# Supplementary material for: Actinide-lanthanide single electron metal-metal bond formed in mixed-valence di-metallofullerenes
Source: Nat Commun. 2023 Oct 20;14:6637. doi: 10.1038/s41467-023-42165-x (PMC10589252; doi:10.1038/s41467-023-42165-x)
Supplement: Supplementary file 4 — Supplementary Data 1 [file 41467_2023_42165_MOESM4_ESM.zip]

Archive with 6 entries (6 files):
- Supplementary Data/ThDy@Cs(17490)-C76.cif
- Supplementary Data/ThDy@D2(10611)-C72.cif
- Supplementary Data/ThDy@D3h(5)-C78.cif
- Supplementary Data/ThDy@Ih(7)-C80.cif
- Supplementary Data/ThY@D2(10611)-C72.cif
- Supplementary Data/ThY@D3h(5)-C78.cif
