# Supplementary material for: Actinide-lanthanide single electron metal-metal bond formed in mixed-valence di-metallofullerenes
Source: Nat Commun. 2023 Oct 20;14:6637. doi: 10.1038/s41467-023-42165-x (PMC10589252; doi:10.1038/s41467-023-42165-x)
Supplement: Supplementary file 4 — Supplementary Data 1 [file 41467_2023_42165_MOESM4_ESM.zip › Supplementary Data/ThDy@Cs(17490)-C76.cif]

data_thdy@cs(17490)-c76
_audit_creation_date               2021-05-23
_audit_creation_method
;
Olex2 1.2
(compiled 2018.05.29 svn.r3508 for OlexSys, GUI svn.r5506)
;
_shelx_SHELXL_version_number       '2018/1'
_audit_contact_author_address      ?
_audit_contact_author_email        ?
_audit_contact_author_name         ''
_audit_contact_author_phone        ?
_publ_contact_author_id_orcid      ?
_publ_section_references
;
Dolomanov, O.V., Bourhis, L.J., Gildea, R.J, Howard, J.A.K. & Puschmann, H.
 (2009), J. Appl. Cryst. 42, 339-341.

Sheldrick, G.M. (2015). Acta Cryst. C71, 3-8.
;
_chemical_name_common              ?
_chemical_name_systematic          ?
_chemical_formula_moiety          
 'C76 Dy1 Th1, C36 H44 N4 Ni, C S2, 1.5(C6 H6)'
_chemical_formula_sum              'C122 H53 Dy N4 Ni S2 Th'
_chemical_formula_weight           2092.05
_chemical_melting_point            ?
loop_
  _atom_type_symbol
  _atom_type_description
  _atom_type_scat_dispersion_real
  _atom_type_scat_dispersion_imag
  _atom_type_scat_source
 'C' 'C' 0.0148 0.0070 'International Tables Vol C Tables 4.2.6.8 and 6.1.1.4'
 'H' 'H' 0.0000 0.0000 'International Tables Vol C Tables 4.2.6.8 and 6.1.1.4'
 'Dy' 'Dy' -5.9233 12.4053
 'International Tables Vol C Tables 4.2.6.8 and 6.1.1.4'
 'N' 'N' 0.0253 0.0136 'International Tables Vol C Tables 4.2.6.8 and 6.1.1.4'
 'Ni' 'Ni' -1.3408 3.2904
 'International Tables Vol C Tables 4.2.6.8 and 6.1.1.4'
 'S' 'S' 0.2924 0.4247 'International Tables Vol C Tables 4.2.6.8 and 6.1.1.4'
 'Th' 'Th' -3.3220 10.6096
 'International Tables Vol C Tables 4.2.6.8 and 6.1.1.4'

_shelx_space_group_comment
;
The symmetry employed for this shelxl refinement is uniquely defined
by the following loop, which should always be used as a source of
symmetry information in preference to the above space-group names.
They are only intended as comments.
;
_space_group_crystal_system        'monoclinic'
_space_group_IT_number             14
_space_group_name_H-M_alt          'P 1 21/c 1'
_space_group_name_Hall             '-P 2ybc'
loop_
  _space_group_symop_operation_xyz
 'x, y, z'
 '-x, y+1/2, -z+1/2'
 '-x, -y, -z'
 'x, -y-1/2, z-1/2'

_cell_length_a                     17.7398(9)
_cell_length_b                     16.7164(10)
_cell_length_c                     26.5569(15)
_cell_angle_alpha                  90
_cell_angle_beta                   109.436(2)
_cell_angle_gamma                  90
_cell_volume                       7426.5(7)
_cell_formula_units_Z              4
_cell_measurement_reflns_used      9674
_cell_measurement_temperature      120(2)
_cell_measurement_theta_max        56.92
_cell_measurement_theta_min        2.76
_shelx_estimated_absorpt_T_max     0.596
_shelx_estimated_absorpt_T_min     0.458
_exptl_absorpt_coefficient_mu      11.555
_exptl_absorpt_correction_T_max    0.561
_exptl_absorpt_correction_T_min    0.457
_exptl_absorpt_correction_type     multi-scan
_exptl_absorpt_process_details    
 'SADABS-2016/2 (Bruker,2016/2) was used for absorption correction. wR2(int) was 0.1452 before and 0.0806 after correction. The Ratio of minimum to maximum transmission is 0.5859. The \l/2 correction factor is Not present.'
_exptl_absorpt_special_details     ?
_exptl_crystal_colour              'clear dark black'
_exptl_crystal_colour_lustre       clear
_exptl_crystal_colour_modifier     dark
_exptl_crystal_colour_primary      black
_exptl_crystal_density_diffrn      1.871
_exptl_crystal_density_meas        ?
_exptl_crystal_density_method      ?
_exptl_crystal_description         block
_exptl_crystal_F_000               4116
_exptl_crystal_size_max            0.08
_exptl_crystal_size_mid            0.06
_exptl_crystal_size_min            0.05
_exptl_transmission_factor_max     ?
_exptl_transmission_factor_min     ?
_diffrn_reflns_av_R_equivalents    0.0933
_diffrn_reflns_av_unetI/netI       0.0573
_diffrn_reflns_Laue_measured_fraction_full  0.998
_diffrn_reflns_Laue_measured_fraction_max  0.998
_diffrn_reflns_limit_h_max         21
_diffrn_reflns_limit_h_min         -21
_diffrn_reflns_limit_k_max         20
_diffrn_reflns_limit_k_min         -20
_diffrn_reflns_limit_l_max         32
_diffrn_reflns_limit_l_min         -32
_diffrn_reflns_number              167469
_diffrn_reflns_point_group_measured_fraction_full  0.998
_diffrn_reflns_point_group_measured_fraction_max  0.998
_diffrn_reflns_theta_full          53.594
_diffrn_reflns_theta_max           55.895
_diffrn_reflns_theta_min           2.765
_diffrn_ambient_temperature        120.0
_diffrn_detector_area_resol_mean   ?
_diffrn_measured_fraction_theta_full  0.998
_diffrn_measured_fraction_theta_max  0.998
_diffrn_measurement_device_type    'Bruker APEX-II CCD'
_diffrn_measurement_method         '\f and \w scans'
_diffrn_radiation_type             GaK\a
_diffrn_radiation_wavelength       1.34138
_diffrn_source                     ?
_diffrn_standards_number           0
_reflns_Friedel_coverage           0.000
_reflns_Friedel_fraction_full      .
_reflns_Friedel_fraction_max       .
_reflns_number_gt                  10140
_reflns_number_total               14610
_reflns_special_details
;
 Reflections were merged by SHELXL according to the crystal
 class for the calculation of statistics and refinement.
 
 _reflns_Friedel_fraction is defined as the number of unique
 Friedel pairs measured divided by the number that would be
 possible theoretically, ignoring centric projections and
 systematic absences.
;
_reflns_threshold_expression       'I > 2\s(I)'
_computing_cell_refinement         'SAINT V8.38A (?, 2016)'
_computing_data_collection         ?
_computing_data_reduction          'SAINT V8.38A (?, 2016)'
_computing_molecular_graphics      'Olex2 (Dolomanov et al., 2009)'
_computing_publication_material    'Olex2 (Dolomanov et al., 2009)'
_computing_structure_refinement    'ShelXL (Sheldrick, 2015)'
_computing_structure_solution      'ShelXT (Sheldrick, 2015)'
_refine_diff_density_max           1.632
_refine_diff_density_min           -1.937
_refine_diff_density_rms           0.160
_refine_ls_extinction_coef         .
_refine_ls_extinction_method       none
_refine_ls_goodness_of_fit_ref     1.023
_refine_ls_hydrogen_treatment      constr
_refine_ls_matrix_type             full
_refine_ls_number_parameters       1250
_refine_ls_number_reflns           14610
_refine_ls_number_restraints       1201
_refine_ls_R_factor_all            0.1219
_refine_ls_R_factor_gt             0.0828
_refine_ls_restrained_S_all        1.065
_refine_ls_shift/su_max            0.001
_refine_ls_shift/su_mean           0.000
_refine_ls_structure_factor_coef   Fsqd
_refine_ls_weighting_details      
 'w=1/[\s^2^(Fo^2^)+(0.1142P)^2^+83.9752P] where P=(Fo^2^+2Fc^2^)/3'
_refine_ls_weighting_scheme        calc
_refine_ls_wR_factor_gt            0.2206
_refine_ls_wR_factor_ref           0.2457
_refine_special_details            ?
_olex2_refinement_description
;
1. Fixed Uiso
 At 1.2 times of:
  All C(H) groups, All C(H,H) groups
 At 1.5 times of:
  All C(H,H,H) groups
2. Restrained distances
 C27-C28 \\sim C28-C12 \\sim C12-C11 \\sim C11-C10 \\sim C10-C27
 with sigma of 0.02
 C27-C12 \\sim C27-C11 \\sim C28-C11 \\sim C28-C10 \\sim C12-C10
 with sigma of 0.02
 C44-C25 \\sim C25-C24 \\sim C24-C23 \\sim C23-C43 \\sim C43-C44
 with sigma of 0.02
 C44-C24 \\sim C44-C23 \\sim C25-C23 \\sim C25-C43 \\sim C24-C43
 with sigma of 0.02
 C41-C21 \\sim C21-C20 \\sim C20-C39 \\sim C39-C40 \\sim C40-C41
 with sigma of 0.02
 C41-C20 \\sim C41-C39 \\sim C21-C39 \\sim C21-C40 \\sim C20-C40
 with sigma of 0.02
 C16-C15 \\sim C15-C33 \\sim C33-C34 \\sim C34-C35 \\sim C35-C16
 with sigma of 0.02
 C16-C33 \\sim C16-C34 \\sim C15-C34 \\sim C15-C35 \\sim C33-C35
 with sigma of 0.02
 C31-C30 \\sim C30-C51 \\sim C51-C52 \\sim C52-C32 \\sim C32-C31
 with sigma of 0.02
 C31-C51 \\sim C31-C52 \\sim C30-C52 \\sim C30-C32 \\sim C51-C32
 with sigma of 0.02
 C48-C47 \\sim C47-C46 \\sim C46-C66 \\sim C66-C49 \\sim C49-C48
 with sigma of 0.02
 C48-C46 \\sim C48-C66 \\sim C47-C66 \\sim C47-C49 \\sim C46-C49
 with sigma of 0.02
 C69-C68 \\sim C68-C67 \\sim C67-C76 \\sim C76-C70 \\sim C70-C69
 with sigma of 0.02
 C69-C67 \\sim C69-C76 \\sim C68-C76 \\sim C68-C70 \\sim C67-C70
 with sigma of 0.02
 C75-C64 \\sim C64-C63 \\sim C63-C62 \\sim C62-C61 \\sim C61-C75
 with sigma of 0.02
 C75-C63 \\sim C75-C62 \\sim C64-C62 \\sim C64-C61 \\sim C63-C61
 with sigma of 0.02
 C1-C2 \\sim C2-C3 \\sim C3-C4 \\sim C4-C5 \\sim C5-C1
 with sigma of 0.02
 C1-C3 \\sim C1-C4 \\sim C2-C4 \\sim C2-C5 \\sim C3-C5
 with sigma of 0.02
 C1-C5 \\sim C5-C6 \\sim C6-C7 \\sim C7-C8 \\sim C8-C1
 with sigma of 0.02
 C1-C6 \\sim C1-C7 \\sim C5-C7 \\sim C5-C8 \\sim C6-C8
 with sigma of 0.02
 C72-C73 \\sim C73-C59 \\sim C59-C58 \\sim C58-C57 \\sim C57-C72
 with sigma of 0.02
 C72-C59 \\sim C72-C58 \\sim C73-C58 \\sim C73-C57 \\sim C59-C57
 with sigma of 0.02
 C72-C57 \\sim C57-C56 \\sim C56-C55 \\sim C55-C71 \\sim C71-C72
 with sigma of 0.02
 C72-C56 \\sim C72-C55 \\sim C57-C55 \\sim C57-C71 \\sim C56-C71
 with sigma of 0.02
 C2-C10 \\sim C2-C12 \\sim C11-C1 \\sim C11-C3
 with sigma of 0.02
 C9-C8 \\sim C9-C10 \\sim C9-C24
 with sigma of 0.02
 C8-C10 \\sim C10-C24 \\sim C24-C8
 with sigma of 0.02
 C13-C12 \\sim C13-C14 \\sim C13-C31
 with sigma of 0.02
 C12-C14 \\sim C14-C31 \\sim C31-C12
 with sigma of 0.02
 C14-C13 \\sim C14-C3 \\sim C14-C15
 with sigma of 0.02
 C17-C16 \\sim C17-C18 \\sim C17-C4
 with sigma of 0.02
 C16-C18 \\sim C18-C4 \\sim C4-C16
 with sigma of 0.02
 C18-C17 \\sim C18-C19 \\sim C18-C37
 with sigma of 0.02
 C17-C19 \\sim C19-C37 \\sim C37-C17
 with sigma of 0.02
 C22-C21 \\sim C22-C23 \\sim C22-C7
 with sigma of 0.02
 C21-C23 \\sim C23-C7 \\sim C7-C21
 with sigma of 0.02
 C26-C25 \\sim C26-C27 \\sim C26-C47
 with sigma of 0.02
 C25-C27 \\sim C27-C47 \\sim C47-C25
 with sigma of 0.02
 C29-C28 \\sim C29-C30 \\sim C29-C48
 with sigma of 0.02
 C28-C30 \\sim C30-C48 \\sim C48-C28
 with sigma of 0.02
 C32-C34 \\sim C32-C15 \\sim C33-C31 \\sim C33-C52
 with sigma of 0.02
 C36-C35 \\sim C36-C37 \\sim C36-C56
 with sigma of 0.02
 C35-C37 \\sim C37-C56 \\sim C56-C35
 with sigma of 0.02
 C37-C36 \\sim C37-C38 \\sim C37-C18
 with sigma of 0.02
 C36-C38 \\sim C38-C18 \\sim C18-C36
 with sigma of 0.02
 C38-C37 \\sim C38-C39 \\sim C38-C58
 with sigma of 0.02
 C37-C39 \\sim C39-C58 \\sim C58-C37
 with sigma of 0.02
 C42-C41 \\sim C42-C43 \\sim C42-C62
 with sigma of 0.02
 C41-C43 \\sim C43-C62 \\sim C62-C41
 with sigma of 0.02
 C45-C44 \\sim C45-C46 \\sim C45-C63
 with sigma of 0.02
 C44-C46 \\sim C46-C63 \\sim C63-C44
 with sigma of 0.02
 C50-C49 \\sim C50-C51 \\sim C50-C68
 with sigma of 0.02
 C49-C51 \\sim C51-C68 \\sim C68-C49
 with sigma of 0.02
 C53-C52 \\sim C53-C54 \\sim C53-C69
 with sigma of 0.02
 C52-C54 \\sim C54-C69 \\sim C69-C52
 with sigma of 0.02
 C54-C53 \\sim C54-C55 \\sim C54-C34
 with sigma of 0.02
 C53-C55 \\sim C55-C34 \\sim C34-C53
 with sigma of 0.02
 C60-C59 \\sim C60-C61 \\sim C60-C40
 with sigma of 0.02
 C59-C61 \\sim C61-C40 \\sim C40-C59
 with sigma of 0.02
 C65-C64 \\sim C65-C66 \\sim C65-C67
 with sigma of 0.02
 C64-C66 \\sim C66-C67 \\sim C67-C64
 with sigma of 0.02
 C70-C72 \\sim C70-C55 \\sim C71-C69 \\sim C71-C76
 with sigma of 0.02
 C74-C73 \\sim C74-C75 \\sim C74-C76
 with sigma of 0.02
 C73-C75 \\sim C75-C76 \\sim C76-C73
 with sigma of 0.02
3. Restrained planarity
 C10, C11, C12, C27, C28
 with sigma of 0.1
 C23, C24, C25, C43, C44
 with sigma of 0.1
 C20, C21, C39, C40, C41
 with sigma of 0.1
 C15, C16, C33, C34, C35
 with sigma of 0.1
 C30, C31, C32, C51, C52
 with sigma of 0.1
 C46, C47, C48, C49, C66
 with sigma of 0.1
 C67, C68, C69, C70, C76
 with sigma of 0.1
 C61, C62, C63, C64, C75
 with sigma of 0.1
 C1, C2, C3, C4, C5
 with sigma of 0.1
 C1, C5, C6, C7, C8
 with sigma of 0.1
 C57, C58, C59, C72, C73
 with sigma of 0.1
 C55, C56, C57, C71, C72
 with sigma of 0.1
4. Uiso/Uaniso restraints and constraints
Dy1 \\sim Dy2 \\sim Dy3 \\sim Dy4: within 2A with sigma of 0.01 and sigma for
terminal atoms of 0.02
Th1 \\sim Th2 \\sim Th3 \\sim Th4: within 2A with sigma of 0.01 and sigma for
terminal atoms of 0.02
C1 \\sim C2 \\sim C3 \\sim C4 \\sim C5 \\sim C6 \\sim C7 \\sim C8 \\sim C9
\\sim C10 \\sim C11 \\sim C12 \\sim C13 \\sim C14 \\sim C15 \\sim C16 \\sim C17
\\sim C18 \\sim C19 \\sim C20 \\sim C21 \\sim C22 \\sim C23 \\sim C24 \\sim C25
\\sim C26 \\sim C27 \\sim C28 \\sim C29 \\sim C30 \\sim C31 \\sim C32 \\sim C33
\\sim C34 \\sim C35 \\sim C36 \\sim C37 \\sim C38 \\sim C39 \\sim C40 \\sim C41
\\sim C42 \\sim C43 \\sim C44 \\sim C45 \\sim C46 \\sim C47 \\sim C48 \\sim C49
\\sim C50 \\sim C51 \\sim C52 \\sim C53 \\sim C54 \\sim C55 \\sim C56 \\sim C57
\\sim C58 \\sim C59 \\sim C60 \\sim C61 \\sim C62 \\sim C63 \\sim C64 \\sim C65
\\sim C66 \\sim C67 \\sim C68 \\sim C69 \\sim C70 \\sim C71 \\sim C72 \\sim C73
\\sim C74 \\sim C75 \\sim C76: within 2A with sigma of 0.01 and sigma for
terminal atoms of 0.02
5. Others
 1*[Sof(Dy4)]+1*[Sof(Dy1)]+1*[Sof(Dy2)]+1*[Sof(Dy3)]=1 with esd of 0.0001
 1*[Sof(Th3)]+1*[Sof(Th4)]+1*[Sof(Th1)]+1*[Sof(Th2)]=1 with esd of 0.0001
6.a Secondary CH2 refined with riding coordinates:
 C21P(H21A,H21B), C23P(H23A,H23B), C25P(H25A,H25B), C27P(H27A,H27B), C29P(H29A,
 H29B), C31P(H31A,H31B), C33P(H33A,H33B), C35P(H35A,H35B)
6.b Aromatic/amide H refined with riding coordinates:
 C2P(H2P), C7P(H7P), C12P(H12P), C17P(H17P), C1S(H1S), C2S(H2S), C3S(H3S),
 C4S(H4S), C5S(H5S), C6S(H6S), C7S(H7S), C8S(H8S), C9S(H9S)
6.c Idealised Me refined as rotating group:
 C22P(H22A,H22B,H22C), C24P(H24A,H24B,H24C), C26P(H26A,H26B,H26C), C28P(H28A,
 H28B,H28C), C30P(H30A,H30B,H30C), C32P(H32A,H32B,H32C), C34P(H34A,H34B,H34C),
 C36P(H36A,H36B,H36C)
;
_atom_sites_solution_hydrogens     geom
_atom_sites_solution_primary       dual
_atom_sites_solution_secondary     ?
loop_
  _atom_site_label
  _atom_site_type_symbol
  _atom_site_fract_x
  _atom_site_fract_y
  _atom_site_fract_z
  _atom_site_U_iso_or_equiv
  _atom_site_adp_type
  _atom_site_occupancy
  _atom_site_site_symmetry_order
  _atom_site_calc_flag
  _atom_site_refinement_flags_posn
  _atom_site_refinement_flags_adp
  _atom_site_refinement_flags_occupancy
  _atom_site_disorder_assembly
  _atom_site_disorder_group
 C1 C 0.0717(7) 0.5287(6) 0.3477(5) 0.092(3) Uani 1 1 d D U . . .
 C2 C 0.0559(7) 0.6069(7) 0.3231(5) 0.095(3) Uani 1 1 d D U . . .
 C3 C 0.1319(8) 0.6456(7) 0.3311(5) 0.097(3) Uani 1 1 d D U . . .
 C4 C 0.1923(7) 0.5890(8) 0.3592(5) 0.099(3) Uani 1 1 d D U . . .
 C5 C 0.1565(7) 0.5178(6) 0.3689(5) 0.098(3) Uani 1 1 d D U . . .
 C6 C 0.1752(7) 0.4384(8) 0.3551(5) 0.093(3) Uani 1 1 d D U . . .
 C7 C 0.1009(7) 0.4000(7) 0.3261(5) 0.087(3) Uani 1 1 d D U . . .
 C8 C 0.0370(7) 0.4573(7) 0.3199(5) 0.086(3) Uani 1 1 d D U . . .
 C9 C -0.0244(8) 0.4672(7) 0.2682(5) 0.084(3) Uani 1 1 d D U . . .
 C10 C -0.0460(7) 0.5477(7) 0.2470(5) 0.086(3) Uani 1 1 d D U . . .
 C11 C -0.0019(7) 0.6158(7) 0.2749(5) 0.093(3) Uani 1 1 d D U . . .
 C12 C 0.0098(7) 0.6724(6) 0.2359(4) 0.088(3) Uani 1 1 d D U . . .
 C13 C 0.0803(8) 0.7189(8) 0.2460(5) 0.096(3) Uani 1 1 d D U . . .
 C14 C 0.1439(7) 0.7032(7) 0.2937(5) 0.091(3) Uani 1 1 d D U . . .
 C15 C 0.2257(7) 0.7084(7) 0.2947(5) 0.092(3) Uani 1 1 d D U . . .
 C16 C 0.2846(8) 0.6508(7) 0.3204(5) 0.098(3) Uani 1 1 d D U . . .
 C17 C 0.2644(8) 0.5813(7) 0.3464(6) 0.109(4) Uani 1 1 d D U . . .
 C18 C 0.2957(9) 0.5036(7) 0.3409(6) 0.104(4) Uani 1 1 d D U . . .
 C19 C 0.2486(9) 0.4299(9) 0.3439(6) 0.107(3) Uani 1 1 d D U . . .
 C20 C 0.2430(8) 0.3566(8) 0.3130(5) 0.102(3) Uani 1 1 d D U . . .
 C21 C 0.1712(7) 0.3149(8) 0.2828(5) 0.098(3) Uani 1 1 d D U . . .
 C22 C 0.0988(7) 0.3438(8) 0.2857(5) 0.092(3) Uani 1 1 d D U . . .
 C23 C 0.0301(7) 0.3441(7) 0.2386(4) 0.090(3) Uani 1 1 d D U . . .
 C24 C -0.0286(7) 0.4080(7) 0.2275(5) 0.087(3) Uani 1 1 d D U . . .
 C25 C -0.0534(8) 0.4277(7) 0.1709(5) 0.104(3) Uani 1 1 d D U . . .
 C26 C -0.0719(11) 0.5049(8) 0.1500(6) 0.113(4) Uani 1 1 d D U . . .
 C27 C -0.0655(8) 0.5641(8) 0.1885(5) 0.105(3) Uani 1 1 d D U . . .
 C28 C -0.0332(8) 0.6422(8) 0.1823(5) 0.101(3) Uani 1 1 d D U . . .
 C29 C -0.0109(9) 0.6632(9) 0.1373(6) 0.115(4) Uani 1 1 d D U . . .
 C30 C 0.0543(7) 0.7134(8) 0.1466(5) 0.114(4) Uani 1 1 d D U . . .
 C31 C 0.0990(7) 0.7408(7) 0.1992(5) 0.093(3) Uani 1 1 d D U . . .
 C32 C 0.1803(7) 0.7511(7) 0.2028(5) 0.092(3) Uani 1 1 d D U . . .
 C33 C 0.2415(7) 0.7355(7) 0.2483(5) 0.093(3) Uani 1 1 d D U . . .
 C34 C 0.3126(7) 0.6974(7) 0.2464(4) 0.094(3) Uani 1 1 d D U . . .
 C35 C 0.3387(8) 0.6423(7) 0.2919(5) 0.104(3) Uani 1 1 d D U . . .
 C36 C 0.3768(9) 0.5668(7) 0.2883(6) 0.111(4) Uani 1 1 d D U . . .
 C37 C 0.3507(10) 0.4936(6) 0.3084(6) 0.113(4) Uani 1 1 d D U . . .
 C38 C 0.3566(9) 0.4145(7) 0.2862(6) 0.112(4) Uani 1 1 d D U . . .
 C39 C 0.2985(7) 0.3513(8) 0.2837(5) 0.112(4) Uani 1 1 d D U . . .
 C40 C 0.2601(8) 0.3040(8) 0.2361(5) 0.106(3) Uani 1 1 d D U . . .
 C41 C 0.1790(8) 0.2870(8) 0.2324(5) 0.105(3) Uani 1 1 d D U . . .
 C42 C 0.1112(8) 0.2888(8) 0.1854(5) 0.094(3) Uani 1 1 d D U . . .
 C43 C 0.0393(7) 0.3194(7) 0.1884(5) 0.094(3) Uani 1 1 d D U . . .
 C44 C -0.0121(8) 0.3706(8) 0.1450(5) 0.101(3) Uani 1 1 d D U . . .
 C45 C 0.0045(10) 0.3921(9) 0.1001(6) 0.129(4) Uani 1 1 d D U . . .
 C46 C -0.0128(9) 0.4687(8) 0.0808(6) 0.129(4) Uani 1 1 d D U . . .
 C47 C -0.0516(9) 0.5248(8) 0.1049(6) 0.115(4) Uani 1 1 d D U . . .
 C48 C -0.0226(9) 0.6040(8) 0.0977(6) 0.118(4) Uani 1 1 d D U . . .
 C49 C 0.0337(9) 0.5953(8) 0.0712(6) 0.123(4) Uani 1 1 d D U . . .
 C50 C 0.0979(9) 0.6472(8) 0.0788(6) 0.114(4) Uani 1 1 d D U . . .
 C51 C 0.1096(8) 0.7060(8) 0.1165(5) 0.096(3) Uani 1 1 d D U . . .
 C52 C 0.1869(7) 0.7318(7) 0.1520(4) 0.089(3) Uani 1 1 d D U . . .
 C53 C 0.2569(7) 0.6934(7) 0.1481(4) 0.084(3) Uani 1 1 d D U . . .
 C54 C 0.3220(7) 0.6776(7) 0.1960(4) 0.089(3) Uani 1 1 d D U . . .
 C55 C 0.3757(7) 0.6137(6) 0.1970(4) 0.089(3) Uani 1 1 d D U . . .
 C56 C 0.4064(8) 0.5615(7) 0.2426(4) 0.097(3) Uani 1 1 d D U . . .
 C57 C 0.4140(7) 0.4839(6) 0.2236(5) 0.096(3) Uani 1 1 d D U . . .
 C58 C 0.3843(7) 0.4131(7) 0.2384(5) 0.102(3) Uani 1 1 d D U . . .
 C59 C 0.3400(7) 0.3706(7) 0.1910(5) 0.096(3) Uani 1 1 d D U . . .
 C60 C 0.2743(8) 0.3201(8) 0.1862(5) 0.102(3) Uani 1 1 d D U . . .
 C61 C 0.2089(7) 0.3187(7) 0.1393(5) 0.098(3) Uani 1 1 d D U . . .
 C62 C 0.1253(8) 0.3073(7) 0.1373(5) 0.099(3) Uani 1 1 d D U . . .
 C63 C 0.0744(8) 0.3589(8) 0.0958(6) 0.116(4) Uani 1 1 d D U . . .
 C64 C 0.1255(8) 0.4033(8) 0.0716(6) 0.122(4) Uani 1 1 d D U . . .
 C65 C 0.1073(9) 0.4801(8) 0.0549(7) 0.121(4) Uani 1 1 d D U . . .
 C66 C 0.0378(9) 0.5122(8) 0.0582(7) 0.124(4) Uani 1 1 d D U . . .
 C67 C 0.1687(7) 0.5293(7) 0.0583(5) 0.103(3) Uani 1 1 d D U . . .
 C68 C 0.1638(7) 0.6136(7) 0.0729(5) 0.105(3) Uani 1 1 d D U . . .
 C69 C 0.2425(7) 0.6399(6) 0.1036(4) 0.088(3) Uani 1 1 d D U . . .
 C70 C 0.2968(7) 0.5754(7) 0.1066(5) 0.083(3) Uani 1 1 d D U . . .
 C71 C 0.3631(8) 0.5654(7) 0.1502(4) 0.089(3) Uani 1 1 d D U . . .
 C72 C 0.3903(8) 0.4864(6) 0.1669(5) 0.094(3) Uani 1 1 d D U . . .
 C73 C 0.3408(8) 0.4185(7) 0.1459(5) 0.099(3) Uani 1 1 d D U . . .
 C74 C 0.2724(8) 0.4278(7) 0.1012(5) 0.092(3) Uani 1 1 d D U . . .
 C75 C 0.2077(7) 0.3759(7) 0.0969(5) 0.101(3) Uani 1 1 d D U . . .
 C76 C 0.2517(7) 0.5059(6) 0.0799(5) 0.084(3) Uani 1 1 d D U . . .
 Th1 Th 0.10945(5) 0.52372(6) 0.26769(3) 0.0421(3) Uani 0.670(3) 1 d . U P . .
 Th2 Th 0.0793(3) 0.4980(3) 0.2486(2) 0.0756(12) Uani 0.179(3) 1 d . U P . .
 Th3 Th 0.0569(2) 0.5526(2) 0.17196(15) 0.0542(13) Uani 0.1110(14) 1 d . U P . .
 Th4 Th 0.1553(8) 0.5690(8) 0.2697(5) 0.069(3) Uani 0.0402(14) 1 d . U P . .
 Dy1 Dy 0.27107(5) 0.50724(6) 0.18337(4) 0.0387(3) Uani 0.659(2) 1 d . U P . .
 Dy2 Dy 0.2851(2) 0.5462(3) 0.21326(19) 0.0450(13) Uani 0.155(2) 1 d . U P . .
 Dy3 Dy 0.27230(18) 0.4771(2) 0.23775(14) 0.0423(11) Uani 0.1602(18) 1 d . U P .
 .
 Dy4 Dy 0.1669(13) 0.4645(13) 0.1398(8) 0.047(5) Uani 0.0259(16) 1 d . U P . .
 Ni1P Ni 0.41112(7) 0.52050(7) 0.44920(5) 0.0269(3) Uani 1 1 d . . . A 5
 N1P N 0.4744(4) 0.4386(4) 0.4287(3) 0.0289(15) Uani 1 1 d . . . A 5
 N2P N 0.4706(4) 0.6047(4) 0.4271(3) 0.0301(16) Uani 1 1 d . . . A 5
 N3P N 0.3458(4) 0.6019(4) 0.4683(3) 0.0313(16) Uani 1 1 d . . . A 5
 N4P N 0.3491(4) 0.4372(4) 0.4689(3) 0.0292(15) Uani 1 1 d . . . A 5
 C1P C 0.5352(5) 0.4501(5) 0.4073(3) 0.0296(18) Uani 1 1 d . . . A 5
 C2P C 0.5622(5) 0.5232(5) 0.3982(4) 0.0318(19) Uani 1 1 d . . . A 5
 H2P H 0.606231 0.524057 0.385409 0.038 Uiso 1 1 calc R . . A 5
 C3P C 0.5318(5) 0.5950(5) 0.4059(3) 0.0294(18) Uani 1 1 d . . . A 5
 C4P C 0.5597(5) 0.6710(5) 0.3937(4) 0.035(2) Uani 1 1 d . . . A 5
 C5P C 0.5139(6) 0.7289(5) 0.4065(4) 0.037(2) Uani 1 1 d . . . A 5
 C6P C 0.4607(5) 0.6870(5) 0.4274(3) 0.0292(18) Uani 1 1 d . . . A 5
 C7P C 0.4046(5) 0.7245(6) 0.4450(4) 0.034(2) Uani 1 1 d . . . A 5
 H7P H 0.402982 0.781285 0.444386 0.041 Uiso 1 1 calc R . . A 5
 C8P C 0.3506(5) 0.6843(5) 0.4634(3) 0.0310(19) Uani 1 1 d . . . A 5
 C9P C 0.2900(5) 0.7248(5) 0.4791(4) 0.0334(19) Uani 1 1 d . . . A 5
 C10P C 0.2494(5) 0.6666(5) 0.4941(4) 0.033(2) Uani 1 1 d . . . A 5
 C11P C 0.2832(5) 0.5912(5) 0.4873(3) 0.0310(18) Uani 1 1 d . . . A 5
 C12P C 0.2559(5) 0.5174(5) 0.4969(4) 0.033(2) Uani 1 1 d . . . A 5
 H12P H 0.213017 0.516354 0.510825 0.040 Uiso 1 1 calc R . . A 5
 C13P C 0.2860(5) 0.4456(5) 0.4878(3) 0.0305(18) Uani 1 1 d . . . A 5
 C14P C 0.2546(5) 0.3690(5) 0.4964(4) 0.0331(19) Uani 1 1 d . . . A 5
 C15P C 0.2985(5) 0.3125(5) 0.4824(4) 0.035(2) Uani 1 1 d . . . A 5
 C16P C 0.3571(5) 0.3549(5) 0.4657(3) 0.0325(19) Uani 1 1 d . . . A 5
 C17P C 0.4127(5) 0.3179(5) 0.4482(3) 0.0325(19) Uani 1 1 d . . . A 5
 H17P H 0.413903 0.261076 0.448680 0.039 Uiso 1 1 calc R . . A 5
 C18P C 0.4672(5) 0.3567(5) 0.4299(4) 0.035(2) Uani 1 1 d . . . A 5
 C19P C 0.5220(5) 0.3167(5) 0.4095(4) 0.034(2) Uani 1 1 d . . . A 5
 C20P C 0.5657(5) 0.3750(5) 0.3960(3) 0.0290(18) Uani 1 1 d . . . A 5
 C21P C 0.6311(6) 0.3667(6) 0.3720(4) 0.036(2) Uani 1 1 d . . . A 5
 H21A H 0.656868 0.313819 0.381782 0.044 Uiso 1 1 calc R . . A 5
 H21B H 0.672120 0.408217 0.387447 0.044 Uiso 1 1 calc R . . A 5
 C22P C 0.6007(6) 0.3750(6) 0.3108(4) 0.043(2) Uani 1 1 d . . . A 5
 H22A H 0.572179 0.326123 0.294810 0.064 Uiso 1 1 calc GR . . A 5
 H22B H 0.646160 0.383208 0.298278 0.064 Uiso 1 1 calc GR . . A 5
 H22C H 0.564351 0.420808 0.300476 0.064 Uiso 1 1 calc GR . . A 5
 C23P C 0.6237(6) 0.6817(6) 0.3687(4) 0.043(2) Uani 1 1 d . . . A 5
 H23A H 0.668094 0.644146 0.385618 0.051 Uiso 1 1 calc R . . A 5
 H23B H 0.645243 0.736800 0.375777 0.051 Uiso 1 1 calc R . . A 5
 C24P C 0.5926(6) 0.6671(6) 0.3080(4) 0.045(2) Uani 1 1 d . . . A 5
 H24A H 0.547167 0.702574 0.291245 0.067 Uiso 1 1 calc GR . . A 5
 H24B H 0.575367 0.611252 0.300901 0.067 Uiso 1 1 calc GR . . A 5
 H24C H 0.635294 0.677998 0.293218 0.067 Uiso 1 1 calc GR . . A 5
 C25P C 0.5164(6) 0.8176(5) 0.4005(4) 0.041(2) Uani 1 1 d . . . A 5
 H25A H 0.570782 0.833705 0.401895 0.049 Uiso 1 1 calc R . . A 5
 H25B H 0.505202 0.843651 0.430768 0.049 Uiso 1 1 calc R . . A 5
 C26P C 0.4559(7) 0.8466(6) 0.3482(5) 0.055(3) Uani 1 1 d . . . A 5
 H26A H 0.466591 0.820712 0.318159 0.082 Uiso 1 1 calc GR . . A 5
 H26B H 0.460426 0.904735 0.345407 0.082 Uiso 1 1 calc GR . . A 5
 H26C H 0.401787 0.832964 0.347406 0.082 Uiso 1 1 calc GR . . A 5
 C27P C 0.2774(6) 0.8134(5) 0.4767(4) 0.041(2) Uani 1 1 d . . . A 5
 H27A H 0.329905 0.840198 0.491788 0.050 Uiso 1 1 calc R . . A 5
 H27B H 0.244905 0.827808 0.499290 0.050 Uiso 1 1 calc R . . A 5
 C28P C 0.2357(6) 0.8452(6) 0.4200(5) 0.053(3) Uani 1 1 d . . . A 5
 H28A H 0.262399 0.823858 0.395971 0.079 Uiso 1 1 calc GR . . A 5
 H28B H 0.238341 0.903726 0.420191 0.079 Uiso 1 1 calc GR . . A 5
 H28C H 0.179597 0.828172 0.407622 0.079 Uiso 1 1 calc GR . . A 5
 C29P C 0.1777(5) 0.6777(6) 0.5126(4) 0.042(2) Uani 1 1 d . . . A 5
 H29A H 0.173747 0.630791 0.534380 0.051 Uiso 1 1 calc R . . A 5
 H29B H 0.186774 0.725497 0.535917 0.051 Uiso 1 1 calc R . . A 5
 C30P C 0.1001(6) 0.6874(10) 0.4680(5) 0.073(4) Uani 1 1 d . . . A 5
 H30A H 0.104967 0.730624 0.444321 0.109 Uiso 1 1 calc GR . . A 5
 H30B H 0.057746 0.700542 0.482692 0.109 Uiso 1 1 calc GR . . A 5
 H30C H 0.086730 0.637388 0.447689 0.109 Uiso 1 1 calc GR . . A 5
 C31P C 0.1843(5) 0.3562(6) 0.5159(4) 0.041(2) Uani 1 1 d . . . A 5
 H31A H 0.183225 0.399886 0.540853 0.049 Uiso 1 1 calc R . . A 5
 H31B H 0.191748 0.305182 0.535910 0.049 Uiso 1 1 calc R . . A 5
 C32P C 0.1046(6) 0.3540(9) 0.4707(5) 0.067(4) Uani 1 1 d . . . A 5
 H32A H 0.104090 0.308962 0.446982 0.101 Uiso 1 1 calc GR . . A 5
 H32B H 0.097172 0.404117 0.450424 0.101 Uiso 1 1 calc GR . . A 5
 H32C H 0.061216 0.347652 0.485503 0.101 Uiso 1 1 calc GR . . A 5
 C33P C 0.2908(6) 0.2239(6) 0.4834(4) 0.044(2) Uani 1 1 d . . . A 5
 H33A H 0.264323 0.209259 0.509570 0.052 Uiso 1 1 calc R . . A 5
 H33B H 0.344906 0.199868 0.495610 0.052 Uiso 1 1 calc R . . A 5
 C34P C 0.2426(8) 0.1883(7) 0.4285(5) 0.066(3) Uani 1 1 d . . . A 5
 H34A H 0.264275 0.208245 0.401413 0.099 Uiso 1 1 calc GR . . A 5
 H34B H 0.186447 0.204247 0.419063 0.099 Uiso 1 1 calc GR . . A 5
 H34C H 0.246507 0.129818 0.430160 0.099 Uiso 1 1 calc GR . . A 5
 C35P C 0.5284(6) 0.2286(5) 0.4037(4) 0.039(2) Uani 1 1 d . . . A 5
 H35A H 0.520377 0.201577 0.434735 0.047 Uiso 1 1 calc R . . A 5
 H35B H 0.582769 0.215376 0.403736 0.047 Uiso 1 1 calc R . . A 5
 C36P C 0.4676(6) 0.1975(6) 0.3529(4) 0.050(3) Uani 1 1 d . . . A 5
 H36A H 0.475476 0.223876 0.322082 0.075 Uiso 1 1 calc GR . . A 5
 H36B H 0.413606 0.208757 0.353295 0.075 Uiso 1 1 calc GR . . A 5
 H36C H 0.474400 0.139586 0.350406 0.075 Uiso 1 1 calc GR . . A 5
 S1S S -0.2628(2) 0.6100(2) 0.20207(16) 0.0780(10) Uani 1 1 d . . . B 5
 S2S S -0.2451(2) 0.42689(19) 0.21038(16) 0.0745(9) Uani 1 1 d . . . B 5
 C10S C -0.2549(6) 0.5186(7) 0.2051(5) 0.051(3) Uani 1 1 d . . . B 5
 C1S C -0.2137(9) 0.5177(7) 0.3417(6) 0.066(3) Uani 1 1 d . . . C 5
 H1S H -0.267717 0.516255 0.318636 0.079 Uiso 1 1 calc R . . C 5
 C2S C -0.1708(7) 0.5892(6) 0.3524(4) 0.053(3) Uani 1 1 d . . . C 5
 H2S H -0.195780 0.636453 0.334672 0.063 Uiso 1 1 calc R . . C 5
 C3S C -0.0976(7) 0.5939(7) 0.3857(6) 0.061(3) Uani 1 1 d . . . C 5
 H3S H -0.070271 0.643729 0.392797 0.073 Uiso 1 1 calc R . . C 5
 C4S C -0.0591(8) 0.5207(8) 0.4115(7) 0.077(4) Uani 1 1 d . . . C 5
 H4S H -0.007163 0.522479 0.437514 0.092 Uiso 1 1 calc R . . C 5
 C5S C -0.1004(7) 0.4455(8) 0.3972(6) 0.070(4) Uani 1 1 d . . . C 5
 H5S H -0.074286 0.396235 0.409978 0.084 Uiso 1 1 calc R . . C 5
 C6S C -0.1741(9) 0.4475(7) 0.3665(6) 0.072(4) Uani 1 1 d . . . C 5
 H6S H -0.203478 0.398860 0.360206 0.087 Uiso 1 1 calc R . . C 5
 C7S C 0.4192(10) 0.4943(8) -0.0072(8) 0.078(4) Uani 1 1 d . . . D 5
 H7S H 0.363843 0.489971 -0.011898 0.094 Uiso 1 1 calc R . . D 5
 C8S C 0.4733(12) 0.5222(8) 0.0409(7) 0.080(4) Uani 1 1 d . . . D 5
 H8S H 0.454299 0.537839 0.068901 0.096 Uiso 1 1 calc R . . D 5
 C9S C 0.5521(12) 0.5271(7) 0.0481(7) 0.086(5) Uani 1 1 d . . . D 5
 H9S H 0.588093 0.545289 0.081287 0.104 Uiso 1 1 calc R . . D 5

loop_
  _atom_site_aniso_label
  _atom_site_aniso_U_11
  _atom_site_aniso_U_22
  _atom_site_aniso_U_33
  _atom_site_aniso_U_23
  _atom_site_aniso_U_13
  _atom_site_aniso_U_12
 C1 0.098(6) 0.116(7) 0.076(6) -0.012(5) 0.046(5) -0.010(6)
 C2 0.105(6) 0.102(6) 0.092(6) -0.027(6) 0.051(5) -0.004(6)
 C3 0.122(6) 0.097(6) 0.084(6) -0.038(5) 0.052(5) -0.015(6)
 C4 0.115(7) 0.125(7) 0.063(5) -0.021(5) 0.038(5) -0.029(6)
 C5 0.109(6) 0.129(7) 0.064(5) 0.001(6) 0.040(5) -0.025(6)
 C6 0.102(6) 0.123(7) 0.063(5) 0.034(5) 0.041(5) -0.009(6)
 C7 0.096(6) 0.103(6) 0.083(6) 0.031(5) 0.056(5) -0.011(5)
 C8 0.088(6) 0.105(6) 0.088(6) 0.002(5) 0.060(5) -0.012(5)
 C9 0.069(5) 0.100(6) 0.106(6) -0.018(5) 0.058(5) -0.018(5)
 C10 0.063(5) 0.099(6) 0.117(6) -0.014(6) 0.056(5) 0.006(5)
 C11 0.092(6) 0.094(6) 0.112(6) -0.020(6) 0.060(5) 0.015(5)
 C12 0.091(6) 0.074(6) 0.121(6) -0.012(5) 0.063(5) 0.035(5)
 C13 0.116(6) 0.059(5) 0.126(6) -0.027(5) 0.059(6) 0.023(5)
 C14 0.123(6) 0.067(5) 0.099(6) -0.049(5) 0.056(5) -0.009(5)
 C15 0.123(6) 0.076(6) 0.089(6) -0.047(5) 0.053(5) -0.039(5)
 C16 0.118(7) 0.102(6) 0.074(6) -0.030(5) 0.031(5) -0.060(6)
 C17 0.118(7) 0.136(7) 0.066(6) -0.010(6) 0.020(5) -0.042(6)
 C18 0.096(6) 0.137(7) 0.071(6) 0.021(6) 0.018(5) -0.014(6)
 C19 0.106(6) 0.131(7) 0.076(6) 0.045(6) 0.020(5) 0.000(6)
 C20 0.107(6) 0.104(6) 0.103(6) 0.072(5) 0.043(5) 0.026(6)
 C21 0.124(6) 0.071(6) 0.113(6) 0.049(5) 0.057(6) 0.006(6)
 C22 0.105(6) 0.077(6) 0.108(6) 0.038(5) 0.053(5) -0.019(5)
 C23 0.101(6) 0.070(6) 0.116(6) 0.002(5) 0.060(5) -0.035(5)
 C24 0.073(5) 0.090(6) 0.119(6) -0.012(6) 0.061(5) -0.032(5)
 C25 0.076(6) 0.107(6) 0.129(7) -0.012(6) 0.034(6) -0.044(5)
 C26 0.075(6) 0.132(7) 0.124(7) -0.011(6) 0.024(6) -0.017(6)
 C27 0.067(6) 0.121(7) 0.129(7) -0.019(6) 0.034(6) 0.015(6)
 C28 0.080(6) 0.109(6) 0.124(7) 0.009(6) 0.048(5) 0.039(5)
 C29 0.101(6) 0.105(7) 0.128(7) 0.022(6) 0.021(6) 0.033(6)
 C30 0.118(7) 0.074(6) 0.138(7) 0.028(6) 0.025(6) 0.031(6)
 C31 0.118(6) 0.045(5) 0.124(6) -0.005(5) 0.049(6) 0.027(5)
 C32 0.123(6) 0.040(5) 0.121(6) -0.010(5) 0.050(6) -0.002(5)
 C33 0.125(7) 0.049(5) 0.108(6) -0.033(5) 0.043(6) -0.034(5)
 C34 0.117(6) 0.069(6) 0.102(6) -0.027(5) 0.042(6) -0.056(5)
 C35 0.110(6) 0.098(6) 0.092(6) -0.024(6) 0.020(6) -0.057(6)
 C36 0.093(6) 0.126(7) 0.100(6) 0.005(6) 0.013(6) -0.031(6)
 C37 0.092(6) 0.132(7) 0.099(7) 0.029(6) 0.013(6) -0.006(6)
 C38 0.086(6) 0.120(7) 0.127(7) 0.039(6) 0.031(6) 0.032(6)
 C39 0.104(6) 0.101(6) 0.131(7) 0.065(6) 0.039(6) 0.043(6)
 C40 0.120(6) 0.064(6) 0.151(7) 0.035(6) 0.070(6) 0.046(5)
 C41 0.133(7) 0.055(5) 0.143(7) 0.029(6) 0.067(6) 0.011(6)
 C42 0.125(6) 0.045(5) 0.138(7) -0.013(5) 0.080(5) -0.025(5)
 C43 0.115(6) 0.057(5) 0.128(6) -0.017(5) 0.066(5) -0.050(5)
 C44 0.098(6) 0.098(6) 0.116(7) -0.023(6) 0.046(5) -0.060(5)
 C45 0.130(7) 0.117(7) 0.120(7) -0.037(6) 0.016(6) -0.042(6)
 C46 0.123(7) 0.127(7) 0.102(7) -0.019(6) -0.010(6) -0.026(7)
 C47 0.092(7) 0.138(7) 0.099(7) -0.002(6) 0.009(6) -0.013(6)
 C48 0.105(7) 0.124(7) 0.099(7) 0.014(6) 0.001(6) 0.017(6)
 C49 0.131(7) 0.125(7) 0.087(6) 0.031(6) 0.002(6) -0.008(7)
 C50 0.139(7) 0.106(7) 0.090(6) 0.041(6) 0.029(6) -0.003(6)
 C51 0.125(7) 0.067(6) 0.102(6) 0.039(5) 0.047(6) 0.011(6)
 C52 0.127(6) 0.048(5) 0.107(6) 0.020(5) 0.058(6) -0.009(5)
 C53 0.120(6) 0.054(5) 0.099(6) 0.019(5) 0.062(5) -0.027(5)
 C54 0.110(6) 0.069(6) 0.103(6) -0.002(5) 0.055(5) -0.048(5)
 C55 0.085(6) 0.097(6) 0.106(6) -0.002(5) 0.061(5) -0.032(5)
 C56 0.071(6) 0.116(6) 0.109(6) 0.009(6) 0.038(5) -0.022(6)
 C57 0.069(6) 0.108(6) 0.123(7) 0.009(6) 0.048(5) 0.017(5)
 C58 0.080(6) 0.110(6) 0.130(7) 0.028(6) 0.054(5) 0.046(5)
 C59 0.102(6) 0.075(6) 0.138(7) 0.018(5) 0.078(5) 0.051(5)
 C60 0.127(7) 0.058(5) 0.149(7) 0.010(6) 0.083(6) 0.044(5)
 C61 0.139(7) 0.054(5) 0.134(6) -0.030(5) 0.091(5) 0.006(5)
 C62 0.142(7) 0.055(5) 0.128(6) -0.042(5) 0.081(6) -0.020(5)
 C63 0.139(7) 0.095(6) 0.117(7) -0.058(6) 0.048(6) -0.020(6)
 C64 0.163(7) 0.108(7) 0.096(6) -0.044(6) 0.045(6) -0.011(7)
 C65 0.156(7) 0.131(7) 0.072(6) -0.022(6) 0.035(6) -0.014(7)
 C66 0.134(7) 0.135(7) 0.079(6) -0.006(6) 0.005(6) -0.012(7)
 C67 0.143(7) 0.118(7) 0.062(5) -0.003(5) 0.055(5) -0.018(6)
 C68 0.143(7) 0.108(6) 0.076(6) 0.029(5) 0.052(6) -0.004(6)
 C69 0.127(6) 0.079(6) 0.081(5) 0.022(5) 0.067(5) -0.020(5)
 C70 0.115(6) 0.083(6) 0.081(5) 0.003(5) 0.073(5) -0.009(5)
 C71 0.105(6) 0.096(6) 0.099(6) 0.001(5) 0.076(5) -0.013(5)
 C72 0.096(6) 0.093(6) 0.118(6) 0.007(6) 0.070(5) 0.014(5)
 C73 0.118(6) 0.084(6) 0.124(6) -0.001(6) 0.079(5) 0.028(6)
 C74 0.133(7) 0.080(6) 0.097(6) -0.022(5) 0.082(5) 0.006(6)
 C75 0.147(7) 0.080(6) 0.107(6) -0.036(5) 0.083(6) 0.000(6)
 C76 0.123(6) 0.087(6) 0.072(5) -0.008(5) 0.074(5) -0.004(5)
 Th1 0.0357(4) 0.0647(5) 0.0331(3) -0.0095(3) 0.0214(3) -0.0095(3)
 Th2 0.080(3) 0.089(2) 0.086(3) -0.015(2) 0.065(2) -0.0185(19)
 Th3 0.040(2) 0.063(2) 0.058(2) -0.0067(17) 0.0139(16) 0.0118(16)
 Th4 0.060(5) 0.085(6) 0.068(5) -0.020(4) 0.030(4) 0.003(5)
 Dy1 0.0291(4) 0.0472(6) 0.0495(6) 0.0033(4) 0.0260(4) 0.0043(3)
 Dy2 0.0283(18) 0.049(2) 0.062(3) -0.002(2) 0.0208(16) -0.0056(15)
 Dy3 0.0273(16) 0.045(2) 0.0491(19) -0.0049(14) 0.0048(13) 0.0077(13)
 Dy4 0.048(8) 0.052(8) 0.039(8) -0.014(7) 0.012(6) 0.021(7)
 Ni1P 0.0260(6) 0.0254(6) 0.0373(7) -0.0006(5) 0.0211(5) 0.0004(4)
 N1P 0.029(4) 0.025(4) 0.040(4) 0.001(3) 0.021(3) 0.001(3)
 N2P 0.026(4) 0.029(4) 0.043(4) -0.005(3) 0.022(3) 0.001(3)
 N3P 0.028(4) 0.034(4) 0.037(4) -0.004(3) 0.018(3) -0.001(3)
 N4P 0.028(4) 0.026(4) 0.039(4) -0.005(3) 0.018(3) -0.002(3)
 C1P 0.033(5) 0.022(4) 0.040(5) 0.005(4) 0.021(4) 0.007(3)
 C2P 0.029(4) 0.036(5) 0.039(5) -0.001(4) 0.022(4) 0.002(4)
 C3P 0.027(4) 0.031(5) 0.034(5) 0.000(4) 0.016(4) 0.002(3)
 C4P 0.028(5) 0.035(5) 0.049(5) 0.003(4) 0.023(4) -0.005(4)
 C5P 0.039(5) 0.031(5) 0.044(5) -0.004(4) 0.020(4) -0.003(4)
 C6P 0.028(4) 0.024(4) 0.040(5) -0.003(4) 0.019(4) -0.001(3)
 C7P 0.028(5) 0.036(5) 0.043(5) -0.002(4) 0.016(4) 0.004(4)
 C8P 0.030(5) 0.028(4) 0.040(5) 0.000(4) 0.018(4) 0.001(3)
 C9P 0.033(5) 0.033(5) 0.039(5) -0.001(4) 0.018(4) 0.007(4)
 C10P 0.029(5) 0.037(5) 0.039(5) -0.006(4) 0.018(4) 0.005(4)
 C11P 0.025(4) 0.034(5) 0.036(5) -0.004(4) 0.013(4) 0.000(4)
 C12P 0.027(4) 0.046(5) 0.036(5) -0.003(4) 0.023(4) -0.006(4)
 C13P 0.024(4) 0.035(5) 0.038(5) 0.002(4) 0.018(4) 0.000(4)
 C14P 0.029(5) 0.036(5) 0.038(5) 0.003(4) 0.017(4) 0.000(4)
 C15P 0.036(5) 0.037(5) 0.037(5) 0.004(4) 0.019(4) -0.004(4)
 C16P 0.033(5) 0.032(5) 0.037(5) 0.001(4) 0.017(4) -0.002(4)
 C17P 0.042(5) 0.026(4) 0.034(5) 0.000(4) 0.020(4) -0.002(4)
 C18P 0.036(5) 0.026(5) 0.048(5) 0.004(4) 0.023(4) 0.004(4)
 C19P 0.033(5) 0.030(5) 0.041(5) -0.004(4) 0.017(4) 0.006(4)
 C20P 0.028(4) 0.030(4) 0.036(5) 0.001(4) 0.020(4) 0.005(3)
 C21P 0.039(5) 0.034(5) 0.045(5) 0.001(4) 0.025(4) 0.003(4)
 C22P 0.044(6) 0.049(6) 0.046(6) 0.001(4) 0.029(5) 0.005(5)
 C23P 0.043(6) 0.041(5) 0.056(6) 0.001(5) 0.032(5) -0.006(4)
 C24P 0.047(6) 0.049(6) 0.048(6) 0.000(5) 0.030(5) -0.007(5)
 C25P 0.048(6) 0.029(5) 0.057(6) 0.001(4) 0.031(5) -0.009(4)
 C26P 0.061(7) 0.037(6) 0.065(7) 0.004(5) 0.020(6) 0.003(5)
 C27P 0.038(5) 0.029(5) 0.064(6) -0.006(4) 0.025(5) 0.010(4)
 C28P 0.047(6) 0.045(6) 0.066(7) 0.007(5) 0.019(5) 0.015(5)
 C29P 0.035(5) 0.043(5) 0.063(6) -0.006(5) 0.035(5) 0.004(4)
 C30P 0.029(6) 0.126(12) 0.069(8) 0.008(8) 0.024(6) 0.012(7)
 C31P 0.038(5) 0.042(5) 0.053(6) 0.003(4) 0.029(5) -0.003(4)
 C32P 0.034(6) 0.104(10) 0.074(8) 0.016(7) 0.030(6) -0.007(6)
 C33P 0.044(6) 0.039(5) 0.059(6) 0.004(5) 0.032(5) -0.007(4)
 C34P 0.064(8) 0.043(7) 0.084(9) -0.008(6) 0.017(7) -0.007(6)
 C35P 0.045(5) 0.024(4) 0.061(6) 0.005(4) 0.033(5) 0.004(4)
 C36P 0.050(6) 0.035(5) 0.067(7) -0.008(5) 0.023(5) 0.002(5)
 S1S 0.088(2) 0.0525(19) 0.090(2) 0.0124(17) 0.024(2) 0.0146(17)
 S2S 0.078(2) 0.0490(18) 0.098(3) -0.0106(17) 0.031(2) -0.0029(15)
 C10S 0.038(6) 0.063(7) 0.054(6) 0.002(5) 0.018(5) 0.007(5)
 C1S 0.078(9) 0.056(8) 0.071(8) 0.000(6) 0.036(7) 0.002(6)
 C2S 0.069(8) 0.037(6) 0.053(6) 0.004(5) 0.022(6) 0.006(5)
 C3S 0.052(7) 0.047(6) 0.102(10) 0.001(6) 0.051(7) -0.005(5)
 C4S 0.052(8) 0.080(10) 0.107(12) 0.029(8) 0.040(8) 0.014(7)
 C5S 0.048(7) 0.070(8) 0.112(11) 0.058(8) 0.055(7) 0.022(6)
 C6S 0.082(10) 0.035(6) 0.118(12) 0.014(7) 0.058(9) 0.002(6)
 C7S 0.085(11) 0.049(7) 0.115(13) 0.008(8) 0.052(10) 0.010(7)
 C8S 0.111(13) 0.050(8) 0.097(12) -0.004(7) 0.059(11) -0.002(8)
 C9S 0.126(15) 0.037(7) 0.094(11) -0.011(7) 0.034(10) -0.004(8)

_geom_special_details
;
 All esds (except the esd in the dihedral angle between two l.s. planes)
 are estimated using the full covariance matrix.  The cell esds are taken
 into account individually in the estimation of esds in distances, angles
 and torsion angles; correlations between esds in cell parameters are only
 used when they are defined by crystal symmetry.  An approximate (isotropic)
 treatment of cell esds is used for estimating esds involving l.s. planes.
;
loop_
  _geom_bond_atom_site_label_1
  _geom_bond_atom_site_label_2
  _geom_bond_distance
  _geom_bond_site_symmetry_2
  _geom_bond_publ_flag
 C1 C2 1.446(11) . ?
 C1 C5 1.432(12) . ?
 C1 C8 1.431(12) . ?
 C1 Th1 2.433(12) . ?
 C1 Th2 2.728(13) . ?
 C1 Th4 2.999(17) . ?
 C2 C3 1.447(12) . ?
 C2 C11 1.356(17) . ?
 C2 Th1 2.436(12) . ?
 C2 Th2 2.819(13) . ?
 C2 Th4 2.683(17) . ?
 C3 C4 1.439(12) . ?
 C3 C14 1.449(12) . ?
 C3 Th1 2.588(12) . ?
 C3 Th4 2.219(17) . ?
 C4 C5 1.412(12) . ?
 C4 C17 1.434(12) . ?
 C4 Th1 2.623(13) . ?
 C4 Th4 2.272(18) . ?
 C5 C6 1.444(12) . ?
 C5 Th1 2.538(13) . ?
 C5 Th2 3.046(14) . ?
 C5 Th4 2.765(18) . ?
 C6 C7 1.439(12) . ?
 C6 C19 1.437(18) . ?
 C6 Th1 2.642(12) . ?
 C6 Th2 2.947(13) . ?
 C6 Th4 3.083(18) . ?
 C7 C8 1.451(12) . ?
 C7 C22 1.417(13) . ?
 C7 Th1 2.620(12) . ?
 C7 Th2 2.558(13) . ?
 C8 C9 1.450(13) . ?
 C8 Th1 2.448(12) . ?
 C8 Th2 2.358(13) . ?
 C9 C10 1.460(13) . ?
 C9 C24 1.449(12) . ?
 C9 Th1 2.559(13) . ?
 C9 Th2 2.135(14) . ?
 C10 C11 1.439(12) . ?
 C10 C27 1.501(13) . ?
 C10 Th1 2.657(11) . ?
 C10 Th2 2.360(12) . ?
 C10 Th3 3.119(12) . ?
 C11 C12 1.469(12) . ?
 C11 Th1 2.561(12) . ?
 C11 Th2 2.667(12) . ?
 C11 Th4 2.945(17) . ?
 C12 C13 1.421(12) . ?
 C12 C28 1.464(13) . ?
 C12 Th1 3.004(11) . ?
 C12 Th3 2.921(11) . ?
 C12 Th4 2.986(16) . ?
 C13 C14 1.413(12) . ?
 C13 C31 1.435(12) . ?
 C13 Th4 2.809(19) . ?
 C14 C15 1.445(12) . ?
 C14 Th1 3.094(12) . ?
 C14 Th4 2.360(18) . ?
 C15 C16 1.418(13) . ?
 C15 C33 1.426(12) . ?
 C15 Th4 2.623(19) . ?
 C16 C17 1.456(12) . ?
 C16 C35 1.413(12) . ?
 C16 Th4 2.624(18) . ?
 C17 C18 1.439(12) . ?
 C17 Th1 3.005(15) . ?
 C17 Th4 2.31(2) . ?
 C18 C19 1.505(12) . ?
 C18 C37 1.512(12) . ?
 C18 Th4 2.80(2) . ?
 C18 Dy3 2.668(15) . ?
 C19 C20 1.46(2) . ?
 C19 Th1 3.055(16) . ?
 C20 C21 1.440(13) . ?
 C20 C39 1.446(13) . ?
 C20 Dy3 3.002(12) . ?
 C21 C22 1.398(13) . ?
 C21 C41 1.466(13) . ?
 C22 C23 1.427(13) . ?
 C22 Th1 3.061(13) . ?
 C22 Th2 2.740(13) . ?
 C23 C24 1.451(12) . ?
 C23 C43 1.456(12) . ?
 C23 Th2 2.702(13) . ?
 C24 C25 1.458(13) . ?
 C24 Th1 3.023(11) . ?
 C24 Th2 2.352(13) . ?
 C25 C26 1.400(14) . ?
 C25 C44 1.501(13) . ?
 C25 Th2 2.820(15) . ?
 C25 Th3 2.855(13) . ?
 C26 C27 1.400(13) . ?
 C26 C47 1.402(14) . ?
 C26 Th2 3.065(19) . ?
 C26 Th3 2.304(19) . ?
 C27 C28 1.457(13) . ?
 C27 Th2 2.764(15) . ?
 C27 Th3 2.361(15) . ?
 C28 C29 1.422(13) . ?
 C28 Th3 2.272(14) . ?
 C29 C30 1.383(13) . ?
 C29 C48 1.407(13) . ?
 C29 Th3 2.231(17) . ?
 C30 C31 1.432(13) . ?
 C30 C51 1.463(13) . ?
 C30 Th3 2.767(14) . ?
 C31 C32 1.425(12) . ?
 C32 C33 1.352(18) . ?
 C32 C52 1.431(12) . ?
 C33 C34 1.428(12) . ?
 C34 C35 1.467(13) . ?
 C34 C54 1.443(12) . ?
 C34 Dy2 2.667(13) . ?
 C35 C36 1.450(12) . ?
 C35 Dy2 2.555(14) . ?
 C36 C37 1.470(12) . ?
 C36 C56 1.477(12) . ?
 C36 Dy1 2.967(16) . ?
 C36 Dy2 2.141(17) . ?
 C36 Dy3 2.415(16) . ?
 C37 C38 1.466(12) . ?
 C37 Dy2 2.562(17) . ?
 C37 Dy3 1.949(18) . ?
 C38 C39 1.462(12) . ?
 C38 C58 1.508(12) . ?
 C38 Dy2 2.929(15) . ?
 C38 Dy3 1.925(16) . ?
 C39 C40 1.453(13) . ?
 C39 Dy3 2.397(13) . ?
 C40 C41 1.437(13) . ?
 C40 C60 1.456(13) . ?
 C40 Dy3 2.900(14) . ?
 C41 C42 1.417(13) . ?
 C42 C43 1.401(13) . ?
 C42 C62 1.417(13) . ?
 C43 C44 1.480(13) . ?
 C44 C45 1.368(13) . ?
 C45 C46 1.375(14) . ?
 C45 C63 1.396(14) . ?
 C45 Dy4 2.98(3) . ?
 C46 C47 1.434(14) . ?
 C46 C66 1.433(14) . ?
 C46 Th3 2.714(16) . ?
 C47 C48 1.455(14) . ?
 C47 Th3 2.193(16) . ?
 C48 C49 1.409(14) . ?
 C48 Th3 2.181(15) . ?
 C49 C50 1.392(13) . ?
 C49 C66 1.440(14) . ?
 C49 Th3 2.667(16) . ?
 C50 C51 1.368(13) . ?
 C50 C68 1.352(13) . ?
 C51 C52 1.447(13) . ?
 C52 C53 1.430(12) . ?
 C53 C54 1.430(12) . ?
 C53 C69 1.437(11) . ?
 C53 Dy2 2.954(11) . ?
 C54 C55 1.425(12) . ?
 C54 Dy1 2.973(12) . ?
 C54 Dy2 2.380(12) . ?
 C55 C56 1.445(12) . ?
 C55 C71 1.437(11) . ?
 C55 Dy1 2.509(11) . ?
 C55 Dy2 2.121(12) . ?
 C56 C57 1.415(12) . ?
 C56 Dy1 2.559(13) . ?
 C56 Dy2 2.047(13) . ?
 C56 Dy3 2.731(12) . ?
 C57 C58 1.403(12) . ?
 C57 C72 1.421(12) . ?
 C57 Dy1 2.433(12) . ?
 C57 Dy2 2.444(13) . ?
 C57 Dy3 2.665(13) . ?
 C58 C59 1.431(12) . ?
 C58 Dy1 2.587(12) . ?
 C58 Dy2 2.777(13) . ?
 C58 Dy3 2.252(12) . ?
 C59 C60 1.409(13) . ?
 C59 C73 1.445(12) . ?
 C59 Dy1 2.567(11) . ?
 C59 Dy3 2.673(12) . ?
 C60 C61 1.390(13) . ?
 C60 Dy3 2.966(14) . ?
 C61 C62 1.478(13) . ?
 C61 C75 1.474(13) . ?
 C61 Dy4 2.55(2) . ?
 C62 C63 1.453(13) . ?
 C62 Dy4 2.73(3) . ?
 C63 C64 1.476(13) . ?
 C63 Dy4 2.43(3) . ?
 C64 C65 1.361(14) . ?
 C64 C75 1.461(13) . ?
 C64 Dy4 1.99(2) . ?
 C65 C66 1.373(14) . ?
 C65 C67 1.345(14) . ?
 C65 Dy4 2.16(3) . ?
 C66 Th3 3.003(17) . ?
 C66 Dy4 2.70(3) . ?
 C67 C68 1.472(13) . ?
 C67 C76 1.445(13) . ?
 C67 Dy4 2.43(3) . ?
 C68 C69 1.432(13) . ?
 C69 C70 1.430(12) . ?
 C69 Dy1 2.991(10) . ?
 C70 C71 1.358(18) . ?
 C70 C76 1.454(12) . ?
 C70 Dy1 2.507(11) . ?
 C70 Dy2 2.950(12) . ?
 C71 C72 1.427(11) . ?
 C71 Dy1 2.312(12) . ?
 C71 Dy2 2.523(12) . ?
 C72 C73 1.430(12) . ?
 C72 Dy1 2.324(13) . ?
 C72 Dy2 2.743(12) . ?
 C73 C74 1.397(13) . ?
 C73 Dy1 2.354(13) . ?
 C74 C75 1.413(13) . ?
 C74 C76 1.422(13) . ?
 C74 Dy1 2.562(12) . ?
 C74 Dy4 2.49(2) . ?
 C75 Dy4 2.14(2) . ?
 C76 Dy1 2.654(11) . ?
 C76 Dy4 2.62(3) . ?
 Th1 Th2 0.739(6) . ?
 Th1 Th3 2.447(4) . ?
 Th1 Th4 1.100(15) . ?
 Th2 Th3 2.144(6) . ?
 Th2 Th4 1.743(16) . ?
 Th3 Th4 2.616(13) . ?
 Dy1 Dy2 0.993(5) . ?
 Dy1 Dy3 1.523(4) . ?
 Dy1 Dy4 1.96(2) . ?
 Dy2 Dy3 1.382(5) . ?
 Dy2 Dy4 2.71(2) . ?
 Dy3 Dy4 2.66(2) . ?
 Ni1P N1P 1.959(7) . ?
 Ni1P N2P 1.962(7) . ?
 Ni1P N3P 1.960(7) . ?
 Ni1P N4P 1.951(7) . ?
 N1P C1P 1.389(10) . ?
 N1P C18P 1.376(11) . ?
 N2P C3P 1.389(10) . ?
 N2P C6P 1.387(11) . ?
 N3P C8P 1.388(11) . ?
 N3P C11P 1.377(10) . ?
 N4P C13P 1.378(10) . ?
 N4P C16P 1.389(11) . ?
 C1P C2P 1.363(12) . ?
 C1P C20P 1.438(11) . ?
 C2P C3P 1.359(12) . ?
 C3P C4P 1.440(12) . ?
 C4P C5P 1.377(12) . ?
 C4P C23P 1.504(11) . ?
 C5P C6P 1.427(12) . ?
 C5P C25P 1.494(13) . ?
 C6P C7P 1.381(11) . ?
 C7P C8P 1.386(12) . ?
 C8P C9P 1.444(11) . ?
 C9P C10P 1.348(13) . ?
 C9P C27P 1.497(12) . ?
 C10P C11P 1.433(12) . ?
 C10P C29P 1.519(11) . ?
 C11P C12P 1.381(12) . ?
 C12P C13P 1.367(13) . ?
 C13P C14P 1.444(12) . ?
 C14P C15P 1.350(13) . ?
 C14P C31P 1.517(11) . ?
 C15P C16P 1.445(12) . ?
 C15P C33P 1.489(13) . ?
 C16P C17P 1.371(12) . ?
 C17P C18P 1.380(12) . ?
 C18P C19P 1.426(12) . ?
 C19P C20P 1.365(12) . ?
 C19P C35P 1.489(12) . ?
 C20P C21P 1.504(11) . ?
 C21P C22P 1.538(13) . ?
 C23P C24P 1.541(14) . ?
 C25P C26P 1.525(15) . ?
 C27P C28P 1.534(15) . ?
 C29P C30P 1.498(15) . ?
 C31P C32P 1.521(15) . ?
 C33P C34P 1.543(16) . ?
 C35P C36P 1.512(14) . ?
 S1S C10S 1.533(12) . ?
 S2S C10S 1.545(12) . ?
 C1S C2S 1.395(17) . ?
 C1S C6S 1.413(18) . ?
 C2S C3S 1.308(16) . ?
 C3S C4S 1.458(18) . ?
 C4S C5S 1.44(2) . ?
 C5S C6S 1.292(19) . ?
 C7S C8S 1.40(2) . ?
 C7S C9S 1.39(2) 3_665 ?
 C8S C9S 1.35(2) . ?

loop_
  _geom_angle_atom_site_label_1
  _geom_angle_atom_site_label_2
  _geom_angle_atom_site_label_3
  _geom_angle
  _geom_angle_site_symmetry_1
  _geom_angle_site_symmetry_3
  _geom_angle_publ_flag
 C2 C1 Th1 72.9(6) . . ?
 C2 C1 Th2 78.4(6) . . ?
 C2 C1 Th4 63.4(6) . . ?
 C5 C1 C2 108.3(7) . . ?
 C5 C1 Th1 77.3(6) . . ?
 C5 C1 Th2 88.4(6) . . ?
 C5 C1 Th4 66.7(6) . . ?
 C8 C1 C2 122.4(10) . . ?
 C8 C1 C5 108.2(7) . . ?
 C8 C1 Th1 73.6(7) . . ?
 C8 C1 Th2 59.8(6) . . ?
 C8 C1 Th4 93.3(7) . . ?
 Th1 C1 Th2 15.12(13) . . ?
 Th1 C1 Th4 20.1(3) . . ?
 Th2 C1 Th4 35.0(3) . . ?
 C1 C2 C3 107.9(7) . . ?
 C1 C2 Th1 72.6(6) . . ?
 C1 C2 Th2 71.4(6) . . ?
 C1 C2 Th4 87.8(7) . . ?
 C3 C2 Th1 79.1(6) . . ?
 C3 C2 Th2 92.5(7) . . ?
 C3 C2 Th4 55.8(6) . . ?
 C11 C2 C1 119.8(9) . . ?
 C11 C2 C3 117.6(9) . . ?
 C11 C2 Th1 79.4(7) . . ?
 C11 C2 Th2 69.5(7) . . ?
 C11 C2 Th4 87.1(8) . . ?
 Th1 C2 Th2 13.86(13) . . ?
 Th1 C2 Th4 24.2(3) . . ?
 Th4 C2 Th2 36.8(3) . . ?
 C2 C3 C14 122.7(10) . . ?
 C2 C3 Th1 67.6(6) . . ?
 C2 C3 Th4 91.6(7) . . ?
 C4 C3 C2 106.2(7) . . ?
 C4 C3 C14 122.7(11) . . ?
 C4 C3 Th1 75.3(7) . . ?
 C4 C3 Th4 73.3(8) . . ?
 C14 C3 Th1 95.9(8) . . ?
 C14 C3 Th4 76.9(8) . . ?
 Th4 C3 Th1 25.0(4) . . ?
 C3 C4 Th1 72.6(7) . . ?
 C3 C4 Th4 69.3(8) . . ?
 C5 C4 C3 110.3(7) . . ?
 C5 C4 C17 117.3(10) . . ?
 C5 C4 Th1 70.8(7) . . ?
 C5 C4 Th4 94.4(9) . . ?
 C17 C4 C3 120.3(11) . . ?
 C17 C4 Th1 90.7(9) . . ?
 C17 C4 Th4 73.0(9) . . ?
 Th4 C4 Th1 24.6(4) . . ?
 C1 C5 C6 108.5(7) . . ?
 C1 C5 Th1 69.3(5) . . ?
 C1 C5 Th2 63.5(5) . . ?
 C1 C5 Th4 84.9(6) . . ?
 C4 C5 C1 107.4(7) . . ?
 C4 C5 C6 124.9(11) . . ?
 C4 C5 Th1 77.5(7) . . ?
 C4 C5 Th2 88.4(7) . . ?
 C4 C5 Th4 55.0(7) . . ?
 C6 C5 Th1 77.8(6) . . ?
 C6 C5 Th2 72.3(6) . . ?
 C6 C5 Th4 88.4(7) . . ?
 Th1 C5 Th2 11.07(10) . . ?
 Th1 C5 Th4 23.4(3) . . ?
 Th4 C5 Th2 34.5(3) . . ?
 C5 C6 Th1 69.9(6) . . ?
 C5 C6 Th2 79.9(6) . . ?
 C5 C6 Th4 63.7(6) . . ?
 C7 C6 C5 107.4(7) . . ?
 C7 C6 Th1 73.3(6) . . ?
 C7 C6 Th2 60.2(6) . . ?
 C7 C6 Th4 93.6(7) . . ?
 C19 C6 C5 116.4(12) . . ?
 C19 C6 C7 125.2(12) . . ?
 C19 C6 Th1 92.1(8) . . ?
 C19 C6 Th2 96.2(8) . . ?
 C19 C6 Th4 78.9(8) . . ?
 Th1 C6 Th2 13.86(11) . . ?
 Th1 C6 Th4 20.3(3) . . ?
 Th2 C6 Th4 33.5(3) . . ?
 C6 C7 C8 107.9(7) . . ?
 C6 C7 Th1 75.0(6) . . ?
 C6 C7 Th2 90.6(7) . . ?
 C8 C7 Th1 67.0(6) . . ?
 C8 C7 Th2 65.4(7) . . ?
 C22 C7 C6 119.3(10) . . ?
 C22 C7 C8 121.9(10) . . ?
 C22 C7 Th1 93.8(8) . . ?
 C22 C7 Th2 81.7(7) . . ?
 Th2 C7 Th1 16.36(16) . . ?
 C1 C8 C7 107.9(7) . . ?
 C1 C8 C9 116.8(10) . . ?
 C1 C8 Th1 72.3(6) . . ?
 C1 C8 Th2 88.6(7) . . ?
 C7 C8 Th1 80.0(6) . . ?
 C7 C8 Th2 80.6(7) . . ?
 C9 C8 C7 119.7(10) . . ?
 C9 C8 Th1 77.4(7) . . ?
 C9 C8 Th2 63.0(7) . . ?
 Th2 C8 Th1 17.56(18) . . ?
 C8 C9 C10 119.3(9) . . ?
 C8 C9 Th1 69.0(7) . . ?
 C8 C9 Th2 79.7(8) . . ?
 C10 C9 Th1 77.5(7) . . ?
 C10 C9 Th2 79.7(7) . . ?
 C24 C9 C8 117.6(10) . . ?
 C24 C9 C10 113.6(9) . . ?
 C24 C9 Th1 93.8(7) . . ?
 C24 C9 Th2 79.5(7) . . ?
 Th2 C9 Th1 14.88(19) . . ?
 C9 C10 C27 120.5(9) . . ?
 C9 C10 Th1 70.1(7) . . ?
 C9 C10 Th2 62.9(6) . . ?
 C9 C10 Th3 97.8(7) . . ?
 C11 C10 C9 120.2(9) . . ?
 C11 C10 C27 106.7(7) . . ?
 C11 C10 Th1 70.4(6) . . ?
 C11 C10 Th2 85.5(6) . . ?
 C11 C10 Th3 88.6(6) . . ?
 C27 C10 Th1 96.2(7) . . ?
 C27 C10 Th2 88.5(7) . . ?
 C27 C10 Th3 46.8(6) . . ?
 Th1 C10 Th3 49.3(2) . . ?
 Th2 C10 Th1 15.54(17) . . ?
 Th2 C10 Th3 43.4(2) . . ?
 C2 C11 C10 120.7(9) . . ?
 C2 C11 C12 119.8(9) . . ?
 C2 C11 Th1 69.2(7) . . ?
 C2 C11 Th2 82.1(7) . . ?
 C2 C11 Th4 65.5(7) . . ?
 C10 C11 C12 109.0(7) . . ?
 C10 C11 Th1 77.7(6) . . ?
 C10 C11 Th2 61.9(6) . . ?
 C10 C11 Th4 97.3(7) . . ?
 C12 C11 Th1 92.3(6) . . ?
 C12 C11 Th2 94.3(6) . . ?
 C12 C11 Th4 77.2(6) . . ?
 Th1 C11 Th2 16.10(15) . . ?
 Th1 C11 Th4 21.6(3) . . ?
 Th2 C11 Th4 35.8(3) . . ?
 C11 C12 Th1 58.4(5) . . ?
 C11 C12 Th3 95.9(6) . . ?
 C11 C12 Th4 74.1(6) . . ?
 C13 C12 C11 122.9(9) . . ?
 C13 C12 C28 120.9(10) . . ?
 C13 C12 Th1 90.1(7) . . ?
 C13 C12 Th3 94.6(7) . . ?
 C13 C12 Th4 69.0(7) . . ?
 C28 C12 C11 108.3(7) . . ?
 C28 C12 Th1 93.2(6) . . ?
 C28 C12 Th3 49.8(6) . . ?
 C28 C12 Th4 102.2(7) . . ?
 Th3 C12 Th1 48.77(19) . . ?
 Th3 C12 Th4 52.6(3) . . ?
 Th4 C12 Th1 21.2(3) . . ?
 C12 C13 C31 114.8(10) . . ?
 C12 C13 Th4 82.9(8) . . ?
 C14 C13 C12 117.2(10) . . ?
 C14 C13 C31 118.6(10) . . ?
 C14 C13 Th4 57.0(7) . . ?
 C31 C13 Th4 101.1(8) . . ?
 C3 C14 Th1 56.3(6) . . ?
 C3 C14 Th4 66.3(8) . . ?
 C13 C14 C3 118.9(11) . . ?
 C13 C14 C15 120.1(10) . . ?
 C13 C14 Th1 86.6(7) . . ?
 C13 C14 Th4 92.8(8) . . ?
 C15 C14 C3 113.8(11) . . ?
 C15 C14 Th1 100.7(8) . . ?
 C15 C14 Th4 83.5(8) . . ?
 Th4 C14 Th1 17.4(3) . . ?
 C14 C15 Th4 63.4(7) . . ?
 C16 C15 C14 122.8(11) . . ?
 C16 C15 C33 107.9(7) . . ?
 C16 C15 Th4 74.4(7) . . ?
 C33 C15 C14 119.3(10) . . ?
 C33 C15 Th4 106.1(7) . . ?
 C15 C16 C17 120.9(11) . . ?
 C15 C16 Th4 74.3(7) . . ?
 C17 C16 Th4 61.1(8) . . ?
 C35 C16 C15 109.4(7) . . ?
 C35 C16 C17 119.5(10) . . ?
 C35 C16 Th4 107.8(8) . . ?
 C4 C17 C16 114.8(10) . . ?
 C4 C17 C18 120.7(9) . . ?
 C4 C17 Th1 60.8(8) . . ?
 C4 C17 Th4 70.4(9) . . ?
 C16 C17 Th1 103.7(9) . . ?
 C16 C17 Th4 85.3(9) . . ?
 C18 C17 C16 120.5(9) . . ?
 C18 C17 Th1 86.2(9) . . ?
 C18 C17 Th4 93.9(11) . . ?
 Th4 C17 Th1 18.6(4) . . ?
 C17 C18 C19 119.6(10) . . ?
 C17 C18 C37 120.1(8) . . ?
 C17 C18 Th4 55.2(9) . . ?
 C17 C18 Dy3 108.7(10) . . ?
 C19 C18 C37 114.5(9) . . ?
 C19 C18 Th4 88.4(10) . . ?
 C19 C18 Dy3 91.1(9) . . ?
 C37 C18 Th4 104.8(11) . . ?
 C37 C18 Dy3 46.0(8) . . ?
 Dy3 C18 Th4 64.6(4) . . ?
 C6 C19 C18 119.1(13) . . ?
 C6 C19 C20 107.7(13) . . ?
 C6 C19 Th1 59.8(7) . . ?
 C18 C19 Th1 83.4(9) . . ?
 C20 C19 C18 126.3(12) . . ?
 C20 C19 Th1 99.7(9) . . ?
 C19 C20 Dy3 79.5(7) . . ?
 C21 C20 C19 127.0(12) . . ?
 C21 C20 C39 107.8(7) . . ?
 C21 C20 Dy3 105.7(6) . . ?
 C39 C20 C19 115.0(12) . . ?
 C39 C20 Dy3 51.9(6) . . ?
 C20 C21 C41 109.1(7) . . ?
 C22 C21 C20 117.4(11) . . ?
 C22 C21 C41 121.9(11) . . ?
 C7 C22 C23 117.4(10) . . ?
 C7 C22 Th1 58.7(7) . . ?
 C7 C22 Th2 67.5(7) . . ?
 C21 C22 C7 118.6(10) . . ?
 C21 C22 C23 119.1(10) . . ?
 C21 C22 Th1 103.1(8) . . ?
 C21 C22 Th2 108.3(8) . . ?
 C23 C22 Th1 86.5(7) . . ?
 C23 C22 Th2 73.3(7) . . ?
 Th2 C22 Th1 13.21(15) . . ?
 C22 C23 C24 121.8(10) . . ?
 C22 C23 C43 118.5(10) . . ?
 C22 C23 Th2 76.3(7) . . ?
 C24 C23 C43 108.3(7) . . ?
 C24 C23 Th2 60.4(6) . . ?
 C43 C23 Th2 103.2(7) . . ?
 C9 C24 C23 119.8(10) . . ?
 C9 C24 C25 122.5(10) . . ?
 C9 C24 Th1 57.7(6) . . ?
 C9 C24 Th2 63.2(7) . . ?
 C23 C24 C25 109.0(7) . . ?
 C23 C24 Th1 87.6(6) . . ?
 C23 C24 Th2 87.2(7) . . ?
 C25 C24 Th1 98.6(7) . . ?
 C25 C24 Th2 92.5(7) . . ?
 Th2 C24 Th1 6.66(14) . . ?
 C24 C25 C44 107.6(7) . . ?
 C24 C25 Th2 56.4(6) . . ?
 C24 C25 Th3 100.6(7) . . ?
 C26 C25 C24 124.6(11) . . ?
 C26 C25 C44 119.4(11) . . ?
 C26 C25 Th2 86.2(9) . . ?
 C26 C25 Th3 53.1(9) . . ?
 C44 C25 Th2 100.6(7) . . ?
 C44 C25 Th3 91.9(7) . . ?
 Th2 C25 Th3 44.4(2) . . ?
 C25 C26 C47 117.7(11) . . ?
 C25 C26 Th2 66.6(9) . . ?
 C25 C26 Th3 97.9(11) . . ?
 C27 C26 C25 114.3(11) . . ?
 C27 C26 C47 118.4(11) . . ?
 C27 C26 Th2 64.4(9) . . ?
 C27 C26 Th3 74.8(9) . . ?
 C47 C26 Th2 109.8(12) . . ?
 C47 C26 Th3 67.6(10) . . ?
 Th3 C26 Th2 44.3(3) . . ?
 C10 C27 Th2 58.6(6) . . ?
 C10 C27 Th3 105.6(8) . . ?
 C26 C27 C10 124.2(11) . . ?
 C26 C27 C28 119.4(11) . . ?
 C26 C27 Th2 88.5(10) . . ?
 C26 C27 Th3 70.3(9) . . ?
 C28 C27 C10 108.5(7) . . ?
 C28 C27 Th2 95.7(8) . . ?
 C28 C27 Th3 68.4(8) . . ?
 Th3 C27 Th2 48.7(3) . . ?
 C12 C28 Th3 100.6(8) . . ?
 C27 C28 C12 107.2(7) . . ?
 C27 C28 Th3 75.0(8) . . ?
 C29 C28 C12 122.1(10) . . ?
 C29 C28 C27 123.1(11) . . ?
 C29 C28 Th3 70.0(9) . . ?
 C28 C29 Th3 73.2(9) . . ?
 C30 C29 C28 116.7(11) . . ?
 C30 C29 C48 117.9(11) . . ?
 C30 C29 Th3 97.2(11) . . ?
 C48 C29 C28 116.1(11) . . ?
 C48 C29 Th3 69.5(9) . . ?
 C29 C30 C31 121.8(11) . . ?
 C29 C30 C51 121.6(11) . . ?
 C29 C30 Th3 53.1(9) . . ?
 C31 C30 C51 107.8(7) . . ?
 C31 C30 Th3 96.5(7) . . ?
 C51 C30 Th3 95.2(8) . . ?
 C30 C31 C13 123.4(10) . . ?
 C32 C31 C13 119.5(9) . . ?
 C32 C31 C30 108.9(7) . . ?
 C31 C32 C52 107.9(7) . . ?
 C33 C32 C31 122.1(9) . . ?
 C33 C32 C52 120.4(9) . . ?
 C15 C33 C34 108.5(7) . . ?
 C32 C33 C15 120.1(9) . . ?
 C32 C33 C34 120.7(9) . . ?
 C33 C34 C35 107.0(7) . . ?
 C33 C34 C54 120.7(9) . . ?
 C33 C34 Dy2 111.6(7) . . ?
 C35 C34 Dy2 69.5(7) . . ?
 C54 C34 C35 121.3(10) . . ?
 C54 C34 Dy2 62.7(6) . . ?
 C16 C35 C34 107.1(7) . . ?
 C16 C35 C36 122.5(10) . . ?
 C16 C35 Dy2 111.5(8) . . ?
 C34 C35 Dy2 77.9(7) . . ?
 C36 C35 C34 121.2(11) . . ?
 C36 C35 Dy2 56.9(8) . . ?
 C35 C36 C37 119.4(10) . . ?
 C35 C36 C56 114.1(10) . . ?
 C35 C36 Dy1 101.0(10) . . ?
 C35 C36 Dy2 88.5(10) . . ?
 C35 C36 Dy3 106.8(10) . . ?
 C37 C36 C56 119.3(9) . . ?
 C37 C36 Dy1 83.4(9) . . ?
 C37 C36 Dy2 88.3(10) . . ?
 C37 C36 Dy3 53.8(9) . . ?
 C56 C36 Dy1 59.6(7) . . ?
 C56 C36 Dy2 66.0(8) . . ?
 C56 C36 Dy3 85.6(8) . . ?
 Dy2 C36 Dy1 12.55(16) . . ?
 Dy2 C36 Dy3 34.6(3) . . ?
 Dy3 C36 Dy1 30.8(2) . . ?
 C18 C37 Dy2 110.9(11) . . ?
 C18 C37 Dy3 100.1(11) . . ?
 C36 C37 C18 117.2(8) . . ?
 C36 C37 Dy2 56.6(9) . . ?
 C36 C37 Dy3 88.7(10) . . ?
 C38 C37 C18 118.4(8) . . ?
 C38 C37 C36 122.1(9) . . ?
 C38 C37 Dy2 89.0(10) . . ?
 C38 C37 Dy3 66.9(9) . . ?
 Dy3 C37 Dy2 32.2(3) . . ?
 C37 C38 C58 116.1(9) . . ?
 C37 C38 Dy2 61.0(8) . . ?
 C37 C38 Dy3 68.6(9) . . ?
 C39 C38 C37 121.8(10) . . ?
 C39 C38 C58 111.9(10) . . ?
 C39 C38 Dy2 111.7(10) . . ?
 C39 C38 Dy3 89.0(9) . . ?
 C58 C38 Dy2 69.2(7) . . ?
 C58 C38 Dy3 81.0(8) . . ?
 Dy3 C38 Dy2 23.1(2) . . ?
 C20 C39 C38 121.8(11) . . ?
 C20 C39 C40 107.2(7) . . ?
 C20 C39 Dy3 99.7(8) . . ?
 C38 C39 Dy3 53.4(8) . . ?
 C40 C39 C38 123.5(11) . . ?
 C40 C39 Dy3 94.6(8) . . ?
 C39 C40 C60 121.2(11) . . ?
 C39 C40 Dy3 55.5(7) . . ?
 C41 C40 C39 109.6(7) . . ?
 C41 C40 C60 116.6(11) . . ?
 C41 C40 Dy3 105.4(8) . . ?
 C60 C40 Dy3 78.2(7) . . ?
 C40 C41 C21 105.7(7) . . ?
 C42 C41 C21 119.1(11) . . ?
 C42 C41 C40 126.4(11) . . ?
 C43 C42 C41 118.7(10) . . ?
 C43 C42 C62 114.2(10) . . ?
 C62 C42 C41 116.5(10) . . ?
 C23 C43 C44 108.7(7) . . ?
 C42 C43 C23 122.5(10) . . ?
 C42 C43 C44 120.3(10) . . ?
 C43 C44 C25 106.2(7) . . ?
 C45 C44 C25 120.8(11) . . ?
 C45 C44 C43 125.0(11) . . ?
 C44 C45 C46 118.9(12) . . ?
 C44 C45 C63 115.0(12) . . ?
 C44 C45 Dy4 105.2(12) . . ?
 C46 C45 C63 115.7(12) . . ?
 C46 C45 Dy4 79.8(11) . . ?
 C63 C45 Dy4 53.8(9) . . ?
 C45 C46 C47 121.6(12) . . ?
 C45 C46 C66 122.4(13) . . ?
 C45 C46 Th3 99.8(11) . . ?
 C47 C46 Th3 53.7(7) . . ?
 C66 C46 C47 108.3(7) . . ?
 C66 C46 Th3 87.0(8) . . ?
 C26 C47 C46 121.6(12) . . ?
 C26 C47 C48 122.0(12) . . ?
 C26 C47 Th3 76.2(10) . . ?
 C46 C47 C48 107.2(7) . . ?
 C46 C47 Th3 94.5(9) . . ?
 C48 C47 Th3 70.1(8) . . ?
 C29 C48 C47 120.9(12) . . ?
 C29 C48 C49 119.5(12) . . ?
 C29 C48 Th3 73.3(9) . . ?
 C47 C48 Th3 71.0(8) . . ?
 C49 C48 C47 108.2(7) . . ?
 C49 C48 Th3 93.4(10) . . ?
 C48 C49 C66 108.6(7) . . ?
 C48 C49 Th3 54.7(8) . . ?
 C50 C49 C48 123.0(12) . . ?
 C50 C49 C66 122.2(12) . . ?
 C50 C49 Th3 100.1(10) . . ?
 C66 C49 Th3 88.7(9) . . ?
 C51 C50 C49 118.2(11) . . ?
 C68 C50 C49 114.9(11) . . ?
 C68 C50 C51 117.2(11) . . ?
 C50 C51 C30 119.6(11) . . ?
 C50 C51 C52 124.8(11) . . ?
 C52 C51 C30 106.4(7) . . ?
 C32 C52 C51 108.9(7) . . ?
 C53 C52 C32 120.9(9) . . ?
 C53 C52 C51 118.5(10) . . ?
 C52 C53 C69 114.7(9) . . ?
 C52 C53 Dy2 108.3(7) . . ?
 C54 C53 C52 118.9(9) . . ?
 C54 C53 C69 119.1(9) . . ?
 C54 C53 Dy2 52.8(6) . . ?
 C69 C53 Dy2 84.9(6) . . ?
 C34 C54 Dy1 101.5(7) . . ?
 C34 C54 Dy2 84.7(7) . . ?
 C53 C54 C34 118.3(9) . . ?
 C53 C54 Dy1 87.2(7) . . ?
 C53 C54 Dy2 98.6(7) . . ?
 C55 C54 C34 115.9(9) . . ?
 C55 C54 C53 119.5(9) . . ?
 C55 C54 Dy1 57.3(6) . . ?
 C55 C54 Dy2 61.9(6) . . ?
 Dy2 C54 Dy1 17.21(15) . . ?
 C54 C55 C56 122.2(9) . . ?
 C54 C55 C71 119.6(9) . . ?
 C54 C55 Dy1 94.2(7) . . ?
 C54 C55 Dy2 81.8(7) . . ?
 C56 C55 Dy1 75.4(6) . . ?
 C56 C55 Dy2 67.0(6) . . ?
 C71 C55 C56 107.1(7) . . ?
 C71 C55 Dy1 65.3(6) . . ?
 C71 C55 Dy2 88.2(7) . . ?
 Dy2 C55 Dy1 22.86(18) . . ?
 C36 C56 Dy1 90.5(9) . . ?
 C36 C56 Dy2 72.8(8) . . ?
 C36 C56 Dy3 61.8(7) . . ?
 C55 C56 C36 120.9(10) . . ?
 C55 C56 Dy1 71.5(6) . . ?
 C55 C56 Dy2 72.5(7) . . ?
 C55 C56 Dy3 101.1(7) . . ?
 C57 C56 C36 116.9(10) . . ?
 C57 C56 C55 107.9(7) . . ?
 C57 C56 Dy1 68.7(6) . . ?
 C57 C56 Dy2 87.9(7) . . ?
 C57 C56 Dy3 72.2(7) . . ?
 Dy1 C56 Dy3 33.26(17) . . ?
 Dy2 C56 Dy1 21.41(19) . . ?
 Dy2 C56 Dy3 29.4(2) . . ?
 C56 C57 C72 108.8(7) . . ?
 C56 C57 Dy1 78.5(6) . . ?
 C56 C57 Dy2 56.8(6) . . ?
 C56 C57 Dy3 77.4(7) . . ?
 C58 C57 C56 125.7(10) . . ?
 C58 C57 C72 108.3(7) . . ?
 C58 C57 Dy1 79.9(6) . . ?
 C58 C57 Dy2 88.1(7) . . ?
 C58 C57 Dy3 57.6(6) . . ?
 C72 C57 Dy1 68.4(6) . . ?
 C72 C57 Dy2 86.1(6) . . ?
 C72 C57 Dy3 100.9(7) . . ?
 Dy1 C57 Dy2 23.49(16) . . ?
 Dy1 C57 Dy3 34.38(19) . . ?
 Dy2 C57 Dy3 30.99(19) . . ?
 C38 C58 Dy1 93.3(8) . . ?
 C38 C58 Dy2 80.3(7) . . ?
 C38 C58 Dy3 57.6(7) . . ?
 C57 C58 C38 118.8(10) . . ?
 C57 C58 C59 108.7(7) . . ?
 C57 C58 Dy1 67.8(6) . . ?
 C57 C58 Dy2 61.6(6) . . ?
 C57 C58 Dy3 90.6(7) . . ?
 C59 C58 C38 120.7(11) . . ?
 C59 C58 Dy1 73.1(6) . . ?
 C59 C58 Dy2 93.9(7) . . ?
 C59 C58 Dy3 90.3(7) . . ?
 Dy1 C58 Dy2 20.94(13) . . ?
 Dy3 C58 Dy1 35.9(2) . . ?
 Dy3 C58 Dy2 29.60(19) . . ?
 C58 C59 C73 107.4(7) . . ?
 C58 C59 Dy1 74.6(6) . . ?
 C58 C59 Dy3 57.4(6) . . ?
 C60 C59 C58 125.1(10) . . ?
 C60 C59 C73 119.4(10) . . ?
 C60 C59 Dy1 99.7(8) . . ?
 C60 C59 Dy3 87.5(7) . . ?
 C73 C59 Dy1 65.0(6) . . ?
 C73 C59 Dy3 98.4(7) . . ?
 Dy1 C59 Dy3 33.71(16) . . ?
 C40 C60 Dy3 73.1(7) . . ?
 C59 C60 C40 114.6(10) . . ?
 C59 C60 Dy3 64.2(7) . . ?
 C61 C60 C40 117.8(10) . . ?
 C61 C60 C59 120.7(10) . . ?
 C61 C60 Dy3 107.0(8) . . ?
 C60 C61 C62 124.4(10) . . ?
 C60 C61 C75 118.0(11) . . ?
 C60 C61 Dy4 98.0(9) . . ?
 C62 C61 Dy4 80.4(8) . . ?
 C75 C61 C62 107.2(7) . . ?
 C75 C61 Dy4 56.8(8) . . ?
 C42 C62 C61 118.1(10) . . ?
 C42 C62 C63 124.1(10) . . ?
 C42 C62 Dy4 108.4(9) . . ?
 C61 C62 Dy4 67.3(7) . . ?
 C63 C62 C61 108.4(7) . . ?
 C63 C62 Dy4 62.6(7) . . ?
 C45 C63 C62 121.3(11) . . ?
 C45 C63 C64 121.8(12) . . ?
 C45 C63 Dy4 98.5(11) . . ?
 C62 C63 C64 108.1(7) . . ?
 C62 C63 Dy4 85.3(8) . . ?
 C64 C63 Dy4 55.1(9) . . ?
 C63 C64 Dy4 87.5(11) . . ?
 C65 C64 C63 120.1(12) . . ?
 C65 C64 C75 122.6(12) . . ?
 C65 C64 Dy4 77.7(12) . . ?
 C75 C64 C63 107.8(7) . . ?
 C75 C64 Dy4 74.6(10) . . ?
 C64 C65 C66 118.0(12) . . ?
 C64 C65 Dy4 64.4(11) . . ?
 C66 C65 Dy4 96.9(13) . . ?
 C67 C65 C64 117.1(12) . . ?
 C67 C65 C66 118.8(12) . . ?
 C67 C65 Dy4 84.2(12) . . ?
 C46 C66 C49 107.5(7) . . ?
 C46 C66 Th3 64.5(7) . . ?
 C46 C66 Dy4 89.8(11) . . ?
 C49 C66 Th3 62.6(8) . . ?
 C49 C66 Dy4 101.0(12) . . ?
 C65 C66 C46 121.9(13) . . ?
 C65 C66 C49 120.7(13) . . ?
 C65 C66 Th3 110.4(12) . . ?
 C65 C66 Dy4 52.8(11) . . ?
 Dy4 C66 Th3 58.5(5) . . ?
 C65 C67 C68 119.0(11) . . ?
 C65 C67 C76 123.9(11) . . ?
 C65 C67 Dy4 62.3(11) . . ?
 C68 C67 Dy4 100.0(9) . . ?
 C76 C67 C68 107.2(7) . . ?
 C76 C67 Dy4 80.8(9) . . ?
 C50 C68 C67 123.9(11) . . ?
 C50 C68 C69 121.5(10) . . ?
 C69 C68 C67 108.1(7) . . ?
 C53 C69 Dy1 86.4(6) . . ?
 C68 C69 C53 122.1(9) . . ?
 C68 C69 Dy1 94.6(6) . . ?
 C70 C69 C53 119.5(9) . . ?
 C70 C69 C68 108.2(7) . . ?
 C70 C69 Dy1 56.6(5) . . ?
 C69 C70 C76 108.9(7) . . ?
 C69 C70 Dy1 94.9(6) . . ?
 C69 C70 Dy2 85.2(6) . . ?
 C71 C70 C69 121.0(9) . . ?
 C71 C70 C76 119.8(9) . . ?
 C71 C70 Dy1 65.9(6) . . ?
 C71 C70 Dy2 58.6(6) . . ?
 C76 C70 Dy1 79.3(6) . . ?
 C76 C70 Dy2 97.7(7) . . ?
 Dy1 C70 Dy2 18.81(12) . . ?
 C55 C71 Dy1 80.3(6) . . ?
 C55 C71 Dy2 57.2(6) . . ?
 C70 C71 C55 120.7(9) . . ?
 C70 C71 C72 119.1(9) . . ?
 C70 C71 Dy1 81.7(7) . . ?
 C70 C71 Dy2 94.1(8) . . ?
 C72 C71 C55 108.1(7) . . ?
 C72 C71 Dy1 72.5(7) . . ?
 C72 C71 Dy2 83.0(6) . . ?
 Dy1 C71 Dy2 23.17(15) . . ?
 C57 C72 C71 107.9(7) . . ?
 C57 C72 C73 108.5(7) . . ?
 C57 C72 Dy1 76.9(6) . . ?
 C57 C72 Dy2 62.7(6) . . ?
 C71 C72 C73 120.9(11) . . ?
 C71 C72 Dy1 71.6(6) . . ?
 C71 C72 Dy2 65.9(6) . . ?
 C73 C72 Dy1 73.4(7) . . ?
 C73 C72 Dy2 92.5(8) . . ?
 Dy1 C72 Dy2 20.53(13) . . ?
 C59 C73 Dy1 81.2(7) . . ?
 C72 C73 C59 106.9(7) . . ?
 C72 C73 Dy1 71.0(7) . . ?
 C74 C73 C59 121.5(11) . . ?
 C74 C73 C72 119.3(11) . . ?
 C74 C73 Dy1 81.9(8) . . ?
 C73 C74 C75 116.9(10) . . ?
 C73 C74 C76 118.5(10) . . ?
 C73 C74 Dy1 65.5(7) . . ?
 C73 C74 Dy4 103.7(10) . . ?
 C75 C74 C76 115.9(10) . . ?
 C75 C74 Dy1 98.6(8) . . ?
 C75 C74 Dy4 58.9(9) . . ?
 C76 C74 Dy1 77.8(7) . . ?
 C76 C74 Dy4 78.9(9) . . ?
 Dy4 C74 Dy1 45.6(5) . . ?
 C61 C75 Dy4 87.9(9) . . ?
 C64 C75 C61 108.3(7) . . ?
 C64 C75 Dy4 64.2(9) . . ?
 C74 C75 C61 122.1(11) . . ?
 C74 C75 C64 120.3(11) . . ?
 C74 C75 Dy4 86.6(10) . . ?
 C67 C76 C70 107.5(7) . . ?
 C67 C76 Dy1 99.9(7) . . ?
 C67 C76 Dy4 66.2(8) . . ?
 C70 C76 Dy1 68.2(6) . . ?
 C70 C76 Dy4 104.4(8) . . ?
 C74 C76 C67 120.0(10) . . ?
 C74 C76 C70 120.8(9) . . ?
 C74 C76 Dy1 70.6(7) . . ?
 C74 C76 Dy4 68.9(8) . . ?
 Dy4 C76 Dy1 43.6(5) . . ?
 C1 Th1 C2 34.5(3) . . ?
 C1 Th1 C3 55.4(3) . . ?
 C1 Th1 C4 53.7(3) . . ?
 C1 Th1 C5 33.4(3) . . ?
 C1 Th1 C7 54.7(3) . . ?
 C1 Th1 C8 34.1(3) . . ?
 C1 Th1 C9 58.8(4) . . ?
 C1 Th1 C11 58.0(3) . . ?
 C1 Th1 Th3 141.3(3) . . ?
 C2 Th1 C3 33.3(3) . . ?
 C2 Th1 C4 54.1(3) . . ?
 C2 Th1 C5 55.9(3) . . ?
 C2 Th1 C7 88.9(4) . . ?
 C2 Th1 C8 62.1(4) . . ?
 C2 Th1 C9 70.0(4) . . ?
 C2 Th1 C11 31.3(4) . . ?
 C2 Th1 Th3 115.1(3) . . ?
 C3 Th1 C4 32.0(3) . . ?
 C3 Th1 C7 105.3(4) . . ?
 C5 Th1 C3 54.3(3) . . ?
 C5 Th1 C4 31.7(3) . . ?
 C5 Th1 C7 53.5(3) . . ?
 C5 Th1 C9 87.6(4) . . ?
 C5 Th1 C11 86.2(4) . . ?
 C7 Th1 C4 84.5(4) . . ?
 C8 Th1 C3 89.1(4) . . ?
 C8 Th1 C4 84.4(4) . . ?
 C8 Th1 C5 55.4(3) . . ?
 C8 Th1 C7 33.0(3) . . ?
 C8 Th1 C9 33.6(3) . . ?
 C8 Th1 C11 70.5(4) . . ?
 C9 Th1 C3 103.3(4) . . ?
 C9 Th1 C4 112.5(4) . . ?
 C9 Th1 C7 57.9(4) . . ?
 C9 Th1 C11 58.8(4) . . ?
 C11 Th1 C3 55.5(3) . . ?
 C11 Th1 C4 83.6(4) . . ?
 C11 Th1 C7 103.4(4) . . ?
 Th2 Th1 C1 105.8(4) . . ?
 Th2 Th1 C2 114.0(4) . . ?
 Th2 Th1 C3 145.4(4) . . ?
 Th2 Th1 C4 158.6(4) . . ?
 Th2 Th1 C5 127.7(4) . . ?
 Th2 Th1 C7 77.0(4) . . ?
 Th2 Th1 C8 74.2(4) . . ?
 Th2 Th1 C9 47.9(4) . . ?
 Th2 Th1 C11 90.1(4) . . ?
 Th2 Th1 Th3 57.6(3) . . ?
 Th2 Th1 Th4 141.9(7) . . ?
 Th3 Th1 C3 116.3(3) . . ?
 Th3 Th1 C4 141.5(3) . . ?
 Th3 Th1 C5 170.2(3) . . ?
 Th3 Th1 C7 133.9(3) . . ?
 Th3 Th1 C8 126.0(3) . . ?
 Th3 Th1 C9 92.6(3) . . ?
 Th3 Th1 C11 85.6(3) . . ?
 Th4 Th1 C1 110.4(6) . . ?
 Th4 Th1 C2 90.6(6) . . ?
 Th4 Th1 C3 58.4(6) . . ?
 Th4 Th1 C4 59.5(7) . . ?
 Th4 Th1 C5 89.9(7) . . ?
 Th4 Th1 C7 134.7(7) . . ?
 Th4 Th1 C8 143.6(6) . . ?
 Th4 Th1 C9 157.9(6) . . ?
 Th4 Th1 C11 99.2(7) . . ?
 Th4 Th1 Th3 86.2(7) . . ?
 C1 Th2 C22 82.6(3) . . ?
 C7 Th2 C1 52.2(3) . . ?
 C7 Th2 C11 102.2(4) . . ?
 C7 Th2 C22 30.8(3) . . ?
 C7 Th2 C23 55.0(4) . . ?
 C8 Th2 C1 31.6(3) . . ?
 C8 Th2 C7 34.0(3) . . ?
 C8 Th2 C10 64.3(4) . . ?
 C8 Th2 C11 70.0(4) . . ?
 C8 Th2 C22 58.4(4) . . ?
 C8 Th2 C23 68.0(4) . . ?
 C9 Th2 C1 59.1(4) . . ?
 C9 Th2 C7 63.9(4) . . ?
 C9 Th2 C8 37.2(3) . . ?
 C9 Th2 C10 37.5(3) . . ?
 C9 Th2 C11 61.9(4) . . ?
 C9 Th2 C22 72.6(4) . . ?
 C9 Th2 C23 61.2(4) . . ?
 C9 Th2 C24 37.3(3) . . ?
 C9 Th2 Th3 115.5(4) . . ?
 C10 Th2 C1 66.6(4) . . ?
 C10 Th2 C7 97.3(4) . . ?
 C10 Th2 C11 32.5(3) . . ?
 C10 Th2 C22 110.1(4) . . ?
 C10 Th2 C23 93.5(4) . . ?
 C11 Th2 C1 53.4(3) . . ?
 C11 Th2 C22 128.0(4) . . ?
 C11 Th2 C23 122.9(4) . . ?
 C23 Th2 C1 99.0(3) . . ?
 C23 Th2 C22 30.4(3) . . ?
 C24 Th2 C1 93.0(3) . . ?
 C24 Th2 C7 70.9(4) . . ?
 C24 Th2 C8 63.5(4) . . ?
 C24 Th2 C10 62.2(4) . . ?
 C24 Th2 C11 93.8(4) . . ?
 C24 Th2 C22 58.6(4) . . ?
 C24 Th2 C23 32.4(3) . . ?
 Th1 Th2 C1 59.1(4) . . ?
 Th1 Th2 C7 86.6(5) . . ?
 Th1 Th2 C8 88.2(5) . . ?
 Th1 Th2 C9 117.3(5) . . ?
 Th1 Th2 C10 105.6(4) . . ?
 Th1 Th2 C11 73.9(4) . . ?
 Th1 Th2 C22 108.9(5) . . ?
 Th1 Th2 C23 139.2(5) . . ?
 Th1 Th2 C24 151.7(5) . . ?
 Th1 Th2 Th3 105.5(4) . . ?
 Th1 Th2 Th4 22.9(4) . . ?
 Th3 Th2 C1 141.5(3) . . ?
 Th3 Th2 C7 165.3(4) . . ?
 Th3 Th2 C8 151.3(4) . . ?
 Th3 Th2 C10 87.5(4) . . ?
 Th3 Th2 C11 89.4(3) . . ?
 Th3 Th2 C22 134.7(4) . . ?
 Th3 Th2 C23 111.1(4) . . ?
 Th3 Th2 C24 99.6(4) . . ?
 Th4 Th2 C1 81.0(5) . . ?
 Th4 Th2 C7 106.6(6) . . ?
 Th4 Th2 C8 111.0(5) . . ?
 Th4 Th2 C9 136.3(5) . . ?
 Th4 Th2 C10 112.9(5) . . ?
 Th4 Th2 C11 80.9(5) . . ?
 Th4 Th2 C22 122.2(6) . . ?
 Th4 Th2 C23 150.5(6) . . ?
 Th4 Th2 C24 173.6(5) . . ?
 Th4 Th2 Th3 83.9(5) . . ?
 C26 Th3 C27 34.9(3) . . ?
 C26 Th3 C30 109.9(5) . . ?
 C26 Th3 C46 58.4(4) . . ?
 C26 Th3 C49 91.7(5) . . ?
 C26 Th3 Th1 101.4(4) . . ?
 C26 Th3 Th4 124.5(5) . . ?
 C27 Th3 C30 91.4(4) . . ?
 C27 Th3 C46 91.9(4) . . ?
 C27 Th3 C49 108.7(4) . . ?
 C27 Th3 Th1 83.1(3) . . ?
 C27 Th3 Th4 99.1(4) . . ?
 C28 Th3 C26 65.2(5) . . ?
 C28 Th3 C27 36.6(3) . . ?
 C28 Th3 C30 55.5(4) . . ?
 C28 Th3 C46 108.6(5) . . ?
 C28 Th3 C49 93.7(4) . . ?
 C28 Th3 Th1 92.6(3) . . ?
 C28 Th3 Th4 94.3(4) . . ?
 C29 Th3 C26 80.2(5) . . ?
 C29 Th3 C27 66.8(5) . . ?
 C29 Th3 C28 36.8(4) . . ?
 C29 Th3 C30 29.7(4) . . ?
 C29 Th3 C46 92.1(5) . . ?
 C29 Th3 C49 58.8(4) . . ?
 C29 Th3 Th1 124.0(4) . . ?
 C29 Th3 Th4 114.4(5) . . ?
 C46 Th3 C30 108.6(4) . . ?
 C47 Th3 C26 36.2(4) . . ?
 C47 Th3 C27 63.7(4) . . ?
 C47 Th3 C28 77.0(5) . . ?
 C47 Th3 C29 68.5(5) . . ?
 C47 Th3 C30 94.0(4) . . ?
 C47 Th3 C46 31.8(4) . . ?
 C47 Th3 C49 56.0(4) . . ?
 C47 Th3 Th1 136.9(4) . . ?
 C47 Th3 Th4 160.7(5) . . ?
 C48 Th3 C26 67.6(5) . . ?
 C48 Th3 C27 77.2(5) . . ?
 C48 Th3 C28 65.2(4) . . ?
 C48 Th3 C29 37.2(4) . . ?
 C48 Th3 C30 56.3(4) . . ?
 C48 Th3 C46 55.4(4) . . ?
 C48 Th3 C47 38.8(4) . . ?
 C48 Th3 C49 31.8(4) . . ?
 C48 Th3 Th1 157.6(4) . . ?
 C48 Th3 Th4 150.7(5) . . ?
 C49 Th3 C30 60.7(4) . . ?
 C49 Th3 C46 51.0(4) . . ?
 Th1 Th3 C30 114.5(3) . . ?
 Th1 Th3 C46 136.7(3) . . ?
 Th1 Th3 C49 166.8(3) . . ?
 Th1 Th3 Th4 24.8(3) . . ?
 Th2 Th3 C26 87.0(4) . . ?
 Th2 Th3 C27 75.5(4) . . ?
 Th2 Th3 C28 94.7(3) . . ?
 Th2 Th3 C29 130.5(4) . . ?
 Th2 Th3 C30 128.8(3) . . ?
 Th2 Th3 C46 120.8(4) . . ?
 Th2 Th3 C47 121.1(4) . . ?
 Th2 Th3 C48 152.3(4) . . ?
 Th2 Th3 C49 170.1(4) . . ?
 Th2 Th3 Th1 16.93(16) . . ?
 Th2 Th3 Th4 41.5(4) . . ?
 Th4 Th3 C30 95.2(4) . . ?
 Th4 Th3 C46 153.4(4) . . ?
 Th4 Th3 C49 142.8(5) . . ?
 C2 Th4 C5 50.7(4) . . ?
 C2 Th4 C18 109.2(5) . . ?
 C3 Th4 C2 32.6(3) . . ?
 C3 Th4 C4 37.4(4) . . ?
 C3 Th4 C5 54.7(4) . . ?
 C3 Th4 C14 36.7(4) . . ?
 C3 Th4 C15 59.4(5) . . ?
 C3 Th4 C16 70.5(5) . . ?
 C3 Th4 C17 66.8(5) . . ?
 C3 Th4 C18 94.1(6) . . ?
 C3 Th4 Th3 124.3(6) . . ?
 C4 Th4 C2 54.8(4) . . ?
 C4 Th4 C5 30.6(3) . . ?
 C4 Th4 C14 66.3(5) . . ?
 C4 Th4 C15 70.0(5) . . ?
 C4 Th4 C16 59.1(4) . . ?
 C4 Th4 C17 36.5(4) . . ?
 C4 Th4 C18 57.9(5) . . ?
 C4 Th4 Th3 156.8(6) . . ?
 C5 Th4 C18 60.8(4) . . ?
 C14 Th4 C2 60.1(4) . . ?
 C14 Th4 C5 90.6(5) . . ?
 C14 Th4 C15 33.2(3) . . ?
 C14 Th4 C16 60.3(5) . . ?
 C14 Th4 C18 109.0(6) . . ?
 C14 Th4 Th3 106.2(6) . . ?
 C15 Th4 C2 89.9(5) . . ?
 C15 Th4 C5 100.5(5) . . ?
 C15 Th4 C16 31.4(3) . . ?
 C15 Th4 C18 86.3(5) . . ?
 C16 Th4 C2 102.8(5) . . ?
 C16 Th4 C5 86.8(5) . . ?
 C16 Th4 C18 55.1(4) . . ?
 C17 Th4 C2 91.0(5) . . ?
 C17 Th4 C5 56.4(4) . . ?
 C17 Th4 C14 78.4(6) . . ?
 C17 Th4 C15 60.6(5) . . ?
 C17 Th4 C16 33.6(4) . . ?
 C17 Th4 C18 30.8(4) . . ?
 C17 Th4 Th3 166.7(6) . . ?
 Th1 Th4 C2 65.2(6) . . ?
 Th1 Th4 C3 96.7(7) . . ?
 Th1 Th4 C4 95.9(8) . . ?
 Th1 Th4 C5 66.6(7) . . ?
 Th1 Th4 C14 122.6(8) . . ?
 Th1 Th4 C15 155.0(8) . . ?
 Th1 Th4 C16 152.8(10) . . ?
 Th1 Th4 C17 119.6(10) . . ?
 Th1 Th4 C18 104.0(9) . . ?
 Th1 Th4 Th2 15.2(3) . . ?
 Th1 Th4 Th3 69.0(6) . . ?
 Th2 Th4 C2 75.9(5) . . ?
 Th2 Th4 C3 108.3(7) . . ?
 Th2 Th4 C4 111.0(7) . . ?
 Th2 Th4 C5 81.6(6) . . ?
 Th2 Th4 C14 127.4(7) . . ?
 Th2 Th4 C15 159.8(7) . . ?
 Th2 Th4 C16 166.0(8) . . ?
 Th2 Th4 C17 132.6(8) . . ?
 Th2 Th4 C18 111.7(7) . . ?
 Th2 Th4 Th3 54.6(4) . . ?
 Th3 Th4 C2 102.1(5) . . ?
 Th3 Th4 C5 134.7(6) . . ?
 Th3 Th4 C15 116.6(6) . . ?
 Th3 Th4 C16 138.1(6) . . ?
 Th3 Th4 C18 141.2(5) . . ?
 C55 Dy1 C56 33.1(3) . . ?
 C55 Dy1 C59 108.1(4) . . ?
 C55 Dy1 C74 105.9(4) . . ?
 C56 Dy1 C59 86.7(4) . . ?
 C56 Dy1 C74 115.8(4) . . ?
 C57 Dy1 C55 55.8(3) . . ?
 C57 Dy1 C56 32.8(3) . . ?
 C57 Dy1 C59 54.8(3) . . ?
 C57 Dy1 C70 89.1(4) . . ?
 C57 Dy1 C74 89.3(4) . . ?
 C70 Dy1 C55 57.9(3) . . ?
 C70 Dy1 C56 87.2(3) . . ?
 C70 Dy1 C59 105.0(4) . . ?
 C70 Dy1 C74 59.1(4) . . ?
 C71 Dy1 C55 34.4(3) . . ?
 C71 Dy1 C56 56.6(3) . . ?
 C71 Dy1 C57 58.0(3) . . ?
 C71 Dy1 C59 91.5(4) . . ?
 C71 Dy1 C70 32.4(4) . . ?
 C71 Dy1 C72 35.8(3) . . ?
 C71 Dy1 C73 64.4(4) . . ?
 C71 Dy1 C74 71.7(4) . . ?
 C72 Dy1 C55 57.2(3) . . ?
 C72 Dy1 C56 56.1(3) . . ?
 C72 Dy1 C57 34.7(3) . . ?
 C72 Dy1 C59 56.1(3) . . ?
 C72 Dy1 C70 59.5(3) . . ?
 C72 Dy1 C73 35.6(3) . . ?
 C72 Dy1 C74 59.7(4) . . ?
 C73 Dy1 C55 92.3(4) . . ?
 C73 Dy1 C56 88.0(4) . . ?
 C73 Dy1 C57 57.8(3) . . ?
 C73 Dy1 C59 33.8(3) . . ?
 C73 Dy1 C70 71.3(4) . . ?
 C73 Dy1 C74 32.7(3) . . ?
 C74 Dy1 C59 57.8(4) . . ?
 Dy2 Dy1 C55 56.1(3) . . ?
 Dy2 Dy1 C56 48.8(3) . . ?
 Dy2 Dy1 C57 78.9(3) . . ?
 Dy2 Dy1 C59 122.3(4) . . ?
 Dy2 Dy1 C70 106.7(3) . . ?
 Dy2 Dy1 C71 90.5(3) . . ?
 Dy2 Dy1 C72 104.3(3) . . ?
 Dy2 Dy1 C73 136.4(4) . . ?
 Dy2 Dy1 C74 162.0(3) . . ?
 Dy2 Dy1 Dy3 62.5(3) . . ?
 Dy2 Dy1 Dy4 130.4(6) . . ?
 Dy3 Dy1 C55 108.7(3) . . ?
 Dy3 Dy1 C56 79.6(3) . . ?
 Dy3 Dy1 C57 81.2(3) . . ?
 Dy3 Dy1 C59 76.9(3) . . ?
 Dy3 Dy1 C70 166.6(3) . . ?
 Dy3 Dy1 C71 135.4(3) . . ?
 Dy3 Dy1 C72 113.7(3) . . ?
 Dy3 Dy1 C73 110.4(3) . . ?
 Dy3 Dy1 C74 129.4(3) . . ?
 Dy3 Dy1 Dy4 98.8(7) . . ?
 Dy4 Dy1 C55 148.2(7) . . ?
 Dy4 Dy1 C56 178.4(7) . . ?
 Dy4 Dy1 C57 147.2(6) . . ?
 Dy4 Dy1 C59 93.1(6) . . ?
 Dy4 Dy1 C70 94.4(7) . . ?
 Dy4 Dy1 C71 125.0(7) . . ?
 Dy4 Dy1 C72 124.9(6) . . ?
 Dy4 Dy1 C73 92.6(6) . . ?
 Dy4 Dy1 C74 65.3(6) . . ?
 C34 Dy2 Dy4 136.7(5) . . ?
 C35 Dy2 C34 32.5(3) . . ?
 C35 Dy2 C37 59.0(3) . . ?
 C35 Dy2 Dy4 153.4(5) . . ?
 C36 Dy2 C34 62.7(4) . . ?
 C36 Dy2 C35 34.6(3) . . ?
 C36 Dy2 C37 35.0(4) . . ?
 C36 Dy2 C54 81.9(4) . . ?
 C36 Dy2 C57 64.6(4) . . ?
 C36 Dy2 C71 100.6(4) . . ?
 C36 Dy2 Dy4 156.6(6) . . ?
 C37 Dy2 C34 91.5(4) . . ?
 C37 Dy2 Dy4 121.7(6) . . ?
 C54 Dy2 C34 32.6(3) . . ?
 C54 Dy2 C35 61.7(4) . . ?
 C54 Dy2 C37 116.3(4) . . ?
 C54 Dy2 C57 96.2(4) . . ?
 C54 Dy2 C71 60.5(4) . . ?
 C54 Dy2 Dy4 121.5(6) . . ?
 C55 Dy2 C34 59.7(4) . . ?
 C55 Dy2 C35 74.4(4) . . ?
 C55 Dy2 C36 73.2(4) . . ?
 C55 Dy2 C37 104.9(4) . . ?
 C55 Dy2 C54 36.3(3) . . ?
 C55 Dy2 C57 60.4(3) . . ?
 C55 Dy2 C71 34.7(3) . . ?
 C55 Dy2 Dy4 125.3(6) . . ?
 C56 Dy2 C34 72.7(4) . . ?
 C56 Dy2 C35 63.4(4) . . ?
 C56 Dy2 C36 41.2(4) . . ?
 C56 Dy2 C37 65.9(4) . . ?
 C56 Dy2 C54 68.7(4) . . ?
 C56 Dy2 C55 40.5(3) . . ?
 C56 Dy2 C57 35.3(3) . . ?
 C56 Dy2 C71 59.9(4) . . ?
 C56 Dy2 Dy4 143.2(6) . . ?
 C57 Dy2 C34 107.8(4) . . ?
 C57 Dy2 C35 95.5(4) . . ?
 C57 Dy2 C37 69.0(4) . . ?
 C57 Dy2 C71 55.2(3) . . ?
 C57 Dy2 Dy4 109.7(5) . . ?
 C71 Dy2 C34 91.1(4) . . ?
 C71 Dy2 C35 109.0(4) . . ?
 C71 Dy2 C37 122.0(4) . . ?
 C71 Dy2 Dy4 92.8(6) . . ?
 Dy1 Dy2 C34 148.9(4) . . ?
 Dy1 Dy2 C35 173.1(4) . . ?
 Dy1 Dy2 C36 139.5(5) . . ?
 Dy1 Dy2 C37 118.3(4) . . ?
 Dy1 Dy2 C54 117.6(4) . . ?
 Dy1 Dy2 C55 101.0(4) . . ?
 Dy1 Dy2 C56 109.8(4) . . ?
 Dy1 Dy2 C57 77.6(3) . . ?
 Dy1 Dy2 C71 66.4(3) . . ?
 Dy1 Dy2 Dy3 77.9(3) . . ?
 Dy1 Dy2 Dy4 33.4(4) . . ?
 Dy3 Dy2 C34 132.7(4) . . ?
 Dy3 Dy2 C35 102.5(4) . . ?
 Dy3 Dy2 C36 83.6(4) . . ?
 Dy3 Dy2 C37 48.7(3) . . ?
 Dy3 Dy2 C54 164.1(4) . . ?
 Dy3 Dy2 C55 142.6(4) . . ?
 Dy3 Dy2 C56 103.9(4) . . ?
 Dy3 Dy2 C57 83.4(3) . . ?
 Dy3 Dy2 C71 129.1(4) . . ?
 Dy3 Dy2 Dy4 73.1(6) . . ?
 C18 Dy3 C56 91.7(4) . . ?
 C18 Dy3 C59 130.3(4) . . ?
 C36 Dy3 C18 59.8(4) . . ?
 C36 Dy3 C56 32.6(3) . . ?
 C36 Dy3 C57 57.8(4) . . ?
 C36 Dy3 C59 106.9(4) . . ?
 C36 Dy3 Dy4 138.8(6) . . ?
 C37 Dy3 C18 33.9(4) . . ?
 C37 Dy3 C36 37.5(4) . . ?
 C37 Dy3 C39 71.3(4) . . ?
 C37 Dy3 C56 63.3(4) . . ?
 C37 Dy3 C57 74.1(4) . . ?
 C37 Dy3 C58 73.4(4) . . ?
 C37 Dy3 C59 104.7(4) . . ?
 C37 Dy3 Dy4 176.2(6) . . ?
 C38 Dy3 C18 65.4(4) . . ?
 C38 Dy3 C36 71.6(5) . . ?
 C38 Dy3 C37 44.5(4) . . ?
 C38 Dy3 C39 37.6(4) . . ?
 C38 Dy3 C56 77.2(4) . . ?
 C38 Dy3 C57 63.8(4) . . ?
 C38 Dy3 C58 41.4(4) . . ?
 C38 Dy3 C59 65.1(4) . . ?
 C38 Dy3 Dy4 138.4(6) . . ?
 C39 Dy3 C18 71.7(4) . . ?
 C39 Dy3 C36 106.2(5) . . ?
 C39 Dy3 C56 114.2(4) . . ?
 C39 Dy3 C57 94.4(4) . . ?
 C39 Dy3 C59 67.1(4) . . ?
 C39 Dy3 Dy4 112.5(6) . . ?
 C57 Dy3 C18 107.8(4) . . ?
 C57 Dy3 C56 30.4(3) . . ?
 C57 Dy3 C59 51.1(3) . . ?
 C58 Dy3 C18 103.7(4) . . ?
 C58 Dy3 C36 77.2(5) . . ?
 C58 Dy3 C39 63.8(4) . . ?
 C58 Dy3 C56 59.5(4) . . ?
 C58 Dy3 C57 31.8(3) . . ?
 C58 Dy3 C59 32.4(3) . . ?
 C58 Dy3 Dy4 107.5(5) . . ?
 C59 Dy3 C56 81.2(4) . . ?
 Dy1 Dy3 C18 150.1(3) . . ?
 Dy1 Dy3 C36 95.1(3) . . ?
 Dy1 Dy3 C37 130.3(4) . . ?
 Dy1 Dy3 C38 125.2(4) . . ?
 Dy1 Dy3 C39 135.4(4) . . ?
 Dy1 Dy3 C56 67.1(3) . . ?
 Dy1 Dy3 C57 64.4(3) . . ?
 Dy1 Dy3 C58 84.2(3) . . ?
 Dy1 Dy3 C59 69.3(3) . . ?
 Dy1 Dy3 Dy4 46.7(6) . . ?
 Dy2 Dy3 C18 110.5(4) . . ?
 Dy2 Dy3 C36 61.7(4) . . ?
 Dy2 Dy3 C37 99.1(4) . . ?
 Dy2 Dy3 C38 123.8(4) . . ?
 Dy2 Dy3 C39 159.9(4) . . ?
 Dy2 Dy3 C56 46.7(3) . . ?
 Dy2 Dy3 C57 65.6(3) . . ?
 Dy2 Dy3 C58 96.8(4) . . ?
 Dy2 Dy3 C59 99.8(4) . . ?
 Dy2 Dy3 Dy1 39.6(2) . . ?
 Dy2 Dy3 Dy4 77.1(6) . . ?
 Dy4 Dy3 C18 146.8(6) . . ?
 Dy4 Dy3 C56 113.9(6) . . ?
 Dy4 Dy3 C57 104.7(6) . . ?
 Dy4 Dy3 C59 76.8(5) . . ?
 C61 Dy4 C66 116.8(9) . . ?
 C61 Dy4 C76 91.3(7) . . ?
 C61 Dy4 Dy2 109.1(8) . . ?
 C61 Dy4 Dy3 88.2(7) . . ?
 C63 Dy4 C61 57.0(6) . . ?
 C63 Dy4 C66 64.6(7) . . ?
 C63 Dy4 C74 95.9(8) . . ?
 C63 Dy4 C76 109.5(8) . . ?
 C63 Dy4 Dy2 161.7(11) . . ?
 C63 Dy4 Dy3 132.1(10) . . ?
 C64 Dy4 C61 61.7(7) . . ?
 C64 Dy4 C63 37.4(5) . . ?
 C64 Dy4 C65 37.9(5) . . ?
 C64 Dy4 C66 57.7(7) . . ?
 C64 Dy4 C67 62.0(7) . . ?
 C64 Dy4 C74 66.4(7) . . ?
 C64 Dy4 C75 41.2(5) . . ?
 C64 Dy4 C76 72.4(8) . . ?
 C64 Dy4 Dy2 151.0(11) . . ?
 C64 Dy4 Dy3 148.8(10) . . ?
 C65 Dy4 C61 98.8(8) . . ?
 C65 Dy4 C63 64.4(7) . . ?
 C65 Dy4 C66 30.4(5) . . ?
 C65 Dy4 C67 33.4(5) . . ?
 C65 Dy4 C74 77.0(8) . . ?
 C65 Dy4 C76 61.1(7) . . ?
 C65 Dy4 Dy2 133.1(12) . . ?
 C65 Dy4 Dy3 162.0(13) . . ?
 C66 Dy4 Dy2 132.6(9) . . ?
 C67 Dy4 C61 109.4(8) . . ?
 C67 Dy4 C63 95.9(8) . . ?
 C67 Dy4 C66 54.0(6) . . ?
 C67 Dy4 C74 60.6(7) . . ?
 C67 Dy4 C76 33.0(4) . . ?
 C67 Dy4 Dy2 100.4(9) . . ?
 C67 Dy4 Dy3 128.5(11) . . ?
 C74 Dy4 C61 60.1(5) . . ?
 C74 Dy4 C66 107.2(8) . . ?
 C74 Dy4 C76 32.2(4) . . ?
 C74 Dy4 Dy2 85.0(8) . . ?
 C74 Dy4 Dy3 92.4(7) . . ?
 C75 Dy4 C61 35.3(4) . . ?
 C75 Dy4 C63 62.3(7) . . ?
 C75 Dy4 C65 70.3(8) . . ?
 C75 Dy4 C66 97.2(8) . . ?
 C75 Dy4 C67 74.2(8) . . ?
 C75 Dy4 C74 34.5(4) . . ?
 C75 Dy4 C76 59.7(6) . . ?
 C75 Dy4 Dy2 114.5(9) . . ?
 C75 Dy4 Dy3 108.9(9) . . ?
 C76 Dy4 C66 86.6(8) . . ?
 C76 Dy4 Dy2 80.9(7) . . ?
 C76 Dy4 Dy3 102.4(8) . . ?
 Dy1 Dy4 C61 97.5(8) . . ?
 Dy1 Dy4 C63 154.5(11) . . ?
 Dy1 Dy4 C64 135.5(12) . . ?
 Dy1 Dy4 C65 127.6(13) . . ?
 Dy1 Dy4 C66 138.5(12) . . ?
 Dy1 Dy4 C67 94.3(10) . . ?
 Dy1 Dy4 C74 69.1(7) . . ?
 Dy1 Dy4 C75 98.5(9) . . ?
 Dy1 Dy4 C76 69.1(8) . . ?
 Dy1 Dy4 Dy2 16.2(2) . . ?
 Dy1 Dy4 Dy3 34.5(3) . . ?
 Dy3 Dy4 C66 153.5(8) . . ?
 Dy3 Dy4 Dy2 29.8(3) . . ?
 N1P Ni1P N2P 90.2(3) . . ?
 N1P Ni1P N3P 178.7(3) . . ?
 N3P Ni1P N2P 90.1(3) . . ?
 N4P Ni1P N1P 90.1(3) . . ?
 N4P Ni1P N2P 178.1(3) . . ?
 N4P Ni1P N3P 89.5(3) . . ?
 C1P N1P Ni1P 127.7(5) . . ?
 C18P N1P Ni1P 128.5(6) . . ?
 C18P N1P C1P 103.7(7) . . ?
 C3P N2P Ni1P 127.4(6) . . ?
 C6P N2P Ni1P 129.0(5) . . ?
 C6P N2P C3P 103.6(7) . . ?
 C8P N3P Ni1P 127.2(5) . . ?
 C11P N3P Ni1P 128.5(6) . . ?
 C11P N3P C8P 104.2(7) . . ?
 C13P N4P Ni1P 128.6(6) . . ?
 C13P N4P C16P 103.6(7) . . ?
 C16P N4P Ni1P 127.8(5) . . ?
 N1P C1P C20P 111.2(7) . . ?
 C2P C1P N1P 124.3(7) . . ?
 C2P C1P C20P 124.5(7) . . ?
 C3P C2P C1P 125.7(8) . . ?
 N2P C3P C4P 111.2(7) . . ?
 C2P C3P N2P 124.6(8) . . ?
 C2P C3P C4P 124.2(7) . . ?
 C3P C4P C23P 124.9(8) . . ?
 C5P C4P C3P 106.8(7) . . ?
 C5P C4P C23P 128.3(8) . . ?
 C4P C5P C6P 105.8(8) . . ?
 C4P C5P C25P 129.1(8) . . ?
 C6P C5P C25P 125.1(8) . . ?
 N2P C6P C5P 112.5(7) . . ?
 C7P C6P N2P 123.9(8) . . ?
 C7P C6P C5P 123.6(8) . . ?
 C6P C7P C8P 124.0(9) . . ?
 N3P C8P C9P 111.3(7) . . ?
 C7P C8P N3P 125.8(8) . . ?
 C7P C8P C9P 122.9(8) . . ?
 C8P C9P C27P 124.5(8) . . ?
 C10P C9P C8P 105.6(7) . . ?
 C10P C9P C27P 129.8(8) . . ?
 C9P C10P C11P 108.1(7) . . ?
 C9P C10P C29P 126.5(8) . . ?
 C11P C10P C29P 125.4(8) . . ?
 N3P C11P C10P 110.8(8) . . ?
 N3P C11P C12P 124.1(8) . . ?
 C12P C11P C10P 125.1(8) . . ?
 C13P C12P C11P 124.8(8) . . ?
 N4P C13P C14P 111.7(7) . . ?
 C12P C13P N4P 124.5(8) . . ?
 C12P C13P C14P 123.9(7) . . ?
 C13P C14P C31P 125.6(8) . . ?
 C15P C14P C13P 106.8(7) . . ?
 C15P C14P C31P 127.6(8) . . ?
 C14P C15P C16P 106.3(8) . . ?
 C14P C15P C33P 128.8(8) . . ?
 C16P C15P C33P 124.9(8) . . ?
 N4P C16P C15P 111.6(7) . . ?
 C17P C16P N4P 124.5(8) . . ?
 C17P C16P C15P 123.8(8) . . ?
 C16P C17P C18P 125.1(8) . . ?
 N1P C18P C17P 123.9(8) . . ?
 N1P C18P C19P 112.2(7) . . ?
 C17P C18P C19P 123.9(8) . . ?
 C18P C19P C35P 126.0(8) . . ?
 C20P C19P C18P 106.4(7) . . ?
 C20P C19P C35P 127.5(8) . . ?
 C1P C20P C21P 124.4(8) . . ?
 C19P C20P C1P 106.4(7) . . ?
 C19P C20P C21P 129.1(8) . . ?
 C20P C21P C22P 113.0(8) . . ?
 C4P C23P C24P 112.4(8) . . ?
 C5P C25P C26P 112.0(8) . . ?
 C9P C27P C28P 113.6(8) . . ?
 C30P C29P C10P 113.8(9) . . ?
 C14P C31P C32P 112.8(8) . . ?
 C15P C33P C34P 113.1(9) . . ?
 C19P C35P C36P 112.1(8) . . ?
 S1S C10S S2S 177.8(9) . . ?
 C2S C1S C6S 117.6(13) . . ?
 C3S C2S C1S 122.8(11) . . ?
 C2S C3S C4S 118.2(12) . . ?
 C5S C4S C3S 119.4(13) . . ?
 C6S C5S C4S 117.6(12) . . ?
 C5S C6S C1S 123.9(13) . . ?
 C9S C7S C8S 118.7(15) 3_665 . ?
 C9S C8S C7S 121.0(15) . . ?

_shelx_res_file
;
TITL thdy@cs(17490)-c76_a.res in P2(1)/c
    thdy@cs(17490)-c76.res
    created by SHELXL-2018/1 at 18:42:40 on 23-May-2021
REM Old TITL ThDy@Cs(17490)-C76 in P2(1)/c
REM SHELXT solution in P2(1)/c
REM R1 0.360, Rweak 0.028, Alpha 0.069, Orientation as input
REM Formula found by SHELXT: C99 N25 S4 Ni Dy2
CELL 1.34138 17.7398 16.7164 26.5569 90 109.436 90
ZERR 4 0.0009 0.001 0.0015 0 0.002 0
LATT 1
SYMM -X,0.5+Y,0.5-Z
SFAC C H Dy N Ni S Th
DISP C 0.0148 0.007 57.7277
DISP Dy -5.9233 12.4053 96602.1913
DISP N 0.0253 0.0136 110.4733
DISP Ni -1.3408 3.2904 25617.3311
DISP S 0.2924 0.4247 3240.6876
DISP Th -3.322 10.6096 78321.9817
UNIT 488 212 4 16 4 8 4
SADI C27 C28 C28 C12 C12 C11 C11 C10 C10 C27
SADI C27 C12 C27 C11 C28 C11 C28 C10 C12 C10
SADI C44 C25 C25 C24 C24 C23 C23 C43 C43 C44
SADI C44 C24 C44 C23 C25 C23 C25 C43 C24 C43
SADI C41 C21 C21 C20 C20 C39 C39 C40 C40 C41
SADI C41 C20 C41 C39 C21 C39 C21 C40 C20 C40
SADI C16 C15 C15 C33 C33 C34 C34 C35 C35 C16
SADI C16 C33 C16 C34 C15 C34 C15 C35 C33 C35
SADI C31 C30 C30 C51 C51 C52 C52 C32 C32 C31
SADI C31 C51 C31 C52 C30 C52 C30 C32 C51 C32
SADI C48 C47 C47 C46 C46 C66 C66 C49 C49 C48
SADI C48 C46 C48 C66 C47 C66 C47 C49 C46 C49
SADI C69 C68 C68 C67 C67 C76 C76 C70 C70 C69
SADI C69 C67 C69 C76 C68 C76 C68 C70 C67 C70
SADI C75 C64 C64 C63 C63 C62 C62 C61 C61 C75
SADI C75 C63 C75 C62 C64 C62 C64 C61 C63 C61
SADI C1 C2 C2 C3 C3 C4 C4 C5 C5 C1
SADI C1 C3 C1 C4 C2 C4 C2 C5 C3 C5
SADI C1 C5 C5 C6 C6 C7 C7 C8 C8 C1
SADI C1 C6 C1 C7 C5 C7 C5 C8 C6 C8
SADI C72 C73 C73 C59 C59 C58 C58 C57 C57 C72
SADI C72 C59 C72 C58 C73 C58 C73 C57 C59 C57
SADI C72 C57 C57 C56 C56 C55 C55 C71 C71 C72
SADI C72 C56 C72 C55 C57 C55 C57 C71 C56 C71
SADI C2 C10 C2 C12 C11 C1 C11 C3
SADI C9 C8 C9 C10 C9 C24
SADI C8 C10 C10 C24 C24 C8
SADI C13 C12 C13 C14 C13 C31
SADI C12 C14 C14 C31 C31 C12
SADI C14 C13 C14 C3 C14 C15
SADI C17 C16 C17 C18 C17 C4
SADI C16 C18 C18 C4 C4 C16
SADI C18 C17 C18 C19 C18 C37
SADI C17 C19 C19 C37 C37 C17
SADI C22 C21 C22 C23 C22 C7
SADI C21 C23 C23 C7 C7 C21
SADI C26 C25 C26 C27 C26 C47
SADI C25 C27 C27 C47 C47 C25
SADI C29 C28 C29 C30 C29 C48
SADI C28 C30 C30 C48 C48 C28
SADI C32 C34 C32 C15 C33 C31 C33 C52
SADI C36 C35 C36 C37 C36 C56
SADI C35 C37 C37 C56 C56 C35
SADI C37 C36 C37 C38 C37 C18
SADI C36 C38 C38 C18 C18 C36
SADI C38 C37 C38 C39 C38 C58
SADI C37 C39 C39 C58 C58 C37
SADI C42 C41 C42 C43 C42 C62
SADI C41 C43 C43 C62 C62 C41
SADI C45 C44 C45 C46 C45 C63
SADI C44 C46 C46 C63 C63 C44
SADI C50 C49 C50 C51 C50 C68
SADI C49 C51 C51 C68 C68 C49
SADI C53 C52 C53 C54 C53 C69
SADI C52 C54 C54 C69 C69 C52
SADI C54 C53 C54 C55 C54 C34
SADI C53 C55 C55 C34 C34 C53
SADI C60 C59 C60 C61 C60 C40
SADI C59 C61 C61 C40 C40 C59
SADI C65 C64 C65 C66 C65 C67
SADI C64 C66 C66 C67 C67 C64
SADI C70 C72 C70 C55 C71 C69 C71 C76
SADI C74 C73 C74 C75 C74 C76
SADI C73 C75 C75 C76 C76 C73
FLAT C10 C11 C12 C27 C28
FLAT C23 C24 C25 C43 C44
FLAT C20 C21 C39 C40 C41
FLAT C15 C16 C33 C34 C35
FLAT C30 C31 C32 C51 C52
FLAT C46 C47 C48 C49 C66
FLAT C67 C68 C69 C70 C76
FLAT C61 C62 C63 C64 C75
FLAT C1 C2 C3 C4 C5
FLAT C1 C5 C6 C7 C8
FLAT C57 C58 C59 C72 C73
FLAT C55 C56 C57 C71 C72
SIMU 0.01 0.02 2 Dy1 > Dy4
SIMU 0.01 0.02 2 Th1 > Th4
SIMU 0.01 0.02 2 C1 > C76
SUMP 1 0.0001 1 2 1 3 1 4 1 5
SUMP 1 0.0001 1 6 1 7 1 8 1 9

L.S. 20 0 20
PLAN  1
SIZE 0.08 0.06 0.05
TEMP -153.15
list 4
fmap 2
acta
OMIT -1 1 1
OMIT 1 0 0
REM <olex2.extras>
REM <HklSrc "%.\\ThDy@Cs(17490)-C76.hkl">
REM </olex2.extras>

WGHT    0.114200   83.975197
FVAR       0.13759   0.02586   0.65862   0.15533   0.16020   0.11105   0.04021
FVAR       0.67003   0.17868
C1    1    0.071673    0.528702    0.347691    11.00000    0.09796    0.11583 =
         0.07625   -0.01172    0.04588   -0.01007
C2    1    0.055868    0.606889    0.323136    11.00000    0.10512    0.10161 =
         0.09241   -0.02740    0.05074   -0.00353
C3    1    0.131922    0.645614    0.331082    11.00000    0.12166    0.09735 =
         0.08437   -0.03785    0.05183   -0.01464
C4    1    0.192310    0.588977    0.359234    11.00000    0.11508    0.12499 =
         0.06294   -0.02074    0.03760   -0.02881
C5    1    0.156499    0.517808    0.368926    11.00000    0.10940    0.12873 =
         0.06415    0.00052    0.03970   -0.02455
C6    1    0.175182    0.438437    0.355133    11.00000    0.10211    0.12333 =
         0.06326    0.03360    0.04052   -0.00887
C7    1    0.100862    0.399979    0.326104    11.00000    0.09559    0.10300 =
         0.08336    0.03116    0.05577   -0.01138
C8    1    0.036974    0.457270    0.319893    11.00000    0.08776    0.10512 =
         0.08849    0.00172    0.06025   -0.01193
C9    1   -0.024389    0.467236    0.268210    11.00000    0.06854    0.09959 =
         0.10626   -0.01750    0.05801   -0.01781
C10   1   -0.045986    0.547744    0.247020    11.00000    0.06278    0.09886 =
         0.11678   -0.01406    0.05621    0.00602
C11   1   -0.001894    0.615792    0.274943    11.00000    0.09223    0.09357 =
         0.11170   -0.02029    0.05986    0.01536
C12   1    0.009819    0.672418    0.235910    11.00000    0.09084    0.07390 =
         0.12058   -0.01223    0.06280    0.03470
C13   1    0.080335    0.718920    0.245968    11.00000    0.11634    0.05883 =
         0.12622   -0.02654    0.05922    0.02300
C14   1    0.143909    0.703231    0.293693    11.00000    0.12257    0.06674 =
         0.09866   -0.04912    0.05633   -0.00918
C15   1    0.225699    0.708430    0.294664    11.00000    0.12337    0.07607 =
         0.08935   -0.04657    0.05299   -0.03892
C16   1    0.284560    0.650802    0.320417    11.00000    0.11845    0.10206 =
         0.07375   -0.02979    0.03110   -0.05966
C17   1    0.264402    0.581265    0.346446    11.00000    0.11765    0.13576 =
         0.06636   -0.00999    0.01993   -0.04183
C18   1    0.295678    0.503582    0.340920    11.00000    0.09592    0.13675 =
         0.07139    0.02058    0.01809   -0.01376
C19   1    0.248630    0.429864    0.343930    11.00000    0.10626    0.13119 =
         0.07558    0.04489    0.02027   -0.00004
C20   1    0.243039    0.356570    0.312971    11.00000    0.10654    0.10375 =
         0.10333    0.07177    0.04321    0.02567
C21   1    0.171208    0.314890    0.282778    11.00000    0.12437    0.07050 =
         0.11298    0.04933    0.05699    0.00629
C22   1    0.098821    0.343825    0.285680    11.00000    0.10500    0.07678 =
         0.10761    0.03849    0.05301   -0.01904
C23   1    0.030081    0.344109    0.238611    11.00000    0.10100    0.06971 =
         0.11628    0.00191    0.05955   -0.03501
C24   1   -0.028577    0.407978    0.227543    11.00000    0.07291    0.08984 =
         0.11913   -0.01212    0.06065   -0.03212
C25   1   -0.053368    0.427680    0.170884    11.00000    0.07611    0.10710 =
         0.12886   -0.01240    0.03384   -0.04450
C26   1   -0.071895    0.504909    0.150002    11.00000    0.07475    0.13202 =
         0.12447   -0.01121    0.02408   -0.01659
C27   1   -0.065495    0.564120    0.188485    11.00000    0.06731    0.12109 =
         0.12892   -0.01877    0.03429    0.01500
C28   1   -0.033217    0.642200    0.182269    11.00000    0.08039    0.10861 =
         0.12397    0.00943    0.04847    0.03878
C29   1   -0.010919    0.663220    0.137267    11.00000    0.10080    0.10502 =
         0.12754    0.02197    0.02072    0.03265
C30   1    0.054309    0.713409    0.146634    11.00000    0.11813    0.07377 =
         0.13773    0.02762    0.02503    0.03093
C31   1    0.098990    0.740755    0.199214    11.00000    0.11792    0.04493 =
         0.12384   -0.00542    0.04949    0.02669
C32   1    0.180349    0.751095    0.202846    11.00000    0.12287    0.03986 =
         0.12116   -0.01045    0.04979   -0.00206
C33   1    0.241511    0.735548    0.248268    11.00000    0.12463    0.04884 =
         0.10770   -0.03301    0.04323   -0.03382
C34   1    0.312570    0.697408    0.246415    11.00000    0.11722    0.06854 =
         0.10156   -0.02657    0.04218   -0.05617
C35   1    0.338689    0.642330    0.291941    11.00000    0.10979    0.09794 =
         0.09248   -0.02370    0.01950   -0.05721
C36   1    0.376813    0.566801    0.288332    11.00000    0.09278    0.12599 =
         0.09969    0.00527    0.01280   -0.03118
C37   1    0.350709    0.493587    0.308443    11.00000    0.09228    0.13239 =
         0.09896    0.02875    0.01259   -0.00605
C38   1    0.356569    0.414497    0.286209    11.00000    0.08639    0.12047 =
         0.12659    0.03904    0.03122    0.03237
C39   1    0.298470    0.351303    0.283668    11.00000    0.10391    0.10066 =
         0.13090    0.06451    0.03878    0.04298
C40   1    0.260097    0.304022    0.236120    11.00000    0.12001    0.06449 =
         0.15118    0.03522    0.06966    0.04638
C41   1    0.179036    0.287019    0.232416    11.00000    0.13265    0.05506 =
         0.14332    0.02858    0.06709    0.01056
C42   1    0.111217    0.288850    0.185413    11.00000    0.12500    0.04538 =
         0.13801   -0.01272    0.08024   -0.02546
C43   1    0.039305    0.319442    0.188387    11.00000    0.11502    0.05688 =
         0.12839   -0.01702    0.06647   -0.05013
C44   1   -0.012091    0.370610    0.145041    11.00000    0.09831    0.09769 =
         0.11561   -0.02335    0.04637   -0.06008
C45   1    0.004532    0.392077    0.100144    11.00000    0.13039    0.11718 =
         0.11969   -0.03708    0.01606   -0.04200
C46   1   -0.012785    0.468657    0.080821    11.00000    0.12348    0.12732 =
         0.10227   -0.01942   -0.00958   -0.02565
C47   1   -0.051584    0.524827    0.104858    11.00000    0.09180    0.13807 =
         0.09917   -0.00220    0.00866   -0.01311
C48   1   -0.022578    0.603978    0.097750    11.00000    0.10458    0.12403 =
         0.09930    0.01360    0.00102    0.01694
C49   1    0.033686    0.595344    0.071172    11.00000    0.13087    0.12472 =
         0.08668    0.03102    0.00165   -0.00799
C50   1    0.097887    0.647235    0.078824    11.00000    0.13893    0.10582 =
         0.09046    0.04100    0.02910   -0.00333
C51   1    0.109615    0.706003    0.116506    11.00000    0.12487    0.06716 =
         0.10200    0.03900    0.04705    0.01115
C52   1    0.186931    0.731788    0.151963    11.00000    0.12679    0.04764 =
         0.10676    0.02044    0.05768   -0.00918
C53   1    0.256886    0.693447    0.148104    11.00000    0.11987    0.05409 =
         0.09885    0.01928    0.06246   -0.02697
C54   1    0.322037    0.677636    0.195976    11.00000    0.10964    0.06879 =
         0.10305   -0.00180    0.05461   -0.04803
C55   1    0.375652    0.613693    0.197006    11.00000    0.08534    0.09702 =
         0.10583   -0.00201    0.06136   -0.03183
C56   1    0.406425    0.561458    0.242645    11.00000    0.07055    0.11643 =
         0.10886    0.00943    0.03776   -0.02229
C57   1    0.414009    0.483883    0.223575    11.00000    0.06879    0.10786 =
         0.12332    0.00856    0.04801    0.01748
C58   1    0.384312    0.413137    0.238370    11.00000    0.07978    0.11003 =
         0.12976    0.02793    0.05421    0.04619
C59   1    0.340010    0.370556    0.191043    11.00000    0.10207    0.07549 =
         0.13839    0.01758    0.07753    0.05136
C60   1    0.274331    0.320091    0.186164    11.00000    0.12749    0.05792 =
         0.14859    0.00965    0.08288    0.04421
C61   1    0.208920    0.318700    0.139349    11.00000    0.13915    0.05422 =
         0.13427   -0.03042    0.09142    0.00587
C62   1    0.125326    0.307289    0.137253    11.00000    0.14163    0.05533 =
         0.12776   -0.04157    0.08064   -0.01980
C63   1    0.074366    0.358926    0.095829    11.00000    0.13887    0.09490 =
         0.11676   -0.05809    0.04792   -0.02026
C64   1    0.125522    0.403310    0.071583    11.00000    0.16321    0.10783 =
         0.09556   -0.04396    0.04518   -0.01081
C65   1    0.107253    0.480064    0.054950    11.00000    0.15620    0.13126 =
         0.07185   -0.02195    0.03489   -0.01365
C66   1    0.037812    0.512196    0.058220    11.00000    0.13414    0.13538 =
         0.07933   -0.00592    0.00476   -0.01152
C67   1    0.168713    0.529271    0.058305    11.00000    0.14340    0.11798 =
         0.06162   -0.00313    0.05471   -0.01845
C68   1    0.163751    0.613609    0.072876    11.00000    0.14348    0.10813 =
         0.07575    0.02892    0.05246   -0.00442
C69   1    0.242516    0.639854    0.103597    11.00000    0.12688    0.07931 =
         0.08058    0.02159    0.06666   -0.01980
C70   1    0.296814    0.575401    0.106575    11.00000    0.11452    0.08316 =
         0.08134    0.00271    0.07308   -0.00948
C71   1    0.363057    0.565443    0.150152    11.00000    0.10484    0.09562 =
         0.09851    0.00143    0.07619   -0.01269
C72   1    0.390294    0.486387    0.166932    11.00000    0.09643    0.09250 =
         0.11786    0.00729    0.07030    0.01440
C73   1    0.340833    0.418454    0.145921    11.00000    0.11796    0.08414 =
         0.12385   -0.00111    0.07860    0.02819
C74   1    0.272406    0.427788    0.101163    11.00000    0.13297    0.07993 =
         0.09658   -0.02182    0.08214    0.00601
C75   1    0.207680    0.375890    0.096859    11.00000    0.14734    0.08003 =
         0.10683   -0.03633    0.08347    0.00006
C76   1    0.251722    0.505950    0.079879    11.00000    0.12273    0.08670 =
         0.07197   -0.00786    0.07363   -0.00425
TH1   7    0.109448    0.523722    0.267691    81.00000    0.03574    0.06472 =
         0.03314   -0.00946    0.02139   -0.00947
TH2   7    0.079324    0.498030    0.248617    91.00000    0.07958    0.08863 =
         0.08616   -0.01517    0.06456   -0.01854
TH3   7    0.056858    0.552623    0.171963    61.00000    0.04012    0.06291 =
         0.05779   -0.00668    0.01391    0.01180
TH4   7    0.155335    0.569005    0.269678    71.00000    0.06022    0.08465 =
         0.06797   -0.02002    0.02995    0.00312
DY1   3    0.271071    0.507240    0.183368    31.00000    0.02908    0.04725 =
         0.04954    0.00326    0.02596    0.00432
DY2   3    0.285088    0.546239    0.213257    41.00000    0.02831    0.04909 =
         0.06190   -0.00218    0.02081   -0.00561
DY3   3    0.272302    0.477095    0.237751    51.00000    0.02732    0.04465 =
         0.04912   -0.00488    0.00475    0.00774
DY4   3    0.166892    0.464543    0.139750    21.00000    0.04843    0.05244 =
         0.03859   -0.01380    0.01214    0.02149
PART 5
NI1P  5    0.411116    0.520500    0.449199    11.00000    0.02603    0.02536 =
         0.03729   -0.00055    0.02108    0.00042
N1P   4    0.474409    0.438624    0.428721    11.00000    0.02859    0.02489 =
         0.04035    0.00114    0.02086    0.00139
N2P   4    0.470552    0.604726    0.427139    11.00000    0.02585    0.02876 =
         0.04347   -0.00541    0.02198    0.00101
N3P   4    0.345809    0.601918    0.468251    11.00000    0.02825    0.03368 =
         0.03735   -0.00447    0.01826   -0.00071
N4P   4    0.349072    0.437219    0.468863    11.00000    0.02804    0.02583 =
         0.03891   -0.00452    0.01790   -0.00208
C1P   1    0.535199    0.450131    0.407327    11.00000    0.03277    0.02216 =
         0.04033    0.00539    0.02092    0.00667
C2P   1    0.562229    0.523219    0.398236    11.00000    0.02873    0.03551 =
         0.03924   -0.00107    0.02231    0.00187
AFIX  43
H2P   2    0.606231    0.524057    0.385409    11.00000   -1.20000
AFIX   0
C3P   1    0.531756    0.594984    0.405913    11.00000    0.02723    0.03093 =
         0.03442   -0.00019    0.01597    0.00166
C4P   1    0.559715    0.671008    0.393702    11.00000    0.02773    0.03469 =
         0.04926    0.00261    0.02311   -0.00513
C5P   1    0.513912    0.728872    0.406516    11.00000    0.03939    0.03139 =
         0.04373   -0.00374    0.01957   -0.00265
C6P   1    0.460689    0.687012    0.427411    11.00000    0.02830    0.02442 =
         0.04014   -0.00263    0.01853   -0.00109
C7P   1    0.404612    0.724479    0.444964    11.00000    0.02795    0.03557 =
         0.04270   -0.00207    0.01639    0.00370
AFIX  43
H7P   2    0.402982    0.781285    0.444386    11.00000   -1.20000
AFIX   0
C8P   1    0.350570    0.684287    0.463371    11.00000    0.02979    0.02772 =
         0.04019    0.00007    0.01788    0.00066
C9P   1    0.289966    0.724783    0.479068    11.00000    0.03327    0.03275 =
         0.03885   -0.00061    0.01827    0.00671
C10P  1    0.249360    0.666582    0.494089    11.00000    0.02917    0.03696 =
         0.03915   -0.00643    0.01785    0.00493
C11P  1    0.283175    0.591197    0.487262    11.00000    0.02470    0.03415 =
         0.03605   -0.00420    0.01250   -0.00035
C12P  1    0.255868    0.517358    0.496884    11.00000    0.02653    0.04629 =
         0.03637   -0.00349    0.02262   -0.00607
AFIX  43
H12P  2    0.213017    0.516354    0.510825    11.00000   -1.20000
AFIX   0
C13P  1    0.285990    0.445579    0.487816    11.00000    0.02408    0.03494 =
         0.03839    0.00161    0.01846    0.00009
C14P  1    0.254643    0.368959    0.496386    11.00000    0.02928    0.03635 =
         0.03782    0.00335    0.01660   -0.00002
C15P  1    0.298455    0.312523    0.482436    11.00000    0.03628    0.03700 =
         0.03713    0.00390    0.01901   -0.00357
C16P  1    0.357076    0.354871    0.465694    11.00000    0.03322    0.03176 =
         0.03674    0.00135    0.01725   -0.00215
C17P  1    0.412735    0.317893    0.448178    11.00000    0.04215    0.02627 =
         0.03426    0.00023    0.01966   -0.00162
AFIX  43
H17P  2    0.413903    0.261076    0.448680    11.00000   -1.20000
AFIX   0
C18P  1    0.467202    0.356744    0.429872    11.00000    0.03612    0.02599 =
         0.04828    0.00350    0.02312    0.00447
C19P  1    0.521978    0.316698    0.409515    11.00000    0.03338    0.03003 =
         0.04137   -0.00375    0.01677    0.00611
C20P  1    0.565657    0.374983    0.396003    11.00000    0.02835    0.02982 =
         0.03577    0.00061    0.02001    0.00509
C21P  1    0.631080    0.366739    0.372024    11.00000    0.03878    0.03355 =
         0.04505    0.00113    0.02472    0.00314
AFIX  23
H21A  2    0.656868    0.313819    0.381782    11.00000   -1.20000
H21B  2    0.672120    0.408217    0.387447    11.00000   -1.20000
AFIX   0
C22P  1    0.600685    0.374966    0.310846    11.00000    0.04432    0.04882 =
         0.04558    0.00050    0.02929    0.00506
AFIX 137
H22A  2    0.572179    0.326123    0.294810    11.00000   -1.50000
H22B  2    0.646160    0.383208    0.298278    11.00000   -1.50000
H22C  2    0.564351    0.420808    0.300476    11.00000   -1.50000
AFIX   0
C23P  1    0.623748    0.681739    0.368735    11.00000    0.04273    0.04118 =
         0.05628    0.00080    0.03246   -0.00608
AFIX  23
H23A  2    0.668094    0.644146    0.385618    11.00000   -1.20000
H23B  2    0.645243    0.736800    0.375777    11.00000   -1.20000
AFIX   0
C24P  1    0.592555    0.667055    0.307998    11.00000    0.04749    0.04925 =
         0.04840   -0.00031    0.02965   -0.00664
AFIX 137
H24A  2    0.547167    0.702574    0.291245    11.00000   -1.50000
H24B  2    0.575367    0.611252    0.300901    11.00000   -1.50000
H24C  2    0.635294    0.677998    0.293218    11.00000   -1.50000
AFIX   0
C25P  1    0.516428    0.817624    0.400533    11.00000    0.04788    0.02873 =
         0.05723    0.00140    0.03114   -0.00933
AFIX  23
H25A  2    0.570782    0.833705    0.401895    11.00000   -1.20000
H25B  2    0.505202    0.843651    0.430768    11.00000   -1.20000
AFIX   0
C26P  1    0.455899    0.846598    0.348200    11.00000    0.06126    0.03665 =
         0.06550    0.00396    0.01966    0.00284
AFIX 137
H26A  2    0.466591    0.820712    0.318159    11.00000   -1.50000
H26B  2    0.460426    0.904735    0.345407    11.00000   -1.50000
H26C  2    0.401787    0.832964    0.347406    11.00000   -1.50000
AFIX   0
C27P  1    0.277386    0.813450    0.476688    11.00000    0.03755    0.02869 =
         0.06366   -0.00582    0.02479    0.00975
AFIX  23
H27A  2    0.329905    0.840198    0.491788    11.00000   -1.20000
H27B  2    0.244905    0.827808    0.499290    11.00000   -1.20000
AFIX   0
C28P  1    0.235663    0.845166    0.419998    11.00000    0.04716    0.04497 =
         0.06601    0.00671    0.01935    0.01497
AFIX 137
H28A  2    0.262399    0.823858    0.395971    11.00000   -1.50000
H28B  2    0.238341    0.903726    0.420191    11.00000   -1.50000
H28C  2    0.179597    0.828172    0.407622    11.00000   -1.50000
AFIX   0
C29P  1    0.177743    0.677696    0.512649    11.00000    0.03491    0.04264 =
         0.06262   -0.00600    0.03477    0.00436
AFIX  23
H29A  2    0.173747    0.630791    0.534380    11.00000   -1.20000
H29B  2    0.186774    0.725497    0.535917    11.00000   -1.20000
AFIX   0
C30P  1    0.100082    0.687402    0.467976    11.00000    0.02903    0.12622 =
         0.06907    0.00753    0.02381    0.01191
AFIX 137
H30A  2    0.104967    0.730624    0.444321    11.00000   -1.50000
H30B  2    0.057746    0.700542    0.482692    11.00000   -1.50000
H30C  2    0.086730    0.637388    0.447689    11.00000   -1.50000
AFIX   0
C31P  1    0.184301    0.356210    0.515925    11.00000    0.03774    0.04220 =
         0.05283    0.00343    0.02871   -0.00251
AFIX  23
H31A  2    0.183225    0.399886    0.540853    11.00000   -1.20000
H31B  2    0.191748    0.305182    0.535910    11.00000   -1.20000
AFIX   0
C32P  1    0.104610    0.354043    0.470687    11.00000    0.03366    0.10420 =
         0.07353    0.01594    0.02975   -0.00683
AFIX 137
H32A  2    0.104090    0.308962    0.446982    11.00000   -1.50000
H32B  2    0.097172    0.404117    0.450424    11.00000   -1.50000
H32C  2    0.061216    0.347652    0.485503    11.00000   -1.50000
AFIX   0
C33P  1    0.290805    0.223869    0.483412    11.00000    0.04423    0.03874 =
         0.05931    0.00371    0.03227   -0.00657
AFIX  23
H33A  2    0.264323    0.209259    0.509570    11.00000   -1.20000
H33B  2    0.344906    0.199868    0.495610    11.00000   -1.20000
AFIX   0
C34P  1    0.242612    0.188300    0.428503    11.00000    0.06437    0.04334 =
         0.08370   -0.00791    0.01672   -0.00692
AFIX 137
H34A  2    0.264275    0.208245    0.401413    11.00000   -1.50000
H34B  2    0.186447    0.204247    0.419063    11.00000   -1.50000
H34C  2    0.246507    0.129818    0.430160    11.00000   -1.50000
AFIX   0
C35P  1    0.528366    0.228605    0.403725    11.00000    0.04456    0.02409 =
         0.06100    0.00459    0.03321    0.00400
AFIX  23
H35A  2    0.520377    0.201577    0.434735    11.00000   -1.20000
H35B  2    0.582769    0.215376    0.403736    11.00000   -1.20000
AFIX   0
C36P  1    0.467620    0.197468    0.352908    11.00000    0.05018    0.03492 =
         0.06732   -0.00755    0.02308    0.00170
AFIX 137
H36A  2    0.475476    0.223876    0.322082    11.00000   -1.50000
H36B  2    0.413606    0.208757    0.353295    11.00000   -1.50000
H36C  2    0.474400    0.139586    0.350406    11.00000   -1.50000
AFIX   0

S1S   6   -0.262796    0.609954    0.202065    11.00000    0.08775    0.05251 =
         0.08970    0.01236    0.02400    0.01464
S2S   6   -0.245054    0.426886    0.210376    11.00000    0.07801    0.04901 =
         0.09821   -0.01063    0.03143   -0.00293
C10S  1   -0.254890    0.518622    0.205067    11.00000    0.03770    0.06291 =
         0.05438    0.00158    0.01776    0.00653
C1S   1   -0.213747    0.517704    0.341723    11.00000    0.07778    0.05617 =
         0.07085   -0.00020    0.03575    0.00246
AFIX  43
H1S   2   -0.267717    0.516255    0.318636    11.00000   -1.20000
AFIX   0
C2S   1   -0.170797    0.589198    0.352359    11.00000    0.06877    0.03749 =
         0.05314    0.00377    0.02230    0.00644
AFIX  43
H2S   2   -0.195780    0.636453    0.334672    11.00000   -1.20000
AFIX   0
C3S   1   -0.097589    0.593936    0.385651    11.00000    0.05202    0.04659 =
         0.10225    0.00063    0.05107   -0.00481
AFIX  43
H3S   2   -0.070271    0.643729    0.392797    11.00000   -1.20000
AFIX   0
C4S   1   -0.059057    0.520654    0.411497    11.00000    0.05233    0.08021 =
         0.10709    0.02886    0.03966    0.01449
AFIX  43
H4S   2   -0.007163    0.522479    0.437514    11.00000   -1.20000
AFIX   0
C5S   1   -0.100351    0.445507    0.397243    11.00000    0.04848    0.07049 =
         0.11238    0.05782    0.05453    0.02234
AFIX  43
H5S   2   -0.074286    0.396235    0.409978    11.00000   -1.20000
AFIX   0
C6S   1   -0.174115    0.447502    0.366515    11.00000    0.08229    0.03536 =
         0.11788    0.01353    0.05796    0.00225
AFIX  43
H6S   2   -0.203478    0.398860    0.360206    11.00000   -1.20000
AFIX   0

C7S   1    0.419162    0.494253   -0.007222    11.00000    0.08522    0.04852 =
         0.11537    0.00779    0.05173    0.01039
AFIX  43
H7S   2    0.363843    0.489971   -0.011898    11.00000   -1.20000
AFIX   0
C8S   1    0.473302    0.522153    0.040893    11.00000    0.11127    0.04997 =
         0.09679   -0.00409    0.05878   -0.00217
AFIX  43
H8S   2    0.454299    0.537839    0.068901    11.00000   -1.20000
AFIX   0
C9S   1    0.552053    0.527112    0.048110    11.00000    0.12623    0.03716 =
         0.09426   -0.01089    0.03442   -0.00428
AFIX  43
H9S   2    0.588093    0.545289    0.081287    11.00000   -1.20000
AFIX   0
HKLF 4


REM  thdy@cs(17490)-c76_a.res in P2(1)/c
REM R1 =  0.0828 for   10140 Fo > 4sig(Fo)  and  0.1219 for all   14610 data
REM   1250 parameters refined using   1201 restraints

END

WGHT      0.1143     83.9633

REM Highest difference peak  1.632,  deepest hole -1.937,  1-sigma level  0.160
Q1    1   0.2893  0.4811  0.2132  11.00000  0.05    1.63
;
_shelx_res_checksum                3931
_shelx_hkl_file
;
   1   0   0   -0.10    0.10
  -1   0   0   -0.70    0.30
  -1   0   0   -0.70    0.20
  -2   0   0  332.47   22.10
  -2   0   0  325.47   22.30
   2   0   0  296.27   22.10
   2   0   0  322.07   22.10
  -2   0   0  313.17   22.50
  -2   0   0  333.17   22.10
  -2   0   0  322.77   22.20
  -2   0   0  314.87   22.20
   2   0   0  328.37   22.20
   2   0   0  310.17   22.40
   2   0   0  344.17   22.20
  -2   0   0  312.27   22.10
   2   0   0  305.97   22.40
   2   0   0  326.17   22.40
  -3   0   0  509.35   35.40
  -3   0   0  516.65   35.40
  -3   0   0  506.85   35.30
   3   0   0  516.75   35.40
  -3   0   0  522.65   35.30
   3   0   0  498.95   35.60
   3   0   0  493.85   35.70
   3   0   0  517.25   35.70
   3   0   0  543.75   35.40
  -3   0   0  495.35   35.20
  -3   0   0  496.85   35.80
  -3   0   0  518.75   35.50
  -4   0   0  517.35   35.90
   4   0   0  525.85   35.60
   4   0   0  610.24   36.00
   4   0   0  511.45   36.10
   4   0   0  495.85   36.20
  -4   0   0  529.75   35.80
   4   0   0  518.25   35.90
   4   0   0  520.45   36.10
  -4   0   0  500.95   35.60
  -4   0   0  489.35   35.40
  -4   0   0  488.55   35.60
  -4   0   0  523.25   35.70
  -4   0   0  454.75   36.30
   5   0   0 1572.04  105.69
  -5   0   0 1355.56  105.19
  -5   0   0 1481.15  105.29
  -5   0   0 1453.15  105.39
  -5   0   0 1693.83  105.89
  -5   0   0 1432.56  105.09
  -5   0   0 1737.83  105.79
   5   0   0 1481.65  105.69
   5   0   0 1458.35  105.79
   5   0   0 1559.64  105.19
   5   0   0 1747.73  105.59
   5   0   0 1469.65  105.19
  -5   0   0 1415.16  105.39
   5   0   0 1572.34  105.59
   5   0   0 1472.55  105.29
  -6   0   0 3697.83  280.57
  -6   0   0 4110.29  280.57
  -6   0   0 4004.10  280.77
  -6   0   0 3969.00  280.47
   6   0   0 4160.28  280.47
   6   0   0 4299.17  281.07
   6   0   0 4212.88  280.47
   6   0   0 4233.08  280.57
  -6   0   0 3997.00  280.77
  -7   0   0  369.76   29.50
   7   0   0  439.66   30.10
   7   0   0  454.15   30.30
   7   0   0  432.56   30.50
   7   0   0  457.25   30.90
   7   0   0  429.16   29.60
  -7   0   0  380.56   30.20
  -7   0   0  474.15   30.90
  -7   0   0  440.16   30.30
   7   0   0  435.76   30.10
  -7   0   0  408.66   30.00
   7   0   0  397.16   29.80
  -7   0   0  473.95   30.70
   7   0   0  419.66   29.40
  -7   0   0  369.26   29.80
  -8   0   0  690.73   47.10
   8   0   0  664.33   46.50
  -8   0   0  643.84   46.00
  -8   0   0  586.14   46.40
  -8   0   0  686.43   47.40
   8   0   0  679.33   46.80
   8   0   0  699.23   46.90
   8   0   0  658.43   47.10
   8   0   0  613.24   45.90
   8   0   0  647.44   46.10
   8   0   0  689.13   46.60
  -8   0   0  685.63   46.80
   9   0   0  262.87   19.80
   9   0   0  265.57   19.00
  -9   0   0  236.48   19.40
  -9   0   0  258.17   18.50
  -9   0   0  288.27   20.00
   9   0   0  306.67   20.30
   9   0   0  245.48   20.60
  -9   0   0  210.08   18.60
 -10   0   0   35.10    5.90
  10   0   0   52.19    6.20
  10   0   0   39.50    5.90
  10   0   0   37.40    5.00
  10   0   0   37.10    4.50
 -10   0   0   40.00    6.50
 -10   0   0   36.50    4.40
  10   0   0   47.60    6.90
  10   0   0   42.20    6.50
  11   0   0  933.71   66.09
  11   0   0  907.41   66.69
  11   0   0  857.61   65.19
 -11   0   0  859.81   64.79
 -11   0   0  982.60   66.29
 -11   0   0 1022.90   67.49
  11   0   0  986.60   65.69
  12   0   0   11.40    6.80
  12   0   0   13.70    6.00
  12   0   0    4.10    6.00
 -12   0   0   26.10    9.20
 -12   0   0   13.20    6.40
 -12   0   0    7.20    6.40
 -12   0   0   12.30    3.60
 -13   0   0  904.21   67.89
  13   0   0  952.50   66.39
  13   0   0  872.41   65.69
  13   0   0  943.81   66.89
 -13   0   0  928.41   66.09
 -14   0   0  223.08   23.00
  14   0   0  234.28   19.00
 -14   0   0  202.38   20.70
  14   0   0  239.68   20.20
  14   0   0  251.87   22.70
  15   0   0   34.40    6.90
  15   0   0   31.10    8.00
 -15   0   0   48.20   11.20
 -15   0   0   25.30    8.90
  15   0   0   24.40   10.10
  16   0   0  172.58   17.60
 -16   0   0  194.38   19.40
 -17   0   0  249.78   29.40
 -17   0   0  289.67   26.00
  17   0   0  244.28   23.40
  17   0   0  273.87   26.00
 -17   0   0  299.77   28.90
 -18   0   0   56.19   13.50
  18   0   0   76.49   13.50
 -18   0   0   53.09   23.40
  19   0   0  117.89   15.00
 -19   0   0  155.98   20.60
 -20   0   0   -0.40   13.80
  20   0   0    8.20    9.40
   0  -1   0   -0.20    0.40
   0  -1   0   -0.80    0.30
   0  -1   0    0.50    0.30
   0  -1   0    0.30    0.60
   0  -1   0   -0.50    0.30
   0  -1   0   -0.70    0.30
   0  -1   0    0.10    0.40
   0  -1   0    0.30    0.40
   0   1   0   -0.60    0.30
   0   1   0    0.60    0.70
   0   1   0   -1.40    0.50
   0   1   0    1.20    0.60
   0   1   0    1.10    0.50
   0   1   0    0.90    0.70
   0   1   0    2.10    0.60
   0   1   0    0.00    0.50
   0   1   0    0.30    0.30
  -1  -1   0  139.29   10.70
  -1  -1   0  151.28   10.70
   1  -1   0  137.49   10.70
  -1  -1   0  129.89   10.60
  -1  -1   0  173.48   10.80
   1  -1   0  176.28   11.10
   1  -1   0  146.69   10.70
  -1  -1   0  135.99   10.70
   1  -1   0  171.68   10.90
  -1  -1   0  158.38   10.80
  -1  -1   0  136.69   10.70
   1  -1   0  145.89   10.70
  -1  -1   0  159.58   10.90
  -1  -1   0  165.58   10.70
  -1   1   0  151.58   10.70
  -1   1   0  150.38   10.70
  -1   1   0  163.18   10.70
  -1   1   0  153.18   10.80
   1   1   0  177.88   10.80
  -1   1   0  156.08   10.70
  -1   1   0  157.78   10.70
   1   1   0  171.78   10.80
  -1   1   0  159.68   10.80
  -1   1   0  137.89   10.70
  -1   1   0  136.49   10.70
   1   1   0  131.99   10.80
   1   1   0  142.59   10.70
   1   1   0  158.48   10.70
  -1   1   0  158.58   10.80
   1   1   0  165.78   10.80
   1   1   0  167.08   10.80
  -2  -1   0   21.30    2.30
  -2  -1   0   11.40    2.00
  -2  -1   0   20.00    2.10
   2  -1   0   20.40    3.20
  -2  -1   0   17.00    1.90
   2  -1   0   10.10    2.00
   2  -1   0   10.80    1.40
   2  -1   0    7.40    1.30
   2  -1   0   13.50    2.60
   2  -1   0   14.90    2.10
  -2  -1   0   11.00    1.80
  -2  -1   0   13.50    1.50
  -2  -1   0   18.00    1.80
  -2   1   0   11.60    1.50
  -2   1   0   10.20    1.50
  -2   1   0   11.70    1.60
  -2   1   0   13.80    2.10
   2   1   0   11.60    1.90
  -2   1   0   12.60    2.40
  -2   1   0   14.70    2.00
   2   1   0   10.60    1.90
  -2   1   0   10.40    2.80
   2   1   0   12.00    2.00
   2   1   0   15.70    1.50
   2   1   0   11.80    1.90
  -2   1   0   19.30    2.10
  -2   1   0    7.50    1.40
   2   1   0   10.90    2.20
  -2   1   0   10.80    1.20
   2   1   0   14.20    1.90
   3  -1   0   21.60    3.20
  -3  -1   0   18.60    3.20
   3  -1   0   21.00    2.30
  -3  -1   0   18.30    2.60
  -3  -1   0   20.50    2.80
  -3  -1   0   16.40    2.10
   3  -1   0   21.40    2.60
  -3  -1   0   19.00    2.10
   3  -1   0   24.70    2.80
  -3  -1   0   23.70    3.00
  -3  -1   0   22.90    2.50
  -3  -1   0   21.60    2.50
  -3  -1   0   17.00    2.20
  -3  -1   0   23.70    2.30
   3  -1   0   16.20    2.00
   3  -1   0   17.20    1.50
   3   1   0   26.00    2.90
  -3   1   0   21.10    3.60
  -3   1   0   17.70    2.20
   3   1   0   18.40    2.60
   3   1   0   22.40    2.40
   3   1   0   17.70    3.20
  -3   1   0   22.90    2.40
  -3   1   0   20.80    2.50
  -3   1   0   22.40    2.10
  -3   1   0   15.60    2.10
   3   1   0   20.00    1.50
   3   1   0   22.10    2.40
  -3   1   0   17.70    1.70
  -3   1   0   16.70    2.20
  -3   1   0   20.60    2.70
   3   1   0   24.70    2.70
  -3   1   0   20.40    3.60
  -3   1   0   20.10    2.30
   3   1   0   17.80    1.90
  -4  -1   0    3.30    1.60
   4  -1   0    2.60    1.00
  -4  -1   0    3.20    2.10
  -4  -1   0    2.50    1.40
   4  -1   0    3.80    1.30
  -4  -1   0    5.60    3.20
   4  -1   0    4.00    2.30
   4  -1   0    2.60    2.00
  -4  -1   0    3.50    2.20
  -4  -1   0    0.80    2.80
   4  -1   0    6.40    3.30
  -4  -1   0    2.90    3.00
  -4  -1   0    3.30    1.30
  -4  -1   0    2.30    1.40
  -4  -1   0    4.40    2.30
   4  -1   0    1.50    2.70
   4  -1   0   -3.00    3.30
  -4  -1   0   -0.70    3.90
   4  -1   0    1.90    1.00
   4   1   0    8.80    3.40
  -4   1   0    2.50    1.30
  -4   1   0    0.80    2.20
   4   1   0    0.60    2.20
   4   1   0    4.20    2.50
  -4   1   0    0.40    2.60
   4   1   0   -0.10    3.60
   4   1   0    2.20    1.60
   4   1   0    4.20    2.30
  -4   1   0    3.60    1.20
   4   1   0    4.70    2.70
  -4   1   0    2.00    1.80
  -4   1   0    4.00    2.20
  -4   1   0   -2.60    3.80
  -4   1   0    3.50    2.00
  -5  -1   0    1.00    3.40
   5  -1   0    3.30    2.10
   5  -1   0    3.20    3.50
   5  -1   0    6.90    3.80
  -5  -1   0    5.60    3.50
  -5  -1   0    4.40    1.60
  -5  -1   0    2.20    1.30
  -5  -1   0    2.60    1.60
   5  -1   0    1.10    2.30
  -5  -1   0    3.70    3.40
  -5  -1   0    5.40    2.60
   5  -1   0    2.60    2.40
   5  -1   0    0.10    1.40
  -5  -1   0    2.20    1.30
  -5  -1   0    6.30    2.80
  -5  -1   0    5.00    2.40
  -5   1   0   -1.50    2.50
  -5   1   0    4.00    2.90
   5   1   0    1.80    1.70
   5   1   0    2.00    2.60
   5   1   0    1.80    2.30
   5   1   0    1.30    3.00
   5   1   0    0.80    3.60
   5   1   0    1.60    3.50
  -5   1   0    3.60    2.20
   5   1   0    5.20    2.70
  -5   1   0    0.90    2.50
  -5   1   0   -0.60    1.90
   5   1   0    2.40    1.40
  -5   1   0    1.10    1.60
  -6  -1   0    4.50    2.80
   6  -1   0    1.10    2.40
  -6  -1   0    6.80    1.70
  -6  -1   0   -1.70    3.20
   6  -1   0    1.80    3.10
  -6  -1   0    5.10    1.00
   6  -1   0    5.80    1.60
   6  -1   0    7.60    3.20
   6  -1   0    7.00    1.80
   6  -1   0    3.10    2.40
  -6  -1   0    3.50    2.50
  -6  -1   0    2.00    2.10
  -6  -1   0    7.30    3.90
  -6  -1   0    4.40    1.70
  -6  -1   0    8.00    4.30
   6  -1   0    2.30    3.90
   6  -1   0    7.20    3.00
   6   1   0    4.90    2.40
  -6   1   0    2.80    3.00
  -6   1   0    5.80    3.70
  -6   1   0    3.20    2.20
  -6   1   0    0.80    2.50
   6   1   0    8.90    2.10
  -6   1   0    6.80    1.80
   6   1   0    9.40    2.20
   6   1   0    7.60    3.20
   6   1   0    6.40    3.90
   6   1   0    6.50    1.50
  -6   1   0    0.70    2.60
   6   1   0    7.20    3.90
  -7  -1   0   19.20    4.90
  -7  -1   0   25.00    4.00
   7  -1   0   18.10    2.30
  -7  -1   0   23.50    4.00
   7  -1   0   24.50    4.00
   7  -1   0   26.50    4.20
   7  -1   0   17.80    3.20
   7  -1   0   13.40    4.00
  -7  -1   0   23.70    4.30
  -7  -1   0   19.90    4.50
   7  -1   0   18.90    2.40
  -7  -1   0   16.50    2.40
   7  -1   0   20.50    3.20
  -7  -1   0   13.10    3.30
   7  -1   0   19.50    4.10
  -7  -1   0   11.40    2.30
   7   1   0   23.20    3.90
   7   1   0   21.80    3.10
  -7   1   0   20.80    4.10
  -7   1   0   16.40    4.90
  -7   1   0   21.80    3.60
  -7   1   0   13.20    4.10
   7   1   0   19.00    3.60
  -7   1   0   20.50    3.30
   7   1   0   19.10    2.70
  -7   1   0   18.70    3.90
  -7   1   0   25.40    3.40
  -7   1   0   17.40    2.60
   7   1   0   21.30    2.50
   7   1   0   17.40    4.60
   7   1   0   19.10    3.20
   8  -1   0    5.80    4.00
   8  -1   0    2.50    4.30
  -8  -1   0    3.40    3.60
  -8  -1   0    0.60    2.00
   8  -1   0    5.20    1.90
  -8  -1   0   -0.30    2.80
   8  -1   0    1.60    2.70
  -8  -1   0    5.60    3.50
  -8  -1   0    4.30    2.00
   8  -1   0    9.10    3.70
   8  -1   0    0.50    1.70
   8  -1   0    2.10    2.70
  -8  -1   0    6.20    4.90
  -8  -1   0   -1.60    3.40
   8   1   0    6.20    3.00
   8   1   0    2.10    2.20
  -8   1   0    1.80    3.50
  -8   1   0    4.10    3.60
   8   1   0    6.70    3.50
   8   1   0    6.20    2.60
  -8   1   0   -0.20    4.30
  -8   1   0   -0.30    4.70
  -8   1   0    8.60    4.10
  -8   1   0    3.40    2.90
   8   1   0    4.00    3.80
  -8   1   0    2.00    2.40
   8   1   0    2.50    3.50
  -9  -1   0   -1.70    4.40
   9  -1   0    2.20    4.00
   9  -1   0    1.50    1.40
  -9  -1   0   -8.90    3.90
   9  -1   0    1.90    4.90
  -9  -1   0   -1.50    4.10
  -9  -1   0    2.90    2.10
  -9  -1   0    6.00    5.50
   9  -1   0   -1.00    3.20
   9  -1   0    1.00    2.00
   9  -1   0   -3.50    3.80
  -9  -1   0    5.20    2.60
   9  -1   0    1.30    5.30
   9   1   0    0.90    2.70
  -9   1   0   -0.90    5.60
   9   1   0    3.60    4.40
   9   1   0    2.10    3.50
  -9   1   0   -7.80    3.60
  -9   1   0    0.20    4.30
   9   1   0    3.90    4.70
   9   1   0    0.70    2.80
  -9   1   0    6.80    3.20
   9   1   0    0.40    2.40
 -10  -1   0   -6.10    4.70
  10  -1   0    0.30    4.40
  10  -1   0    5.00    5.20
 -10  -1   0    2.00    5.10
  10  -1   0   -0.30    4.80
 -10  -1   0    1.80    4.70
  10  -1   0    2.20    3.10
  10  -1   0   -0.70    6.00
  10   1   0   -7.20    4.80
  10   1   0    3.00    3.20
 -10   1   0   -5.20    5.90
  10   1   0   -2.00    5.60
  10   1   0   -1.40    4.20
 -10   1   0    2.10    4.80
 -10   1   0    0.30    4.90
  10   1   0    1.50    2.50
  10   1   0    1.30    3.10
  11  -1   0   -3.80    4.80
 -11  -1   0   -0.50    5.40
  11  -1   0    4.40    6.90
 -11  -1   0   -4.10    7.10
 -11  -1   0    0.70    3.20
  11  -1   0    1.30    4.00
 -11   1   0   10.80    6.10
 -11   1   0   -7.00    7.10
  11   1   0    0.20    2.90
  11   1   0   -5.70    5.30
  11   1   0   -0.20    3.20
 -11   1   0    1.50    3.50
 -11   1   0    8.40    5.50
  11   1   0    1.40    5.50
  11   1   0   -2.60    4.80
 -12  -1   0   -2.50    8.60
  12  -1   0    2.60    5.50
  12  -1   0    2.50    4.70
 -12  -1   0   -0.60    5.80
  12  -1   0    4.90    8.00
 -12  -1   0    1.40    6.30
  12   1   0    3.80    6.30
  12   1   0    6.20    4.60
 -12   1   0    8.70    8.70
 -12   1   0    3.70    6.00
  12   1   0    9.10    6.40
 -12   1   0    6.00    4.50
 -12   1   0   10.10    6.90
  12   1   0    3.50    3.30
  13  -1   0   -1.00    6.00
  13  -1   0    2.90    5.20
 -13  -1   0   -2.60    9.60
  13  -1   0    3.90    8.70
 -13  -1   0    9.00    7.10
  13   1   0   -2.50    8.10
  13   1   0   -5.60    6.80
  13   1   0    7.40    6.90
 -13   1   0    4.20    7.60
 -13   1   0   -8.40    6.10
 -13   1   0   11.90   10.00
 -14  -1   0    4.90   10.60
  14  -1   0    9.00    6.90
 -14  -1   0    0.80    8.60
 -14  -1   0   15.30    8.00
  14  -1   0   -3.50    9.10
  14   1   0   -4.10    5.20
 -14   1   0    0.70    8.10
  14   1   0    0.50    7.20
  14   1   0    1.80    7.10
 -14   1   0    4.60   10.70
  15  -1   0   -3.80    6.10
  15  -1   0   11.40    6.90
 -15  -1   0    9.10    8.10
 -15  -1   0    2.20   11.40
  15  -1   0  -14.40    9.00
 -15  -1   0   -1.00   10.80
 -15   1   0    4.40    6.90
  15   1   0   -5.70    8.90
 -15   1   0   -1.50    9.20
  15   1   0   -1.20    7.00
  16  -1   0    3.60    7.10
 -16  -1   0   -8.80    8.80
  16  -1   0    2.00    5.90
 -16   1   0   -4.60    8.80
  16   1   0   -3.30    7.60
 -17  -1   0   15.60   10.90
  17  -1   0   24.60    9.20
 -17  -1   0    0.10   10.80
 -17  -1   0   22.70   14.60
  17   1   0   16.20    8.90
 -17   1   0   36.70   17.60
  17   1   0    3.50    9.00
 -17   1   0   22.30   13.60
 -17   1   0    1.70   10.50
 -18  -1   0   13.60   24.20
  18  -1   0    2.30    9.50
 -18  -1   0   -0.80   13.20
 -18   1   0    3.40   10.90
 -18   1   0   -8.80   22.10
  18   1   0    8.80    9.60
  19  -1   0    4.30    9.00
 -19  -1   0   -6.40   14.90
  19   1   0    8.40   10.90
 -19   1   0  -36.90   13.10
  20  -1   0  -16.20    8.90
 -20  -1   0   25.20   15.30
  20   1   0    4.90    9.40
 -20   1   0    8.10   16.30
  -1  -2   0  630.34   43.10
  -1  -2   0  560.74   43.00
  -1  -2   0  649.74   43.10
  -1  -2   0  702.63   43.40
   1  -2   0  583.14   42.90
   1  -2   0  532.35   42.90
   1  -2   0  548.15   42.80
  -1  -2   0  610.34   42.90
   1  -2   0  621.24   43.10
   1  -2   0  541.35   42.80
   1  -2   0  604.64   43.00
  -1  -2   0  562.74   43.00
  -1  -2   0  629.84   43.00
   1  -2   0  656.13   42.70
  -1  -2   0  592.74   42.80
  -1  -2   0  606.04   43.00
   1  -2   0  653.93   43.00
  -1  -2   0  683.63   43.10
  -1  -2   0  646.94   43.20
   1  -2   0  581.84   42.90
   1  -2   0  655.63   43.40
  -1  -2   0  666.43   43.10
   1  -2   0  677.03   43.00
   1  -2   0  646.44   43.00
  -1  -2   0  557.14   42.70
  -1  -2   0  633.84   43.00
   1  -2   0  569.34   42.90
  -1   2   0  605.44   42.90
   1   2   0  685.13   43.00
   1   2   0  647.84   42.90
  -1   2   0  600.04   42.80
   1   2   0  588.54   42.90
  -1   2   0  551.24   43.00
   1   2   0  662.83   43.00
   1   2   0  602.54   42.80
   1   2   0  599.74   42.80
  -1   2   0  623.44   43.30
  -1   2   0  596.14   43.10
   1   2   0  619.14   42.70
   1   2   0  643.74   43.10
  -1   2   0  706.93   43.30
  -1   2   0  647.04   42.90
   1   2   0  630.54   43.00
   1   2   0  657.53   42.90
  -1   2   0  589.24   43.00
   1   2   0  590.74   43.00
   1   2   0  647.04   42.90
  -1   2   0  623.64   42.90
  -1   2   0  642.74   42.90
  -1   2   0  588.44   43.00
  -1   2   0  663.43   43.00
   2  -2   0   60.69    5.90
  -2  -2   0   77.39    6.00
  -2  -2   0   70.59    4.90
   2  -2   0   65.69    5.40
  -2  -2   0   68.79    5.70
  -2  -2   0   58.19    5.70
   2  -2   0   83.19    5.90
  -2  -2   0   67.99    5.20
   2  -2   0   73.09    5.80
   2  -2   0   65.89    6.60
  -2  -2   0   69.69    6.00
   2  -2   0   58.89    5.40
  -2  -2   0   84.39    6.10
   2  -2   0   63.19    5.50
  -2  -2   0   57.39    5.30
  -2  -2   0   57.69    5.80
  -2  -2   0   67.29    5.20
   2   2   0   76.19    5.70
  -2   2   0   68.49    5.30
  -2   2   0   69.79    5.80
  -2   2   0   63.99    5.70
   2   2   0   65.69    5.60
  -2   2   0   80.19    5.80
  -2   2   0   68.49    5.50
   2   2   0   69.79    5.40
  -2   2   0   78.19    5.40
   2   2   0   61.99    5.10
  -2   2   0   69.59    5.60
  -2   2   0   65.69    5.80
  -2   2   0   70.79    5.40
  -2   2   0   74.89    6.10
   2   2   0   69.89    5.60
   2   2   0   71.39    5.40
  -2   2   0   70.69    5.60
   2   2   0   65.59    6.10
   3  -2   0  694.13   54.89
  -3  -2   0  804.12   54.89
  -3  -2   0  801.12   55.39
  -3  -2   0  809.12   55.19
  -3  -2   0  877.21   55.39
  -3  -2   0  703.83   55.29
   3  -2   0  871.01   55.69
   3  -2   0  755.12   54.99
  -3  -2   0  825.22   54.99
   3  -2   0  755.62   54.89
  -3  -2   0  808.32   54.99
   3  -2   0  753.42   55.09
   3  -2   0  770.42   55.29
   3  -2   0  738.93   54.89
  -3  -2   0  708.53   54.99
  -3  -2   0  743.43   54.89
  -3  -2   0  850.11   55.29
   3   2   0  785.22   54.99
  -3   2   0  794.92   55.09
  -3   2   0  766.92   54.89
  -3   2   0  823.42   54.99
  -3   2   0  817.42   54.79
   3   2   0  821.72   54.89
   3   2   0  806.82   54.99
  -3   2   0  708.13   55.49
  -3   2   0  766.02   55.19
  -3   2   0  817.42   55.09
   3   2   0  850.91   55.29
   3   2   0  817.52   55.39
  -3   2   0  748.33   55.89
  -3   2   0  862.91   54.99
  -3   2   0  813.52   55.09
   3   2   0  842.52   55.19
  -3   2   0  790.22   54.99
   3   2   0  918.01   55.39
  -4  -2   0  151.78   11.30
  -4  -2   0  115.89   10.30
   4  -2   0  128.99   11.10
  -4  -2   0  130.09   10.00
  -4  -2   0  136.99   10.30
   4  -2   0  160.08   10.30
   4  -2   0  117.09   10.00
  -4  -2   0  158.28   11.40
   4  -2   0  128.79   10.40
  -4  -2   0  129.29   10.20
  -4  -2   0  142.79   10.80
  -4  -2   0  135.19   10.50
   4  -2   0  127.09    9.80
   4  -2   0  144.79   10.60
   4  -2   0  145.89   10.40
  -4  -2   0  133.69   10.70
  -4   2   0  134.59   10.40
  -4   2   0  139.49   10.30
  -4   2   0  131.09    9.60
  -4   2   0  144.09   10.90
   4   2   0  151.28   10.90
  -4   2   0  148.19   10.20
  -4   2   0  128.09   10.70
   4   2   0  134.39   10.50
   4   2   0  140.99   10.00
   4   2   0  144.39   11.60
   4   2   0  135.19   10.50
   4   2   0  143.69   10.60
   4   2   0  139.59   10.40
  -4   2   0  167.18   11.10
  -4   2   0  131.89   10.10
   4   2   0  156.38   11.00
  -4   2   0  145.19   10.20
   5  -2   0  377.76   28.10
  -5  -2   0  375.06   28.40
  -5  -2   0  395.96   28.80
   5  -2   0  382.86   29.10
  -5  -2   0  383.46   28.90
  -5  -2   0  410.46   28.80
  -5  -2   0  391.56   28.40
  -5  -2   0  429.46   28.70
   5  -2   0  372.96   28.60
   5  -2   0  409.06   28.80
  -5  -2   0  472.15   29.40
   5  -2   0  441.96   29.00
  -5  -2   0  418.26   29.30
  -5   2   0  381.16   28.70
  -5   2   0  396.26   28.50
  -5   2   0  431.76   28.50
   5   2   0  418.06   29.10
   5   2   0  419.16   29.00
  -5   2   0  377.66   28.20
  -5   2   0  454.35   29.20
   5   2   0  415.46   28.60
  -5   2   0  407.96   28.60
   5   2   0  413.76   28.70
  -5   2   0  354.96   28.80
   5   2   0  419.96   28.60
  -5   2   0  412.86   28.70
   5   2   0  404.46   28.50
   5   2   0  422.26   28.50
   6  -2   0 2954.70  187.18
  -6  -2   0 2533.55  186.58
   6  -2   0 2548.25  186.78
   6  -2   0 2629.34  186.88
  -6  -2   0 2663.83  186.98
  -6  -2   0 3034.60  187.48
   6  -2   0 2670.43  187.28
  -6  -2   0 2798.22  186.88
   6  -2   0 2793.32  187.18
  -6  -2   0 2285.67  186.48
   6  -2   0 2730.33  186.98
  -6   2   0 2493.45  186.68
  -6   2   0 2446.96  186.88
   6   2   0 2812.62  187.28
  -6   2   0 2536.35  186.38
  -6   2   0 2608.94  186.78
  -6   2   0 2752.22  186.88
   6   2   0 2923.61  186.88
   6   2   0 2569.64  186.48
   6   2   0 2913.01  186.78
   6   2   0 2939.91  187.08
  -6   2   0 2378.26  186.78
   6   2   0 2916.91  187.38
   6   2   0 2716.33  186.68
  -6   2   0 3101.89  187.38
  -7  -2   0  302.67   25.90
   7  -2   0  359.26   25.90
  -7  -2   0  412.36   27.10
   7  -2   0  360.76   27.30
  -7  -2   0  379.76   26.50
   7  -2   0  372.06   26.10
   7  -2   0  382.36   26.60
  -7  -2   0  348.57   26.60
  -7  -2   0  326.67   25.80
   7  -2   0  383.96   26.40
   7  -2   0  372.76   26.50
   7  -2   0  366.16   26.70
  -7  -2   0  400.96   27.40
  -7   2   0  346.07   27.00
   7   2   0  381.96   26.40
   7   2   0  386.36   26.00
   7   2   0  409.76   26.50
   7   2   0  373.36   27.00
   7   2   0  376.16   26.80
   7   2   0  386.56   26.40
  -7   2   0  360.66   26.30
   7   2   0  362.26   25.60
   7   2   0  365.06   26.10
  -7   2   0  312.17   26.50
   7   2   0  391.26   25.70
  -7   2   0  353.36   26.20
   8  -2   0  131.49   10.30
  -8  -2   0  120.29   11.20
  -8  -2   0  131.09   10.50
   8  -2   0  119.09   11.40
  -8  -2   0  122.79   12.10
   8  -2   0  136.79   10.20
  -8  -2   0  116.79   10.80
  -8  -2   0  104.99   10.20
   8  -2   0  115.29    9.40
   8  -2   0  135.79   10.60
   8   2   0  124.79    9.70
   8   2   0  131.99   11.00
  -8   2   0  109.79   11.10
  -8   2   0  109.79   10.20
   8   2   0  122.89   10.10
   8   2   0  124.89    9.80
   8   2   0  141.39   10.50
  -8   2   0  118.69   11.20
  -8   2   0  123.69   10.40
   8   2   0  131.39   11.60
  -8   2   0  135.79   11.60
  -9  -2   0  211.28   16.10
   9  -2   0  182.48   15.60
  -9  -2   0  210.38   16.80
  -9  -2   0  230.68   17.00
   9  -2   0  189.58   15.70
  -9  -2   0  176.48   15.90
   9  -2   0  212.28   16.50
   9  -2   0  191.68   17.30
   9   2   0  190.48   16.60
  -9   2   0  202.88   15.40
   9   2   0  196.38   14.80
   9   2   0  209.48   15.40
  -9   2   0  223.58   16.50
  -9   2   0  182.18   15.40
   9   2   0  184.78   14.90
   9   2   0  215.18   16.90
  10  -2   0   37.10    6.70
  10  -2   0   32.00    6.30
  10  -2   0   45.20    6.20
 -10  -2   0   35.80    7.50
 -10  -2   0   35.60    6.40
  10  -2   0   34.20    5.80
 -10  -2   0   31.90    6.50
  10   2   0   31.60    5.50
 -10   2   0   26.20    4.50
  10   2   0   31.40    4.60
  10   2   0   24.70    5.90
 -10   2   0   31.70    6.50
 -10   2   0   24.80    5.70
 -10   2   0   27.50    5.50
  10   2   0   33.30    4.20
  10   2   0   39.60    6.80
 -10   2   0   40.40    7.80
  10   2   0   30.90    4.30
  11  -2   0  184.38   14.80
 -11  -2   0  164.68   15.10
  11  -2   0  198.38   17.20
  11  -2   0  174.98   15.50
 -11  -2   0  172.98   14.90
  11  -2   0  150.68   14.70
 -11  -2   0  172.48   17.70
 -11   2   0  168.08   15.70
  11   2   0  177.28   13.80
  11   2   0  172.88   16.50
  11   2   0  181.28   15.80
  11   2   0  177.38   14.50
  11   2   0  155.68   13.40
 -11   2   0  182.38   14.30
 -11   2   0  186.48   16.60
  11   2   0  169.18   13.50
 -11   2   0  131.89   15.60
 -12  -2   0    5.70    6.10
  12  -2   0   -6.80    7.80
 -12  -2   0    6.40    8.70
 -12  -2   0  -10.20    8.30
 -12  -2   0  -12.30    6.40
  12  -2   0    2.80    5.70
  12  -2   0    5.70    5.00
  12   2   0   -2.30    3.70
  12   2   0    9.00    5.60
 -12   2   0    6.20    5.80
  12   2   0    3.10    3.40
 -12   2   0   -3.60    5.70
  12   2   0   -3.00    5.30
 -12   2   0    0.50    8.60
  12   2   0    1.20    7.30
 -12   2   0   10.10    5.10
 -12   2   0    6.50    5.70
 -13  -2   0  754.82   53.19
  13  -2   0  725.93   51.59
 -13  -2   0  684.53   50.69
  13  -2   0  674.53   50.49
 -13  -2   0  740.43   53.39
  13  -2   0  679.83   50.09
  13   2   0  811.22   51.39
 -13   2   0  757.42   53.29
 -13   2   0  617.64   51.99
  13   2   0  725.73   51.59
 -13   2   0  623.44   49.30
  13   2   0  650.93   48.70
  14  -2   0    7.70    9.40
  14  -2   0   17.10    7.20
 -14  -2   0   27.30   11.40
 -14  -2   0   24.50   11.70
  14  -2   0   19.10    6.40
 -14  -2   0    7.40    8.30
 -14   2   0   22.00    9.00
 -14   2   0    1.70   10.80
  14   2   0   27.20    7.30
  14   2   0   20.90    9.30
  15  -2   0   47.70   11.20
  15  -2   0   48.40    7.60
 -15  -2   0   41.30   10.60
 -15  -2   0   44.60   11.30
 -15  -2   0   32.70   12.30
  15  -2   0   22.80    7.80
 -15   2   0   47.60   10.40
  15   2   0   31.00    8.70
 -15   2   0   38.80   11.10
  15   2   0   38.80    9.00
  16  -2   0   68.09    9.10
 -16  -2   0   52.19   11.00
 -16  -2   0   81.59   20.20
  16  -2   0   59.29    9.80
  16   2   0   37.30   10.00
 -16   2   0   61.59   16.00
 -16   2   0   75.09   12.40
 -17  -2   0   30.80   14.30
 -17  -2   0   18.60   15.80
  17  -2   0   23.60   11.10
 -17   2   0   -7.00   13.20
  17   2   0   28.10    9.50
  17   2   0   30.10    9.40
 -17   2   0   20.10   10.70
  18  -2   0  206.08   25.70
 -18   2   0   94.49   23.40
  19  -2   0  101.19   13.60
 -19  -2   0   82.59   16.10
 -19  -2   0   75.49   14.00
  19   2   0  113.79   13.50
 -19   2   0  125.89   16.50
  20  -2   0    4.70   10.20
 -20  -2   0   13.20   11.40
  20   2   0   10.20    9.20
 -20   2   0  -17.80   12.80
   0  -3   0   -3.60    3.30
   0  -3   0   -1.80    2.30
   0  -3   0    1.60    1.70
   0  -3   0    1.10    1.90
   0  -3   0   -0.70    1.70
   0  -3   0    1.10    1.80
   0  -3   0    0.40    2.40
   0  -3   0   -3.20    1.40
   0  -3   0   -4.30    2.30
   0  -3   0   -4.20    2.40
   0  -3   0   -1.80    2.50
   0  -3   0   -0.70    1.80
   0  -3   0   -0.20    1.90
   0   3   0   -1.80    2.30
   0   3   0   -2.70    1.60
   0   3   0   -1.80    1.80
   0   3   0   -1.40    2.00
   0   3   0   -0.10    1.70
   0   3   0    1.00    1.80
   0   3   0    0.40    1.30
   0   3   0   -2.00    2.50
   0   3   0    2.00    2.60
   0   3   0   -1.40    2.40
   0   3   0   -4.60    2.30
   0   3   0   -3.30    3.00
   0   3   0    1.60    2.70
   0   3   0   -2.20    1.60
  -1  -3   0    9.40    3.50
  -1  -3   0    7.80    3.10
  -1  -3   0    9.50    2.70
   1  -3   0   12.40    2.60
   1  -3   0   10.80    3.00
  -1  -3   0    6.00    2.20
  -1  -3   0    4.80    2.70
   1  -3   0    8.70    2.30
   1  -3   0    8.20    1.90
   1  -3   0    6.60    2.00
  -1  -3   0    7.10    2.50
  -1  -3   0    5.70    2.10
  -1  -3   0   11.10    2.80
  -1  -3   0    8.20    1.90
   1  -3   0    8.10    2.10
  -1  -3   0    6.50    1.90
   1  -3   0   13.60    3.60
   1  -3   0    6.10    3.70
   1  -3   0    9.30    2.60
   1  -3   0    6.30    2.20
  -1  -3   0    9.70    2.90
   1  -3   0   11.30    2.50
   1  -3   0    9.00    1.40
  -1  -3   0    7.60    2.60
  -1  -3   0    7.30    2.20
   1   3   0    7.20    1.20
   1   3   0    6.40    2.40
  -1   3   0    8.90    3.30
   1   3   0    8.70    2.20
  -1   3   0   10.80    3.40
  -1   3   0   12.80    2.80
  -1   3   0    6.50    2.20
   1   3   0    7.90    2.20
   1   3   0    6.80    2.80
  -1   3   0    8.00    1.90
   1   3   0    7.40    2.80
  -1   3   0    8.80    2.10
  -1   3   0    8.70    2.90
   1   3   0    8.80    1.70
  -1   3   0    7.90    2.60
  -1   3   0    9.40    1.30
   1   3   0    7.60    2.00
   1   3   0    5.30    2.40
  -1   3   0   10.10    2.50
   1   3   0    8.80    2.50
   1   3   0    8.90    1.80
  -1   3   0   12.00    1.90
   1   3   0   10.90    2.50
   1   3   0    7.40    2.70
  -1   3   0    9.30    2.20
   1   3   0    6.90    1.70
   2  -3   0   25.20    3.40
  -2  -3   0   29.20    3.40
   2  -3   0   28.30    2.70
  -2  -3   0   33.70    3.80
   2  -3   0   37.10    4.00
  -2  -3   0   37.10    4.00
   2  -3   0   32.10    4.90
  -2  -3   0   31.30    3.80
   2  -3   0   27.70    3.40
   2  -3   0   29.20    3.40
  -2  -3   0   39.50    4.40
  -2  -3   0   38.00    4.10
   2  -3   0   29.90    3.30
   2  -3   0   33.90    3.90
  -2  -3   0   38.00    4.50
  -2  -3   0   28.70    3.10
   2  -3   0   31.00    3.70
  -2  -3   0   30.20    4.30
  -2  -3   0   29.10    3.60
  -2  -3   0   27.70    3.10
  -2  -3   0   30.20    3.40
   2  -3   0   32.10    3.30
   2   3   0   36.60    4.30
  -2   3   0   31.40    3.70
   2   3   0   33.90    3.80
   2   3   0   35.40    3.80
  -2   3   0   32.70    3.70
   2   3   0   34.90    3.70
   2   3   0   33.00    3.40
  -2   3   0   28.40    3.40
  -2   3   0   36.00    3.70
   2   3   0   28.20    3.40
   2   3   0   27.90    3.20
  -2   3   0   35.80    3.80
  -2   3   0   34.10    3.50
  -2   3   0   21.60    6.40
  -2   3   0   39.60    5.10
  -2   3   0   34.50    4.90
   2   3   0   28.80    2.70
  -2   3   0   35.60    4.20
  -2   3   0   26.20    4.50
   2   3   0   33.50    3.40
  -2   3   0   28.40    4.50
  -2   3   0   32.20    3.70
   2   3   0   33.60    3.60
  -3  -3   0  120.59   10.00
  -3  -3   0   92.59    9.20
  -3  -3   0   97.59    8.50
  -3  -3   0  119.29    9.10
   3  -3   0  112.29    9.00
   3  -3   0  132.19   10.60
  -3  -3   0  117.09    8.30
   3  -3   0   97.79    8.50
  -3  -3   0  106.49    8.80
   3  -3   0  109.79    8.50
   3  -3   0   96.59    8.40
  -3  -3   0   95.29    8.90
  -3  -3   0  112.49    9.10
   3  -3   0  105.09    8.80
  -3  -3   0  100.19    8.50
  -3  -3   0  109.29    9.50
   3  -3   0  122.19    9.00
  -3  -3   0  115.29    9.70
  -3   3   0  117.69    9.50
  -3   3   0  106.19    8.50
   3   3   0  107.89    8.50
   3   3   0  121.39    9.40
  -3   3   0  115.49    8.80
   3   3   0  124.69    9.60
  -3   3   0  107.89    8.50
  -3   3   0  112.79    9.10
  -3   3   0  121.99    8.70
  -3   3   0  102.19    9.10
  -3   3   0  125.09    8.50
   3   3   0  122.19    8.70
   3   3   0  108.99    8.10
   3   3   0  106.69    8.70
   3   3   0  125.89    9.10
  -3   3   0  103.89    8.90
   3   3   0  109.59    8.80
   3   3   0   99.49    7.90
  -4  -3   0    4.60    3.30
  -4  -3   0    6.70    2.60
  -4  -3   0    6.00    1.90
   4  -3   0    4.80    2.30
   4  -3   0    8.40    1.50
   4  -3   0    7.00    2.60
  -4  -3   0    4.10    2.50
   4  -3   0    6.40    2.80
  -4  -3   0    6.30    3.40
   4  -3   0    9.20    5.30
  -4  -3   0   10.60    2.50
   4  -3   0    2.80    2.40
   4  -3   0    6.20    3.80
  -4  -3   0    3.00    3.10
  -4  -3   0    3.50    3.20
  -4  -3   0    8.60    3.40
   4   3   0   10.00    3.80
   4   3   0    5.60    2.20
  -4   3   0    2.80    2.50
  -4   3   0    5.50    2.00
   4   3   0   -0.70    2.50
   4   3   0    7.70    2.60
   4   3   0    7.60    3.20
  -4   3   0    5.70    2.80
   4   3   0    7.60    3.40
  -4   3   0    2.60    2.40
  -4   3   0    3.70    1.90
   4   3   0    6.60    1.30
  -4   3   0    6.00    2.50
  -4   3   0   -2.60    2.70
  -4   3   0    4.10    1.30
   4   3   0    9.50    1.80
   4   3   0    5.10    2.20
  -4   3   0    0.30    3.70
  -4   3   0    3.60    3.10
  -4   3   0   -1.00    3.00
   4   3   0   11.00    2.40
  -5  -3   0    3.40    4.00
   5  -3   0    6.90    2.50
   5  -3   0    4.40    1.10
  -5  -3   0    5.90    2.40
  -5  -3   0    6.70    3.60
  -5  -3   0    7.00    2.10
   5  -3   0    6.10    2.50
  -5  -3   0    4.00    3.20
  -5  -3   0    0.90    3.50
  -5  -3   0   -0.70    3.50
  -5  -3   0    1.70    2.60
  -5  -3   0    2.70    2.70
  -5  -3   0    1.90    2.20
   5  -3   0    2.60    3.80
   5   3   0    7.10    3.50
   5   3   0    6.90    2.00
  -5   3   0   11.30    3.20
  -5   3   0    3.80    2.50
   5   3   0    0.60    2.40
  -5   3   0    5.10    3.30
  -5   3   0    2.10    1.90
   5   3   0    8.70    3.10
  -5   3   0    6.50    2.30
   5   3   0    4.60    2.00
   5   3   0    6.60    2.80
  -5   3   0    4.20    2.50
   5   3   0    8.10    3.20
  -5   3   0    8.00    2.50
  -6  -3   0   24.40    3.10
   6  -3   0   27.60    4.30
  -6  -3   0   26.40    4.80
  -6  -3   0   28.10    5.00
   6  -3   0   28.70    4.10
  -6  -3   0   25.40    4.80
  -6  -3   0   20.70    5.10
  -6  -3   0   27.40    3.70
  -6  -3   0   28.40    3.40
  -6  -3   0   18.40    3.50
   6   3   0   32.40    3.10
  -6   3   0   25.50    3.70
   6   3   0   22.00    2.90
  -6   3   0   27.30    5.00
   6   3   0   24.60    3.60
   6   3   0   29.40    4.90
  -6   3   0   27.50    2.80
   6   3   0   24.10    4.90
   6   3   0   26.20    3.50
  -6   3   0   27.70    4.00
  -6   3   0   16.70    3.50
   6   3   0   26.30    4.00
  -6   3   0   19.10    3.90
  -6   3   0   22.70    4.30
   6   3   0   24.00    3.30
  -7  -3   0  109.59    9.20
  -7  -3   0  136.19   11.60
  -7  -3   0   96.89    9.50
   7  -3   0  133.29   10.20
  -7  -3   0  140.49   11.30
   7  -3   0  124.49   11.10
  -7  -3   0   96.59    9.40
   7  -3   0  120.19    9.90
  -7  -3   0   97.09   11.90
   7  -3   0  137.29   11.10
  -7  -3   0  129.29   11.40
  -7  -3   0  128.39   10.10
  -7  -3   0  108.29   12.20
  -7   3   0   98.19    9.80
  -7   3   0  112.69    8.70
   7   3   0  127.79    9.50
  -7   3   0  144.99   11.00
  -7   3   0  110.59   11.60
   7   3   0  138.59   11.10
   7   3   0  131.89   10.10
   7   3   0  121.39    9.70
  -7   3   0  122.69    9.80
   7   3   0  129.29   10.60
   7   3   0  115.69    8.80
   7   3   0  126.39    9.50
  -7   3   0  106.79   10.40
   8  -3   0   20.90    6.00
  -8  -3   0   15.10    4.90
   8  -3   0   27.60    4.30
  -8  -3   0   18.20    3.70
  -8  -3   0   21.40    5.70
   8  -3   0   26.30    4.80
   8  -3   0   22.80    3.30
  -8  -3   0   20.90    5.40
  -8  -3   0   14.00    4.20
  -8   3   0   18.50    4.20
   8   3   0   21.10    4.20
   8   3   0   22.50    2.60
  -8   3   0   29.10    5.10
   8   3   0   23.70    4.20
   8   3   0   20.10    3.80
   8   3   0   30.10    5.50
   8   3   0   24.20    3.60
   8   3   0   27.20    5.70
  -8   3   0   19.80    3.60
   9  -3   0    3.40    4.80
  -9  -3   0    4.20    4.50
   9  -3   0    1.60    4.20
   9  -3   0    5.40    2.70
   9  -3   0    4.00    3.50
  -9  -3   0    9.90    6.50
  -9  -3   0    0.30    3.60
  -9  -3   0   -0.70    6.00
  -9  -3   0    5.90    5.90
  -9   3   0    8.20    5.00
   9   3   0   14.90    3.10
   9   3   0    4.90    3.30
  -9   3   0   -0.10    4.30
   9   3   0    6.60    3.10
   9   3   0    8.20    3.20
  -9   3   0    8.70    4.30
  -9   3   0    5.00    3.30
  -9   3   0    9.10    4.40
   9   3   0    8.40    4.30
  -9   3   0    3.70    4.80
   9   3   0    5.20    5.40
 -10  -3   0   33.30    7.70
  10  -3   0   35.50    6.80
  10  -3   0   32.20    5.40
 -10  -3   0   23.90    7.90
  10  -3   0   40.50    6.00
 -10  -3   0   19.80    6.50
  10  -3   0   24.00    6.70
 -10   3   0   33.20    5.70
  10   3   0   28.00    4.50
  10   3   0   32.00    6.10
 -10   3   0   43.50    8.00
 -10   3   0   21.20    5.80
 -10   3   0   44.50    6.30
  10   3   0   33.00    7.10
  10   3   0   44.00    5.80
  10   3   0   31.20    4.70
 -10   3   0   26.00    5.90
  10   3   0   33.20    4.30
 -10   3   0   28.90    5.50
 -11  -3   0   36.60    9.40
 -11  -3   0   39.70    9.20
  11  -3   0   41.60    8.00
  11  -3   0   47.60    7.70
  11  -3   0   48.00    6.40
 -11  -3   0   43.80    7.20
 -11  -3   0   24.70    7.30
  11  -3   0   34.10    8.90
  11   3   0   49.40    5.90
 -11   3   0   40.10    6.30
  11   3   0   46.20    8.20
 -11   3   0   54.99    8.40
  11   3   0   41.40    5.40
  11   3   0   33.70    6.30
  11   3   0   49.30    8.30
 -11   3   0   36.70    7.10
  11   3   0   35.30    5.40
 -11   3   0   35.20    7.90
 -12  -3   0    0.90    6.40
  12  -3   0    9.00    5.90
  12  -3   0    8.90    5.30
 -12  -3   0    6.10    6.70
  12  -3   0    8.70    8.60
 -12  -3   0    3.40    8.90
 -12  -3   0   -0.70    9.20
 -12   3   0    5.80    7.50
 -12   3   0   -1.90    8.60
  12   3   0   -1.80    4.00
 -12   3   0    6.30    5.20
  12   3   0    8.10    7.30
  12   3   0   12.20    7.50
 -12   3   0    6.80    5.90
  12   3   0    1.50    3.70
 -13  -3   0   10.50   10.30
 -13  -3   0    1.80   10.00
 -13  -3   0    6.80    6.60
  13  -3   0    3.50    5.30
  13  -3   0   -7.50    4.60
  13  -3   0    9.90    7.50
 -13   3   0    9.60    7.40
 -13   3   0   -7.80    7.60
  13   3   0    2.30    3.30
  13   3   0   12.20    5.00
 -13   3   0    0.10    5.50
  13   3   0   -1.00    6.30
  13   3   0    4.40    8.10
 -13   3   0    3.30    7.90
  14  -3   0    4.10    5.70
 -14  -3   0    3.40    8.70
 -14  -3   0    1.30   11.00
  14  -3   0   -8.90    9.20
  14  -3   0   -0.50    6.00
  14   3   0    6.00    8.20
 -14   3   0    3.90    6.20
 -14   3   0   -3.80    8.30
 -14   3   0   -3.30   10.30
  14   3   0   -4.80    8.30
 -15  -3   0    1.70   11.60
  15  -3   0    0.50    7.00
 -15  -3   0    3.20   12.30
  15  -3   0   12.50    8.70
  15  -3   0   -4.10    7.50
 -15  -3   0   -3.10    9.00
 -15   3   0   10.50   11.90
 -15   3   0   17.80    7.90
  15   3   0   12.60    9.30
  15   3   0    5.00    6.70
  16  -3   0   44.30    9.20
 -16  -3   0   26.70   16.40
  16  -3   0   35.10   11.60
 -16   3   0   32.60   12.80
  16   3   0   52.89   10.20
 -17  -3   0    0.70   24.20
 -17  -3   0   -0.10   13.20
 -17  -3   0   10.10    9.00
  17  -3   0    4.40    6.70
  17  -3   0   21.40   11.30
  17   3   0   24.70    9.70
  17   3   0    0.10   10.00
 -17   3   0    9.30   11.10
  18  -3   0  -10.50   14.90
  18   3   0   -8.30   11.70
 -19  -3   0  -11.20    9.00
  19  -3   0  -13.90    9.30
 -19  -3   0   34.30   19.10
  19   3   0    3.70    8.60
  19   3   0   -4.20   11.60
 -19   3   0    8.40   14.40
  20   3   0  -11.80   18.10
 -20   3   0  -16.50   24.80
   0  -4   0 1268.67   81.89
   0  -4   0 1238.68   82.09
   0  -4   0 1016.40   81.69
   0  -4   0 1034.30   81.59
   0  -4   0 1180.48   81.89
   0  -4   0 1253.67   81.89
   0  -4   0 1100.89   81.59
   0  -4   0 1320.87   81.89
   0  -4   0 1088.19   81.39
   0  -4   0 1050.49   81.59
   0  -4   0 1289.77   82.29
   0  -4   0 1066.89   81.79
   0   4   0 1227.08   81.59
   0   4   0 1219.58   81.49
   0   4   0 1237.88   81.59
   0   4   0 1245.38   81.69
   0   4   0 1149.08   82.09
   0   4   0 1164.98   81.79
   0   4   0 1034.40   82.19
   0   4   0 1115.69   81.89
   0   4   0 1205.08   81.89
   0   4   0 1323.57   82.39
   0   4   0 1222.28   81.49
   0   4   0 1105.89   82.29
   0   4   0 1280.67   81.49
   0   4   0 1228.98   81.79
  -1  -4   0   74.99    7.90
   1  -4   0   97.29    8.10
  -1  -4   0  108.99    9.10
  -1  -4   0   75.59    7.80
   1  -4   0   84.69    9.30
   1  -4   0   89.19    7.80
  -1  -4   0   81.49    7.70
   1  -4   0   90.99    7.00
   1  -4   0   92.89    8.00
   1  -4   0   95.49   10.10
   1  -4   0   72.39    7.50
  -1  -4   0  120.39    9.10
  -1  -4   0  101.09    7.70
  -1  -4   0   94.69    8.50
  -1  -4   0   81.49    7.30
  -1  -4   0   88.19    8.30
  -1  -4   0  101.29    8.50
  -1  -4   0   93.69    9.70
   1  -4   0   87.49    8.60
   1  -4   0   76.39    7.90
   1  -4   0   91.79    7.40
   1  -4   0   99.09    8.30
  -1  -4   0   96.99    8.40
   1  -4   0   84.69    7.50
   1   4   0   95.29    7.20
   1   4   0   94.39    8.90
  -1   4   0   95.89    8.00
  -1   4   0   85.09    8.70
  -1   4   0   74.39    8.40
   1   4   0   83.89    7.70
   1   4   0   91.59    7.10
  -1   4   0   86.39    7.60
  -1   4   0   78.69    9.00
   1   4   0   98.49    7.90
  -1   4   0   76.79    9.10
  -1   4   0   81.59    7.80
  -1   4   0  101.59    7.70
   1   4   0   83.29    8.30
   1   4   0   97.69    7.70
  -1   4   0   93.49    8.80
  -1   4   0   95.39    8.00
  -1   4   0   83.29    8.00
  -1   4   0   97.79    6.80
   1   4   0   96.99    7.40
  -1   4   0   94.59    7.50
   1   4   0   90.39    7.70
   1   4   0   90.99    7.10
   1   4   0   84.59    8.40
   1   4   0   87.69    9.00
   1   4   0   97.89    8.50
   1   4   0   78.29    6.80
  -2  -4   0   25.30    5.00
  -2  -4   0   42.80    4.90
  -2  -4   0   42.80    4.50
  -2  -4   0   32.20    4.90
   2  -4   0   45.60    6.20
  -2  -4   0   35.60    3.90
   2  -4   0   36.70    4.70
  -2  -4   0   31.70    5.60
   2  -4   0   39.20    3.90
  -2  -4   0   42.80    6.00
  -2  -4   0   42.00    4.90
   2  -4   0   28.50    4.10
   2  -4   0   40.20    4.20
  -2  -4   0   25.10    4.90
  -2  -4   0   24.50    3.70
   2  -4   0   41.90    4.60
  -2  -4   0   44.10    5.60
   2  -4   0   27.90    4.30
   2   4   0   46.00    4.40
   2   4   0   31.40    4.70
   2   4   0   36.90    4.00
   2   4   0   30.20    3.40
   2   4   0   30.90    4.00
  -2   4   0   36.90    4.40
   2   4   0   31.70    3.90
  -2   4   0   27.50    5.30
  -2   4   0   36.40    4.70
  -2   4   0   31.90    5.00
   2   4   0   36.80    4.00
   2   4   0   35.20    4.40
  -2   4   0   40.80    4.40
  -2   4   0   40.80    6.20
   2   4   0   35.60    3.50
   2   4   0   33.60    4.10
  -2   4   0   32.60    3.90
  -2   4   0   29.70    4.00
   2   4   0   33.00    4.00
   2   4   0   30.00    3.40
  -2   4   0   33.80    4.10
  -2   4   0   27.70    5.50
  -3  -4   0  410.56   32.60
  -3  -4   0  494.35   33.80
  -3  -4   0  499.35   33.10
   3  -4   0  496.35   34.20
  -3  -4   0  448.76   33.20
  -3  -4   0  455.15   33.10
   3  -4   0  488.85   32.70
  -3  -4   0  518.55   33.30
  -3  -4   0  463.55   33.30
   3  -4   0  460.35   32.70
   3  -4   0  423.26   32.90
   3  -4   0  467.15   32.90
  -3  -4   0  447.86   32.40
   3  -4   0  461.45   33.00
   3   4   0  474.15   32.80
  -3   4   0  425.76   33.00
  -3   4   0  519.45   33.30
  -3   4   0  458.25   32.90
   3   4   0  481.75   32.70
  -3   4   0  449.86   32.70
  -3   4   0  471.25   32.60
   3   4   0  467.25   33.00
   3   4   0  434.76   32.30
  -3   4   0  479.95   33.00
   3   4   0  473.05   32.20
  -3   4   0  519.05   33.70
   3   4   0  419.26   33.10
  -3   4   0  399.26   33.10
  -3   4   0  500.85   32.70
   3   4   0  486.65   32.70
   3   4   0  427.36   32.40
   3   4   0  491.15   32.80
  -3   4   0  461.55   32.80
  -4  -4   0  153.48   12.80
  -4  -4   0  129.79   11.30
   4  -4   0  128.19   11.70
  -4  -4   0  147.29   11.20
  -4  -4   0  152.98   12.60
   4  -4   0  153.98   11.90
  -4  -4   0  128.69   11.50
  -4  -4   0  185.68   13.30
   4  -4   0  141.69   11.40
  -4  -4   0  148.99   11.90
   4  -4   0  174.38   14.20
  -4  -4   0  174.48   12.70
   4  -4   0  137.49   12.10
  -4  -4   0  147.19   12.60
  -4   4   0  164.38   13.00
   4   4   0  156.08   12.00
  -4   4   0  153.48   11.40
   4   4   0  168.38   11.40
   4   4   0  136.89   11.80
  -4   4   0  179.48   13.20
  -4   4   0  182.78   12.60
   4   4   0  165.38   11.70
  -4   4   0  125.49   12.70
  -4   4   0  161.28   11.30
  -4   4   0  145.39   11.90
  -4   4   0  146.79   11.60
   4   4   0  169.78   12.30
   4   4   0  131.49   11.50
  -4   4   0  151.98   11.70
   4   4   0  152.78   11.40
  -4   4   0  156.18   11.40
   4   4   0  144.19   11.50
  -5  -4   0  979.20   65.69
   5  -4   0  903.01   64.89
  -5  -4   0  993.80   65.29
  -5  -4   0  843.62   64.49
  -5  -4   0  817.12   64.89
  -5  -4   0  912.41   64.89
  -5  -4   0 1013.90   66.09
   5  -4   0  900.21   64.59
   5  -4   0  920.51   65.09
  -5  -4   0  986.80   65.79
   5  -4   0  891.71   65.19
   5  -4   0 1044.60   66.29
  -5  -4   0  876.31   65.39
  -5  -4   0  923.61   65.49
   5  -4   0  901.51   65.29
  -5   4   0  969.50   65.09
  -5   4   0  946.31   64.49
   5   4   0  972.90   65.39
   5   4   0  965.10   65.49
  -5   4   0  781.12   65.79
  -5   4   0 1025.00   66.09
  -5   4   0  987.10   64.99
  -5   4   0  953.90   65.19
  -5   4   0  983.70   64.99
   5   4   0  990.30   64.89
  -5   4   0  900.61   65.79
   5   4   0  938.31   64.89
  -5   4   0  899.81   65.09
   5   4   0  893.41   65.19
   5   4   0  969.00   65.59
   6  -4   0 2357.76  160.38
  -6  -4   0 2454.65  160.98
   6  -4   0 2155.48  159.98
  -6  -4   0 2132.69  159.58
  -6  -4   0 2018.20  159.78
  -6  -4   0 2171.08  160.38
  -6  -4   0 2452.55  160.68
  -6  -4   0 2609.94  161.08
   6  -4   0 2266.07  160.08
  -6  -4   0 2264.17  160.38
   6  -4   0 2133.49  159.68
  -6  -4   0 2366.86  161.58
   6   4   0 2360.26  159.78
   6   4   0 2207.78  159.88
  -6   4   0 2403.76  160.18
   6   4   0 2399.66  159.98
   6   4   0 2434.76  159.78
   6   4   0 2427.66  160.48
  -6   4   0 2424.56  160.68
   6   4   0 2407.76  160.28
  -6   4   0 2103.99  160.98
  -6   4   0 2553.74  161.18
  -6   4   0 2048.90  160.18
   6   4   0 2503.85  160.48
  -6   4   0 2273.47  159.98
   7  -4   0  505.15   35.20
   7  -4   0  496.95   34.30
  -7  -4   0  539.45   35.70
  -7  -4   0  486.15   35.20
  -7  -4   0  541.05   35.90
   7  -4   0  497.35   34.70
  -7  -4   0  411.26   34.20
  -7  -4   0  479.45   34.40
  -7  -4   0  523.35   35.60
   7   4   0  520.55   34.00
   7   4   0  463.35   35.40
  -7   4   0  536.65   35.40
   7   4   0  462.75   34.30
  -7   4   0  406.96   34.90
   7   4   0  470.75   34.00
  -7   4   0  433.56   34.70
  -7   4   0  508.35   35.80
  -7   4   0  488.45   34.70
   7   4   0  505.55   34.30
  -7   4   0  456.35   33.90
   7   4   0  509.65   34.90
  -7   4   0  475.15   34.60
  -8  -4   0   28.30    4.60
   8  -4   0   26.20    4.30
  -8  -4   0   28.90    6.90
   8  -4   0   29.80    5.00
  -8  -4   0   30.00    5.70
  -8  -4   0   24.20    5.80
   8  -4   0   27.10    6.00
   8  -4   0   22.00    6.30
  -8  -4   0   17.90    5.90
  -8   4   0   34.90    5.50
  -8   4   0   28.10    4.60
   8   4   0   29.00    4.20
   8   4   0   19.90    5.10
   8   4   0   22.90    3.00
   8   4   0   28.60    4.90
  -8   4   0   29.30    3.40
   8   4   0   19.90    2.70
   8   4   0   16.10    4.20
  -8   4   0   28.10    5.40
  -8   4   0   19.80    5.70
   8   4   0   24.60    3.90
  -9  -4   0  188.08   16.20
   9  -4   0  198.18   15.30
  -9  -4   0  230.68   17.90
   9  -4   0  189.88   15.60
  -9  -4   0  216.48   17.40
  -9  -4   0  200.88   17.30
   9  -4   0  211.48   16.50
   9  -4   0  174.18   15.00
   9  -4   0  208.68   17.90
  -9  -4   0  191.08   17.00
   9   4   0  177.98   15.20
  -9   4   0  217.28   17.40
  -9   4   0  219.18   17.00
   9   4   0  201.38   15.70
   9   4   0  194.58   14.10
  -9   4   0  201.08   15.80
  -9   4   0  228.08   16.00
   9   4   0  217.08   17.30
   9   4   0  201.98   16.30
 -10  -4   0  402.36   31.10
  10  -4   0  376.86   28.60
 -10  -4   0  413.76   31.10
 -10  -4   0  389.86   30.20
 -10  -4   0  371.66   29.00
  10  -4   0  421.86   29.20
  10  -4   0  447.36   30.10
  10  -4   0  410.56   30.80
 -10   4   0  427.26   30.50
 -10   4   0  398.06   29.80
  10   4   0  363.86   28.20
 -10   4   0  376.76   30.30
 -10   4   0  399.46   29.10
  10   4   0  375.86   28.60
  10   4   0  377.26   29.80
  10   4   0  386.36   28.40
 -10   4   0  374.26   29.00
  10   4   0  418.86   30.20
 -11  -4   0   22.40    7.80
  11  -4   0   21.70    7.60
 -11  -4   0   22.60    8.60
 -11  -4   0   19.30    7.30
  11  -4   0   13.90    4.60
 -11  -4   0    4.80    5.70
  11  -4   0   24.00    5.80
  11  -4   0   28.60    8.50
 -11   4   0    8.70    6.20
  11   4   0   14.90    5.90
 -11   4   0   30.30    6.00
  11   4   0   27.60    7.80
 -11   4   0   13.70    6.00
 -11   4   0   27.60    8.70
  11   4   0   17.80    4.30
 -11   4   0   23.50    7.50
  11   4   0   19.20    4.60
  11   4   0   20.60    4.90
 -12  -4   0   -4.30    8.80
 -12  -4   0    4.80    7.80
  12  -4   0    0.80    4.70
  12  -4   0    1.70    4.90
  12  -4   0    4.50    8.50
 -12  -4   0    2.80    6.30
 -12   4   0   -1.90    5.80
  12   4   0    1.00    4.60
  12   4   0   -0.10    8.20
  12   4   0    2.90    3.90
 -12   4   0    0.40    8.60
 -13  -4   0  425.96   37.30
 -13  -4   0  469.45   34.50
  13  -4   0  454.25   36.30
 -13  -4   0  457.95   37.20
  13  -4   0  451.25   34.00
  13  -4   0  450.15   33.00
 -13   4   0  466.85   35.40
  13   4   0  417.26   32.10
 -13   4   0  557.14   39.90
 -13   4   0  436.66   33.20
  13   4   0  483.95   35.50
  13   4   0  473.95   35.30
  13   4   0  416.76   32.90
 -14  -4   0    7.80    8.00
  14  -4   0   26.60    8.80
  14  -4   0    3.30    7.00
 -14  -4   0   -4.30    8.40
 -14  -4   0   15.20   11.30
 -14   4   0   13.40    9.20
 -14   4   0   14.80    7.50
  14   4   0   17.20    7.40
  14   4   0   -1.10    8.40
  15  -4   0   50.09    7.80
 -15  -4   0   44.30   14.20
 -15  -4   0   48.90    9.60
 -15  -4   0   38.30   10.70
  15  -4   0   17.30    9.00
 -15   4   0   43.30   13.40
 -15   4   0   41.20   10.90
  15   4   0   36.00    8.40
  15   4   0   47.60   10.40
  16  -4   0   78.39   13.10
 -16  -4   0   48.30   11.70
  16  -4   0   55.39    9.90
 -16  -4   0   56.69   12.90
 -16  -4   0   52.79   17.70
  16   4   0   75.09   12.20
  16   4   0   52.69    9.70
 -16   4   0   67.19   15.70
 -16   4   0   65.19   11.30
 -17  -4   0   -0.50   13.70
  17  -4   0   14.30    7.00
  17  -4   0   28.60   12.00
 -17  -4   0   30.20   10.70
  17   4   0   13.00    9.60
  17   4   0   12.20    8.50
 -17   4   0   15.30    9.50
 -17   4   0   23.00   16.30
 -18  -4   0  105.89   14.10
  18  -4   0  107.19   15.60
 -18  -4   0  103.69   19.60
 -18  -4   0   76.89   14.30
 -18   4   0  111.59   14.40
  18   4   0  112.49   13.30
 -18   4   0  114.59   33.80
  18   4   0  134.89   15.10
 -19  -4   0   39.90   21.20
 -19   4   0   13.90   24.90
  19   4   0   48.20   12.50
  20  -4   0   15.80   12.40
 -20  -4   0   49.10   19.80
 -20   4   0  -38.50   25.00
 -20   4   0  -23.80   17.20
   0  -5   0   -2.10    4.80
   0  -5   0   -0.80    2.90
   0  -5   0    0.30    3.60
   0  -5   0   -0.30    3.50
   0  -5   0   -3.80    4.30
   0  -5   0   -2.10    2.90
   0  -5   0   -3.40    4.00
   0   5   0    0.30    3.40
   0   5   0   -3.80    5.20
   0   5   0    1.80    3.10
   0   5   0   -1.00    2.50
   0   5   0   -0.70    2.00
   0   5   0    0.60    3.10
   0   5   0    0.90    3.80
   0   5   0   -0.30    2.30
   0   5   0   -1.10    2.50
   0   5   0    3.30    3.00
  -1  -5   0  996.50   69.69
  -1  -5   0 1019.50   69.99
   1  -5   0  995.70   69.79
  -1  -5   0 1070.59   69.79
   1  -5   0 1057.79   70.29
   1  -5   0  887.11   69.19
   1  -5   0 1043.40   70.39
  -1  -5   0  995.60   69.79
  -1  -5   0 1040.00   70.39
   1  -5   0  871.51   69.09
   1  -5   0 1047.00   69.69
   1  -5   0  972.90   69.69
  -1  -5   0 1068.99   70.39
  -1  -5   0 1037.40   69.89
   1  -5   0 1030.20   69.59
  -1   5   0  986.90   69.39
   1   5   0  958.90   69.09
  -1   5   0 1037.50   70.29
   1   5   0 1025.80   69.49
  -1   5   0 1006.80   69.09
  -1   5   0 1018.70   69.39
   1   5   0  980.80   69.19
  -1   5   0  906.91   69.59
   1   5   0 1085.29   70.29
  -1   5   0 1071.09   70.39
  -1   5   0 1011.40   69.29
  -1   5   0 1041.60   69.39
   1   5   0  863.31   69.09
   1   5   0  952.00   69.99
   1   5   0  999.70   69.19
   1   5   0 1024.50   69.59
   1   5   0  958.50   69.69
   1   5   0  971.90   69.39
  -1   5   0 1014.30   69.49
   1   5   0  966.20   69.29
  -2  -5   0  574.64   40.60
   2  -5   0  489.65   40.20
   2  -5   0  505.55   39.50
  -2  -5   0  487.55   39.90
   2  -5   0  599.54   40.10
  -2  -5   0  483.35   39.90
  -2  -5   0  612.64   41.30
  -2  -5   0  615.14   40.50
  -2  -5   0  606.84   40.70
   2  -5   0  542.15   40.00
  -2  -5   0  562.54   40.60
  -2  -5   0  585.84   40.40
   2  -5   0  631.54   41.40
   2  -5   0  602.74   40.30
  -2  -5   0  565.84   40.40
   2  -5   0  554.94   39.80
  -2  -5   0  554.84   41.00
  -2   5   0  568.44   40.10
   2   5   0  568.04   40.70
   2   5   0  581.54   40.10
   2   5   0  592.74   39.70
   2   5   0  602.34   40.10
   2   5   0  557.14   40.20
   2   5   0  591.24   39.90
   2   5   0  549.15   39.70
   2   5   0  523.65   40.40
   2   5   0  554.14   39.60
  -2   5   0  594.44   40.10
   2   5   0  589.14   40.10
   2   5   0  576.04   39.60
  -2   5   0  594.54   39.90
  -2   5   0  613.54   40.30
  -2   5   0  578.54   39.80
  -2   5   0  593.74   41.20
  -3  -5   0  341.77   24.60
  -3  -5   0  332.77   23.90
  -3  -5   0  347.07   23.80
   3  -5   0  345.57   23.40
   3  -5   0  313.47   23.10
  -3  -5   0  308.17   24.20
   3  -5   0  282.77   23.30
  -3  -5   0  316.77   23.60
   3  -5   0  288.97   23.30
  -3  -5   0  326.97   24.00
  -3  -5   0  330.87   24.00
  -3  -5   0  269.27   23.10
   3  -5   0  309.07   23.00
   3  -5   0  323.27   25.00
  -3  -5   0  323.67   23.70
   3   5   0  353.56   23.20
   3   5   0  298.87   22.60
  -3   5   0  330.67   23.40
   3   5   0  290.77   23.50
   3   5   0  331.57   23.50
  -3   5   0  357.06   24.50
   3   5   0  343.97   23.20
   3   5   0  326.87   23.40
   3   5   0  312.07   22.80
   3   5   0  382.06   23.40
   3   5   0  310.47   24.00
   3   5   0  317.67   22.50
  -3   5   0  323.87   23.10
   3   5   0  321.67   23.40
  -3   5   0  333.17   23.80
  -3   5   0  344.77   23.00
  -3   5   0  311.07   23.10
  -3   5   0  341.57   23.40
  -3   5   0  320.27   23.10
   4  -5   0   56.89    6.30
   4  -5   0   62.49    7.80
  -4  -5   0   58.29    6.60
  -4  -5   0   59.69    5.50
   4  -5   0   58.19    7.10
   4  -5   0   53.79    6.80
  -4  -5   0   66.29    7.30
  -4  -5   0   60.99    7.80
   4  -5   0   63.19    6.00
  -4  -5   0   73.39    7.70
  -4  -5   0   65.59    7.40
  -4  -5   0   66.69    7.00
  -4  -5   0   54.99    6.20
  -4  -5   0   67.39    7.30
   4  -5   0   61.39    5.80
  -4   5   0   48.10    7.10
  -4   5   0   73.49    7.00
   4   5   0   60.89    7.00
  -4   5   0   63.49    6.20
  -4   5   0   74.49    7.80
   4   5   0   74.49    7.20
   4   5   0   70.49    6.30
   4   5   0   51.79    4.90
  -4   5   0   57.19    6.50
   4   5   0   53.59    5.10
   4   5   0   60.29    4.60
   4   5   0   66.19    6.00
  -4   5   0   64.99    6.10
  -4   5   0   65.09    6.10
   4   5   0   66.99    6.20
  -4   5   0   67.69    6.90
  -4   5   0   68.79    5.80
   4   5   0   55.39    6.60
   5  -5   0  156.18   13.50
   5  -5   0  128.69   10.40
  -5  -5   0  170.28   12.70
  -5  -5   0  142.79   12.90
   5  -5   0  152.18   12.20
   5  -5   0  149.69   11.20
  -5  -5   0  157.58   13.20
   5  -5   0  141.49   11.40
  -5  -5   0  145.49   12.60
  -5  -5   0  138.89   10.90
  -5  -5   0  143.19   12.30
  -5  -5   0  148.69   12.80
  -5  -5   0  122.79   11.80
   5  -5   0  139.09   11.40
  -5  -5   0  154.88   12.40
   5   5   0  155.58   12.30
  -5   5   0  164.78   11.30
   5   5   0  148.69   11.10
  -5   5   0  151.18   11.10
   5   5   0  151.38   11.10
  -5   5   0  120.19   10.50
   5   5   0  125.49   11.20
  -5   5   0  139.69   11.50
   5   5   0  126.29   11.60
  -5   5   0  170.38   12.20
   5   5   0  149.79   11.90
  -5   5   0  149.09   11.20
  -5   5   0  150.58   11.30
   5   5   0  148.69   11.80
  -5   5   0  155.28   11.50
   5   5   0  135.39   11.50
   5   5   0  136.49   10.30
  -5   5   0  124.19   12.90
   6  -5   0   91.29    8.00
  -6  -5   0  110.49   11.00
  -6  -5   0  106.69   11.00
  -6  -5   0  123.19   10.20
   6  -5   0   91.29    7.80
  -6  -5   0   90.79    8.50
   6  -5   0   86.19    8.70
  -6  -5   0   86.39    9.60
   6  -5   0   98.09    8.70
  -6  -5   0  101.29   10.50
   6  -5   0  133.09   11.50
  -6  -5   0  120.49   11.30
  -6  -5   0   87.59   10.90
   6  -5   0  117.39   10.30
   6   5   0  107.89    9.80
  -6   5   0  120.89   10.30
  -6   5   0   96.89    8.70
  -6   5   0  105.79    9.70
  -6   5   0  106.19    8.40
   6   5   0  104.39    9.30
  -6   5   0  109.89    8.80
   6   5   0  120.79    9.90
   6   5   0  103.39    8.50
   6   5   0  110.29   10.20
   6   5   0   80.79    8.80
  -6   5   0   98.19    9.20
  -6   5   0  115.49    8.80
  -6   5   0  125.89   10.60
   6   5   0  103.29    8.70
  -7  -5   0  364.96   25.70
  -7  -5   0  345.57   26.20
   7  -5   0  336.67   25.00
   7  -5   0  338.97   24.30
  -7  -5   0  324.67   24.70
   7  -5   0  364.66   25.20
  -7  -5   0  382.96   26.30
  -7  -5   0  366.06   26.50
  -7  -5   0  323.67   27.70
   7   5   0  328.47   24.80
   7   5   0  303.07   24.50
  -7   5   0  347.27   25.00
   7   5   0  336.57   24.40
   7   5   0  322.77   26.10
   7   5   0  356.06   25.60
   7   5   0  369.96   24.90
  -7   5   0  352.56   26.70
  -7   5   0  317.47   24.40
  -7   5   0  327.27   25.70
   7   5   0  363.06   25.60
  -7   5   0  363.66   26.00
  -8  -5   0   11.10    5.90
  -8  -5   0   23.00    6.10
   8  -5   0   20.60    3.30
  -8  -5   0    9.30    5.70
   8  -5   0   13.70    5.50
  -8  -5   0   20.90    4.00
  -8  -5   0   16.50    6.70
  -8  -5   0   15.50    5.30
   8  -5   0   27.20    5.30
   8   5   0   14.10    2.60
  -8   5   0   22.20    6.30
  -8   5   0   31.00    5.20
   8   5   0   18.60    5.20
  -8   5   0   20.90    4.90
   8   5   0   19.80    4.20
   8   5   0   17.10    4.40
   8   5   0   20.40    2.80
   8   5   0   19.60    4.00
  -8   5   0   24.20    3.20
   8   5   0   21.10    4.60
  -8   5   0   10.70    4.30
  -9  -5   0   75.09   10.40
   9  -5   0   88.09    8.20
  -9  -5   0   91.99   11.10
   9  -5   0   83.79    8.30
   9  -5   0   89.39   10.90
   9  -5   0   86.29   10.20
  -9  -5   0  100.29   10.70
  -9  -5   0   94.39   11.30
  -9  -5   0   92.09    8.90
  -9  -5   0   68.89   10.00
   9  -5   0   97.29    9.40
   9   5   0  102.59    8.70
  -9   5   0   89.49    9.20
  -9   5   0   97.49   12.30
   9   5   0   86.99    8.70
   9   5   0   83.89    6.80
  -9   5   0   83.99    9.50
   9   5   0   96.29   10.20
   9   5   0   97.59    6.90
   9   5   0   89.59   10.50
  -9   5   0   90.49   11.20
   9   5   0   85.39    9.50
  10  -5   0   36.70    8.10
 -10  -5   0   15.30    6.60
 -10  -5   0   30.50    5.50
 -10  -5   0   30.40    7.60
 -10  -5   0   13.00    7.70
  10  -5   0   24.30    6.90
  10  -5   0   25.50    5.20
 -10  -5   0   29.20    8.90
  10  -5   0   15.70    4.00
  10   5   0   22.20    6.60
  10   5   0   27.60    7.40
 -10   5   0   25.40    7.00
 -10   5   0   22.00    5.70
  10   5   0   22.80    4.60
 -10   5   0   24.10    6.80
 -10   5   0   26.20    6.10
 -10   5   0    8.50    5.50
  10   5   0   16.20    4.40
 -10   5   0   10.30    6.10
  10   5   0   22.10    4.70
  11  -5   0  147.49   14.60
 -11  -5   0  108.99   15.00
 -11  -5   0  129.69   14.30
 -11  -5   0  168.28   17.30
  11  -5   0  121.49   11.30
 -11  -5   0  149.69   14.30
  11  -5   0  154.18   14.70
  11  -5   0  144.39   13.00
  11   5   0  117.29   11.80
  11   5   0  123.79   11.20
 -11   5   0  137.19   12.60
 -11   5   0  105.09   13.40
 -11   5   0  150.28   14.90
  11   5   0  153.08   13.50
 -11   5   0  121.99   14.90
 -11   5   0  143.89   14.50
  11   5   0  160.88   15.60
  11   5   0  116.59   11.90
  12  -5   0   64.79   11.80
 -12  -5   0   64.09    8.60
 -12  -5   0   59.69   12.00
 -12  -5   0   75.39   11.70
 -12   5   0   79.89   10.20
  12   5   0   74.29    8.70
 -12   5   0   97.59   12.70
 -12   5   0   70.49    8.90
  12   5   0   97.99   11.60
 -12   5   0   50.89   10.80
  12   5   0   82.49    9.90
  12   5   0   70.19    7.90
 -13  -5   0   65.69   11.20
  13  -5   0   66.19    9.30
 -13  -5   0   73.09   13.80
 -13  -5   0   63.59   12.70
 -13  -5   0   73.69    9.70
  13  -5   0   54.09   10.10
  13   5   0   62.59    8.40
  13   5   0   62.39    7.70
  13   5   0   77.39   10.00
 -13   5   0   59.89   11.10
 -13   5   0   50.79   10.90
  13   5   0   70.19   10.20
 -14  -5   0   19.30   10.00
 -14  -5   0   26.80    8.70
  14  -5   0   14.20    8.40
  14  -5   0   18.50    6.10
 -14  -5   0   10.60   11.20
  14   5   0   17.30    3.00
 -14   5   0   21.60    7.40
 -14   5   0    5.40   10.70
  14   5   0   26.50    9.20
 -14   5   0   21.50    9.60
  14   5   0   15.90    7.30
  14   5   0   21.70    9.20
 -15  -5   0   -6.10   11.70
 -15  -5   0   21.50   14.30
  15  -5   0    8.00    8.40
 -15  -5   0    1.60    9.70
  15  -5   0   12.50    6.50
 -15   5   0   11.70   10.00
 -15   5   0   -0.10    7.40
  15   5   0   15.30    7.60
  15   5   0   20.70    7.60
  16  -5   0   72.79   11.60
 -16  -5   0   51.59   15.00
 -16  -5   0   50.89   11.50
 -16  -5   0   46.90   19.60
 -16  -5   0   85.29   13.00
  16   5   0   52.19   10.00
  16   5   0   55.39   10.20
 -16   5   0   68.99   11.20
 -16   5   0   58.49   13.80
  17  -5   0   12.60    9.80
  17  -5   0   38.70    7.80
 -17  -5   0    3.80   12.40
 -17  -5   0   39.80   11.00
 -17  -5   0   19.60   10.30
  17   5   0   27.30   10.30
 -17   5   0   57.79   19.40
  17   5   0   39.10   10.90
 -17   5   0   57.99   13.00
  18  -5   0   -8.30    9.30
 -18  -5   0  -13.40    9.90
 -18  -5   0   -4.10   15.90
 -18  -5   0    8.90   20.80
  18   5   0   -5.20    7.70
 -18   5   0   -8.90   11.70
 -18   5   0  -38.90   23.70
  18   5   0  -12.50    7.70
  19  -5   0    6.90   12.80
 -19  -5   0   -2.60   11.40
 -19  -5   0   -8.30   12.80
 -19  -5   0   -9.20   19.40
 -19   5   0    7.50   11.00
 -19   5   0   19.00   14.40
  19   5   0   -5.70    9.40
 -20  -5   0   12.50   20.90
 -20  -5   0   51.89   15.30
 -20   5   0   16.40   14.10
  20   5   0   20.40    9.90
   0  -6   0 3611.04  265.67
   0  -6   0 3551.34  265.27
   0   6   0 4305.97  266.07
   0   6   0 3879.91  266.17
   0   6   0 3928.31  265.67
   1  -6   0    5.30    2.70
   1  -6   0    9.50    4.00
   1  -6   0    9.60    5.60
  -1  -6   0    7.70    4.00
  -1  -6   0    3.20    5.60
  -1  -6   0    5.40    4.00
  -1  -6   0   12.90    4.50
  -1  -6   0    9.10    4.40
   1  -6   0   13.40    3.20
  -1  -6   0    8.20    4.10
  -1  -6   0    7.30    4.50
   1  -6   0   12.00    3.50
   1  -6   0   12.00    4.60
   1  -6   0    7.10    4.20
   1   6   0    8.40    2.50
  -1   6   0    6.70    3.00
   1   6   0   10.20    2.40
   1   6   0    7.00    2.70
  -1   6   0    8.60    2.90
   1   6   0   15.10    4.40
   1   6   0   14.30    2.60
   1   6   0    8.00    2.60
  -1   6   0   12.50    3.30
  -1   6   0    9.70    2.10
  -1   6   0   10.90    2.80
  -1   6   0   10.00    2.70
   1   6   0    5.80    3.40
   1   6   0   10.00    2.80
   1   6   0    7.50    2.90
   1   6   0   14.00    2.90
   1   6   0    8.60    3.70
   2  -6   0   15.80    2.80
  -2  -6   0   20.30    6.20
  -2  -6   0   27.40    5.20
   2  -6   0   19.40    4.20
   2  -6   0   24.40    3.50
  -2  -6   0   22.50    6.00
   2  -6   0   23.30    4.10
   2  -6   0   16.70    5.40
  -2  -6   0   29.70    5.20
  -2  -6   0   25.60    5.10
  -2  -6   0   21.40    4.90
  -2  -6   0   19.90    4.70
   2   6   0   18.90    3.20
   2   6   0   20.70    2.90
   2   6   0   19.00    2.00
   2   6   0   24.70    2.90
  -2   6   0   20.70    3.50
  -2   6   0   14.00    3.80
   2   6   0   20.00    3.40
  -2   6   0   25.60    4.00
   2   6   0   22.90    3.90
   2   6   0   22.40    3.20
  -2   6   0   24.20    5.10
   2   6   0   17.70    3.60
   2   6   0   20.40    4.60
  -2   6   0   19.70    3.80
  -2   6   0   24.80    3.30
   2   6   0   14.70    4.30
   2   6   0   14.30    5.40
   2   6   0   23.50    4.20
   3  -6   0   24.30    7.60
   3  -6   0   24.60    4.20
   3  -6   0   21.70    3.50
  -3  -6   0   27.70    5.40
  -3  -6   0   30.30    6.00
  -3  -6   0   17.70    4.50
   3  -6   0   22.60    4.30
  -3  -6   0   23.70    6.00
  -3  -6   0   26.20    4.50
  -3  -6   0   21.00    8.50
   3  -6   0   18.60    4.20
  -3  -6   0   15.10    5.50
  -3  -6   0   19.80    5.30
   3  -6   0   14.80    6.40
   3   6   0   26.00    5.20
  -3   6   0   21.60    3.90
  -3   6   0   24.00    4.10
  -3   6   0   33.10    3.80
   3   6   0   24.00    4.20
  -3   6   0   22.30    3.80
  -3   6   0   30.00    3.80
  -3   6   0   29.80    5.50
   3   6   0   23.50    2.70
   3   6   0   28.30    4.00
   3   6   0   25.20    4.00
   3   6   0   21.80    3.00
  -3   6   0   25.70    4.60
   3   6   0   25.70    3.90
   3   6   0   18.80    3.60
   3   6   0   18.00    3.00
   3   6   0   26.50    4.70
   3   6   0   20.50    2.70
   4  -6   0    9.40    3.20
   4  -6   0    0.10    5.10
   4  -6   0    4.60    1.50
  -4  -6   0    9.20    4.40
   4  -6   0    1.90    4.00
  -4  -6   0    2.70    4.80
   4  -6   0    5.60    3.20
  -4  -6   0    3.90    4.50
  -4  -6   0    5.10    6.10
  -4  -6   0    6.50    4.60
   4  -6   0    1.20    4.30
   4  -6   0    2.80    4.00
  -4  -6   0    2.60    5.10
  -4  -6   0    2.30    5.20
  -4  -6   0    4.40    4.40
  -4  -6   0    0.20    4.20
  -4   6   0    3.90    2.70
   4   6   0    4.40    3.90
  -4   6   0    6.50    3.20
  -4   6   0   12.20    4.40
   4   6   0   -0.70    3.80
  -4   6   0    9.50    2.90
   4   6   0    5.70    3.10
  -4   6   0    2.20    3.00
   4   6   0    7.90    2.90
   4   6   0    3.80    3.00
  -4   6   0    3.80    2.60
   4   6   0    6.80    3.10
   4   6   0    7.50    1.60
   4   6   0    2.80    2.20
  -4   6   0    9.00    3.80
   4   6   0   14.50    3.10
  -4   6   0    3.60    4.40
   4   6   0    5.90    1.80
  -5  -6   0  116.19   11.20
   5  -6   0  125.39   10.30
   5  -6   0  132.49   10.70
  -5  -6   0  131.89   12.50
  -5  -6   0  117.59    9.70
  -5  -6   0  128.99   12.30
  -5  -6   0  145.09   13.10
  -5  -6   0  134.39   12.60
   5  -6   0  101.99   11.10
   5  -6   0  117.99   13.70
  -5  -6   0  108.29   12.50
  -5  -6   0  127.79   11.40
  -5  -6   0  112.19   11.50
   5  -6   0  133.19   11.30
   5   6   0  105.09   10.40
   5   6   0  124.29   11.30
   5   6   0  118.69   10.40
  -5   6   0  140.99   12.20
  -5   6   0  111.69   10.40
  -5   6   0  131.99   11.00
   5   6   0  140.19   10.10
  -5   6   0  134.39   10.20
  -5   6   0  137.59   11.30
  -5   6   0  123.29   10.20
  -5   6   0  122.59   10.10
   5   6   0  141.19   10.90
   5   6   0  120.29   11.10
  -5   6   0  116.19   10.60
   5   6   0  106.49   10.40
  -6  -6   0 1188.08   76.49
  -6  -6   0 1139.89   76.99
  -6  -6   0 1186.48   76.09
   6  -6   0 1049.49   75.09
   6  -6   0 1174.68   77.29
  -6  -6   0 1028.60   74.89
   6  -6   0  965.70   74.39
  -6  -6   0 1057.79   76.29
  -6  -6   0 1082.69   77.29
   6  -6   0 1017.70   75.19
   6  -6   0  933.21   75.89
  -6  -6   0 1132.59   76.49
  -6  -6   0 1152.88   76.19
   6  -6   0 1077.29   75.69
  -6   6   0 1171.88   77.09
  -6   6   0 1020.90   75.29
   6   6   0 1083.79   75.69
   6   6   0 1120.89   74.99
  -6   6   0 1167.78   75.29
   6   6   0 1147.79   75.99
  -6   6   0 1080.29   75.49
  -6   6   0 1000.70   74.39
  -6   6   0 1055.49   75.09
  -6   6   0 1206.48   76.39
  -6   6   0  961.60   74.49
   6   6   0 1144.29   75.59
  -6   6   0  989.00   75.49
   6   6   0  983.70   75.09
   7  -6   0  328.17   24.80
  -7  -6   0  345.47   27.00
  -7  -6   0  385.46   27.70
  -7  -6   0  347.07   27.70
  -7  -6   0  382.16   27.80
   7  -6   0  357.86   26.50
   7  -6   0  373.26   26.00
  -7  -6   0  378.66   27.10
  -7  -6   0  356.46   27.10
  -7   6   0  317.27   25.40
  -7   6   0  340.27   26.10
   7   6   0  343.07   25.80
   7   6   0  327.37   25.80
  -7   6   0  339.37   27.40
   7   6   0  363.26   25.40
  -7   6   0  359.06   26.30
   7   6   0  363.16   25.70
  -7   6   0  364.36   26.80
   7   6   0  364.66   25.50
   7   6   0  372.36   26.40
   7   6   0  367.56   26.50
  -8  -6   0   63.79    9.90
   8  -6   0   78.19    6.80
   8  -6   0   76.29    8.70
   8  -6   0   79.39    9.00
  -8  -6   0   98.89   11.10
  -8  -6   0   82.59    9.80
  -8  -6   0  103.09   11.60
  -8  -6   0   95.69   11.30
  -8  -6   0   88.99   10.00
  -8  -6   0   73.19    7.90
   8   6   0   92.79    8.60
  -8   6   0   78.99    9.40
   8   6   0   85.89    8.40
  -8   6   0   80.79    8.30
  -8   6   0   82.39   10.50
   8   6   0   80.29    9.50
  -8   6   0   75.69    7.50
  -8   6   0   79.49    9.40
   8   6   0   89.09    9.00
   8   6   0   98.29    7.20
   8   6   0   79.49    7.20
   8   6   0   75.59    9.00
  -9  -6   0    6.80    6.20
  -9  -6   0   19.20    4.50
  -9  -6   0   14.60    8.00
  -9  -6   0   22.60    7.10
  -9  -6   0   16.60    7.80
   9  -6   0   23.10    7.00
   9  -6   0   15.30    5.30
  -9  -6   0   13.00    6.60
  -9  -6   0   21.10    6.70
   9  -6   0   19.10    7.40
   9   6   0   23.50    5.00
  -9   6   0   25.20    6.60
   9   6   0   19.80    4.10
   9   6   0   13.30    2.60
   9   6   0   14.20    4.70
  -9   6   0   19.70    5.60
   9   6   0   10.20    5.60
  -9   6   0   17.10    7.30
  -9   6   0   18.60    3.30
  -9   6   0   22.90    5.30
   9   6   0   17.20    2.70
   9   6   0   16.40    6.00
 -10  -6   0   96.29   12.90
  10  -6   0   89.39   10.90
  10  -6   0   99.99   12.30
  10  -6   0   98.49   11.50
 -10  -6   0   95.79   11.50
 -10  -6   0  106.29   13.30
 -10   6   0   93.99   11.00
 -10   6   0  102.59   11.10
 -10   6   0  107.89   12.80
  10   6   0  109.29   11.10
  10   6   0  116.79   13.20
  10   6   0  101.49    9.80
 -10   6   0   81.99    9.80
 -10   6   0   83.39   12.10
  10   6   0  108.59    9.90
 -11  -6   0   95.19   11.50
 -11  -6   0   88.09    9.50
  11  -6   0   78.59   11.70
 -11  -6   0   72.39   11.90
  11  -6   0   99.59    9.70
 -11  -6   0  103.29   13.40
  11   6   0   85.39    9.10
  11   6   0   72.49    8.70
  11   6   0   63.79    9.30
 -11   6   0   62.89   11.50
 -11   6   0   79.69    9.50
 -11   6   0   99.89   12.60
  11   6   0   74.39    9.40
  12  -6   0   19.30    7.00
 -12  -6   0   16.10    9.00
 -12  -6   0   23.30    8.80
 -12  -6   0   32.50   10.50
  12  -6   0   31.10    8.50
  12   6   0   17.80    8.00
  12   6   0   28.00    6.10
  12   6   0   18.50    5.00
  12   6   0   15.00    8.90
 -12   6   0    2.40    8.60
 -12   6   0   15.50    8.50
 -13  -6   0  253.17   26.20
 -13  -6   0  241.48   26.30
 -13  -6   0  254.77   24.90
 -13  -6   0  274.77   24.20
  13  -6   0  273.47   21.60
  13  -6   0  270.27   24.60
 -13   6   0  290.87   26.00
  13   6   0  277.67   24.20
  13   6   0  276.27   20.00
  13   6   0  250.57   23.60
 -13   6   0  276.67   24.10
  13   6   0  251.57   20.90
 -13   6   0  282.77   22.40
 -14  -6   0   16.90   12.50
  14  -6   0   17.30   10.30
 -14  -6   0   25.90   10.90
 -14  -6   0    5.40   10.10
 -14  -6   0   -2.10    8.60
  14  -6   0   16.80    7.30
  14   6   0    6.30    8.40
 -14   6   0   -3.20   10.40
  14   6   0    6.40    5.60
  14   6   0   12.20    7.40
 -14   6   0    9.20    7.70
  14   6   0   12.90    2.90
 -14   6   0    5.90    6.50
 -15  -6   0  -14.30   17.70
  15  -6   0   20.10    7.90
 -15   6   0   22.30   10.70
 -15   6   0   23.30    8.40
 -16  -6   0   13.00   13.90
 -16  -6   0   -4.50    9.60
  16  -6   0   12.10    6.80
 -16  -6   0    5.80    9.70
  16  -6   0   25.70   12.00
 -16   6   0    5.50   14.50
  16   6   0   11.90    8.00
 -16   6   0   10.40    9.00
  16   6   0   10.10    9.50
 -17  -6   0   14.80   10.20
  17  -6   0    4.40    6.70
 -17  -6   0   21.30   17.20
  17  -6   0    7.40   20.20
 -17   6   0   -1.50    9.10
  17   6   0   -5.50    7.40
 -17   6   0   25.80   19.30
  17   6   0    4.40   10.30
  18  -6   0   24.60   11.00
 -18  -6   0   30.20   11.60
 -18  -6   0    0.40   12.20
 -18  -6   0   16.10   15.00
 -18  -6   0   18.20   15.90
  18   6   0   24.00    8.90
 -18   6   0   28.60   10.90
 -18   6   0   14.00   25.20
  18   6   0   55.99   11.10
 -19  -6   0   26.60   14.30
  19  -6   0   56.89   15.70
 -19  -6   0    5.30   16.90
 -19  -6   0   32.40   12.80
 -19  -6   0   27.40   22.70
  19   6   0   39.20    9.60
 -19   6   0   53.29   12.70
  19   6   0   64.79   12.60
   0  -7   0    1.60    4.40
   0  -7   0    0.30    3.40
   0  -7   0    2.00    2.50
   0  -7   0    0.80    4.20
   0  -7   0   -1.70    4.70
   0  -7   0   -0.30    4.50
   0  -7   0    1.20    4.00
   0   7   0   -2.20    3.20
   0   7   0   -2.90    3.60
   0   7   0    4.20    4.40
   0   7   0   -3.40    3.50
   0   7   0   -2.40    4.30
   0   7   0    1.60    2.50
   0   7   0    1.80    3.80
   0   7   0    3.60    2.20
   0   7   0    1.40    2.70
   1  -7   0  218.98   16.30
   1  -7   0  175.98   15.00
   1  -7   0  217.88   16.00
  -1  -7   0  201.38   16.40
  -1  -7   0  202.08   16.80
   1  -7   0  202.98   16.20
   1  -7   0  243.78   18.10
  -1  -7   0  214.68   16.60
  -1  -7   0  191.48   16.30
  -1  -7   0  219.48   17.80
  -1  -7   0  207.88   17.70
  -1  -7   0  197.18   16.50
   1  -7   0  189.78   16.80
  -1   7   0  208.18   14.80
  -1   7   0  201.88   15.30
   1   7   0  195.48   17.10
   1   7   0  209.28   14.90
  -1   7   0  185.88   16.40
  -1   7   0  204.58   15.10
   1   7   0  205.98   16.20
   1   7   0  176.08   15.50
   1   7   0  213.08   16.80
  -1   7   0  200.48   15.80
   1   7   0  206.18   15.30
   1   7   0  209.78   15.20
  -1   7   0  207.08   15.50
   1   7   0  204.08   15.50
  -1   7   0  212.28   17.00
   1   7   0  201.58   15.00
   2  -7   0  296.77   20.90
  -2  -7   0  284.47   21.20
  -2  -7   0  297.27   21.40
   2  -7   0  259.37   20.30
  -2  -7   0  281.37   21.40
   2  -7   0  268.07   20.60
   2  -7   0  270.97   22.00
   2  -7   0  275.87   20.10
  -2  -7   0  257.17   21.20
  -2  -7   0  293.97   22.10
  -2  -7   0  296.47   22.50
  -2  -7   0  271.67   21.80
   2   7   0  279.57   21.80
   2   7   0  230.48   22.50
  -2   7   0  291.37   21.90
  -2   7   0  282.07   20.40
   2   7   0  273.17   19.90
   2   7   0  246.98   20.50
   2   7   0  299.47   20.60
   2   7   0  262.17   19.90
   2   7   0  279.47   20.20
  -2   7   0  289.17   20.40
   2   7   0  292.67   19.80
  -2   7   0  273.27   20.20
   2   7   0  285.47   20.20
  -2   7   0  280.17   20.20
   2   7   0  243.58   19.80
  -2   7   0  269.17   19.90
   3  -7   0   46.20    5.20
  -3  -7   0   47.10    7.70
   3  -7   0   55.19    6.30
  -3  -7   0   44.90    7.10
  -3  -7   0   49.80    8.50
  -3  -7   0   48.40    7.50
  -3  -7   0   38.30    6.60
  -3  -7   0   49.60    7.10
   3  -7   0   51.39    8.00
   3  -7   0   51.19    6.20
  -3  -7   0   46.80    7.30
   3   7   0   54.59    6.60
  -3   7   0   54.79    5.60
  -3   7   0   47.50    5.70
   3   7   0   48.00    5.60
  -3   7   0   49.50    6.30
  -3   7   0   38.30    5.50
   3   7   0   50.49    4.70
   3   7   0   42.90    4.60
  -3   7   0   48.40    7.10
  -3   7   0   48.90    5.50
  -3   7   0   43.10    5.20
   3   7   0   41.80    4.70
   3   7   0   44.20    5.90
   3   7   0   39.40    5.40
   3   7   0   49.80    5.40
   3   7   0   54.89    6.60
   3   7   0   49.00    8.00
  -3   7   0   51.39    5.80
   3   7   0   47.90    5.00
  -4  -7   0  169.98   14.00
   4  -7   0  141.59   13.00
  -4  -7   0  156.68   14.60
   4  -7   0  161.18   12.80
  -4  -7   0  146.19   13.70
   4  -7   0  150.08   14.60
   4  -7   0  155.78   12.50
  -4  -7   0  144.89   14.20
   4  -7   0  147.19   11.90
  -4  -7   0  158.38   14.30
  -4  -7   0  128.89   13.20
  -4   7   0  159.68   11.90
   4   7   0  167.08   13.70
   4   7   0  162.38   12.00
   4   7   0  146.99   12.10
   4   7   0  135.29   11.00
   4   7   0  130.09   13.50
  -4   7   0  155.48   12.10
   4   7   0  146.59   10.90
  -4   7   0  153.98   12.10
  -4   7   0  171.38   15.00
   4   7   0  136.59   12.50
  -4   7   0  149.49   12.00
   4   7   0  145.09   11.30
  -4   7   0  164.28   12.40
   5  -7   0    2.00    3.40
  -5  -7   0   10.20    5.70
  -5  -7   0    4.30    5.00
   5  -7   0   -3.20    4.50
  -5  -7   0    6.70    5.10
  -5  -7   0    7.50    6.10
   5  -7   0   15.30    6.30
  -5  -7   0   -0.90    5.50
  -5  -7   0   15.90    6.60
  -5  -7   0    9.90    6.40
   5  -7   0    3.50    3.40
  -5  -7   0    5.70    5.00
   5   7   0    7.30    4.40
   5   7   0    6.20    3.70
  -5   7   0   12.90    5.20
  -5   7   0    5.80    3.60
   5   7   0    7.60    3.20
  -5   7   0   11.10    6.40
  -5   7   0    6.60    3.40
  -5   7   0    4.70    3.80
  -5   7   0    7.60    3.90
  -5   7   0    8.10    3.70
   5   7   0    4.90    3.50
  -5   7   0    8.80    3.50
   5   7   0    7.60    5.00
   5   7   0    7.70    3.90
  -6  -7   0  434.66   32.90
  -6  -7   0  426.06   33.50
  -6  -7   0  411.96   32.30
  -6  -7   0  458.05   34.50
   6  -7   0  442.46   31.30
  -6  -7   0  467.95   32.90
   6  -7   0  417.46   30.90
  -6  -7   0  491.95   32.60
   6  -7   0  411.86   31.30
   6  -7   0  443.16   33.40
  -6   7   0  402.56   31.50
   6   7   0  389.36   31.30
  -6   7   0  421.66   31.40
   6   7   0  446.56   31.90
  -6   7   0  445.46   33.20
  -6   7   0  415.06   32.60
   6   7   0  390.26   31.80
   6   7   0  402.26   31.30
   6   7   0  471.45   31.00
  -6   7   0  441.16   31.20
  -6   7   0  457.65   31.70
  -6   7   0  393.76   30.20
   6   7   0  475.65   31.70
   6   7   0  455.45   31.20
   6   7   0  439.56   32.20
  -6   7   0  460.05   31.10
   7  -7   0  385.16   28.30
  -7  -7   0  416.46   30.70
  -7  -7   0  357.36   29.90
  -7  -7   0  350.66   28.50
  -7  -7   0  391.96   29.50
  -7  -7   0  302.67   30.00
   7  -7   0  375.46   29.70
  -7  -7   0  390.46   29.60
   7  -7   0  355.76   27.90
  -7  -7   0  426.26   29.10
  -7   7   0  373.66   27.70
  -7   7   0  382.86   27.60
   7   7   0  390.06   27.40
   7   7   0  395.36   26.80
   7   7   0  348.47   28.20
   7   7   0  423.16   28.10
  -7   7   0  346.47   26.90
   7   7   0  402.76   27.40
  -7   7   0  351.66   29.00
   7   7   0  403.76   28.30
  -7   7   0  317.47   30.60
   7   7   0  345.87   27.50
  -8  -7   0   19.30    7.90
  -8  -7   0   28.20    7.80
  -8  -7   0   29.30    8.30
   8  -7   0   38.60    7.40
  -8  -7   0   24.00    7.50
  -8  -7   0   30.20    7.90
   8  -7   0   33.10    5.60
  -8  -7   0   25.00    6.90
   8   7   0   17.60    6.00
  -8   7   0   26.70    6.90
  -8   7   0    9.00    7.60
   8   7   0   19.10    4.30
   8   7   0   34.90    6.30
  -8   7   0   31.30    5.90
   8   7   0   28.70    5.60
   8   7   0   27.90    5.40
   8   7   0   25.30    5.10
  -8   7   0   20.40    4.10
   8   7   0   31.00    3.90
  -8   7   0   28.30    6.30
  -9  -7   0   -4.20    7.20
   9  -7   0    5.60    7.20
  -9  -7   0   -2.70    7.20
  -9  -7   0    1.60    6.80
  -9  -7   0   -1.60    8.60
  -9  -7   0   14.00    7.20
   9  -7   0    2.40    5.10
   9  -7   0   -0.50    7.30
  -9  -7   0    6.20    4.30
  -9  -7   0   -0.70    8.30
   9   7   0   -1.60    4.50
   9   7   0    7.40    6.80
   9   7   0    7.60    5.10
  -9   7   0   13.10    6.60
   9   7   0    1.00    5.00
   9   7   0    8.70    2.60
   9   7   0   -0.70    5.60
  -9   7   0    1.20    5.70
  -9   7   0    3.70    5.20
  -9   7   0   -0.60    5.90
   9   7   0    6.30    2.60
 -10  -7   0    5.50    7.60
 -10  -7   0   21.00    9.80
 -10  -7   0    7.60    7.80
  10  -7   0   17.70    6.60
  10  -7   0   -4.30    7.80
 -10  -7   0    6.20    8.00
  10  -7   0    7.80    4.80
  10   7   0    9.40    6.20
 -10   7   0    9.20    6.30
  10   7   0    2.50    5.90
 -10   7   0   12.80    7.20
  10   7   0    4.80    5.20
 -10   7   0   13.50    7.30
  10   7   0   15.60    5.70
  10   7   0    1.90    4.90
 -10   7   0    5.60    4.90
 -11  -7   0   43.30   10.60
 -11  -7   0   41.50   11.00
  11  -7   0   60.69    8.20
 -11  -7   0   57.89   10.70
 -11  -7   0   53.79   13.60
 -11   7   0   58.39    9.50
  11   7   0   53.79    8.10
  11   7   0   59.29   10.10
  11   7   0   42.60    7.00
 -11   7   0   42.70   11.50
  11   7   0   49.20    9.10
 -11   7   0   55.09   11.10
 -11   7   0   56.09    8.70
 -12  -7   0  106.49   15.80
 -12  -7   0  124.19   14.40
 -12  -7   0  109.89   14.00
 -12  -7   0   87.69   15.10
  12  -7   0  104.29   14.00
  12  -7   0   98.99   11.30
 -12   7   0  124.49   14.00
 -12   7   0  126.19   13.40
  12   7   0   79.29   10.80
  12   7   0  108.99   11.30
  12   7   0  101.29   12.20
  12   7   0  130.19   13.90
 -12   7   0  112.49   12.80
 -13  -7   0   80.39   14.50
 -13  -7   0   74.09   16.80
  13  -7   0   82.19   13.00
  13  -7   0  102.99   12.10
 -13  -7   0  111.39   16.00
 -13  -7   0   86.49   13.30
  13   7   0   90.99   11.60
 -13   7   0  100.79   13.10
  13   7   0   76.39    9.70
  13   7   0  106.09   12.40
 -13   7   0   76.99   11.00
 -13   7   0   99.49   14.30
 -14  -7   0   56.99   11.40
 -14  -7   0   33.50   11.00
 -14  -7   0   33.10   13.40
 -14  -7   0   17.50   16.30
  14  -7   0   30.60    7.00
  14  -7   0   28.20    9.10
  14   7   0   49.00    5.20
 -14   7   0   49.90   11.10
 -14   7   0   42.60   12.80
  14   7   0   35.00    7.40
  14   7   0   35.10    8.80
 -14   7   0   51.29    9.30
  14   7   0   54.79    9.00
 -15  -7   0   10.80   10.00
 -15  -7   0    5.50    9.90
 -15  -7   0   12.00   13.40
  15  -7   0  -12.60    8.50
  15  -7   0   10.10    7.50
 -15   7   0    9.90   10.30
  15   7   0   -0.10    9.00
  15   7   0   21.90    9.30
 -15   7   0   14.60    8.70
 -16  -7   0   53.99   16.80
  16  -7   0   44.80   13.30
  16  -7   0   37.10    7.80
 -16  -7   0   50.89   16.20
 -16  -7   0   39.00   12.90
 -16  -7   0   42.90   12.20
  16   7   0   44.10    9.70
 -16   7   0   82.69   13.40
  16   7   0   49.00    9.60
 -17  -7   0   61.79   13.60
 -17  -7   0   40.80   17.00
 -17  -7   0   51.29   17.80
 -17  -7   0   51.19   15.20
  17  -7   0   58.09    9.00
  17  -7   0   36.60   13.90
  17   7   0   51.49   10.00
 -17   7   0   67.59   16.00
 -18  -7   0   -9.50   10.60
 -18  -7   0   18.40   16.60
 -18   7   0  -24.60   13.40
  18   7   0   -7.10    7.40
  19  -7   0    7.10   13.80
  19   7   0   -1.40   14.80
  19   7   0  -12.40   16.30
 -19   7   0   -7.50   12.50
   0  -8   0  113.89   12.80
   0  -8   0   97.79   10.50
   0  -8   0   93.79   11.20
   0  -8   0  100.49   10.40
   0   8   0   95.79    8.40
   0   8   0  101.29    8.00
   0   8   0   99.19    8.50
   0   8   0   88.59    8.10
   0   8   0   78.59    9.20
   0   8   0   90.59   11.20
   0   8   0   98.39    8.70
   0   8   0   88.89   10.60
   1  -8   0    5.00    4.90
  -1  -8   0    5.30    5.20
  -1  -8   0   10.10    6.50
  -1  -8   0    9.20    4.90
   1  -8   0   12.20    6.40
  -1  -8   0    4.50    5.40
  -1  -8   0   15.90    5.40
   1  -8   0   12.40    3.20
   1  -8   0   15.10    3.60
   1  -8   0   19.30    5.80
   1  -8   0   14.60    4.50
   1  -8   0   21.10    5.20
   1  -8   0    9.50    4.80
  -1   8   0    8.10    3.90
   1   8   0   11.20    3.50
  -1   8   0   15.90    2.80
   1   8   0    9.70    3.50
  -1   8   0   17.00    4.10
   1   8   0   20.50    5.50
   1   8   0   17.50    3.40
  -1   8   0   11.20    5.60
  -1   8   0    9.50    3.70
  -1   8   0   12.30    5.40
   1   8   0   10.50    3.10
   1   8   0   10.90    3.00
   1   8   0    3.90    3.90
   1   8   0    6.90    4.60
  -1   8   0   10.40    3.20
  -1   8   0   11.40    3.60
   2  -8   0   30.60    5.20
   2  -8   0   42.30    9.60
  -2  -8   0   40.00    6.80
   2  -8   0   45.40    5.00
  -2  -8   0   46.00    7.20
  -2  -8   0   40.60    8.70
  -2  -8   0   47.50    7.70
   2  -8   0   40.40    5.80
  -2  -8   0   40.00    7.90
  -2  -8   0   48.60    6.90
  -2  -8   0   39.90    7.60
   2  -8   0   42.90    6.30
   2   8   0   37.70    6.30
  -2   8   0   48.60    5.70
   2   8   0   47.70    4.80
  -2   8   0   26.30    7.80
  -2   8   0   33.60    7.00
   2   8   0   44.60    4.60
  -2   8   0   36.10    5.30
   2   8   0   44.70    7.50
  -2   8   0   39.30    5.10
   2   8   0   27.90    4.60
  -2   8   0   41.60    6.30
  -2   8   0   48.00    5.00
   3  -8   0   12.20    7.80
   3  -8   0    9.50    5.40
   3  -8   0    9.30    4.70
  -3  -8   0   10.20    5.70
  -3  -8   0   16.30    5.80
  -3  -8   0   10.40    5.30
  -3  -8   0   13.60    5.80
  -3  -8   0   10.10    5.70
  -3  -8   0   -6.10    5.40
   3  -8   0    5.00    3.90
  -3  -8   0   16.10    7.80
  -3   8   0    7.80    5.30
  -3   8   0   10.40    4.60
  -3   8   0    9.60    3.60
   3   8   0   15.20    5.70
  -3   8   0    7.80    3.80
  -3   8   0    5.00    3.50
   3   8   0    4.40    3.50
   3   8   0    9.70    2.70
  -3   8   0    3.00    4.10
   3   8   0    5.10    3.80
   3   8   0    7.60    5.00
   3   8   0    8.60    3.80
  -3   8   0    9.60    3.80
   3   8   0   11.40    3.50
  -4  -8   0   43.20    8.70
   4  -8   0   46.50    5.50
   4  -8   0   57.99    6.70
   4  -8   0   48.50    5.90
  -4  -8   0   49.00    8.70
   4  -8   0   47.60    8.70
   4  -8   0   48.90    7.10
  -4  -8   0   41.90    9.70
  -4  -8   0   34.40    7.20
  -4  -8   0   56.49    8.00
  -4  -8   0   65.59    8.20
  -4  -8   0   48.20    8.20
  -4   8   0   50.49    6.40
   4   8   0   54.09    5.20
  -4   8   0   44.20    5.70
  -4   8   0   40.10    5.40
  -4   8   0   51.59    7.00
   4   8   0   49.99    5.80
   4   8   0   42.20    5.10
   4   8   0   44.10    6.80
   4   8   0   48.30    6.90
  -4   8   0   53.09    8.10
   4   8   0   72.69    7.40
  -4   8   0   54.49    6.10
  -4   8   0   45.10    5.70
  -5  -8   0   16.10    6.40
   5  -8   0   13.50    8.20
   5  -8   0   14.10    5.20
  -5  -8   0   12.40    7.40
   5  -8   0    5.10    3.70
  -5  -8   0    2.20    6.50
  -5  -8   0   10.40    5.50
  -5  -8   0   12.90    6.80
  -5  -8   0    6.90    6.90
   5  -8   0   15.10    3.70
   5  -8   0   23.60    5.90
  -5  -8   0   13.10    7.10
  -5  -8   0    4.60    8.20
   5   8   0    9.80    3.60
   5   8   0   13.30    4.80
  -5   8   0   13.20    5.10
  -5   8   0   14.00    3.80
  -5   8   0   10.50    5.90
   5   8   0    2.60    5.60
   5   8   0   10.80    3.80
  -5   8   0    9.80    5.00
   5   8   0    8.70    3.40
  -5   8   0    9.80    4.70
   5   8   0    9.50    1.90
  -5   8   0   10.50    4.30
   6  -8   0  256.07   26.40
   6  -8   0  338.77   26.20
   6  -8   0  304.87   23.20
  -6  -8   0  341.17   26.80
  -6  -8   0  318.37   25.00
  -6  -8   0  310.47   25.50
  -6  -8   0  297.77   24.20
  -6  -8   0  308.57   25.70
  -6  -8   0  261.37   25.20
   6  -8   0  310.47   24.10
  -6  -8   0  381.46   25.80
  -6   8   0  268.27   23.60
  -6   8   0  315.27   25.40
  -6   8   0  300.87   23.60
  -6   8   0  314.07   23.80
   6   8   0  300.37   24.10
  -6   8   0  270.97   23.80
   6   8   0  344.17   23.60
   6   8   0  298.77   23.20
  -6   8   0  324.07   26.20
   6   8   0  327.87   22.90
   6   8   0  349.57   23.50
   6   8   0  348.67   24.00
  -7  -8   0  131.39   14.40
  -7  -8   0  120.19   13.20
  -7  -8   0  105.39   13.00
  -7  -8   0  115.99   13.90
   7  -8   0  129.69   14.40
  -7  -8   0  112.29   12.90
  -7  -8   0  119.79   15.40
   7  -8   0   98.09   11.10
   7  -8   0  106.69   10.40
  -7  -8   0  108.59   14.30
  -7   8   0  109.29   12.10
   7   8   0  113.49   10.20
   7   8   0   94.79   11.50
   7   8   0  108.19   10.50
   7   8   0  128.69   11.70
  -7   8   0  119.39   13.10
   7   8   0   84.09   10.80
  -7   8   0   96.89    9.80
  -7   8   0  116.69   10.40
  -7   8   0  121.19   11.50
   7   8   0   90.89    9.50
  -8  -8   0   76.59   11.60
   8  -8   0   79.19    9.50
  -8  -8   0   84.49   11.40
  -8  -8   0   72.39   12.10
  -8  -8   0   92.19   10.80
  -8  -8   0   67.69   12.00
  -8  -8   0   66.19   11.80
   8  -8   0   83.69   10.60
  -8  -8   0   84.49   14.80
   8   8   0  105.09   11.70
   8   8   0   88.49    9.60
  -8   8   0   91.39   11.50
  -8   8   0   81.09    8.80
  -8   8   0   89.19    9.70
   8   8   0   94.49   10.80
   8   8   0  101.79    8.00
  -8   8   0   99.19   10.00
  -8   8   0   71.69   11.00
   8   8   0   78.59    9.90
  -9  -8   0    8.50    9.40
  -9  -8   0   -1.30    8.00
   9  -8   0    0.50    6.90
  -9  -8   0   10.20    7.60
  -9  -8   0   14.90    8.40
   9  -8   0    2.90    5.20
  -9  -8   0   -1.40    9.60
  -9   8   0   13.50    6.60
  -9   8   0    3.20    7.00
   9   8   0    5.80    5.50
  -9   8   0    3.60    5.70
   9   8   0   -7.70    6.90
   9   8   0    2.40    2.90
   9   8   0   -2.90    4.50
   9   8   0    3.20    5.00
 -10  -8   0   34.20   11.80
  10  -8   0   44.30    7.40
 -10  -8   0   47.30   11.50
 -10  -8   0   27.60    9.40
 -10  -8   0   47.60   11.70
  10  -8   0   33.40    9.40
 -10   8   0   39.30    5.30
 -10   8   0   25.40    7.10
 -10   8   0   33.80    7.60
  10   8   0   23.30    8.80
  10   8   0   42.90    3.70
  10   8   0   40.30    6.90
 -11  -8   0   65.09   16.50
 -11  -8   0   87.59   12.60
  11  -8   0   68.19    8.90
 -11  -8   0   49.40   12.90
 -11  -8   0   80.59   13.40
 -11  -8   0   68.89   11.90
  11  -8   0   69.09   11.30
 -11   8   0   73.89   12.40
  11   8   0   81.19    9.20
  11   8   0   62.39    9.70
 -11   8   0   72.09    9.70
  11   8   0   45.50    8.10
 -11   8   0   45.70    9.10
 -12  -8   0   14.70   10.00
 -12  -8   0   12.70   10.70
 -12  -8   0    6.40   11.20
  12  -8   0   33.10    7.30
  12  -8   0   24.20    8.30
 -12  -8   0   29.90   10.90
 -12  -8   0   -2.60   14.70
 -12   8   0   32.50    7.90
  12   8   0   25.00    7.20
 -12   8   0   37.30   10.70
  12   8   0   24.60    9.40
 -12   8   0   18.80    9.10
  12   8   0   22.10    6.30
 -13  -8   0  134.39   19.50
 -13  -8   0  148.99   21.20
 -13  -8   0  160.78   19.80
  13  -8   0  162.28   15.50
  13  -8   0  129.49   16.80
 -13  -8   0  162.88   21.30
 -13  -8   0  159.88   19.70
  13   8   0  180.68   17.50
  13   8   0  146.89   14.70
 -13   8   0  159.78   18.20
  13   8   0  152.18   13.50
  13   8   0  168.28   18.10
 -13   8   0  157.48   15.70
 -13   8   0  187.08   18.40
  14  -8   0   12.10    7.20
 -14  -8   0   14.50   13.40
  14   8   0    4.40    6.70
  14   8   0    5.40    3.30
 -14   8   0   -1.00    7.20
 -14   8   0   -9.90    8.80
 -15  -8   0   51.29   16.50
 -15  -8   0   25.00   11.60
  15  -8   0   43.90   12.80
 -15  -8   0   50.59   12.20
 -15  -8   0   46.80   15.70
 -15   8   0   51.89   10.70
 -15   8   0   25.30   14.20
 -15   8   0   40.60    9.20
  15   8   0   43.70    8.80
  15   8   0   24.60    9.90
  15   8   0   37.50   10.60
 -16  -8   0   16.90   18.50
  16  -8   0    4.40    7.70
 -16  -8   0   15.30   11.00
  16  -8   0  -16.30   11.70
 -16  -8   0    9.50   10.80
 -16  -8   0  -17.10   15.10
  16   8   0   11.50    7.90
 -16   8   0    2.20   16.50
  16   8   0    3.10    7.80
 -16   8   0  -13.40    9.90
 -16   8   0   -2.90   11.00
 -17  -8   0   27.10   12.00
 -17  -8   0   -9.30   18.10
  17  -8   0    7.50    7.90
  17  -8   0   -2.80   11.10
 -17  -8   0   -3.60   15.50
 -17  -8   0   15.90   11.50
  17   8   0   16.10    8.10
 -17   8   0   30.50   12.40
  17   8   0   12.20    8.00
 -17   8   0    4.30   22.50
 -18  -8   0   -2.90   13.80
 -18  -8   0   27.40   22.90
  18  -8   0   -1.70   12.70
 -18  -8   0  -21.90   11.70
 -18  -8   0   13.10   17.20
 -18   8   0   29.60   11.50
 -19  -8   0   32.00   15.30
 -19  -8   0   32.40   21.40
 -19  -8   0  -11.20   22.30
  19   8   0  -10.10   13.50
 -19   8   0   18.70   12.40
   0  -9   0    8.40    5.40
   0  -9   0    1.90    5.40
   0  -9   0   10.20    6.30
   0  -9   0    2.50    6.30
   0  -9   0    3.60    4.90
   0   9   0   -4.20    3.70
   0   9   0    3.20    3.20
   0   9   0    1.40    2.80
   0   9   0    0.70    4.40
   0   9   0   -1.70    3.90
   0   9   0  -14.90    7.70
   0   9   0    3.90    4.10
   0   9   0    0.80    5.20
  -1  -9   0  302.87   26.00
   1  -9   0  317.37   23.90
  -1  -9   0  294.87   24.20
  -1  -9   0  334.47   25.50
   1  -9   0  312.77   26.00
  -1  -9   0  307.47   24.40
   1  -9   0  312.97   24.10
   1  -9   0  289.67   22.60
   1  -9   0  324.87   24.30
   1  -9   0  306.07   24.50
  -1  -9   0  292.97   24.30
   1   9   0  335.77   23.10
   1   9   0  316.47   23.50
   1   9   0  291.97   22.70
  -1   9   0  314.07   23.00
  -1   9   0  316.07   25.20
  -1   9   0  318.47   23.00
   1   9   0  298.47   22.60
   1   9   0  304.17   24.80
   1   9   0  313.37   22.70
  -1   9   0  325.87   22.80
  -1   9   0  311.27   22.30
   1   9   0  312.07   22.60
  -1   9   0  322.67   23.60
  -1   9   0  343.67   23.20
   1   9   0  277.17   24.80
   2  -9   0  123.69   13.90
  -2  -9   0  120.39   13.10
  -2  -9   0  111.09   12.20
   2  -9   0  105.39   11.30
  -2  -9   0  111.79   13.10
  -2  -9   0  101.69   12.40
   2  -9   0  101.49   10.10
  -2  -9   0   87.49   11.80
   2  -9   0  102.79   11.00
   2   9   0  106.29    9.10
  -2   9   0  107.49    9.50
  -2   9   0  116.09    9.60
  -2   9   0  106.09   10.70
   2   9   0  118.39   10.90
   2   9   0  119.69    9.60
  -2   9   0  119.99   10.20
   2   9   0   90.19   11.40
   2   9   0  103.09   11.60
  -2   9   0  100.19   11.20
   2   9   0  117.39   10.30
   2   9   0  108.79    9.20
  -3  -9   0  365.06   32.20
   3  -9   0  403.76   30.60
   3  -9   0  406.26   32.40
  -3  -9   0  421.16   32.50
   3  -9   0  379.26   30.00
  -3  -9   0  429.86   31.60
  -3  -9   0  422.66   31.60
   3  -9   0  391.46   29.60
   3  -9   0  408.66   30.30
  -3  -9   0  408.66   31.60
  -3  -9   0  394.06   31.00
  -3  -9   0  432.06   32.30
  -3   9   0  403.36   32.00
   3   9   0  433.96   29.90
  -3   9   0  444.36   30.20
   3   9   0  443.26   30.40
  -3   9   0  422.26   30.20
   3   9   0  385.36   31.10
  -3   9   0  401.56   29.80
  -3   9   0  428.36   31.30
   3   9   0  430.66   29.30
  -3   9   0  450.95   29.80
  -3   9   0  378.86   30.60
   3   9   0  400.66   31.30
  -3   9   0  411.46   30.20
   3   9   0  405.66   29.40
   4  -9   0   24.60    5.40
   4  -9   0   27.10    9.50
  -4  -9   0   22.60    7.20
  -4  -9   0   29.40    7.60
  -4  -9   0    6.80    6.70
  -4  -9   0   38.70    7.60
   4  -9   0   19.20    4.60
  -4  -9   0   21.00    9.40
   4  -9   0   19.50    6.30
   4  -9   0   19.40    5.80
  -4  -9   0   24.60    8.50
  -4   9   0   24.50    6.70
   4   9   0   28.20    3.40
  -4   9   0   23.00    5.30
   4   9   0   23.10    3.70
   4   9   0   24.70    5.40
   4   9   0   15.50    5.50
  -4   9   0   23.40    5.30
   4   9   0   24.10    5.10
  -4   9   0   19.80    5.50
  -4   9   0   24.00    4.60
  -4   9   0   30.40    5.00
   4   9   0   18.20    4.60
  -4   9   0   21.10    7.90
   5  -9   0   29.40    8.50
  -5  -9   0   23.20    7.40
  -5  -9   0   23.80    7.60
   5  -9   0   28.00    6.50
   5  -9   0   27.90    4.90
   5  -9   0   32.40    6.30
   5  -9   0   16.40    5.10
  -5  -9   0   21.50    7.80
  -5  -9   0   33.20    8.80
  -5  -9   0   18.00    7.70
  -5  -9   0   24.90    9.90
  -5   9   0   32.10    5.40
  -5   9   0   24.10    5.90
  -5   9   0   25.70    7.30
   5   9   0   18.90    6.60
  -5   9   0   23.80    5.10
  -5   9   0   29.80    5.80
   5   9   0   35.90    5.00
   5   9   0   28.90    4.90
   5   9   0   32.70    5.80
  -5   9   0   25.90    5.90
   5   9   0   26.90    3.00
  -5   9   0   28.80    6.60
  -6  -9   0  200.68   22.20
   6  -9   0  221.18   20.30
  -6  -9   0  250.87   20.10
  -6  -9   0  191.38   19.00
  -6  -9   0  195.28   19.50
   6  -9   0  217.38   17.80
   6  -9   0  197.08   17.70
  -6  -9   0  225.08   19.40
  -6  -9   0  163.48   20.40
  -6   9   0  167.58   18.80
  -6   9   0  214.58   20.40
   6   9   0  231.98   17.10
   6   9   0  223.08   16.90
  -6   9   0  183.98   15.10
  -6   9   0  204.38   18.70
  -6   9   0  225.58   17.40
  -6   9   0  209.08   16.80
   6   9   0  223.38   17.80
  -6   9   0  201.28   17.20
   6   9   0  226.78   16.20
   6   9   0  213.08   17.60
  -7  -9   0  371.46   33.00
   7  -9   0  447.26   31.30
  -7  -9   0  359.56   32.10
   7  -9   0  401.76   30.10
  -7  -9   0  403.16   32.90
  -7  -9   0  327.37   32.40
  -7  -9   0  384.96   31.60
   7  -9   0  465.75   34.60
  -7  -9   0  451.85   33.30
  -7  -9   0  423.16   35.60
   7   9   0  435.96   29.60
  -7   9   0  354.06   32.60
   7   9   0  447.76   31.10
  -7   9   0  455.45   30.90
   7   9   0  451.15   30.70
   7   9   0  428.16   30.30
  -7   9   0  377.26   32.00
   7   9   0  394.16   31.60
  -7   9   0  400.46   30.00
   8  -9   0    2.10    5.80
  -8  -9   0    5.60   12.10
  -8  -9   0    6.10    7.50
  -8  -9   0    1.10    7.40
  -8  -9   0   -3.70    7.50
  -8  -9   0   -1.30   10.40
  -8  -9   0    6.90    8.50
   8  -9   0    0.00    4.90
  -8   9   0   -0.80    6.40
   8   9   0    2.90    3.80
   8   9   0    6.20    5.60
  -8   9   0    3.00    4.70
   8   9   0    6.70    5.90
  -8   9   0    2.60    5.50
  -8   9   0   18.00    9.60
   8   9   0   -2.40    6.60
  -9  -9   0   54.69   13.40
  -9  -9   0   47.60   12.10
  -9  -9   0   53.39   12.90
  -9  -9   0   62.69   13.80
  -9  -9   0   71.39   12.20
   9  -9   0   77.39    9.20
  -9   9   0   53.69   11.60
   9   9   0   90.69   10.30
  -9   9   0   77.79    8.80
   9   9   0   93.89   11.40
   9   9   0   77.79    7.20
  -9   9   0   57.69    8.50
 -10  -9   0   18.40   12.00
 -10  -9   0   25.50   10.10
 -10  -9   0   26.80   10.60
 -10  -9   0   15.80   10.20
  10  -9   0   22.10    6.60
  10  -9   0   20.30    9.10
 -10   9   0    9.30   10.60
 -10   9   0   22.50    7.10
  10   9   0   18.60    8.50
  10   9   0   20.70    7.70
 -10   9   0   28.80    7.60
  10   9   0   22.80    6.80
  10   9   0   16.80    2.90
  10   9   0   19.50    2.70
 -10   9   0   41.00    8.20
 -10   9   0   22.40    4.90
 -11  -9   0  132.29   17.90
 -11  -9   0  107.19   16.40
  11  -9   0  134.49   13.90
  11  -9   0  125.09   15.50
 -11  -9   0  156.98   17.40
 -11  -9   0  178.68   19.90
 -11  -9   0  141.69   21.70
  11   9   0  169.08   14.30
 -11   9   0  143.29   15.00
  11   9   0  137.79   15.10
 -11   9   0  153.48   16.60
  11   9   0  126.59   14.20
 -11   9   0  156.98   15.30
  12  -9   0   46.40    7.20
  12  -9   0   39.60   10.40
 -12  -9   0   37.60   11.70
 -12  -9   0   33.10   11.20
 -12  -9   0   53.89   17.40
 -12  -9   0   45.10   11.80
 -12   9   0   48.60    9.20
  12   9   0   46.70    8.40
  12   9   0   50.69    9.10
 -12   9   0   53.09    9.30
  12   9   0   48.20    8.00
 -12   9   0   44.00   11.30
  13  -9   0   41.30   10.60
 -13  -9   0   23.80   11.50
 -13  -9   0   37.60   13.20
  13  -9   0   44.70    8.20
 -13  -9   0   25.90   13.40
 -13  -9   0   32.00   14.80
  13   9   0   30.30    7.40
  13   9   0   27.20    8.60
 -13   9   0   43.60    9.40
 -13   9   0   38.10    9.10
  13   9   0   56.49    9.00
  14  -9   0   11.30    6.30
 -14  -9   0    7.40   14.20
 -14  -9   0   24.00   11.80
 -14  -9   0   27.00   13.10
  14  -9   0   26.70   10.30
 -14  -9   0   26.80   18.10
  14   9   0   17.40    7.70
  14   9   0   26.10    7.70
 -14   9   0   25.70   10.40
  14   9   0   41.20   10.60
 -14   9   0   24.20    7.30
 -14   9   0   20.20    9.00
  15  -9   0    6.50    7.40
  15  -9   0   18.70   12.70
 -15  -9   0  -17.60   17.80
 -15  -9   0  -16.20   11.80
 -15  -9   0    9.80   11.30
 -15  -9   0   -5.60   11.00
 -15   9   0   10.80    8.30
 -15   9   0   -0.40   10.10
 -15   9   0    1.90   16.20
  15   9   0   14.50    8.10
  15   9   0   -5.40    8.20
  15   9   0   11.10    7.60
  16  -9   0   89.09   15.60
  16  -9   0   55.29    9.80
 -16  -9   0   47.70   19.20
 -16  -9   0   82.49   17.90
  16   9   0   75.39   15.50
 -16   9   0   42.30   13.30
 -16   9   0   55.19   30.70
 -16   9   0   72.79   11.80
 -17  -9   0   21.60   12.90
 -17  -9   0    7.20   17.00
  17  -9   0   28.10    7.10
 -17  -9   0   30.80   12.60
 -17   9   0   35.30   10.70
  17   9   0   23.30    8.90
 -18  -9   0  -20.10   12.90
 -18  -9   0   23.20   19.30
  18  -9   0    2.50   15.50
 -18   9   0   -1.90   10.70
   0 -10   0  435.76   36.70
   0 -10   0  467.65   35.10
   0 -10   0  477.25   35.30
   0 -10   0  406.26   33.00
   0 -10   0  463.85   36.80
   0 -10   0  470.45   34.90
   0  10   0  476.25   33.60
   0  10   0  497.15   36.00
   0  10   0  447.56   33.30
   0  10   0  491.85   34.20
   0  10   0  461.85   33.10
   0  10   0  500.45   33.80
  -1 -10   0    7.20    6.80
  -1 -10   0   11.60    6.20
  -1 -10   0   16.60    7.80
  -1 -10   0    8.60    6.70
   1 -10   0   19.60    6.50
  -1 -10   0   13.40    6.50
   1 -10   0   23.00    9.50
   1 -10   0    7.30    5.60
  -1 -10   0    7.00    6.80
   1 -10   0    9.00    6.90
   1  10   0    4.00    6.00
   1  10   0   11.60    3.90
   1  10   0   13.70    3.70
  -1  10   0   16.70    5.30
   1  10   0    6.50    4.70
  -1  10   0   12.00    3.90
  -1  10   0    8.20    4.10
   1  10   0    7.90    4.20
  -1  10   0    2.00    4.10
   1  10   0   11.90    4.50
   2 -10   0  100.69   12.10
   2 -10   0  110.29   10.30
  -2 -10   0  137.19   13.70
  -2 -10   0  127.69   13.60
  -2 -10   0  139.99   15.10
   2 -10   0  120.99   13.40
   2 -10   0  154.88   15.80
  -2 -10   0  120.59   14.00
  -2 -10   0  125.09   13.40
  -2 -10   0  136.59   15.60
  -2  10   0  123.49   11.70
  -2  10   0  122.09   11.30
  -2  10   0  117.39   10.60
  -2  10   0  137.69   11.30
   2  10   0  111.29   10.20
  -2  10   0  104.49   13.80
   2  10   0  102.29   14.20
  -2  10   0  108.39   13.50
   2  10   0  117.99   10.80
   2  10   0  122.19   10.30
  -2  10   0  117.09   11.20
   2  10   0  131.39   11.50
   2  10   0  116.49   12.00
   3 -10   0   -5.50    9.20
   3 -10   0    4.70    5.70
  -3 -10   0    7.30    7.00
   3 -10   0    4.50    4.00
  -3 -10   0   16.00    7.40
  -3 -10   0   -4.10    6.80
  -3 -10   0    5.80    7.70
  -3 -10   0   12.50    7.40
  -3 -10   0    6.40    7.20
   3 -10   0   -0.40    4.90
   3  10   0    4.00    6.50
   3  10   0    5.40    3.60
   3  10   0    1.30    5.00
  -3  10   0   10.50    4.50
  -3  10   0    7.10    4.30
  -3  10   0    7.70    5.60
   3  10   0    3.40    3.20
  -3  10   0    9.60    6.80
  -3  10   0    4.40    4.60
   3  10   0    7.50    4.30
  -3  10   0    7.70    5.10
  -3  10   0    7.60    5.20
   3  10   0    2.40    3.70
  -4 -10   0   21.10    8.20
  -4 -10   0   40.10   10.00
   4 -10   0   30.90    7.80
  -4 -10   0   42.50   10.00
   4 -10   0   37.00    5.20
  -4 -10   0   37.60    9.30
   4 -10   0   39.30   11.30
   4 -10   0   29.70    6.60
   4 -10   0   23.70    6.60
  -4 -10   0   27.10    8.30
  -4 -10   0   34.30    8.70
  -4  10   0   20.40    8.00
   4  10   0   31.80    6.30
  -4  10   0   35.90    6.60
  -4  10   0   31.90    6.40
  -4  10   0   39.40    6.30
   4  10   0   40.70    4.30
  -4  10   0   30.50    8.10
   4  10   0   46.10    6.20
   4  10   0   38.00    5.30
  -4  10   0   33.70    6.50
  -4  10   0   37.60    5.60
  -5 -10   0   67.99   11.90
  -5 -10   0   72.39   11.50
   5 -10   0   79.09   13.30
   5 -10   0   72.69    8.70
  -5 -10   0   83.39   11.30
  -5 -10   0   68.29   10.70
  -5 -10   0   59.39   10.20
  -5 -10   0   70.79   10.70
   5 -10   0   70.09    7.80
   5  10   0   61.89    8.20
   5  10   0   84.49    8.60
  -5  10   0   63.79    8.40
  -5  10   0   63.39    9.70
  -5  10   0   63.59    6.80
  -5  10   0   65.19    8.10
   5  10   0   69.79    8.20
  -5  10   0   67.69   11.90
   5  10   0   71.79   10.20
  -5  10   0   55.79    7.60
  -5  10   0   63.79    8.00
   5  10   0   73.39    8.30
   6 -10   0  179.48   15.80
   6 -10   0  198.98   21.30
  -6 -10   0  189.98   18.70
  -6 -10   0  200.68   18.90
   6 -10   0  168.48   15.80
   6 -10   0  168.38   14.30
  -6 -10   0  137.49   18.50
  -6 -10   0  171.38   19.10
  -6 -10   0  168.18   18.10
  -6  10   0  147.99   12.70
  -6  10   0  175.18   14.90
   6  10   0  175.18   15.40
  -6  10   0  176.38   15.50
   6  10   0  176.68   13.70
   6  10   0  194.58   14.80
  -6  10   0  198.48   19.70
   6  10   0  183.58   15.10
  -6  10   0  128.49   14.70
  -6  10   0  171.48   18.50
   7 -10   0   74.79    9.10
  -7 -10   0   83.99   12.90
  -7 -10   0   74.99   12.20
  -7 -10   0   69.39   12.10
  -7 -10   0   78.99   12.30
  -7 -10   0   57.79   15.00
   7 -10   0   72.79   12.70
   7  10   0   90.59   10.20
   7  10   0   78.09    9.90
   7  10   0   91.79    8.50
   7  10   0   93.99   10.90
  -7  10   0   92.29   10.20
  -7  10   0   77.19    9.10
  -7  10   0   63.69    8.40
  -8 -10   0   48.20   10.90
   8 -10   0   29.10   14.40
  -8 -10   0   44.60   10.80
  -8 -10   0   51.29   15.40
  -8 -10   0   77.29   12.10
  -8 -10   0   61.69   13.10
   8 -10   0   54.69    7.50
  -8  10   0   45.00    7.20
  -8  10   0   49.60    8.80
   8  10   0   61.19    6.50
  -8  10   0   41.70   11.00
  -8  10   0   45.50    8.50
   8  10   0   42.60    9.30
  -9 -10   0   51.79   12.40
   9 -10   0   40.00    7.10
  -9 -10   0   47.70   13.40
  -9 -10   0   39.80   10.60
  -9 -10   0   34.80   10.90
  -9  10   0   28.30    6.60
  -9  10   0   50.99    9.00
  -9  10   0   47.70    8.80
   9  10   0   46.20    8.00
  -9  10   0   37.90   10.20
   9  10   0   57.09    9.60
   9  10   0   49.20    5.90
  -9  10   0   28.30   12.00
 -10 -10   0   -5.30   10.60
 -10 -10   0    9.00   12.60
 -10 -10   0  -14.40   10.10
 -10 -10   0    6.40    9.90
  10 -10   0    8.20    5.70
 -10 -10   0    0.90   10.20
  10 -10   0    5.90    7.00
 -10  10   0    2.00    6.30
  10  10   0    2.40    2.70
 -10  10   0   -2.80    7.40
  10  10   0   11.20    6.70
  10  10   0   10.30    5.70
 -10  10   0   -4.00    4.80
 -10  10   0    8.60    6.80
  11 -10   0   16.90    7.70
 -11 -10   0   24.20   10.60
  11 -10   0   27.30    6.90
 -11 -10   0   21.80   11.80
 -11 -10   0   22.30   16.40
 -11 -10   0   17.70   12.20
 -11  10   0   37.40    7.90
  11  10   0   22.90    7.70
  11  10   0   44.40    7.80
 -11  10   0   25.80    8.60
 -11  10   0   16.00    9.60
  12 -10   0    9.20    5.40
  12 -10   0   10.60    9.00
 -12 -10   0    3.50   11.70
 -12 -10   0    1.70   13.10
 -12 -10   0   17.00   11.60
 -12 -10   0  -21.20   11.20
  12  10   0    6.80    6.80
 -12  10   0   20.80    9.40
 -12  10   0    5.80    8.00
  12  10   0   13.80    7.40
 -12  10   0   25.30   10.60
 -13 -10   0   35.30   19.60
 -13 -10   0   43.80   11.90
  13 -10   0   50.99    8.40
 -13 -10   0   68.39   13.40
  13 -10   0   42.60   12.70
 -13  10   0   52.29   12.80
 -13  10   0   52.39   10.10
 -13  10   0   59.59   10.50
  13  10   0   39.50   10.60
 -14 -10   0   11.00   11.20
 -14 -10   0  -12.90   11.20
 -14 -10   0    6.60   15.40
  14 -10   0   -2.20    7.70
  14 -10   0   -2.00    6.70
 -14 -10   0   17.50   16.10
  14  10   0   -1.30    7.40
  14  10   0   -4.70    8.90
 -14  10   0   13.80   12.00
 -14  10   0   20.40    9.00
 -14  10   0   -3.30    6.70
  14  10   0    1.60    3.70
  14  10   0   -1.00    3.40
 -15 -10   0   64.69   18.30
  15 -10   0   37.50    7.70
 -15 -10   0   59.79   23.00
 -15 -10   0   38.60   14.20
 -15  10   0   66.19   12.90
 -15  10   0   72.39   15.80
  15  10   0   53.49   11.90
  15  10   0   31.00   12.20
 -16 -10   0   -3.10   15.70
 -16 -10   0    9.40   17.20
 -16 -10   0    5.70   12.00
 -16 -10   0    9.90   11.70
  16 -10   0    2.00    7.20
  16 -10   0   -1.10   14.60
 -16  10   0   -1.30   10.20
 -16  10   0   43.10   28.50
  16  10   0   -1.90    7.40
 -16  10   0    5.80    9.00
  17 -10   0   29.30   21.10
  17 -10   0   25.10    7.80
 -17 -10   0   -7.30   12.70
 -17 -10   0   21.10   14.60
 -17 -10   0  -45.70   21.10
 -17  10   0   -4.50   12.20
 -18 -10   0   -9.60   20.40
 -18 -10   0   31.40   16.20
  18  10   0  -14.50   10.70
 -18  10   0   14.00   12.00
   0 -11   0    7.20    8.40
   0 -11   0    7.40    6.30
   0 -11   0    5.30    7.60
   0 -11   0   12.40    7.50
   0  11   0    3.00    4.40
   0  11   0    2.40    3.90
   0  11   0    7.60    7.30
   0  11   0    2.30    3.50
   0  11   0    1.20    4.00
   0  11   0   -1.00    5.60
   1 -11   0   34.80    5.70
   1 -11   0   34.50    7.60
  -1 -11   0   30.70    8.40
   1 -11   0   42.10   11.60
  -1 -11   0   39.30   10.00
   1 -11   0   48.30    9.30
  -1 -11   0   34.00    7.90
  -1 -11   0   39.30    9.30
  -1 -11   0   50.69   10.60
  -1 -11   0   57.49   10.00
  -1  11   0   40.20    7.90
  -1  11   0   31.00    6.80
   1  11   0   46.70    8.90
   1  11   0   48.90    7.40
   1  11   0   52.59    5.90
  -1  11   0   47.30    7.10
   1  11   0   45.80    6.90
   1  11   0   36.90    5.80
  -1  11   0   44.00    6.30
   1  11   0   38.50    5.70
  -1  11   0   32.00   10.10
  -1  11   0   34.20    5.60
  -1  11   0   44.30    7.30
  -2 -11   0   13.30    7.50
  -2 -11   0    8.40    7.50
   2 -11   0   14.70    9.10
   2 -11   0   14.60    8.00
  -2 -11   0   11.60    8.00
   2 -11   0    8.30    4.20
  -2 -11   0    3.60    7.40
  -2 -11   0    6.20   10.40
   2 -11   0   15.20    6.30
  -2 -11   0   15.80    8.10
  -2  11   0   14.60    4.80
  -2  11   0   12.30    4.60
  -2  11   0   10.60    5.00
   2  11   0    7.80    4.80
   2  11   0   18.20    4.50
  -2  11   0   17.00    8.00
  -2  11   0    3.60    5.30
   2  11   0   10.00    5.20
   2  11   0   19.20    5.20
   2  11   0   19.50    8.50
  -2  11   0   14.20    6.00
   2  11   0   11.80    4.50
  -2  11   0   12.20    7.80
  -3 -11   0  552.64   42.20
  -3 -11   0  566.24   42.60
  -3 -11   0  506.15   44.70
   3 -11   0  573.14   41.20
   3 -11   0  567.24   44.40
  -3 -11   0  544.35   43.30
  -3 -11   0  584.84   42.30
  -3 -11   0  563.64   42.10
   3 -11   0  502.75   39.60
  -3  11   0  543.25   42.00
  -3  11   0  584.84   40.40
   3  11   0  595.94   40.70
  -3  11   0  542.05   43.60
   3  11   0  534.85   39.80
  -3  11   0  619.74   40.50
  -3  11   0  548.25   39.80
   3  11   0  548.85   39.30
   3  11   0  518.65   42.30
  -3  11   0  557.14   40.30
  -4 -11   0   21.40    9.20
   4 -11   0   14.10    6.90
  -4 -11   0   33.50   10.40
  -4 -11   0    4.20    9.00
  -4 -11   0   14.50    8.70
   4 -11   0   18.10   11.90
   4 -11   0   24.50    5.20
  -4 -11   0   12.80    8.70
   4 -11   0   20.80    9.50
  -4  11   0   26.10    5.70
  -4  11   0   19.60    4.10
  -4  11   0   12.00   10.20
   4  11   0   25.70    6.60
  -4  11   0   29.20    6.50
   4  11   0   25.40    4.20
   4  11   0   11.60    7.00
  -4  11   0   10.90    6.20
   4  11   0   23.70    5.80
   4  11   0   27.10    6.30
   4  11   0   24.00    5.60
  -4  11   0   30.70    7.00
  -4  11   0   12.90    8.50
  -5 -11   0   40.10   13.20
  -5 -11   0   35.90    9.90
  -5 -11   0   49.40   10.30
  -5 -11   0   36.50    9.50
   5 -11   0   39.70   12.40
  -5 -11   0   26.40    9.80
   5 -11   0   33.50    5.60
   5 -11   0   22.80    8.20
  -5  11   0   32.60    6.60
   5  11   0   31.60    6.80
  -5  11   0   36.20    8.70
  -5  11   0   38.20    5.20
   5  11   0   30.30    6.90
   5  11   0   31.30    5.30
  -5  11   0   33.60    6.30
  -5  11   0   34.90    7.70
   5  11   0   36.60    6.60
  -5  11   0   21.60    9.20
  -5  11   0   36.30    7.50
   6 -11   0   62.89    8.30
  -6 -11   0   62.99   12.00
  -6 -11   0   76.19   12.30
  -6 -11   0   69.79   11.90
   6 -11   0   84.29   16.50
  -6  11   0   91.59   10.30
  -6  11   0   58.89    7.00
   6  11   0   88.99    9.50
  -6  11   0   90.29   10.00
   6  11   0   88.19    9.70
   6  11   0   72.19    9.00
  -7 -11   0   68.79   12.60
   7 -11   0   82.89   15.40
  -7 -11   0   70.49   16.40
  -7 -11   0   73.39   13.40
  -7 -11   0   53.59   11.60
  -7 -11   0   62.29   12.40
   7 -11   0   67.59    8.40
  -7  11   0   75.59    8.90
  -7  11   0   83.99   10.20
   7  11   0   83.89    8.70
  -7  11   0   79.19    9.30
  -7  11   0   77.39   15.50
   7  11   0   72.09    8.90
   7  11   0   87.29   10.10
  -8 -11   0  -11.40   10.60
  -8 -11   0    6.70   14.10
  -8 -11   0   -4.90    8.90
  -8 -11   0   -2.00    9.80
   8 -11   0   -9.10    8.90
   8 -11   0    0.90    5.00
  -8  11   0    1.10   14.80
   8  11   0    3.50    5.80
  -8  11   0    1.50    5.80
   8  11   0    5.00    4.60
  -8  11   0    8.60    6.20
   8  11   0   -3.60    6.50
  -8  11   0    4.80    7.20
  -9 -11   0   12.70   11.50
  -9 -11   0   54.99   14.30
  -9 -11   0   18.30   11.90
  -9 -11   0   31.80   11.30
   9  11   0   33.00    8.00
   9  11   0   34.20    4.70
  -9  11   0   21.50    7.60
   9  11   0   24.20    7.10
  -9  11   0   47.00    8.70
  -9  11   0   42.00    8.70
  -9  11   0   32.70    6.30
  10 -11   0   58.09    8.00
 -10 -11   0   47.30   17.30
 -10 -11   0   54.19   13.40
 -10 -11   0   45.10   13.40
 -10 -11   0   43.50   11.00
  10 -11   0   41.70   10.30
 -10  11   0   67.89   10.20
 -10  11   0   57.39   10.00
 -10  11   0   55.69    8.00
  10  11   0   53.19    9.10
  10  11   0   70.99   10.30
  10  11   0   56.49    5.30
 -10  11   0   65.09   11.30
 -11 -11   0  154.18   20.50
 -11 -11   0  234.68   23.30
 -11 -11   0  213.58   21.40
  11 -11   0  176.08   19.20
  11 -11   0  156.18   16.00
 -11 -11   0  197.78   23.90
 -11  11   0  181.08   18.50
 -11  11   0  186.68   18.40
  11  11   0  177.08   17.60
 -11  11   0  186.98   19.20
  11  11   0  179.18   17.50
 -12 -11   0   51.29   13.30
 -12 -11   0   66.59   13.30
  12 -11   0   41.40   13.90
  12 -11   0   60.59    8.70
 -12 -11   0   62.09   17.40
  12  11   0   84.19   11.60
 -12  11   0   68.09   10.40
 -12  11   0   60.69   12.40
 -12  11   0   56.99   12.90
 -13 -11   0   33.70   15.30
 -13 -11   0   26.90   12.60
 -13 -11   0   37.00   16.40
 -13 -11   0   34.10   13.70
  13 -11   0   22.50   10.30
 -13  11   0   24.10   10.40
  13  11   0   34.40    8.60
  13  11   0   34.40    6.00
 -13  11   0   34.20    9.30
 -13  11   0   36.60    9.60
  14 -11   0   28.10    7.90
  14 -11   0   36.60   11.20
 -14 -11   0   40.20   20.70
 -14 -11   0    9.70   13.00
 -14 -11   0   48.00   13.40
 -14 -11   0   -9.80   16.60
  14  11   0   33.00    9.40
 -14  11   0   41.40   10.40
  14  11   0   31.70   10.40
  14  11   0   38.90    4.50
 -14  11   0   37.80   10.10
 -14  11   0   21.50   15.10
  14  11   0   45.00    4.80
 -15 -11   0   13.20   12.90
 -15 -11   0    8.50   16.40
  15 -11   0    5.60   12.00
 -15 -11   0    8.90   19.20
  15 -11   0   -3.30    7.00
 -15 -11   0    7.20   12.10
 -15  11   0    8.40   19.80
 -15  11   0   -5.80   10.20
  15  11   0   15.40    8.80
 -15  11   0    2.20    7.50
 -16 -11   0   12.80   14.90
  16 -11   0   54.09   15.20
 -16  11   0   42.30   11.90
 -16  11   0   38.30   18.50
  16  11   0   42.50   21.90
 -17 -11   0  -16.20   28.40
 -17 -11   0   -9.40   19.10
 -17  11   0   57.09   27.40
  17  11   0   18.30   13.70
   0 -12   0   49.80   13.10
   0 -12   0   34.50    9.40
   0 -12   0   32.30    8.70
   0 -12   0   53.59   10.30
   0  12   0   35.10    5.70
   0  12   0   36.20    8.40
   0  12   0   40.70    7.00
   0  12   0   43.80    7.50
   0  12   0   41.10    9.90
   0  12   0   51.69    6.70
  -1 -12   0   -2.20    7.90
   1 -12   0    5.00    7.10
  -1 -12   0   14.80    7.90
  -1 -12   0   15.70    8.60
   1 -12   0   15.30   12.20
   1 -12   0   10.30    7.90
  -1 -12   0    7.10    9.70
   1  12   0    2.10    4.30
   1  12   0    8.80    5.50
   1  12   0    9.20    5.20
  -1  12   0    5.90    5.00
   1  12   0    8.20    5.80
  -1  12   0   10.80    5.50
   1  12   0   10.80    5.50
  -1  12   0   15.50    5.20
  -1  12   0    2.10    6.40
   1  12   0   -5.00    7.60
  -1  12   0    5.30    4.80
  -1  12   0    6.80    8.50
  -1  12   0   12.00    7.20
   2 -12   0   68.09    9.50
  -2 -12   0   80.89   12.30
  -2 -12   0   71.29   10.90
  -2 -12   0   44.70   13.80
  -2 -12   0   58.09   11.00
  -2 -12   0   59.79   10.00
  -2 -12   0   20.70   11.90
   2 -12   0   65.19   10.10
   2 -12   0   55.19   14.30
  -2  12   0   41.40    9.90
   2  12   0   77.09    8.50
   2  12   0   64.89    7.20
   2  12   0   46.70   11.60
  -2  12   0   54.09    7.70
  -2  12   0   39.70   11.00
   2  12   0   64.59    8.90
  -2  12   0   66.69    8.30
   2  12   0   71.19    8.30
  -2  12   0   64.49    7.70
  -2  12   0   67.89    8.80
   2  12   0   56.89    7.20
  -2  12   0   62.79    8.90
   3 -12   0   12.10   10.10
  -3 -12   0    7.80    7.10
  -3 -12   0   13.30    8.80
   3 -12   0   13.20    5.30
   3 -12   0    7.90    6.80
  -3 -12   0    7.00   10.00
   3 -12   0    1.50    7.50
  -3 -12   0    5.70   12.30
  -3  12   0   17.10    6.60
   3  12   0   14.60    5.70
  -3  12   0    2.40    6.00
   3  12   0   14.10    4.60
  -3  12   0   12.80    9.40
   3  12   0   14.90    5.50
   3  12   0   18.50    6.00
  -3  12   0    7.30    6.30
   3  12   0    0.50    5.80
  -3  12   0   10.70    6.40
  -3  12   0   10.30    7.70
  -3  12   0   16.00    4.50
  -4 -12   0   58.99   12.50
  -4 -12   0   77.99   12.00
  -4 -12   0   52.69   11.10
   4 -12   0   47.40   10.20
   4  12   0   53.39    6.30
  -4  12   0   63.69    9.10
  -4  12   0   54.79    7.70
   4  12   0   58.09    7.60
  -4  12   0   22.00   10.90
  -4  12   0   43.20    6.10
  -4  12   0   46.60    9.00
  -4  12   0   49.10    8.30
   4  12   0   60.39    9.20
  -5 -12   0    4.90    9.50
   5 -12   0  -11.70    8.80
   5 -12   0    2.90    5.00
  -5 -12   0  -11.70   10.00
  -5 -12   0   12.70    9.60
   5 -12   0   -6.90   11.90
  -5  12   0    3.70    3.60
  -5  12   0    8.80    6.80
   5  12   0    0.40    5.20
  -5  12   0   -2.40    6.00
   5  12   0    2.70    6.30
   5  12   0    2.10    5.60
  -5  12   0   -1.80   10.80
  -5  12   0   -2.70    5.10
   6 -12   0   10.40   12.50
  -6 -12   0   21.10   12.30
  -6 -12   0   18.80   10.50
  -6 -12   0   17.50   10.30
  -6 -12   0    5.40   10.00
   6 -12   0   17.50    5.70
  -6  12   0   17.70    7.40
   6  12   0   26.70    7.00
   6  12   0   20.10    5.00
  -6  12   0   23.80    6.30
   6  12   0    4.10    6.80
  -6  12   0   22.90   12.60
  -7 -12   0   34.60   11.30
  -7 -12   0    0.40    9.80
   7 -12   0   21.40   13.00
  -7 -12   0   10.30   10.40
  -7 -12   0   24.00   15.20
   7 -12   0    7.40    4.90
   7  12   0    5.10    7.00
   7  12   0   18.20    6.40
  -7  12   0    5.60    7.30
  -7  12   0   -0.10    6.00
   7  12   0   12.00    4.80
   7  12   0   21.40    6.70
  -7  12   0   10.70    5.90
  -7  12   0   14.70   14.80
  -8 -12   0    8.70   12.80
  -8 -12   0    3.20   10.20
   8 -12   0    1.30    6.70
  -8 -12   0    1.60   10.10
   8 -12   0   14.80   12.40
  -8 -12   0   -1.00   10.80
  -8  12   0    8.50    7.90
  -8  12   0   -5.30    6.40
   8  12   0    1.70    5.80
   8  12   0    2.60    4.50
   8  12   0   11.50    7.30
  -8  12   0    2.20    5.40
  -9 -12   0   20.40    9.40
   9 -12   0   31.60    6.40
  -9 -12   0   11.60   15.50
  -9 -12   0   16.40   12.60
  -9 -12   0   28.30   12.30
   9  12   0   19.90    8.30
   9  12   0   23.00    4.20
  -9  12   0   29.50    8.10
   9  12   0   24.30    7.00
  -9  12   0   25.80    8.70
  -9  12   0   29.80    6.50
  -9  12   0   27.10    8.30
 -10 -12   0   -7.90   11.70
  10 -12   0    7.80    8.50
 -10 -12   0   20.90   11.00
  10 -12   0    4.40    6.30
 -10 -12   0   14.90   11.30
 -10 -12   0    7.50   16.30
 -10  12   0    2.10    8.00
 -10  12   0   13.40    8.60
  10  12   0    4.00    6.10
  10  12   0    0.70    6.30
 -11 -12   0    6.40   15.70
 -11 -12   0   19.70   17.00
 -11 -12   0   20.70   11.90
 -11 -12   0    8.30   12.40
  11 -12   0    7.40    6.00
 -11  12   0   18.80    9.20
 -11  12   0   13.40    8.70
 -11  12   0   27.00    9.40
  11  12   0   14.70   10.20
  11  12   0    0.50    7.60
 -12 -12   0    3.50   11.10
 -12 -12   0   -6.60   14.30
  12 -12   0   24.70    9.50
 -12 -12   0   32.00   13.40
 -12 -12   0   24.20   18.80
 -12  12   0   14.90   11.40
 -12  12   0   24.00    8.00
  12  12   0   20.90    9.20
 -12  12   0   20.00    9.80
  12  12   0   21.60    7.10
  13 -12   0    0.50    6.10
  13 -12   0   11.90   12.70
 -13 -12   0   18.70   12.70
 -13 -12   0    5.00   16.90
 -13 -12   0   18.60   13.20
 -13 -12   0   16.50   18.60
 -13  12   0   18.40    7.70
 -13  12   0   -1.00    9.90
  13  12   0   -0.40    7.30
  13  12   0    9.30    7.20
 -13  12   0   12.90   11.40
  13  12   0   17.70    5.30
  14 -12   0  -10.30    8.30
  14 -12   0   10.30    6.90
 -14 -12   0  -50.09   19.50
 -14 -12   0    5.10   16.20
 -14 -12   0    4.50   12.90
 -14 -12   0   14.40   12.90
 -14  12   0    7.40    7.70
 -14  12   0   21.20   22.00
  14  12   0   16.00    9.60
  14  12   0    7.90    9.50
 -14  12   0  -10.00    9.80
 -15 -12   0   22.50   13.70
 -15 -12   0   26.50   13.30
 -15 -12   0   25.20   20.60
  15  12   0   19.10   18.80
 -15  12   0   64.79   21.20
 -15  12   0    7.70    9.00
 -16 -12   0  -10.00   13.40
 -16 -12   0   40.50   18.40
 -16 -12   0   12.30   15.30
 -16  12   0   -6.80   19.20
  16  12   0    3.60   10.30
 -16  12   0    8.20    9.90
   0 -13   0   -8.70    8.30
   0 -13   0   -3.00    7.90
   0 -13   0   -4.20   12.50
   0  13   0    4.30    7.10
   0  13   0   -8.40    5.70
   0  13   0   -0.90    6.70
   0  13   0    4.30    5.40
   0  13   0    9.80    8.40
   0  13   0   -3.10    4.90
  -1 -13   0   71.99   11.90
   1 -13   0   66.69   13.80
  -1 -13   0   56.89   11.10
  -1 -13   0   71.39   13.90
   1 -13   0   53.29   10.20
   1 -13   0   78.39   11.70
  -1 -13   0   87.69   13.00
  -1  13   0   74.29   10.00
   1  13   0   66.39    9.80
  -1  13   0   65.29    8.80
  -1  13   0   64.09    8.20
   1  13   0   78.49    9.60
   1  13   0   68.29    9.50
  -1  13   0   78.19    8.90
   1  13   0   84.19    8.20
   1  13   0   65.69    8.00
   2 -13   0   11.40    7.90
  -2 -13   0   19.40    9.20
  -2 -13   0   38.00   12.40
  -2 -13   0    8.80    9.40
   2 -13   0   56.59   14.80
   2 -13   0   12.00    8.80
   2  13   0   22.60    6.70
   2  13   0   21.30    7.40
  -2  13   0   20.20    6.40
  -2  13   0   21.40    5.50
   2  13   0   17.10    9.00
  -2  13   0   42.30    8.00
   2  13   0   22.60    5.90
   2  13   0   31.80    5.70
   2  13   0   20.40    5.70
   3 -13   0   16.60    9.10
  -3 -13   0   -3.80   13.30
  -3 -13   0    8.70   10.50
   3 -13   0   -1.20   13.30
  -3 -13   0    4.10   11.10
  -3 -13   0    2.70    9.30
   3  13   0   17.90    7.40
   3  13   0   23.10    7.00
   3  13   0   20.00    4.80
  -3  13   0   21.80    7.30
  -3  13   0   22.50    7.00
   3  13   0   19.60    5.50
  -3  13   0   17.60    7.90
   3  13   0   17.60    5.40
  -3  13   0   14.40    4.70
   4 -13   0   17.00   13.60
  -4 -13   0   18.10   10.10
  -4 -13   0    8.10   11.10
  -4 -13   0    3.50    9.70
   4 -13   0    4.30    9.80
  -4  13   0    5.70    3.90
  -4  13   0   -0.20    8.60
   4  13   0   -2.90    6.70
   4  13   0   13.70    6.80
  -4  13   0    0.90    6.40
   4  13   0    7.90    5.30
   4  13   0    5.80    4.80
  -4  13   0   -2.30    6.70
  -5 -13   0   18.80   10.70
  -5 -13   0    8.90   11.60
  -5 -13   0    6.40    9.90
   5 -13   0   10.50   13.20
  -5 -13   0   12.80    9.90
   5 -13   0    9.30    7.90
   5  13   0    6.20    5.60
  -5  13   0    3.60    6.40
   5  13   0   11.20    4.90
  -5  13   0   17.90    6.50
  -5  13   0   14.50    7.40
   5  13   0    3.30    6.30
   5  13   0   14.10    6.10
  -5  13   0    9.30    4.30
  -6 -13   0   69.19   13.00
  -6 -13   0   76.19   17.60
  -6 -13   0   77.49   13.60
  -6 -13   0   67.39   13.40
   6 -13   0   73.79   16.00
   6  13   0   85.89    9.70
  -6  13   0   64.79    9.00
   6  13   0   82.19   10.30
   6  13   0   57.39    9.00
  -6  13   0   53.59    8.80
  -6  13   0   75.99    9.60
   6  13   0   69.89    8.80
  -6  13   0   62.19    9.00
  -7 -13   0   31.70   13.50
   7 -13   0   43.00    7.30
  -7 -13   0   51.49   13.60
  -7 -13   0   37.10   12.30
   7 -13   0   63.19   14.90
  -7 -13   0   37.00   10.30
  -7  13   0   55.29    9.10
  -7  13   0   48.00    9.30
  -7  13   0   44.60    8.20
   7  13   0   54.69    9.20
  -7  13   0   48.60    8.10
   7  13   0   64.09    7.10
   7  13   0   59.39    8.80
   7  13   0   34.40    8.00
  -8 -13   0   19.30   11.50
   8 -13   0   20.00   10.80
   8 -13   0    9.80    5.20
  -8 -13   0   19.50   16.20
  -8 -13   0    3.70    8.70
  -8 -13   0    9.30   10.80
   8  13   0   21.10    5.20
  -8  13   0   19.70    7.90
   8  13   0   13.10    7.20
  -8  13   0   -6.20    7.80
  -8  13   0   18.50    6.60
  -8  13   0   12.20    6.20
   8  13   0   15.30    6.70
  -9 -13   0    7.20   10.80
  -9 -13   0   -8.10   12.30
   9 -13   0   -9.40    7.30
  -9 -13   0   16.20   11.20
  -9 -13   0   -4.00   11.70
   9  13   0   -0.10    3.70
  -9  13   0  -10.10    7.20
  -9  13   0   -8.20    7.60
   9  13   0   -4.10    7.10
   9  13   0   -3.70    7.50
  -9  13   0    2.70    8.10
  -9  13   0   14.10    6.80
 -10 -13   0   43.70   12.60
 -10 -13   0   34.20   15.00
 -10 -13   0   15.60   11.20
  10 -13   0   24.60    7.30
  10  13   0   38.70    9.10
 -10  13   0   29.10    9.30
  10  13   0   35.90    7.90
 -10  13   0   25.50    8.10
 -10  13   0   35.40   11.00
 -11 -13   0   45.60   12.80
 -11 -13   0   24.80   15.50
 -11 -13   0   29.40   11.00
  11 -13   0   24.90    9.40
 -11 -13   0    8.60   15.40
  11  13   0   36.40    7.80
 -11  13   0   43.30    9.00
  11  13   0   54.59   10.10
  11  13   0   44.40    9.70
 -11  13   0   43.70   12.60
 -11  13   0   39.10    8.60
  12 -13   0   38.60    7.60
 -12 -13   0   32.90   16.10
 -12 -13   0   62.69   14.80
  12 -13   0   23.60   10.60
 -12 -13   0   19.40   17.60
 -12 -13   0   50.49   13.60
 -12  13   0   56.19   12.40
 -12  13   0   57.09   10.70
  12  13   0   47.40    9.00
  12  13   0   36.70    8.90
 -12  13   0   51.39   11.40
  12  13   0   51.99    7.70
 -13 -13   0   61.99   19.50
  13 -13   0   35.30   12.20
 -13 -13   0   71.19   21.70
  13 -13   0   84.79   10.20
 -13 -13   0  103.19   16.60
 -13 -13   0   78.79   19.50
 -13  13   0   81.69   13.60
 -13  13   0   77.39   12.70
 -13  13   0   96.19   23.10
  13  13   0   66.59   12.00
  13  13   0   89.59   10.90
 -14 -13   0   25.50   20.30
 -14 -13   0   33.50   14.60
 -14 -13   0   12.10   11.60
 -14  13   0   37.10   11.80
 -14  13   0   49.30    9.00
  14  13   0   13.70    8.00
  14  13   0   36.10   14.80
 -15 -13   0   -5.20   14.90
 -15 -13   0  -28.90   17.10
  15 -13   0   -7.20    6.90
 -15 -13   0  -27.80   13.20
  15  13   0  -11.20    7.40
 -15  13   0  -11.20    9.30
 -15  13   0    1.90   10.80
 -16 -13   0   -2.90   13.50
 -16 -13   0   25.80   19.50
 -16 -13   0   60.09   26.70
  16  13   0  -15.00    9.60
 -16  13   0    9.00   12.40
   0 -14   0   13.50    8.50
   0 -14   0   12.90    9.80
   0 -14   0    7.40   14.40
   0  14   0   10.70    5.80
   0  14   0   21.20    7.60
   0  14   0    4.20    5.60
   0  14   0   12.60    7.20
   0  14   0   13.30    7.60
   1 -14   0    3.70   10.70
   1 -14   0    9.40   14.30
  -1 -14   0   -5.40   11.00
   1 -14   0   -0.90    8.60
  -1 -14   0    3.20    9.60
  -1  14   0    3.30    7.20
   1  14   0   -3.60    5.80
   1  14   0    5.40    6.70
  -1  14   0   -6.20    5.30
  -1  14   0    6.80    6.00
  -1  14   0   -4.00    5.70
   1  14   0   11.80    8.00
   1  14   0   -4.10    5.70
  -1  14   0   -1.40    4.80
  -2 -14   0   60.99   16.50
  -2 -14   0   90.79   13.70
  -2 -14   0   48.20   11.70
   2 -14   0   68.99   15.20
   2 -14   0   34.30   12.80
   2 -14   0   74.89   13.40
  -2 -14   0  102.09   13.90
   2  14   0   75.69   10.50
  -2  14   0   76.19    8.90
   2  14   0   57.79    8.60
  -2  14   0   86.59    9.80
   2  14   0   60.39    9.30
  -2  14   0   61.69   10.70
  -2  14   0   76.69    9.50
   2  14   0   84.29    8.80
   2  14   0   68.19   10.50
  -2  14   0   84.09    9.60
  -2  14   0   66.49    8.10
   2  14   0   80.09    8.70
  -3 -14   0   13.80   12.00
  -3 -14   0    1.70   11.60
   3 -14   0    8.60   11.30
  -3 -14   0   -8.10    9.30
   3 -14   0   37.30   15.00
  -3 -14   0   21.60   10.70
   3  14   0   13.20    5.70
  -3  14   0   18.70    7.10
  -3  14   0   10.10    6.10
   3  14   0    8.20    4.80
  -3  14   0   22.10    8.80
   3  14   0   14.40    5.80
  -3  14   0    6.10    5.60
   3  14   0    5.70    6.20
  -3  14   0    4.10    6.90
   3  14   0   10.90    6.30
  -3  14   0   17.00    5.30
   4 -14   0   33.50   11.80
  -4 -14   0   30.20   10.90
  -4 -14   0   22.90   12.50
  -4 -14   0   17.30   12.30
   4 -14   0   33.80   12.60
  -4 -14   0   33.30   13.30
  -4  14   0   30.80    8.30
   4  14   0   27.30    6.80
   4  14   0   24.00    7.00
  -4  14   0   24.50    6.60
  -4  14   0   34.60    8.10
   4  14   0   38.80    7.40
  -4  14   0   27.40    5.90
   4  14   0   45.10    7.30
  -4  14   0   32.70    6.30
   5 -14   0   -9.90   12.20
  -5 -14   0    6.50   10.50
  -5 -14   0  -11.40    9.50
  -5 -14   0    0.60    8.30
  -5 -14   0  -23.30   11.10
  -5  14   0   -3.70    5.90
  -5  14   0    1.70    5.60
  -5  14   0    4.60    6.70
   5  14   0   -3.80    5.60
  -5  14   0   -5.60    6.90
   5  14   0    1.50    7.00
   5  14   0    7.20    6.00
   5  14   0    5.50    7.10
  -6 -14   0    7.30   10.70
   6 -14   0   15.00   13.50
  -6 -14   0   25.40   11.30
  -6 -14   0   -1.50   11.90
  -6 -14   0    7.60   15.30
  -6  14   0    4.80    6.20
   6  14   0   12.30    7.40
   6  14   0   12.10    5.60
  -6  14   0   13.80    6.50
   6  14   0   17.10    6.60
   6  14   0   12.30    6.40
  -6  14   0    4.80    6.70
  -6  14   0    3.20    8.10
  -7 -14   0   22.70   12.70
  -7 -14   0   12.20   12.30
  -7 -14   0  -22.80   14.30
  -7 -14   0    1.60    9.00
   7 -14   0   10.80   11.30
  -7  14   0   12.50    7.40
   7  14   0    5.90    4.80
   7  14   0    6.60    6.40
  -7  14   0   25.40    8.30
  -7  14   0   14.80    7.10
   7  14   0    2.80    6.80
  -7  14   0    1.00    6.60
  -8 -14   0    2.50   12.20
  -8  14   0   -3.80    6.10
  -8  14   0   -4.80    7.70
   8  14   0    3.00    7.40
   8  14   0    0.80   12.50
  -8  14   0   -6.10    6.80
  -9 -14   0    3.70   17.50
  -9 -14   0   31.80   11.00
  -9 -14   0   34.80   12.70
   9  14   0   40.60    9.60
   9  14   0   29.10    8.50
  -9  14   0   22.70    7.60
  -9  14   0   23.80    7.80
   9  14   0   25.70    4.70
 -10 -14   0   11.70   15.60
 -10 -14   0   27.00   12.60
 -10 -14   0   20.60   11.10
 -10 -14   0   59.59   20.30
  10 -14   0   19.40    9.60
 -10  14   0   28.50    9.70
 -10  14   0    4.80   12.60
  10  14   0   32.10    7.50
  10  14   0   47.40    9.80
  10  14   0   30.40    7.80
 -10  14   0   43.30   10.00
 -11 -14   0   -2.90   11.60
  11 -14   0   11.20    9.50
 -11 -14   0   19.40   18.80
 -11 -14   0   22.80   17.70
 -11 -14   0    9.60   13.20
 -11  14   0   19.30   13.60
 -11  14   0   11.30    9.30
  11  14   0    4.40    8.60
 -11  14   0  -23.00    8.70
  11  14   0   -1.70    8.10
  11  14   0    0.70    6.40
  12 -14   0   11.50   11.00
 -12 -14   0    2.00   13.00
 -12 -14   0  -30.30   17.80
 -12 -14   0    5.60   13.10
 -12  14   0   14.70   14.80
  12  14   0    4.40    7.50
 -12  14   0   10.50    8.50
 -12  14   0  -12.40    8.60
 -13 -14   0   -2.50   11.10
 -13 -14   0  -15.10   19.00
 -13 -14   0   16.80   11.40
  13  14   0    2.10    9.70
 -13  14   0   -2.90    7.40
  13  14   0   -0.50    5.20
 -13  14   0   -3.80    8.50
 -14 -14   0   20.60   13.40
 -14 -14   0    9.60   17.10
 -14 -14   0   33.20   14.50
 -14  14   0   18.10    8.60
  14  14   0   13.10    7.90
 -14  14   0    3.80   10.00
  14  14   0  -11.00    9.80
 -15 -14   0   -2.80   14.10
 -15 -14   0   27.20   19.90
 -15 -14   0  -11.90   19.50
  15  14   0    4.40   11.60
 -15  14   0   15.50   11.60
 -15  14   0   18.30   12.50
   0 -15   0   -8.10   10.00
   0 -15   0    9.50   12.00
   0 -15   0   -6.30   11.50
   0  15   0   -9.90    5.40
   0  15   0    1.30    7.00
   0  15   0   -7.60    7.40
   0  15   0    1.10    6.10
   0  15   0    0.50    5.50
   1 -15   0   58.79   12.10
  -1 -15   0   51.49   16.70
  -1 -15   0   48.40   13.20
   1 -15   0   36.90   14.10
  -1 -15   0   34.60   10.00
   1  15   0   50.39    7.70
  -1  15   0   41.50    9.90
   1  15   0   49.50    8.00
   1  15   0   58.99    8.90
   1  15   0   35.00    9.10
  -1  15   0   39.80    8.50
  -1  15   0   40.60    7.00
   1  15   0   62.89    8.20
  -1  15   0   60.79    9.40
  -1  15   0   56.39    9.70
   2 -15   0  -10.30   11.80
   2 -15   0  -18.70   10.70
  -2 -15   0    4.90   10.40
  -2 -15   0  -13.30   11.00
  -2 -15   0    0.90   10.40
  -2  15   0   -1.60    5.30
   2  15   0   10.60    6.80
  -2  15   0   11.40    9.30
   2  15   0   -1.60    7.10
  -2  15   0   -5.00    5.70
   2  15   0   -0.40    6.30
   2  15   0   -6.30    5.40
   2  15   0    2.90    6.30
  -2  15   0   -3.00    6.10
  -2  15   0   -2.00    7.30
   3 -15   0   14.00   14.90
   3 -15   0  -12.60   10.70
  -3 -15   0  -14.60    8.10
  -3 -15   0   -4.20   12.20
  -3 -15   0   13.90   13.10
  -3 -15   0   -1.90   14.20
   3  15   0   -1.20    8.00
  -3  15   0    2.20    6.10
   3  15   0    2.90    5.60
   3  15   0    6.20    6.80
  -3  15   0   -5.60    4.30
  -3  15   0    3.50    6.80
   3  15   0  -11.40    7.20
   3  15   0    8.20    6.80
  -3  15   0    0.00    6.10
  -4 -15   0   24.90   16.00
  -4 -15   0   31.30   13.70
  -4 -15   0   19.50   11.40
   4 -15   0   -5.30   10.90
  -4 -15   0   12.60   18.50
   4  15   0    4.20    5.90
   4  15   0    3.00    6.20
   4  15   0   -8.50    7.30
  -4  15   0   -0.50    5.70
  -4  15   0   14.40    6.40
   4  15   0   22.80    8.40
   4  15   0   17.90    6.40
  -4  15   0   11.50    4.50
  -4  15   0    3.30    6.50
  -4  15   0   10.60    7.40
  -5 -15   0   19.90   13.60
  -5 -15   0    8.80   13.20
  -5 -15   0   33.70   12.00
   5 -15   0   45.70   15.60
  -5 -15   0   26.70   12.10
   5  15   0   42.10    7.30
   5  15   0   21.10    7.00
   5  15   0   39.50    8.30
   5  15   0   22.10    7.60
  -5  15   0   18.40    7.60
  -5  15   0   37.90    8.20
   5  15   0   14.90    8.20
  -5  15   0   20.20    6.70
  -5  15   0   17.10    7.70
  -6 -15   0   35.10   13.50
   6  15   0   29.00    8.00
  -6  15   0   23.40    7.60
   6  15   0   46.90   11.70
  -6  15   0   25.20    8.10
  -7 -15   0  166.88   26.40
  -7 -15   0  205.68   23.70
   7 -15   0  216.88   24.90
  -7 -15   0  200.48   25.50
  -7  15   0  204.98   19.20
   7  15   0  208.18   19.30
  -7  15   0  214.78   19.70
   7  15   0  199.88   16.70
   7  15   0  216.18   19.80
  -8 -15   0   54.29   14.30
  -8 -15   0   47.30   15.80
  -8 -15   0   11.50   15.10
  -8 -15   0   34.70   12.50
  -8  15   0   45.40    9.80
   8  15   0   20.70    8.30
   8  15   0    3.30    8.70
  -8  15   0   42.20    9.20
   8  15   0   19.30    5.40
  -8  15   0   12.60    9.30
  -8  15   0   23.30    8.60
   8  15   0   21.40    8.00
  -9 -15   0    2.60   11.60
  -9 -15   0  -10.00   12.30
  -9 -15   0   -7.80   15.80
   9 -15   0   10.90    9.60
  -9 -15   0  -10.40   14.50
   9  15   0   15.80    8.40
  -9  15   0    3.70    8.70
  -9  15   0    8.50   10.60
   9  15   0    1.40    3.80
   9  15   0   -2.60    7.10
  -9  15   0   -1.10    8.60
   9  15   0   -0.70    7.00
 -10 -15   0   72.69   24.70
 -10 -15   0   35.20   24.60
 -10 -15   0   42.80   17.60
  10  15   0   36.60   11.00
 -10  15   0   56.89   17.20
  10  15   0   37.70    8.60
 -11 -15   0    6.60   11.40
 -11 -15   0    0.80   12.20
 -11 -15   0    8.40   15.80
  11  15   0    3.20    8.90
 -11  15   0   12.70    7.90
 -11  15   0   10.50   10.50
  11  15   0    2.90    6.60
 -12 -15   0   -1.00   15.60
 -12 -15   0   -3.00   13.90
 -12 -15   0    0.40   13.10
  12  15   0    2.60    7.70
 -12  15   0   -1.40    7.30
  12  15   0   14.20    5.80
 -13 -15   0   10.80   17.70
 -13 -15   0    9.70   17.00
 -13 -15   0   29.40   15.10
 -13  15   0    8.20   10.60
  13  15   0    4.40   11.40
 -13  15   0    0.70    7.60
 -14 -15   0   33.00   17.50
  14  15   0    7.90   13.80
 -14  15   0   14.00    9.30
 -14  15   0  -22.40   22.70
   0 -16   0   10.00   11.70
   0  16   0    7.20    6.00
   0  16   0   -4.60    6.60
   0  16   0   -0.40    8.60
   1 -16   0    8.10   12.40
  -1 -16   0   26.00   12.40
   1 -16   0    6.20   19.90
   1  16   0    8.40    6.40
   1  16   0   11.40    6.80
   1  16   0   16.10    8.60
  -1  16   0   11.80    5.60
  -1  16   0    4.30    7.40
  -1  16   0   16.10    9.70
   2 -16   0   79.09   15.10
  -2 -16   0   27.40   14.00
  -2  16   0   36.90    6.70
   2  16   0   47.70    9.70
  -2  16   0   47.20    9.00
  -3 -16   0   -9.00   11.80
  -3 -16   0    6.50   13.10
   3 -16   0   13.10   15.50
   3  16   0    9.80    6.30
   3  16   0   12.80    8.10
  -3  16   0   10.10    5.00
   3  16   0   23.90    7.40
  -3  16   0   11.90    8.30
   3  16   0   34.80    9.10
  -4 -16   0   73.39   19.10
   4 -16   0   54.59   14.50
  -4 -16   0   87.29   15.40
  -4 -16   0   76.99   26.70
  -4  16   0   63.69   10.20
  -4  16   0   63.79    9.60
   4  16   0   64.09    9.70
  -4  16   0   72.89   11.50
   4  16   0   56.59    9.10
   4  16   0   83.29    9.60
  -5 -16   0    7.80   13.00
   5 -16   0    0.10   11.90
  -5 -16   0  -10.10   13.30
  -5 -16   0   -0.80   13.30
  -5 -16   0   -4.10   13.00
   5  16   0    3.70    7.50
   5  16   0   -3.30    6.00
  -5  16   0   -5.80    7.40
   5  16   0    4.40    6.10
  -5  16   0   12.80    8.20
  -5  16   0    8.50    7.40
  -6 -16   0   -1.00   13.90
  -6 -16   0   -7.80   14.30
  -6 -16   0   10.20   13.50
  -6 -16   0    1.10   14.20
   6 -16   0  -25.00   13.30
  -6  16   0    1.80    8.00
  -6  16   0    1.10    7.90
   6  16   0   -2.40    7.90
   6  16   0    3.50    7.50
  -6  16   0  -11.20    7.60
   6  16   0  -11.50    6.60
   6  16   0   -2.30    5.40
   7 -16   0    6.70   11.80
  -7 -16   0    8.90   12.70
  -7 -16   0  -18.30   13.10
  -7 -16   0   15.10   15.40
  -7 -16   0   43.00   19.00
  -7  16   0   10.10    8.80
   7  16   0    0.60    8.00
   7  16   0    9.90    8.30
   7  16   0   -0.80    6.80
  -7  16   0   10.40    7.00
  -7  16   0   10.80    8.90
   7  16   0    9.60    5.10
  -7  16   0   -6.00    8.80
  -8 -16   0   -9.60   14.50
  -8 -16   0  -13.20   17.90
  -8 -16   0    1.40   14.30
  -8  16   0  -19.40    9.70
   8  16   0    1.50    4.90
   8  16   0   -6.30    6.80
   8  16   0   -3.90    8.80
  -8  16   0    4.00   17.20
  -8  16   0    6.60    8.70
   8  16   0   -1.30    7.30
  -9 -16   0   17.80   16.30
  -9 -16   0   25.70   17.50
  -9 -16   0   11.80   20.30
  -9  16   0   40.50   11.00
   9  16   0   36.60    9.00
 -10 -16   0   42.30   20.70
 -10 -16   0   51.19   15.00
 -10 -16   0   51.39   16.00
 -10  16   0   62.99    9.80
  10  16   0   71.79   11.40
  10  16   0   50.09    9.30
 -10  16   0   49.90   12.70
  10  16   0   45.60    8.20
 -11 -16   0   -5.90   21.70
 -11 -16   0  -13.80   26.50
 -11  16   0  -14.30   11.60
 -11  16   0    7.50   12.70
  11  16   0    9.10    8.50
 -12 -16   0  -47.10   16.90
 -12 -16   0   -3.80   13.60
 -12 -16   0    0.70   17.50
  12  16   0   10.10    6.30
  12  16   0   18.60    9.50
 -12  16   0  -11.50    7.60
 -13 -16   0   15.90   15.60
 -13 -16   0   23.20   21.30
 -13 -16   0   43.30   37.30
 -13  16   0    8.00    8.60
  13  16   0   15.80   18.20
   0 -17   0    5.10   13.60
   0  17   0    1.00    6.20
   0  17   0    7.20   10.10
   0  17   0   11.70    7.20
   0  17   0   -3.10    4.50
   0  17   0   -1.70    6.60
   1 -17   0   -2.00   15.60
  -1 -17   0   20.60   14.00
  -1 -17   0   -0.70   13.60
   1  17   0   12.90    6.70
   1  17   0   13.20   11.00
  -1  17   0   27.80    7.40
  -1  17   0    7.80    7.10
  -1  17   0   15.00    6.10
   1  17   0   13.00    7.20
  -1  17   0   16.90    7.10
   1  17   0   19.10    6.70
  -2 -17   0  -16.10   16.30
   2 -17   0   34.30   17.00
  -2  17   0   -5.30    6.10
  -2  17   0  -12.40    6.30
   2  17   0   -3.40    5.70
   2  17   0   -8.00    5.20
  -2  17   0   -1.60    6.70
  -2  17   0    1.90    6.90
   2  17   0  -14.10    8.70
   2  17   0   -5.50    6.50
  -3 -17   0    4.40   14.00
   3 -17   0    5.50   13.10
   3  17   0    0.30    9.70
  -3  17   0   10.00    7.30
  -3  17   0    9.40    8.60
   3  17   0    1.90    6.90
  -3  17   0   13.50    7.70
   3  17   0   11.70    7.60
   3  17   0   10.30    6.00
   4 -17   0   18.40   13.70
  -4 -17   0   14.50   13.60
  -4 -17   0   12.10   13.00
  -4 -17   0    1.50   13.80
  -4  17   0   12.20    8.80
  -4  17   0   -8.10    7.50
   4  17   0    5.40    8.10
  -4  17   0    2.30    7.60
   4  17   0   -0.70    6.10
   4  17   0    6.70    5.60
  -5 -17   0  -21.10   13.20
  -5 -17   0  -20.40   15.60
   5 -17   0  -17.10   11.70
  -5 -17   0   -3.20   13.10
  -5  17   0    8.00    9.00
   5  17   0   -1.70    4.80
   5  17   0   -1.60    9.00
  -5  17   0    4.70   10.10
   5  17   0    4.10    6.50
  -5  17   0   -3.50    7.60
   6 -17   0    3.80   16.50
  -6 -17   0    3.70   14.50
   6  17   0   12.40    6.50
   6  17   0    8.40    7.90
  -6  17   0   25.10   16.80
   6  17   0   17.60    9.30
  -7 -17   0   34.00   16.40
  -7 -17   0   29.30   16.70
   7 -17   0   44.10   16.60
  -7 -17   0   60.79   18.60
   7  17   0   16.50    8.80
  -7  17   0   44.50    9.80
   7  17   0   37.00    6.70
  -7  17   0   65.99   12.00
  -8 -17   0   14.10   16.40
  -8 -17   0   14.10   16.10
  -8 -17   0    0.60   14.20
   8  17   0   17.80    7.90
  -8  17   0   16.80   12.00
   8  17   0   10.70    7.30
  -8  17   0   18.10    7.60
  -9 -17   0  -21.40   15.70
  -9 -17   0  -25.20   18.60
  -9 -17   0   18.30   16.20
   9  17   0   -9.00    6.70
   9  17   0    9.00    7.40
  -9  17   0   18.20    7.60
 -10 -17   0   23.70   17.50
 -10 -17   0    8.50   16.40
 -10 -17   0    1.50   16.80
 -10  17   0   10.80    9.30
  10  17   0   14.50    9.70
 -11 -17   0   -5.80   19.10
  11  17   0   -1.70   11.90
 -11  17   0    8.60    9.20
   0 -18   0  -13.80   16.50
   0  18   0   14.70    9.10
   0  18   0   10.30    6.80
  -1 -18   0    4.80   15.40
   1 -18   0    5.10   13.60
  -1  18   0   -6.10    8.90
   1  18   0  -11.70   19.10
   1  18   0    6.00    6.30
  -1  18   0    1.50    8.00
   1  18   0    4.70    7.20
  -1  18   0    7.50   12.20
   2  18   0    2.00    6.90
  -3 -18   0   26.50   16.50
  -3  18   0    1.80    7.50
  -3  18   0   34.70   16.50
   3  18   0   10.40   12.40
   3  18   0   -5.50    8.70
  -4 -18   0   61.89   18.00
   4 -18   0   47.30   15.30
  -4  18   0   61.39   10.20
  -4  18   0   71.79   10.70
   4  18   0   52.09    7.80
   4  18   0   58.19   12.10
   4  18   0   51.19    9.90
  -5 -18   0    4.60   15.30
   5 -18   0    4.90   16.10
  -5 -18   0   32.10   18.60
   5  18   0    1.10    9.60
  -5  18   0   -5.60    8.40
  -5  18   0   -2.50    8.00
   5  18   0    1.30    4.60
   5  18   0   -1.70    6.40
  -6 -18   0   17.80   15.70
  -6 -18   0  -20.50   14.20
   6 -18   0    4.90   12.90
   6  18   0    6.40    5.30
   6  18   0    2.20    8.10
  -6  18   0   18.00    9.90
   6  18   0    2.20    7.80
  -6  18   0   -5.80    6.50
  -7 -18   0  -32.80   17.30
  -7 -18   0  -16.80   18.30
  -7 -18   0   10.50   24.00
  -7  18   0   -5.60   17.70
   7  18   0    7.60    6.90
   7  18   0   -9.80    8.00
  -7  18   0    1.00    9.20
  -8 -18   0   -1.00   18.70
  -8 -18   0    3.50   16.80
  -8 -18   0  -37.20   38.40
   8  18   0    4.50    7.40
  -8  18   0    3.90    7.30
  -9 -18   0   32.90   19.90
  -9 -18   0   -0.80   28.40
  -9 -18   0   49.40   19.40
  -9  18   0   34.30    9.50
   9  18   0   27.80    9.10
   9  18   0   34.70    8.20
 -10 -18   0   -4.20   19.40
 -10 -18   0  -13.80   18.40
 -10 -18   0    0.00   27.00
 -10  18   0   10.30    8.30
  10  18   0   19.90   10.00
   0 -19   0  -11.10   13.50
   0  19   0   -8.50    6.10
  -1 -19   0   -5.70   14.60
   1 -19   0  -14.60   14.10
   1  19   0    0.90    5.80
   1  19   0   12.70    9.20
  -1  19   0   14.30    7.00
   2 -19   0   -1.40   16.80
  -2 -19   0   -8.60   14.60
   2  19   0    9.00    5.90
  -2  19   0   10.80    7.70
   2  19   0    3.70    6.50
   3 -19   0    9.80   14.10
  -3 -19   0   28.00   19.80
   3  19   0   -3.40    5.40
  -3  19   0   13.20    8.50
   3  19   0  -10.40   12.50
  -4 -19   0   14.70   24.70
  -4 -19   0   -5.30   24.30
  -4  19   0   14.50   15.60
   4  19   0    6.10    7.70
  -4  19   0   14.40    9.50
   5 -19   0   -1.50   18.20
  -5 -19   0   18.30   21.20
  -5 -19   0    6.20   24.20
   5  19   0    4.30    5.90
  -5  19   0    9.60    9.50
   5  19   0    3.00    6.60
   5  19   0   15.90   10.70
  -5  19   0   14.00    9.90
  -6 -19   0    4.90   17.30
  -6  19   0    9.00   13.70
   6  19   0    4.00    9.30
   6  19   0   11.60    7.00
   6  19   0   -3.90    9.50
  -7 -19   0   20.10   19.80
  -7 -19   0   -9.90   31.60
   7  19   0    1.30   10.60
  -7  19   0   -4.90   10.10
  -7  19   0   17.90   18.40
  -8 -19   0   38.20   20.30
  -8  19   0   27.40   10.10
   8  19   0   -3.90    8.80
   8  19   0   -4.10   10.10
   0 -20   0   -0.50   16.40
   0  20   0   21.50    7.00
   1 -20   0   11.20   16.50
  -1 -20   0    8.00   16.80
  -1  20   0    5.10    7.20
   1  20   0   14.00    6.70
  -2 -20   0    8.30   17.70
   2 -20   0   29.60   17.20
  -2  20   0    0.50    7.90
   2  20   0    0.30    6.00
  -3 -20   0   -1.20   28.60
   3  20   0  -19.20    8.00
  -3  20   0    8.20   10.40
   3  20   0    1.70   12.90
   4 -20   0   21.00   18.50
  -4  20   0   -3.90    9.90
   4  20   0    6.90   10.10
   4  20   0    3.80    8.50
   4  20   0   20.90   11.70
   5 -20   0  -23.80   18.70
  -5 -20   0  -15.70   19.90
   5  20   0  -30.20   20.80
  -5  20   0   34.80   10.90
   5  20   0   -4.70   10.10
   5  20   0  -28.00   15.60
 -20   0   1    6.30   13.60
 -20   0   1   -6.90   11.10
  20   0  -1   11.60    9.40
 -19   0   1   12.50   12.00
  19   0  -1   -1.60   10.40
 -18   0   1   -6.80   11.90
  18   0  -1  -12.70    8.20
 -18   0   1   16.30   21.70
 -18   0   1    2.50   13.40
 -17   0   1   13.60   10.30
  17   0  -1  -13.50    7.60
 -17   0   1    3.30   16.30
  17   0  -1   11.90    8.30
 -17   0   1   13.90   10.60
  16   0  -1   -0.90    7.70
  16   0  -1    5.90    7.30
 -16   0   1   14.50    9.80
  16   0  -1    0.90    7.10
 -16   0   1    2.90    8.30
 -16   0   1   -2.20   12.50
  15   0  -1  -12.90    8.50
 -15   0   1    3.20    8.00
  15   0  -1    1.80    6.70
  15   0  -1   -1.80    6.60
 -15   0   1   -3.70    9.00
  14   0  -1    5.10    6.60
  14   0  -1    2.20    7.30
  14   0  -1   -5.00    8.50
 -14   0   1    2.30    7.50
 -14   0   1   -7.10    6.20
  13   0  -1    1.00    6.40
 -13   0   1  -13.90    8.40
 -13   0   1   -0.80    6.70
 -13   0   1   -2.20    5.00
 -13   0   1    0.00    5.70
  13   0  -1   -0.10    7.00
  13   0  -1   -6.10    6.80
 -12   0   1    3.30    5.90
  12   0  -1   -1.80    6.30
  12   0  -1    3.80    7.20
 -12   0   1    5.60    5.00
 -12   0   1    2.30    3.40
 -12   0   1    8.70    8.10
  12   0  -1   -5.70    5.20
  11   0  -1    8.20    5.50
  11   0  -1    1.50    2.80
 -11   0   1    1.10    5.10
 -11   0   1   -2.00    3.00
 -11   0   1    1.00    6.80
  11   0  -1    6.00    5.30
 -11   0   1    3.20    4.50
  11   0  -1    0.70    3.90
  11   0  -1   -2.60    4.70
 -10   0   1   -0.90    5.90
 -10   0   1    6.20    3.60
  10   0  -1    0.30    4.70
  10   0  -1   -1.30    3.40
 -10   0   1   -4.80    3.00
  10   0  -1    2.60    2.50
  10   0  -1   -0.80    2.50
 -10   0   1   -4.10    4.40
  10   0  -1   -0.80    4.40
  10   0  -1    5.70    5.80
  -9   0   1   -3.50    4.10
  -9   0   1    0.80    2.30
   9   0  -1    5.50    3.80
  -9   0   1    0.20    3.30
   9   0  -1    4.90    2.60
  -9   0   1    3.10    3.80
   9   0  -1    1.30    5.10
   9   0  -1    4.40    4.40
   9   0  -1    0.40    2.10
  -9   0   1    4.10    4.00
  -9   0   1    2.90    2.80
   9   0  -1    9.00    4.30
   9   0  -1    1.90    2.50
  -9   0   1    0.70    3.60
  -8   0   1    0.90    2.90
   8   0  -1   -0.20    2.40
  -8   0   1    0.00    2.60
   8   0  -1   -1.80    2.20
   8   0  -1   -3.40    3.00
  -8   0   1    2.90    3.00
  -8   0   1   -2.80    3.40
   8   0  -1    2.00    3.70
   8   0  -1    0.30    3.60
   8   0  -1   -1.40    2.40
   8   0  -1   -4.30    3.20
  -8   0   1   -0.10    1.80
  -8   0   1    0.40    2.20
  -8   0   1   -0.80    3.40
  -7   0   1    2.20    2.20
   7   0  -1    3.70    3.40
   7   0  -1   -1.10    1.80
  -7   0   1   -2.30    2.40
   7   0  -1   -0.10    2.10
   7   0  -1   -0.80    3.40
   7   0  -1    3.90    3.10
  -7   0   1    1.50    3.80
  -7   0   1    2.20    2.80
   7   0  -1    0.20    1.80
   7   0  -1    1.80    3.20
  -6   0   1   -2.50    2.70
   6   0  -1   -1.50    1.70
  -6   0   1   -0.10    1.20
   6   0  -1    3.80    2.70
   6   0  -1   -1.20    2.80
   6   0  -1    4.90    3.20
   6   0  -1   -0.10    2.00
  -6   0   1   -0.90    1.00
  -6   0   1    0.80    2.00
  -6   0   1    1.40    3.00
  -6   0   1   -3.00    2.10
   6   0  -1   -0.50    0.90
   6   0  -1   -2.40    2.70
  -6   0   1   -1.30    1.70
  -6   0   1   -4.40    3.30
   6   0  -1   -1.30    1.70
  -5   0   1   -1.10    1.40
  -5   0   1    3.90    2.10
  -5   0   1    1.90    4.10
   5   0  -1    0.60    2.00
   5   0  -1    4.10    2.30
  -5   0   1    0.00    1.30
  -5   0   1   -3.50    2.30
   5   0  -1    0.20    1.80
   5   0  -1   -2.50    3.00
  -5   0   1    0.90    1.00
  -5   0   1   -0.80    1.80
   5   0  -1   -1.10    3.30
   5   0  -1    1.00    1.00
   5   0  -1   -0.50    2.50
   5   0  -1    0.80    1.70
  -4   0   1    0.60    1.80
  -4   0   1    3.30    1.90
  -4   0   1   -0.70    0.90
   4   0  -1   -0.20    1.50
  -4   0   1    2.00    1.40
  -4   0   1    0.20    3.10
   4   0  -1    0.20    1.90
   4   0  -1    0.80    0.80
  -4   0   1    0.60    0.60
   4   0  -1    2.90    3.00
  -4   0   1    0.20    0.70
   4   0  -1   -0.30    1.60
   4   0  -1   -1.80    2.60
  -4   0   1    1.90    1.00
   4   0  -1    2.10    1.50
   4   0  -1   -0.20    2.90
  -4   0   1    6.10    2.70
   4   0  -1   -0.80    2.90
   3   0  -1    2.50    2.30
  -3   0   1    0.90    0.40
   3   0  -1    0.30    1.10
   3   0  -1    3.50    1.80
  -3   0   1   -0.80    0.80
   3   0  -1   -2.00    1.50
   3   0  -1   -0.80    2.10
   3   0  -1   -0.10    0.60
   3   0  -1   -2.00    1.00
   3   0  -1   -0.40    1.50
  -3   0   1   -1.50    1.20
  -3   0   1    0.80    2.30
   3   0  -1   -0.40    1.10
  -3   0   1    0.50    1.20
  -3   0   1    0.70    0.50
  -3   0   1   -0.10    1.40
  -3   0   1   -0.50    2.40
  -2   0   1   -2.40    1.10
   2   0  -1   -1.60    1.10
   2   0  -1    1.10    0.50
  -2   0   1    0.30    0.30
  -2   0   1   -0.90    0.70
   2   0  -1    2.60    1.20
   2   0  -1   -0.90    0.50
   2   0  -1   -0.40    1.20
  -2   0   1   -2.30    1.20
  -2   0   1   -0.50    1.00
   2   0  -1    1.40    1.10
   2   0  -1    0.20    0.70
  -2   0   1    1.10    0.60
   2   0  -1    0.00    1.20
  -1   0   1   -1.00    0.30
  -1   0   1   -0.80    0.30
  -1   0   1   -0.70    0.30
  -1   0   1   -0.40    0.20
   0   0   1   -0.20    0.20
   0   0   1   -0.10    0.20
   0   0   1   -0.50    0.20
   0   0  -1    0.00    0.20
   0   0   1   -0.40    0.20
   0   0   1    0.40    0.30
   0   0  -1   -0.10    0.20
   0   0   1    0.00    0.30
   0   0   1    0.10    0.30
   1   0   1    0.60    0.50
   1   0   1    0.00    0.50
  -1   0  -1   -0.40    0.50
  -1   0  -1   -0.10    0.70
  -1   0  -1    0.10    0.40
   1   0   1   -0.30    0.60
   1   0   1    1.70    0.50
  -1   0  -1   -0.30    1.00
  -1   0  -1    0.20    0.50
  -1   0  -1    1.40    0.70
   1   0   1   -0.60    1.00
  -1   0  -1   -0.50    0.60
  -1   0  -1    0.10    0.40
   1   0   1    0.30    0.80
   1   0   1   -0.40    0.60
   2   0   1    6.20    1.70
  -2   0  -1    9.50    2.00
   3   0   1    1.80    2.20
   3   0   1   -0.20    2.10
  -3   0  -1   -0.10    1.10
  -3   0  -1   -0.80    1.90
  -3   0  -1   -2.20    1.70
   3   0   1   -3.60    1.90
  -3   0  -1    1.00    1.30
  -3   0  -1    2.10    1.40
   3   0   1   -0.70    2.00
  -3   0  -1   -1.10    2.00
   3   0   1   -0.20    0.90
   3   0   1    0.20    1.40
   3   0   1   -0.10    1.00
  -3   0  -1    2.10    2.00
   4   0   1    3.50    1.40
  -4   0  -1    1.70    1.40
   4   0   1    2.70    1.20
  -4   0  -1    4.50    3.40
   4   0   1   -0.70    1.20
  -4   0  -1    4.20    3.40
  -4   0  -1    0.60    2.80
   4   0   1    3.10    3.30
   4   0   1    2.80    2.00
   4   0   1   -0.40    2.60
  -4   0  -1   -2.80    2.60
   4   0   1    2.20    2.60
   4   0   1   -0.30    3.40
  -4   0  -1    2.60    1.80
  -4   0  -1    1.90    3.10
  -5   0  -1    0.50    3.60
  -5   0  -1    0.80    2.60
   5   0   1    1.60    2.60
  -5   0  -1   -0.40    1.50
  -5   0  -1   -2.50    2.80
  -5   0  -1    0.50    2.30
  -5   0  -1   -2.30    1.80
  -5   0  -1   -1.50    3.30
   5   0   1    0.90    1.30
   5   0   1    0.50    2.80
   5   0   1    2.70    3.50
   5   0   1    0.00    1.00
   5   0   1    3.40    3.60
  -5   0  -1   -1.30    2.80
   6   0   1   -0.50    2.90
   6   0   1   -0.80    2.10
  -6   0  -1   -0.20    1.70
   6   0   1    2.00    2.30
  -6   0  -1   -3.60    2.90
   6   0   1   -1.60    3.80
  -6   0  -1    0.70    3.50
   6   0   1   -0.30    1.30
  -6   0  -1    0.00    3.20
   6   0   1   -0.30    2.40
  -6   0  -1   -3.00    1.80
  -6   0  -1   -3.70    2.50
  -6   0  -1    0.30    2.40
  -6   0  -1   -4.10    3.80
   7   0   1   -0.80    4.40
   7   0   1    2.00    2.80
  -7   0  -1   -3.40    3.90
   7   0   1    1.00    2.80
  -7   0  -1    1.20    4.40
   7   0   1   -1.30    3.80
   7   0   1   -0.50    1.80
   7   0   1   -1.00    1.60
   7   0   1   -1.70    3.70
  -7   0  -1   -1.40    2.80
   7   0   1   -1.90    2.70
  -7   0  -1   -5.80    3.20
  -8   0  -1   -6.50    4.80
   8   0   1    0.50    1.80
  -8   0  -1   -1.90    3.80
   8   0   1    0.20    1.90
   8   0   1    0.80    2.70
   8   0   1    0.70    2.90
   8   0   1   -0.20    3.70
   8   0   1   -0.40    3.40
  -8   0  -1   -1.00    2.20
  -8   0  -1   -5.60    3.70
   8   0   1    3.90    4.30
  -8   0  -1   -1.80    3.90
  -8   0  -1    4.10    2.70
   8   0   1   -3.50    3.90
   9   0   1   -6.70    4.50
   9   0   1    0.30    2.20
  -9   0  -1    2.10    4.60
  -9   0  -1    2.10    2.70
   9   0   1   -6.00    4.30
   9   0   1    2.00    3.20
  -9   0  -1    4.80    5.20
   9   0   1   -3.80    3.20
  -9   0  -1    1.60    5.80
   9   0   1   -4.50    3.20
  -9   0  -1    5.10    4.10
  10   0   1    2.70    2.30
 -10   0  -1   -2.10    5.30
  10   0   1   -1.40    3.70
  10   0   1    1.70    5.10
 -10   0  -1   -3.40    5.00
 -10   0  -1   -2.40    2.70
  10   0   1    0.90    3.20
 -10   0  -1    3.40    4.70
 -10   0  -1    1.50    5.00
  10   0   1    2.70    3.50
  10   0   1    8.20    6.40
  11   0   1   -8.20    4.90
 -11   0  -1   -0.70    3.10
 -11   0  -1    2.50    7.60
 -11   0  -1    2.80    6.10
 -11   0  -1   -0.10    5.80
  11   0   1   -2.90    3.90
  11   0   1    0.90    7.10
  11   0   1    0.10    5.40
  12   0   1    0.60    6.20
  12   0   1   -3.50    6.40
 -12   0  -1    4.50    6.10
  12   0   1    1.20    5.80
 -12   0  -1    7.40    6.80
 -12   0  -1    4.30    7.50
  12   0   1   -2.10    4.30
  13   0   1   -9.80    8.20
 -13   0  -1  -14.10    9.50
 -13   0  -1   -9.80    7.80
  13   0   1   -4.40    6.30
  13   0   1    2.90    6.40
  14   0   1  -16.20    8.70
 -14   0  -1   -8.80   10.50
 -14   0  -1   -0.80    7.80
  14   0   1   -2.00    5.50
  14   0   1    0.80    7.00
 -15   0  -1    6.80   12.50
  15   0   1  -11.90    9.10
 -15   0  -1    4.20    9.50
  15   0   1   -2.90    7.00
 -15   0  -1    4.50    6.90
 -16   0  -1    3.10   14.10
 -16   0  -1    6.20    9.50
  16   0   1   -8.10    7.30
  16   0   1  -11.30   11.30
  17   0   1   -6.30    8.30
  17   0   1    0.70    8.90
 -17   0  -1   -1.50   10.70
 -17   0  -1   -4.20   10.50
 -17   0  -1    0.70   22.40
  19   0   1   -5.10    8.70
 -19   0  -1    1.30   12.00
 -20   0  -1    7.70   18.10
 -20  -1   1   34.10   13.40
 -20  -1   1   45.50   15.20
  20  -1  -1   51.29   10.80
  20   1  -1   40.30   12.20
 -20   1   1   19.90   13.80
 -19  -1   1   77.99   17.10
  19  -1  -1   56.19   13.10
  19   1  -1   67.69   11.30
 -19   1   1   60.79   14.10
 -19   1   1   93.59   45.90
 -18  -1   1   32.30   18.50
 -18  -1   1    7.90   11.20
  18  -1  -1   22.00    9.30
 -18   1   1   14.70   12.90
 -18   1   1   14.90   12.00
 -18   1   1   23.20   21.40
  18   1  -1   27.20    9.40
  18   1  -1    8.30    9.70
 -17  -1   1  575.54   46.70
 -17  -1   1  535.75   49.99
  17  -1  -1  593.74   45.10
 -17  -1   1  538.35   44.00
 -17   1   1  588.04   50.09
 -17   1   1  574.74   43.60
  17   1  -1  588.64   43.90
  17   1  -1  519.85   42.70
 -17   1   1  639.84   45.60
 -16  -1   1   20.60   11.50
  16  -1  -1    8.60    9.70
  16  -1  -1  -12.60    7.50
 -16  -1   1    2.00    8.50
 -16  -1   1    5.70   11.50
  16  -1  -1    1.70    7.10
  16   1  -1   -2.20    7.50
 -16   1   1    3.70   12.00
  16   1  -1  -15.10    6.90
 -16   1   1    2.90    7.20
 -15  -1   1   40.40   12.30
 -15  -1   1   57.29   12.80
  15  -1  -1   25.90   10.10
  15  -1  -1   42.20    7.20
  15  -1  -1   20.70    7.80
 -15  -1   1   46.00    9.30
  15   1  -1   35.80    8.40
 -15   1   1   43.90   12.70
  15   1  -1   33.30   10.20
 -15   1   1   51.59   10.20
  15   1  -1   30.30    7.70
  14  -1  -1  121.39   13.50
 -14  -1   1  133.29   19.30
  14  -1  -1  146.89   17.40
  14  -1  -1  141.79   15.10
  14   1  -1  152.08   15.60
 -14   1   1  157.08   19.10
  14   1  -1  130.69   14.90
 -14   1   1  142.29   15.80
  14   1  -1  157.68   14.60
 -13  -1   1   19.40    8.50
 -13  -1   1   32.30    7.50
  13  -1  -1    8.80    9.50
 -13  -1   1   15.10    5.90
  13  -1  -1   36.50    6.70
  13   1  -1   18.90    7.00
 -13   1   1   22.20    8.50
 -13   1   1   22.20    6.60
 -13   1   1   16.80    6.90
  13   1  -1   12.50    6.90
  13   1  -1   35.00    8.80
  12  -1  -1  354.86   25.90
 -12  -1   1  265.97   23.90
  12  -1  -1  333.87   24.00
  12  -1  -1  352.56   23.60
 -12  -1   1  293.37   24.20
 -12  -1   1  348.47   26.80
  12   1  -1  341.87   23.50
  12   1  -1  319.97   25.40
 -12   1   1  318.57   22.80
 -12   1   1  275.27   23.80
  12   1  -1  319.77   24.60
 -12   1   1  260.67   23.60
 -12   1   1  332.77   24.70
 -12   1   1  346.97   27.00
  12   1  -1  255.57   22.70
 -11  -1   1  304.07   24.80
  11  -1  -1  336.77   24.40
  11  -1  -1  347.77   24.70
  11  -1  -1  366.86   26.30
  11  -1  -1  323.07   24.80
 -11  -1   1  327.07   24.90
 -11  -1   1  348.77   26.70
  11   1  -1  339.37   23.40
 -11   1   1  351.16   25.00
 -11   1   1  318.37   26.00
 -11   1   1  302.87   23.80
  11   1  -1  302.27   24.40
  11   1  -1  336.97   25.20
  11   1  -1  304.17   23.50
  11   1  -1  341.17   25.90
 -11   1   1  358.56   26.80
  11   1  -1  308.07   23.60
 -10  -1   1  527.95   37.20
 -10  -1   1  506.35   36.40
  10  -1  -1  527.15   36.40
  10  -1  -1  519.15   36.20
 -10  -1   1  503.05   36.40
  10  -1  -1  514.15   36.90
  10   1  -1  493.45   37.00
  10   1  -1  459.25   35.40
  10   1  -1  503.15   36.40
 -10   1   1  527.55   36.70
 -10   1   1  499.45   36.40
 -10   1   1  450.65   36.00
  10   1  -1  500.15   35.20
  10   1  -1  506.75   36.10
  10   1  -1  517.85   36.00
   9  -1  -1  327.07   24.10
   9  -1  -1  364.36   25.50
  -9  -1   1  299.27   25.00
  -9  -1   1  327.37   24.00
  -9  -1   1  351.16   25.10
   9  -1  -1  347.57   25.70
  -9  -1   1  397.16   26.40
   9  -1  -1  347.97   25.10
  -9  -1   1  370.76   25.30
  -9  -1   1  308.57   24.10
  -9   1   1  287.97   24.70
   9   1  -1  343.47   24.50
  -9   1   1  325.87   24.50
  -9   1   1  300.97   24.30
  -9   1   1  374.66   25.20
   9   1  -1  350.86   26.00
  -9   1   1  406.66   26.10
   9   1  -1  369.46   25.00
   9   1  -1  350.26   25.10
   9   1  -1  331.27   24.30
  -9   1   1  363.06   25.40
   9   1  -1  327.67   24.20
   8  -1  -1   63.99    6.10
  -8  -1   1   76.29    7.20
   8  -1  -1   67.49    5.70
  -8  -1   1   60.49    6.90
   8  -1  -1   79.59    7.90
   8  -1  -1   68.49    8.00
  -8  -1   1   72.89    7.90
  -8  -1   1   65.09    5.60
   8  -1  -1   75.59    6.70
  -8  -1   1   60.79    7.00
   8  -1  -1   70.69    6.40
  -8  -1   1   58.59    6.00
  -8  -1   1   57.59    5.50
   8  -1  -1   68.39    7.10
  -8   1   1   73.09    8.70
  -8   1   1   63.99    6.70
   8   1  -1   58.79    5.90
   8   1  -1   74.79    7.40
   8   1  -1   80.19    7.00
  -8   1   1   60.19    6.60
   8   1  -1   72.09    7.90
   8   1  -1   72.99    6.20
  -8   1   1   65.49    5.80
   8   1  -1   68.59    7.60
   7  -1  -1 1207.98   83.79
  -7  -1   1 1040.50   83.69
   7  -1  -1 1281.47   84.09
   7  -1  -1 1260.07   84.39
   7  -1  -1 1235.58   84.59
  -7  -1   1 1415.86   84.59
   7  -1  -1 1244.98   84.29
   7  -1  -1 1268.87   83.79
  -7  -1   1 1254.87   84.19
   7  -1  -1 1207.58   83.59
  -7  -1   1 1129.19   83.69
  -7  -1   1 1337.37   84.79
   7  -1  -1 1248.38   84.29
  -7  -1   1 1149.08   83.99
  -7   1   1 1044.20   83.89
   7   1  -1 1209.88   83.89
   7   1  -1 1209.98   84.09
   7   1  -1 1238.78   84.49
   7   1  -1 1304.57   83.99
  -7   1   1 1302.17   84.49
   7   1  -1 1229.78   84.39
   7   1  -1 1212.58   84.19
  -7   1   1 1079.59   83.39
   7   1  -1 1205.08   83.79
  -7   1   1 1085.89   83.69
  -7   1   1 1154.88   83.99
  -7   1   1 1213.58   83.99
   6  -1  -1 1202.08   81.29
  -6  -1   1 1125.09   80.99
  -6  -1   1 1116.49   81.09
  -6  -1   1  985.90   80.69
  -6  -1   1 1343.27   81.39
  -6  -1   1 1153.48   81.09
  -6  -1   1 1303.57   81.59
  -6  -1   1 1142.89   80.69
   6  -1  -1 1165.58   81.49
  -6  -1   1 1127.19   80.79
  -6  -1   1 1043.50   80.69
   6  -1  -1 1162.98   80.69
   6  -1  -1 1187.98   80.89
   6  -1  -1 1266.37   80.79
   6  -1  -1 1202.58   81.39
  -6   1   1 1063.79   80.69
   6   1  -1 1307.17   81.09
   6   1  -1 1220.18   81.49
   6   1  -1 1202.58   81.49
  -6   1   1 1157.08   80.99
  -6   1   1 1350.56   81.39
   6   1  -1 1147.89   80.79
  -6   1   1 1074.59   80.89
   6   1  -1 1148.49   81.09
  -6   1   1 1253.47   80.79
   6   1  -1 1187.18   81.19
  -6   1   1 1087.79   80.99
  -6   1   1 1031.80   80.59
  -6   1   1 1103.19   80.89
   6   1  -1 1179.28   80.49
   6   1  -1 1216.98   81.19
   6   1  -1 1220.38   80.59
   5  -1  -1  282.77   19.90
  -5  -1   1  275.77   19.70
   5  -1  -1  306.47   20.20
   5  -1  -1  289.87   19.80
   5  -1  -1  312.57   19.90
  -5  -1   1  269.17   19.80
  -5  -1   1  259.87   20.10
   5  -1  -1  275.47   20.70
  -5  -1   1  330.57   20.50
  -5  -1   1  315.97   20.70
   5  -1  -1  282.57   20.30
  -5  -1   1  268.97   20.80
  -5  -1   1  276.67   20.00
   5  -1  -1  299.57   20.40
  -5  -1   1  257.07   19.70
   5  -1  -1  282.47   20.80
  -5  -1   1  248.88   19.70
  -5   1   1  266.57   19.90
  -5   1   1  297.97   20.40
   5   1  -1  272.67   20.30
   5   1  -1  288.67   20.70
   5   1  -1  284.47   20.70
  -5   1   1  276.97   19.90
  -5   1   1  288.97   19.80
  -5   1   1  286.17   19.80
  -5   1   1  274.27   20.20
   5   1  -1  290.47   20.00
  -5   1   1  263.97   19.70
   5   1  -1  288.97   19.60
   5   1  -1  279.87   20.20
   5   1  -1  277.97   19.90
   4  -1  -1 4722.63  313.87
   4  -1  -1 4769.12  313.77
  -4  -1   1 4654.93  313.87
  -4  -1   1 4736.43  313.57
  -4  -1   1 4206.58  313.47
  -4  -1   1 3887.41  313.87
   4   1  -1 4641.24  313.67
  -4   1   1 4585.94  314.57
   4   1  -1 4871.91  313.67
  -4   1   1 4425.46  313.57
  -4   1   1 4498.15  313.47
  -4   1   1 4686.33  314.47
  -3  -1   1 1103.19   85.29
  -3  -1   1 1200.68   84.99
  -3  -1   1 1242.38   85.19
   3  -1  -1 1125.29   85.19
  -3  -1   1 1121.09   85.39
   3  -1  -1 1330.27   84.99
  -3  -1   1 1210.48   84.79
   3  -1  -1 1234.18   84.99
  -3  -1   1 1133.89   84.89
   3  -1  -1 1184.98   85.19
  -3  -1   1 1267.27   84.99
  -3  -1   1 1391.76   85.19
   3  -1  -1 1197.68   85.19
   3  -1  -1 1305.97   85.29
   3   1  -1 1272.97   85.19
   3   1  -1 1280.77   84.79
  -3   1   1 1287.07   84.89
  -3   1   1 1209.78   84.89
  -3   1   1 1258.87   84.89
   3   1  -1 1181.78   85.09
  -3   1   1 1144.09   84.99
  -3   1   1 1205.38   84.89
   3   1  -1 1191.48   84.79
  -3   1   1 1287.47   84.79
   3   1  -1 1318.17   84.99
   3   1  -1 1261.87   84.89
   3   1  -1 1280.67   85.19
  -3   1   1 1219.08   84.89
   3   1  -1 1299.87   85.09
   3   1  -1 1267.27   85.09
  -3   1   1 1182.48   85.39
  -2  -1   1   99.29    6.60
  -2  -1   1   90.09    6.50
  -2  -1   1   77.29    7.00
   2  -1  -1   84.99    6.80
  -2  -1   1   80.19    6.50
   2  -1  -1   87.09    6.40
  -2  -1   1   97.49    6.60
  -2  -1   1   90.09    6.60
   2  -1  -1   90.99    7.00
  -2  -1   1   83.29    6.80
   2  -1  -1   86.39    6.60
  -2  -1   1   82.69    6.20
   2  -1  -1   83.49    7.20
   2   1  -1   81.39    6.50
   2   1  -1   89.89    6.30
   2   1  -1   94.79    6.40
   2   1  -1   92.79    6.60
  -2   1   1   87.49    6.40
  -2   1   1   83.29    6.60
   2   1  -1   82.59    6.40
  -2   1   1   89.29    6.30
  -2   1   1  101.79    6.80
  -2   1   1  105.99    6.60
  -2   1   1   78.19    7.30
  -2   1   1   90.39    6.30
  -2   1   1   91.69    6.50
   2   1  -1   92.09    6.60
  -2   1   1   81.19    7.00
   2   1  -1   89.29    6.70
  -2   1   1   89.49    6.40
  -2   1   1   85.29    6.70
   2   1  -1   85.09    6.70
   2   1  -1   89.39    6.80
   2   1  -1  100.99    6.60
  -2   1   1   91.09    6.50
  -2   1   1   87.59    6.50
   1  -1  -1   -0.60    0.20
   1   1  -1   -0.40    0.30
   0  -1   1  257.87   18.90
   0  -1   1  265.77   19.00
   0  -1  -1  272.47   18.90
   0  -1  -1  310.17   19.20
   0  -1   1  296.57   19.20
   0  -1  -1  276.27   19.10
   0  -1   1  280.17   19.10
   0  -1   1  252.87   19.00
   0  -1  -1  255.87   18.90
   0  -1  -1  246.28   18.90
   0  -1   1  282.17   19.00
   0  -1   1  283.07   19.20
   0  -1  -1  280.87   19.10
   0  -1  -1  262.87   19.00
   0  -1  -1  271.67   19.10
   0  -1   1  261.97   19.00
   0  -1  -1  296.27   19.10
   0  -1   1  258.67   19.00
   0  -1  -1  255.17   19.00
   0  -1  -1  267.37   19.00
   0   1   1  276.07   19.10
   0   1   1  297.87   19.00
   0   1  -1  290.47   19.00
   0   1   1  252.27   19.00
   0   1   1  255.97   19.00
   0   1  -1  281.07   19.10
   0   1   1  294.27   18.90
   0   1   1  272.67   19.10
   0   1   1  298.37   19.10
   0   1  -1  272.27   19.00
   0   1  -1  249.28   19.00
   0   1   1  263.97   19.00
   0   1  -1  267.67   19.00
   0   1  -1  279.37   19.00
   0   1  -1  269.97   18.90
   0   1   1  267.07   19.00
   0   1  -1  278.67   19.10
   0   1   1  260.77   19.10
   0   1  -1  306.97   19.00
   0   1  -1  315.17   19.10
   0   1  -1  252.47   19.00
   1  -1   1 2643.84  175.48
   1  -1   1 2454.05  175.48
   2  -1   1  163.18   11.60
  -2  -1  -1  162.48   11.20
   2  -1   1  158.48   11.40
   2  -1   1  143.69   11.40
  -2  -1  -1  183.78   12.10
   2  -1   1  153.48   11.30
  -2  -1  -1  140.59   11.90
   2  -1   1  148.39   11.80
   2  -1   1  174.88   11.60
  -2  -1  -1  174.68   11.60
  -2  -1  -1  158.88   11.40
   2  -1   1  153.78   11.50
  -2  -1  -1  146.99   11.40
  -2  -1  -1  165.98   11.40
  -2  -1  -1  169.28   11.80
   2  -1   1  149.59   11.60
  -2   1  -1  160.78   11.50
   2   1   1  157.18   11.20
  -2   1  -1  161.38   11.60
  -2   1  -1  161.18   11.90
   2   1   1  170.98   11.50
   2   1   1  147.39   11.50
   2   1   1  169.68   11.90
  -2   1  -1  168.08   11.60
  -2   1  -1  147.79   12.30
  -2   1  -1  169.28   11.30
   2   1   1  165.28   11.70
  -2   1  -1  169.18   11.60
   2   1   1  186.28   11.40
   3  -1   1    2.20    1.20
   3  -1   1   -1.40    1.90
  -3  -1  -1    0.40    1.20
  -3  -1  -1    1.00    1.40
  -3  -1  -1    2.20    1.00
  -3  -1  -1    1.20    2.70
   3  -1   1    1.70    1.80
  -3  -1  -1    1.80    2.70
  -3  -1  -1    3.60    0.90
  -3  -1  -1    2.20    2.00
   3  -1   1    2.70    1.70
  -3  -1  -1    3.30    2.30
   3  -1   1    0.80    0.80
  -3  -1  -1    1.10    2.30
   3  -1   1    3.20    1.30
   3  -1   1    0.80    0.70
   3  -1   1    1.30    1.50
   3   1   1    2.50    2.00
  -3   1  -1    0.90    2.60
   3   1   1    2.60    1.00
   3   1   1   -0.70    2.10
  -3   1  -1    1.40    1.70
   3   1   1    1.30    1.00
   3   1   1    0.60    1.00
  -3   1  -1    0.90    1.80
   3   1   1    1.10    2.10
  -3   1  -1   -3.00    3.00
  -3   1  -1    0.60    1.30
  -3   1  -1    1.90    1.70
   3   1   1    1.10    1.70
   4  -1   1   31.80    4.00
  -4  -1  -1   30.50    4.00
  -4  -1  -1   36.90    3.40
  -4  -1  -1   36.30    4.00
  -4  -1  -1   34.40    3.10
   4  -1   1   34.60    4.80
   4  -1   1   30.30    3.10
   4  -1   1   36.20    3.80
  -4  -1  -1   35.70    4.40
  -4  -1  -1   36.90    4.40
  -4  -1  -1   31.20    2.80
  -4  -1  -1   36.40    4.80
   4  -1   1   33.50    3.50
   4  -1   1   39.40    4.30
   4  -1   1   29.60    3.30
  -4   1  -1   28.40    5.00
  -4   1  -1   34.50    3.80
  -4   1  -1   36.30    4.50
   4   1   1   32.90    4.00
  -4   1  -1   30.60    3.50
   4   1   1   40.50    4.40
  -4   1  -1   31.90    3.70
   4   1   1   45.00    5.10
   4   1   1   32.00    4.10
  -4   1  -1   29.00    3.60
  -4   1  -1   36.50    4.10
   4   1   1   39.60    4.20
   5  -1   1  145.29   11.40
  -5  -1  -1  131.09   10.70
  -5  -1  -1  131.09   10.40
  -5  -1  -1  140.19   11.30
   5  -1   1  137.99   10.20
   5  -1   1  145.99   11.20
   5  -1   1  147.99   10.10
   5  -1   1  152.08   11.10
  -5  -1  -1  151.48   11.40
  -5  -1  -1  141.09   10.30
  -5  -1  -1  168.78   11.70
   5  -1   1  139.69   10.90
  -5  -1  -1  134.89   11.20
  -5  -1  -1  174.58   12.60
   5  -1   1  158.68   12.40
   5   1   1  148.49   11.50
  -5   1  -1  117.29   10.90
  -5   1  -1  119.89   11.00
   5   1   1  156.78   11.30
  -5   1  -1  153.48   10.90
  -5   1  -1  150.78   11.80
   5   1   1  152.08   10.50
   5   1   1  144.89   11.10
  -5   1  -1  138.09   11.30
  -5   1  -1  131.49   10.50
  -5   1  -1  152.88   11.60
  -5   1  -1  138.19   11.20
   5   1   1  157.28   11.30
   5   1   1  146.89   11.50
   6  -1   1 1367.76   94.89
  -6  -1  -1 1332.17   94.49
  -6  -1  -1 1538.55   95.09
  -6  -1  -1 1153.18   94.09
   6  -1   1 1364.36   93.79
  -6  -1  -1 1202.18   93.99
  -6  -1  -1 1356.86   94.49
   6  -1   1 1303.47   94.19
   6  -1   1 1437.46   94.49
  -6  -1  -1 1308.27   93.89
  -6  -1  -1 1273.57   94.49
  -6  -1  -1 1502.65   95.09
   6  -1   1 1493.85   94.69
   6  -1   1 1396.96   94.69
  -6   1  -1 1270.07   94.39
  -6   1  -1 1485.05   94.99
   6   1   1 1487.75   94.69
   6   1   1 1425.06   94.39
  -6   1  -1 1344.77   94.19
   6   1   1 1380.66   94.79
  -6   1  -1 1354.36   94.39
   6   1   1 1361.56   94.69
  -6   1  -1 1179.08   94.29
   6   1   1 1337.37   94.19
   6   1   1 1407.86   94.09
  -6   1  -1 1381.86   94.49
  -7  -1  -1 1583.34  109.29
   7  -1   1 1526.05  108.49
   7  -1   1 1478.95  108.89
   7  -1   1 1682.23  109.49
  -7  -1  -1 1471.75  108.59
  -7  -1  -1 1462.95  109.19
   7  -1   1 1667.63  109.39
   7  -1   1 1496.45  108.69
   7  -1   1 1615.04  109.69
   7  -1   1 1541.55  109.29
  -7  -1  -1 1645.04  109.29
  -7  -1  -1 1607.84  110.49
   7  -1   1 1709.73  109.29
  -7  -1  -1 1312.77  108.69
  -7   1  -1 1740.93  109.79
  -7   1  -1 1796.92  109.99
   7   1   1 1637.04  108.79
  -7   1  -1 1530.15  108.89
   7   1   1 1520.45  108.69
   7   1   1 1721.43  109.19
   7   1   1 1522.45  108.89
  -7   1  -1 1643.54  109.39
  -7   1  -1 1327.77  108.79
   7   1   1 1661.73  109.69
  -7   1  -1 1503.05  109.09
   7   1   1 1591.74  109.49
  -8  -1  -1   32.40    5.00
  -8  -1  -1   27.40    2.90
  -8  -1  -1   28.70    5.40
  -8  -1  -1   27.50    5.20
   8  -1   1   24.70    2.40
   8  -1   1   18.40    4.10
   8  -1   1   24.70    3.10
  -8  -1  -1   16.60    3.30
   8  -1   1   24.00    4.10
   8  -1   1   26.90    4.10
   8  -1   1   21.10    6.00
  -8  -1  -1   21.30    4.70
   8  -1   1   29.80    5.10
   8  -1   1   24.40    5.30
  -8   1  -1   24.90    3.90
  -8   1  -1   30.60    4.60
   8   1   1   20.80    4.90
   8   1   1   21.10    3.90
   8   1   1   24.70    4.80
  -8   1  -1   26.90    6.00
  -8   1  -1   17.40    3.40
   8   1   1   20.40    3.60
   8   1   1   27.60    3.10
  -8   1  -1   25.40    5.10
  -8   1  -1   28.10    3.80
   8   1   1   26.20    2.90
   8   1   1   23.50    4.00
   9  -1   1   17.50    3.60
   9  -1   1   17.90    4.00
  -9  -1  -1   19.40    2.70
   9  -1   1   22.40    4.80
   9  -1   1   15.30    2.60
   9  -1   1   18.40    6.30
   9  -1   1    7.30    4.80
  -9  -1  -1   17.90    6.40
   9  -1   1   20.60    4.70
  -9  -1  -1   11.50    4.80
   9   1   1   18.20    4.00
   9   1   1   14.60    2.80
  -9   1  -1   16.90    5.10
  -9   1  -1   16.40    4.40
  -9   1  -1   22.40    5.40
  -9   1  -1   14.70    3.60
   9   1   1   13.10    3.60
   9   1   1   14.00    3.70
  -9   1  -1   21.40    5.70
   9   1   1   18.70    5.20
   9   1   1   12.30    4.60
 -10  -1  -1   28.60    7.80
  10  -1   1   13.20    5.20
 -10  -1  -1   23.00    6.00
  10  -1   1   18.20    4.40
  10  -1   1   35.70    6.50
  10  -1   1   30.10    4.80
 -10  -1  -1   23.10    5.70
 -10  -1  -1   15.30    2.80
  10  -1   1   15.40    4.30
 -10  -1  -1   33.70    6.00
  10  -1   1   25.80    3.00
  10   1   1   19.60    4.10
  10   1   1   21.20    6.10
  10   1   1   23.40    3.40
  10   1   1   17.90    5.10
 -10   1  -1   16.00    5.60
  10   1   1   18.50    6.60
 -10   1  -1   22.90    7.20
 -10   1  -1   28.90    6.30
 -10   1  -1   22.00    5.40
  10   1   1   23.40    4.20
 -11  -1  -1  197.88   16.70
 -11  -1  -1  176.38   17.00
 -11  -1  -1  191.38   19.20
  11  -1   1  204.78   15.10
  11  -1   1  205.88   17.50
  11  -1   1  213.98   16.30
  11  -1   1  196.88   17.00
  11   1   1  225.58   17.20
 -11   1  -1  169.78   16.70
  11   1   1  165.98   16.10
 -11   1  -1  198.18   17.10
 -11   1  -1  185.48   14.90
 -11   1  -1  234.08   19.20
  11   1   1  215.28   18.20
  11   1   1  218.58   16.10
  11   1   1  177.28   14.20
  11   1   1  154.58   15.00
 -12  -1  -1  662.43   54.89
  12  -1   1  795.02   54.09
  12  -1   1  741.83   54.29
 -12  -1  -1  786.62   56.29
 -12  -1  -1  807.32   54.89
  12   1   1  802.12   55.19
  12   1   1  785.02   54.89
 -12   1  -1  643.04   54.89
  12   1   1  673.23   53.59
 -12   1  -1  708.53   53.09
 -12   1  -1  840.22   55.19
  12   1   1  799.32   54.19
 -12   1  -1  861.21   56.89
 -13  -1  -1    1.30    7.10
 -13  -1  -1    2.00   10.30
  13  -1   1   12.20    6.70
  13  -1   1    1.50    6.00
  13  -1   1   10.40    9.20
 -13   1  -1   14.50    8.90
  13   1   1    9.70    8.60
  13   1   1   13.60    5.60
 -13   1  -1   -5.10    8.00
 -14  -1  -1  327.97   27.30
  14  -1   1  334.17   26.40
 -14  -1  -1  327.67   29.80
  14  -1   1  336.87   29.20
 -14  -1  -1  350.36   29.30
  14  -1   1  341.77   26.60
 -14   1  -1  328.57   29.80
  14   1   1  338.57   27.70
 -14   1  -1  316.07   27.90
  14   1   1  340.97   27.40
 -15  -1  -1    8.60   12.40
 -15  -1  -1   23.00    9.00
  15  -1   1    0.20    7.00
 -15  -1  -1   -7.30   11.00
  15  -1   1   -1.60    9.50
  15  -1   1    5.90    6.90
  15   1   1   14.20    7.80
  15   1   1    1.50    6.20
 -15   1  -1   21.90    9.50
 -15   1  -1   15.90   10.20
 -16  -1  -1  126.09   19.90
 -16  -1  -1  143.99   17.60
  16  -1   1  105.69   15.20
 -16  -1  -1  163.78   22.20
  16  -1   1  145.49   15.30
 -16   1  -1  151.88   20.80
 -16   1  -1  124.29   20.30
  16   1   1  162.18   18.50
  17  -1   1   23.10    9.70
 -17  -1  -1   70.59   15.40
 -17  -1  -1   11.70   11.10
 -17   1  -1   37.40   12.20
 -17   1  -1   33.80    9.90
  17   1   1   37.20   11.80
  17   1   1   21.40    9.40
 -18  -1  -1   74.59   30.60
  18   1   1   85.29   13.40
 -18   1  -1   61.19   15.90
 -19  -1  -1   84.59   14.90
  19  -1   1   39.80   12.40
  19   1   1   43.60   10.60
 -19   1  -1   31.40   13.00
  20   1   1  151.18   23.30
  20  -2  -1    3.80   10.10
 -20  -2   1   -6.30   10.40
 -20  -2   1  -22.40   17.50
 -20   2   1   18.00   15.90
  20   2  -1   -1.50    8.80
 -19  -2   1  -11.80   15.10
  19  -2  -1    5.10   11.20
 -19  -2   1    2.80   10.00
 -19   2   1   -0.50   13.70
  19   2  -1   -3.70    8.20
 -19   2   1   -9.40   10.60
 -18  -2   1   16.20   25.00
  18  -2  -1   24.40   11.70
 -18  -2   1   15.40   14.20
  18   2  -1   31.10   11.50
 -18   2   1   15.40   11.90
 -18   2   1   28.00   21.20
 -18   2   1   17.60   14.00
  18   2  -1   25.90   11.10
 -17  -2   1   -3.30   12.40
  17  -2  -1   17.00    9.10
 -17  -2   1   -2.40   17.00
 -17   2   1    6.80   10.10
  17   2  -1    7.90    8.30
  17   2  -1   -4.20    7.80
 -17   2   1   -9.40   12.40
 -16  -2   1   -5.50   10.30
  16  -2  -1    5.30    7.40
 -16  -2   1    7.90    8.60
  16  -2  -1   -6.00    7.70
  16  -2  -1   -8.10    9.50
 -16  -2   1  -12.20   11.10
 -16   2   1   -2.40    9.30
  16   2  -1    1.70    7.90
 -15  -2   1   28.60   11.80
  15  -2  -1   18.40    7.10
  15  -2  -1    3.00    9.60
 -15  -2   1   16.20    8.20
  15  -2  -1    8.50    6.00
 -15  -2   1    5.10    9.10
 -15   2   1   24.50    9.30
  15   2  -1    9.10    7.60
 -15   2   1   46.70   12.20
  15   2  -1   19.30    8.10
  14  -2  -1    9.00    9.30
  14  -2  -1   24.10    6.20
  14  -2  -1    6.70    7.30
 -14  -2   1   14.70   10.90
 -14  -2   1   17.90    8.30
 -14  -2   1    8.20   12.20
  14   2  -1   -2.80    6.30
 -14   2   1   10.20    8.30
 -14   2   1    9.80    5.60
 -14   2   1   -6.40    7.00
 -14   2   1   11.30   10.70
  14   2  -1   16.60    7.70
  14   2  -1   21.00    9.30
 -13  -2   1    3.50    5.80
 -13  -2   1  -19.10    8.40
  13  -2  -1    5.20    6.00
  13  -2  -1   14.20    7.10
 -13  -2   1    8.50    7.20
  13   2  -1   13.10    7.20
 -13   2   1    3.90    5.30
 -13   2   1    9.40    7.80
 -13   2   1    1.00    5.90
  13   2  -1    2.20    7.80
 -13   2   1   19.50    8.70
  12  -2  -1    8.90    5.80
 -12  -2   1    2.60    8.20
 -12  -2   1    7.40    5.70
  12  -2  -1   -1.30    6.50
  12  -2  -1    4.10    4.90
 -12  -2   1    8.10    5.20
  12  -2  -1   15.10    6.90
 -12   2   1   25.60    7.50
  12   2  -1    8.00    3.00
 -12   2   1    9.60    5.80
 -12   2   1   10.20    5.50
 -12   2   1   15.50    8.80
  12   2  -1   10.50    4.60
 -12   2   1    9.90    5.30
  12   2  -1    9.80    6.90
  12   2  -1    4.70    3.70
  12   2  -1   18.50    7.50
 -11  -2   1    2.50    4.80
  11  -2  -1    5.60    5.10
  11  -2  -1    2.60    4.10
 -11  -2   1    8.40    5.80
  11  -2  -1   -2.60    6.90
  11  -2  -1    8.00    5.00
 -11  -2   1    2.20    5.80
 -11   2   1    2.60    4.00
 -11   2   1   10.30    5.00
  11   2  -1    3.40    5.10
  11   2  -1    8.40    3.60
  11   2  -1    0.60    5.80
 -11   2   1   -3.40    5.60
  11   2  -1    3.00    2.80
  11   2  -1   -1.80    4.60
  11   2  -1    4.90    2.80
 -10  -2   1   24.30    6.10
  10  -2  -1   26.00    5.40
  10  -2  -1   21.80    5.10
 -10  -2   1   22.00    5.70
  10  -2  -1   29.90    4.90
  10  -2  -1   24.30    6.70
 -10  -2   1   19.60    5.10
 -10   2   1   20.20    4.90
 -10   2   1   21.30    4.60
  10   2  -1   21.20    3.70
 -10   2   1   21.90    7.00
  10   2  -1   21.00    3.40
  10   2  -1   21.00    6.10
  10   2  -1   30.20    5.10
 -10   2   1   31.30    6.00
  10   2  -1   27.70    6.30
 -10   2   1   20.10    5.10
   9  -2  -1   30.30    5.80
   9  -2  -1   20.20    5.00
   9  -2  -1   26.70    5.50
   9  -2  -1   25.70    5.20
  -9  -2   1   16.20    5.90
  -9  -2   1   12.10    4.50
  -9  -2   1   19.10    4.70
  -9  -2   1   28.30    5.00
  -9  -2   1   17.00    3.10
   9   2  -1   24.80    5.70
  -9   2   1   40.70    6.60
   9   2  -1   17.10    3.30
   9   2  -1   21.60    4.40
  -9   2   1   21.00    3.90
  -9   2   1   14.80    4.30
   9   2  -1   16.10    5.50
   9   2  -1   18.90    3.60
  -9   2   1   18.80    3.90
  -9   2   1   10.10    3.70
   9   2  -1   19.60    3.50
   9   2  -1   29.70    4.70
   8  -2  -1   -0.40    4.30
  -8  -2   1    4.40    3.90
   8  -2  -1    3.30    1.80
   8  -2  -1    3.90    3.50
  -8  -2   1    8.50    3.50
   8  -2  -1    4.20    3.60
  -8  -2   1    3.80    1.90
  -8  -2   1   -1.10    4.40
  -8  -2   1    1.40    2.00
   8  -2  -1    2.90    4.70
  -8  -2   1    5.30    3.20
  -8  -2   1    2.50    1.30
   8   2  -1    2.80    3.40
  -8   2   1    3.90    2.80
   8   2  -1    3.00    2.50
  -8   2   1    2.60    3.30
   8   2  -1    4.30    3.40
   8   2  -1   14.70    4.60
  -8   2   1    4.60    4.50
   8   2  -1    1.60    2.60
  -8   2   1    3.10    3.50
  -8   2   1    0.80    2.60
  -7  -2   1   37.60    4.60
  -7  -2   1   32.20    4.20
  -7  -2   1   21.70    3.20
  -7  -2   1   38.30    5.30
   7  -2  -1   27.20    5.30
   7  -2  -1   28.70    3.40
  -7  -2   1   30.60    4.80
   7  -2  -1   35.20    4.30
  -7  -2   1   28.00    3.30
  -7  -2   1   29.70    3.30
   7  -2  -1   35.00    4.30
  -7  -2   1   28.70    2.80
   7  -2  -1   31.00    5.10
   7   2  -1   32.10    4.20
   7   2  -1   30.20    3.50
  -7   2   1   33.20    4.40
  -7   2   1   29.90    4.80
   7   2  -1   38.60    4.80
   7   2  -1   30.20    2.30
   7   2  -1   32.60    3.60
   7   2  -1   41.40    5.30
   7   2  -1   30.40    4.00
  -7   2   1   35.80    4.50
  -7   2   1   34.00    4.40
  -7   2   1   30.20    3.50
  -7   2   1   33.10    3.70
  -7   2   1   23.90    3.20
  -6  -2   1   31.30    3.70
   6  -2  -1   35.50    3.60
  -6  -2   1   39.40    5.30
  -6  -2   1   30.40    4.00
   6  -2  -1   44.30    4.70
   6  -2  -1   40.80    5.40
  -6  -2   1   38.10    5.00
  -6  -2   1   34.90    3.00
   6  -2  -1   41.30    5.30
  -6  -2   1   43.20    5.00
  -6  -2   1   35.10    4.40
  -6  -2   1   32.90    5.10
  -6  -2   1   40.80    4.50
   6   2  -1   31.30    4.90
  -6   2   1   37.80    3.90
  -6   2   1   37.70    4.20
  -6   2   1   41.70    4.90
   6   2  -1   38.50    4.20
   6   2  -1   36.90    3.20
   6   2  -1   35.80    4.30
  -6   2   1   40.40    3.90
  -6   2   1   34.70    3.70
   6   2  -1   34.90    3.00
   6   2  -1   39.00    4.50
   6   2  -1   38.90    4.70
  -6   2   1   44.00    5.10
   6   2  -1   40.20    4.00
  -6   2   1   30.00    3.60
   6   2  -1   43.70    4.40
   5  -2  -1  118.99    9.40
  -5  -2   1  116.69    9.20
   5  -2  -1  114.89    9.30
  -5  -2   1  111.59    8.80
   5  -2  -1  112.79    9.70
  -5  -2   1  122.49    9.50
  -5  -2   1  133.59   10.10
   5  -2  -1  116.79   10.30
  -5  -2   1   98.19    9.00
  -5  -2   1  120.99    9.50
  -5   2   1  119.09    9.00
  -5   2   1  118.69    9.60
  -5   2   1  136.09    9.70
   5   2  -1  130.59    9.50
  -5   2   1  123.49    8.80
  -5   2   1  111.89    8.50
  -5   2   1  123.89    8.90
   5   2  -1  133.09    9.10
  -5   2   1  112.19    9.20
   5   2  -1  125.59    8.60
  -5   2   1  116.79    8.90
   5   2  -1  136.19   10.30
   5   2  -1  117.49    9.30
   5   2  -1  119.09    9.20
   5   2  -1  118.99    8.50
  -5   2   1  111.99    8.90
   5   2  -1  111.39    9.70
   5   2  -1  125.79    9.00
  -5   2   1  108.49    9.50
  -4  -2   1   47.40    4.10
  -4  -2   1   37.00    4.80
  -4  -2   1   48.50    5.10
   4  -2  -1   46.20    4.50
  -4  -2   1   45.70    4.30
   4  -2  -1   52.29    4.70
  -4  -2   1   48.80    5.30
   4  -2  -1   48.30    5.20
  -4  -2   1   40.60    4.30
  -4  -2   1   45.70    3.50
  -4  -2   1   47.60    5.50
  -4  -2   1   42.20    5.20
   4  -2  -1   46.60    3.70
   4   2  -1   41.40    4.00
  -4   2   1   46.40    4.30
   4   2  -1   48.10    4.40
  -4   2   1   41.50    4.50
   4   2  -1   52.29    4.60
  -4   2   1   50.29    4.30
   4   2  -1   48.10    4.00
   4   2  -1   45.90    4.50
   4   2  -1   52.39    5.40
  -4   2   1   47.70    5.30
  -4   2   1   50.99    4.90
   4   2  -1   40.60    4.60
  -4   2   1   36.00    3.90
  -4   2   1   44.70    7.00
  -4   2   1   46.50    4.40
  -4   2   1   55.89    5.20
  -4   2   1   49.70    5.60
   4   2  -1   46.10    4.80
  -4   2   1   41.60    4.20
   4   2  -1   52.49    4.90
  -3  -2   1   74.69    6.20
   3  -2  -1   70.09    6.10
  -3  -2   1   82.09    6.40
  -3  -2   1   65.29    6.70
  -3  -2   1   73.09    5.70
  -3  -2   1   75.19    5.70
   3  -2  -1   88.69    5.90
  -3  -2   1   79.29    6.60
  -3  -2   1   73.19    6.50
  -3  -2   1   90.09    6.70
   3  -2  -1   74.69    5.50
   3  -2  -1   84.69    7.00
   3  -2  -1   78.89    7.90
  -3  -2   1   76.99    5.70
  -3  -2   1   72.59    5.50
  -3  -2   1   67.69    7.30
  -3  -2   1   69.29    5.90
  -3  -2   1   74.09    5.80
   3  -2  -1   72.09    5.80
   3  -2  -1   72.09    6.00
   3   2  -1   76.69    5.90
  -3   2   1   72.09    6.10
  -3   2   1   68.09    5.90
  -3   2   1   77.19    7.50
  -3   2   1   80.59    6.10
  -3   2   1   66.89    6.40
  -3   2   1   84.79    6.60
  -3   2   1   94.99    6.60
   3   2  -1   80.39    6.00
  -3   2   1   81.59    5.90
   3   2  -1   81.79    6.10
  -3   2   1   73.39    6.30
   3   2  -1   76.39    6.00
   3   2  -1   83.89    6.40
  -3   2   1   74.69    6.10
   3   2  -1   86.69    6.90
   3   2  -1   73.79    5.90
   3   2  -1   76.59    5.80
  -3   2   1   70.89    6.10
  -3   2   1   82.49    5.90
   3   2  -1   77.79    5.80
  -3   2   1   75.69    6.00
   3   2  -1   82.89    6.40
   3   2  -1   81.49    6.10
  -3   2   1   68.99    7.40
  -2  -2   1    2.00    1.90
  -2  -2   1    2.00    1.10
   2  -2  -1   -0.40    1.30
   2  -2  -1   -0.30    1.80
  -2  -2   1    0.80    2.00
   2  -2  -1    4.20    1.70
  -2  -2   1    2.70    2.30
  -2  -2   1   -1.10    0.80
   2  -2  -1    0.30    2.20
  -2  -2   1   -2.10    2.00
  -2  -2   1    3.60    0.90
   2  -2  -1   -1.20    2.10
  -2  -2   1    0.90    1.60
   2  -2  -1   -0.30    1.90
  -2  -2   1   -0.90    1.90
   2  -2  -1    0.20    2.00
  -2  -2   1    4.30    1.70
   2  -2  -1    1.70    1.50
  -2  -2   1   -0.80    1.60
   2  -2  -1    3.40    1.70
  -2  -2   1    2.10    1.20
   2  -2  -1    0.30    1.10
   2  -2  -1   -0.20    3.30
  -2  -2   1   -1.20    2.00
  -2  -2   1   -0.20    1.60
  -2   2   1    1.30    1.30
  -2   2   1   -0.30    1.30
   2   2  -1    1.00    2.00
  -2   2   1   -0.60    1.60
  -2   2   1   -1.00    1.90
   2   2  -1   -1.50    1.80
  -2   2   1    2.80    2.60
  -2   2   1   -3.70    2.50
  -2   2   1   -2.20    2.20
   2   2  -1    1.60    1.20
   2   2  -1    4.50    2.00
   2   2  -1    0.50    1.10
   2   2  -1    3.20    0.90
  -2   2   1    2.60    1.70
   2   2  -1    0.90    1.30
  -2   2   1   -1.10    1.70
  -2   2   1    2.70    3.10
   2   2  -1    2.30    1.80
   2   2  -1   -0.30    0.30
  -2   2   1   -3.50    2.00
   2   2  -1    1.40    1.50
   2   2  -1   -1.80    1.00
  -1  -2   1   67.89    4.90
  -1  -2   1   62.39    4.90
   1  -2  -1   77.89    5.90
   1  -2  -1   69.99    5.70
  -1  -2   1   55.29    4.70
   1  -2  -1   67.99    5.20
   1  -2  -1   70.99    5.40
  -1  -2   1   68.39    5.10
   1  -2  -1   69.79    5.50
  -1  -2   1   69.09    5.50
   1  -2  -1   50.19    4.80
  -1  -2   1   66.49    5.10
  -1  -2   1   58.39    5.10
  -1  -2   1   52.39    4.80
  -1  -2   1   77.59    5.70
  -1  -2   1   63.69    5.80
  -1  -2   1   59.69    5.30
   1  -2  -1   65.79    5.20
  -1  -2   1   55.59    4.80
   1  -2  -1   62.59    5.20
   1  -2  -1   65.59    5.10
  -1  -2   1   73.89    5.20
   1  -2  -1   57.19    4.90
  -1  -2   1   62.79    5.40
   1  -2  -1   56.89    5.00
  -1  -2   1   67.79    6.20
   1  -2  -1   59.09    5.60
   1  -2  -1   64.89    5.30
  -1   2   1   57.99    4.40
  -1   2   1   57.39    4.90
  -1   2   1   55.69    4.90
   1   2  -1   65.79    4.90
   1   2  -1   75.19    5.60
  -1   2   1   61.69    5.40
  -1   2   1   59.19    5.70
  -1   2   1   64.09    4.90
  -1   2   1   63.99    5.50
   1   2  -1   64.19    4.70
  -1   2   1   68.59    5.80
  -1   2   1   65.29    5.40
   1   2  -1   62.09    5.30
   1   2  -1   58.19    4.90
  -1   2   1   56.69    5.40
   1   2  -1   58.29    4.90
  -1   2   1   61.19    5.80
   1   2  -1   62.89    4.70
  -1   2   1   57.39    5.40
   1   2  -1   62.69    5.10
  -1   2   1   77.89    5.40
   1   2  -1   64.29    5.10
   1   2  -1   56.19    5.00
   0  -2   1  233.88   17.60
   0  -2   1  249.68   17.70
   0  -2   1  209.58   17.60
   0  -2   1  250.17   17.50
   0  -2  -1  259.27   17.70
   0  -2   1  275.07   17.80
   0  -2  -1  244.08   17.60
   0  -2  -1  276.47   17.90
   0  -2   1  253.67   17.70
   0  -2   1  290.07   18.10
   0  -2  -1  230.98   17.60
   0  -2  -1  257.67   17.80
   0  -2  -1  276.47   18.00
   0  -2  -1  259.87   17.80
   0  -2   1  231.38   17.60
   0  -2   1  277.77   18.10
   0  -2   1  234.18   17.70
   0  -2  -1  271.47   18.10
   0  -2  -1  215.28   17.60
   0  -2  -1  262.77   17.60
   0  -2  -1  269.67   18.00
   0  -2   1  275.67   17.80
   0  -2  -1  223.38   17.50
   0  -2   1  229.28   17.50
   0  -2  -1  287.87   17.60
   0   2   1  242.98   17.70
   0   2   1  260.57   17.90
   0   2  -1  241.98   17.80
   0   2   1  246.18   17.50
   0   2  -1  252.67   17.80
   0   2  -1  248.78   17.50
   0   2  -1  256.17   17.60
   0   2  -1  257.17   17.60
   0   2  -1  242.38   17.50
   0   2  -1  258.07   17.80
   0   2  -1  247.88   17.70
   0   2  -1  237.28   17.50
   0   2  -1  273.87   17.50
   0   2   1  230.28   17.80
   0   2   1  268.37   17.80
   0   2   1  239.68   17.80
   0   2   1  261.97   17.60
   0   2   1  245.68   17.60
   0   2  -1  261.87   18.10
   0   2   1  236.28   17.70
   0   2   1  266.97   18.00
   0   2   1  244.78   17.60
   0   2   1  224.78   17.60
   0   2   1  247.58   17.60
   0   2   1  244.98   17.90
   0   2   1  244.28   17.60
  -1  -2  -1   76.89    5.90
  -1  -2  -1   79.19    6.00
  -1  -2  -1   59.79    5.40
  -1  -2  -1   71.19    5.50
   1  -2   1   82.59    5.90
  -1  -2  -1   59.59    4.80
  -1  -2  -1   61.29    5.30
  -1  -2  -1   68.99    6.00
   1  -2   1   63.59    5.40
   1  -2   1   62.69    5.60
   1  -2   1   61.99    5.10
  -1  -2  -1   53.59    5.10
   1  -2   1   71.99    5.60
  -1  -2  -1   77.39    5.80
  -1  -2  -1   65.79    6.10
   1  -2   1   52.69    5.20
   1  -2   1   57.19    5.40
  -1  -2  -1   64.79    5.60
   1  -2   1   85.69    6.70
   1  -2   1   54.49    5.10
  -1  -2  -1   69.59    5.30
  -1  -2  -1   70.19    6.20
   1   2   1   69.19    5.30
   1   2   1   73.89    5.30
   1   2   1   79.19    5.70
  -1   2  -1   62.79    5.80
  -1   2  -1   76.99    5.80
   1   2   1   60.79    5.70
  -1   2  -1   62.89    5.70
   1   2   1   71.09    5.90
   1   2   1   65.39    5.30
   1   2   1   70.49    6.00
  -1   2  -1   70.99    5.90
  -1   2  -1   61.79    5.20
  -1   2  -1   72.09    5.30
   1   2   1   61.19    5.40
  -1   2  -1   68.79    6.40
  -1   2  -1   75.29    5.60
  -1   2  -1   67.69    5.20
   1   2   1   81.09    6.10
   1   2   1   78.19    5.40
  -1   2  -1   77.49    5.30
  -1   2  -1   58.19    5.60
  -1   2  -1   58.59    5.10
  -2  -2  -1   25.60    3.20
   2  -2   1   24.90    2.70
  -2  -2  -1   30.40    3.60
   2  -2   1   33.50    3.70
   2  -2   1   24.10    3.00
   2  -2   1   40.10    3.50
  -2  -2  -1   30.20    3.50
   2  -2   1   30.60    3.30
  -2  -2  -1   28.00    3.30
  -2  -2  -1   25.10    3.90
   2  -2   1   27.30    3.30
   2  -2   1   29.80    3.30
  -2  -2  -1   26.30    2.70
   2  -2   1   33.90    4.70
   2  -2   1   27.10    2.90
  -2  -2  -1   28.80    3.60
   2  -2   1   26.60    2.90
  -2  -2  -1   30.10    3.70
  -2  -2  -1   24.60    2.90
   2  -2   1   22.10    3.00
  -2  -2  -1   26.30    2.80
  -2   2  -1   28.70    3.30
   2   2   1   27.60    3.20
   2   2   1   24.50    2.90
  -2   2  -1   29.50    3.70
  -2   2  -1   23.40    3.10
  -2   2  -1   28.80    3.10
  -2   2  -1   31.40    3.30
   2   2   1   29.80    2.90
  -2   2  -1   28.20    3.00
  -2   2  -1   30.80    2.80
   2   2   1   31.10    3.00
  -2   2  -1   25.60    3.00
  -2   2  -1   27.30    4.70
   2   2   1   26.10    3.20
  -2   2  -1   25.70    3.00
   3  -2   1    6.80    2.10
   3  -2   1    3.30    1.60
   3  -2   1    3.80    2.00
  -3  -2  -1    6.60    3.00
   3  -2   1    2.30    2.50
  -3  -2  -1    4.30    2.20
   3  -2   1    7.50    2.80
  -3  -2  -1    4.20    2.60
  -3  -2  -1    6.00    3.10
   3  -2   1   -2.90    1.70
   3  -2   1    2.70    2.40
  -3  -2  -1    4.60    2.00
  -3  -2  -1    3.90    2.50
  -3  -2  -1    3.70    1.90
  -3  -2  -1    4.00    1.80
  -3  -2  -1    2.40    2.30
  -3  -2  -1    0.50    3.30
   3  -2   1    3.20    2.00
   3   2   1    1.80    2.70
   3   2   1    6.70    2.90
   3   2   1    4.50    2.10
   3   2   1    3.40    1.70
   3   2   1    2.40    1.80
  -3   2  -1    1.10    1.40
  -3   2  -1    1.70    2.10
  -3   2  -1    4.90    2.40
  -3   2  -1    1.10    2.50
   3   2   1    2.40    1.70
  -3   2  -1    3.00    2.20
  -3   2  -1    2.40    2.90
   3   2   1    1.30    2.50
  -3   2  -1    0.90    2.00
  -4  -2  -1   17.80    4.20
   4  -2   1   17.20    2.80
  -4  -2  -1   18.40    4.00
   4  -2   1   21.00    2.20
  -4  -2  -1   28.40    4.50
   4  -2   1   16.80    3.10
  -4  -2  -1   24.70    3.10
  -4  -2  -1   21.10    3.70
   4  -2   1   18.50    3.00
  -4  -2  -1   19.60    2.60
   4  -2   1   17.40    2.00
  -4  -2  -1   19.00    2.70
   4  -2   1   16.90    3.70
   4  -2   1   23.50    2.90
  -4  -2  -1   19.30    3.20
  -4  -2  -1   16.70    2.60
  -4   2  -1   25.40    3.20
  -4   2  -1   16.90    2.10
  -4   2  -1   22.00    2.80
   4   2   1   20.60    3.90
  -4   2  -1   15.80    3.00
   4   2   1   25.60    4.10
   4   2   1   21.70    2.60
   4   2   1   15.50    1.90
   4   2   1   15.60    3.40
  -4   2  -1   16.30    3.50
   4   2   1   26.30    3.30
  -4   2  -1   20.40    3.20
   4   2   1   25.90    4.00
   4   2   1   18.90    3.10
  -4   2  -1   20.10    4.00
   5  -2   1   65.69    6.00
   5  -2   1   66.49    5.80
   5  -2   1   78.19    6.40
  -5  -2  -1   57.49    5.50
  -5  -2  -1   63.09    6.90
  -5  -2  -1   77.99    7.10
  -5  -2  -1   56.19    5.70
  -5  -2  -1   67.79    6.30
   5  -2   1   78.09    6.50
  -5  -2  -1   56.89    5.30
   5  -2   1   64.49    4.90
  -5  -2  -1   80.79    7.50
  -5  -2  -1   73.69    6.40
   5  -2   1   73.29    7.30
  -5  -2  -1   69.79    6.80
  -5   2  -1   78.09    6.20
  -5   2  -1   64.39    5.80
  -5   2  -1   63.89    5.00
   5   2   1   75.99    7.40
   5   2   1   73.39    6.50
   5   2   1   70.09    5.90
  -5   2  -1   51.99    6.50
   5   2   1   62.69    7.00
  -5   2  -1   70.59    7.40
   5   2   1   71.89    5.20
  -5   2  -1   60.29    5.80
   6  -2   1   43.20    6.60
   6  -2   1   37.90    4.70
  -6  -2  -1   38.10    4.20
  -6  -2  -1   40.60    5.20
   6  -2   1   49.10    5.60
  -6  -2  -1   35.60    5.50
   6  -2   1   50.39    5.70
  -6  -2  -1   42.00    5.00
  -6  -2  -1   35.50    4.60
  -6  -2  -1   32.90    3.60
  -6  -2  -1   32.50    4.10
   6  -2   1   41.10    4.50
  -6  -2  -1   45.70    5.60
  -6  -2  -1   41.60    5.20
  -6   2  -1   43.00    5.00
   6   2   1   41.50    4.50
  -6   2  -1   35.90    5.20
   6   2   1   46.80    5.40
  -6   2  -1   40.60    4.30
   6   2   1   42.50    5.70
  -6   2  -1   33.10    4.30
   6   2   1   44.50    4.10
   6   2   1   37.50    4.50
  -6   2  -1   45.50    4.90
   7  -2   1   46.70    6.00
   7  -2   1   32.30    4.80
  -7  -2  -1   35.00    6.60
   7  -2   1   38.80    5.70
   7  -2   1   41.10    4.50
  -7  -2  -1   33.10    5.80
  -7  -2  -1   34.10    5.20
   7  -2   1   45.10    5.10
  -7  -2  -1   39.20    4.60
  -7  -2  -1   37.60    5.50
  -7  -2  -1   38.60    4.90
   7   2   1   41.10    4.90
   7   2   1   42.20    6.10
   7   2   1   38.70    4.10
  -7   2  -1   33.40    6.00
   7   2   1   44.40    4.50
  -7   2  -1   26.50    4.10
  -7   2  -1   45.30    5.00
  -7   2  -1   28.10    5.20
   7   2   1   31.70    3.80
  -7   2  -1   46.00    5.70
  -7   2  -1   41.10    5.60
  -7   2  -1   38.00    4.70
   7   2   1   36.00    5.70
  -7   2  -1   42.60    5.40
   8  -2   1    8.20    3.90
  -8  -2  -1    0.50    2.30
  -8  -2  -1    2.10    5.20
  -8  -2  -1    8.10    5.00
  -8  -2  -1    3.10    4.40
  -8  -2  -1    4.30    3.70
   8  -2   1    4.00    3.60
   8  -2   1    2.30    4.60
   8  -2   1    1.40    2.40
   8  -2   1   -2.10    2.90
   8  -2   1    0.10    4.40
  -8   2  -1   -0.80    4.80
   8   2   1   -1.20    2.70
   8   2   1    2.70    5.40
   8   2   1   11.20    5.00
  -8   2  -1   -1.10    4.10
   8   2   1   -1.70    2.80
  -8   2  -1    4.00    3.40
   8   2   1   -1.40    3.00
  -8   2  -1    2.40    4.30
   8   2   1   -1.00    1.80
  -8   2  -1    3.70    3.40
   8   2   1   -0.50    2.50
  -9  -2  -1    4.30    4.90
   9  -2   1   13.30    5.40
  -9  -2  -1    7.40    4.40
   9  -2   1    4.90    4.30
   9  -2   1    7.20    3.70
  -9  -2  -1   13.40    6.20
   9  -2   1   12.90    3.00
   9  -2   1    9.70    3.50
   9  -2   1   12.80    4.70
   9  -2   1    2.70    4.20
   9   2   1   12.00    3.50
  -9   2  -1    6.40    5.00
   9   2   1   10.50    2.60
  -9   2  -1    9.30    4.80
   9   2   1   12.60    4.40
   9   2   1   11.60    2.10
  -9   2  -1   10.00    3.90
  -9   2  -1   16.50    5.40
   9   2   1    9.50    5.60
  -9   2  -1    4.30    4.10
   9   2   1   10.00    4.50
 -10  -2  -1   14.40    6.10
  10  -2   1    6.00    3.90
 -10  -2  -1   -7.20    4.40
  10  -2   1   -0.40    5.20
 -10  -2  -1   -0.90    5.00
  10  -2   1    5.10    6.70
  10  -2   1    7.40    2.40
 -10   2  -1    8.50    4.70
 -10   2  -1    0.70    3.90
  10   2   1    5.30    4.70
 -10   2  -1    6.20    5.70
  10   2   1   -1.10    5.80
 -10   2  -1    1.50    5.60
  10   2   1    5.30    3.50
 -10   2  -1    4.50    5.30
  10   2   1   -0.60    5.70
  10   2   1    4.90    3.50
 -11  -2  -1    6.20    6.60
 -11  -2  -1   27.40    6.30
  11  -2   1   14.20    7.80
 -11  -2  -1    4.20    8.30
 -11  -2  -1    6.90    8.00
  11  -2   1   12.70    5.90
  11   2   1   19.20    5.60
 -11   2  -1   13.50    6.20
  11   2   1    1.90    6.50
 -11   2  -1   22.20    6.90
 -11   2  -1    9.00    4.50
  11   2   1   17.30    7.30
 -11   2  -1   18.30    7.30
  11   2   1   16.80    3.90
  11   2   1   18.40    4.70
 -12  -2  -1    2.80    6.30
  12  -2   1    4.30    6.10
 -12  -2  -1   11.80    6.40
  12  -2   1  -13.50    7.80
 -12  -2  -1    6.40    7.90
  12  -2   1   -2.80    5.00
 -12  -2  -1    3.80    9.00
  12   2   1   13.00    6.00
  12   2   1    4.00    7.00
 -12   2  -1    5.70    4.50
 -12   2  -1   12.60    7.50
  12   2   1    1.20    3.60
  12   2   1   -0.20    4.40
 -12   2  -1    1.80    7.30
  12   2   1   14.50    7.80
 -13  -2  -1   26.80    9.70
  13  -2   1   40.70    9.00
 -13  -2  -1   31.20   11.70
 -13  -2  -1   45.20    8.30
  13  -2   1   39.10    7.70
  13  -2   1   26.20    6.40
 -13   2  -1   32.50    6.20
  13   2   1   30.50    9.20
 -13   2  -1   33.50   11.00
  13   2   1   21.50    8.60
 -13   2  -1    6.00    9.00
 -13   2  -1   36.40    9.20
  13   2   1   30.80    5.10
 -14  -2  -1    0.50    7.30
  14  -2   1   -4.40    9.50
 -14  -2  -1    5.10   11.20
  14  -2   1    7.50    6.90
 -14  -2  -1   12.70   11.30
  14  -2   1    7.40    6.50
  14   2   1   -0.10    8.10
 -14   2  -1    8.30    8.90
 -14   2  -1    0.70   10.70
  14   2   1    1.10    8.80
  15  -2   1    3.80    7.00
  15  -2   1    3.70    8.30
 -15  -2  -1   14.60   12.20
 -15  -2  -1   -1.90    8.10
  15  -2   1   -8.80    7.40
 -15  -2  -1   -8.00   11.50
 -15   2  -1    4.40    7.60
 -15   2  -1   -9.00   11.30
  15   2   1  -14.70    8.70
  15   2   1   -4.30    7.70
  16  -2   1   -5.50   10.30
 -16  -2  -1   -8.60    9.90
 -16  -2  -1   -0.80   10.70
  16  -2   1    9.00    9.10
 -16  -2  -1   -0.90   15.10
  16  -2   1    5.00    7.60
  16   2   1    4.50    8.30
 -16   2  -1   21.10   14.50
 -17  -2  -1    8.60   10.90
  17  -2   1    1.30    8.80
 -17   2  -1   34.50   14.20
  17   2   1   -7.80    7.10
  17   2   1   16.80   11.20
 -17   2  -1   10.40   11.00
 -18   2  -1   21.80   12.80
  18   2   1   31.40   11.00
  19  -2   1   11.20   13.00
 -19   2  -1   36.00   16.00
  19   2   1   14.40    9.00
 -20  -2  -1   41.60   22.00
 -20   2  -1  -18.80   25.20
  20   2   1  -17.30   12.60
 -20  -3   1   33.90   12.40
  20  -3  -1   50.89   12.00
 -20  -3   1   -1.90   21.80
  20   3  -1   61.29   10.60
 -20   3   1   42.40   13.90
 -19  -3   1   36.60   17.00
  19  -3  -1   66.39   13.40
 -19  -3   1   54.29   12.20
 -19  -3   1   59.39   11.60
 -19   3   1   79.29   15.20
  19   3  -1   51.69   12.00
 -19   3   1   64.79   13.40
  18  -3  -1   -0.40   12.00
  18  -3  -1    2.10    6.80
 -18   3   1   15.30   21.40
  18   3  -1   25.40   10.90
  17  -3  -1  228.18   20.40
 -17  -3   1  206.48   26.70
  17  -3  -1  232.18   22.40
 -17  -3   1  200.58   21.80
 -17  -3   1  197.28   25.70
 -17   3   1  264.57   32.00
  17   3  -1  225.78   21.10
 -17   3   1  211.58   21.30
  17   3  -1  255.07   21.80
 -16  -3   1    1.30   14.90
  16  -3  -1    6.10    6.10
 -16  -3   1   -7.70   13.10
  16   3  -1    0.10    7.10
 -16   3   1    0.10    8.50
 -15  -3   1    3.10   11.70
  15  -3  -1  -12.00    6.90
 -15  -3   1    1.80    7.70
  15  -3  -1    2.40    6.90
 -15  -3   1   12.40   11.10
 -15   3   1   15.20    9.10
  15   3  -1    8.00    6.40
  15   3  -1    7.40    9.10
 -15   3   1   30.30   11.80
  14  -3  -1  170.48   19.20
 -14  -3   1  183.38   17.40
  14  -3  -1  186.88   15.70
 -14  -3   1  185.58   20.90
  14  -3  -1  155.18   15.30
  14   3  -1  184.38   16.70
  14   3  -1  171.08   18.40
 -14   3   1  148.59   14.80
 -14   3   1  178.78   21.20
 -14   3   1  173.58   18.00
 -13  -3   1   -3.70    9.50
  13  -3  -1   -0.20    6.90
 -13  -3   1    2.40    6.80
 -13  -3   1  -11.80    8.80
  13  -3  -1    8.20    5.50
  13  -3  -1    0.20    5.00
 -13   3   1   -4.30    5.80
  13   3  -1   -0.60    4.40
 -13   3   1    8.60    9.50
 -13   3   1   -1.10    5.30
  13   3  -1   -3.10    7.40
  13   3  -1    9.50    8.40
 -13   3   1    2.40    6.40
  12  -3  -1  300.27   22.40
 -12  -3   1  292.37   24.50
  12  -3  -1  297.17   23.70
 -12  -3   1  277.47   24.50
 -12  -3   1  225.98   21.20
  12  -3  -1  298.57   21.40
 -12  -3   1  254.57   21.10
  12  -3  -1  265.47   20.40
  12   3  -1  234.08   19.40
 -12   3   1  216.58   21.50
  12   3  -1  289.77   22.10
 -12   3   1  231.38   21.80
  12   3  -1  295.07   20.70
  12   3  -1  282.77   21.90
 -12   3   1  315.07   22.70
 -12   3   1  261.87   20.80
 -12   3   1  293.07   24.40
  12   3  -1  252.57   20.20
  12   3  -1  286.87   19.30
  11  -3  -1  740.53   51.79
 -11  -3   1  677.13   52.29
  11  -3  -1  728.63   52.69
 -11  -3   1  708.73   51.89
 -11  -3   1  781.52   53.69
 -11   3   1  678.63   52.49
  11   3  -1  752.32   52.69
  11   3  -1  732.03   51.29
 -11   3   1  767.22   52.29
 -11   3   1  632.54   52.09
  11   3  -1  667.73   50.99
  11   3  -1  724.43   50.79
  11   3  -1  755.22   51.49
  11   3  -1  780.82   52.69
 -11   3   1  734.23   51.59
 -11   3   1  825.62   53.39
 -10  -3   1  476.65   34.50
 -10  -3   1  477.75   35.20
 -10  -3   1  503.35   36.00
  10  -3  -1  482.75   35.10
  10  -3  -1  508.45   35.80
  10  -3  -1  434.66   34.00
  10  -3  -1  474.45   34.50
 -10  -3   1  505.95   36.00
 -10   3   1  486.45   35.30
 -10   3   1  409.76   34.20
 -10   3   1  483.15   34.40
 -10   3   1  513.45   35.20
  10   3  -1  492.75   35.20
  10   3  -1  477.05   33.90
  10   3  -1  456.15   33.60
  10   3  -1  490.95   35.20
 -10   3   1  468.15   34.90
  10   3  -1  467.55   34.20
  -9  -3   1  160.58   14.80
  -9  -3   1  146.69   13.90
  -9  -3   1  185.18   14.50
  -9  -3   1  142.09   12.40
   9  -3  -1  181.78   14.40
   9  -3  -1  173.38   13.00
   9  -3  -1  169.68   15.20
   9  -3  -1  167.78   13.10
  -9  -3   1  184.88   14.60
   9   3  -1  175.18   12.80
   9   3  -1  158.38   12.80
   9   3  -1  146.99   12.40
  -9   3   1  152.88   13.00
  -9   3   1  173.78   13.70
  -9   3   1  163.08   14.10
   9   3  -1  167.88   12.60
   9   3  -1  183.28   13.90
   9   3  -1  148.09   13.70
  -8  -3   1   86.79    8.90
   8  -3  -1   91.19    8.00
   8  -3  -1   88.39    7.20
  -8  -3   1  105.09   10.30
  -8  -3   1   99.39    9.90
   8  -3  -1  101.09    9.70
  -8  -3   1   80.59    8.00
  -8  -3   1   88.39    7.50
  -8  -3   1   95.59    8.40
  -8  -3   1   93.69    9.50
   8  -3  -1   93.79   10.20
   8  -3  -1   90.59    8.20
  -8   3   1   93.49    8.70
   8   3  -1   93.29    8.10
  -8   3   1   85.09    6.90
  -8   3   1   97.19    9.00
   8   3  -1   86.69    8.00
  -8   3   1   79.29    8.10
   8   3  -1   79.69    8.80
  -8   3   1   95.39    9.30
   8   3  -1   87.89    7.60
   8   3  -1   94.49   10.40
  -8   3   1   88.09    8.00
   7  -3  -1 1554.34  109.19
  -7  -3   1 1755.32  110.09
  -7  -3   1 1449.35  108.99
  -7  -3   1 1667.83  109.99
   7  -3  -1 1564.04  109.79
  -7  -3   1 1523.35  109.19
   7  -3  -1 1562.94  109.69
   7  -3  -1 1637.14  109.49
   7  -3  -1 1484.05  108.99
  -7  -3   1 1673.93  109.99
  -7  -3   1 1515.45  109.49
  -7   3   1 1455.35  108.89
   7   3  -1 1658.23  109.29
  -7   3   1 1571.64  109.39
   7   3  -1 1613.84  109.69
  -7   3   1 1598.44  109.29
   7   3  -1 1583.94  109.29
  -7   3   1 1351.56  109.29
  -7   3   1 1317.97  109.79
  -7   3   1 1709.73  109.19
  -7   3   1 1755.82  110.19
   7   3  -1 1626.84  108.69
   7   3  -1 1534.25  108.69
   7   3  -1 1657.73  109.39
   7   3  -1 1688.83  109.89
   7   3  -1 1489.65  108.99
   7   3  -1 1629.84  109.19
   6  -3  -1  668.13   47.90
  -6  -3   1  638.34   47.70
   6  -3  -1  678.73   47.40
  -6  -3   1  737.33   48.50
  -6  -3   1  748.83   48.30
  -6  -3   1  655.83   47.40
   6  -3  -1  760.92   47.80
  -6  -3   1  722.03   48.20
  -6  -3   1  651.93   47.80
  -6  -3   1  634.64   47.90
  -6  -3   1  605.34   47.20
   6  -3  -1  632.64   48.10
  -6   3   1  764.62   48.10
   6   3  -1  686.33   47.50
   6   3  -1  731.83   47.10
  -6   3   1  711.43   47.40
  -6   3   1  680.33   48.80
  -6   3   1  578.54   47.70
   6   3  -1  699.63   47.40
  -6   3   1  696.63   47.30
  -6   3   1  685.53   47.70
   6   3  -1  695.83   47.50
  -6   3   1  650.93   47.60
   6   3  -1  643.44   48.30
  -6   3   1  635.24   47.30
   6   3  -1  674.93   47.10
  -6   3   1  654.23   47.50
   6   3  -1  724.63   47.70
   6   3  -1  681.73   47.40
  -5  -3   1    6.50    3.80
  -5  -3   1    6.80    3.00
  -5  -3   1    2.30    2.90
   5  -3  -1   10.10    3.90
  -5  -3   1    7.60    3.50
  -5  -3   1    6.80    2.10
   5  -3  -1    4.40    1.70
   5  -3  -1    4.90    2.10
  -5  -3   1    4.80    3.20
  -5  -3   1    5.20    1.90
   5  -3  -1   10.20    1.90
  -5  -3   1    9.80    2.30
   5  -3  -1    5.50    3.00
  -5  -3   1    8.70    3.30
  -5  -3   1    7.40    2.20
   5   3  -1   11.30    2.90
   5   3  -1    7.10    2.60
  -5   3   1    7.70    1.50
  -5   3   1    9.30    3.30
  -5   3   1   10.80    2.20
   5   3  -1    6.60    2.70
   5   3  -1    5.10    2.40
   5   3  -1    6.70    2.40
  -5   3   1   11.00    3.80
   5   3  -1    6.20    1.90
   5   3  -1    5.70    1.80
   5   3  -1   11.00    3.20
  -5   3   1    7.80    2.40
   5   3  -1    7.40    1.80
   5   3  -1   11.90    2.60
  -5   3   1    6.00    2.40
  -5   3   1    6.10    3.30
  -5   3   1    5.60    2.60
  -5   3   1    4.00    2.30
  -5   3   1   12.90    2.50
  -4  -3   1   82.79    7.60
   4  -3  -1   67.39    7.30
  -4  -3   1   67.99    5.80
   4  -3  -1   82.49    5.70
  -4  -3   1   63.29    5.90
   4  -3  -1   64.19    6.40
   4  -3  -1   69.59    6.20
   4  -3  -1   78.99    8.40
  -4  -3   1   64.19    6.70
   4  -3  -1   68.59    5.70
  -4  -3   1   59.19    6.90
   4  -3  -1   63.49    5.50
  -4  -3   1   60.39    6.60
  -4  -3   1   70.39    7.50
  -4  -3   1   74.89    7.00
  -4  -3   1   70.29    6.00
   4  -3  -1   66.49    6.70
   4   3  -1   82.29    6.00
   4   3  -1   77.09    7.00
  -4   3   1   86.29    6.20
  -4   3   1   77.79    6.10
  -4   3   1   79.39    7.00
   4   3  -1   90.29    6.90
  -4   3   1   62.59    5.80
  -4   3   1   67.69    7.00
  -4   3   1   77.79    6.30
  -4   3   1   66.99    6.60
   4   3  -1   76.79    6.10
   4   3  -1   78.89    6.70
  -4   3   1   95.49    7.40
  -4   3   1   86.09    6.80
   4   3  -1   73.09    5.90
   4   3  -1   73.39    6.00
   4   3  -1   76.99    6.30
  -4   3   1   71.19    6.10
   4   3  -1   70.69    6.10
  -3  -3   1  354.86   25.60
   3  -3  -1  339.77   24.90
   3  -3  -1  356.56   25.00
   3  -3  -1  336.97   24.80
  -3  -3   1  322.17   25.30
  -3  -3   1  307.57   25.00
  -3  -3   1  342.07   24.70
  -3  -3   1  365.06   25.20
  -3  -3   1  386.76   25.50
   3  -3  -1  405.46   26.30
   3  -3  -1  382.06   25.50
  -3  -3   1  312.37   24.40
  -3  -3   1  347.17   24.50
   3  -3  -1  304.97   24.80
  -3  -3   1  413.96   25.20
   3  -3  -1  345.77   25.20
  -3  -3   1  293.87   25.30
   3   3  -1  371.76   24.80
  -3   3   1  351.16   24.90
  -3   3   1  314.57   25.70
   3   3  -1  354.86   24.40
   3   3  -1  373.36   24.80
  -3   3   1  363.06   24.90
   3   3  -1  364.76   25.20
  -3   3   1  346.47   24.90
   3   3  -1  382.16   24.80
  -3   3   1  303.37   26.70
  -3   3   1  373.66   24.80
  -3   3   1  327.57   25.90
   3   3  -1  383.36   24.80
   3   3  -1  401.76   25.00
   3   3  -1  352.16   24.50
   3   3  -1  381.26   25.20
  -3   3   1  347.97   25.00
  -3   3   1  322.07   25.00
  -3   3   1  346.47   24.90
   3   3  -1  349.77   24.90
  -3   3   1  353.96   24.70
  -2  -3   1  205.88   16.90
  -2  -3   1  228.28   16.80
  -2  -3   1  231.28   17.20
   2  -3  -1  226.98   16.70
   2  -3  -1  260.97   16.90
   2  -3  -1  271.87   18.10
  -2  -3   1  209.98   16.90
  -2  -3   1  210.18   17.30
   2  -3  -1  255.67   17.70
   2  -3  -1  225.98   17.00
  -2  -3   1  247.68   17.20
  -2  -3   1  217.78   16.60
   2  -3  -1  201.88   16.70
  -2  -3   1  273.07   17.60
  -2  -3   1  242.78   17.20
  -2  -3   1  248.88   17.70
   2  -3  -1  250.27   17.10
   2  -3  -1  218.98   16.90
   2  -3  -1  217.78   16.80
  -2  -3   1  261.37   17.40
  -2  -3   1  215.98   16.70
  -2  -3   1  258.27   17.00
  -2  -3   1  234.68   17.20
   2  -3  -1  218.48   16.80
   2  -3  -1  261.17   17.30
   2  -3  -1  237.28   17.00
  -2  -3   1  243.58   17.50
  -2   3   1  205.78   17.70
  -2   3   1  229.58   17.10
  -2   3   1  227.88   17.00
   2   3  -1  251.77   16.80
   2   3  -1  276.27   17.10
  -2   3   1  221.18   17.10
  -2   3   1  280.77   17.70
  -2   3   1  251.77   16.90
   2   3  -1  249.28   16.80
  -2   3   1  216.58   17.50
   2   3  -1  256.57   17.10
  -2   3   1  218.68   17.10
   2   3  -1  229.68   17.00
   2   3  -1  259.67   16.80
   2   3  -1  221.18   16.60
  -2   3   1  233.08   16.90
   2   3  -1  238.98   16.50
   2   3  -1  236.68   17.10
  -2   3   1  228.48   17.60
  -2   3   1  246.18   16.90
  -2   3   1  247.58   16.90
   2   3  -1  229.88   16.40
  -2   3   1  236.08   17.30
  -1  -3   1  101.89    7.60
   1  -3  -1   93.09    7.40
  -1  -3   1  117.79    8.30
  -1  -3   1  102.39    8.20
  -1  -3   1  105.29    8.40
  -1  -3   1   85.39    7.60
  -1  -3   1  100.49    7.80
  -1  -3   1  116.29    7.90
   1  -3  -1  117.89    8.40
  -1  -3   1   80.79    7.20
  -1  -3   1  104.69    8.00
   1  -3  -1   98.79    8.60
   1  -3  -1   87.19    7.30
   1  -3  -1  102.09    7.80
  -1  -3   1   99.29    7.70
   1  -3  -1   86.09    7.70
   1  -3  -1  100.89    7.80
  -1  -3   1   89.29    7.30
   1  -3  -1  101.29    7.70
   1  -3  -1   97.29    7.60
   1  -3  -1   87.39    7.70
  -1  -3   1   87.49    7.30
   1  -3  -1   82.19    7.30
   1  -3  -1  100.49    8.00
  -1  -3   1   82.39    7.80
  -1  -3   1   95.59    7.70
  -1   3   1   97.49    7.70
   1   3  -1   95.69    7.20
   1   3  -1  106.29    7.90
   1   3  -1  103.09    7.40
  -1   3   1   98.79    7.40
   1   3  -1   95.49    8.20
   1   3  -1   93.89    7.50
  -1   3   1   82.29    8.20
   1   3  -1   98.39    7.70
   1   3  -1   85.09    8.10
   1   3  -1   88.49    7.50
   1   3  -1  102.99    7.10
  -1   3   1   89.59    7.80
  -1   3   1  104.29    7.40
  -1   3   1   94.39    8.40
  -1   3   1   83.19    8.00
  -1   3   1   95.99    6.90
  -1   3   1   97.39    8.00
  -1   3   1  102.69    7.40
  -1   3   1   91.79    7.70
   1   3  -1  100.39    7.60
   1   3  -1  102.99    7.20
   1   3  -1   86.19    7.60
  -1   3   1   86.09    7.90
   1   3  -1  114.69    8.10
   1   3  -1   99.99    7.40
  -1   3   1  101.99    8.20
  -1   3   1  110.39    7.50
   0  -3   1   72.49    7.10
   0  -3   1   98.59    7.80
   0  -3   1   91.89    7.50
   0  -3   1   81.79    6.80
   0  -3  -1  100.29    7.80
   0  -3  -1   82.99    6.80
   0  -3  -1   88.29    7.40
   0  -3  -1  108.19    7.90
   0  -3  -1   99.19    6.80
   0  -3  -1   95.19    7.70
   0  -3  -1   84.49    6.70
   0  -3   1   91.49    7.40
   0  -3  -1   89.49    6.90
   0  -3   1   82.19    7.00
   0  -3   1   97.59    7.90
   0  -3  -1   92.19    7.50
   0  -3  -1   74.89    7.00
   0  -3   1   79.79    6.80
   0  -3   1   83.49    7.10
   0  -3  -1   99.69    7.70
   0  -3   1   99.69    7.40
   0  -3  -1   90.69    7.50
   0  -3   1   88.09    6.80
   0   3  -1   90.29    6.90
   0   3  -1   88.59    8.40
   0   3   1   99.39    7.90
   0   3   1   90.99    7.60
   0   3  -1   85.99    7.50
   0   3   1   91.39    6.80
   0   3   1   90.49    6.90
   0   3   1   89.49    7.00
   0   3  -1   98.69    6.90
   0   3   1   90.99    6.90
   0   3  -1   93.59    6.80
   0   3  -1   96.29    6.90
   0   3  -1   75.69    7.40
   0   3  -1  112.89    8.30
   0   3   1   98.59    7.50
   0   3  -1   90.89    6.70
   0   3   1   77.19    7.60
   0   3  -1   90.09    7.80
   0   3  -1   93.99    7.50
   0   3   1   82.79    6.80
   0   3   1   93.09    6.70
   0   3  -1   94.09    6.70
   0   3  -1   84.89    7.30
   0   3   1   82.99    7.90
   0   3   1   81.89    7.20
   0   3   1   85.09    7.20
   1  -3   1  844.42   57.99
  -1  -3  -1  780.72   58.09
  -1  -3  -1  883.31   58.69
   1  -3   1  784.22   58.09
  -1  -3  -1  715.53   58.09
   1  -3   1  908.91   58.29
   1  -3   1  731.23   58.09
  -1  -3  -1  872.11   58.49
  -1  -3  -1  753.92   58.09
  -1  -3  -1  852.81   58.29
  -1  -3  -1  860.21   58.29
   1  -3   1  758.72   58.19
   1  -3   1  798.22   58.19
  -1  -3  -1  890.31   58.49
  -1  -3  -1  855.11   58.19
  -1  -3  -1  844.42   58.09
  -1  -3  -1  943.71   58.49
   1  -3   1  910.11   58.79
   1  -3   1  723.03   58.09
  -1  -3  -1  972.60   58.89
   1  -3   1  766.62   57.99
  -1  -3  -1  872.01   57.89
  -1  -3  -1  919.21   58.49
   1  -3   1  738.93   58.09
   1  -3   1  885.61   58.29
   1   3   1  835.22   57.89
   1   3   1  806.82   58.29
   1   3   1  786.02   58.39
  -1   3  -1  844.82   57.99
   1   3   1  801.72   57.79
   1   3   1  748.93   58.19
  -1   3  -1  844.42   58.09
   1   3   1  962.60   58.09
   1   3   1  773.62   58.19
  -1   3  -1  943.71   58.79
  -1   3  -1  862.31   58.09
  -1   3  -1  834.72   58.09
  -1   3  -1  834.52   58.19
   1   3   1  877.11   58.19
  -1   3  -1  881.01   58.09
   1   3   1  851.91   58.19
   1   3   1  862.41   57.99
  -1   3  -1  816.52   58.69
   1   3   1  883.71   58.19
   1   3   1  820.52   57.99
  -1   3  -1  819.72   58.49
   1   3   1  922.41   58.69
  -1   3  -1  811.52   58.29
   1   3   1  856.21   58.09
   2  -3   1  124.29   10.10
  -2  -3  -1  158.78   10.80
  -2  -3  -1  118.49    9.90
   2  -3   1  137.79   10.30
  -2  -3  -1  129.09    9.80
  -2  -3  -1  117.99   10.20
  -2  -3  -1  163.38   11.40
  -2  -3  -1  117.79   10.00
   2  -3   1  131.79   10.30
   2  -3   1  133.19   10.00
  -2  -3  -1  132.99   10.30
   2  -3   1  128.49    9.80
  -2  -3  -1  139.29   10.80
  -2  -3  -1  129.89   10.40
  -2  -3  -1  148.99   10.90
   2  -3   1  117.29    9.90
  -2  -3  -1  126.49    9.80
  -2  -3  -1  148.39   10.70
  -2   3  -1  133.89    9.80
   2   3   1  128.69   10.10
   2   3   1  117.79   10.30
   2   3   1  131.79   10.30
  -2   3  -1  126.09   10.40
   2   3   1  125.49   10.10
   2   3   1  128.49    9.70
  -2   3  -1  134.89   10.10
   2   3   1  139.19    9.80
   2   3   1  113.59   10.40
   2   3   1  128.49    9.40
  -2   3  -1  114.39   10.50
  -2   3  -1  135.69   10.20
   2   3   1  134.79   10.50
  -2   3  -1  135.59   10.30
  -2   3  -1  112.49   10.50
   2   3   1  132.19   10.00
   2   3   1  129.19    9.70
  -2   3  -1  124.39   10.40
   2   3   1  154.98   10.90
  -2   3  -1  138.39    9.90
  -2   3  -1  157.88   10.80
  -2   3  -1  129.79    9.90
  -2   3  -1  164.38   11.30
  -2   3  -1  131.79    9.70
  -3  -3  -1  265.87   17.00
   3  -3   1  206.68   16.00
   3  -3   1  217.08   16.00
  -3  -3  -1  195.08   16.00
  -3  -3  -1  270.97   17.20
   3  -3   1  225.48   16.40
  -3  -3  -1  185.68   15.90
   3  -3   1  218.38   16.50
  -3  -3  -1  207.18   16.00
  -3  -3  -1  231.68   16.60
  -3  -3  -1  219.18   15.50
  -3  -3  -1  227.08   15.90
  -3  -3  -1  236.98   16.50
   3  -3   1  267.37   18.20
   3  -3   1  247.58   16.00
  -3  -3  -1  185.08   16.60
  -3  -3  -1  229.28   16.80
  -3   3  -1  220.68   15.90
  -3   3  -1  230.88   16.00
  -3   3  -1  217.78   16.30
   3   3   1  232.48   16.40
   3   3   1  221.48   16.10
  -3   3  -1  225.78   15.80
  -3   3  -1  224.38   15.90
  -3   3  -1  209.28   16.50
   3   3   1  236.98   16.80
  -3   3  -1  228.68   16.10
  -3   3  -1  214.88   16.10
   3   3   1  196.88   15.70
   3   3   1  222.28   15.80
   3   3   1  203.18   16.20
   3   3   1  214.38   16.30
  -4  -3  -1   61.59    6.50
   4  -3   1   60.39    6.60
  -4  -3  -1   52.99    5.70
   4  -3   1   55.99    5.50
  -4  -3  -1   40.80    5.10
   4  -3   1   51.59    5.50
   4  -3   1   42.30    5.30
  -4  -3  -1   52.79    6.10
  -4  -3  -1   52.99    5.00
  -4  -3  -1   57.19    6.00
  -4  -3  -1   37.30    5.30
  -4  -3  -1   49.50    5.00
  -4  -3  -1   48.60    5.30
  -4  -3  -1   48.10    4.70
   4  -3   1   51.09    5.90
  -4   3  -1   47.60    5.40
   4   3   1   63.19    6.50
   4   3   1   49.90    5.10
   4   3   1   57.69    6.10
  -4   3  -1   51.19    5.90
   4   3   1   41.20    5.40
  -4   3  -1   57.29    5.40
  -4   3  -1   54.99    5.70
  -4   3  -1   50.79    4.50
   4   3   1   42.70    4.80
  -4   3  -1   64.19    6.10
  -4   3  -1   45.30    5.50
   4   3   1   51.39    4.60
   4   3   1   48.50    5.80
   5  -3   1  342.97   24.10
   5  -3   1  309.07   23.30
  -5  -3  -1  367.96   24.60
  -5  -3  -1  327.07   24.10
  -5  -3  -1  311.07   23.60
  -5  -3  -1  395.66   24.90
  -5  -3  -1  366.76   24.40
   5  -3   1  327.67   23.40
  -5  -3  -1  306.27   23.40
   5  -3   1  332.37   23.80
  -5  -3  -1  280.57   23.50
  -5  -3  -1  283.57   23.50
   5  -3   1  308.67   23.60
  -5  -3  -1  350.76   24.20
   5  -3   1  325.47   23.10
  -5  -3  -1  343.47   23.70
  -5   3  -1  292.57   24.10
  -5   3  -1  320.17   23.70
  -5   3  -1  344.47   23.80
   5   3   1  312.67   23.00
   5   3   1  326.57   23.50
  -5   3  -1  348.27   23.80
   5   3   1  333.27   23.70
  -5   3  -1  307.27   23.80
   5   3   1  352.76   23.30
  -5   3  -1  323.97   23.20
   5   3   1  355.36   24.50
   5   3   1  375.46   24.30
   5   3   1  345.97   24.10
   5   3   1  371.76   24.00
  -6  -3  -1 1172.28   74.09
  -6  -3  -1  903.21   72.99
   6  -3   1 1071.89   73.29
  -6  -3  -1  909.91   73.29
  -6  -3  -1 1033.40   73.59
  -6  -3  -1 1090.39   73.29
   6  -3   1  974.30   73.09
   6  -3   1  961.50   72.69
  -6  -3  -1 1075.49   73.59
  -6  -3  -1 1197.58   74.29
   6  -3   1 1044.20   73.59
   6   3   1 1018.00   73.09
  -6   3  -1  869.91   73.59
  -6   3  -1 1015.90   73.59
   6   3   1 1198.98   73.79
   6   3   1 1077.19   73.69
   6   3   1 1117.09   73.19
  -6   3  -1 1069.99   73.29
  -6   3  -1 1047.50   73.19
   6   3   1 1129.39   73.69
  -6   3  -1 1221.38   74.09
   6   3   1 1074.59   72.79
  -6   3  -1  988.10   72.69
  -7  -3  -1 1105.59   71.39
  -7  -3  -1 1033.90   70.39
   7  -3   1  994.30   70.79
   7  -3   1  981.40   71.09
  -7  -3  -1  942.51   70.79
   7  -3   1 1001.40   70.39
  -7  -3  -1 1001.70   70.79
  -7  -3  -1 1053.29   71.19
  -7   3  -1  974.70   70.29
  -7   3  -1 1058.69   70.99
   7   3   1 1049.59   70.79
   7   3   1  930.31   69.79
   7   3   1 1059.49   70.09
   7   3   1 1022.80   70.99
   7   3   1 1058.99   70.29
  -7   3  -1  830.32   70.89
   7   3   1 1104.99   69.99
  -7   3  -1 1113.59   70.69
   7   3   1  959.60   70.19
  -7   3  -1  903.01   70.39
   8  -3   1  167.58   15.30
  -8  -3  -1  173.68   15.10
   8  -3   1  162.68   13.40
  -8  -3  -1  155.48   14.10
  -8  -3  -1  170.18   15.00
   8  -3   1  164.68   13.80
  -8  -3  -1  195.98   14.90
   8  -3   1  169.88   13.10
   8   3   1  169.68   13.40
  -8   3  -1  174.78   13.60
   8   3   1  163.68   12.20
   8   3   1  163.28   14.00
   8   3   1  166.28   12.50
   8   3   1  157.08   12.00
   8   3   1  148.09   13.00
  -8   3  -1  184.48   15.00
   8   3   1  151.38   14.20
  -8   3  -1  176.48   13.10
  -8   3  -1  165.08   14.30
   8   3   1  163.98   13.20
  -8   3  -1  147.69   13.10
  -9  -3  -1   15.80    5.60
  -9  -3  -1    6.70    5.30
   9  -3   1    5.20    5.10
   9  -3   1   14.90    4.10
   9  -3   1   11.70    3.30
   9  -3   1   10.50    4.80
  -9  -3  -1   17.40    5.10
   9  -3   1   13.60    4.70
  -9  -3  -1    7.90    6.70
  -9   3  -1   14.30    4.50
   9   3   1   20.10    5.90
   9   3   1   15.30    2.60
   9   3   1   14.40    2.40
   9   3   1   10.40    3.90
   9   3   1   11.30    4.90
  -9   3  -1   15.30    4.80
  -9   3  -1    8.00    5.20
   9   3   1   23.80    4.10
  -9   3  -1   15.00    4.10
   9   3   1   16.00    3.60
 -10  -3  -1    9.80    7.90
 -10  -3  -1   23.40    5.20
  10  -3   1   18.10    4.80
 -10  -3  -1   18.50    7.90
 -10  -3  -1    9.20    5.80
  10  -3   1    7.30    3.80
  10  -3   1   16.80    4.40
  10  -3   1   25.80    6.50
 -10   3  -1   10.50    5.20
  10   3   1   15.90    4.30
  10   3   1   15.10    6.30
 -10   3  -1   15.90    6.20
  10   3   1   13.10    3.90
 -10   3  -1   17.00    5.30
  10   3   1   17.50    6.70
 -10   3  -1   12.70    4.90
  10   3   1   10.70    3.90
  10   3   1   14.70    3.80
 -11  -3  -1    1.90    7.90
  11  -3   1   -1.70    5.00
  11  -3   1    2.50    8.10
  11  -3   1    0.90    5.00
 -11  -3  -1    1.00    5.30
 -11  -3  -1    3.90    8.50
  11   3   1   -1.10    5.30
 -11   3  -1    2.20    5.00
 -11   3  -1    4.40    5.40
 -11   3  -1    0.30    4.50
 -11   3  -1   -0.40    4.80
  11   3   1    7.00    5.80
  11   3   1   -0.50    3.60
  11   3   1    4.00    3.90
 -11   3  -1    8.10    6.80
 -12  -3  -1  666.63   49.20
  12  -3   1  672.73   46.20
 -12  -3  -1  606.84   46.70
 -12  -3  -1  706.43   48.40
  12  -3   1  629.94   45.80
 -12   3  -1  698.83   47.10
  12   3   1  555.34   45.60
 -12   3  -1  622.94   45.60
 -12   3  -1  703.43   49.00
  12   3   1  592.64   45.20
  12   3   1  639.14   47.30
 -13  -3  -1   33.10    7.70
  13  -3   1   19.90    8.50
 -13  -3  -1   20.60   11.50
  13  -3   1   12.10    6.00
  13  -3   1   29.10    6.30
 -13  -3  -1   23.40   11.20
  13   3   1   20.00    4.60
 -13   3  -1   15.50    5.80
 -13   3  -1   31.70    9.20
  13   3   1   26.70    8.90
  13   3   1    7.60    4.50
  13   3   1   19.10    9.00
  14  -3   1  189.48   15.70
 -14  -3  -1  107.99   18.30
 -14  -3  -1  156.48   18.10
  14  -3   1  185.68   19.90
  14  -3   1  141.29   16.60
 -14  -3  -1  189.18   21.40
  14   3   1  185.58   18.40
 -14   3  -1  189.28   20.20
 -14   3  -1  158.68   15.40
 -14   3  -1  180.38   18.50
  14   3   1  183.38   19.00
 -15  -3  -1   16.20   13.50
  15  -3   1   -2.30    9.90
  15  -3   1    2.10    7.50
 -15  -3  -1   16.90    9.70
 -15  -3  -1   -2.80   11.70
  15  -3   1    0.90    5.90
  15   3   1   20.70    8.10
 -15   3  -1    8.30    7.80
  15   3   1   11.00    7.50
 -15   3  -1    3.00    9.80
 -16  -3  -1   23.70   11.30
  16  -3   1   18.40    7.00
  16  -3   1   38.70   10.10
 -16  -3  -1   24.40   11.00
 -16  -3  -1   35.50   16.90
  16   3   1   22.00   10.20
 -16   3  -1   44.10   15.40
  16   3   1   25.70    9.40
 -16   3  -1   24.30   11.10
  17  -3   1   41.70   11.00
 -17  -3  -1   57.09   12.10
 -17  -3  -1   73.89   16.60
 -17   3  -1   71.89   13.10
 -17   3  -1   48.90   18.10
  17   3   1   57.99   11.40
  17   3   1   58.59   10.90
 -18  -3  -1   24.30   10.40
  18  -3   1   11.90   11.50
 -18  -3  -1   20.40   15.20
 -18   3  -1   46.00   21.60
 -18   3  -1   27.20   12.50
  18   3   1   13.20   10.50
 -18   3  -1   28.20   15.10
  18   3   1   20.30    9.00
 -19   3  -1   73.49   17.80
  19   3   1   35.90   11.50
 -20  -3  -1   13.40   18.30
 -20  -3  -1   51.09   17.30
 -20  -3  -1   56.69   18.00
  20  -3   1   63.59   13.10
  20   3   1   59.29   17.80
  20  -4  -1   -0.90   17.00
 -20  -4   1    8.20   17.00
 -20  -4   1   20.10   19.60
 -20  -4   1    8.70   19.70
  20   4  -1   14.40    8.80
 -20   4   1   27.70   24.40
 -20   4   1    3.80   16.70
 -19  -4   1   17.10   10.00
  19  -4  -1    4.30   10.60
  19   4  -1   52.09   19.30
  19   4  -1   -2.60    8.00
 -19   4   1   15.20   12.10
 -19   4   1   24.90   11.90
  18  -4  -1   35.70    7.90
 -18  -4   1   13.80   20.30
  18  -4  -1   44.30   18.00
  18   4  -1   26.40   10.20
 -17  -4   1   20.30    9.10
  17  -4  -1   25.00    8.50
  17  -4  -1   21.90    9.50
 -17  -4   1   20.50   13.60
  17   4  -1   20.40   10.60
 -17   4   1   21.80   11.20
  17   4  -1   12.20    7.70
  16  -4  -1    5.00    6.30
  16  -4  -1   -1.90   12.40
  16   4  -1    7.10    7.90
 -16   4   1    3.70   10.60
  15  -4  -1   11.90    9.60
 -15  -4   1    5.00    9.00
  15  -4  -1   -0.10    6.90
 -15  -4   1   14.10   12.00
 -15  -4   1    4.20    8.20
 -15   4   1    1.30    6.50
 -15   4   1   12.60    8.90
  15   4  -1    2.90    7.30
 -15   4   1   -5.80   10.80
  15   4  -1    9.90    8.20
  14  -4  -1    7.50    5.80
 -14  -4   1   17.70   10.90
 -14  -4   1   16.40    7.70
  14  -4  -1   -2.80    7.40
  14   4  -1    8.90    8.60
 -14   4   1    8.70   10.50
 -14   4   1   23.20    7.90
 -14   4   1    6.30    7.40
  14   4  -1    8.80    5.50
  14   4  -1   -1.90    6.30
 -13  -4   1   54.79   11.70
 -13  -4   1   58.79    9.10
  13  -4  -1   56.09   10.90
 -13  -4   1   39.70   12.10
  13  -4  -1   43.00    6.90
  13  -4  -1   53.69    8.40
  13   4  -1   50.49    7.00
  13   4  -1   67.99   10.20
 -13   4   1   75.89   10.90
  13   4  -1   53.49    5.50
 -13   4   1   25.50    8.80
  13   4  -1   68.79   10.20
 -13   4   1   50.99    8.00
 -12  -4   1   27.90    7.00
 -12  -4   1   34.00   10.30
  12  -4  -1   34.30    6.00
 -12  -4   1   22.50    7.60
 -12  -4   1   27.80   10.70
  12  -4  -1   30.90    8.90
  12  -4  -1   32.70    6.10
  12   4  -1   29.90    4.30
 -12   4   1   33.70    7.50
  12   4  -1   39.80    8.70
  12   4  -1   34.20    5.60
  12   4  -1   34.20    8.90
  12   4  -1   31.60    4.40
 -12   4   1   35.90    9.90
 -12   4   1   36.00    7.70
 -12   4   1   33.90    6.20
  11  -4  -1   15.00    6.60
 -11  -4   1   -6.70    7.10
 -11  -4   1   13.30    6.00
  11  -4  -1   18.20    7.30
  11  -4  -1   12.30    4.50
 -11  -4   1    6.50    6.70
  11   4  -1   18.90    4.40
 -11   4   1   13.00    6.00
  11   4  -1   12.70    3.80
 -11   4   1   15.00    8.40
 -11   4   1    4.90    5.30
 -11   4   1   14.80    6.90
  11   4  -1   23.40    7.40
  11   4  -1   18.60    6.90
 -10  -4   1  243.18   21.00
 -10  -4   1  243.68   19.00
 -10  -4   1  249.08   21.40
  10  -4  -1  245.48   19.20
  10  -4  -1  239.38   18.40
  10  -4  -1  266.57   20.20
  10  -4  -1  266.77   20.40
 -10  -4   1  243.68   20.00
  10   4  -1  247.68   18.10
  10   4  -1  252.57   19.70
  10   4  -1  261.67   18.60
 -10   4   1  234.08   20.20
 -10   4   1  218.58   18.90
 -10   4   1  260.27   19.50
  10   4  -1  259.87   18.90
 -10   4   1  231.78   19.80
  10   4  -1  230.68   20.30
  -9  -4   1  146.39   12.90
   9  -4  -1  166.78   12.50
  -9  -4   1  166.38   14.80
  -9  -4   1  176.18   15.40
   9  -4  -1  162.58   15.20
   9  -4  -1  166.58   13.00
  -9  -4   1  144.19   14.00
  -9  -4   1  149.99   14.10
   9  -4  -1  181.88   14.60
  -9   4   1  149.99   11.70
  -9   4   1  153.48   12.90
   9   4  -1  161.08   14.20
   9   4  -1  164.78   12.90
   9   4  -1  160.68   12.60
  -9   4   1  162.18   13.40
   9   4  -1  154.18   12.50
  -9   4   1  160.78   14.50
  -9   4   1  162.28   13.90
   9   4  -1  176.48   13.90
  -8  -4   1   18.50    4.00
   8  -4  -1   17.90    3.10
   8  -4  -1   17.30    3.30
   8  -4  -1   11.00    5.30
  -8  -4   1   12.90    5.40
   8  -4  -1   19.00    4.90
  -8  -4   1   20.50    6.60
  -8  -4   1   13.90    5.00
  -8  -4   1   13.20    3.30
   8  -4  -1   20.20    4.60
  -8   4   1   19.50    4.70
   8   4  -1   18.10    4.60
  -8   4   1   20.10    4.00
  -8   4   1   14.30    4.30
  -8   4   1   17.10    2.80
   8   4  -1   20.90    3.90
  -8   4   1   13.30    5.10
   8   4  -1   17.90    4.40
   8   4  -1   19.20    4.00
   8   4  -1   18.30    3.70
   8   4  -1   19.10    2.00
   8   4  -1   14.90    1.80
   7  -4  -1   57.39    6.60
  -7  -4   1   40.50    6.90
  -7  -4   1   62.99    7.70
   7  -4  -1   62.59    6.70
  -7  -4   1   61.09    7.50
  -7  -4   1   56.29    5.70
   7  -4  -1   50.19    5.40
  -7  -4   1   47.10    6.50
  -7  -4   1   42.50    5.60
  -7  -4   1   49.50    5.50
   7  -4  -1   73.09    7.90
  -7   4   1   62.89    5.50
   7   4  -1   54.09    5.40
   7   4  -1   51.39    5.70
   7   4  -1   55.19    4.70
  -7   4   1   53.89    7.20
   7   4  -1   55.99    4.60
  -7   4   1   60.29    7.10
  -7   4   1   65.69    7.10
   7   4  -1   50.39    5.50
   7   4  -1   53.79    6.50
  -7   4   1   37.20    5.80
   7   4  -1   63.29    6.70
  -7   4   1   59.29    6.00
  -7   4   1   51.59    6.20
  -7   4   1   61.79    6.10
   7   4  -1   48.50    6.20
   6  -4  -1  216.28   16.10
  -6  -4   1  225.98   16.40
  -6  -4   1  237.08   17.50
   6  -4  -1  238.78   17.00
  -6  -4   1  196.78   16.50
  -6  -4   1  212.68   17.60
  -6  -4   1  212.08   16.40
  -6  -4   1  202.98   17.70
  -6  -4   1  202.28   16.10
   6  -4  -1  227.88   16.50
  -6  -4   1  224.78   17.40
   6  -4  -1  237.58   17.50
  -6   4   1  248.38   17.50
   6   4  -1  247.68   16.60
   6   4  -1  218.18   16.60
  -6   4   1  248.88   17.50
  -6   4   1  198.28   16.80
   6   4  -1  235.68   16.40
  -6   4   1  212.78   16.50
  -6   4   1  195.58   17.00
   6   4  -1  217.98   16.10
  -6   4   1  247.28   18.10
   6   4  -1  240.18   17.50
   6   4  -1  233.08   17.00
  -6   4   1  227.18   16.60
  -6   4   1  252.97   16.40
  -6   4   1  251.67   16.60
  -6   4   1  206.38   17.70
   6   4  -1  237.18   16.20
  -5  -4   1  424.36   28.50
   5  -4  -1  426.06   29.60
   5  -4  -1  379.96   27.30
  -5  -4   1  422.76   29.00
  -5  -4   1  346.07   27.70
  -5  -4   1  338.27   27.70
   5  -4  -1  331.57   28.00
  -5  -4   1  384.56   28.40
   5  -4  -1  421.46   28.10
   5  -4  -1  393.16   28.40
  -5  -4   1  392.16   27.60
  -5  -4   1  409.16   28.70
  -5  -4   1  429.36   28.20
  -5  -4   1  357.96   28.40
   5  -4  -1  364.86   27.90
   5  -4  -1  375.56   27.40
   5   4  -1  423.36   28.00
   5   4  -1  417.86   28.40
  -5   4   1  339.57   28.20
   5   4  -1  443.36   28.20
  -5   4   1  415.56   27.80
  -5   4   1  351.26   27.50
  -5   4   1  389.16   28.00
  -5   4   1  414.56   28.10
   5   4  -1  412.66   27.80
   5   4  -1  379.36   27.90
  -5   4   1  334.57   28.30
  -5   4   1  377.26   27.80
   5   4  -1  420.46   28.30
   5   4  -1  391.06   28.00
  -5   4   1  399.66   27.90
  -5   4   1  436.56   29.20
  -5   4   1  437.16   28.50
   5   4  -1  415.36   27.70
  -5   4   1  425.66   28.00
   4  -4  -1  367.36   24.50
  -4  -4   1  339.17   25.00
  -4  -4   1  349.27   25.30
  -4  -4   1  346.37   24.60
   4  -4  -1  327.27   24.70
  -4  -4   1  294.37   24.10
   4  -4  -1  366.36   25.60
  -4  -4   1  369.36   25.00
   4  -4  -1  355.36   24.80
  -4  -4   1  327.97   24.80
  -4  -4   1  327.47   23.90
   4  -4  -1  345.77   24.40
   4  -4  -1  313.27   23.60
  -4  -4   1  356.46   25.00
  -4   4   1  366.26   24.30
   4   4  -1  347.97   24.30
  -4   4   1  364.36   24.30
  -4   4   1  312.07   24.80
  -4   4   1  333.47   24.20
   4   4  -1  334.17   24.60
  -4   4   1  355.66   24.70
   4   4  -1  362.16   24.10
  -4   4   1  338.77   24.40
   4   4  -1  376.76   24.90
  -4   4   1  297.67   24.80
  -4   4   1  343.67   24.40
   4   4  -1  321.87   24.20
  -4   4   1  368.86   25.50
   4   4  -1  380.96   24.50
   4   4  -1  340.17   24.30
  -4   4   1  304.27   24.60
   4   4  -1  335.17   24.20
  -3  -4   1   12.10    3.30
  -3  -4   1    7.00    2.70
  -3  -4   1   11.10    3.80
   3  -4  -1   10.50    3.50
  -3  -4   1   10.00    3.40
   3  -4  -1    3.20    3.40
  -3  -4   1    7.30    3.60
   3  -4  -1    3.70    2.60
  -3  -4   1    5.80    1.80
   3  -4  -1   10.50    2.80
  -3  -4   1   10.30    4.20
  -3  -4   1    6.50    2.60
   3  -4  -1    4.70    3.20
  -3  -4   1    3.00    3.90
  -3  -4   1    3.30    3.30
   3  -4  -1    7.20    3.00
   3  -4  -1   12.80    5.70
   3   4  -1    3.50    2.50
   3   4  -1    6.60    2.20
  -3   4   1   11.00    4.00
  -3   4   1    2.90    3.40
  -3   4   1   14.60    3.70
   3   4  -1    4.70    3.40
   3   4  -1   10.40    3.10
  -3   4   1   11.20    2.70
  -3   4   1    6.40    2.40
   3   4  -1    9.30    2.50
   3   4  -1    8.10    3.40
   3   4  -1    6.80    3.10
   3   4  -1    6.90    2.90
  -3   4   1    8.30    2.70
   3   4  -1    7.80    1.20
  -3   4   1    8.00    3.40
   3   4  -1    8.40    1.60
  -3   4   1    9.20    2.40
  -2  -4   1   56.99    6.10
   2  -4  -1   44.30    5.20
   2  -4  -1   51.99    5.90
  -2  -4   1   43.00    4.80
   2  -4  -1   51.79    6.40
  -2  -4   1   51.59    5.60
  -2  -4   1   39.90    4.90
  -2  -4   1   51.79    6.20
  -2  -4   1   59.59    6.50
   2  -4  -1   54.09    5.90
  -2  -4   1   58.29    7.60
  -2  -4   1   49.00    6.30
   2  -4  -1   53.99    5.40
  -2  -4   1   53.19    6.20
  -2  -4   1   54.29    5.70
   2  -4  -1   60.19    7.20
   2  -4  -1   51.89    6.20
   2  -4  -1   52.19    5.80
  -2  -4   1   45.00    5.10
  -2  -4   1   54.59    6.30
   2   4  -1   52.69    3.90
  -2   4   1   57.59    5.30
  -2   4   1   48.40    5.50
   2   4  -1   44.20    4.30
  -2   4   1   51.39    5.10
   2   4  -1   63.19    5.80
   2   4  -1   54.09    5.60
   2   4  -1   44.20    5.70
   2   4  -1   52.39    5.10
  -2   4   1   54.89    6.90
   2   4  -1   48.00    5.70
  -2   4   1   47.10    4.90
  -2   4   1   49.60    5.70
   2   4  -1   45.50    4.50
   2   4  -1   47.50    5.20
  -2   4   1   58.29    5.90
  -2   4   1   45.30    5.70
   2   4  -1   48.30    6.10
   2   4  -1   51.39    4.00
   2   4  -1   46.90    5.10
   1  -4  -1  195.98   13.10
  -1  -4   1  174.68   13.10
   1  -4  -1  144.79   12.30
  -1  -4   1  143.89   12.20
  -1  -4   1  143.79   12.60
   1  -4  -1  137.29   12.80
   1  -4  -1  160.98   12.20
  -1  -4   1  131.89   12.90
  -1  -4   1  192.08   13.20
  -1  -4   1  187.28   13.50
  -1  -4   1  180.18   12.90
  -1  -4   1  176.78   13.50
  -1  -4   1  173.28   12.90
   1  -4  -1  191.38   13.80
  -1  -4   1  169.98   13.00
   1  -4  -1  144.49   12.40
  -1  -4   1  145.99   12.50
   1  -4  -1  166.18   12.80
  -1  -4   1  141.89   12.50
   1  -4  -1  183.98   13.00
  -1  -4   1  174.88   13.00
   1  -4  -1  157.78   12.90
  -1  -4   1  145.19   12.20
   1  -4  -1  179.38   14.00
   1  -4  -1  168.68   13.40
  -1   4   1  151.88   12.60
   1   4  -1  166.28   12.10
  -1   4   1  176.28   14.00
  -1   4   1  155.48   14.10
   1   4  -1  174.18   12.20
   1   4  -1  152.68   13.00
   1   4  -1  186.98   12.00
  -1   4   1  183.28   11.80
   1   4  -1  160.88   13.00
  -1   4   1  142.89   12.90
  -1   4   1  160.18   13.20
  -1   4   1  166.98   12.60
  -1   4   1  173.98   12.40
   1   4  -1  163.78   13.90
   1   4  -1  142.79   13.70
   1   4  -1  165.78   13.20
  -1   4   1  179.38   13.50
  -1   4   1  178.48   12.80
   1   4  -1  164.08   12.10
   1   4  -1  173.38   12.50
   1   4  -1  169.48   12.80
  -1   4   1  162.88   14.10
   1   4  -1  176.48   12.00
  -1   4   1  175.08   12.40
   1   4  -1  181.08   12.70
   1   4  -1  170.58   12.60
   1   4  -1  181.98   12.30
   0  -4   1  182.18   14.40
   0  -4   1  179.28   13.10
   0  -4  -1  181.58   13.50
   0  -4   1  148.29   13.00
   0  -4  -1  181.98   12.60
   0  -4  -1  185.58   14.60
   0  -4   1  182.58   13.30
   0  -4   1  162.68   13.10
   0  -4   1  152.88   12.80
   0  -4  -1  150.88   12.70
   0  -4  -1  195.58   13.90
   0  -4  -1  182.48   13.10
   0  -4  -1  193.38   13.50
   0  -4   1  150.78   12.70
   0  -4  -1  136.79   12.70
   0  -4  -1  153.68   12.30
   0  -4  -1  186.58   13.20
   0  -4  -1  135.99   13.10
   0  -4   1  168.98   12.70
   0  -4   1  181.98   13.80
   0  -4   1  155.98   12.60
   0  -4   1  187.38   13.30
   0   4   1  179.88   12.70
   0   4   1  207.38   14.10
   0   4  -1  160.48   12.70
   0   4  -1  161.98   13.00
   0   4   1  177.18   13.20
   0   4   1  194.88   13.40
   0   4  -1  185.18   12.50
   0   4  -1  164.88   13.20
   0   4  -1  175.48   12.40
   0   4   1  174.68   12.50
   0   4   1  149.29   13.90
   0   4   1  181.28   12.60
   0   4  -1  190.88   13.80
   0   4  -1  167.08   14.20
   0   4  -1  150.58   13.80
   0   4   1  178.38   12.60
   0   4  -1  176.68   12.60
   0   4  -1  182.58   12.70
   0   4  -1  170.88   12.40
   0   4   1  177.98   12.70
   0   4   1  167.88   13.70
   0   4   1  156.88   14.60
   0   4  -1  177.48   12.60
   0   4   1  156.08   13.90
   0   4   1  169.78   12.40
   0   4  -1  149.88   13.40
  -1  -4  -1  163.48   15.40
   1  -4   1  180.88   15.20
  -1  -4  -1  226.18   15.50
  -1  -4  -1  231.08   16.40
   1  -4   1  227.28   17.00
  -1  -4  -1  232.28   16.30
   1  -4   1  232.08   15.70
   1  -4   1  178.58   15.00
   1  -4   1  216.48   15.90
   1  -4   1  175.48   15.00
  -1  -4  -1  237.08   15.70
  -1  -4  -1  225.88   16.10
   1  -4   1  191.08   15.20
   1  -4   1  203.48   14.70
  -1  -4  -1  245.28   16.70
  -1  -4  -1  182.48   15.10
   1  -4   1  188.58   15.40
   1  -4   1  215.68   15.40
  -1  -4  -1  210.98   15.20
  -1  -4  -1  198.58   14.60
   1  -4   1  202.48   14.90
  -1  -4  -1  232.18   16.20
  -1  -4  -1  175.68   15.00
  -1  -4  -1  212.48   15.70
   1  -4   1  191.08   15.10
  -1   4  -1  180.18   16.20
   1   4   1  212.18   15.10
  -1   4  -1  224.58   16.20
  -1   4  -1  183.98   16.40
   1   4   1  217.58   15.50
   1   4   1  216.58   15.90
   1   4   1  197.78   14.80
  -1   4  -1  215.98   15.00
   1   4   1  214.08   15.10
  -1   4  -1  186.88   15.80
   1   4   1  198.38   15.20
   1   4   1  221.08   15.50
   1   4   1  185.88   14.50
   1   4   1  209.68   14.90
  -1   4  -1  226.58   15.10
  -1   4  -1  203.78   14.80
   1   4   1  214.58   16.30
   1   4   1  199.58   15.70
  -1   4  -1  224.98   15.20
  -1   4  -1  219.68   15.00
  -1   4  -1  199.88   15.80
  -1   4  -1  197.18   15.50
   1   4   1  209.98   14.80
   1   4   1  219.48   14.90
  -1   4  -1  196.48   15.70
   2  -4   1   94.09    7.70
  -2  -4  -1   79.99    6.90
   2  -4   1   76.49    7.00
  -2  -4  -1   86.29    9.40
   2  -4   1   85.39    9.30
  -2  -4  -1   64.39    6.80
   2  -4   1   73.59    6.60
   2  -4   1   66.59    7.30
  -2  -4  -1   88.39    8.40
  -2  -4  -1   66.29    7.40
  -2  -4  -1   76.99    8.90
  -2  -4  -1   77.19    7.70
  -2  -4  -1  104.19    9.30
   2  -4   1   67.39    7.20
  -2  -4  -1   75.69    7.20
   2  -4   1   72.39    6.00
   2  -4   1   68.49    7.30
  -2  -4  -1   88.29    8.40
  -2  -4  -1   75.99    8.30
   2   4   1   92.19    7.20
   2   4   1   78.29    7.00
   2   4   1   80.49    7.50
   2   4   1   73.69    7.40
  -2   4  -1   77.69    7.20
  -2   4  -1   80.59    6.80
  -2   4  -1   85.09    8.50
  -2   4  -1   82.09    6.30
   2   4   1   93.69    7.00
  -2   4  -1   63.79    7.80
   2   4   1   79.49    6.70
   2   4   1   74.09    6.40
   2   4   1   64.29    7.20
  -2   4  -1   76.49    6.70
   2   4   1   72.29    7.30
  -2   4  -1   79.99    7.60
   2   4   1   79.29    6.60
  -2   4  -1   73.69    6.80
  -2   4  -1   60.79    7.30
  -2   4  -1   88.09    7.00
   2   4   1   77.99    6.10
   2   4   1   73.89    7.70
   3  -4   1  331.77   26.80
  -3  -4  -1  322.37   26.50
   3  -4   1  374.16   26.90
  -3  -4  -1  386.36   27.40
   3  -4   1  413.86   28.00
  -3  -4  -1  423.06   27.40
  -3  -4  -1  382.56   27.10
   3  -4   1  357.86   26.20
  -3  -4  -1  414.46   27.70
   3  -4   1  359.36   26.80
  -3  -4  -1  395.56   27.20
   3  -4   1  377.66   26.50
  -3  -4  -1  398.36   27.30
  -3  -4  -1  371.06   26.50
  -3  -4  -1  313.17   26.60
   3  -4   1  366.26   26.80
   3  -4   1  380.86   26.60
  -3  -4  -1  391.06   27.00
  -3   4  -1  366.26   26.50
  -3   4  -1  431.06   27.90
   3   4   1  380.76   27.00
   3   4   1  363.36   26.90
  -3   4  -1  364.76   26.90
  -3   4  -1  436.16   27.50
   3   4   1  365.86   26.30
   3   4   1  406.96   26.70
  -3   4  -1  378.26   26.60
  -3   4  -1  385.86   26.70
  -3   4  -1  384.26   26.50
   3   4   1  396.56   27.20
  -3   4  -1  325.77   26.80
   3   4   1  422.76   26.80
  -3   4  -1  327.27   27.60
   3   4   1  349.07   26.30
   3   4   1  347.47   26.60
   3   4   1  386.96   26.60
   3   4   1  355.06   26.80
  -3   4  -1  376.56   26.80
   3   4   1  373.06   26.00
  -4  -4  -1   47.40    4.90
  -4  -4  -1   48.20    5.90
   4  -4   1   48.00    5.00
   4  -4   1   50.99    7.40
  -4  -4  -1   41.90    5.70
  -4  -4  -1   39.10    4.50
  -4  -4  -1   34.20    4.20
  -4  -4  -1   47.30    5.70
  -4  -4  -1   43.30    5.40
   4  -4   1   44.90    4.80
  -4  -4  -1   43.50    5.30
   4  -4   1   43.20    5.00
   4  -4   1   55.49    5.70
  -4  -4  -1   53.19    6.20
   4   4   1   33.60    3.90
   4   4   1   44.20    5.00
  -4   4  -1   37.20    5.20
   4   4   1   51.99    5.60
   4   4   1   44.00    4.20
  -4   4  -1   48.20    5.60
   4   4   1   32.60    5.00
   4   4   1   43.00    4.80
  -4   4  -1   42.00    4.90
  -4   4  -1   43.10    6.10
   4   4   1   41.00    4.40
  -4   4  -1   35.40    6.40
  -4   4  -1   39.70    3.30
  -4   4  -1   50.09    4.90
   4   4   1   36.30    5.70
   4   4   1   43.50    4.70
  -4   4  -1   47.20    5.30
   4   4   1   52.49    5.30
  -4   4  -1   49.10    5.80
  -5  -4  -1  207.18   18.10
  -5  -4  -1  274.07   19.90
  -5  -4  -1  239.58   19.00
   5  -4   1  253.77   18.70
   5  -4   1  252.57   18.10
  -5  -4  -1  213.28   18.30
  -5  -4  -1  279.37   19.20
   5  -4   1  216.88   18.30
  -5  -4  -1  257.77   19.20
   5  -4   1  210.18   18.70
  -5  -4  -1  288.67   19.50
  -5   4  -1  260.47   18.50
  -5   4  -1  263.87   18.50
  -5   4  -1  229.28   18.00
   5   4   1  273.37   18.80
   5   4   1  261.27   18.00
  -5   4  -1  297.37   19.80
   5   4   1  282.07   19.10
   5   4   1  239.18   18.20
  -5   4  -1  225.18   18.80
   5   4   1  278.67   18.50
  -5   4  -1  266.67   18.40
   5   4   1  229.88   18.60
   5   4   1  244.08   18.30
   6  -4   1  139.09   11.10
  -6  -4  -1  128.49   12.20
  -6  -4  -1  115.49   10.50
   6  -4   1  133.39   10.00
  -6  -4  -1  120.29   10.60
  -6  -4  -1  116.39   11.30
  -6  -4  -1  149.79   12.60
   6  -4   1  141.59   11.60
  -6  -4  -1  145.39   12.20
   6  -4   1  128.99   10.80
  -6  -4  -1  137.49   12.00
  -6  -4  -1  140.19   12.20
  -6  -4  -1  148.49   11.00
   6   4   1  152.58   10.80
  -6   4  -1  138.69   11.30
   6   4   1  135.79   11.70
  -6   4  -1  128.59   10.20
  -6   4  -1  149.09   12.10
   6   4   1  129.99   12.00
   6   4   1  148.19   11.80
   6   4   1  144.89   10.40
  -6   4  -1  138.79   11.20
  -6   4  -1   99.49   11.90
  -6   4  -1  168.98   11.90
  -6   4  -1  141.79   10.90
   6   4   1  158.78   12.40
   6   4   1  133.09   11.00
  -7  -4  -1  172.98   14.40
  -7  -4  -1  153.68   12.60
  -7  -4  -1  180.68   14.50
   7  -4   1  136.39   12.40
   7  -4   1  154.98   12.60
  -7  -4  -1  162.48   13.70
  -7  -4  -1  173.38   14.30
   7  -4   1  165.48   13.70
  -7   4  -1  156.38   12.60
  -7   4  -1  156.08   12.70
   7   4   1  156.78   13.00
   7   4   1  165.28   12.20
  -7   4  -1  178.88   13.70
   7   4   1  164.68   13.30
  -7   4  -1  187.18   14.00
  -7   4  -1  145.99   11.50
  -7   4  -1  131.69   12.70
   7   4   1  138.29   12.30
   7   4   1  156.68   11.90
   7   4   1  150.58   11.70
   8  -4   1   80.29    8.00
   8  -4   1   87.49    9.00
  -8  -4  -1   80.09   10.00
   8  -4   1   97.59    9.20
  -8  -4  -1   63.09    9.10
   8  -4   1   63.09    9.20
  -8  -4  -1   69.29    9.70
  -8  -4  -1   84.49    8.50
  -8  -4  -1   88.19    9.70
  -8   4  -1   78.09    9.90
   8   4   1   73.19    6.70
   8   4   1   76.89    6.90
  -8   4  -1   96.99    9.90
   8   4   1   68.69    7.80
   8   4   1   89.59    8.90
  -8   4  -1   81.19    7.80
  -8   4  -1   93.29    9.60
   8   4   1   92.69   10.30
   8   4   1   87.59    7.60
   8   4   1  102.09    8.80
  -9  -4  -1   40.20    7.50
  -9  -4  -1   44.90    7.70
  -9  -4  -1   40.50    5.80
   9  -4   1   36.80    5.20
   9  -4   1   54.49    6.30
   9  -4   1   38.70    8.00
   9  -4   1   33.90    6.50
  -9  -4  -1   57.59    8.40
   9   4   1   39.60    5.70
   9   4   1   42.10    4.40
   9   4   1   40.30    7.60
   9   4   1   44.30    7.10
  -9   4  -1   38.20    5.90
  -9   4  -1   42.90    7.10
  -9   4  -1   41.50    6.60
  -9   4  -1   45.00    6.00
  -9   4  -1   34.70    7.30
   9   4   1   44.20    5.50
  -9   4  -1   50.99    7.50
 -10  -4  -1   19.30    5.90
  10  -4   1   22.20    8.00
 -10  -4  -1   16.50    8.30
  10  -4   1   26.40    5.80
 -10  -4  -1   11.70    7.80
 -10  -4  -1   28.00    7.10
  10  -4   1   20.40    4.80
  10   4   1   17.00    7.10
  10   4   1   23.20    5.90
 -10   4  -1   14.50    4.70
  10   4   1   18.10    4.40
 -10   4  -1   22.10    7.70
 -10   4  -1   17.20    5.70
  10   4   1   16.90    4.00
 -10   4  -1   14.90    6.50
 -10   4  -1   16.60    6.30
 -10   4  -1   13.40    5.50
  10   4   1   18.10    5.20
  11  -4   1   13.80    4.90
 -11  -4  -1   15.50    7.70
 -11  -4  -1   24.20    6.80
  11  -4   1   23.80    8.80
  11  -4   1   19.70    6.30
 -11  -4  -1   10.70    7.80
  11   4   1    7.90    4.50
  11   4   1   24.60    7.10
 -11   4  -1   21.90    7.70
 -11   4  -1   20.60    7.30
  11   4   1   12.40    4.50
  11   4   1   19.00    6.30
 -11   4  -1   18.10    5.40
 -11   4  -1   10.70    7.00
 -11   4  -1   11.70    6.90
 -12  -4  -1    9.10    7.00
  12  -4   1   16.30    5.40
  12  -4   1    9.10   10.60
 -12  -4  -1   25.90   10.10
 -12   4  -1   23.10    6.40
  12   4   1   23.50    5.10
 -12   4  -1   12.60    8.10
  12   4   1   19.30    8.20
 -12   4  -1   43.70    9.20
  12   4   1   42.10   10.80
  12   4   1   28.70    4.90
 -12   4  -1   41.50    9.10
  13  -4   1   70.99    9.20
 -13  -4  -1  116.29   13.50
 -13  -4  -1   84.19   14.60
  13  -4   1  100.99   13.60
  13  -4   1   73.99   10.40
 -13  -4  -1   72.99   13.90
 -13   4  -1   82.29   12.20
  13   4   1   86.99   11.10
 -13   4  -1   91.39   10.10
 -13   4  -1   96.09   14.10
  13   4   1  107.39   12.70
  13   4   1   79.99    9.70
  13   4   1   89.29    9.10
  14  -4   1    1.00   10.10
 -14  -4  -1  -11.50    8.50
 -14  -4  -1   -0.40    7.50
  14  -4   1   -3.60    7.00
 -14  -4  -1   15.60   12.00
 -14   4  -1    1.10    7.30
  14   4   1   -2.70    8.80
  14   4   1  -10.80    6.50
 -14   4  -1   -0.90    6.30
  14   4   1    7.30    3.80
 -14   4  -1    5.90   11.00
 -15  -4  -1    8.60   10.10
 -15  -4  -1    2.80    8.30
 -15  -4  -1    0.60   10.60
 -15  -4  -1   -8.70   10.70
  15  -4   1    4.00    6.20
  15  -4   1   -0.10   10.20
  15   4   1    3.20    9.10
 -15   4  -1    2.60    9.30
  15   4   1   14.30    7.80
 -16  -4  -1    7.00   10.00
 -16  -4  -1    3.20   13.10
  16  -4   1    0.10    8.70
 -16  -4  -1   24.30   17.50
 -16   4  -1   25.90   15.00
  16   4   1    6.90    9.20
  16   4   1    0.70    7.80
 -16   4  -1   -4.50   10.30
  17  -4   1   18.40    9.70
 -17  -4  -1   11.90   11.00
 -17  -4  -1   14.80   30.70
 -17  -4  -1   13.20   14.60
 -17   4  -1  -10.90   14.80
  17   4   1   10.40    7.90
 -17   4  -1   16.60   11.70
  17   4   1   19.50   10.40
 -18  -4  -1   56.19   17.20
  18  -4   1   45.80   11.00
 -18  -4  -1   19.40   10.90
 -18  -4  -1   34.60   11.20
 -18   4  -1   56.09   13.70
  18   4   1   44.00    9.70
  18   4   1   34.50    9.50
 -18   4  -1   62.99   15.40
 -18   4  -1   48.90   21.10
 -19  -4  -1   -3.30   18.40
 -19  -4  -1    4.80   12.90
  19  -4   1   23.90   10.80
 -19  -4  -1   35.20   15.00
 -19   4  -1   25.40   27.40
 -19   4  -1   40.60   12.50
  19   4   1    5.80   10.10
  20  -4   1    7.70   13.90
 -20  -4  -1  -45.30   13.50
  20   4   1  -14.00    9.20
 -20   4  -1   15.40   14.40
 -20  -5   1   70.59   28.90
  20  -5  -1   22.10   16.40
 -20   5   1   -8.20   17.00
  20   5  -1   13.00   16.20
 -20   5   1   42.80   20.20
  19   5  -1   44.70   15.70
  19   5  -1   48.40   12.00
 -18  -5   1   19.30   17.10
 -18  -5   1   -9.30   10.50
  18  -5  -1    3.70    8.30
 -18  -5   1   -3.90   10.90
  18  -5  -1    6.70   11.60
 -18   5   1   11.70   10.10
 -18   5   1  -25.90   18.00
  18   5  -1   -1.50    7.90
  18   5  -1   12.40   10.00
 -17  -5   1  154.58   22.20
 -17  -5   1  180.58   21.40
 -17  -5   1  178.98   22.00
  17  -5  -1  193.98   18.20
  17  -5  -1  158.38   19.50
  17   5  -1  156.58   18.40
  17   5  -1  185.58   18.00
 -17   5   1  205.78   19.80
 -17   5   1  206.88   23.50
  16  -5  -1    9.00    6.50
  16  -5  -1   -4.00   10.20
 -16  -5   1   27.20   18.30
 -16  -5   1    2.70    8.60
 -16  -5   1   16.90    9.10
 -16  -5   1   -1.10   12.30
  16   5  -1    3.50    7.20
 -16   5   1    8.90   13.50
 -16   5   1   19.00   10.50
  16   5  -1    7.00    7.60
 -15  -5   1    9.70   11.80
 -15  -5   1   -3.50   14.90
  15  -5  -1    5.60    9.80
  15  -5  -1    7.90    7.50
 -15  -5   1    2.20    8.20
 -15   5   1    3.60   11.30
  15   5  -1   10.00    7.20
 -15   5   1    7.20    9.20
  15   5  -1   12.20    7.60
 -15   5   1    7.10    7.30
  14  -5  -1  113.49   14.00
 -14  -5   1   98.29   16.10
 -14  -5   1  119.69   14.30
  14  -5  -1  134.19   13.00
  14   5  -1  136.29   14.30
 -14   5   1  120.69   15.30
  14   5  -1  125.69   14.20
 -14   5   1  117.59   13.40
 -14   5   1  146.39   14.90
  13  -5  -1   51.09    8.30
 -13  -5   1   40.20    9.30
 -13  -5   1   27.30   11.50
  13  -5  -1   47.60    9.30
 -13  -5   1   34.90    7.90
 -13  -5   1   30.70   12.20
  13   5  -1   41.60    6.50
  13   5  -1   46.80    5.30
 -13   5   1   61.19   10.40
  13   5  -1   57.79    8.70
 -13   5   1   43.80   11.20
  13   5  -1   43.50    8.50
 -13   5   1   18.60   10.10
 -13   5   1   34.90    8.20
 -12  -5   1  233.48   19.40
  12  -5  -1  241.88   20.40
  12  -5  -1  262.57   20.30
  12  -5  -1  311.37   24.10
 -12  -5   1  257.47   21.00
 -12  -5   1  245.98   23.50
 -12  -5   1  266.87   23.60
  12   5  -1  205.98   18.30
 -12   5   1  184.28   23.00
  12   5  -1  204.18   21.80
  12   5  -1  256.37   18.10
 -12   5   1  295.07   23.10
  12   5  -1  264.67   20.60
 -12   5   1  257.47   23.40
 -12   5   1  233.88   20.10
  12   5  -1  248.48   19.20
 -11  -5   1  405.56   29.20
 -11  -5   1  334.27   29.30
  11  -5  -1  374.16   28.20
  11  -5  -1  354.86   27.10
  11  -5  -1  397.56   29.00
  11  -5  -1  391.06   29.60
 -11  -5   1  395.86   30.80
 -11  -5   1  347.87   27.80
 -11   5   1  435.26   31.10
  11   5  -1  363.76   27.50
 -11   5   1  327.47   29.30
 -11   5   1  400.66   28.70
  11   5  -1  427.16   29.90
 -11   5   1  410.16   29.50
 -11   5   1  362.06   29.20
  11   5  -1  384.86   29.40
  11   5  -1  377.56   27.80
  10  -5  -1  147.29   13.20
 -10  -5   1  174.28   14.20
 -10  -5   1  176.78   16.30
 -10  -5   1  133.29   15.30
  10  -5  -1  132.79   11.60
 -10  -5   1  145.79   14.10
  10  -5  -1  147.09   15.40
  10   5  -1  157.48   14.90
 -10   5   1  167.18   13.40
  10   5  -1  146.99   12.40
 -10   5   1  138.49   13.00
 -10   5   1  145.89   14.10
 -10   5   1  173.28   14.40
  10   5  -1  136.99   12.00
   9  -5  -1   29.50    3.80
   9  -5  -1   29.90    5.50
   9  -5  -1   24.30    6.80
  -9  -5   1   20.40    6.70
  -9  -5   1   27.20    4.50
  -9  -5   1   26.10    6.80
  -9  -5   1   31.40    6.40
  -9  -5   1   35.00    7.70
   9  -5  -1   22.60    6.50
  -9  -5   1   34.90    7.10
   9   5  -1   27.30    4.90
   9   5  -1   22.10    4.50
  -9   5   1   12.70    6.10
  -9   5   1   24.70    3.40
  -9   5   1   31.20    6.20
   9   5  -1   26.10    4.50
  -9   5   1   30.40    6.00
   9   5  -1   24.90    6.60
   9   5  -1   21.10    5.90
  -9   5   1   20.20    4.80
  -8  -5   1  237.18   20.20
   8  -5  -1  236.08   20.50
  -8  -5   1  259.57   19.70
  -8  -5   1  279.07   20.90
  -8  -5   1  257.87   20.70
   8  -5  -1  250.77   20.10
   8  -5  -1  241.78   18.10
  -8  -5   1  230.78   18.60
  -8   5   1  247.18   19.90
   8   5  -1  237.78   19.20
   8   5  -1  265.37   17.90
  -8   5   1  237.48   19.10
  -8   5   1  275.57   20.50
  -8   5   1  257.17   19.60
  -8   5   1  237.18   18.40
   8   5  -1  263.27   18.80
   8   5  -1  244.98   18.70
   8   5  -1  291.17   19.60
   8   5  -1  283.77   20.30
   7  -5  -1 1165.68   79.59
   7  -5  -1 1119.99   79.29
   7  -5  -1 1028.90   79.09
  -7  -5   1 1070.59   78.89
  -7  -5   1  950.40   78.99
  -7  -5   1 1207.58   79.99
  -7  -5   1 1250.97   80.49
  -7  -5   1 1187.28   80.09
   7  -5  -1 1058.69   78.49
  -7  -5   1 1091.99   79.89
   7   5  -1 1195.58   79.59
  -7   5   1 1305.77   80.79
  -7   5   1 1200.78   79.19
  -7   5   1 1186.48   78.99
   7   5  -1 1153.28   79.19
   7   5  -1 1096.99   78.69
   7   5  -1 1102.69   78.99
   7   5  -1 1206.98   78.69
  -7   5   1 1253.37   79.99
  -7   5   1  980.70   79.29
  -7   5   1 1108.79   79.19
   7   5  -1 1189.28   79.59
  -7   5   1 1052.89   78.89
   7   5  -1 1170.78   79.69
  -6  -5   1  539.45   35.70
   6  -5  -1  504.75   35.10
  -6  -5   1  485.45   35.50
   6  -5  -1  504.65   34.90
  -6  -5   1  506.45   35.50
  -6  -5   1  482.85   35.90
  -6  -5   1  458.85   34.30
   6  -5  -1  445.76   33.90
   6  -5  -1  450.55   34.80
   6  -5  -1  520.85   36.20
  -6  -5   1  555.84   36.30
  -6  -5   1  525.65   35.30
  -6   5   1  556.84   36.20
   6   5  -1  525.35   34.30
  -6   5   1  413.26   34.00
   6   5  -1  495.75   34.70
   6   5  -1  476.45   35.10
  -6   5   1  455.35   34.60
  -6   5   1  455.05   34.60
  -6   5   1  465.25   35.50
   6   5  -1  502.25   35.20
   6   5  -1  465.05   34.60
  -6   5   1  528.95   34.60
   6   5  -1  529.25   35.00
   6   5  -1  503.85   34.60
   6   5  -1  502.65   34.70
  -6   5   1  441.26   34.80
  -6   5   1  474.65   34.60
  -6   5   1  496.35   35.10
  -5  -5   1   40.90    6.40
  -5  -5   1   51.69    6.10
  -5  -5   1   48.10    5.90
  -5  -5   1   46.00    5.80
  -5  -5   1   33.30    6.00
  -5  -5   1   46.50    5.80
   5  -5  -1   47.50    5.80
   5  -5  -1   46.70    5.10
  -5  -5   1   40.50    4.70
   5  -5  -1   61.59    8.00
  -5  -5   1   48.20    6.20
  -5  -5   1   38.60    4.20
   5  -5  -1   40.10    4.90
   5  -5  -1   38.60    4.00
  -5  -5   1   38.30    4.80
   5  -5  -1   51.29    5.00
   5   5  -1   43.50    5.30
  -5   5   1   40.30    5.40
  -5   5   1   45.30    4.80
   5   5  -1   45.70    5.70
   5   5  -1   36.90    4.50
   5   5  -1   47.00    5.50
  -5   5   1   36.70    5.70
   5   5  -1   39.00    5.10
   5   5  -1   41.70    5.30
  -5   5   1   29.20    6.40
  -5   5   1   41.70    4.70
  -5   5   1   48.00    5.50
  -5   5   1   46.00    4.80
  -5   5   1   45.80    5.00
   5   5  -1   41.70    4.70
  -4  -5   1 1522.65  105.99
  -4  -5   1 1618.24  106.59
  -4  -5   1 1354.96  105.79
  -4  -5   1 1488.45  106.09
  -4  -5   1 1308.17  105.39
  -4  -5   1 1662.53  106.09
  -4  -5   1 1553.84  105.79
   4  -5  -1 1467.55  105.69
   4  -5  -1 1581.24  106.59
   4  -5  -1 1481.85  105.49
  -4  -5   1 1624.04  106.69
  -4  -5   1 1615.14  105.89
   4  -5  -1 1507.05  105.59
   4  -5  -1 1295.57  105.59
   4   5  -1 1522.35  105.29
  -4   5   1 1523.65  105.69
   4   5  -1 1349.96  105.49
  -4   5   1 1518.95  105.49
   4   5  -1 1560.74  105.49
  -4   5   1 1513.35  105.49
   4   5  -1 1374.36  105.69
  -4   5   1 1720.53  106.19
   4   5  -1 1595.64  106.09
   4   5  -1 1482.15  104.89
   4   5  -1 1418.16  105.39
   4   5  -1 1670.83  105.69
  -4   5   1 1484.05  105.59
  -4   5   1 1741.43  106.69
  -4   5   1 1543.45  105.39
   4   5  -1 1617.04  105.79
  -4   5   1 1557.24  105.49
  -3  -5   1    9.90    3.60
  -3  -5   1   24.20    4.30
  -3  -5   1   24.90    5.10
   3  -5  -1   19.90    3.60
  -3  -5   1   17.80    4.60
  -3  -5   1   15.10    3.30
  -3  -5   1   22.90    5.10
  -3  -5   1   10.00    4.20
   3  -5  -1   28.70    3.60
   3  -5  -1   20.50    3.80
  -3  -5   1   20.20    5.20
   3  -5  -1   18.30    3.90
  -3  -5   1   26.70    4.30
   3  -5  -1   22.70    6.30
  -3   5   1   22.80    3.20
   3   5  -1   26.60    4.00
   3   5  -1   13.80    3.90
   3   5  -1   16.30    3.20
  -3   5   1   18.90    3.60
   3   5  -1   19.40    2.10
   3   5  -1   23.70    3.50
  -3   5   1   23.60    5.50
   3   5  -1   23.40    2.40
   3   5  -1   16.80    3.10
  -3   5   1   25.00    4.00
   3   5  -1   24.00    2.60
   3   5  -1   25.20    3.50
  -3   5   1   24.90    3.60
   3   5  -1   29.50    3.40
  -3   5   1   17.80    3.80
   2  -5  -1  545.35   43.40
  -2  -5   1  658.13   43.60
   2  -5  -1  632.34   43.30
  -2  -5   1  644.44   44.10
  -2  -5   1  629.64   43.50
  -2  -5   1  569.34   43.30
   2  -5  -1  610.44   43.70
  -2  -5   1  551.34   43.10
   2  -5  -1  649.93   44.20
  -2  -5   1  620.04   44.00
   2  -5  -1  626.74   43.30
   2  -5  -1  652.03   44.00
   2  -5  -1  611.04   43.10
  -2  -5   1  610.64   43.70
   2  -5  -1  660.03   43.30
  -2  -5   1  608.94   43.50
   2   5  -1  608.64   42.70
  -2   5   1  610.54   43.10
  -2   5   1  535.25   44.10
   2   5  -1  587.34   42.60
   2   5  -1  566.14   42.70
   2   5  -1  630.14   43.00
   2   5  -1  599.04   42.80
   2   5  -1  646.74   43.10
   2   5  -1  572.04   43.30
   2   5  -1  556.34   43.30
   2   5  -1  616.44   43.10
  -2   5   1  596.14   42.90
   2   5  -1  696.03   43.90
  -2   5   1  665.83   43.10
   2   5  -1  658.63   43.10
   2   5  -1  602.44   42.50
  -2   5   1  669.53   43.40
  -2   5   1  625.04   43.30
  -1  -5   1 2658.43  201.18
  -1  -5   1 2607.54  201.38
  -1  -5   1 3095.49  201.58
  -1  -5   1 2714.53  201.18
  -1  -5   1 3219.98  201.78
   1  -5  -1 2907.61  201.08
  -1  -5   1 3010.00  201.58
  -1   5   1 2764.82  201.48
  -1   5   1 3078.69  201.68
   1   5  -1 2799.52  201.68
   1   5  -1 3122.59  201.28
   1   5  -1 3009.60  200.98
  -1   5   1 2831.42  201.28
   1   5  -1 3003.10  201.38
   1   5  -1 2937.51  201.98
   0  -5  -1  121.69   10.90
   0  -5  -1  137.59   11.50
   0  -5  -1  132.79   11.00
   0  -5   1  141.19   11.70
   0  -5  -1  125.09    9.80
   0  -5  -1  118.89   10.10
   0  -5  -1  129.89   11.00
   0  -5   1  136.39   11.10
   0  -5   1  125.29   10.90
   0  -5  -1  134.99   10.60
   0  -5   1  149.99   10.90
   0  -5   1  117.99   10.10
   0  -5  -1  145.19   11.60
   0  -5  -1  133.69   11.30
   0  -5   1  131.19   10.90
   0  -5   1  135.29   11.50
   0   5  -1  124.99   11.20
   0   5  -1  137.39   11.60
   0   5  -1  121.29   10.30
   0   5   1  105.79   10.30
   0   5   1  140.09   11.40
   0   5  -1  127.49   10.70
   0   5   1  123.99   10.00
   0   5  -1  140.69    9.90
   0   5   1  109.59   11.10
   0   5   1  130.29   10.40
   0   5  -1  127.59   10.10
   0   5  -1  143.29    9.70
   0   5  -1  123.69    9.90
   0   5   1  120.99   10.00
   0   5   1  112.09   10.70
   0   5   1  125.59   10.10
   0   5   1  126.49   10.00
   0   5  -1  123.79    9.90
   0   5  -1  132.79   10.50
   0   5   1  134.29   10.50
   0   5  -1  132.49   11.30
   0   5   1  117.99    9.60
  -1  -5  -1 2867.61  204.08
   1  -5   1 2788.02  204.38
  -1  -5  -1 3056.89  204.88
   1  -5   1 2999.30  204.28
   1  -5   1 2960.60  204.48
   1  -5   1 2795.82  204.78
   1   5   1 3109.59  204.68
   1   5   1 3138.49  204.88
   1   5   1 3029.80  204.18
  -1   5  -1 3005.40  204.78
   1   5   1 2890.51  204.98
   1   5   1 2948.51  204.78
   2  -5   1 1548.35  109.89
  -2  -5  -1 1755.32  110.69
  -2  -5  -1 1625.04  110.59
   2  -5   1 1394.76  110.29
  -2  -5  -1 1508.15  110.59
   2  -5   1 1566.24  110.29
  -2  -5  -1 1592.14  110.49
  -2  -5  -1 1710.43  111.09
   2  -5   1 1723.33  111.09
  -2  -5  -1 1623.94  110.49
   2  -5   1 1446.96  109.99
   2  -5   1 1627.94  110.19
  -2  -5  -1 1576.14  110.79
  -2  -5  -1 1700.03  111.19
   2  -5   1 1524.05  109.69
   2   5   1 1381.86  109.89
  -2   5  -1 1673.33  110.69
   2   5   1 1537.65  109.89
  -2   5  -1 1532.75  110.09
  -2   5  -1 1609.04  110.09
   2   5   1 1532.75  109.69
  -2   5  -1 1585.84  109.99
   2   5   1 1574.74  109.89
  -2   5  -1 1562.14  109.99
  -2   5  -1 1814.62  111.19
  -2   5  -1 1598.14  109.99
   2   5   1 1590.94  110.29
  -2   5  -1 1567.04  109.89
   2   5   1 1719.33  110.19
   2   5   1 1722.93  110.89
   2   5   1 1423.26  110.19
   2   5   1 1585.94  110.09
   2   5   1 1609.24  110.09
  -3  -5  -1   84.69    9.00
  -3  -5  -1   78.29    8.70
  -3  -5  -1   76.39    7.90
   3  -5   1   54.99    7.30
  -3  -5  -1   64.09    6.80
   3  -5   1   68.49    7.30
  -3  -5  -1   72.29    9.00
  -3  -5  -1   86.39    8.50
   3  -5   1   83.29    6.80
   3  -5   1   65.39    6.30
   3  -5   1   66.29    8.30
  -3  -5  -1   84.29    8.50
  -3  -5  -1   59.19    7.30
   3  -5   1   65.99    5.80
  -3  -5  -1   68.69    8.00
  -3  -5  -1   62.49    6.60
   3  -5   1   71.79    7.40
   3   5   1   70.59    7.00
  -3   5  -1   86.09    6.60
   3   5   1   74.79    6.90
   3   5   1   84.19    8.20
   3   5   1   65.89    7.00
   3   5   1   72.99    6.90
  -3   5  -1   63.59    7.00
  -3   5  -1   87.29    8.20
  -3   5  -1   66.79    7.10
   3   5   1   76.09    6.10
  -3   5  -1   69.19    6.30
  -3   5  -1   72.09    6.40
   3   5   1   67.49    6.20
   3   5   1   77.59    6.80
   3   5   1   69.19    7.20
  -3   5  -1   69.99    6.70
  -3   5  -1   86.89    8.40
   3   5   1   67.39    5.50
  -4  -5  -1   36.60    6.30
   4  -5   1   34.90    4.90
  -4  -5  -1   35.50    4.70
  -4  -5  -1   31.00    5.30
   4  -5   1   43.00    5.40
  -4  -5  -1   49.40    6.30
   4  -5   1   32.10    4.10
   4  -5   1   40.90    5.10
  -4  -5  -1   38.60    4.70
  -4  -5  -1   44.30    6.30
   4  -5   1   40.30    5.80
   4  -5   1   36.20    4.50
   4   5   1   39.90    5.00
   4   5   1   45.30    3.80
   4   5   1   41.50    5.30
  -4   5  -1   47.40    5.00
   4   5   1   35.30    4.30
  -4   5  -1   39.80    6.50
   4   5   1   47.70    5.40
   4   5   1   50.49    5.00
  -4   5  -1   36.70    4.20
   4   5   1   38.10    4.10
   4   5   1   37.20    4.80
  -4   5  -1   38.50    4.40
  -4   5  -1   47.60    5.50
   4   5   1   39.90    4.90
   5  -5   1 1529.65  108.49
  -5  -5  -1 1582.84  108.89
  -5  -5  -1 1495.25  107.99
   5  -5   1 1654.23  109.59
   5  -5   1 1531.95  108.09
  -5  -5  -1 1652.43  108.99
  -5  -5  -1 1666.23  109.09
  -5  -5  -1 1672.83  109.49
  -5  -5  -1 1493.65  108.69
   5  -5   1 1470.75  108.09
  -5  -5  -1 1307.27  108.09
  -5  -5  -1 1698.63  108.69
   5  -5   1 1358.46  108.29
  -5  -5  -1 1792.02  109.09
   5   5   1 1671.23  108.89
   5   5   1 1393.76  108.09
  -5   5  -1 1498.75  108.29
  -5   5  -1 1810.12  109.19
   5   5   1 1597.94  107.99
   5   5   1 1656.83  108.39
  -5   5  -1 1474.35  107.39
  -5   5  -1 1413.36  108.49
  -5   5  -1 1643.94  110.59
   5   5   1 1603.64  108.09
  -5   5  -1 1488.85  107.89
   5   5   1 1461.05  108.39
   5   5   1 1583.34  108.59
  -5   5  -1 1569.94  108.29
   6  -5   1 1061.39   71.89
  -6  -5  -1  890.91   70.19
  -6  -5  -1  984.60   70.29
  -6  -5  -1 1076.29   70.49
   6  -5   1  967.40   69.29
   6  -5   1  856.11   69.69
  -6  -5  -1 1075.99   70.59
  -6  -5  -1 1068.79   71.09
   6  -5   1 1059.99   70.09
  -6  -5  -1 1071.89   70.09
   6  -5   1  946.61   69.59
  -6  -5  -1  966.00   69.39
   6   5   1 1055.69   70.69
  -6   5  -1 1000.60   70.09
   6   5   1 1043.10   70.29
  -6   5  -1 1019.70   69.69
  -6   5  -1 1072.89   70.99
   6   5   1 1023.70   69.29
  -6   5  -1 1023.70   70.39
   6   5   1 1063.79   69.79
   6   5   1  889.01   69.29
  -6   5  -1  927.41   69.19
  -6   5  -1  916.51   69.59
   6   5   1  906.51   69.89
   6   5   1 1012.30   69.39
  -7  -5  -1  592.94   43.50
   7  -5   1  604.44   42.90
  -7  -5  -1  623.04   42.90
  -7  -5  -1  600.34   42.30
  -7  -5  -1  581.64   43.00
  -7  -5  -1  651.83   43.70
   7  -5   1  633.04   42.40
  -7  -5  -1  625.14   44.00
   7   5   1  617.34   41.90
  -7   5  -1  596.94   43.60
   7   5   1  572.04   42.80
  -7   5  -1  607.14   43.30
   7   5   1  600.84   41.90
   7   5   1  541.65   42.20
  -7   5  -1  605.24   42.40
   7   5   1  625.14   42.60
   7   5   1  612.34   43.10
  -7   5  -1  593.44   42.40
  -7   5  -1  557.54   42.50
  -7   5  -1  540.15   41.70
   7   5   1  575.64   42.10
  -8  -5  -1   51.49    7.40
  -8  -5  -1   54.29    8.30
  -8  -5  -1   60.59    8.40
   8  -5   1   54.79    6.60
   8  -5   1   54.89    6.30
  -8  -5  -1   51.09    6.10
   8  -5   1   49.10    7.70
  -8  -5  -1   44.00    8.60
  -8  -5  -1   53.99    7.50
   8   5   1   44.10    5.40
   8   5   1   48.60    5.90
   8   5   1   55.59    5.60
  -8   5  -1   55.69    6.60
  -8   5  -1   64.09    7.80
   8   5   1   53.39    7.20
  -8   5  -1   51.99    6.10
  -8   5  -1   46.50    8.10
   8   5   1   60.19    8.10
   8   5   1   48.40    6.00
   8   5   1   51.29    6.70
   9  -5   1    7.30    3.90
   9  -5   1   15.30    6.50
  -9  -5  -1   18.00    7.90
  -9  -5  -1   14.90    7.00
  -9  -5  -1   11.10    6.70
   9  -5   1   11.50    6.20
  -9  -5  -1   15.20    4.60
   9  -5   1    8.50    4.90
  -9   5  -1    7.50    5.70
   9   5   1    7.20    4.40
  -9   5  -1   10.80    4.80
   9   5   1   20.10    4.30
  -9   5  -1    9.10    4.80
   9   5   1   12.30    2.80
   9   5   1    8.60    4.80
  -9   5  -1   11.50    5.00
  -9   5  -1    8.60    4.90
   9   5   1    7.30    6.40
  -9   5  -1   11.10    6.30
 -10  -5  -1   26.30    8.80
  10  -5   1   23.00    8.30
  10  -5   1   28.70    5.50
  10  -5   1   30.60    5.50
 -10  -5  -1   28.30    7.90
 -10  -5  -1   34.10    6.20
 -10  -5  -1   28.90    9.30
  10   5   1   35.30    5.20
 -10   5  -1   16.00    7.50
 -10   5  -1   44.10    9.00
  10   5   1   28.30    5.60
  10   5   1   37.30    7.10
 -10   5  -1   33.70    6.10
  10   5   1   37.40    7.60
 -10   5  -1   28.40    6.60
  10   5   1   31.70    5.60
  10   5   1   31.80    3.20
 -10   5  -1   36.00    6.40
 -10   5  -1   27.70    6.60
  11  -5   1   13.50    7.50
  11  -5   1   24.90    5.80
 -11  -5  -1   32.70    8.30
 -11  -5  -1   27.80   10.30
  11  -5   1   30.00    5.30
 -11  -5  -1   25.50    6.40
 -11  -5  -1   41.10   10.00
  11   5   1   20.30    5.40
  11   5   1   17.70    4.80
 -11   5  -1   39.80    6.50
  11   5   1   25.80    7.20
 -11   5  -1   26.50    7.10
 -11   5  -1   43.50    8.30
 -11   5  -1   29.10    8.60
  11   5   1   31.90    6.90
 -12  -5  -1  479.65   39.10
  12  -5   1  484.45   38.10
 -12  -5  -1  550.94   42.40
  12  -5   1  558.14   41.40
  12  -5   1  539.45   39.20
 -12  -5  -1  562.94   40.80
 -12  -5  -1  564.24   42.10
  12   5   1  506.85   38.30
 -12   5  -1  526.05   38.70
  12   5   1  495.05   38.00
 -12   5  -1  571.14   40.50
  12   5   1  529.15   39.60
  12   5   1  569.44   40.90
 -12   5  -1  565.24   41.80
  13  -5   1   79.09   10.20
 -13  -5  -1   63.29   13.60
 -13  -5  -1   87.59   14.70
 -13  -5  -1   76.09   11.60
 -13  -5  -1   61.99   10.30
  13  -5   1  102.69   13.30
  13   5   1   70.69   10.30
  13   5   1   75.69    9.10
 -13   5  -1   66.59    9.80
  13   5   1   77.09    8.80
 -13   5  -1   78.39   13.50
  13   5   1   74.49   10.90
 -13   5  -1   99.69   12.80
 -14  -5  -1  159.48   17.20
 -14  -5  -1  143.39   18.70
  14  -5   1  147.19   14.20
  14  -5   1  135.09   16.90
 -14  -5  -1  131.59   18.30
  14   5   1  153.18   17.50
 -14   5  -1  140.69   14.10
  14   5   1  139.09   11.70
 -14   5  -1  126.09   16.50
 -14   5  -1  177.58   17.70
  14   5   1  151.08   16.20
  15  -5   1   20.40    6.90
 -15  -5  -1    7.50   15.20
 -15  -5  -1   21.00   14.70
 -15   5  -1   26.40   13.40
 -15   5  -1   13.60    7.70
 -16  -5  -1   -3.80    9.20
  16  -5   1   11.20    9.10
 -16  -5  -1   -1.00   19.40
  16  -5   1    6.70   11.20
 -16  -5  -1   19.50   14.50
 -16  -5  -1    7.50    9.70
 -16   5  -1   -2.50   10.40
 -16   5  -1    1.90   11.70
  16   5   1    7.40    9.50
  16   5   1   -9.70    9.20
 -17  -5  -1   21.70   10.70
 -17  -5  -1   28.50   12.50
 -17  -5  -1   24.00   13.00
  17  -5   1   14.00   12.00
  17  -5   1   22.40    7.50
 -17   5  -1   31.00   12.30
  17   5   1   19.40    8.60
 -17   5  -1   37.50   16.30
  17   5   1   25.70    8.80
 -18  -5  -1   30.80   11.50
 -18  -5  -1   15.20   11.20
  18  -5   1   16.50   12.10
 -18  -5  -1   36.30   17.50
 -18   5  -1   31.30   10.80
  18   5   1   37.30   11.10
  18   5   1    8.60   10.70
  19  -5   1   20.70   11.20
 -19  -5  -1   14.30   12.60
 -19  -5  -1   20.10   20.00
 -19  -5  -1    8.50   12.20
 -19   5  -1   18.00   12.40
 -19   5  -1   17.40   14.80
  19   5   1   31.00   10.80
  19   5   1   29.80   10.60
 -19  -6   1    5.70   16.60
 -19  -6   1    6.80   12.70
 -19  -6   1    2.70   21.40
  19  -6  -1   -6.90   11.40
 -19  -6   1   -6.00   12.60
 -19   6   1  -14.80   10.40
  19   6  -1    1.10    8.20
  19   6  -1   20.00   10.90
 -18  -6   1   61.29   14.00
  18  -6  -1   84.29   15.10
 -18  -6   1   46.00   18.90
 -18  -6   1   63.69   20.50
 -18  -6   1   59.99   13.10
  18  -6  -1  119.59   11.90
 -18   6   1   92.59   15.50
  18   6  -1   71.69   11.30
  18   6  -1   96.29   13.10
 -18   6   1   92.89   22.40
 -17  -6   1   25.60   12.80
  17  -6  -1   47.90   13.00
 -17  -6   1   43.90   11.10
 -17  -6   1   19.80   11.50
  17  -6  -1   28.00    8.00
 -17   6   1   32.00   14.90
  17   6  -1   31.20   10.60
 -17   6   1   42.10   12.20
  17   6  -1   23.80    8.70
 -16  -6   1   20.20    9.70
 -16  -6   1   19.00    9.90
  16  -6  -1    6.60   10.90
 -16  -6   1   22.00   14.60
  16   6  -1   11.10    9.20
 -16   6   1   20.40   11.00
 -16   6   1    5.20   11.20
  16   6  -1    0.30    7.00
  15  -6  -1   23.80    6.80
  15  -6  -1   14.80   10.30
 -15  -6   1   34.30   10.90
 -15  -6   1   14.70   10.80
 -15  -6   1   12.80   14.40
  15   6  -1   30.40   14.60
 -15   6   1   15.10   11.10
  15   6  -1   24.10    9.50
  15   6  -1   40.30   16.80
 -15   6   1    5.10    7.90
  14  -6  -1   11.80    7.00
 -14  -6   1   14.40   12.10
 -14  -6   1    6.90    8.50
  14  -6  -1    1.60    9.30
 -14  -6   1    9.30   11.50
 -14  -6   1    3.90    8.20
 -14   6   1    5.00    7.50
  14   6  -1    1.30    5.40
  14   6  -1    9.80    8.30
 -14   6   1   22.00    6.80
  14   6  -1   10.70    7.20
 -14   6   1   17.80   10.90
 -13  -6   1    5.50   11.70
 -13  -6   1   13.80    8.50
 -13  -6   1   17.50    9.80
  13  -6  -1   19.00    9.10
  13  -6  -1    9.80    6.60
 -13  -6   1    8.30   10.50
 -13   6   1    6.50    8.60
 -13   6   1    5.90    8.10
  13   6  -1   15.40    6.70
 -13   6   1   -5.60    7.30
  13   6  -1    2.40    7.80
  13   6  -1   18.40    7.50
 -12  -6   1   43.50   11.70
 -12  -6   1   67.29   10.00
  12  -6  -1   51.49    9.30
  12  -6  -1   70.69   10.30
 -12  -6   1   40.40   10.40
  12  -6  -1   44.00    7.10
 -12   6   1   55.09    9.80
 -12   6   1   56.89   10.20
 -12   6   1   29.70   10.20
  12   6  -1   55.89    9.00
  12   6  -1   39.50    6.80
 -12   6   1   42.70    7.90
  12   6  -1   46.50    5.70
  12   6  -1   64.09    9.40
  11  -6  -1    5.40    7.40
 -11  -6   1   12.70    7.50
  11  -6  -1    0.60    7.90
 -11  -6   1    1.30    7.70
  11  -6  -1    7.60    5.90
 -11  -6   1   17.30    6.90
 -11  -6   1   -5.40    6.90
 -11  -6   1   -5.90    8.50
  11   6  -1   -1.30    4.40
 -11   6   1    6.70    6.10
  11   6  -1   12.80    7.60
 -11   6   1   22.50    7.70
  11   6  -1    6.30    5.40
 -11   6   1    5.10    7.50
  11   6  -1    6.50    6.80
  10  -6  -1  227.38   18.00
 -10  -6   1  213.08   20.20
 -10  -6   1  179.38   18.70
 -10  -6   1  261.17   20.10
 -10  -6   1  184.08   16.30
 -10  -6   1  219.38   18.90
  10  -6  -1  212.78   19.40
  10  -6  -1  210.88   17.30
 -10  -6   1  211.68   19.40
 -10   6   1  223.48   17.70
  10   6  -1  249.88   18.30
  10   6  -1  234.68   18.40
 -10   6   1  205.88   17.30
 -10   6   1  227.58   20.10
 -10   6   1  197.78   15.70
  10   6  -1  184.08   16.70
  10   6  -1  224.78   16.90
  -9  -6   1   26.70    8.20
   9  -6  -1   27.60    7.00
  -9  -6   1   20.10    6.80
  -9  -6   1   22.20    6.80
   9  -6  -1   30.30    5.70
  -9  -6   1   21.30    4.40
  -9  -6   1   24.10    7.50
   9  -6  -1   24.10    7.10
  -9  -6   1   22.30    7.30
  -9   6   1   19.60    7.20
   9   6  -1   21.60    4.80
   9   6  -1   27.60    5.90
   9   6  -1   27.80    2.80
   9   6  -1   31.30    5.60
   9   6  -1   26.10    5.10
  -9   6   1   24.50    5.30
  -9   6   1   28.80    4.00
  -9   6   1   30.00    6.20
   9   6  -1   28.70    4.80
  -8  -6   1    6.30    6.10
   8  -6  -1    9.90    5.00
  -8  -6   1   17.40    7.10
  -8  -6   1    6.70    5.70
  -8  -6   1   15.50    6.40
  -8  -6   1    8.80    5.40
  -8  -6   1    6.50    5.70
   8  -6  -1   13.00    4.60
   8   6  -1    5.40    2.30
  -8   6   1    7.50    4.30
   8   6  -1    8.30    4.20
   8   6  -1    6.50    4.00
  -8   6   1   10.40    5.20
   8   6  -1   10.70    4.80
   8   6  -1    4.40    3.80
  -8   6   1   11.70    3.20
  -8   6   1   -2.10    4.80
  -8   6   1   11.40    5.50
   8   6  -1   12.60    4.30
  -7  -6   1   76.99    8.90
   7  -6  -1   65.99    9.10
   7  -6  -1   59.59    6.40
   7  -6  -1   66.59    7.50
   7  -6  -1   57.99    7.30
   7  -6  -1   65.89    8.00
  -7  -6   1   72.59    8.60
  -7  -6   1   59.59    8.50
  -7  -6   1   59.09    7.70
  -7  -6   1   60.79    6.30
  -7  -6   1   74.39    8.40
  -7   6   1   65.19    7.50
  -7   6   1   68.79    9.00
   7   6  -1   57.69    6.20
  -7   6   1   56.19    7.70
  -7   6   1   67.89    7.10
   7   6  -1   69.59    6.00
   7   6  -1   59.39    7.20
   7   6  -1   72.29    8.00
  -7   6   1   55.59    7.00
   7   6  -1   55.79    7.10
  -7   6   1   79.29    8.70
   7   6  -1   61.39    7.80
   7   6  -1   63.09    7.40
  -7   6   1   80.69    6.90
   7   6  -1   67.89    6.70
  -6  -6   1  416.66   29.60
   6  -6  -1  359.06   27.40
   6  -6  -1  363.46   28.60
  -6  -6   1  387.96   29.30
   6  -6  -1  381.66   28.00
   6  -6  -1  410.96   28.60
  -6  -6   1  365.96   29.50
  -6  -6   1  385.66   29.40
   6  -6  -1  400.86   28.30
  -6  -6   1  426.36   29.90
  -6  -6   1  388.96   29.00
  -6  -6   1  364.96   27.50
   6   6  -1  384.26   28.20
   6   6  -1  437.66   29.10
   6   6  -1  398.56   28.80
   6   6  -1  346.57   28.20
  -6   6   1  380.56   28.40
  -6   6   1  397.96   28.10
   6   6  -1  396.06   28.60
  -6   6   1  419.16   29.80
   6   6  -1  364.76   27.90
  -6   6   1  405.56   28.20
  -6   6   1  422.06   28.70
  -6   6   1  422.46   28.10
   6   6  -1  407.56   28.10
  -6   6   1  379.26   28.20
  -6   6   1  388.26   29.20
  -5  -6   1  355.56   26.80
  -5  -6   1  359.16   26.70
   5  -6  -1  300.87   25.90
   5  -6  -1  356.56   25.50
   5  -6  -1  364.56   25.90
   5  -6  -1  331.67   25.60
  -5  -6   1  381.46   26.20
  -5  -6   1  385.06   27.50
  -5  -6   1  338.37   26.30
  -5  -6   1  337.97   26.40
  -5  -6   1  349.67   26.00
   5  -6  -1  382.26   27.30
  -5   6   1  364.26   25.70
  -5   6   1  357.06   26.20
   5   6  -1  363.46   25.10
  -5   6   1  370.66   25.40
  -5   6   1  360.16   25.20
  -5   6   1  359.16   26.90
  -5   6   1  322.97   25.40
   5   6  -1  375.46   25.70
  -5   6   1  346.47   25.50
   5   6  -1  369.96   26.30
   5   6  -1  339.27   25.50
   5   6  -1  320.57   25.40
  -5   6   1  333.47   25.60
  -4  -6   1  770.62   52.59
   4  -6  -1  719.83   52.49
  -4  -6   1  706.13   52.89
  -4  -6   1  824.82   54.09
  -4  -6   1  799.42   53.19
  -4  -6   1  797.12   52.89
  -4  -6   1  762.62   53.09
   4  -6  -1  712.73   52.19
   4  -6  -1  744.73   52.39
  -4  -6   1  730.03   53.19
  -4  -6   1  722.03   53.49
   4  -6  -1  728.73   53.59
   4  -6  -1  620.64   52.49
  -4   6   1  830.82   53.79
  -4   6   1  747.73   52.79
  -4   6   1  751.22   52.29
  -4   6   1  765.02   52.39
  -4   6   1  779.72   52.49
   4   6  -1  677.93   52.09
   4   6  -1  770.92   52.39
   4   6  -1  778.42   52.29
   4   6  -1  740.53   51.59
   4   6  -1  689.03   51.69
  -4   6   1  769.82   52.09
  -4   6   1  784.22   52.99
   4   6  -1  680.23   52.39
  -4   6   1  743.73   52.29
   4   6  -1  771.02   52.09
   3  -6  -1   96.89    8.90
  -3  -6   1  105.19   10.30
   3  -6  -1  104.19   10.00
  -3  -6   1   98.29   10.00
  -3  -6   1   96.59   10.30
   3  -6  -1  115.09   12.20
   3  -6  -1  105.69    9.40
   3  -6  -1  115.79    9.20
  -3  -6   1  108.69   10.80
  -3  -6   1  117.49   11.80
   3  -6  -1  108.09    9.60
  -3  -6   1  122.39   11.50
  -3  -6   1  114.99    9.80
   3   6  -1  121.89    9.40
   3   6  -1  113.59    9.00
  -3   6   1  117.49    9.40
   3   6  -1  108.49    9.30
   3   6  -1  103.99    9.10
  -3   6   1  116.49    9.20
   3   6  -1   85.69   10.10
  -3   6   1  111.49    8.90
   3   6  -1  118.09   10.00
   3   6  -1  106.99    8.30
  -3   6   1  135.29   11.50
   3   6  -1   95.49   10.10
  -3   6   1  115.29    9.90
   3   6  -1  102.39    8.40
  -2  -6   1  188.58   15.20
   2  -6  -1  201.28   16.70
   2  -6  -1  193.08   15.70
  -2  -6   1  203.98   15.40
   2  -6  -1  174.08   14.40
  -2  -6   1  193.58   16.30
  -2  -6   1  193.48   16.10
   2  -6  -1  206.78   15.30
   2  -6  -1  202.18   15.20
   2  -6  -1  190.48   14.70
   2  -6  -1  201.98   15.70
  -2  -6   1  204.18   15.50
   2   6  -1  175.58   13.70
   2   6  -1  168.68   15.20
   2   6  -1  173.98   15.00
   2   6  -1  199.08   14.40
   2   6  -1  187.48   14.40
  -2   6   1  179.98   14.40
   2   6  -1  197.38   14.40
   2   6  -1  185.28   14.00
  -2   6   1  206.78   14.70
  -2   6   1  211.08   15.90
   2   6  -1  183.98   14.50
  -2   6   1  200.68   14.30
  -2   6   1  200.08   14.40
   2   6  -1  200.18   15.50
  -2   6   1  186.78   15.00
   2   6  -1  191.98   14.00
   1  -6  -1  159.38   12.60
   1  -6  -1  158.88   13.30
   1  -6  -1  164.68   12.70
  -1  -6   1  169.78   14.20
  -1  -6   1  148.59   12.60
  -1  -6   1  159.38   12.80
  -1  -6   1  153.18   12.70
  -1  -6   1  158.88   13.90
   1  -6  -1  151.28   13.30
   1  -6  -1  154.28   12.30
   1  -6  -1  164.78   12.40
  -1  -6   1  153.38   12.80
   1   6  -1  151.98   11.50
  -1   6   1  152.98   11.00
  -1   6   1  157.98   11.90
   1   6  -1  129.29   11.50
  -1   6   1  155.68   13.30
   1   6  -1  144.59   11.40
   1   6  -1  169.08   12.20
  -1   6   1  161.98   11.70
  -1   6   1  152.78   11.80
  -1   6   1  148.29   11.70
  -1   6   1  159.68   12.10
   1   6  -1  151.28   11.40
   1   6  -1  147.49   12.10
   1   6  -1  145.69   12.90
   1   6  -1  126.89   13.20
  -1   6   1  122.89   12.70
   1   6  -1  143.69   11.30
   1   6  -1  151.48   11.60
   0  -6  -1 1166.78   80.59
   0  -6   1 1188.38   79.79
   0  -6  -1  994.50   78.99
   0  -6  -1 1135.39   79.79
   0  -6  -1 1175.38   80.29
   0  -6  -1 1185.38   79.89
   0  -6   1 1143.49   79.79
   0  -6  -1 1209.18   79.89
   0  -6   1 1150.08   79.79
   0  -6   1 1131.59   80.49
   0  -6   1 1186.28   79.79
   0  -6  -1 1157.58   79.99
   0  -6  -1 1122.99   80.19
   0  -6   1 1011.80   79.69
   0  -6   1 1176.58   80.39
   0   6   1 1142.69   79.29
   0   6  -1 1196.78   79.49
   0   6   1 1189.68   79.59
   0   6  -1 1050.09   79.89
   0   6   1 1207.08   79.59
   0   6  -1 1151.38   79.19
   0   6   1 1138.29   80.49
   0   6   1 1204.78   79.19
   0   6  -1 1172.68   79.49
   0   6   1 1145.09   79.29
   0   6  -1 1113.99   79.19
   0   6  -1 1127.79   79.39
   0   6  -1 1039.40   79.39
   0   6  -1 1073.59   79.59
   0   6   1 1230.48   80.59
   0   6   1 1123.79   79.29
   0   6  -1 1261.97   80.59
   0   6   1 1046.10   79.29
   1  -6   1   12.00    2.60
   1  -6   1    3.50    5.50
   1  -6   1    6.50    4.00
   1  -6   1    6.20    3.50
  -1  -6  -1   11.30    5.30
  -1  -6  -1    8.70    4.20
   1  -6   1    5.50    2.90
   1  -6   1    8.40    3.00
  -1  -6  -1   11.00    4.30
  -1  -6  -1    8.50    4.50
  -1  -6  -1    9.40    2.20
  -1  -6  -1    9.60    4.80
   1  -6   1    4.50    3.20
  -1  -6  -1   14.30    5.70
  -1  -6  -1    6.20    4.70
   1  -6   1    7.20    4.30
   1   6   1   11.90    2.90
   1   6   1   10.10    3.60
  -1   6  -1   16.20    4.70
   1   6   1   14.90    3.70
   1   6   1   10.80    2.20
   1   6   1    7.40    3.10
   1   6   1   18.80    5.30
  -1   6  -1   10.70    2.80
   1   6   1   11.20    2.90
  -1   6  -1   10.10    2.90
  -1   6  -1   13.00    3.50
   1   6   1   10.90    4.30
  -1   6  -1    8.30    2.20
   1   6   1    9.20    3.30
   1   6   1   12.70    2.80
  -1   6  -1    7.60    2.20
   1   6   1   12.50    4.20
  -1   6  -1   15.60    3.30
   1   6   1   10.40    2.90
   2  -6   1   27.20    3.30
   2  -6   1   29.00    6.90
  -2  -6  -1   25.30    4.80
  -2  -6  -1   22.30    5.50
  -2  -6  -1   25.40    5.60
  -2  -6  -1   21.60    6.30
  -2  -6  -1   30.20    5.30
   2  -6   1   20.60    3.80
   2  -6   1   23.60    4.20
  -2  -6  -1   33.00    5.50
  -2  -6  -1   27.00    4.50
  -2  -6  -1   17.10    5.10
   2  -6   1   33.10    4.80
   2   6   1   27.70    4.00
  -2   6  -1   24.20    4.50
   2   6   1   22.30    3.70
  -2   6  -1   25.40    3.60
   2   6   1   20.10    4.20
  -2   6  -1   27.90    3.80
   2   6   1   26.30    5.30
  -2   6  -1   22.60    6.00
   2   6   1   26.10    4.80
  -2   6  -1   26.60    4.10
  -2   6  -1   27.90    3.80
   2   6   1   26.10    5.00
   2   6   1   24.90    3.60
   2   6   1   26.10    4.20
  -2   6  -1   24.00    4.10
  -2   6  -1   26.40    3.50
   3  -6   1   39.10    5.80
   3  -6   1   36.70    5.00
  -3  -6  -1   45.30    6.10
  -3  -6  -1   47.10    6.60
  -3  -6  -1   45.80    7.10
  -3  -6  -1   35.80    6.20
   3  -6   1   43.10    5.20
   3  -6   1   33.80    4.00
  -3  -6  -1   31.80    6.20
  -3  -6  -1   40.50    5.90
   3  -6   1   40.30    7.90
  -3  -6  -1   46.40    6.90
  -3   6  -1   38.80    4.70
   3   6   1   47.10    4.80
   3   6   1   39.50    5.20
   3   6   1   41.70    4.90
   3   6   1   35.60    4.30
  -3   6  -1   41.30    4.60
   3   6   1   40.40    4.40
   3   6   1   41.70    3.90
  -3   6  -1   37.50    5.00
   3   6   1   34.90    5.60
  -3   6  -1   45.70    5.60
   3   6   1   42.30    4.90
   3   6   1   41.90    5.20
  -3   6  -1   39.90    5.00
   3   6   1   43.60    5.90
  -3   6  -1   46.70    6.60
  -3   6  -1   30.50    5.90
   3   6   1   44.80    4.90
   3   6   1   39.00    5.30
  -4  -6  -1   20.40    5.50
  -4  -6  -1   37.10    5.80
   4  -6   1   28.00    5.00
   4  -6   1   28.90    7.50
  -4  -6  -1   24.20    5.30
  -4  -6  -1   33.20    5.70
   4  -6   1   32.70    3.60
  -4  -6  -1   23.60    6.10
  -4  -6  -1   35.90    7.60
  -4  -6  -1   31.50    5.90
   4  -6   1   36.70    4.20
   4  -6   1   27.80    4.70
   4  -6   1   22.70    4.30
   4   6   1   22.20    5.00
   4   6   1   17.90    4.60
   4   6   1   33.30    5.30
  -4   6  -1   36.70    4.10
  -4   6  -1   34.40    4.10
  -4   6  -1   38.80    4.40
  -4   6  -1   26.40    4.60
  -4   6  -1   29.60    4.50
   4   6   1   34.40    3.80
   4   6   1   35.50    4.60
   4   6   1   30.60    4.30
   4   6   1   28.70    2.80
   4   6   1   28.70    3.90
   4   6   1   32.40    3.70
   4   6   1   30.10    4.90
  -4   6  -1   25.60    5.70
   4   6   1   24.20    4.90
  -4   6  -1   22.50    4.80
  -5  -6  -1  250.67   20.60
   5  -6   1  274.27   19.60
   5  -6   1  257.77   19.40
  -5  -6  -1  278.77   21.90
   5  -6   1  274.17   20.30
  -5  -6  -1  296.57   20.90
   5  -6   1  244.38   18.90
   5  -6   1  280.57   21.80
  -5  -6  -1  258.67   21.40
  -5  -6  -1  264.87   21.10
  -5  -6  -1  307.07   21.10
   5  -6   1  224.38   20.80
  -5  -6  -1  260.27   20.50
   5  -6   1  257.27   19.90
  -5  -6  -1  255.87   19.40
   5   6   1  231.88   19.90
  -5   6  -1  273.17   20.70
   5   6   1  288.07   20.20
  -5   6  -1  265.67   19.50
  -5   6  -1  249.68   18.60
   5   6   1  289.87   19.60
  -5   6  -1  272.07   21.70
   5   6   1  308.87   19.90
  -5   6  -1  267.27   20.00
   5   6   1  221.28   19.50
  -5   6  -1  268.67   19.90
  -5   6  -1  270.37   19.90
   5   6   1  292.17   19.60
   6  -6   1  139.49   14.20
  -6  -6  -1  128.89   13.60
  -6  -6  -1  120.89   13.30
   6  -6   1  132.89   11.40
  -6  -6  -1  154.38   13.50
   6  -6   1  146.19   12.20
   6  -6   1  136.19   11.60
  -6  -6  -1  142.89   13.30
  -6  -6  -1  147.89   14.20
   6  -6   1  136.49   10.70
  -6  -6  -1  135.59   11.00
  -6  -6  -1  145.79   13.60
  -6   6  -1  133.19   12.60
   6   6   1  119.89   12.70
   6   6   1  161.48   12.30
   6   6   1  143.29   11.20
   6   6   1  123.39   11.40
  -6   6  -1  152.78   12.10
  -6   6  -1  132.79   11.10
  -6   6  -1  144.49   12.00
  -6   6  -1  134.39   13.20
   6   6   1  130.29   11.60
   6   6   1  151.78   12.10
   6   6   1  143.59   12.70
  -6   6  -1  144.69   11.90
   7  -6   1  167.18   14.20
  -7  -6  -1  134.09   12.40
   7  -6   1  141.99   11.60
  -7  -6  -1  176.38   14.90
  -7  -6  -1  167.08   14.80
  -7  -6  -1  186.68   14.90
  -7  -6  -1  151.58   15.50
   7  -6   1  154.68   12.80
  -7  -6  -1  139.09   14.70
  -7  -6  -1  173.98   15.60
   7   6   1  146.19   13.60
  -7   6  -1  146.59   12.00
  -7   6  -1  157.98   13.10
   7   6   1  156.58   13.50
  -7   6  -1  156.68   14.50
  -7   6  -1  150.88   12.70
   7   6   1  165.38   12.30
  -7   6  -1  167.98   14.00
  -7   6  -1  110.99   14.10
   7   6   1  170.18   12.40
   7   6   1  136.09   12.80
   7   6   1  170.08   14.30
   8  -6   1   12.90    6.40
  -8  -6  -1   16.20    7.60
   8  -6   1   16.70    4.90
  -8  -6  -1    6.60    6.50
  -8  -6  -1   21.30    6.70
  -8  -6  -1   18.50    4.50
  -8  -6  -1    8.30    6.50
  -8  -6  -1   16.70    8.10
  -8  -6  -1   11.70    6.90
  -8   6  -1   19.00    3.40
   8   6   1   11.50    4.60
  -8   6  -1   14.10    5.20
   8   6   1   22.60    4.60
  -8   6  -1   22.00    5.20
   8   6   1    9.00    3.80
  -8   6  -1   15.30    6.00
   8   6   1   18.30    5.70
   8   6   1   16.20    5.00
  -8   6  -1   24.10    5.50
   8   6   1   19.40    6.30
   8   6   1   25.10    3.70
  -9  -6  -1  189.88   18.20
   9  -6   1  205.58   15.80
  -9  -6  -1  199.18   17.10
  -9  -6  -1  174.98   18.10
   9  -6   1  194.98   17.00
   9  -6   1  173.18   14.20
   9  -6   1  181.38   18.20
  -9  -6  -1  214.38   19.10
  -9   6  -1  163.68   15.60
   9   6   1  184.38   16.10
   9   6   1  192.48   16.60
   9   6   1  191.18   16.70
   9   6   1  201.18   13.90
   9   6   1  189.08   15.10
  -9   6  -1  211.48   16.70
  -9   6  -1  163.68   17.10
  -9   6  -1  179.18   15.70
  -9   6  -1  176.18   16.70
 -10  -6  -1   44.60    9.90
  10  -6   1   45.80    9.90
 -10  -6  -1   61.69    9.90
 -10  -6  -1   58.09   11.20
 -10  -6  -1   57.19    7.60
  10  -6   1   45.90    5.80
 -10  -6  -1   64.79   11.60
  10   6   1   57.29    7.60
 -10   6  -1   67.19    8.10
 -10   6  -1   55.19    8.00
  10   6   1   60.89    5.00
 -10   6  -1   51.39   10.00
  10   6   1   74.79   10.20
  10   6   1   51.79    7.30
 -10   6  -1   51.69    8.50
 -10   6  -1   59.59    9.20
  10   6   1   57.89    6.90
 -10   6  -1   57.79    9.20
  10   6   1   61.59    8.90
  11  -6   1    5.20    9.60
 -11  -6  -1    4.30    9.90
 -11  -6  -1    2.00    5.90
  11  -6   1   -2.40    5.80
 -11  -6  -1   -5.90   10.20
 -11   6  -1    5.40    8.40
  11   6   1   -2.40    8.90
  11   6   1    3.80    4.50
 -11   6  -1   -3.20    8.50
 -11   6  -1    0.60    5.90
  11   6   1   -2.40    5.00
 -12  -6  -1   39.30    9.90
 -12  -6  -1   38.60   12.00
  12  -6   1   30.30    7.50
 -12  -6  -1   27.10    7.60
  12  -6   1   41.90   10.40
 -12  -6  -1   24.60   10.90
  12   6   1   31.70    5.80
  12   6   1   26.60    6.20
 -12   6  -1   23.80    9.20
  12   6   1   27.30    8.60
  12   6   1   35.80    9.80
 -12   6  -1   46.10    9.30
 -13  -6  -1  233.48   25.00
  13  -6   1  232.18   22.50
  13  -6   1  224.08   18.60
 -13  -6  -1  240.18   22.10
 -13  -6  -1  217.68   22.70
  13   6   1  230.38   21.00
 -13   6  -1  222.88   21.30
 -13   6  -1  218.28   23.70
  13   6   1  248.58   20.60
  13   6   1  202.58   18.00
  13   6   1  206.78   17.60
 -13   6  -1  226.98   19.70
 -14  -6  -1   19.00   11.00
  14  -6   1   16.20   10.20
  14  -6   1   28.60    7.70
 -14  -6  -1   29.30   13.70
 -14  -6  -1    7.60   12.50
 -14  -6  -1    1.00    9.40
  14   6   1   13.50    6.60
 -14   6  -1   10.90    8.00
 -14   6  -1   11.90    6.70
  14   6   1   21.40    9.80
  14   6   1   11.10    4.30
  14   6   1    2.50    6.90
 -14   6  -1   -4.60    8.60
 -15  -6  -1    3.90    9.80
 -15  -6  -1   21.60   14.30
  15  -6   1   19.80    8.00
  15  -6   1   24.20   11.20
 -15  -6  -1   23.10   10.70
  15   6   1   12.80    7.90
 -15   6  -1   32.20   13.70
 -15   6  -1    8.60    8.30
 -15   6  -1   20.00   10.80
  15   6   1    5.50    9.30
 -16  -6  -1    2.10   11.50
 -16  -6  -1    7.00   11.60
 -16  -6  -1   -7.50   10.00
  16  -6   1  -14.80    8.80
  16  -6   1   10.50    6.70
  16   6   1    0.40    7.60
  16   6   1  -26.30    8.70
 -16   6  -1   -3.10    8.60
  17  -6   1   19.10    8.60
  17   6   1   28.50   17.10
 -18  -6  -1   15.30   16.00
 -18  -6  -1   29.40   12.20
 -18  -6  -1   17.30   15.10
  18  -6   1   36.50   13.70
 -18  -6  -1   21.70   11.70
 -18   6  -1   20.90   12.70
  18   6   1   20.40    8.70
  18   6   1   38.60    9.60
 -19  -6  -1   46.70   18.70
 -19  -6  -1   15.60   18.00
  19  -6   1   69.99   17.10
 -19  -6  -1   61.19   15.30
 -19   6  -1   85.79   16.80
  19   6   1   70.69   19.40
  19   6   1   96.69   11.50
 -19   6  -1   59.39   16.80
 -19  -7   1    7.70   12.10
  19  -7  -1   21.90   19.80
 -19  -7   1  -17.90   17.90
  19   7  -1   29.70   19.30
  19   7  -1   25.20    8.90
 -19   7   1    8.10   11.50
  18  -7  -1   13.20   11.30
 -18  -7   1  -15.00   15.10
 -18  -7   1   -0.60   11.00
 -18  -7   1   -3.30   11.50
  18  -7  -1    2.70    6.40
 -18   7   1   -7.90    9.50
  18   7  -1    1.40    9.30
  18   7  -1   14.30    8.30
  17  -7  -1   60.39    9.20
  17  -7  -1   49.00   20.10
 -17   7   1   78.09   14.10
 -16  -7   1   17.70   10.40
 -16  -7   1   29.40   17.90
 -16  -7   1   25.30   14.90
 -16  -7   1   35.20   11.10
  16  -7  -1   15.30   11.60
  16  -7  -1   12.10    8.00
 -16   7   1   15.20    9.40
 -16   7   1   27.50    9.80
  16   7  -1    7.40    7.50
  16   7  -1   20.80    9.70
 -15  -7   1    9.70   10.70
  15  -7  -1    7.20    7.60
 -15  -7   1    1.70    9.50
 -15   7   1   12.70   12.50
  15   7  -1   12.30    7.20
  15   7  -1    2.60    7.70
  15   7  -1    3.10    7.10
 -15   7   1    5.60    9.80
 -14  -7   1   58.79   11.00
 -14  -7   1   32.00   13.20
 -14  -7   1   43.40   10.70
 -14  -7   1   29.80   16.60
  14  -7  -1   26.30   10.00
  14  -7  -1   39.70    7.30
 -14   7   1   42.30    9.40
 -14   7   1   50.69   12.40
 -14   7   1   50.29    8.60
  14   7  -1   55.49    8.70
  14   7  -1   47.30    7.70
  14   7  -1   33.20    8.70
 -13  -7   1   35.20   10.00
 -13  -7   1   22.40   10.70
  13  -7  -1   29.70    7.60
  13  -7  -1   33.70    9.80
 -13  -7   1   34.70   10.90
 -13  -7   1   32.80   12.10
  13   7  -1   25.10    7.90
 -13   7   1   30.30    9.20
 -13   7   1   27.90    7.60
  13   7  -1   23.10    6.50
 -13   7   1   17.50    9.40
  13   7  -1   27.60    7.60
 -12  -7   1  121.29   16.40
 -12  -7   1  143.39   17.10
 -12  -7   1  128.49   15.90
  12  -7  -1  116.79   14.60
  12  -7  -1  134.09   13.70
 -12  -7   1  165.78   16.90
  12   7  -1  136.39   15.00
  12   7  -1  114.69   12.40
 -12   7   1  141.99   17.70
  12   7  -1  126.29   11.40
 -12   7   1  143.29   14.40
 -12   7   1   93.49   16.50
 -12   7   1  127.09   13.70
  12   7  -1  147.59   14.80
  11  -7  -1  102.89   12.90
 -11  -7   1   87.39   14.50
  11  -7  -1  126.99   12.70
 -11  -7   1  102.99   13.60
 -11  -7   1  121.29   14.50
  11  -7  -1  115.49   11.20
 -11   7   1   91.09   13.90
  11   7  -1  106.09   11.20
 -11   7   1  114.89   12.90
  11   7  -1  123.69   13.40
  11   7  -1  107.29   12.70
 -11   7   1  101.19   12.30
 -10  -7   1   31.00   10.00
  10  -7  -1   47.10    8.60
 -10  -7   1   29.50    7.90
 -10  -7   1   20.90    8.40
 -10  -7   1   23.70    8.30
 -10  -7   1   34.40    8.50
  10  -7  -1   16.60    7.90
  10   7  -1   42.60    7.50
  10   7  -1   36.30    8.10
  10   7  -1   26.80    6.40
 -10   7   1   24.90    6.90
 -10   7   1   29.50    9.10
 -10   7   1   30.30    6.60
  10   7  -1   21.30    5.70
  -9  -7   1   -6.60    7.20
   9  -7  -1   -1.30    6.60
  -9  -7   1   10.40    8.30
   9  -7  -1   -0.90    4.90
  -9  -7   1    3.50    6.80
  -9  -7   1    3.20    6.70
  -9  -7   1    4.20    6.80
   9   7  -1    8.10    5.80
  -9   7   1    8.50    7.30
  -9   7   1   -3.00    5.70
   9   7  -1   -0.10    4.00
   9   7  -1   -3.50    4.40
   9   7  -1    2.60    1.90
   9   7  -1   -2.90    6.20
   9   7  -1    0.40    3.50
   9   7  -1   -2.20    4.30
  -9   7   1    4.60    5.60
  -9   7   1    3.20    3.40
  -9   7   1   -8.40    4.60
  -8  -7   1    3.00    7.10
  -8  -7   1    6.50    6.90
  -8  -7   1   11.40    6.70
   8  -7  -1   15.40    4.20
  -8  -7   1   10.40    6.50
  -8  -7   1    6.00    6.10
  -8  -7   1   11.70    6.50
   8  -7  -1    0.40    6.00
   8   7  -1    8.70    4.50
   8   7  -1   15.90    5.80
   8   7  -1   10.60    4.70
   8   7  -1   15.00    3.60
  -8   7   1   15.90    4.40
   8   7  -1   18.30    3.10
   8   7  -1   13.90    4.90
  -8   7   1    6.50    7.00
   8   7  -1   13.90    5.10
  -8   7   1   17.90    3.70
  -8   7   1   23.00    6.10
  -8   7   1   16.20    5.20
  -7  -7   1  219.28   19.60
   7  -7  -1  244.88   18.10
  -7  -7   1  207.68   19.70
  -7  -7   1  241.38   22.10
  -7  -7   1  209.78   18.60
   7  -7  -1  233.98   20.10
   7  -7  -1  222.08   18.50
  -7  -7   1  229.98   19.20
  -7  -7   1  250.47   19.40
   7   7  -1  235.18   16.70
   7   7  -1  238.48   17.30
  -7   7   1  226.98   18.20
   7   7  -1  232.18   17.90
  -7   7   1  246.18   17.60
  -7   7   1  249.28   17.50
   7   7  -1  240.18   18.10
   7   7  -1  189.98   17.30
   7   7  -1  192.58   16.70
  -7   7   1  199.28   17.60
  -7   7   1  237.48   20.20
  -7   7   1  210.38   17.40
   7   7  -1  239.08   17.50
  -7   7   1  211.38   19.00
   6  -7  -1  105.39   10.50
  -6  -7   1   88.69   11.30
   6  -7  -1  108.89   12.50
  -6  -7   1  104.19   11.80
  -6  -7   1   95.89   10.60
   6  -7  -1   95.89    9.60
  -6  -7   1   87.29   11.00
  -6  -7   1  118.49   11.20
   6  -7  -1   97.39    9.30
  -6  -7   1   99.99   12.10
  -6  -7   1  112.99   11.10
   6   7  -1  110.29    8.50
   6   7  -1  105.99   10.40
  -6   7   1   96.29    9.20
  -6   7   1   97.09    9.80
   6   7  -1   85.99    9.60
  -6   7   1   89.79    9.50
   6   7  -1   97.59    9.20
   6   7  -1   84.29    9.60
   6   7  -1   97.39    9.30
  -6   7   1  103.49    9.20
   6   7  -1  115.99   10.10
  -6   7   1  104.69    9.60
  -6   7   1   98.79   12.20
   6   7  -1   89.49   10.00
   6   7  -1  119.49    9.60
  -6   7   1   95.19   10.30
  -6   7   1  104.59    9.30
  -5  -7   1   17.60    5.90
  -5  -7   1   18.80    6.30
   5  -7  -1    8.70    4.30
   5  -7  -1   18.60    7.50
  -5  -7   1    9.80    5.40
[truncated: 4,660,841 more chars]
