# Supplementary material for: Actinide-lanthanide single electron metal-metal bond formed in mixed-valence di-metallofullerenes
Source: Nat Commun. 2023 Oct 20;14:6637. doi: 10.1038/s41467-023-42165-x (PMC10589252; doi:10.1038/s41467-023-42165-x)
Supplement: Supplementary file 4 — Supplementary Data 1 [file 41467_2023_42165_MOESM4_ESM.zip › Supplementary Data/ThDy@D2(10611)-C72.cif]

data_thdy@d2(10611)-c72
_audit_creation_date               2022-05-31
_audit_creation_method
;
Olex2 1.2
(compiled 2018.05.29 svn.r3508 for OlexSys, GUI svn.r5506)
;
_shelx_SHELXL_version_number       '2018/1'
_audit_contact_author_address      ?
_audit_contact_author_email        ?
_audit_contact_author_name         ''
_audit_contact_author_phone        ?
_publ_contact_author_id_orcid      ?
_publ_section_references
;
Dolomanov, O.V., Bourhis, L.J., Gildea, R.J, Howard, J.A.K. & Puschmann, H.
 (2009), J. Appl. Cryst. 42, 339-341.

Sheldrick, G.M. (2015). Acta Cryst. C71, 3-8.
;
_chemical_name_common              ?
_chemical_name_systematic          ?
_chemical_formula_moiety           '1(C72), Dy1 Th1, C36 H44 N4 Ni, 2(C6 H6)'
_chemical_formula_sum              'C120 H56 Dy N4 Ni Th'
_chemical_formula_weight           2006.93
_chemical_melting_point            ?
loop_
  _atom_type_symbol
  _atom_type_description
  _atom_type_scat_dispersion_real
  _atom_type_scat_dispersion_imag
  _atom_type_scat_source
 'C' 'C' 0.0148 0.0070 'International Tables Vol C Tables 4.2.6.8 and 6.1.1.4'
 'H' 'H' 0.0000 0.0000 'International Tables Vol C Tables 4.2.6.8 and 6.1.1.4'
 'Dy' 'Dy' -5.9233 12.4053
 'International Tables Vol C Tables 4.2.6.8 and 6.1.1.4'
 'N' 'N' 0.0253 0.0136 'International Tables Vol C Tables 4.2.6.8 and 6.1.1.4'
 'Ni' 'Ni' -1.3408 3.2904
 'International Tables Vol C Tables 4.2.6.8 and 6.1.1.4'
 'Th' 'Th' -3.3220 10.6096
 'International Tables Vol C Tables 4.2.6.8 and 6.1.1.4'

_shelx_space_group_comment
;
The symmetry employed for this shelxl refinement is uniquely defined
by the following loop, which should always be used as a source of
symmetry information in preference to the above space-group names.
They are only intended as comments.
;
_space_group_crystal_system        'monoclinic'
_space_group_IT_number             14
_space_group_name_H-M_alt          'P 1 21/c 1'
_space_group_name_Hall             '-P 2ybc'
loop_
  _space_group_symop_operation_xyz
 'x, y, z'
 '-x, y+1/2, -z+1/2'
 '-x, -y, -z'
 'x, -y-1/2, z-1/2'

_cell_length_a                     19.0405(9)
_cell_length_b                     14.6490(7)
_cell_length_c                     25.4436(12)
_cell_angle_alpha                  90
_cell_angle_beta                   92.969(2)
_cell_angle_gamma                  90
_cell_volume                       7087.3(6)
_cell_formula_units_Z              4
_cell_measurement_reflns_used      9616
_cell_measurement_temperature      120(2)
_cell_measurement_theta_max        59.22
_cell_measurement_theta_min        3.31
_shelx_estimated_absorpt_T_max     0.539
_shelx_estimated_absorpt_T_min     0.387
_exptl_absorpt_coefficient_mu      11.736
_exptl_absorpt_correction_T_max    0.495
_exptl_absorpt_correction_T_min    0.373
_exptl_absorpt_correction_type     multi-scan
_exptl_absorpt_process_details    
 'SADABS-2016/2 (Bruker,2016/2) was used for absorption correction. wR2(int) was 0.1373 before and 0.1018 after correction. The Ratio of minimum to maximum transmission is 0.5641. The \l/2 correction factor is Not present.'
_exptl_absorpt_special_details     ?
_exptl_crystal_colour              'clear dark black'
_exptl_crystal_colour_lustre       clear
_exptl_crystal_colour_modifier     dark
_exptl_crystal_colour_primary      black
_exptl_crystal_density_diffrn      1.881
_exptl_crystal_density_meas        ?
_exptl_crystal_density_method      ?
_exptl_crystal_description         block
_exptl_crystal_F_000               3952
_exptl_crystal_size_max            0.1
_exptl_crystal_size_mid            0.08
_exptl_crystal_size_min            0.06
_exptl_transmission_factor_max     ?
_exptl_transmission_factor_min     ?
_diffrn_reflns_av_R_equivalents    0.0829
_diffrn_reflns_av_unetI/netI       0.0576
_diffrn_reflns_Laue_measured_fraction_full  0.998
_diffrn_reflns_Laue_measured_fraction_max  0.995
_diffrn_reflns_limit_h_max         24
_diffrn_reflns_limit_h_min         -24
_diffrn_reflns_limit_k_max         18
_diffrn_reflns_limit_k_min         -18
_diffrn_reflns_limit_l_max         32
_diffrn_reflns_limit_l_min         -30
_diffrn_reflns_number              126289
_diffrn_reflns_point_group_measured_fraction_full  0.998
_diffrn_reflns_point_group_measured_fraction_max  0.995
_diffrn_reflns_theta_full          53.594
_diffrn_reflns_theta_max           59.410
_diffrn_reflns_theta_min           3.026
_diffrn_ambient_temperature        120.0
_diffrn_detector_area_resol_mean   ?
_diffrn_measured_fraction_theta_full  0.998
_diffrn_measured_fraction_theta_max  0.995
_diffrn_measurement_device_type    'Bruker APEX-II CCD'
_diffrn_measurement_method         '\f and \w scans'
_diffrn_radiation_type             GaK\a
_diffrn_radiation_wavelength       1.34138
_diffrn_source                     ?
_reflns_Friedel_coverage           0.000
_reflns_Friedel_fraction_full      .
_reflns_Friedel_fraction_max       .
_reflns_number_gt                  12464
_reflns_number_total               15611
_reflns_special_details
;
 Reflections were merged by SHELXL according to the crystal
 class for the calculation of statistics and refinement.
 
 _reflns_Friedel_fraction is defined as the number of unique
 Friedel pairs measured divided by the number that would be
 possible theoretically, ignoring centric projections and
 systematic absences.
;
_reflns_threshold_expression       'I > 2\s(I)'
_computing_cell_refinement         'SAINT V8.38A (?, 2016)'
_computing_data_collection         ?
_computing_data_reduction          'SAINT V8.38A (?, 2016)'
_computing_molecular_graphics      'Olex2 (Dolomanov et al., 2009)'
_computing_publication_material    'Olex2 (Dolomanov et al., 2009)'
_computing_structure_refinement    'ShelXL (Sheldrick, 2015)'
_computing_structure_solution      'ShelXT (Sheldrick, 2015)'
_refine_diff_density_max           1.272
_refine_diff_density_min           -2.640
_refine_diff_density_rms           0.149
_refine_ls_extinction_coef         .
_refine_ls_extinction_method       none
_refine_ls_goodness_of_fit_ref     1.031
_refine_ls_hydrogen_treatment      constr
_refine_ls_matrix_type             full
_refine_ls_number_parameters       1838
_refine_ls_number_reflns           15611
_refine_ls_number_restraints       2237
_refine_ls_R_factor_all            0.0655
_refine_ls_R_factor_gt             0.0449
_refine_ls_restrained_S_all        1.017
_refine_ls_shift/su_max            0.001
_refine_ls_shift/su_mean           0.000
_refine_ls_structure_factor_coef   Fsqd
_refine_ls_weighting_details      
 'w=1/[\s^2^(Fo^2^)+(0.0653P)^2^+14.9889P] where P=(Fo^2^+2Fc^2^)/3'
_refine_ls_weighting_scheme        calc
_refine_ls_wR_factor_gt            0.1088
_refine_ls_wR_factor_ref           0.1190
_refine_special_details            ?
_olex2_refinement_description
;
1. Fixed Uiso
 At 1.2 times of:
  All C(H) groups, All C(H,H) groups
 At 1.5 times of:
  All C(H,H,H) groups
2. Restrained distances
 C4A-C17A = C8A-C9A = C15A-C32A = C30A-C31A = C40A-C41A = C63A-C64A = C68A-C69A
 1.4 with sigma of 0.02
 C4B-C17B = C8B-C9B = C15B-C32B = C30B-C31B = C40B-C41B = C63B-C64B = C68B-C69B
 1.4 with sigma of 0.02
 C1A-C2A \\sim C2A-C3A \\sim C3A-C4A \\sim C4A-C5A \\sim C5A-C1A
 with sigma of 0.02
 C1A-C3A \\sim C1A-C4A \\sim C2A-C4A \\sim C2A-C5A \\sim C3A-C5A
 with sigma of 0.02
 C1A-C5A \\sim C5A-C6A \\sim C6A-C7A \\sim C7A-C8A \\sim C8A-C1A
 with sigma of 0.02
 C1A-C6A \\sim C1A-C7A \\sim C5A-C7A \\sim C5A-C8A \\sim C6A-C8A
 with sigma of 0.02
 C10A-C9A \\sim C9A-C24A \\sim C24A-C25A \\sim C25A-C26A \\sim C26A-C10A
 with sigma of 0.02
 C10A-C24A \\sim C10A-C25A \\sim C9A-C25A \\sim C9A-C26A \\sim C24A-C26A
 with sigma of 0.02
 C28A-C29A \\sim C29A-C30A \\sim C30A-C13A \\sim C13A-C12A \\sim C12A-C28A
 with sigma of 0.02
 C28A-C30A \\sim C28A-C13A \\sim C29A-C13A \\sim C29A-C12A \\sim C30A-C12A
 with sigma of 0.02
 C17A-C16A \\sim C16A-C35A \\sim C35A-C36A \\sim C36A-C18A \\sim C18A-C17A
 with sigma of 0.02
 C17A-C35A \\sim C17A-C36A \\sim C16A-C36A \\sim C16A-C18A \\sim C35A-C18A
 with sigma of 0.02
 C21A-C20A \\sim C20A-C38A \\sim C38A-C39A \\sim C39A-C40A \\sim C40A-C21A
 with sigma of 0.02
 C21A-C38A \\sim C21A-C39A \\sim C20A-C39A \\sim C20A-C40A \\sim C38A-C40A
 with sigma of 0.02
 C55A-C54A \\sim C54A-C53A \\sim C53A-C69A \\sim C69A-C56A \\sim C56A-C55A
 with sigma of 0.02
 C55A-C53A \\sim C55A-C69A \\sim C54A-C69A \\sim C54A-C56A \\sim C53A-C56A
 with sigma of 0.02
 C33A-C32A \\sim C32A-C31A \\sim C31A-C50A \\sim C50A-C51A \\sim C51A-C33A
 with sigma of 0.02
 C33A-C31A \\sim C33A-C50A \\sim C32A-C50A \\sim C32A-C51A \\sim C31A-C51A
 with sigma of 0.02
 C47A-C46A \\sim C46A-C45A \\sim C45A-C62A \\sim C62A-C63A \\sim C63A-C47A
 with sigma of 0.02
 C47A-C45A \\sim C47A-C62A \\sim C46A-C62A \\sim C46A-C63A \\sim C45A-C63A
 with sigma of 0.02
 C43A-C42A \\sim C42A-C41A \\sim C41A-C59A \\sim C59A-C60A \\sim C60A-C43A
 with sigma of 0.02
 C43A-C41A \\sim C43A-C59A \\sim C42A-C59A \\sim C42A-C60A \\sim C41A-C60A
 with sigma of 0.02
 C67A-C66A \\sim C66A-C65A \\sim C65A-C64A \\sim C64A-C72A \\sim C72A-C67A
 with sigma of 0.02
 C67A-C65A \\sim C67A-C64A \\sim C66A-C64A \\sim C66A-C72A \\sim C65A-C72A
 with sigma of 0.02
 C67A-C72A \\sim C72A-C71A \\sim C71A-C70A \\sim C70A-C68A \\sim C68A-C67A
 with sigma of 0.02
 C67A-C71A \\sim C67A-C70A \\sim C72A-C70A \\sim C72A-C68A \\sim C71A-C68A
 with sigma of 0.02
 C4A-C16A \\sim C4A-C18A \\sim C17A-C3A \\sim C17A-C5A
 with sigma of 0.02
 C8A-C10A \\sim C8A-C24A \\sim C9A-C7A \\sim C9A-C1A
 with sigma of 0.02
 C11A-C10A \\sim C11A-C12A \\sim C11A-C2A
 with sigma of 0.02
 C10A-C12A \\sim C12A-C2A \\sim C2A-C10A
 with sigma of 0.02
 C14A-C13A \\sim C14A-C15A \\sim C14A-C3A
 with sigma of 0.02
 C13A-C15A \\sim C15A-C3A \\sim C3A-C13A
 with sigma of 0.02
 C15A-C14A \\sim C15A-C16A \\sim C15A-C32A
 with sigma of 0.02
 C14A-C16A \\sim C16A-C32A \\sim C32A-C14A
 with sigma of 0.02
 C19A-C18A \\sim C19A-C20A \\sim C19A-C6A
 with sigma of 0.02
 C18A-C20A \\sim C20A-C6A \\sim C6A-C18A
 with sigma of 0.02
 C22A-C21A \\sim C22A-C23A \\sim C22A-C7A
 with sigma of 0.02
 C21A-C23A \\sim C23A-C7A \\sim C7A-C21A
 with sigma of 0.02
 C23A-C22A \\sim C23A-C24A \\sim C23A-C42A
 with sigma of 0.02
 C22A-C24A \\sim C24A-C42A \\sim C42A-C22A
 with sigma of 0.02
 C27A-C26A \\sim C27A-C28A \\sim C27A-C46A
 with sigma of 0.02
 C26A-C28A \\sim C28A-C46A \\sim C46A-C26A
 with sigma of 0.02
 C15A-C31A \\sim C15A-C33A \\sim C32A-C14A \\sim C32A-C16A
 with sigma of 0.02
 C34A-C35A \\sim C34A-C33A \\sim C34A-C54A
 with sigma of 0.02
 C33A-C35A \\sim C35A-C54A \\sim C54A-C33A
 with sigma of 0.02
 C37A-C36A \\sim C37A-C38A \\sim C37A-C55A
 with sigma of 0.02
 C36A-C38A \\sim C38A-C55A \\sim C55A-C36A
 with sigma of 0.02
 C40A-C42A \\sim C40A-C59A \\sim C41A-C39A \\sim C41A-C21A
 with sigma of 0.02
 C44A-C43A \\sim C44A-C45A \\sim C44A-C25A
 with sigma of 0.02
 C43A-C45A \\sim C45A-C25A \\sim C25A-C43A
 with sigma of 0.02
 C48A-C47A \\sim C48A-C49A \\sim C48A-C29A
 with sigma of 0.02
 C47A-C49A \\sim C49A-C29A \\sim C29A-C47A
 with sigma of 0.02
 C49A-C48A \\sim C49A-C50A \\sim C49A-C65A
 with sigma of 0.02
 C48A-C50A \\sim C50A-C65A \\sim C65A-C48A
 with sigma of 0.02
 C52A-C51A \\sim C52A-C53A \\sim C52A-C66A
 with sigma of 0.02
 C51A-C53A \\sim C53A-C66A \\sim C66A-C51A
 with sigma of 0.02
 C57A-C56A \\sim C57A-C58A \\sim C57A-C39A
 with sigma of 0.02
 C56A-C58A \\sim C58A-C39A \\sim C39A-C56A
 with sigma of 0.02
 C58A-C57A \\sim C58A-C59A \\sim C58A-C70A
 with sigma of 0.02
 C57A-C59A \\sim C59A-C70A \\sim C70A-C57A
 with sigma of 0.02
 C61A-C60A \\sim C61A-C62A \\sim C61A-C71A
 with sigma of 0.02
 C60A-C62A \\sim C62A-C71A \\sim C71A-C60A
 with sigma of 0.02
 C63A-C65A \\sim C63A-C72A \\sim C64A-C62A \\sim C64A-C47A
 with sigma of 0.02
 C68A-C53A \\sim C68A-C56A \\sim C69A-C67A \\sim C69A-C70A
 with sigma of 0.02
 C1B-C2B \\sim C2B-C3B \\sim C3B-C4B \\sim C4B-C5B \\sim C5B-C1B
 with sigma of 0.02
 C1B-C3B \\sim C1B-C4B \\sim C2B-C4B \\sim C2B-C5B \\sim C3B-C5B
 with sigma of 0.02
 C1B-C5B \\sim C5B-C6B \\sim C6B-C7B \\sim C7B-C8B \\sim C8B-C1B
 with sigma of 0.02
 C1B-C6B \\sim C1B-C7B \\sim C5B-C7B \\sim C5B-C8B \\sim C6B-C8B
 with sigma of 0.02
 C10B-C9B \\sim C9B-C24B \\sim C24B-C25B \\sim C25B-C26B \\sim C26B-C10B
 with sigma of 0.02
 C10B-C24B \\sim C10B-C25B \\sim C9B-C25B \\sim C9B-C26B \\sim C24B-C26B
 with sigma of 0.02
 C28B-C29B \\sim C29B-C30B \\sim C30B-C13B \\sim C13B-C12B \\sim C12B-C28B
 with sigma of 0.02
 C28B-C30B \\sim C28B-C13B \\sim C29B-C13B \\sim C29B-C12B \\sim C30B-C12B
 with sigma of 0.02
 C17B-C16B \\sim C16B-C35B \\sim C35B-C36B \\sim C36B-C18B \\sim C18B-C17B
 with sigma of 0.02
 C17B-C35B \\sim C17B-C36B \\sim C16B-C36B \\sim C16B-C18B \\sim C35B-C18B
 with sigma of 0.02
 C21B-C20B \\sim C20B-C38B \\sim C38B-C39B \\sim C39B-C40B \\sim C40B-C21B
 with sigma of 0.02
 C21B-C38B \\sim C21B-C39B \\sim C20B-C39B \\sim C20B-C40B \\sim C38B-C40B
 with sigma of 0.02
 C55B-C54B \\sim C54B-C53B \\sim C53B-C69B \\sim C69B-C56B \\sim C56B-C55B
 with sigma of 0.02
 C55B-C53B \\sim C55B-C69B \\sim C54B-C69B \\sim C54B-C56B \\sim C53B-C56B
 with sigma of 0.02
 C33B-C32B \\sim C32B-C31B \\sim C31B-C50B \\sim C50B-C51B \\sim C51B-C33B
 with sigma of 0.02
 C33B-C31B \\sim C33B-C50B \\sim C32B-C50B \\sim C32B-C51B \\sim C31B-C51B
 with sigma of 0.02
 C47B-C46B \\sim C46B-C45B \\sim C45B-C62B \\sim C62B-C63B \\sim C63B-C47B
 with sigma of 0.02
 C47B-C45B \\sim C47B-C62B \\sim C46B-C62B \\sim C46B-C63B \\sim C45B-C63B
 with sigma of 0.02
 C43B-C42B \\sim C42B-C41B \\sim C41B-C59B \\sim C59B-C60B \\sim C60B-C43B
 with sigma of 0.02
 C43B-C41B \\sim C43B-C59B \\sim C42B-C59B \\sim C42B-C60B \\sim C41B-C60B
 with sigma of 0.02
 C67B-C66B \\sim C66B-C65B \\sim C65B-C64B \\sim C64B-C72B \\sim C72B-C67B
 with sigma of 0.02
 C67B-C65B \\sim C67B-C64B \\sim C66B-C64B \\sim C66B-C72B \\sim C65B-C72B
 with sigma of 0.02
 C67B-C72B \\sim C72B-C71B \\sim C71B-C70B \\sim C70B-C68B \\sim C68B-C67B
 with sigma of 0.02
 C67B-C71B \\sim C67B-C70B \\sim C72B-C70B \\sim C72B-C68B \\sim C71B-C68B
 with sigma of 0.02
 C4B-C16B \\sim C4B-C18B \\sim C17B-C3B \\sim C17B-C5B
 with sigma of 0.02
 C8B-C10B \\sim C8B-C24B \\sim C9B-C7B \\sim C9B-C1B
 with sigma of 0.02
 C11B-C10B \\sim C11B-C12B \\sim C11B-C2B
 with sigma of 0.02
 C10B-C12B \\sim C12B-C2B \\sim C2B-C10B
 with sigma of 0.02
 C14B-C13B \\sim C14B-C15B \\sim C14B-C3B
 with sigma of 0.02
 C13B-C15B \\sim C15B-C3B \\sim C3B-C13B
 with sigma of 0.02
 C15B-C14B \\sim C15B-C16B \\sim C15B-C32B
 with sigma of 0.02
 C14B-C16B \\sim C16B-C32B \\sim C32B-C14B
 with sigma of 0.02
 C19B-C18B \\sim C19B-C20B \\sim C19B-C6B
 with sigma of 0.02
 C18B-C20B \\sim C20B-C6B \\sim C6B-C18B
 with sigma of 0.02
 C22B-C21B \\sim C22B-C23B \\sim C22B-C7B
 with sigma of 0.02
 C21B-C23B \\sim C23B-C7B \\sim C7B-C21B
 with sigma of 0.02
 C23B-C22B \\sim C23B-C24B \\sim C23B-C42B
 with sigma of 0.02
 C22B-C24B \\sim C24B-C42B \\sim C42B-C22B
 with sigma of 0.02
 C27B-C26B \\sim C27B-C28B \\sim C27B-C46B
 with sigma of 0.02
 C26B-C28B \\sim C28B-C46B \\sim C46B-C26B
 with sigma of 0.02
 C15B-C31B \\sim C15B-C33B \\sim C32B-C14B \\sim C32B-C16B
 with sigma of 0.02
 C34B-C35B \\sim C34B-C33B \\sim C34B-C54B
 with sigma of 0.02
 C33B-C35B \\sim C35B-C54B \\sim C54B-C33B
 with sigma of 0.02
 C37B-C36B \\sim C37B-C38B \\sim C37B-C55B
 with sigma of 0.02
 C36B-C38B \\sim C38B-C55B \\sim C55B-C36B
 with sigma of 0.02
 C40B-C42B \\sim C40B-C59B \\sim C41B-C39B \\sim C41B-C21B
 with sigma of 0.02
 C44B-C43B \\sim C44B-C45B \\sim C44B-C25B
 with sigma of 0.02
 C43B-C45B \\sim C45B-C25B \\sim C25B-C43B
 with sigma of 0.02
 C48B-C47B \\sim C48B-C49B \\sim C48B-C29B
 with sigma of 0.02
 C47B-C49B \\sim C49B-C29B \\sim C29B-C47B
 with sigma of 0.02
 C49B-C48B \\sim C49B-C50B \\sim C49B-C65B
 with sigma of 0.02
 C48B-C50B \\sim C50B-C65B \\sim C65B-C48B
 with sigma of 0.02
 C52B-C51B \\sim C52B-C53B \\sim C52B-C66B
 with sigma of 0.02
 C51B-C53B \\sim C53B-C66B \\sim C66B-C51B
 with sigma of 0.02
 C57B-C56B \\sim C57B-C58B \\sim C57B-C39B
 with sigma of 0.02
 C56B-C58B \\sim C58B-C39B \\sim C39B-C56B
 with sigma of 0.02
 C58B-C57B \\sim C58B-C59B \\sim C58B-C70B
 with sigma of 0.02
 C57B-C59B \\sim C59B-C70B \\sim C70B-C57B
 with sigma of 0.02
 C61B-C60B \\sim C61B-C62B \\sim C61B-C71B
 with sigma of 0.02
 C60B-C62B \\sim C62B-C71B \\sim C71B-C60B
 with sigma of 0.02
 C63B-C65B \\sim C63B-C72B \\sim C64B-C62B \\sim C64B-C47B
 with sigma of 0.02
 C68B-C53B \\sim C68B-C56B \\sim C69B-C67B \\sim C69B-C70B
 with sigma of 0.02
3. Restrained planarity
 C1A, C2A, C3A, C4A, C5A
 with sigma of 0.1
 C1A, C5A, C6A, C7A, C8A
 with sigma of 0.1
 C9A, C10A, C24A, C25A, C26A
 with sigma of 0.1
 C12A, C13A, C28A, C29A, C30A
 with sigma of 0.1
 C16A, C17A, C18A, C35A, C36A
 with sigma of 0.1
 C20A, C21A, C38A, C39A, C40A
 with sigma of 0.1
 C53A, C54A, C55A, C56A, C69A
 with sigma of 0.1
 C31A, C32A, C33A, C50A, C51A
 with sigma of 0.1
 C45A, C46A, C47A, C62A, C63A
 with sigma of 0.1
 C41A, C42A, C43A, C59A, C60A
 with sigma of 0.1
 C64A, C65A, C66A, C67A, C72A
 with sigma of 0.1
 C67A, C68A, C70A, C71A, C72A
 with sigma of 0.1
 C1B, C2B, C3B, C4B, C5B
 with sigma of 0.1
 C1B, C5B, C6B, C7B, C8B
 with sigma of 0.1
 C9B, C10B, C24B, C25B, C26B
 with sigma of 0.1
 C12B, C13B, C28B, C29B, C30B
 with sigma of 0.1
 C16B, C17B, C18B, C35B, C36B
 with sigma of 0.1
 C20B, C21B, C38B, C39B, C40B
 with sigma of 0.1
 C53B, C54B, C55B, C56B, C69B
 with sigma of 0.1
 C31B, C32B, C33B, C50B, C51B
 with sigma of 0.1
 C45B, C46B, C47B, C62B, C63B
 with sigma of 0.1
 C41B, C42B, C43B, C59B, C60B
 with sigma of 0.1
 C64B, C65B, C66B, C67B, C72B
 with sigma of 0.1
 C67B, C68B, C70B, C71B, C72B
 with sigma of 0.1
4. Uiso/Uaniso restraints and constraints
C1A \\sim C2A \\sim C3A \\sim C4A \\sim C5A \\sim C6A \\sim C7A \\sim C8A \\sim
C9A \\sim C10A \\sim C11A \\sim C12A \\sim C13A \\sim C14A \\sim C15A \\sim
C16A \\sim C17A \\sim C18A \\sim C19A \\sim C20A \\sim C21A \\sim C22A \\sim
C23A \\sim C24A \\sim C25A \\sim C26A \\sim C27A \\sim C28A \\sim C29A \\sim
C30A \\sim C31A \\sim C32A \\sim C33A \\sim C34A \\sim C35A \\sim C36A \\sim
C37A \\sim C38A \\sim C39A \\sim C40A \\sim C41A \\sim C42A \\sim C43A \\sim
C44A \\sim C45A \\sim C46A \\sim C47A \\sim C48A \\sim C49A \\sim C50A \\sim
C51A \\sim C52A \\sim C53A \\sim C54A \\sim C55A \\sim C56A \\sim C57A \\sim
C58A \\sim C59A \\sim C60A \\sim C61A \\sim C62A \\sim C63A \\sim C64A \\sim
C65A \\sim C66A \\sim C67A \\sim C68A \\sim C69A \\sim C70A \\sim C71A \\sim
C72A: within 2A with sigma of 0.01 and sigma for terminal atoms of 0.02
C1B \\sim C2B \\sim C3B \\sim C4B \\sim C5B \\sim C6B \\sim C7B \\sim C8B \\sim
C9B \\sim C10B \\sim C11B \\sim C12B \\sim C13B \\sim C14B \\sim C15B \\sim
C16B \\sim C17B \\sim C18B \\sim C19B \\sim C20B \\sim C21B \\sim C22B \\sim
C23B \\sim C24B \\sim C25B \\sim C26B \\sim C27B \\sim C28B \\sim C29B \\sim
C30B \\sim C31B \\sim C32B \\sim C33B \\sim C34B \\sim C35B \\sim C36B \\sim
C37B \\sim C38B \\sim C39B \\sim C40B \\sim C41B \\sim C42B \\sim C43B \\sim
C44B \\sim C45B \\sim C46B \\sim C47B \\sim C48B \\sim C49B \\sim C50B \\sim
C51B \\sim C52B \\sim C53B \\sim C54B \\sim C55B \\sim C56B \\sim C57B \\sim
C58B \\sim C59B \\sim C60B \\sim C61B \\sim C62B \\sim C63B \\sim C64B \\sim
C65B \\sim C66B \\sim C67B \\sim C68B \\sim C69B \\sim C70B \\sim C71B \\sim
C72B: within 2A with sigma of 0.01 and sigma for terminal atoms of 0.02
Dy1 \\sim Dy2 \\sim Dy3: within 2A with sigma of 0.01 and sigma for terminal
atoms of 0.02
Th1 \\sim Th2 \\sim Th3: within 2A with sigma of 0.01 and sigma for terminal
atoms of 0.02
5. Others
 1*[Sof(Th1)+U11(Th3)+Sof(Dy1)+U11(Dy2)]+1*[Sof(Th2)+Sof(Dy2)]+1*[Sof(Th3)+
 Sof(Dy3)]=1 with esd of 0.00001
 Sof(C1B)=Sof(C2B)=Sof(C3B)=Sof(C4B)=Sof(C5B)=Sof(C6B)=Sof(C7B)=Sof(C8B)=
 Sof(C9B)=Sof(C10B)=Sof(C11B)=Sof(C12B)=Sof(C13B)=Sof(C14B)=Sof(C15B)=Sof(C16B)=
 Sof(C17B)=Sof(C18B)=Sof(C19B)=Sof(C20B)=Sof(C21B)=Sof(C22B)=Sof(C23B)=
 Sof(C24B)=Sof(C25B)=Sof(C26B)=Sof(C27B)=Sof(C28B)=Sof(C29B)=Sof(C30B)=
 Sof(C31B)=Sof(C32B)=Sof(C33B)=Sof(C34B)=Sof(C35B)=Sof(C36B)=Sof(C37B)=
 Sof(C38B)=Sof(C39B)=Sof(C40B)=Sof(C41B)=Sof(C42B)=Sof(C43B)=Sof(C44B)=
 Sof(C45B)=Sof(C46B)=Sof(C47B)=Sof(C48B)=Sof(C49B)=Sof(C50B)=Sof(C51B)=
 Sof(C52B)=Sof(C53B)=Sof(C54B)=Sof(C55B)=Sof(C56B)=Sof(C57B)=Sof(C58B)=
 Sof(C59B)=Sof(C60B)=Sof(C61B)=Sof(C62B)=Sof(C63B)=Sof(C64B)=Sof(C65B)=
 Sof(C66B)=Sof(C67B)=Sof(C68B)=Sof(C69B)=Sof(C70B)=Sof(C71B)=Sof(C72B)=1-FVAR(1)
 Sof(C1A)=Sof(C2A)=Sof(C3A)=Sof(C4A)=Sof(C5A)=Sof(C6A)=Sof(C7A)=Sof(C8A)=
 Sof(C9A)=Sof(C10A)=Sof(C11A)=Sof(C12A)=Sof(C13A)=Sof(C14A)=Sof(C15A)=Sof(C16A)=
 Sof(C17A)=Sof(C18A)=Sof(C19A)=Sof(C20A)=Sof(C21A)=Sof(C22A)=Sof(C23A)=
 Sof(C24A)=Sof(C25A)=Sof(C26A)=Sof(C27A)=Sof(C28A)=Sof(C29A)=Sof(C30A)=
 Sof(C31A)=Sof(C32A)=Sof(C33A)=Sof(C34A)=Sof(C35A)=Sof(C36A)=Sof(C37A)=
 Sof(C38A)=Sof(C39A)=Sof(C40A)=Sof(C41A)=Sof(C42A)=Sof(C43A)=Sof(C44A)=
 Sof(C45A)=Sof(C46A)=Sof(C47A)=Sof(C48A)=Sof(C49A)=Sof(C50A)=Sof(C51A)=
 Sof(C52A)=Sof(C53A)=Sof(C54A)=Sof(C55A)=Sof(C56A)=Sof(C57A)=Sof(C58A)=
 Sof(C59A)=Sof(C60A)=Sof(C61A)=Sof(C62A)=Sof(C63A)=Sof(C64A)=Sof(C65A)=
 Sof(C66A)=Sof(C67A)=Sof(C68A)=Sof(C69A)=Sof(C70A)=Sof(C71A)=Sof(C72A)=FVAR(1)
 U11(Th3)=U11(Dy2)=1-FVAR(2)
 Sof(Th1)=Sof(Dy1)=FVAR(2)
 Sof(Th2)=Sof(Dy2)=FVAR(3)
 Sof(Th3)=Sof(Dy3)=FVAR(4)
6.a Secondary CH2 refined with riding coordinates:
 C21P(H21A,H21B), C23P(H23A,H23B), C25P(H25A,H25B), C27P(H27A,H27B), C29P(H29A,
 H29B), C31P(H31A,H31B), C33P(H33A,H33B), C35P(H35A,H35B)
6.b Aromatic/amide H refined with riding coordinates:
 C2P(H2P), C7P(H7P), C12P(H12P), C17P(H17P), C1S(H1S), C2S(H2S), C3S(H3S),
 C4S(H4S), C5S(H5S), C6S(H6S), C7S(H7S), C8S(H8S), C9S(H9S), C10S(H10S),
 C11S(H11S), C12S(H12S)
6.c Idealised Me refined as rotating group:
 C22P(H22A,H22B,H22C), C24P(H24A,H24B,H24C), C26P(H26A,H26B,H26C), C28P(H28A,
 H28B,H28C), C30P(H30A,H30B,H30C), C32P(H32A,H32B,H32C), C34P(H34A,H34B,H34C),
 C36P(H36A,H36B,H36C)
;
_atom_sites_solution_hydrogens     geom
_atom_sites_solution_primary       ?
_atom_sites_solution_secondary     ?
loop_
  _atom_site_label
  _atom_site_type_symbol
  _atom_site_fract_x
  _atom_site_fract_y
  _atom_site_fract_z
  _atom_site_U_iso_or_equiv
  _atom_site_adp_type
  _atom_site_occupancy
  _atom_site_site_symmetry_order
  _atom_site_calc_flag
  _atom_site_refinement_flags_posn
  _atom_site_refinement_flags_adp
  _atom_site_refinement_flags_occupancy
  _atom_site_disorder_assembly
  _atom_site_disorder_group
 C1A C 0.9072(4) 0.5775(6) 0.4583(4) 0.043(2) Uani 0.553(4) 1 d D U P A 1
 C2A C 0.9611(5) 0.5883(7) 0.4204(4) 0.044(2) Uani 0.553(4) 1 d D U P A 1
 C3A C 0.9461(5) 0.6746(7) 0.3927(4) 0.042(2) Uani 0.553(4) 1 d D U P A 1
 C4A C 0.8838(4) 0.7129(6) 0.4130(3) 0.046(2) Uani 0.553(4) 1 d D U P A 1
 C5A C 0.8594(5) 0.6537(6) 0.4530(4) 0.041(2) Uani 0.553(4) 1 d D U P A 1
 C6A C 0.7879(5) 0.6179(7) 0.4530(5) 0.041(3) Uani 0.553(4) 1 d D U P A 1
 C7A C 0.7930(4) 0.5189(7) 0.4576(5) 0.039(2) Uani 0.553(4) 1 d D U P A 1
 C8A C 0.8665(5) 0.4953(6) 0.4609(4) 0.042(2) Uani 0.553(4) 1 d D U P A 1
 C9A C 0.8891(5) 0.4187(6) 0.4343(4) 0.040(2) Uani 0.553(4) 1 d D U P A 1
 C10A C 0.9502(5) 0.4236(6) 0.4029(4) 0.041(2) Uani 0.553(4) 1 d D U P A 1
 C11A C 0.9825(5) 0.5100(7) 0.3920(4) 0.040(2) Uani 0.553(4) 1 d D U P A 1
 C12A C 1.0053(8) 0.5232(7) 0.3404(4) 0.041(3) Uani 0.553(4) 1 d D U P A 1
 C13A C 0.9976(9) 0.6094(8) 0.3140(4) 0.040(3) Uani 0.553(4) 1 d D U P A 1
 C14A C 0.9596(6) 0.6829(8) 0.3371(4) 0.039(2) Uani 0.553(4) 1 d D U P A 1
 C15A C 0.9119(4) 0.7363(6) 0.3026(3) 0.038(2) Uani 0.553(4) 1 d D U P A 1
 C16A C 0.8476(5) 0.7704(9) 0.3246(4) 0.041(3) Uani 0.553(4) 1 d D U P A 1
 C17A C 0.8333(5) 0.7537(7) 0.3788(4) 0.042(2) Uani 0.553(4) 1 d D U P A 1
 C18A C 0.7598(5) 0.7302(9) 0.3811(4) 0.044(3) Uani 0.553(4) 1 d D U P A 1
 C19A C 0.7360(5) 0.6573(7) 0.4150(4) 0.043(2) Uani 0.553(4) 1 d D U P A 1
 C20A C 0.6808(5) 0.5976(6) 0.3935(3) 0.040(2) Uani 0.553(4) 1 d D U P A 1
 C21A C 0.6844(8) 0.5013(7) 0.4028(5) 0.037(3) Uani 0.553(4) 1 d D U P A 1
 C22A C 0.7440(5) 0.4577(6) 0.4293(4) 0.038(2) Uani 0.553(4) 1 d D U P A 1
 C23A C 0.7680(4) 0.3736(6) 0.4084(4) 0.039(2) Uani 0.553(4) 1 d D U P A 1
 C24A C 0.8413(4) 0.3533(7) 0.4115(4) 0.038(2) Uani 0.553(4) 1 d D U P A 1
 C25A C 0.8737(5) 0.3110(8) 0.3680(4) 0.041(2) Uani 0.553(4) 1 d D U P A 1
 C26A C 0.9397(6) 0.3575(8) 0.3609(4) 0.039(2) Uani 0.553(4) 1 d D U P A 1
 C27A C 0.9669(5) 0.3689(6) 0.3120(4) 0.039(2) Uani 0.553(4) 1 d D U P A 1
 C28A C 0.9996(5) 0.4526(6) 0.3013(4) 0.040(2) Uani 0.553(4) 1 d D U P A 1
 C29A C 0.9910(9) 0.4956(8) 0.2509(4) 0.042(3) Uani 0.553(4) 1 d D U P A 1
 C30A C 0.9905(10) 0.5923(8) 0.2588(5) 0.039(3) Uani 0.553(4) 1 d D U P A 1
 C31A C 0.9492(8) 0.6468(10) 0.2255(5) 0.041(3) Uani 0.553(4) 1 d D U P A 1
 C32A C 0.9082(5) 0.7177(7) 0.2469(3) 0.040(2) Uani 0.553(4) 1 d D U P A 1
 C33A C 0.8434(5) 0.7224(10) 0.2163(4) 0.038(3) Uani 0.553(4) 1 d D U P A 1
 C34A C 0.7785(5) 0.7435(7) 0.2402(4) 0.040(2) Uani 0.553(4) 1 d D U P A 1
 C35A C 0.7819(5) 0.7678(7) 0.2946(3) 0.040(2) Uani 0.553(4) 1 d D U P A 1
 C36A C 0.7271(5) 0.7401(7) 0.3288(4) 0.040(2) Uani 0.553(4) 1 d D U P A 1
 C37A C 0.6694(5) 0.6830(7) 0.3099(4) 0.038(2) Uani 0.553(4) 1 d D U P A 1
 C38A C 0.6455(7) 0.6127(7) 0.3436(4) 0.035(2) Uani 0.553(4) 1 d D U P A 1
 C39A C 0.6235(10) 0.5239(7) 0.3217(4) 0.034(3) Uani 0.553(4) 1 d D U P A 1
 C40A C 0.6475(9) 0.4565(7) 0.3590(5) 0.041(3) Uani 0.553(4) 1 d D U P A 1
 C41A C 0.6670(9) 0.3722(9) 0.3423(5) 0.038(3) Uani 0.553(4) 1 d D U P A 1
 C42A C 0.7278(6) 0.3292(7) 0.3662(4) 0.036(2) Uani 0.553(4) 1 d D U P A 1
 C43A C 0.7614(5) 0.2788(8) 0.3264(4) 0.040(2) Uani 0.553(4) 1 d D U P A 1
 C44A C 0.8352(5) 0.2738(6) 0.3244(4) 0.041(2) Uani 0.553(4) 1 d D U P A 1
 C45A C 0.8666(5) 0.2739(7) 0.2760(4) 0.040(2) Uani 0.553(4) 1 d D U P A 1
 C46A C 0.9307(7) 0.3239(9) 0.2696(4) 0.039(3) Uani 0.553(4) 1 d D U P A 1
 C47A C 0.9282(7) 0.3598(10) 0.2171(5) 0.044(3) Uani 0.553(4) 1 d D U P A 1
 C48A C 0.9534(10) 0.4515(9) 0.2079(6) 0.042(3) Uani 0.553(4) 1 d D U P A 1
 C49A C 0.9133(10) 0.5086(9) 0.1708(9) 0.037(3) Uani 0.553(4) 1 d D U P A 1
 C50A C 0.9092(10) 0.6049(11) 0.1833(9) 0.039(3) Uani 0.553(4) 1 d D U P A 1
 C51A C 0.8458(6) 0.6555(11) 0.1758(7) 0.037(3) Uani 0.553(4) 1 d D U P A 1
 C52A C 0.7826(7) 0.6131(11) 0.1537(8) 0.038(3) Uani 0.553(4) 1 d D U P A 1
 C53A C 0.7163(6) 0.6375(8) 0.1759(5) 0.040(3) Uani 0.553(4) 1 d D U P A 1
 C54A C 0.7147(5) 0.7002(7) 0.2197(4) 0.040(2) Uani 0.553(4) 1 d D U P A 1
 C55A C 0.6616(5) 0.6675(7) 0.2545(3) 0.038(2) Uani 0.553(4) 1 d D U P A 1
 C56A C 0.6342(8) 0.5833(7) 0.2326(4) 0.034(3) Uani 0.553(4) 1 d D U P A 1
 C57A C 0.6195(11) 0.5055(8) 0.2657(4) 0.035(3) Uani 0.553(4) 1 d D U P A 1
 C58A C 0.6361(13) 0.4143(9) 0.2476(5) 0.037(3) Uani 0.553(4) 1 d D U P A 1
 C59A C 0.6631(10) 0.3499(10) 0.2878(4) 0.034(3) Uani 0.553(4) 1 d D U P A 1
 C60A C 0.7199(7) 0.2895(11) 0.2785(4) 0.038(3) Uani 0.553(4) 1 d D U P A 1
 C61A C 0.7501(6) 0.2870(9) 0.2276(4) 0.033(2) Uani 0.553(4) 1 d D U P A 1
 C62A C 0.8257(5) 0.2776(9) 0.2274(4) 0.039(3) Uani 0.553(4) 1 d D U P A 1
 C63A C 0.8660(6) 0.3266(10) 0.1907(5) 0.040(3) Uani 0.553(4) 1 d D U P A 1
 C64A C 0.8315(6) 0.3755(8) 0.1506(6) 0.039(3) Uani 0.553(4) 1 d D U P A 1
 C65A C 0.8534(6) 0.4695(8) 0.1420(7) 0.037(3) Uani 0.553(4) 1 d D U P A 1
 C66A C 0.7896(7) 0.5222(8) 0.1309(7) 0.036(3) Uani 0.553(4) 1 d D U P A 1
 C67A C 0.7308(6) 0.4617(8) 0.1311(5) 0.037(3) Uani 0.553(4) 1 d D U P A 1
 C68A C 0.6712(7) 0.4808(7) 0.1622(5) 0.041(3) Uani 0.553(4) 1 d D U P A 1
 C69A C 0.6637(7) 0.5687(7) 0.1827(5) 0.039(3) Uani 0.553(4) 1 d D U P A 1
 C70A C 0.6601(7) 0.4020(8) 0.1951(5) 0.039(3) Uani 0.553(4) 1 d D U P A 1
 C71A C 0.7150(6) 0.3355(8) 0.1856(5) 0.038(3) Uani 0.553(4) 1 d D U P A 1
 C72A C 0.7566(5) 0.3716(7) 0.1451(5) 0.037(3) Uani 0.553(4) 1 d D U P A 1
 Th1 Th 0.84600(2) 0.55730(3) 0.37086(2) 0.02660(11) Uani 0.842(2) 1 d . U P B 3
 Th2 Th 0.8234(5) 0.5919(8) 0.36439(19) 0.0696(19) Uani 0.103(2) 1 d . U P B 3
 Th3 Th 0.8006(7) 0.6252(6) 0.3452(5) 0.0895(18) Uani 0.0546(16) 1 d . U P B 3
 Dy1 Dy 0.77622(2) 0.47236(4) 0.22084(2) 0.02442(13) Uani 0.842(2) 1 d . U P B 3
 Dy2 Dy 0.8005(8) 0.4515(8) 0.2241(4) 0.091(2) Uani 0.103(2) 1 d . U P B 3
 Dy3 Dy 0.8224(6) 0.4117(8) 0.2442(5) 0.078(3) Uani 0.0546(16) 1 d . U P B 3
 C1B C 0.8959(4) 0.6397(7) 0.4509(4) 0.037(3) Uani 0.447(4) 1 d D U P A 2
 C2B C 0.9491(6) 0.6475(8) 0.4120(4) 0.040(3) Uani 0.447(4) 1 d D U P A 2
 C3B C 0.9783(6) 0.5552(7) 0.4046(4) 0.038(3) Uani 0.447(4) 1 d D U P A 2
 C4B C 0.9433(5) 0.4943(6) 0.4392(4) 0.040(2) Uani 0.447(4) 1 d D U P A 2
 C5B C 0.8907(5) 0.5447(7) 0.4661(4) 0.037(3) Uani 0.447(4) 1 d D U P A 2
 C6B C 0.8176(6) 0.5190(7) 0.4652(5) 0.032(3) Uani 0.447(4) 1 d D U P A 2
 C7B C 0.7757(5) 0.5998(8) 0.4498(6) 0.033(3) Uani 0.447(4) 1 d D U P A 2
 C8B C 0.8250(5) 0.6740(7) 0.4413(4) 0.034(2) Uani 0.447(4) 1 d D U P A 2
 C9B C 0.8133(5) 0.7305(7) 0.3981(4) 0.032(2) Uani 0.447(4) 1 d D U P A 2
 C10B C 0.8694(5) 0.7509(8) 0.3634(4) 0.035(2) Uani 0.447(4) 1 d D U P A 2
 C11B C 0.9354(6) 0.7047(9) 0.3673(5) 0.043(3) Uani 0.447(4) 1 d D U P A 2
 C12B C 0.9655(8) 0.6781(10) 0.3195(4) 0.042(3) Uani 0.447(4) 1 d D U P A 2
 C13B C 0.9996(12) 0.5915(9) 0.3132(5) 0.041(3) Uani 0.447(4) 1 d D U P A 2
 C14B C 1.0015(11) 0.5234(8) 0.3549(5) 0.038(3) Uani 0.447(4) 1 d D U P A 2
 C15B C 0.9869(6) 0.4296(7) 0.3389(4) 0.042(3) Uani 0.447(4) 1 d D U P A 2
 C16B C 0.9507(7) 0.3712(9) 0.3741(4) 0.039(3) Uani 0.447(4) 1 d D U P A 2
 C17B C 0.9239(6) 0.4083(7) 0.4204(5) 0.040(3) Uani 0.447(4) 1 d D U P A 2
 C18B C 0.8545(5) 0.3741(8) 0.4256(5) 0.037(3) Uani 0.447(4) 1 d D U P A 2
 C19B C 0.7994(5) 0.4308(7) 0.4445(4) 0.036(2) Uani 0.447(4) 1 d D U P A 2
 C20B C 0.7312(6) 0.4212(7) 0.4185(4) 0.033(3) Uani 0.447(4) 1 d D U P A 2
 C21B C 0.6876(9) 0.4991(7) 0.4067(6) 0.030(3) Uani 0.447(4) 1 d D U P A 2
 C22B C 0.7124(6) 0.5906(7) 0.4164(4) 0.034(2) Uani 0.447(4) 1 d D U P A 2
 C23B C 0.6960(5) 0.6585(7) 0.3766(4) 0.036(2) Uani 0.447(4) 1 d D U P A 2
 C24B C 0.7464(5) 0.7291(10) 0.3682(4) 0.033(3) Uani 0.447(4) 1 d D U P A 2
 C25B C 0.7592(6) 0.7591(9) 0.3146(4) 0.035(3) Uani 0.447(4) 1 d D U P A 2
 C26B C 0.8346(6) 0.7684(11) 0.3102(4) 0.036(3) Uani 0.447(4) 1 d D U P A 2
 C27B C 0.8676(6) 0.7486(8) 0.2641(4) 0.041(2) Uani 0.447(4) 1 d D U P A 2
 C28B C 0.9339(6) 0.7045(8) 0.2693(4) 0.041(3) Uani 0.447(4) 1 d D U P A 2
 C29B C 0.9516(10) 0.6350(11) 0.2314(6) 0.041(3) Uani 0.447(4) 1 d D U P A 2
 C30B C 0.9934(13) 0.5670(10) 0.2587(6) 0.042(3) Uani 0.447(4) 1 d D U P A 2
 C31B C 0.9891(11) 0.4756(9) 0.2443(5) 0.041(3) Uani 0.447(4) 1 d D U P A 2
 C32B C 0.9852(6) 0.4068(8) 0.2837(4) 0.041(3) Uani 0.447(4) 1 d D U P A 2
 C33B C 0.9395(8) 0.3356(11) 0.2628(5) 0.038(3) Uani 0.447(4) 1 d D U P A 2
 C34B C 0.8940(6) 0.2873(9) 0.2969(4) 0.038(3) Uani 0.447(4) 1 d D U P A 2
 C35B C 0.9003(6) 0.3085(9) 0.3522(4) 0.037(3) Uani 0.447(4) 1 d D U P A 2
 C36B C 0.8403(5) 0.3117(8) 0.3827(4) 0.032(2) Uani 0.447(4) 1 d D U P A 2
 C37B C 0.7711(5) 0.2989(8) 0.3602(4) 0.031(2) Uani 0.447(4) 1 d D U P A 2
 C38B C 0.7162(6) 0.3534(9) 0.3786(5) 0.030(3) Uani 0.447(4) 1 d D U P A 2
 C39B C 0.6604(10) 0.3885(10) 0.3436(6) 0.033(3) Uani 0.447(4) 1 d D U P A 2
 C40B C 0.6433(11) 0.4774(8) 0.3613(6) 0.033(3) Uani 0.447(4) 1 d D U P A 2
 C41B C 0.6240(12) 0.5435(8) 0.3251(5) 0.033(3) Uani 0.447(4) 1 d D U P A 2
 C42B C 0.6506(8) 0.6331(8) 0.3321(4) 0.033(3) Uani 0.447(4) 1 d D U P A 2
 C43B C 0.6588(6) 0.6709(8) 0.2811(5) 0.035(3) Uani 0.447(4) 1 d D U P A 2
 C44B C 0.7164(5) 0.7299(8) 0.2705(4) 0.039(2) Uani 0.447(4) 1 d D U P A 2
 C45B C 0.7488(6) 0.7221(8) 0.2220(4) 0.038(3) Uani 0.447(4) 1 d D U P A 2
 C46B C 0.8238(6) 0.7269(12) 0.2193(5) 0.037(3) Uani 0.447(4) 1 d D U P A 2
 C47B C 0.8429(7) 0.6669(13) 0.1782(9) 0.039(3) Uani 0.447(4) 1 d D U P A 2
 C48B C 0.9072(13) 0.6128(14) 0.1845(12) 0.042(4) Uani 0.447(4) 1 d D U P A 2
 C49B C 0.9037(12) 0.5182(10) 0.1688(11) 0.039(4) Uani 0.447(4) 1 d D U P A 2
 C50B C 0.9451(12) 0.4503(11) 0.1997(8) 0.044(3) Uani 0.447(4) 1 d D U P A 2
 C51B C 0.9166(9) 0.3613(13) 0.2100(7) 0.042(3) Uani 0.447(4) 1 d D U P A 2
 C52B C 0.8481(7) 0.3331(14) 0.1878(7) 0.039(3) Uani 0.447(4) 1 d D U P A 2
 C53B C 0.8026(6) 0.2822(11) 0.2211(5) 0.033(3) Uani 0.447(4) 1 d D U P A 2
 C54B C 0.8249(5) 0.2616(7) 0.2755(4) 0.034(2) Uani 0.447(4) 1 d D U P A 2
 C55B C 0.7645(6) 0.2702(10) 0.3069(4) 0.033(3) Uani 0.447(4) 1 d D U P A 2
 C56B C 0.7052(7) 0.2989(13) 0.2723(5) 0.034(3) Uani 0.447(4) 1 d D U P A 2
 C57B C 0.6558(12) 0.3657(12) 0.2887(5) 0.029(3) Uani 0.447(4) 1 d D U P A 2
 C58B C 0.6318(15) 0.4338(11) 0.2518(5) 0.035(3) Uani 0.447(4) 1 d D U P A 2
 C59B C 0.6170(14) 0.5248(9) 0.2714(5) 0.035(3) Uani 0.447(4) 1 d D U P A 2
 C60B C 0.6359(10) 0.6044(10) 0.2439(5) 0.035(3) Uani 0.447(4) 1 d D U P A 2
 C61B C 0.6658(8) 0.5977(9) 0.1930(6) 0.033(3) Uani 0.447(4) 1 d D U P A 2
 C62B C 0.7232(7) 0.6586(10) 0.1837(6) 0.036(3) Uani 0.447(4) 1 d D U P A 2
 C63B C 0.7810(7) 0.6298(11) 0.1545(10) 0.035(3) Uani 0.447(4) 1 d D U P A 2
 C64B C 0.7808(8) 0.5422(9) 0.1308(8) 0.033(3) Uani 0.447(4) 1 d D U P A 2
 C65B C 0.8415(7) 0.4844(9) 0.1385(8) 0.035(3) Uani 0.447(4) 1 d D U P A 2
 C66B C 0.8157(7) 0.3914(10) 0.1468(7) 0.035(3) Uani 0.447(4) 1 d D U P A 2
 C67B C 0.7407(6) 0.3943(9) 0.1429(6) 0.034(3) Uani 0.447(4) 1 d D U P A 2
 C68B C 0.6973(7) 0.3572(9) 0.1824(5) 0.035(3) Uani 0.447(4) 1 d D U P A 2
 C69B C 0.7280(6) 0.2978(11) 0.2191(5) 0.036(3) Uani 0.447(4) 1 d D U P A 2
 C70B C 0.6501(8) 0.4268(9) 0.1982(6) 0.038(3) Uani 0.447(4) 1 d D U P A 2
 C71B C 0.6648(8) 0.5097(8) 0.1686(6) 0.037(3) Uani 0.447(4) 1 d D U P A 2
 C72B C 0.7190(7) 0.4876(8) 0.1337(6) 0.035(3) Uani 0.447(4) 1 d D U P A 2
 Ni1P Ni 0.58509(3) 0.50226(4) 0.48056(2) 0.01085(13) Uani 1 1 d . . . C 5
 N1P N 0.66162(18) 0.4993(2) 0.53496(13) 0.0136(7) Uani 1 1 d . . . C 5
 N2P N 0.58395(17) 0.6359(2) 0.48426(13) 0.0148(7) Uani 1 1 d . . . C 5
 N3P N 0.51101(18) 0.5052(2) 0.42424(13) 0.0129(7) Uani 1 1 d . . . C 5
 N4P N 0.58938(17) 0.3691(2) 0.47445(13) 0.0140(7) Uani 1 1 d . . . C 5
 C1P C 0.6943(2) 0.5721(3) 0.56083(16) 0.0156(9) Uani 1 1 d . . . C 5
 C2P C 0.6772(2) 0.6621(3) 0.55201(16) 0.0165(9) Uani 1 1 d . . . C 5
 H2P H 0.702412 0.706667 0.572477 0.020 Uiso 1 1 calc R . . C 5
 C3P C 0.6267(2) 0.6923(3) 0.51599(16) 0.0160(9) Uani 1 1 d . . . C 5
 C4P C 0.6111(2) 0.7868(3) 0.50556(17) 0.0187(9) Uani 1 1 d . . . C 5
 C5P C 0.5585(2) 0.7892(3) 0.46765(17) 0.0199(9) Uani 1 1 d . . . C 5
 C6P C 0.5422(2) 0.6952(3) 0.45454(16) 0.0151(8) Uani 1 1 d . . . C 5
 C7P C 0.4926(2) 0.6691(3) 0.41650(16) 0.0157(9) Uani 1 1 d . . . C 5
 H7P H 0.465463 0.715916 0.399429 0.019 Uiso 1 1 calc R . . C 5
 C8P C 0.4792(2) 0.5815(3) 0.40125(16) 0.0143(8) Uani 1 1 d . . . C 5
 C9P C 0.4314(2) 0.5562(3) 0.35792(17) 0.0166(9) Uani 1 1 d . . . C 5
 C10P C 0.4330(2) 0.4637(3) 0.35463(17) 0.0168(9) Uani 1 1 d . . . C 5
 C11P C 0.4822(2) 0.4326(3) 0.39579(16) 0.0135(8) Uani 1 1 d . . . C 5
 C12P C 0.4997(2) 0.3433(3) 0.40433(16) 0.0160(9) Uani 1 1 d . . . C 5
 H12P H 0.474847 0.298599 0.383634 0.019 Uiso 1 1 calc R . . C 5
 C13P C 0.5501(2) 0.3132(3) 0.44045(16) 0.0144(8) Uani 1 1 d . . . C 5
 C14P C 0.5717(2) 0.2191(3) 0.44644(17) 0.0185(9) Uani 1 1 d . . . C 5
 C15P C 0.6239(2) 0.2170(3) 0.48432(17) 0.0183(9) Uani 1 1 d . . . C 5
 C16P C 0.6342(2) 0.3096(3) 0.50224(16) 0.0161(9) Uani 1 1 d . . . C 5
 C17P C 0.6827(2) 0.3352(3) 0.54066(16) 0.0171(9) Uani 1 1 d . . . C 5
 H17P H 0.708973 0.288324 0.558430 0.021 Uiso 1 1 calc R . . C 5
 C18P C 0.6965(2) 0.4240(3) 0.55563(16) 0.0161(9) Uani 1 1 d . . . C 5
 C19P C 0.7519(2) 0.4495(3) 0.59364(16) 0.0174(9) Uani 1 1 d . . . C 5
 C20P C 0.7505(2) 0.5418(3) 0.59668(17) 0.0173(9) Uani 1 1 d . . . C 5
 C21P C 0.7995(2) 0.6039(3) 0.62792(17) 0.0220(10) Uani 1 1 d . . . C 5
 H21A H 0.821285 0.569667 0.658092 0.026 Uiso 1 1 calc R . . C 5
 H21B H 0.772197 0.654960 0.642139 0.026 Uiso 1 1 calc R . . C 5
 C22P C 0.8575(2) 0.6428(3) 0.59524(19) 0.0275(11) Uani 1 1 d . . . C 5
 H22A H 0.836502 0.680978 0.566966 0.041 Uiso 1 1 calc GR . . C 5
 H22B H 0.883683 0.592609 0.579943 0.041 Uiso 1 1 calc GR . . C 5
 H22C H 0.889605 0.679791 0.617816 0.041 Uiso 1 1 calc GR . . C 5
 C23P C 0.6514(3) 0.8658(3) 0.53020(19) 0.0265(11) Uani 1 1 d . . . C 5
 H23A H 0.659455 0.854370 0.568389 0.032 Uiso 1 1 calc R . . C 5
 H23B H 0.622958 0.922082 0.525817 0.032 Uiso 1 1 calc R . . C 5
 C24P C 0.7222(3) 0.8801(4) 0.5057(2) 0.0351(12) Uani 1 1 d . . . C 5
 H24A H 0.714386 0.892951 0.468075 0.053 Uiso 1 1 calc GR . . C 5
 H24B H 0.750801 0.824863 0.510459 0.053 Uiso 1 1 calc GR . . C 5
 H24C H 0.746654 0.931739 0.522952 0.053 Uiso 1 1 calc GR . . C 5
 C25P C 0.5234(3) 0.8697(3) 0.44031(19) 0.0267(11) Uani 1 1 d . . . C 5
 H25A H 0.531198 0.924791 0.462386 0.032 Uiso 1 1 calc R . . C 5
 H25B H 0.472123 0.858603 0.436574 0.032 Uiso 1 1 calc R . . C 5
 C26P C 0.5510(3) 0.8874(4) 0.3862(2) 0.0388(13) Uani 1 1 d . . . C 5
 H26A H 0.546441 0.831705 0.364890 0.058 Uiso 1 1 calc GR . . C 5
 H26B H 0.600674 0.905134 0.389929 0.058 Uiso 1 1 calc GR . . C 5
 H26C H 0.523820 0.936600 0.368812 0.058 Uiso 1 1 calc GR . . C 5
 C27P C 0.3941(2) 0.6234(3) 0.32187(17) 0.0215(10) Uani 1 1 d . . . C 5
 H27A H 0.373015 0.671875 0.343137 0.026 Uiso 1 1 calc R . . C 5
 H27B H 0.355468 0.591993 0.301561 0.026 Uiso 1 1 calc R . . C 5
 C28P C 0.4439(3) 0.6670(4) 0.28364(19) 0.0333(12) Uani 1 1 d . . . C 5
 H28A H 0.417752 0.710737 0.261000 0.050 Uiso 1 1 calc GR . . C 5
 H28B H 0.463877 0.619373 0.261867 0.050 Uiso 1 1 calc GR . . C 5
 H28C H 0.481900 0.698768 0.303615 0.050 Uiso 1 1 calc GR . . C 5
 C29P C 0.3963(2) 0.4028(3) 0.31479(17) 0.0207(9) Uani 1 1 d . . . C 5
 H29A H 0.352564 0.432963 0.301074 0.025 Uiso 1 1 calc R . . C 5
 H29B H 0.382995 0.345276 0.332094 0.025 Uiso 1 1 calc R . . C 5
 C30P C 0.4422(3) 0.3805(4) 0.26868(19) 0.0301(11) Uani 1 1 d . . . C 5
 H30A H 0.415645 0.342085 0.243170 0.045 Uiso 1 1 calc GR . . C 5
 H30B H 0.484517 0.347906 0.281834 0.045 Uiso 1 1 calc GR . . C 5
 H30C H 0.455881 0.437297 0.251582 0.045 Uiso 1 1 calc GR . . C 5
 C31P C 0.5411(3) 0.1424(3) 0.41325(18) 0.0253(10) Uani 1 1 d . . . C 5
 H31A H 0.489217 0.148554 0.410454 0.030 Uiso 1 1 calc R . . C 5
 H31B H 0.552464 0.083480 0.430779 0.030 Uiso 1 1 calc R . . C 5
 C32P C 0.5690(3) 0.1415(4) 0.3580(2) 0.0406(14) Uani 1 1 d . . . C 5
 H32A H 0.547011 0.091487 0.337585 0.061 Uiso 1 1 calc GR . . C 5
 H32B H 0.620137 0.132811 0.360505 0.061 Uiso 1 1 calc GR . . C 5
 H32C H 0.557917 0.199725 0.340496 0.061 Uiso 1 1 calc GR . . C 5
 C33P C 0.6683(3) 0.1377(3) 0.5032(2) 0.0271(11) Uani 1 1 d . . . C 5
 H33A H 0.645458 0.080285 0.490813 0.032 Uiso 1 1 calc R . . C 5
 H33B H 0.670785 0.136896 0.542120 0.032 Uiso 1 1 calc R . . C 5
 C34P C 0.7426(3) 0.1411(3) 0.4839(2) 0.0361(13) Uani 1 1 d . . . C 5
 H34A H 0.740711 0.137286 0.445362 0.054 Uiso 1 1 calc GR . . C 5
 H34B H 0.769919 0.089680 0.498728 0.054 Uiso 1 1 calc GR . . C 5
 H34C H 0.765082 0.198579 0.495082 0.054 Uiso 1 1 calc GR . . C 5
 C35P C 0.8023(2) 0.3831(3) 0.62039(18) 0.0238(10) Uani 1 1 d . . . C 5
 H35A H 0.775485 0.330579 0.633512 0.029 Uiso 1 1 calc R . . C 5
 H35B H 0.826402 0.413230 0.651101 0.029 Uiso 1 1 calc R . . C 5
 C36P C 0.8572(2) 0.3482(4) 0.5837(2) 0.0302(11) Uani 1 1 d . . . C 5
 H36A H 0.833900 0.312773 0.555130 0.045 Uiso 1 1 calc GR . . C 5
 H36B H 0.891010 0.309286 0.603499 0.045 Uiso 1 1 calc GR . . C 5
 H36C H 0.881872 0.400125 0.568880 0.045 Uiso 1 1 calc GR . . C 5
 C1S C 0.9934(3) 0.8306(5) 0.5523(3) 0.0560(18) Uani 1 1 d . . . D 5
 H1S H 0.998665 0.807516 0.587179 0.067 Uiso 1 1 calc R . . D 5
 C2S C 1.0504(4) 0.8319(5) 0.5205(3) 0.068(2) Uani 1 1 d . . . D 5
 H2S H 1.094624 0.808754 0.533321 0.081 Uiso 1 1 calc R . . D 5
 C3S C 1.0426(4) 0.8670(5) 0.4702(3) 0.0566(18) Uani 1 1 d . . . D 5
 H3S H 1.081695 0.868078 0.448457 0.068 Uiso 1 1 calc R . . D 5
 C4S C 0.9796(4) 0.9000(5) 0.4516(2) 0.0525(17) Uani 1 1 d . . . D 5
 H4S H 0.974638 0.924482 0.417056 0.063 Uiso 1 1 calc R . . D 5
 C5S C 0.9221(3) 0.8980(5) 0.4832(3) 0.0494(16) Uani 1 1 d . . . D 5
 H5S H 0.878000 0.921063 0.470122 0.059 Uiso 1 1 calc R . . D 5
 C6S C 0.9290(3) 0.8627(4) 0.5332(2) 0.0409(13) Uani 1 1 d . . . D 5
 H6S H 0.889586 0.860470 0.554514 0.049 Uiso 1 1 calc R . . D 5
 C7S C 0.8634(3) 0.0368(5) 0.3286(3) 0.0489(16) Uani 1 1 d . . . E 5
 H7S H 0.911565 0.051193 0.335827 0.059 Uiso 1 1 calc R . . E 5
 C8S C 0.8199(4) 0.0234(5) 0.3687(2) 0.0500(17) Uani 1 1 d . . . E 5
 H8S H 0.837516 0.027426 0.404245 0.060 Uiso 1 1 calc R . . E 5
 C9S C 0.7483(3) 0.0035(5) 0.3566(3) 0.0490(16) Uani 1 1 d . . . E 5
 H9S H 0.717333 -0.005481 0.384301 0.059 Uiso 1 1 calc R . . E 5
 C10S C 0.7236(3) -0.0029(5) 0.3066(3) 0.0461(15) Uani 1 1 d . . . E 5
 H10S H 0.675584 -0.017378 0.298750 0.055 Uiso 1 1 calc R . . E 5
 C11S C 0.7683(3) 0.0115(4) 0.2663(2) 0.0356(13) Uani 1 1 d . . . E 5
 H11S H 0.750497 0.008872 0.230708 0.043 Uiso 1 1 calc R . . E 5
 C12S C 0.8368(3) 0.0293(4) 0.2771(2) 0.0421(14) Uani 1 1 d . . . E 5
 H12S H 0.867399 0.036775 0.249058 0.051 Uiso 1 1 calc R . . E 5

loop_
  _atom_site_aniso_label
  _atom_site_aniso_U_11
  _atom_site_aniso_U_22
  _atom_site_aniso_U_33
  _atom_site_aniso_U_23
  _atom_site_aniso_U_13
  _atom_site_aniso_U_12
 C1A 0.045(5) 0.059(6) 0.026(4) 0.000(4) -0.009(4) -0.012(5)
 C2A 0.042(5) 0.055(5) 0.034(5) -0.005(4) -0.008(4) -0.013(5)
 C3A 0.040(5) 0.047(5) 0.037(5) -0.004(4) -0.004(4) -0.017(4)
 C4A 0.053(5) 0.051(5) 0.034(4) -0.018(4) 0.002(4) -0.011(4)
 C5A 0.049(5) 0.055(5) 0.018(4) -0.013(4) 0.001(4) -0.006(5)
 C6A 0.045(5) 0.059(5) 0.018(4) -0.011(4) 0.007(4) -0.007(5)
 C7A 0.038(5) 0.062(5) 0.017(4) 0.000(4) 0.007(4) -0.012(4)
 C8A 0.041(5) 0.059(5) 0.024(4) 0.006(4) -0.005(4) -0.015(4)
 C9A 0.032(4) 0.053(5) 0.034(5) 0.009(4) -0.006(4) -0.007(4)
 C10A 0.028(4) 0.053(5) 0.041(5) 0.008(4) -0.008(4) 0.003(4)
 C11A 0.025(4) 0.054(5) 0.039(5) -0.002(4) -0.011(4) 0.001(4)
 C12A 0.019(4) 0.062(5) 0.042(5) 0.002(5) -0.004(5) 0.000(4)
 C13A 0.018(5) 0.062(6) 0.040(5) 0.003(5) 0.000(4) -0.012(5)
 C14A 0.031(5) 0.048(5) 0.037(5) -0.005(5) -0.003(4) -0.022(4)
 C15A 0.045(4) 0.028(4) 0.040(5) 0.004(4) 0.007(4) -0.019(4)
 C16A 0.058(5) 0.024(4) 0.043(5) -0.003(5) 0.012(4) -0.008(4)
 C17A 0.055(5) 0.035(5) 0.038(5) -0.016(4) 0.004(4) -0.004(4)
 C18A 0.052(5) 0.039(5) 0.041(5) -0.011(4) 0.011(4) 0.004(5)
 C19A 0.046(5) 0.056(5) 0.028(4) -0.019(4) 0.016(4) -0.002(4)
 C20A 0.036(4) 0.058(5) 0.028(4) -0.009(4) 0.023(4) 0.001(4)
 C21A 0.031(5) 0.053(5) 0.028(5) 0.000(5) 0.022(5) -0.007(5)
 C22A 0.040(5) 0.050(5) 0.025(4) 0.005(4) 0.015(4) -0.013(4)
 C23A 0.044(4) 0.041(4) 0.032(4) 0.016(4) 0.012(4) -0.010(4)
 C24A 0.037(4) 0.041(5) 0.036(5) 0.020(4) -0.004(4) -0.005(4)
 C25A 0.046(5) 0.032(5) 0.043(5) 0.017(4) -0.008(4) 0.005(5)
 C26A 0.034(5) 0.042(5) 0.041(5) 0.014(4) -0.008(4) 0.011(4)
 C27A 0.027(4) 0.043(5) 0.046(5) 0.004(4) 0.002(4) 0.019(4)
 C28A 0.021(4) 0.059(5) 0.040(5) 0.003(4) 0.002(4) 0.011(4)
 C29A 0.024(5) 0.060(6) 0.044(5) -0.001(5) 0.016(5) 0.002(5)
 C30A 0.020(5) 0.057(6) 0.041(5) 0.002(5) 0.014(4) -0.013(5)
 C31A 0.037(5) 0.051(5) 0.038(5) 0.009(5) 0.018(5) -0.019(5)
 C32A 0.046(5) 0.036(5) 0.039(5) 0.011(4) 0.013(4) -0.015(4)
 C33A 0.055(5) 0.030(5) 0.028(5) 0.013(4) 0.008(4) -0.005(5)
 C34A 0.062(5) 0.025(4) 0.032(4) 0.014(4) 0.002(4) 0.013(4)
 C35A 0.056(5) 0.020(4) 0.043(5) 0.004(4) 0.009(4) 0.006(4)
 C36A 0.043(5) 0.030(4) 0.047(5) -0.006(4) 0.009(4) 0.002(4)
 C37A 0.036(4) 0.039(5) 0.040(5) 0.000(4) 0.006(4) 0.015(4)
 C38A 0.026(4) 0.048(5) 0.032(5) -0.007(4) 0.012(4) 0.008(4)
 C39A 0.018(5) 0.050(5) 0.036(5) -0.001(4) 0.012(4) 0.003(5)
 C40A 0.030(5) 0.052(6) 0.044(6) 0.001(5) 0.019(5) -0.007(5)
 C41A 0.033(5) 0.037(5) 0.045(5) 0.005(5) 0.012(5) -0.012(5)
 C42A 0.042(5) 0.034(5) 0.032(5) 0.015(4) 0.005(4) -0.009(4)
 C43A 0.051(5) 0.026(5) 0.044(5) 0.009(5) 0.003(5) -0.010(4)
 C44A 0.051(5) 0.024(4) 0.047(5) 0.011(4) -0.004(4) 0.002(4)
 C45A 0.045(5) 0.024(4) 0.049(5) 0.000(4) -0.005(4) 0.014(4)
 C46A 0.037(5) 0.039(5) 0.043(5) -0.005(5) 0.006(5) 0.019(4)
 C47A 0.044(6) 0.046(5) 0.042(6) -0.012(5) 0.017(5) 0.015(5)
 C48A 0.031(5) 0.060(6) 0.037(6) -0.003(5) 0.024(5) 0.004(5)
 C49A 0.035(5) 0.056(6) 0.023(5) 0.003(5) 0.017(5) 0.005(5)
 C50A 0.041(5) 0.047(6) 0.032(5) 0.010(5) 0.020(5) -0.006(5)
 C51A 0.052(6) 0.036(5) 0.025(5) 0.011(5) 0.009(5) -0.008(5)
 C52A 0.055(6) 0.042(6) 0.018(5) 0.010(5) 0.001(5) 0.000(5)
 C53A 0.052(5) 0.042(6) 0.023(5) 0.015(4) -0.009(4) 0.008(5)
 C54A 0.051(5) 0.037(5) 0.032(5) 0.015(4) -0.005(4) 0.015(4)
 C55A 0.037(4) 0.041(5) 0.036(5) 0.004(4) -0.004(4) 0.020(4)
 C56A 0.025(4) 0.041(5) 0.036(5) -0.001(4) -0.003(4) 0.011(4)
 C57A 0.017(5) 0.047(6) 0.041(5) -0.001(5) 0.002(4) 0.004(5)
 C58A 0.025(5) 0.042(6) 0.043(5) -0.007(5) -0.001(4) -0.008(5)
 C59A 0.031(5) 0.032(6) 0.037(5) 0.001(4) 0.002(4) -0.011(5)
 C60A 0.039(5) 0.030(5) 0.044(5) -0.001(4) -0.001(5) -0.013(4)
 C61A 0.037(5) 0.022(4) 0.040(5) -0.009(4) -0.010(4) -0.006(4)
 C62A 0.048(5) 0.025(4) 0.042(5) -0.014(4) -0.006(5) 0.007(5)
 C63A 0.047(6) 0.038(5) 0.034(5) -0.014(4) 0.009(5) 0.018(5)
 C64A 0.052(6) 0.041(5) 0.025(5) -0.021(4) 0.006(5) 0.014(5)
 C65A 0.043(5) 0.046(5) 0.022(5) -0.004(5) 0.011(4) 0.010(5)
 C66A 0.051(6) 0.042(6) 0.016(5) -0.001(5) 0.001(4) 0.003(5)
 C67A 0.040(5) 0.045(6) 0.025(5) -0.009(5) -0.010(4) 0.006(5)
 C68A 0.042(5) 0.050(6) 0.029(5) -0.006(5) -0.011(4) 0.003(5)
 C69A 0.041(5) 0.046(6) 0.030(5) 0.003(5) -0.007(4) 0.008(5)
 C70A 0.037(5) 0.039(6) 0.041(5) -0.005(5) -0.008(4) -0.003(5)
 C71A 0.044(6) 0.028(5) 0.040(5) -0.016(4) -0.009(5) -0.008(4)
 C72A 0.047(6) 0.035(5) 0.027(5) -0.021(4) -0.006(4) 0.003(4)
 Th1 0.02360(16) 0.0430(2) 0.01340(13) -0.00573(12) 0.00314(10) -0.00930(12)
 Th2 0.096(4) 0.095(5) 0.0185(19) -0.018(2) 0.008(2) -0.030(3)
 Th3 0.158 0.055(4) 0.060(5) -0.014(3) 0.045(4) -0.009(4)
 Dy1 0.0270(2) 0.0332(3) 0.01294(19) -0.00238(16) -0.00050(14) -0.00630(15)
 Dy2 0.158 0.065(5) 0.049(4) -0.035(3) -0.005(4) -0.017(5)
 Dy3 0.099(5) 0.059(5) 0.077(6) -0.025(4) 0.025(4) -0.010(4)
 C1B 0.040(5) 0.047(5) 0.024(5) -0.009(5) -0.006(5) -0.009(5)
 C2B 0.038(5) 0.049(6) 0.032(5) -0.007(5) -0.006(5) -0.010(5)
 C3B 0.025(5) 0.050(6) 0.040(6) -0.002(5) -0.009(5) -0.010(5)
 C4B 0.037(5) 0.047(5) 0.035(5) -0.001(4) -0.010(4) -0.006(4)
 C5B 0.043(5) 0.045(6) 0.022(5) -0.003(5) -0.001(5) -0.009(5)
 C6B 0.047(6) 0.037(5) 0.013(5) -0.003(4) -0.001(5) -0.014(5)
 C7B 0.041(5) 0.045(6) 0.013(5) -0.006(5) 0.007(5) -0.003(5)
 C8B 0.044(5) 0.040(5) 0.019(5) -0.011(4) 0.004(4) -0.004(5)
 C9B 0.041(5) 0.031(5) 0.025(5) 0.003(4) 0.010(4) -0.008(4)
 C10B 0.049(5) 0.027(5) 0.029(5) 0.000(4) 0.008(5) -0.015(4)
 C11B 0.047(5) 0.046(5) 0.037(5) -0.005(5) 0.000(5) -0.019(5)
 C12B 0.037(5) 0.050(6) 0.039(6) -0.009(5) 0.012(5) -0.024(5)
 C13B 0.023(6) 0.060(6) 0.041(6) -0.003(6) 0.008(5) -0.021(5)
 C14B 0.021(5) 0.052(6) 0.039(6) 0.001(5) -0.007(5) -0.007(5)
 C15B 0.022(4) 0.059(6) 0.045(5) 0.001(5) -0.007(4) 0.013(4)
 C16B 0.028(5) 0.048(6) 0.041(6) 0.009(5) -0.011(5) 0.007(5)
 C17B 0.038(6) 0.043(5) 0.037(5) 0.005(5) -0.011(5) -0.002(5)
 C18B 0.042(5) 0.032(5) 0.036(5) 0.005(5) -0.004(5) -0.001(5)
 C19B 0.045(5) 0.037(5) 0.024(5) 0.008(4) -0.003(4) -0.009(4)
 C20B 0.035(5) 0.042(5) 0.021(5) 0.010(5) 0.007(4) -0.010(5)
 C21B 0.027(6) 0.044(6) 0.022(6) 0.004(5) 0.012(5) -0.008(5)
 C22B 0.036(5) 0.045(5) 0.023(5) -0.005(4) 0.013(4) -0.005(5)
 C23B 0.038(5) 0.039(5) 0.034(5) -0.001(4) 0.017(4) 0.006(4)
 C24B 0.039(5) 0.027(5) 0.034(5) -0.002(5) 0.010(5) 0.000(4)
 C25B 0.049(6) 0.023(5) 0.033(5) 0.000(5) 0.002(5) -0.001(5)
 C26B 0.052(6) 0.021(5) 0.035(5) -0.009(5) 0.008(5) -0.017(5)
 C27B 0.055(5) 0.031(5) 0.039(5) 0.013(4) 0.013(5) -0.020(4)
 C28B 0.044(5) 0.041(5) 0.040(5) 0.012(5) 0.014(5) -0.027(5)
 C29B 0.038(6) 0.051(6) 0.036(6) 0.011(5) 0.018(5) -0.024(5)
 C30B 0.028(6) 0.058(7) 0.042(6) -0.005(5) 0.017(5) -0.017(6)
 C31B 0.022(5) 0.061(6) 0.041(6) -0.016(5) 0.016(5) 0.002(5)
 C32B 0.023(5) 0.053(6) 0.048(6) -0.011(5) 0.006(5) 0.013(5)
 C33B 0.029(5) 0.041(6) 0.046(6) -0.006(5) 0.006(5) 0.019(5)
 C34B 0.039(5) 0.027(5) 0.048(5) 0.001(5) -0.002(5) 0.013(4)
 C35B 0.038(5) 0.032(5) 0.041(5) 0.006(5) -0.011(5) 0.011(5)
 C36B 0.040(5) 0.027(5) 0.029(5) 0.005(4) -0.009(4) 0.004(5)
 C37B 0.042(5) 0.024(5) 0.027(5) 0.005(4) 0.002(4) -0.007(4)
 C38B 0.035(5) 0.030(5) 0.027(5) 0.005(4) 0.005(5) -0.013(4)
 C39B 0.028(6) 0.031(6) 0.041(6) 0.004(5) 0.015(5) -0.012(5)
 C40B 0.025(5) 0.043(6) 0.033(6) 0.004(5) 0.012(5) -0.004(5)
 C41B 0.019(5) 0.041(6) 0.041(6) 0.005(5) 0.010(5) 0.003(5)
 C42B 0.026(5) 0.037(5) 0.036(6) 0.002(5) 0.014(5) 0.003(5)
 C43B 0.032(5) 0.034(5) 0.037(6) 0.004(5) -0.001(5) 0.011(4)
 C44B 0.045(5) 0.033(5) 0.038(5) 0.011(4) -0.005(4) 0.010(4)
 C45B 0.047(6) 0.032(5) 0.033(5) 0.025(4) -0.009(5) 0.004(5)
 C46B 0.049(6) 0.033(6) 0.030(5) 0.022(5) 0.005(5) -0.008(5)
 C47B 0.048(6) 0.042(6) 0.028(6) 0.019(6) 0.010(6) -0.004(6)
 C48B 0.045(6) 0.051(7) 0.032(6) 0.013(6) 0.020(6) -0.006(6)
 C49B 0.043(7) 0.052(6) 0.024(6) 0.003(6) 0.020(6) 0.004(6)
 C50B 0.036(6) 0.058(6) 0.040(6) -0.004(6) 0.022(6) 0.009(6)
 C51B 0.035(6) 0.045(6) 0.046(6) -0.004(6) 0.014(5) 0.018(5)
 C52B 0.044(6) 0.040(6) 0.033(6) -0.007(5) 0.004(5) 0.014(5)
 C53B 0.039(6) 0.026(5) 0.034(5) -0.011(4) -0.005(5) 0.003(5)
 C54B 0.044(5) 0.019(4) 0.038(5) -0.003(4) -0.006(5) 0.007(4)
 C55B 0.043(5) 0.024(5) 0.032(5) 0.004(5) -0.004(5) -0.010(4)
 C56B 0.037(6) 0.028(6) 0.038(6) 0.002(5) -0.003(5) -0.013(5)
 C57B 0.025(6) 0.027(6) 0.035(6) 0.001(5) 0.001(5) -0.012(5)
 C58B 0.024(6) 0.039(6) 0.042(6) -0.005(5) -0.004(5) -0.008(6)
 C59B 0.019(6) 0.042(6) 0.042(6) -0.005(5) -0.004(5) -0.003(5)
 C60B 0.025(5) 0.041(6) 0.037(6) 0.005(5) -0.008(5) 0.003(5)
 C61B 0.033(5) 0.035(6) 0.029(6) 0.005(5) -0.008(5) 0.002(5)
 C62B 0.047(6) 0.034(6) 0.027(6) 0.018(5) -0.004(5) 0.001(5)
 C63B 0.049(6) 0.034(6) 0.023(6) 0.021(5) -0.001(5) -0.004(5)
 C64B 0.044(6) 0.037(6) 0.017(5) 0.009(5) -0.002(5) 0.011(5)
 C65B 0.048(6) 0.041(6) 0.018(5) 0.002(5) 0.013(5) 0.008(5)
 C66B 0.043(6) 0.042(6) 0.021(5) -0.009(5) 0.002(5) 0.017(5)
 C67B 0.042(6) 0.036(6) 0.022(5) -0.006(5) -0.008(5) 0.005(5)
 C68B 0.036(6) 0.036(6) 0.033(5) -0.011(5) -0.013(5) -0.007(5)
 C69B 0.039(6) 0.031(6) 0.036(6) -0.013(5) -0.008(5) -0.005(5)
 C70B 0.032(6) 0.040(6) 0.040(6) 0.001(5) -0.011(5) -0.012(5)
 C71B 0.038(6) 0.039(6) 0.033(6) 0.005(5) -0.013(5) -0.002(5)
 C72B 0.042(6) 0.038(6) 0.023(5) 0.002(5) -0.013(5) 0.007(5)
 Ni1P 0.0153(3) 0.0094(3) 0.0078(3) 0.0011(2) -0.0003(2) -0.0011(2)
 N1P 0.0192(18) 0.0110(16) 0.0108(17) 0.0000(14) 0.0022(14) 0.0000(14)
 N2P 0.0188(17) 0.0142(17) 0.0114(17) 0.0003(14) 0.0003(14) -0.0024(14)
 N3P 0.0184(17) 0.0112(17) 0.0090(17) 0.0011(13) 0.0013(14) -0.0011(13)
 N4P 0.0192(17) 0.0134(17) 0.0094(17) 0.0040(14) 0.0012(13) -0.0006(14)
 C1P 0.018(2) 0.018(2) 0.010(2) -0.0020(16) -0.0017(16) -0.0031(16)
 C2P 0.018(2) 0.018(2) 0.013(2) -0.0056(17) 0.0004(16) -0.0062(17)
 C3P 0.023(2) 0.014(2) 0.011(2) -0.0015(16) 0.0043(17) -0.0030(17)
 C4P 0.027(2) 0.013(2) 0.015(2) 0.0013(17) 0.0001(18) -0.0056(17)
 C5P 0.032(2) 0.013(2) 0.014(2) 0.0030(17) 0.0037(18) -0.0017(18)
 C6P 0.021(2) 0.013(2) 0.012(2) 0.0024(16) 0.0048(16) -0.0016(16)
 C7P 0.022(2) 0.013(2) 0.012(2) 0.0058(16) 0.0024(17) 0.0055(16)
 C8P 0.0137(19) 0.018(2) 0.011(2) 0.0016(16) -0.0007(16) -0.0005(16)
 C9P 0.017(2) 0.019(2) 0.013(2) 0.0038(17) 0.0003(16) 0.0006(17)
 C10P 0.016(2) 0.022(2) 0.012(2) -0.0013(17) 0.0008(17) -0.0029(17)
 C11P 0.0155(19) 0.016(2) 0.0086(19) -0.0004(16) -0.0009(15) -0.0025(16)
 C12P 0.020(2) 0.016(2) 0.013(2) -0.0006(17) 0.0022(16) -0.0060(17)
 C13P 0.020(2) 0.013(2) 0.010(2) 0.0003(16) 0.0017(16) -0.0019(16)
 C14P 0.028(2) 0.011(2) 0.016(2) 0.0047(17) 0.0041(18) -0.0038(17)
 C15P 0.027(2) 0.012(2) 0.016(2) 0.0048(17) 0.0042(18) 0.0005(17)
 C16P 0.022(2) 0.014(2) 0.013(2) 0.0050(16) 0.0036(17) -0.0001(17)
 C17P 0.022(2) 0.018(2) 0.012(2) 0.0030(17) 0.0011(17) 0.0023(17)
 C18P 0.018(2) 0.020(2) 0.010(2) 0.0018(17) -0.0009(16) -0.0002(17)
 C19P 0.020(2) 0.023(2) 0.009(2) 0.0008(17) 0.0006(17) 0.0010(17)
 C20P 0.018(2) 0.023(2) 0.010(2) -0.0021(17) 0.0012(17) -0.0022(17)
 C21P 0.024(2) 0.027(3) 0.014(2) -0.0041(19) -0.0054(18) -0.0027(19)
 C22P 0.024(2) 0.030(3) 0.027(3) -0.004(2) -0.002(2) -0.005(2)
 C23P 0.041(3) 0.016(2) 0.022(2) 0.0006(19) -0.004(2) -0.008(2)
 C24P 0.045(3) 0.028(3) 0.031(3) 0.003(2) 0.000(2) -0.020(2)
 C25P 0.042(3) 0.011(2) 0.026(3) 0.0037(19) -0.003(2) 0.000(2)
 C26P 0.063(4) 0.022(3) 0.030(3) 0.010(2) -0.002(3) -0.008(2)
 C27P 0.025(2) 0.021(2) 0.018(2) 0.0023(18) -0.0063(18) 0.0050(18)
 C28P 0.039(3) 0.043(3) 0.018(2) 0.014(2) 0.005(2) 0.010(2)
 C29P 0.024(2) 0.022(2) 0.016(2) -0.0022(18) -0.0032(18) -0.0024(18)
 C30P 0.032(3) 0.036(3) 0.022(3) -0.011(2) 0.000(2) -0.007(2)
 C31P 0.044(3) 0.010(2) 0.022(2) 0.0018(18) -0.003(2) -0.0064(19)
 C32P 0.075(4) 0.023(3) 0.023(3) -0.003(2) 0.000(3) -0.001(3)
 C33P 0.042(3) 0.011(2) 0.028(3) 0.0054(19) -0.005(2) 0.003(2)
 C34P 0.042(3) 0.022(3) 0.044(3) -0.001(2) -0.002(3) 0.012(2)
 C35P 0.028(2) 0.026(2) 0.017(2) 0.0049(19) -0.0059(19) 0.0003(19)
 C36P 0.022(2) 0.034(3) 0.034(3) 0.000(2) -0.005(2) 0.005(2)
 C1S 0.059(4) 0.061(4) 0.048(4) 0.029(3) 0.008(3) 0.013(3)
 C2S 0.048(4) 0.063(5) 0.093(6) 0.036(4) 0.016(4) 0.022(3)
 C3S 0.060(4) 0.046(4) 0.067(5) 0.001(3) 0.034(4) -0.003(3)
 C4S 0.068(4) 0.056(4) 0.033(3) 0.005(3) -0.001(3) -0.013(3)
 C5S 0.046(3) 0.057(4) 0.044(4) 0.008(3) -0.010(3) -0.003(3)
 C6S 0.039(3) 0.045(3) 0.040(3) 0.005(3) 0.008(3) -0.005(3)
 C7S 0.028(3) 0.071(4) 0.048(4) -0.002(3) 0.004(3) 0.009(3)
 C8S 0.057(4) 0.069(4) 0.024(3) 0.002(3) 0.002(3) 0.023(3)
 C9S 0.050(4) 0.060(4) 0.039(4) -0.001(3) 0.021(3) -0.008(3)
 C10S 0.030(3) 0.063(4) 0.046(4) -0.017(3) 0.010(3) -0.013(3)
 C11S 0.026(3) 0.052(4) 0.029(3) -0.006(3) -0.001(2) 0.002(2)
 C12S 0.029(3) 0.068(4) 0.030(3) -0.002(3) 0.007(2) 0.002(3)

_geom_special_details
;
 All esds (except the esd in the dihedral angle between two l.s. planes)
 are estimated using the full covariance matrix.  The cell esds are taken
 into account individually in the estimation of esds in distances, angles
 and torsion angles; correlations between esds in cell parameters are only
 used when they are defined by crystal symmetry.  An approximate (isotropic)
 treatment of cell esds is used for estimating esds involving l.s. planes.
;
loop_
  _geom_bond_atom_site_label_1
  _geom_bond_atom_site_label_2
  _geom_bond_distance
  _geom_bond_site_symmetry_2
  _geom_bond_publ_flag
 C1A C2A 1.452(11) . ?
 C1A C5A 1.442(11) . ?
 C1A C8A 1.435(10) . ?
 C2A C3A 1.469(11) . ?
 C2A C11A 1.427(11) . ?
 C3A C4A 1.433(10) . ?
 C3A C14A 1.457(11) . ?
 C4A C5A 1.434(10) . ?
 C4A C17A 1.397(12) . ?
 C5A C6A 1.459(11) . ?
 C6A C7A 1.458(12) . ?
 C6A C19A 1.464(12) . ?
 C7A C8A 1.441(10) . ?
 C7A C22A 1.456(11) . ?
 C8A C9A 1.390(12) . ?
 C9A C10A 1.448(10) . ?
 C9A C24A 1.424(10) . ?
 C10A C11A 1.439(11) . ?
 C10A C26A 1.448(11) . ?
 C11A C12A 1.417(11) . ?
 C12A C13A 1.435(12) . ?
 C12A C28A 1.435(12) . ?
 C13A C14A 1.440(11) . ?
 C13A C30A 1.426(12) . ?
 C14A C15A 1.457(10) . ?
 C15A C16A 1.461(10) . ?
 C15A C32A 1.441(9) . ?
 C16A C17A 1.441(11) . ?
 C16A C35A 1.431(11) . ?
 C17A C18A 1.445(11) . ?
 C18A C19A 1.459(12) . ?
 C18A C36A 1.448(11) . ?
 C19A C20A 1.451(11) . ?
 C20A C21A 1.432(12) . ?
 C20A C38A 1.423(11) . ?
 C21A C22A 1.439(11) . ?
 C21A C40A 1.444(12) . ?
 C22A C23A 1.426(11) . ?
 C23A C24A 1.425(10) . ?
 C23A C42A 1.441(10) . ?
 C24A C25A 1.435(12) . ?
 C25A C26A 1.449(12) . ?
 C25A C44A 1.407(11) . ?
 C26A C27A 1.384(11) . ?
 C27A C28A 1.408(11) . ?
 C27A C46A 1.412(11) . ?
 C28A C29A 1.432(12) . ?
 C29A C30A 1.430(12) . ?
 C29A C48A 1.431(12) . ?
 C30A C31A 1.380(13) . ?
 C31A C32A 1.425(11) . ?
 C31A C50A 1.421(13) . ?
 C32A C33A 1.426(11) . ?
 C33A C34A 1.439(11) . ?
 C33A C51A 1.426(12) . ?
 C34A C35A 1.426(11) . ?
 C34A C54A 1.443(11) . ?
 C35A C36A 1.451(11) . ?
 C36A C37A 1.444(11) . ?
 C37A C38A 1.429(11) . ?
 C37A C55A 1.429(11) . ?
 C38A C39A 1.468(12) . ?
 C39A C40A 1.430(12) . ?
 C39A C57A 1.448(12) . ?
 C40A C41A 1.363(13) . ?
 C41A C42A 1.427(12) . ?
 C41A C59A 1.425(12) . ?
 C42A C43A 1.432(12) . ?
 C43A C44A 1.409(11) . ?
 C43A C60A 1.427(12) . ?
 C44A C45A 1.397(11) . ?
 C45A C46A 1.441(12) . ?
 C45A C62A 1.429(12) . ?
 C46A C47A 1.435(12) . ?
 C47A C48A 1.449(12) . ?
 C47A C63A 1.417(12) . ?
 C48A C49A 1.447(13) . ?
 C49A C50A 1.450(12) . ?
 C49A C65A 1.443(12) . ?
 C50A C51A 1.421(13) . ?
 C51A C52A 1.442(13) . ?
 C52A C53A 1.455(13) . ?
 C52A C66A 1.462(13) . ?
 C53A C54A 1.445(11) . ?
 C53A C69A 1.438(11) . ?
 C54A C55A 1.457(11) . ?
 C55A C56A 1.441(11) . ?
 C56A C57A 1.452(12) . ?
 C56A C69A 1.429(11) . ?
 C57A C58A 1.453(12) . ?
 C58A C59A 1.463(12) . ?
 C58A C70A 1.445(12) . ?
 C59A C60A 1.428(13) . ?
 C60A C61A 1.443(12) . ?
 C61A C62A 1.446(11) . ?
 C61A C71A 1.422(11) . ?
 C62A C63A 1.431(12) . ?
 C63A C64A 1.385(13) . ?
 C64A C65A 1.459(11) . ?
 C64A C72A 1.426(11) . ?
 C65A C66A 1.455(12) . ?
 C66A C67A 1.428(11) . ?
 C67A C68A 1.444(11) . ?
 C67A C72A 1.447(11) . ?
 C68A C69A 1.400(12) . ?
 C68A C70A 1.449(11) . ?
 C70A C71A 1.458(11) . ?
 C71A C72A 1.432(11) . ?
 Th1 Th2 0.679(13) . ?
 Th1 Th3 1.450(15) . ?
 Th1 Dy2 4.093(7) . ?
 Th1 Dy3 3.871(11) . ?
 Th2 Th3 0.801(12) . ?
 Th2 Dy3 4.039(12) . ?
 Th3 Dy1 3.884(10) . ?
 Th3 Dy2 3.995(11) . ?
 Th3 Dy3 4.082(12) . ?
 Dy1 Dy2 0.557(16) . ?
 Dy1 Dy3 1.365(16) . ?
 Dy2 Dy3 0.869(14) . ?
 C1B C2B 1.457(11) . ?
 C1B C5B 1.449(11) . ?
 C1B C8B 1.451(11) . ?
 C2B C3B 1.478(12) . ?
 C2B C11B 1.425(12) . ?
 C3B C4B 1.440(11) . ?
 C3B C14B 1.440(12) . ?
 C4B C5B 1.445(11) . ?
 C4B C17B 1.390(13) . ?
 C5B C6B 1.440(12) . ?
 C6B C7B 1.470(12) . ?
 C6B C19B 1.432(12) . ?
 C7B C8B 1.459(11) . ?
 C7B C22B 1.444(12) . ?
 C8B C9B 1.385(12) . ?
 C9B C10B 1.453(11) . ?
 C9B C24B 1.450(11) . ?
 C10B C11B 1.426(12) . ?
 C10B C26B 1.496(12) . ?
 C11B C12B 1.424(12) . ?
 C12B C13B 1.439(14) . ?
 C12B C28B 1.436(13) . ?
 C13B C14B 1.455(13) . ?
 C13B C30B 1.430(14) . ?
 C14B C15B 1.454(11) . ?
 C15B C16B 1.442(11) . ?
 C15B C32B 1.441(10) . ?
 C16B C17B 1.415(12) . ?
 C16B C35B 1.422(12) . ?
 C17B C18B 1.427(12) . ?
 C18B C19B 1.440(12) . ?
 C18B C36B 1.437(12) . ?
 C19B C20B 1.433(12) . ?
 C20B C21B 1.433(13) . ?
 C20B C38B 1.438(13) . ?
 C21B C22B 1.438(12) . ?
 C21B C40B 1.432(13) . ?
 C22B C23B 1.442(12) . ?
 C23B C24B 1.434(11) . ?
 C23B C42B 1.437(12) . ?
 C24B C25B 1.465(12) . ?
 C25B C26B 1.453(13) . ?
 C25B C44B 1.419(12) . ?
 C26B C27B 1.391(12) . ?
 C27B C28B 1.418(12) . ?
 C27B C46B 1.413(12) . ?
 C28B C29B 1.454(14) . ?
 C29B C30B 1.433(15) . ?
 C29B C48B 1.463(15) . ?
 C30B C31B 1.390(15) . ?
 C31B C32B 1.427(13) . ?
 C31B C50B 1.425(14) . ?
 C32B C33B 1.443(12) . ?
 C33B C34B 1.441(13) . ?
 C33B C51B 1.441(14) . ?
 C34B C35B 1.440(12) . ?
 C34B C54B 1.446(12) . ?
 C35B C36B 1.415(12) . ?
 C36B C37B 1.422(12) . ?
 C37B C38B 1.415(12) . ?
 C37B C55B 1.420(11) . ?
 C38B C39B 1.444(13) . ?
 C39B C40B 1.422(13) . ?
 C39B C57B 1.434(13) . ?
 C40B C41B 1.372(15) . ?
 C41B C42B 1.415(13) . ?
 C41B C59B 1.394(13) . ?
 C42B C43B 1.428(13) . ?
 C43B C44B 1.433(12) . ?
 C43B C60B 1.411(13) . ?
 C44B C45B 1.412(12) . ?
 C45B C46B 1.434(14) . ?
 C45B C62B 1.416(14) . ?
 C46B C47B 1.428(15) . ?
 C47B C48B 1.461(15) . ?
 C47B C63B 1.405(14) . ?
 C48B C49B 1.442(15) . ?
 C49B C50B 1.471(14) . ?
 C49B C65B 1.466(14) . ?
 C50B C51B 1.442(15) . ?
 C51B C52B 1.454(14) . ?
 C52B C53B 1.449(14) . ?
 C52B C66B 1.459(14) . ?
 C53B C54B 1.457(12) . ?
 C53B C69B 1.437(12) . ?
 C54B C55B 1.440(12) . ?
 C55B C56B 1.456(13) . ?
 C56B C57B 1.435(14) . ?
 C56B C69B 1.441(12) . ?
 C57B C58B 1.428(13) . ?
 C58B C59B 1.457(13) . ?
 C58B C70B 1.429(13) . ?
 C59B C60B 1.415(14) . ?
 C60B C61B 1.444(13) . ?
 C61B C62B 1.439(13) . ?
 C61B C71B 1.430(13) . ?
 C62B C63B 1.424(15) . ?
 C63B C64B 1.416(15) . ?
 C64B C65B 1.437(12) . ?
 C64B C72B 1.429(12) . ?
 C65B C66B 1.468(13) . ?
 C66B C67B 1.429(12) . ?
 C67B C68B 1.439(12) . ?
 C67B C72B 1.444(12) . ?
 C68B C69B 1.385(14) . ?
 C68B C70B 1.431(12) . ?
 C70B C71B 1.462(13) . ?
 C71B C72B 1.434(13) . ?
 Ni1P N1P 1.957(3) . ?
 Ni1P N2P 1.960(3) . ?
 Ni1P N3P 1.959(3) . ?
 Ni1P N4P 1.959(3) . ?
 N1P C1P 1.383(5) . ?
 N1P C18P 1.379(5) . ?
 N2P C3P 1.389(5) . ?
 N2P C6P 1.377(5) . ?
 N3P C8P 1.386(5) . ?
 N3P C11P 1.383(5) . ?
 N4P C13P 1.382(5) . ?
 N4P C16P 1.388(5) . ?
 C1P C2P 1.373(6) . ?
 C1P C20P 1.441(6) . ?
 C2P C3P 1.367(6) . ?
 C3P C4P 1.438(6) . ?
 C4P C5P 1.355(6) . ?
 C4P C23P 1.507(6) . ?
 C5P C6P 1.446(6) . ?
 C5P C25P 1.508(6) . ?
 C6P C7P 1.371(6) . ?
 C7P C8P 1.362(6) . ?
 C8P C9P 1.441(6) . ?
 C9P C10P 1.357(6) . ?
 C9P C27P 1.500(6) . ?
 C10P C11P 1.443(6) . ?
 C10P C29P 1.496(6) . ?
 C11P C12P 1.365(6) . ?
 C12P C13P 1.368(6) . ?
 C13P C14P 1.445(6) . ?
 C14P C15P 1.348(6) . ?
 C14P C31P 1.505(6) . ?
 C15P C16P 1.440(6) . ?
 C15P C33P 1.501(6) . ?
 C16P C17P 1.363(6) . ?
 C17P C18P 1.376(6) . ?
 C18P C19P 1.442(6) . ?
 C19P C20P 1.355(6) . ?
 C19P C35P 1.504(6) . ?
 C20P C21P 1.501(6) . ?
 C21P C22P 1.526(7) . ?
 C23P C24P 1.527(7) . ?
 C25P C26P 1.522(7) . ?
 C27P C28P 1.533(7) . ?
 C29P C30P 1.535(7) . ?
 C31P C32P 1.529(7) . ?
 C33P C34P 1.523(7) . ?
 C35P C36P 1.525(7) . ?
 C1S C2S 1.387(9) . ?
 C1S C6S 1.377(8) . ?
 C2S C3S 1.380(10) . ?
 C3S C4S 1.357(9) . ?
 C4S C5S 1.390(9) . ?
 C5S C6S 1.373(8) . ?
 C7S C8S 1.361(9) . ?
 C7S C12S 1.383(9) . ?
 C8S C9S 1.414(9) . ?
 C9S C10S 1.337(9) . ?
 C10S C11S 1.382(8) . ?
 C11S C12S 1.345(8) . ?

loop_
  _geom_angle_atom_site_label_1
  _geom_angle_atom_site_label_2
  _geom_angle_atom_site_label_3
  _geom_angle
  _geom_angle_site_symmetry_1
  _geom_angle_site_symmetry_3
  _geom_angle_publ_flag
 C5A C1A C2A 108.5(6) . . ?
 C8A C1A C2A 121.5(8) . . ?
 C8A C1A C5A 108.3(6) . . ?
 C1A C2A C3A 106.7(6) . . ?
 C11A C2A C1A 118.6(8) . . ?
 C11A C2A C3A 120.1(8) . . ?
 C4A C3A C2A 107.9(6) . . ?
 C4A C3A C14A 120.5(8) . . ?
 C14A C3A C2A 120.0(8) . . ?
 C3A C4A C5A 108.9(6) . . ?
 C17A C4A C3A 120.0(7) . . ?
 C17A C4A C5A 117.6(8) . . ?
 C1A C5A C6A 107.8(6) . . ?
 C4A C5A C1A 107.9(6) . . ?
 C4A C5A C6A 123.6(8) . . ?
 C5A C6A C19A 117.2(9) . . ?
 C7A C6A C5A 107.4(6) . . ?
 C7A C6A C19A 118.9(9) . . ?
 C8A C7A C6A 107.7(6) . . ?
 C8A C7A C22A 118.5(8) . . ?
 C22A C7A C6A 122.4(9) . . ?
 C1A C8A C7A 108.7(6) . . ?
 C9A C8A C1A 118.3(8) . . ?
 C9A C8A C7A 119.3(8) . . ?
 C8A C9A C10A 120.4(8) . . ?
 C8A C9A C24A 122.3(7) . . ?
 C24A C9A C10A 108.9(6) . . ?
 C9A C10A C26A 106.8(6) . . ?
 C11A C10A C9A 120.9(8) . . ?
 C11A C10A C26A 119.3(8) . . ?
 C2A C11A C10A 118.2(8) . . ?
 C12A C11A C2A 118.0(9) . . ?
 C12A C11A C10A 116.9(8) . . ?
 C11A C12A C13A 121.7(10) . . ?
 C11A C12A C28A 121.9(9) . . ?
 C13A C12A C28A 107.9(7) . . ?
 C12A C13A C14A 120.6(11) . . ?
 C30A C13A C12A 108.0(7) . . ?
 C30A C13A C14A 120.6(9) . . ?
 C13A C14A C3A 116.8(9) . . ?
 C13A C14A C15A 117.8(8) . . ?
 C15A C14A C3A 119.6(8) . . ?
 C14A C15A C16A 117.5(7) . . ?
 C32A C15A C14A 119.2(7) . . ?
 C32A C15A C16A 116.3(7) . . ?
 C17A C16A C15A 120.9(8) . . ?
 C35A C16A C15A 120.8(8) . . ?
 C35A C16A C17A 107.7(6) . . ?
 C4A C17A C16A 120.6(8) . . ?
 C4A C17A C18A 120.7(8) . . ?
 C16A C17A C18A 108.1(6) . . ?
 C17A C18A C19A 121.9(8) . . ?
 C17A C18A C36A 108.0(6) . . ?
 C36A C18A C19A 119.0(9) . . ?
 C18A C19A C6A 117.3(8) . . ?
 C20A C19A C6A 117.5(8) . . ?
 C20A C19A C18A 117.3(8) . . ?
 C21A C20A C19A 120.2(8) . . ?
 C38A C20A C19A 122.9(8) . . ?
 C38A C20A C21A 108.4(6) . . ?
 C20A C21A C22A 123.0(10) . . ?
 C20A C21A C40A 107.7(7) . . ?
 C22A C21A C40A 120.0(8) . . ?
 C21A C22A C7A 115.3(8) . . ?
 C23A C22A C7A 120.4(8) . . ?
 C23A C22A C21A 117.9(8) . . ?
 C22A C23A C42A 120.0(8) . . ?
 C24A C23A C22A 119.4(7) . . ?
 C24A C23A C42A 115.3(8) . . ?
 C9A C24A C23A 119.1(8) . . ?
 C9A C24A C25A 108.3(6) . . ?
 C23A C24A C25A 120.4(8) . . ?
 C24A C25A C26A 107.6(6) . . ?
 C44A C25A C24A 123.2(9) . . ?
 C44A C25A C26A 120.2(9) . . ?
 C10A C26A C25A 108.1(6) . . ?
 C27A C26A C10A 122.6(9) . . ?
 C27A C26A C25A 122.4(9) . . ?
 C26A C27A C28A 117.9(8) . . ?
 C26A C27A C46A 116.1(8) . . ?
 C28A C27A C46A 117.6(8) . . ?
 C27A C28A C12A 120.8(8) . . ?
 C27A C28A C29A 121.7(9) . . ?
 C29A C28A C12A 107.8(7) . . ?
 C30A C29A C28A 108.1(7) . . ?
 C30A C29A C48A 123.2(11) . . ?
 C48A C29A C28A 121.1(9) . . ?
 C13A C30A C29A 108.1(7) . . ?
 C31A C30A C13A 121.7(11) . . ?
 C31A C30A C29A 119.6(12) . . ?
 C30A C31A C32A 119.6(10) . . ?
 C30A C31A C50A 118.7(13) . . ?
 C50A C31A C32A 108.6(7) . . ?
 C31A C32A C15A 120.9(8) . . ?
 C31A C32A C33A 107.7(6) . . ?
 C33A C32A C15A 121.6(8) . . ?
 C32A C33A C34A 121.2(8) . . ?
 C51A C33A C32A 107.5(7) . . ?
 C51A C33A C34A 121.0(9) . . ?
 C33A C34A C54A 118.6(8) . . ?
 C35A C34A C33A 117.8(8) . . ?
 C35A C34A C54A 117.1(8) . . ?
 C16A C35A C36A 108.7(6) . . ?
 C34A C35A C16A 121.3(8) . . ?
 C34A C35A C36A 120.9(8) . . ?
 C18A C36A C35A 107.0(6) . . ?
 C37A C36A C18A 122.1(8) . . ?
 C37A C36A C35A 121.5(8) . . ?
 C38A C37A C36A 118.6(8) . . ?
 C38A C37A C55A 117.2(8) . . ?
 C55A C37A C36A 117.2(8) . . ?
 C20A C38A C37A 119.7(9) . . ?
 C20A C38A C39A 108.4(6) . . ?
 C37A C38A C39A 120.3(9) . . ?
 C40A C39A C38A 106.5(6) . . ?
 C40A C39A C57A 121.6(9) . . ?
 C57A C39A C38A 122.6(9) . . ?
 C39A C40A C21A 109.0(7) . . ?
 C41A C40A C21A 121.5(9) . . ?
 C41A C40A C39A 120.1(9) . . ?
 C40A C41A C42A 119.7(9) . . ?
 C40A C41A C59A 120.7(9) . . ?
 C59A C41A C42A 108.3(7) . . ?
 C41A C42A C23A 120.4(8) . . ?
 C41A C42A C43A 108.0(7) . . ?
 C43A C42A C23A 121.4(9) . . ?
 C44A C43A C42A 122.3(9) . . ?
 C44A C43A C60A 119.0(9) . . ?
 C60A C43A C42A 107.5(7) . . ?
 C25A C44A C43A 115.6(8) . . ?
 C45A C44A C25A 117.7(8) . . ?
 C45A C44A C43A 120.2(8) . . ?
 C44A C45A C46A 120.3(9) . . ?
 C44A C45A C62A 121.7(9) . . ?
 C62A C45A C46A 108.1(6) . . ?
 C27A C46A C45A 122.3(10) . . ?
 C27A C46A C47A 122.0(9) . . ?
 C47A C46A C45A 107.7(7) . . ?
 C46A C47A C48A 119.7(10) . . ?
 C63A C47A C46A 107.6(7) . . ?
 C63A C47A C48A 121.1(10) . . ?
 C29A C48A C47A 116.8(9) . . ?
 C29A C48A C49A 117.6(10) . . ?
 C49A C48A C47A 118.3(10) . . ?
 C48A C49A C50A 116.9(11) . . ?
 C65A C49A C48A 118.6(10) . . ?
 C65A C49A C50A 116.6(10) . . ?
 C31A C50A C49A 123.5(12) . . ?
 C51A C50A C31A 107.2(7) . . ?
 C51A C50A C49A 122.2(13) . . ?
 C33A C51A C52A 121.3(9) . . ?
 C50A C51A C33A 108.7(7) . . ?
 C50A C51A C52A 120.9(12) . . ?
 C51A C52A C53A 117.9(9) . . ?
 C51A C52A C66A 117.2(9) . . ?
 C53A C52A C66A 118.5(9) . . ?
 C54A C53A C52A 120.5(9) . . ?
 C69A C53A C52A 119.9(9) . . ?
 C69A C53A C54A 108.1(7) . . ?
 C34A C54A C53A 120.5(8) . . ?
 C34A C54A C55A 121.5(8) . . ?
 C53A C54A C55A 107.5(6) . . ?
 C37A C55A C54A 120.5(8) . . ?
 C37A C55A C56A 122.3(9) . . ?
 C56A C55A C54A 107.2(6) . . ?
 C55A C56A C57A 121.6(9) . . ?
 C69A C56A C55A 108.7(7) . . ?
 C69A C56A C57A 119.5(9) . . ?
 C39A C57A C56A 115.0(9) . . ?
 C39A C57A C58A 118.8(8) . . ?
 C56A C57A C58A 119.1(9) . . ?
 C57A C58A C59A 116.5(9) . . ?
 C70A C58A C57A 119.4(9) . . ?
 C70A C58A C59A 116.6(10) . . ?
 C41A C59A C58A 122.1(9) . . ?
 C41A C59A C60A 107.6(7) . . ?
 C60A C59A C58A 121.7(11) . . ?
 C43A C60A C59A 108.5(7) . . ?
 C43A C60A C61A 122.3(9) . . ?
 C59A C60A C61A 120.3(10) . . ?
 C60A C61A C62A 116.7(8) . . ?
 C71A C61A C60A 117.9(9) . . ?
 C71A C61A C62A 118.3(8) . . ?
 C45A C62A C61A 119.8(9) . . ?
 C45A C62A C63A 107.3(7) . . ?
 C63A C62A C61A 121.5(9) . . ?
 C47A C63A C62A 109.0(7) . . ?
 C64A C63A C47A 121.6(9) . . ?
 C64A C63A C62A 119.3(8) . . ?
 C63A C64A C65A 118.2(9) . . ?
 C63A C64A C72A 119.0(9) . . ?
 C72A C64A C65A 108.4(6) . . ?
 C49A C65A C64A 121.5(10) . . ?
 C49A C65A C66A 121.2(10) . . ?
 C66A C65A C64A 106.7(6) . . ?
 C65A C66A C52A 119.9(10) . . ?
 C67A C66A C52A 118.5(10) . . ?
 C67A C66A C65A 108.5(7) . . ?
 C66A C67A C68A 121.4(9) . . ?
 C66A C67A C72A 108.1(6) . . ?
 C68A C67A C72A 108.0(6) . . ?
 C67A C68A C70A 107.7(6) . . ?
 C69A C68A C67A 118.7(8) . . ?
 C69A C68A C70A 119.7(8) . . ?
 C56A C69A C53A 108.0(6) . . ?
 C68A C69A C53A 121.0(9) . . ?
 C68A C69A C56A 121.5(8) . . ?
 C58A C70A C68A 119.9(8) . . ?
 C58A C70A C71A 120.1(10) . . ?
 C68A C70A C71A 108.0(6) . . ?
 C61A C71A C70A 121.4(9) . . ?
 C61A C71A C72A 118.0(9) . . ?
 C72A C71A C70A 107.6(6) . . ?
 C64A C72A C67A 108.2(6) . . ?
 C64A C72A C71A 122.1(9) . . ?
 C71A C72A C67A 108.7(6) . . ?
 Th2 Th1 Th3 12.7(5) . . ?
 Th2 Th1 Dy2 87.7(4) . . ?
 Th2 Th1 Dy3 99.5(4) . . ?
 Th3 Th1 Dy2 75.9(4) . . ?
 Th3 Th1 Dy3 87.8(4) . . ?
 Dy3 Th1 Dy2 12.1(2) . . ?
 Th1 Th2 Th3 156.5(11) . . ?
 Th1 Th2 Dy3 71.0(5) . . ?
 Th3 Th2 Dy3 87.5(7) . . ?
 Th1 Th3 Dy1 90.9(3) . . ?
 Th1 Th3 Dy2 83.5(4) . . ?
 Th1 Th3 Dy3 71.4(3) . . ?
 Th2 Th3 Th1 10.8(6) . . ?
 Th2 Th3 Dy1 100.6(8) . . ?
 Th2 Th3 Dy2 93.5(7) . . ?
 Th2 Th3 Dy3 81.2(8) . . ?
 Dy1 Th3 Dy2 7.9(2) . . ?
 Dy1 Th3 Dy3 19.5(2) . . ?
 Dy2 Th3 Dy3 12.3(2) . . ?
 Dy2 Dy1 Th3 97.5(8) . . ?
 Dy2 Dy1 Dy3 21.0(12) . . ?
 Dy3 Dy1 Th3 88.5(5) . . ?
 Th3 Dy2 Th1 20.6(2) . . ?
 Dy1 Dy2 Th1 93.7(8) . . ?
 Dy1 Dy2 Th3 74.6(8) . . ?
 Dy1 Dy2 Dy3 146(2) . . ?
 Dy3 Dy2 Th1 69.2(9) . . ?
 Dy3 Dy2 Th3 89.6(9) . . ?
 Th1 Dy3 Th2 9.55(18) . . ?
 Th1 Dy3 Th3 20.8(2) . . ?
 Th2 Dy3 Th3 11.31(17) . . ?
 Dy1 Dy3 Th1 92.8(5) . . ?
 Dy1 Dy3 Th2 83.2(5) . . ?
 Dy1 Dy3 Th3 72.0(5) . . ?
 Dy2 Dy3 Th1 98.7(9) . . ?
 Dy2 Dy3 Th2 89.4(9) . . ?
 Dy2 Dy3 Th3 78.1(9) . . ?
 Dy2 Dy3 Dy1 13.2(9) . . ?
 C5B C1B C2B 108.4(6) . . ?
 C5B C1B C8B 107.5(6) . . ?
 C8B C1B C2B 122.2(9) . . ?
 C1B C2B C3B 107.1(7) . . ?
 C11B C2B C1B 119.0(9) . . ?
 C11B C2B C3B 119.5(10) . . ?
 C4B C3B C2B 107.5(7) . . ?
 C14B C3B C2B 122.8(10) . . ?
 C14B C3B C4B 120.6(9) . . ?
 C3B C4B C5B 109.0(7) . . ?
 C17B C4B C3B 118.3(8) . . ?
 C17B C4B C5B 116.6(8) . . ?
 C4B C5B C1B 107.8(6) . . ?
 C6B C5B C1B 109.1(7) . . ?
 C6B C5B C4B 123.5(9) . . ?
 C5B C6B C7B 107.7(7) . . ?
 C19B C6B C5B 117.2(10) . . ?
 C19B C6B C7B 120.7(10) . . ?
 C8B C7B C6B 107.1(7) . . ?
 C22B C7B C6B 120.5(10) . . ?
 C22B C7B C8B 120.4(9) . . ?
 C1B C8B C7B 108.5(7) . . ?
 C9B C8B C1B 116.7(8) . . ?
 C9B C8B C7B 119.0(9) . . ?
 C8B C9B C10B 120.9(8) . . ?
 C8B C9B C24B 120.6(8) . . ?
 C24B C9B C10B 109.7(6) . . ?
 C9B C10B C26B 106.3(6) . . ?
 C11B C10B C9B 122.2(8) . . ?
 C11B C10B C26B 119.4(9) . . ?
 C2B C11B C10B 117.3(9) . . ?
 C12B C11B C2B 117.1(10) . . ?
 C12B C11B C10B 117.5(10) . . ?
 C11B C12B C13B 122.7(11) . . ?
 C11B C12B C28B 121.2(10) . . ?
 C28B C12B C13B 107.9(7) . . ?
 C12B C13B C14B 121.2(12) . . ?
 C30B C13B C12B 108.3(7) . . ?
 C30B C13B C14B 122.1(11) . . ?
 C3B C14B C13B 114.9(11) . . ?
 C3B C14B C15B 119.2(10) . . ?
 C15B C14B C13B 116.5(9) . . ?
 C16B C15B C14B 118.5(8) . . ?
 C32B C15B C14B 119.0(8) . . ?
 C32B C15B C16B 118.7(8) . . ?
 C17B C16B C15B 119.5(9) . . ?
 C17B C16B C35B 108.1(7) . . ?
 C35B C16B C15B 118.3(10) . . ?
 C4B C17B C16B 122.3(9) . . ?
 C4B C17B C18B 121.2(9) . . ?
 C16B C17B C18B 108.5(7) . . ?
 C17B C18B C19B 121.5(9) . . ?
 C17B C18B C36B 107.0(7) . . ?
 C36B C18B C19B 120.6(9) . . ?
 C6B C19B C18B 118.5(9) . . ?
 C6B C19B C20B 117.1(9) . . ?
 C20B C19B C18B 116.6(9) . . ?
 C19B C20B C38B 122.3(9) . . ?
 C21B C20B C19B 121.3(9) . . ?
 C21B C20B C38B 108.2(7) . . ?
 C20B C21B C22B 121.7(11) . . ?
 C40B C21B C20B 107.6(7) . . ?
 C40B C21B C22B 121.3(9) . . ?
 C21B C22B C7B 116.4(9) . . ?
 C21B C22B C23B 117.8(9) . . ?
 C23B C22B C7B 119.4(8) . . ?
 C24B C23B C22B 118.7(8) . . ?
 C24B C23B C42B 116.7(9) . . ?
 C42B C23B C22B 118.3(8) . . ?
 C9B C24B C25B 107.4(6) . . ?
 C23B C24B C9B 120.5(9) . . ?
 C23B C24B C25B 120.0(10) . . ?
 C26B C25B C24B 108.3(7) . . ?
 C44B C25B C24B 121.9(9) . . ?
 C44B C25B C26B 119.8(10) . . ?
 C25B C26B C10B 107.9(7) . . ?
 C27B C26B C10B 122.0(10) . . ?
 C27B C26B C25B 122.5(10) . . ?
 C26B C27B C28B 117.0(9) . . ?
 C26B C27B C46B 117.0(9) . . ?
 C46B C27B C28B 117.4(10) . . ?
 C12B C28B C29B 107.6(7) . . ?
 C27B C28B C12B 122.4(10) . . ?
 C27B C28B C29B 119.4(11) . . ?
 C28B C29B C48B 123.7(12) . . ?
 C30B C29B C28B 107.8(7) . . ?
 C30B C29B C48B 121.6(13) . . ?
 C13B C30B C29B 108.2(7) . . ?
 C31B C30B C13B 119.9(13) . . ?
 C31B C30B C29B 121.2(16) . . ?
 C30B C31B C32B 120.0(12) . . ?
 C30B C31B C50B 119.1(15) . . ?
 C50B C31B C32B 109.1(7) . . ?
 C15B C32B C33B 120.6(9) . . ?
 C31B C32B C15B 121.4(9) . . ?
 C31B C32B C33B 107.7(7) . . ?
 C34B C33B C32B 120.2(10) . . ?
 C51B C33B C32B 107.6(7) . . ?
 C51B C33B C34B 121.7(11) . . ?
 C33B C34B C54B 117.7(9) . . ?
 C35B C34B C33B 117.4(9) . . ?
 C35B C34B C54B 116.8(9) . . ?
 C16B C35B C34B 122.9(10) . . ?
 C36B C35B C16B 108.1(7) . . ?
 C36B C35B C34B 121.1(9) . . ?
 C35B C36B C18B 108.2(7) . . ?
 C35B C36B C37B 122.0(10) . . ?
 C37B C36B C18B 121.6(9) . . ?
 C38B C37B C36B 118.5(9) . . ?
 C38B C37B C55B 116.9(9) . . ?
 C55B C37B C36B 117.4(9) . . ?
 C20B C38B C39B 107.6(7) . . ?
 C37B C38B C20B 120.1(9) . . ?
 C37B C38B C39B 121.9(10) . . ?
 C40B C39B C38B 107.7(7) . . ?
 C40B C39B C57B 121.1(10) . . ?
 C57B C39B C38B 121.6(11) . . ?
 C39B C40B C21B 108.9(7) . . ?
 C41B C40B C21B 120.7(10) . . ?
 C41B C40B C39B 119.5(10) . . ?
 C40B C41B C42B 119.2(10) . . ?
 C40B C41B C59B 121.9(10) . . ?
 C59B C41B C42B 108.8(7) . . ?
 C41B C42B C23B 122.5(9) . . ?
 C41B C42B C43B 107.4(7) . . ?
 C43B C42B C23B 121.7(10) . . ?
 C42B C43B C44B 121.7(10) . . ?
 C60B C43B C42B 107.4(7) . . ?
 C60B C43B C44B 120.2(11) . . ?
 C25B C44B C43B 116.6(9) . . ?
 C45B C44B C25B 117.2(9) . . ?
 C45B C44B C43B 119.2(9) . . ?
 C44B C45B C46B 121.2(10) . . ?
 C44B C45B C62B 120.3(10) . . ?
 C62B C45B C46B 107.9(7) . . ?
 C27B C46B C45B 121.3(11) . . ?
 C27B C46B C47B 124.5(11) . . ?
 C47B C46B C45B 107.3(7) . . ?
 C46B C47B C48B 119.9(13) . . ?
 C63B C47B C46B 108.2(7) . . ?
 C63B C47B C48B 121.1(12) . . ?
 C47B C48B C29B 114.4(12) . . ?
 C49B C48B C29B 117.2(13) . . ?
 C49B C48B C47B 117.7(14) . . ?
 C48B C49B C50B 119.1(11) . . ?
 C48B C49B C65B 119.6(10) . . ?
 C65B C49B C50B 116.7(11) . . ?
 C31B C50B C49B 121.7(13) . . ?
 C31B C50B C51B 107.5(7) . . ?
 C51B C50B C49B 120.8(15) . . ?
 C33B C51B C50B 107.9(7) . . ?
 C33B C51B C52B 120.7(11) . . ?
 C50B C51B C52B 121.6(13) . . ?
 C51B C52B C66B 116.7(10) . . ?
 C53B C52B C51B 117.9(10) . . ?
 C53B C52B C66B 118.5(10) . . ?
 C52B C53B C54B 120.6(10) . . ?
 C69B C53B C52B 121.1(10) . . ?
 C69B C53B C54B 107.8(7) . . ?
 C34B C54B C53B 121.2(9) . . ?
 C55B C54B C34B 120.4(9) . . ?
 C55B C54B C53B 107.8(7) . . ?
 C37B C55B C54B 121.4(10) . . ?
 C37B C55B C56B 121.3(10) . . ?
 C54B C55B C56B 107.9(7) . . ?
 C57B C56B C55B 121.3(11) . . ?
 C57B C56B C69B 121.0(11) . . ?
 C69B C56B C55B 107.6(7) . . ?
 C39B C57B C56B 115.7(10) . . ?
 C58B C57B C39B 118.7(10) . . ?
 C58B C57B C56B 118.5(11) . . ?
 C57B C58B C59B 118.4(10) . . ?
 C57B C58B C70B 119.6(10) . . ?
 C70B C58B C59B 116.9(10) . . ?
 C41B C59B C58B 120.3(10) . . ?
 C41B C59B C60B 108.0(7) . . ?
 C60B C59B C58B 121.7(14) . . ?
 C43B C60B C59B 108.3(7) . . ?
 C43B C60B C61B 121.7(11) . . ?
 C59B C60B C61B 120.6(12) . . ?
 C62B C61B C60B 116.4(10) . . ?
 C71B C61B C60B 116.9(10) . . ?
 C71B C61B C62B 118.7(10) . . ?
 C45B C62B C61B 122.0(11) . . ?
 C45B C62B C63B 107.8(7) . . ?
 C63B C62B C61B 121.1(10) . . ?
 C47B C63B C62B 108.4(8) . . ?
 C47B C63B C64B 121.1(10) . . ?
 C64B C63B C62B 120.4(11) . . ?
 C63B C64B C65B 119.5(10) . . ?
 C63B C64B C72B 117.9(10) . . ?
 C72B C64B C65B 108.8(7) . . ?
 C49B C65B C66B 120.3(12) . . ?
 C64B C65B C49B 119.6(11) . . ?
 C64B C65B C66B 107.1(7) . . ?
 C52B C66B C65B 121.0(11) . . ?
 C67B C66B C52B 116.8(11) . . ?
 C67B C66B C65B 107.6(7) . . ?
 C66B C67B C68B 123.2(11) . . ?
 C66B C67B C72B 108.4(7) . . ?
 C68B C67B C72B 107.5(7) . . ?
 C69B C68B C67B 118.1(9) . . ?
 C69B C68B C70B 120.6(9) . . ?
 C70B C68B C67B 108.6(7) . . ?
 C53B C69B C56B 108.3(7) . . ?
 C68B C69B C53B 120.4(9) . . ?
 C68B C69B C56B 119.3(9) . . ?
 C58B C70B C68B 120.4(10) . . ?
 C58B C70B C71B 119.6(11) . . ?
 C68B C70B C71B 107.9(7) . . ?
 C61B C71B C70B 121.6(11) . . ?
 C61B C71B C72B 118.6(11) . . ?
 C72B C71B C70B 107.1(7) . . ?
 C64B C72B C67B 108.0(7) . . ?
 C64B C72B C71B 121.8(12) . . ?
 C71B C72B C67B 108.8(7) . . ?
 N1P Ni1P N2P 89.86(14) . . ?
 N1P Ni1P N3P 177.97(14) . . ?
 N1P Ni1P N4P 90.10(14) . . ?
 N3P Ni1P N2P 90.22(14) . . ?
 N3P Ni1P N4P 89.72(14) . . ?
 N4P Ni1P N2P 177.42(14) . . ?
 C1P N1P Ni1P 128.3(3) . . ?
 C18P N1P Ni1P 127.9(3) . . ?
 C18P N1P C1P 103.9(3) . . ?
 C3P N2P Ni1P 127.9(3) . . ?
 C6P N2P Ni1P 127.7(3) . . ?
 C6P N2P C3P 104.3(3) . . ?
 C8P N3P Ni1P 127.5(3) . . ?
 C11P N3P Ni1P 128.1(3) . . ?
 C11P N3P C8P 104.3(3) . . ?
 C13P N4P Ni1P 128.0(3) . . ?
 C13P N4P C16P 104.2(3) . . ?
 C16P N4P Ni1P 127.8(3) . . ?
 N1P C1P C20P 111.4(4) . . ?
 C2P C1P N1P 124.4(4) . . ?
 C2P C1P C20P 124.1(4) . . ?
 C3P C2P C1P 124.9(4) . . ?
 N2P C3P C4P 110.9(4) . . ?
 C2P C3P N2P 124.6(4) . . ?
 C2P C3P C4P 124.6(4) . . ?
 C3P C4P C23P 124.5(4) . . ?
 C5P C4P C3P 107.1(4) . . ?
 C5P C4P C23P 128.3(4) . . ?
 C4P C5P C6P 106.4(4) . . ?
 C4P C5P C25P 129.9(4) . . ?
 C6P C5P C25P 123.6(4) . . ?
 N2P C6P C5P 111.3(4) . . ?
 C7P C6P N2P 124.7(4) . . ?
 C7P C6P C5P 124.0(4) . . ?
 C8P C7P C6P 125.2(4) . . ?
 N3P C8P C9P 111.1(4) . . ?
 C7P C8P N3P 124.7(4) . . ?
 C7P C8P C9P 124.2(4) . . ?
 C8P C9P C27P 124.0(4) . . ?
 C10P C9P C8P 106.8(4) . . ?
 C10P C9P C27P 129.0(4) . . ?
 C9P C10P C11P 106.6(4) . . ?
 C9P C10P C29P 128.7(4) . . ?
 C11P C10P C29P 124.5(4) . . ?
 N3P C11P C10P 111.3(3) . . ?
 C12P C11P N3P 124.6(4) . . ?
 C12P C11P C10P 124.1(4) . . ?
 C11P C12P C13P 124.9(4) . . ?
 N4P C13P C14P 111.0(3) . . ?
 C12P C13P N4P 124.6(4) . . ?
 C12P C13P C14P 124.3(4) . . ?
 C13P C14P C31P 123.6(4) . . ?
 C15P C14P C13P 107.0(4) . . ?
 C15P C14P C31P 129.4(4) . . ?
 C14P C15P C16P 106.8(4) . . ?
 C14P C15P C33P 128.8(4) . . ?
 C16P C15P C33P 124.2(4) . . ?
 N4P C16P C15P 111.1(4) . . ?
 C17P C16P N4P 124.7(4) . . ?
 C17P C16P C15P 124.2(4) . . ?
 C16P C17P C18P 124.9(4) . . ?
 N1P C18P C19P 111.7(4) . . ?
 C17P C18P N1P 124.7(4) . . ?
 C17P C18P C19P 123.6(4) . . ?
 C18P C19P C35P 124.2(4) . . ?
 C20P C19P C18P 106.4(4) . . ?
 C20P C19P C35P 129.3(4) . . ?
 C1P C20P C21P 124.8(4) . . ?
 C19P C20P C1P 106.6(4) . . ?
 C19P C20P C21P 128.5(4) . . ?
 C20P C21P C22P 112.6(4) . . ?
 C4P C23P C24P 112.2(4) . . ?
 C5P C25P C26P 112.7(4) . . ?
 C9P C27P C28P 111.9(4) . . ?
 C10P C29P C30P 112.4(4) . . ?
 C14P C31P C32P 112.2(4) . . ?
 C15P C33P C34P 112.9(4) . . ?
 C19P C35P C36P 112.4(4) . . ?
 C6S C1S C2S 119.8(6) . . ?
 C3S C2S C1S 119.8(6) . . ?
 C4S C3S C2S 120.4(6) . . ?
 C3S C4S C5S 120.0(6) . . ?
 C6S C5S C4S 120.2(6) . . ?
 C5S C6S C1S 119.8(6) . . ?
 C8S C7S C12S 119.5(6) . . ?
 C7S C8S C9S 119.0(6) . . ?
 C10S C9S C8S 120.5(6) . . ?
 C9S C10S C11S 119.8(5) . . ?
 C12S C11S C10S 120.3(5) . . ?
 C11S C12S C7S 120.8(6) . . ?

_shelx_res_file
;
TITL thdy@d2(10611)-c72_a.res in P2(1)/c
    thdy@d2(10611)-c72.res
    created by SHELXL-2018/1 at 20:20:24 on 31-May-2022
REM Old TITL ThDy@D2(10611)-C72 in P2(1)/c
REM SHELXT solution in P2(1)/c
REM R1 0.220, Rweak 0.012, Alpha 0.067, Orientation as input
REM Formula found by SHELXT: C112 N20 Ni Dy Th
CELL 1.34138 19.0405 14.649 25.4436 90 92.969 90
ZERR 4 0.0009 0.0007 0.0012 0 0.002 0
LATT 1
SYMM -X,0.5+Y,0.5-Z
SFAC C H Dy N Ni Th
DISP C 0.0148 0.007 57.7277
DISP Dy -5.9233 12.4053 96602.1913
DISP N 0.0253 0.0136 110.4733
DISP Ni -1.3408 3.2904 25617.3311
DISP Th -3.322 10.6096 78321.9817
UNIT 480 224 4 16 4 4
DFIX 1.4 C4A C17A C8A C9A C15A C32A C30A C31A C40A C41A C63A C64A C68A C69A
DFIX 1.4 C4B C17B C8B C9B C15B C32B C30B C31B C40B C41B C63B C64B C68B C69B
SADI C1A C2A C2A C3A C3A C4A C4A C5A C5A C1A
SADI C1A C3A C1A C4A C2A C4A C2A C5A C3A C5A
SADI C1A C5A C5A C6A C6A C7A C7A C8A C8A C1A
SADI C1A C6A C1A C7A C5A C7A C5A C8A C6A C8A
SADI C10A C9A C9A C24A C24A C25A C25A C26A C26A C10A
SADI C10A C24A C10A C25A C9A C25A C9A C26A C24A C26A
SADI C28A C29A C29A C30A C30A C13A C13A C12A C12A C28A
SADI C28A C30A C28A C13A C29A C13A C29A C12A C30A C12A
SADI C17A C16A C16A C35A C35A C36A C36A C18A C18A C17A
SADI C17A C35A C17A C36A C16A C36A C16A C18A C35A C18A
SADI C21A C20A C20A C38A C38A C39A C39A C40A C40A C21A
SADI C21A C38A C21A C39A C20A C39A C20A C40A C38A C40A
SADI C55A C54A C54A C53A C53A C69A C69A C56A C56A C55A
SADI C55A C53A C55A C69A C54A C69A C54A C56A C53A C56A
SADI C33A C32A C32A C31A C31A C50A C50A C51A C51A C33A
SADI C33A C31A C33A C50A C32A C50A C32A C51A C31A C51A
SADI C47A C46A C46A C45A C45A C62A C62A C63A C63A C47A
SADI C47A C45A C47A C62A C46A C62A C46A C63A C45A C63A
SADI C43A C42A C42A C41A C41A C59A C59A C60A C60A C43A
SADI C43A C41A C43A C59A C42A C59A C42A C60A C41A C60A
SADI C67A C66A C66A C65A C65A C64A C64A C72A C72A C67A
SADI C67A C65A C67A C64A C66A C64A C66A C72A C65A C72A
SADI C67A C72A C72A C71A C71A C70A C70A C68A C68A C67A
SADI C67A C71A C67A C70A C72A C70A C72A C68A C71A C68A
SADI C4A C16A C4A C18A C17A C3A C17A C5A
SADI C8A C10A C8A C24A C9A C7A C9A C1A
SADI C11A C10A C11A C12A C11A C2A
SADI C10A C12A C12A C2A C2A C10A
SADI C14A C13A C14A C15A C14A C3A
SADI C13A C15A C15A C3A C3A C13A
SADI C15A C14A C15A C16A C15A C32A
SADI C14A C16A C16A C32A C32A C14A
SADI C19A C18A C19A C20A C19A C6A
SADI C18A C20A C20A C6A C6A C18A
SADI C22A C21A C22A C23A C22A C7A
SADI C21A C23A C23A C7A C7A C21A
SADI C23A C22A C23A C24A C23A C42A
SADI C22A C24A C24A C42A C42A C22A
SADI C27A C26A C27A C28A C27A C46A
SADI C26A C28A C28A C46A C46A C26A
SADI C15A C31A C15A C33A C32A C14A C32A C16A
SADI C34A C35A C34A C33A C34A C54A
SADI C33A C35A C35A C54A C54A C33A
SADI C37A C36A C37A C38A C37A C55A
SADI C36A C38A C38A C55A C55A C36A
SADI C40A C42A C40A C59A C41A C39A C41A C21A
SADI C44A C43A C44A C45A C44A C25A
SADI C43A C45A C45A C25A C25A C43A
SADI C48A C47A C48A C49A C48A C29A
SADI C47A C49A C49A C29A C29A C47A
SADI C49A C48A C49A C50A C49A C65A
SADI C48A C50A C50A C65A C65A C48A
SADI C52A C51A C52A C53A C52A C66A
SADI C51A C53A C53A C66A C66A C51A
SADI C57A C56A C57A C58A C57A C39A
SADI C56A C58A C58A C39A C39A C56A
SADI C58A C57A C58A C59A C58A C70A
SADI C57A C59A C59A C70A C70A C57A
SADI C61A C60A C61A C62A C61A C71A
SADI C60A C62A C62A C71A C71A C60A
SADI C63A C65A C63A C72A C64A C62A C64A C47A
SADI C68A C53A C68A C56A C69A C67A C69A C70A
SADI C1B C2B C2B C3B C3B C4B C4B C5B C5B C1B
SADI C1B C3B C1B C4B C2B C4B C2B C5B C3B C5B
SADI C1B C5B C5B C6B C6B C7B C7B C8B C8B C1B
SADI C1B C6B C1B C7B C5B C7B C5B C8B C6B C8B
SADI C10B C9B C9B C24B C24B C25B C25B C26B C26B C10B
SADI C10B C24B C10B C25B C9B C25B C9B C26B C24B C26B
SADI C28B C29B C29B C30B C30B C13B C13B C12B C12B C28B
SADI C28B C30B C28B C13B C29B C13B C29B C12B C30B C12B
SADI C17B C16B C16B C35B C35B C36B C36B C18B C18B C17B
SADI C17B C35B C17B C36B C16B C36B C16B C18B C35B C18B
SADI C21B C20B C20B C38B C38B C39B C39B C40B C40B C21B
SADI C21B C38B C21B C39B C20B C39B C20B C40B C38B C40B
SADI C55B C54B C54B C53B C53B C69B C69B C56B C56B C55B
SADI C55B C53B C55B C69B C54B C69B C54B C56B C53B C56B
SADI C33B C32B C32B C31B C31B C50B C50B C51B C51B C33B
SADI C33B C31B C33B C50B C32B C50B C32B C51B C31B C51B
SADI C47B C46B C46B C45B C45B C62B C62B C63B C63B C47B
SADI C47B C45B C47B C62B C46B C62B C46B C63B C45B C63B
SADI C43B C42B C42B C41B C41B C59B C59B C60B C60B C43B
SADI C43B C41B C43B C59B C42B C59B C42B C60B C41B C60B
SADI C67B C66B C66B C65B C65B C64B C64B C72B C72B C67B
SADI C67B C65B C67B C64B C66B C64B C66B C72B C65B C72B
SADI C67B C72B C72B C71B C71B C70B C70B C68B C68B C67B
SADI C67B C71B C67B C70B C72B C70B C72B C68B C71B C68B
SADI C4B C16B C4B C18B C17B C3B C17B C5B
SADI C8B C10B C8B C24B C9B C7B C9B C1B
SADI C11B C10B C11B C12B C11B C2B
SADI C10B C12B C12B C2B C2B C10B
SADI C14B C13B C14B C15B C14B C3B
SADI C13B C15B C15B C3B C3B C13B
SADI C15B C14B C15B C16B C15B C32B
SADI C14B C16B C16B C32B C32B C14B
SADI C19B C18B C19B C20B C19B C6B
SADI C18B C20B C20B C6B C6B C18B
SADI C22B C21B C22B C23B C22B C7B
SADI C21B C23B C23B C7B C7B C21B
SADI C23B C22B C23B C24B C23B C42B
SADI C22B C24B C24B C42B C42B C22B
SADI C27B C26B C27B C28B C27B C46B
SADI C26B C28B C28B C46B C46B C26B
SADI C15B C31B C15B C33B C32B C14B C32B C16B
SADI C34B C35B C34B C33B C34B C54B
SADI C33B C35B C35B C54B C54B C33B
SADI C37B C36B C37B C38B C37B C55B
SADI C36B C38B C38B C55B C55B C36B
SADI C40B C42B C40B C59B C41B C39B C41B C21B
SADI C44B C43B C44B C45B C44B C25B
SADI C43B C45B C45B C25B C25B C43B
SADI C48B C47B C48B C49B C48B C29B
SADI C47B C49B C49B C29B C29B C47B
SADI C49B C48B C49B C50B C49B C65B
SADI C48B C50B C50B C65B C65B C48B
SADI C52B C51B C52B C53B C52B C66B
SADI C51B C53B C53B C66B C66B C51B
SADI C57B C56B C57B C58B C57B C39B
SADI C56B C58B C58B C39B C39B C56B
SADI C58B C57B C58B C59B C58B C70B
SADI C57B C59B C59B C70B C70B C57B
SADI C61B C60B C61B C62B C61B C71B
SADI C60B C62B C62B C71B C71B C60B
SADI C63B C65B C63B C72B C64B C62B C64B C47B
SADI C68B C53B C68B C56B C69B C67B C69B C70B
FLAT C1A C2A C3A C4A C5A
FLAT C1A C5A C6A C7A C8A
FLAT C9A C10A C24A C25A C26A
FLAT C12A C13A C28A C29A C30A
FLAT C16A C17A C18A C35A C36A
FLAT C20A C21A C38A C39A C40A
FLAT C53A C54A C55A C56A C69A
FLAT C31A C32A C33A C50A C51A
FLAT C45A C46A C47A C62A C63A
FLAT C41A C42A C43A C59A C60A
FLAT C64A C65A C66A C67A C72A
FLAT C67A C68A C70A C71A C72A
FLAT C1B C2B C3B C4B C5B
FLAT C1B C5B C6B C7B C8B
FLAT C9B C10B C24B C25B C26B
FLAT C12B C13B C28B C29B C30B
FLAT C16B C17B C18B C35B C36B
FLAT C20B C21B C38B C39B C40B
FLAT C53B C54B C55B C56B C69B
FLAT C31B C32B C33B C50B C51B
FLAT C45B C46B C47B C62B C63B
FLAT C41B C42B C43B C59B C60B
FLAT C64B C65B C66B C67B C72B
FLAT C67B C68B C70B C71B C72B
SIMU 0.01 0.02 2 C1A > C72A
SIMU 0.01 0.02 2 C1B > C72B
SIMU 0.01 0.02 2 Dy1 Dy2 Dy3
SIMU 0.01 0.02 2 Th1 Th2 Th3
SUMP 1 0.00001 1 3 1 4 1 5

L.S. 10 0 19
PLAN  1
SIZE 0.1 0.08 0.06
TEMP -153.15
list 4
fmap 2 53
acta
REM <olex2.extras>
REM <HklSrc "%.\\thdy@d2(10611)-c72.hkl">
REM </olex2.extras>

WGHT    0.065300   14.988900
FVAR       0.17816   0.55323   0.84224   0.10297   0.05456
PART 1
C1A   1    0.907225    0.577511    0.458337    21.00000    0.04468    0.05883 =
         0.02577   -0.00020   -0.00929   -0.01195
C2A   1    0.961059    0.588304    0.420442    21.00000    0.04160    0.05497 =
         0.03375   -0.00523   -0.00756   -0.01299
C3A   1    0.946141    0.674617    0.392708    21.00000    0.04019    0.04681 =
         0.03716   -0.00429   -0.00381   -0.01667
C4A   1    0.883795    0.712876    0.412968    21.00000    0.05262    0.05138 =
         0.03376   -0.01759    0.00198   -0.01062
C5A   1    0.859412    0.653726    0.453050    21.00000    0.04913    0.05541 =
         0.01778   -0.01347    0.00128   -0.00637
C6A   1    0.787884    0.617935    0.453007    21.00000    0.04542    0.05916 =
         0.01804   -0.01083    0.00740   -0.00721
C7A   1    0.792980    0.518886    0.457558    21.00000    0.03777    0.06230 =
         0.01711    0.00005    0.00696   -0.01160
C8A   1    0.866537    0.495293    0.460914    21.00000    0.04090    0.05916 =
         0.02375    0.00645   -0.00510   -0.01544
C9A   1    0.889081    0.418660    0.434348    21.00000    0.03240    0.05276 =
         0.03379    0.00912   -0.00606   -0.00658
C10A  1    0.950226    0.423639    0.402906    21.00000    0.02767    0.05334 =
         0.04082    0.00777   -0.00841    0.00313
C11A  1    0.982464    0.509982    0.391997    21.00000    0.02538    0.05408 =
         0.03921   -0.00202   -0.01072    0.00062
C12A  1    1.005291    0.523174    0.340426    21.00000    0.01921    0.06178 =
         0.04160    0.00150   -0.00378    0.00007
C13A  1    0.997608    0.609366    0.313990    21.00000    0.01830    0.06210 =
         0.03974    0.00321   -0.00047   -0.01228
C14A  1    0.959608    0.682947    0.337059    21.00000    0.03101    0.04813 =
         0.03719   -0.00531   -0.00299   -0.02226
C15A  1    0.911883    0.736253    0.302578    21.00000    0.04508    0.02802 =
         0.03997    0.00385    0.00744   -0.01865
C16A  1    0.847558    0.770370    0.324621    21.00000    0.05757    0.02432 =
         0.04293   -0.00276    0.01159   -0.00758
C17A  1    0.833256    0.753687    0.378835    21.00000    0.05456    0.03502 =
         0.03756   -0.01553    0.00390   -0.00355
C18A  1    0.759791    0.730209    0.381145    21.00000    0.05185    0.03888 =
         0.04108   -0.01071    0.01143    0.00373
C19A  1    0.736009    0.657286    0.414998    21.00000    0.04588    0.05646 =
         0.02812   -0.01878    0.01623   -0.00207
C20A  1    0.680830    0.597649    0.393512    21.00000    0.03575    0.05786 =
         0.02803   -0.00891    0.02263    0.00131
C21A  1    0.684423    0.501295    0.402791    21.00000    0.03106    0.05309 =
         0.02795   -0.00036    0.02246   -0.00695
C22A  1    0.743996    0.457675    0.429321    21.00000    0.04034    0.04974 =
         0.02473    0.00471    0.01547   -0.01291
C23A  1    0.768001    0.373622    0.408405    21.00000    0.04424    0.04097 =
         0.03197    0.01613    0.01219   -0.01007
C24A  1    0.841279    0.353330    0.411484    21.00000    0.03690    0.04063 =
         0.03583    0.02018   -0.00394   -0.00479
C25A  1    0.873664    0.310975    0.368030    21.00000    0.04644    0.03242 =
         0.04268    0.01749   -0.00810    0.00470
C26A  1    0.939696    0.357472    0.360941    21.00000    0.03353    0.04207 =
         0.04056    0.01403   -0.00817    0.01059
C27A  1    0.966884    0.368889    0.311972    21.00000    0.02700    0.04330 =
         0.04616    0.00410    0.00230    0.01907
C28A  1    0.999634    0.452584    0.301324    21.00000    0.02099    0.05874 =
         0.04007    0.00256    0.00221    0.01063
C29A  1    0.991033    0.495650    0.250876    21.00000    0.02427    0.06027 =
         0.04442   -0.00137    0.01606    0.00248
C30A  1    0.990504    0.592266    0.258780    21.00000    0.02036    0.05691 =
         0.04099    0.00152    0.01360   -0.01282
C31A  1    0.949245    0.646766    0.225478    21.00000    0.03652    0.05069 =
         0.03831    0.00875    0.01792   -0.01874
C32A  1    0.908212    0.717698    0.246882    21.00000    0.04625    0.03560 =
         0.03943    0.01097    0.01334   -0.01516
C33A  1    0.843386    0.722442    0.216325    21.00000    0.05493    0.03040 =
         0.02832    0.01349    0.00812   -0.00533
C34A  1    0.778489    0.743530    0.240211    21.00000    0.06199    0.02506 =
         0.03196    0.01408    0.00172    0.01307
C35A  1    0.781946    0.767810    0.294551    21.00000    0.05644    0.02029 =
         0.04291    0.00359    0.00894    0.00650
C36A  1    0.727138    0.740108    0.328784    21.00000    0.04313    0.03004 =
         0.04695   -0.00575    0.00877    0.00200
C37A  1    0.669370    0.682997    0.309940    21.00000    0.03621    0.03898 =
         0.04049    0.00050    0.00574    0.01493
C38A  1    0.645497    0.612685    0.343604    21.00000    0.02574    0.04814 =
         0.03175   -0.00691    0.01218    0.00785
C39A  1    0.623458    0.523946    0.321651    21.00000    0.01767    0.04973 =
         0.03646   -0.00136    0.01215    0.00287
C40A  1    0.647481    0.456498    0.359017    21.00000    0.02950    0.05164 =
         0.04416    0.00113    0.01914   -0.00667
C41A  1    0.666953    0.372225    0.342335    21.00000    0.03277    0.03706 =
         0.04490    0.00544    0.01218   -0.01182
C42A  1    0.727794    0.329163    0.366248    21.00000    0.04165    0.03410 =
         0.03238    0.01475    0.00464   -0.00900
C43A  1    0.761421    0.278784    0.326387    21.00000    0.05131    0.02647 =
         0.04370    0.00940    0.00261   -0.00999
C44A  1    0.835162    0.273803    0.324437    21.00000    0.05148    0.02448 =
         0.04728    0.01130   -0.00363    0.00249
C45A  1    0.866565    0.273876    0.276018    21.00000    0.04525    0.02432 =
         0.04938   -0.00022   -0.00539    0.01391
C46A  1    0.930723    0.323852    0.269632    21.00000    0.03679    0.03939 =
         0.04261   -0.00521    0.00609    0.01882
C47A  1    0.928166    0.359844    0.217110    21.00000    0.04397    0.04596 =
         0.04212   -0.01150    0.01695    0.01539
C48A  1    0.953369    0.451517    0.207858    21.00000    0.03065    0.06028 =
         0.03707   -0.00318    0.02366    0.00426
C49A  1    0.913328    0.508601    0.170825    21.00000    0.03509    0.05575 =
         0.02273    0.00272    0.01711    0.00452
C50A  1    0.909220    0.604937    0.183349    21.00000    0.04052    0.04680 =
         0.03198    0.00952    0.01997   -0.00593
C51A  1    0.845840    0.655523    0.175775    21.00000    0.05171    0.03615 =
         0.02495    0.01093    0.00920   -0.00759
C52A  1    0.782637    0.613109    0.153744    21.00000    0.05543    0.04217 =
         0.01767    0.00971    0.00101   -0.00010
C53A  1    0.716264    0.637524    0.175944    21.00000    0.05230    0.04174 =
         0.02336    0.01508   -0.00935    0.00794
C54A  1    0.714709    0.700204    0.219738    21.00000    0.05064    0.03718 =
         0.03220    0.01518   -0.00476    0.01526
C55A  1    0.661635    0.667509    0.254472    21.00000    0.03668    0.04094 =
         0.03608    0.00362   -0.00396    0.02047
C56A  1    0.634177    0.583291    0.232569    21.00000    0.02519    0.04078 =
         0.03640   -0.00124   -0.00344    0.01090
C57A  1    0.619537    0.505542    0.265680    21.00000    0.01680    0.04676 =
         0.04125   -0.00109    0.00229    0.00375
C58A  1    0.636062    0.414270    0.247629    21.00000    0.02521    0.04220 =
         0.04303   -0.00715   -0.00050   -0.00802
C59A  1    0.663090    0.349943    0.287758    21.00000    0.03108    0.03241 =
         0.03733    0.00060    0.00186   -0.01125
C60A  1    0.719920    0.289468    0.278457    21.00000    0.03900    0.02976 =
         0.04400   -0.00091   -0.00105   -0.01286
C61A  1    0.750135    0.287011    0.227627    21.00000    0.03742    0.02214 =
         0.03962   -0.00871   -0.00996   -0.00612
C62A  1    0.825691    0.277611    0.227365    21.00000    0.04825    0.02490 =
         0.04199   -0.01440   -0.00618    0.00668
C63A  1    0.866000    0.326553    0.190698    21.00000    0.04737    0.03822 =
         0.03412   -0.01389    0.00869    0.01834
C64A  1    0.831485    0.375550    0.150632    21.00000    0.05185    0.04107 =
         0.02516   -0.02053    0.00636    0.01361
C65A  1    0.853417    0.469523    0.141951    21.00000    0.04345    0.04630 =
         0.02156   -0.00432    0.01087    0.00958
C66A  1    0.789585    0.522189    0.130891    21.00000    0.05058    0.04173 =
         0.01602   -0.00057    0.00069    0.00258
C67A  1    0.730813    0.461716    0.131142    21.00000    0.03989    0.04544 =
         0.02482   -0.00884   -0.00962    0.00620
C68A  1    0.671153    0.480778    0.162152    21.00000    0.04211    0.05009 =
         0.02922   -0.00624   -0.01113    0.00297
C69A  1    0.663680    0.568655    0.182749    21.00000    0.04093    0.04608 =
         0.02976    0.00288   -0.00688    0.00848
C70A  1    0.660111    0.401951    0.195141    21.00000    0.03662    0.03869 =
         0.04091   -0.00475   -0.00804   -0.00306
C71A  1    0.715004    0.335497    0.185564    21.00000    0.04439    0.02778 =
         0.04012   -0.01631   -0.00923   -0.00756
C72A  1    0.756617    0.371598    0.145115    21.00000    0.04697    0.03464 =
         0.02734   -0.02086   -0.00553    0.00284
PART 0
PART 3
TH1   6    0.846003    0.557299    0.370856    31.00000    0.02360    0.04302 =
         0.01340   -0.00573    0.00314   -0.00930
TH2   6    0.823382    0.591851    0.364385    41.00000    0.09576    0.09510 =
         0.01850   -0.01831    0.00783   -0.02974
TH3   6    0.800633    0.625169    0.345194    51.00000  -31.00000    0.05519 =
         0.05952   -0.01399    0.04456   -0.00890
DY1   3    0.776220    0.472361    0.220844    31.00000    0.02698    0.03318 =
         0.01294   -0.00238   -0.00050   -0.00630
DY2   3    0.800499    0.451533    0.224130    41.00000  -31.00000    0.06457 =
         0.04901   -0.03527   -0.00464   -0.01743
DY3   3    0.822426    0.411654    0.244226    51.00000    0.09929    0.05890 =
         0.07747   -0.02501    0.02498   -0.00978

PART 0
PART 2
C1B   1    0.895934    0.639698    0.450891   -21.00000    0.03989    0.04684 =
         0.02401   -0.00919   -0.00573   -0.00920
C2B   1    0.949073    0.647501    0.411961   -21.00000    0.03802    0.04871 =
         0.03157   -0.00685   -0.00605   -0.00989
C3B   1    0.978326    0.555159    0.404625   -21.00000    0.02456    0.04966 =
         0.03991   -0.00157   -0.00876   -0.00985
C4B   1    0.943310    0.494256    0.439182   -21.00000    0.03716    0.04738 =
         0.03528   -0.00095   -0.00972   -0.00634
C5B   1    0.890688    0.544698    0.466060   -21.00000    0.04262    0.04476 =
         0.02188   -0.00255   -0.00124   -0.00933
C6B   1    0.817638    0.519013    0.465210   -21.00000    0.04692    0.03687 =
         0.01342   -0.00293   -0.00114   -0.01382
C7B   1    0.775691    0.599843    0.449774   -21.00000    0.04137    0.04507 =
         0.01302   -0.00581    0.00657   -0.00323
C8B   1    0.824959    0.674042    0.441335   -21.00000    0.04397    0.04050 =
         0.01910   -0.01139    0.00437   -0.00417
C9B   1    0.813304    0.730516    0.398113   -21.00000    0.04139    0.03115 =
         0.02537    0.00265    0.01010   -0.00815
C10B  1    0.869418    0.750875    0.363355   -21.00000    0.04861    0.02743 =
         0.02926    0.00035    0.00779   -0.01503
C11B  1    0.935428    0.704723    0.367282   -21.00000    0.04693    0.04631 =
         0.03688   -0.00460   -0.00002   -0.01920
C12B  1    0.965462    0.678126    0.319528   -21.00000    0.03745    0.04986 =
         0.03875   -0.00898    0.01226   -0.02383
C13B  1    0.999583    0.591499    0.313188   -21.00000    0.02260    0.06040 =
         0.04142   -0.00281    0.00761   -0.02116
C14B  1    1.001512    0.523357    0.354854   -21.00000    0.02104    0.05239 =
         0.03931    0.00084   -0.00681   -0.00688
C15B  1    0.986902    0.429644    0.338877   -21.00000    0.02163    0.05890 =
         0.04524    0.00122   -0.00723    0.01281
C16B  1    0.950686    0.371160    0.374133   -21.00000    0.02795    0.04769 =
         0.04137    0.00864   -0.01098    0.00736
C17B  1    0.923929    0.408327    0.420386   -21.00000    0.03802    0.04307 =
         0.03742    0.00477   -0.01064   -0.00176
C18B  1    0.854465    0.374082    0.425567   -21.00000    0.04197    0.03247 =
         0.03571    0.00548   -0.00409   -0.00146
C19B  1    0.799381    0.430770    0.444458   -21.00000    0.04547    0.03743 =
         0.02389    0.00783   -0.00270   -0.00917
C20B  1    0.731173    0.421225    0.418482   -21.00000    0.03504    0.04239 =
         0.02095    0.00958    0.00742   -0.01001
C21B  1    0.687638    0.499136    0.406734   -21.00000    0.02694    0.04351 =
         0.02177    0.00367    0.01244   -0.00844
C22B  1    0.712388    0.590622    0.416409   -21.00000    0.03573    0.04485 =
         0.02300   -0.00503    0.01264   -0.00504
C23B  1    0.696036    0.658517    0.376599   -21.00000    0.03798    0.03908 =
         0.03357   -0.00134    0.01677    0.00595
C24B  1    0.746383    0.729144    0.368213   -21.00000    0.03894    0.02659 =
         0.03355   -0.00229    0.00985    0.00048
C25B  1    0.759222    0.759136    0.314646   -21.00000    0.04913    0.02316 =
         0.03291   -0.00002    0.00187   -0.00127
C26B  1    0.834642    0.768369    0.310220   -21.00000    0.05188    0.02097 =
         0.03500   -0.00949    0.00756   -0.01731
C27B  1    0.867597    0.748561    0.264057   -21.00000    0.05455    0.03095 =
         0.03863    0.01326    0.01268   -0.02005
C28B  1    0.933895    0.704495    0.269312   -21.00000    0.04376    0.04068 =
         0.03989    0.01243    0.01416   -0.02721
C29B  1    0.951567    0.635050    0.231373   -21.00000    0.03812    0.05075 =
         0.03559    0.01065    0.01842   -0.02353
C30B  1    0.993370    0.567024    0.258725   -21.00000    0.02810    0.05795 =
         0.04242   -0.00458    0.01690   -0.01674
C31B  1    0.989087    0.475614    0.244307   -21.00000    0.02225    0.06084 =
         0.04058   -0.01644    0.01633    0.00222
C32B  1    0.985214    0.406820    0.283742   -21.00000    0.02287    0.05346 =
         0.04845   -0.01061    0.00574    0.01334
C33B  1    0.939484    0.335571    0.262830   -21.00000    0.02851    0.04082 =
         0.04631   -0.00635    0.00630    0.01907
C34B  1    0.893996    0.287324    0.296869   -21.00000    0.03942    0.02706 =
         0.04754    0.00062   -0.00220    0.01310
C35B  1    0.900251    0.308466    0.352174   -21.00000    0.03781    0.03172 =
         0.04142    0.00609   -0.01094    0.01071
C36B  1    0.840306    0.311680    0.382743   -21.00000    0.03951    0.02716 =
         0.02934    0.00506   -0.00896    0.00361
C37B  1    0.771124    0.298925    0.360163   -21.00000    0.04248    0.02367 =
         0.02654    0.00453    0.00171   -0.00720
C38B  1    0.716201    0.353409    0.378600   -21.00000    0.03464    0.03015 =
         0.02674    0.00531    0.00455   -0.01280
C39B  1    0.660447    0.388468    0.343593   -21.00000    0.02811    0.03132 =
         0.04118    0.00401    0.01452   -0.01167
C40B  1    0.643322    0.477427    0.361260   -21.00000    0.02526    0.04259 =
         0.03292    0.00393    0.01224   -0.00371
C41B  1    0.624024    0.543513    0.325106   -21.00000    0.01932    0.04063 =
         0.04113    0.00529    0.01006    0.00313
C42B  1    0.650578    0.633110    0.332149   -21.00000    0.02591    0.03695 =
         0.03610    0.00169    0.01414    0.00253
C43B  1    0.658800    0.670853    0.281085   -21.00000    0.03242    0.03431 =
         0.03719    0.00384   -0.00088    0.01135
C44B  1    0.716443    0.729852    0.270532   -21.00000    0.04480    0.03301 =
         0.03806    0.01135   -0.00452    0.01049
C45B  1    0.748801    0.722083    0.222016   -21.00000    0.04701    0.03203 =
         0.03335    0.02508   -0.00882    0.00438
C46B  1    0.823754    0.726908    0.219277   -21.00000    0.04898    0.03318 =
         0.02959    0.02178    0.00549   -0.00795
C47B  1    0.842873    0.666864    0.178164   -21.00000    0.04768    0.04193 =
         0.02833    0.01850    0.00955   -0.00433
C48B  1    0.907234    0.612752    0.184453   -21.00000    0.04531    0.05138 =
         0.03206    0.01285    0.02040   -0.00593
C49B  1    0.903733    0.518194    0.168783   -21.00000    0.04272    0.05202 =
         0.02438    0.00345    0.01969    0.00436
C50B  1    0.945119    0.450255    0.199662   -21.00000    0.03624    0.05780 =
         0.04040   -0.00433    0.02225    0.00939
C51B  1    0.916557    0.361261    0.210044   -21.00000    0.03501    0.04541 =
         0.04594   -0.00410    0.01423    0.01849
C52B  1    0.848060    0.333089    0.187799   -21.00000    0.04381    0.04033 =
         0.03310   -0.00724    0.00444    0.01398
C53B  1    0.802637    0.282191    0.221143   -21.00000    0.03889    0.02614 =
         0.03450   -0.01103   -0.00458    0.00251
C54B  1    0.824944    0.261621    0.275496   -21.00000    0.04356    0.01920 =
         0.03790   -0.00322   -0.00589    0.00730
C55B  1    0.764473    0.270219    0.306851   -21.00000    0.04338    0.02420 =
         0.03171    0.00377   -0.00421   -0.00995
C56B  1    0.705232    0.298888    0.272275   -21.00000    0.03737    0.02751 =
         0.03790    0.00235   -0.00257   -0.01284
C57B  1    0.655775    0.365703    0.288697   -21.00000    0.02493    0.02732 =
         0.03506    0.00108    0.00070   -0.01172
C58B  1    0.631831    0.433774    0.251777   -21.00000    0.02403    0.03946 =
         0.04175   -0.00480   -0.00439   -0.00842
C59B  1    0.616969    0.524831    0.271380   -21.00000    0.01852    0.04234 =
         0.04228   -0.00462   -0.00416   -0.00252
C60B  1    0.635901    0.604371    0.243880   -21.00000    0.02524    0.04067 =
         0.03728    0.00519   -0.00765    0.00255
C61B  1    0.665825    0.597705    0.193008   -21.00000    0.03291    0.03541 =
         0.02942    0.00528   -0.00806    0.00185
C62B  1    0.723186    0.658554    0.183674   -21.00000    0.04710    0.03375 =
         0.02724    0.01818   -0.00406    0.00063
C63B  1    0.780997    0.629751    0.154469   -21.00000    0.04852    0.03351 =
         0.02272    0.02117   -0.00071   -0.00353
C64B  1    0.780837    0.542231    0.130806   -21.00000    0.04390    0.03699 =
         0.01657    0.00866   -0.00196    0.01100
C65B  1    0.841496    0.484434    0.138456   -21.00000    0.04778    0.04122 =
         0.01781    0.00153    0.01323    0.00849
C66B  1    0.815743    0.391353    0.146807   -21.00000    0.04265    0.04191 =
         0.02056   -0.00860    0.00158    0.01720
C67B  1    0.740656    0.394263    0.142897   -21.00000    0.04245    0.03591 =
         0.02214   -0.00591   -0.00784    0.00539
C68B  1    0.697314    0.357230    0.182391   -21.00000    0.03592    0.03581 =
         0.03304   -0.01081   -0.01297   -0.00748
C69B  1    0.728045    0.297798    0.219142   -21.00000    0.03898    0.03106 =
         0.03558   -0.01288   -0.00799   -0.00481
C70B  1    0.650056    0.426847    0.198152   -21.00000    0.03198    0.04010 =
         0.03997    0.00100   -0.01125   -0.01188
C71B  1    0.664760    0.509742    0.168637   -21.00000    0.03814    0.03903 =
         0.03329    0.00486   -0.01270   -0.00233
C72B  1    0.718964    0.487637    0.133674   -21.00000    0.04188    0.03807 =
         0.02350    0.00201   -0.01306    0.00654

PART 0
PART 5
NI1P  5    0.585094    0.502261    0.480564    11.00000    0.01527    0.00939 =
         0.00778    0.00109   -0.00028   -0.00113
N1P   4    0.661615    0.499336    0.534957    11.00000    0.01919    0.01100 =
         0.01077   -0.00004    0.00221   -0.00002
N2P   4    0.583950    0.635860    0.484262    11.00000    0.01881    0.01417 =
         0.01136    0.00028    0.00027   -0.00239
N3P   4    0.511010    0.505188    0.424239    11.00000    0.01836    0.01123 =
         0.00903    0.00110    0.00135   -0.00108
N4P   4    0.589382    0.369126    0.474450    11.00000    0.01921    0.01340 =
         0.00944    0.00403    0.00118   -0.00060
C1P   1    0.694259    0.572086    0.560829    11.00000    0.01775    0.01825 =
         0.01042   -0.00202   -0.00167   -0.00310
C2P   1    0.677215    0.662063    0.552006    11.00000    0.01840    0.01799 =
         0.01312   -0.00556    0.00044   -0.00616
AFIX  43
H2P   2    0.702412    0.706667    0.572477    11.00000   -1.20000
AFIX   0
C3P   1    0.626723    0.692312    0.515987    11.00000    0.02264    0.01446 =
         0.01122   -0.00152    0.00426   -0.00302
C4P   1    0.611068    0.786827    0.505563    11.00000    0.02696    0.01348 =
         0.01548    0.00126    0.00011   -0.00557
C5P   1    0.558464    0.789152    0.467652    11.00000    0.03208    0.01339 =
         0.01444    0.00295    0.00375   -0.00166
C6P   1    0.542180    0.695187    0.454538    11.00000    0.02077    0.01270 =
         0.01235    0.00244    0.00476   -0.00157
C7P   1    0.492613    0.669127    0.416505    11.00000    0.02175    0.01319 =
         0.01233    0.00580    0.00240    0.00550
AFIX  43
H7P   2    0.465463    0.715916    0.399429    11.00000   -1.20000
AFIX   0
C8P   1    0.479202    0.581469    0.401254    11.00000    0.01370    0.01769 =
         0.01132    0.00161   -0.00072   -0.00051
C9P   1    0.431418    0.556151    0.357922    11.00000    0.01702    0.01923 =
         0.01339    0.00376    0.00030    0.00059
C10P  1    0.432979    0.463708    0.354630    11.00000    0.01606    0.02206 =
         0.01228   -0.00132    0.00082   -0.00287
C11P  1    0.482249    0.432640    0.395793    11.00000    0.01555    0.01628 =
         0.00862   -0.00043   -0.00085   -0.00251
C12P  1    0.499651    0.343259    0.404327    11.00000    0.01985    0.01574 =
         0.01266   -0.00059    0.00217   -0.00600
AFIX  43
H12P  2    0.474847    0.298599    0.383634    11.00000   -1.20000
AFIX   0
C13P  1    0.550135    0.313218    0.440447    11.00000    0.01977    0.01341 =
         0.01000    0.00029    0.00173   -0.00195
C14P  1    0.571707    0.219084    0.446443    11.00000    0.02815    0.01112 =
         0.01648    0.00468    0.00409   -0.00376
C15P  1    0.623901    0.217044    0.484318    11.00000    0.02692    0.01240 =
         0.01584    0.00484    0.00424    0.00049
C16P  1    0.634204    0.309591    0.502235    11.00000    0.02182    0.01400 =
         0.01288    0.00501    0.00358   -0.00014
C17P  1    0.682727    0.335205    0.540656    11.00000    0.02179    0.01762 =
         0.01201    0.00296    0.00114    0.00233
AFIX  43
H17P  2    0.708973    0.288324    0.558430    11.00000   -1.20000
AFIX   0
C18P  1    0.696539    0.423967    0.555627    11.00000    0.01750    0.02030 =
         0.01035    0.00183   -0.00089   -0.00016
C19P  1    0.751859    0.449507    0.593642    11.00000    0.01971    0.02306 =
         0.00949    0.00079    0.00064    0.00104
C20P  1    0.750542    0.541848    0.596677    11.00000    0.01818    0.02325 =
         0.01037   -0.00215    0.00121   -0.00220
C21P  1    0.799549    0.603950    0.627915    11.00000    0.02414    0.02682 =
         0.01440   -0.00411   -0.00539   -0.00269
AFIX  23
H21A  2    0.821285    0.569667    0.658092    11.00000   -1.20000
H21B  2    0.772197    0.654960    0.642139    11.00000   -1.20000
AFIX   0
C22P  1    0.857521    0.642808    0.595237    11.00000    0.02443    0.03049 =
         0.02722   -0.00408   -0.00176   -0.00528
AFIX 137
H22A  2    0.836502    0.680978    0.566966    11.00000   -1.50000
H22B  2    0.883683    0.592609    0.579943    11.00000   -1.50000
H22C  2    0.889605    0.679791    0.617816    11.00000   -1.50000
AFIX   0
C23P  1    0.651411    0.865772    0.530200    11.00000    0.04099    0.01583 =
         0.02219    0.00058   -0.00354   -0.00808
AFIX  23
H23A  2    0.659455    0.854370    0.568389    11.00000   -1.20000
H23B  2    0.622958    0.922082    0.525817    11.00000   -1.20000
AFIX   0
C24P  1    0.722151    0.880117    0.505729    11.00000    0.04535    0.02840 =
         0.03120    0.00315   -0.00004   -0.01969
AFIX 137
H24A  2    0.714386    0.892951    0.468075    11.00000   -1.50000
H24B  2    0.750801    0.824863    0.510459    11.00000   -1.50000
H24C  2    0.746654    0.931739    0.522952    11.00000   -1.50000
AFIX   0
C25P  1    0.523427    0.869701    0.440308    11.00000    0.04211    0.01138 =
         0.02623    0.00371   -0.00326   -0.00034
AFIX  23
H25A  2    0.531198    0.924791    0.462386    11.00000   -1.20000
H25B  2    0.472123    0.858603    0.436574    11.00000   -1.20000
AFIX   0
C26P  1    0.551050    0.887357    0.386165    11.00000    0.06329    0.02223 =
         0.03049    0.01012   -0.00215   -0.00761
AFIX 137
H26A  2    0.546441    0.831705    0.364890    11.00000   -1.50000
H26B  2    0.600674    0.905134    0.389929    11.00000   -1.50000
H26C  2    0.523820    0.936600    0.368812    11.00000   -1.50000
AFIX   0
C27P  1    0.394081    0.623408    0.321875    11.00000    0.02531    0.02091 =
         0.01766    0.00229   -0.00633    0.00501
AFIX  23
H27A  2    0.373015    0.671875    0.343137    11.00000   -1.20000
H27B  2    0.355468    0.591993    0.301561    11.00000   -1.20000
AFIX   0
C28P  1    0.443893    0.667002    0.283642    11.00000    0.03919    0.04294 =
         0.01805    0.01373    0.00518    0.01048
AFIX 137
H28A  2    0.417752    0.710737    0.261000    11.00000   -1.50000
H28B  2    0.463877    0.619373    0.261867    11.00000   -1.50000
H28C  2    0.481900    0.698768    0.303615    11.00000   -1.50000
AFIX   0
C29P  1    0.396297    0.402822    0.314794    11.00000    0.02370    0.02215 =
         0.01569   -0.00216   -0.00320   -0.00236
AFIX  23
H29A  2    0.352564    0.432963    0.301074    11.00000   -1.20000
H29B  2    0.382995    0.345276    0.332094    11.00000   -1.20000
AFIX   0
C30P  1    0.442236    0.380512    0.268678    11.00000    0.03248    0.03577 =
         0.02197   -0.01139   -0.00033   -0.00653
AFIX 137
H30A  2    0.415645    0.342085    0.243170    11.00000   -1.50000
H30B  2    0.484517    0.347906    0.281834    11.00000   -1.50000
H30C  2    0.455881    0.437297    0.251582    11.00000   -1.50000
AFIX   0
C31P  1    0.541052    0.142366    0.413255    11.00000    0.04353    0.00980 =
         0.02210    0.00177   -0.00328   -0.00636
AFIX  23
H31A  2    0.489217    0.148554    0.410454    11.00000   -1.20000
H31B  2    0.552464    0.083480    0.430779    11.00000   -1.20000
AFIX   0
C32P  1    0.569042    0.141521    0.357999    11.00000    0.07545    0.02307 =
         0.02310   -0.00299   -0.00022   -0.00134
AFIX 137
H32A  2    0.547011    0.091487    0.337585    11.00000   -1.50000
H32B  2    0.620137    0.132811    0.360505    11.00000   -1.50000
H32C  2    0.557917    0.199725    0.340496    11.00000   -1.50000
AFIX   0
C33P  1    0.668279    0.137672    0.503161    11.00000    0.04152    0.01061 =
         0.02842    0.00539   -0.00451    0.00261
AFIX  23
H33A  2    0.645458    0.080285    0.490813    11.00000   -1.20000
H33B  2    0.670785    0.136896    0.542120    11.00000   -1.20000
AFIX   0
C34P  1    0.742624    0.141111    0.483863    11.00000    0.04205    0.02175 =
         0.04407   -0.00129   -0.00183    0.01246
AFIX 137
H34A  2    0.740711    0.137286    0.445362    11.00000   -1.50000
H34B  2    0.769919    0.089680    0.498728    11.00000   -1.50000
H34C  2    0.765082    0.198579    0.495082    11.00000   -1.50000
AFIX   0
C35P  1    0.802255    0.383066    0.620388    11.00000    0.02795    0.02576 =
         0.01703    0.00494   -0.00589    0.00029
AFIX  23
H35A  2    0.775485    0.330579    0.633512    11.00000   -1.20000
H35B  2    0.826402    0.413230    0.651101    11.00000   -1.20000
AFIX   0
C36P  1    0.857168    0.348196    0.583694    11.00000    0.02173    0.03374 =
         0.03450    0.00000   -0.00520    0.00532
AFIX 137
H36A  2    0.833900    0.312773    0.555130    11.00000   -1.50000
H36B  2    0.891010    0.309286    0.603499    11.00000   -1.50000
H36C  2    0.881872    0.400125    0.568880    11.00000   -1.50000
AFIX   0

C1S   1    0.993357    0.830561    0.552299    11.00000    0.05939    0.06129 =
         0.04785    0.02866    0.00754    0.01340
AFIX  43
H1S   2    0.998665    0.807516    0.587179    11.00000   -1.20000
AFIX   0
C2S   1    1.050383    0.831912    0.520508    11.00000    0.04795    0.06317 =
         0.09286    0.03642    0.01624    0.02173
AFIX  43
H2S   2    1.094624    0.808754    0.533321    11.00000   -1.20000
AFIX   0
C3S   1    1.042625    0.867013    0.470206    11.00000    0.06005    0.04573 =
         0.06714    0.00121    0.03394   -0.00251
AFIX  43
H3S   2    1.081695    0.868078    0.448457    11.00000   -1.20000
AFIX   0
C4S   1    0.979558    0.900002    0.451626    11.00000    0.06833    0.05585 =
         0.03291    0.00507   -0.00082   -0.01280
AFIX  43
H4S   2    0.974638    0.924482    0.417056    11.00000   -1.20000
AFIX   0
C5S   1    0.922149    0.897974    0.483182    11.00000    0.04556    0.05725 =
         0.04399    0.00821   -0.01040   -0.00315
AFIX  43
H5S   2    0.878000    0.921063    0.470122    11.00000   -1.20000
AFIX   0
C6S   1    0.929050    0.862697    0.533182    11.00000    0.03857    0.04479 =
         0.04009    0.00467    0.00812   -0.00501
AFIX  43
H6S   2    0.889586    0.860470    0.554514    11.00000   -1.20000
AFIX   0

C7S   1    0.863390    0.036803    0.328552    11.00000    0.02792    0.07123 =
         0.04779   -0.00189    0.00430    0.00895
AFIX  43
H7S   2    0.911565    0.051193    0.335827    11.00000   -1.20000
AFIX   0
C8S   1    0.819945    0.023418    0.368688    11.00000    0.05717    0.06856 =
         0.02433    0.00152    0.00152    0.02318
AFIX  43
H8S   2    0.837516    0.027426    0.404245    11.00000   -1.20000
AFIX   0
C9S   1    0.748255    0.003456    0.356628    11.00000    0.04981    0.05993 =
         0.03921   -0.00052    0.02148   -0.00763
AFIX  43
H9S   2    0.717333   -0.005481    0.384301    11.00000   -1.20000
AFIX   0
C10S  1    0.723634   -0.002942    0.306573    11.00000    0.02954    0.06340 =
         0.04616   -0.01733    0.01006   -0.01329
AFIX  43
H10S  2    0.675584   -0.017378    0.298750    11.00000   -1.20000
AFIX   0
C11S  1    0.768294    0.011508    0.266253    11.00000    0.02558    0.05241 =
         0.02867   -0.00632   -0.00066    0.00187
AFIX  43
H11S  2    0.750497    0.008872    0.230708    11.00000   -1.20000
AFIX   0
C12S  1    0.836844    0.029288    0.277098    11.00000    0.02905    0.06767 =
         0.03030   -0.00216    0.00731    0.00227
AFIX  43
H12S  2    0.867399    0.036775    0.249058    11.00000   -1.20000
AFIX   0
HKLF 4


REM  thdy@d2(10611)-c72_a.res in P2(1)/c
REM R1 =  0.0449 for   12464 Fo > 4sig(Fo)  and  0.0655 for all   15611 data
REM   1838 parameters refined using   2237 restraints

END

WGHT      0.0653     15.0098

REM Highest difference peak  1.272,  deepest hole -2.640,  1-sigma level  0.149
Q1    1   0.8401  0.4838  0.3723  11.00000  0.05    1.27
;
_shelx_res_checksum                92944
_shelx_hkl_file
;
   2   0   0 4079.19  355.76
   2   0   0 3988.40  355.86
   3   0   0 1757.82  177.08
  -3   0   0 1951.80  177.38
   3   0   0 1729.43  176.98
  -3   0   0 2101.89  177.78
  -3   0   0 1967.70  177.18
  -3   0   0 2235.88  176.78
  -3   0   0 2253.57  177.68
   3   0   0 2079.29  177.38
   3   0   0 1978.50  176.98
   4   0   0   57.99    6.30
   4   0   0   67.29    6.80
  -4   0   0   51.99    6.10
   4   0   0   73.69    7.50
   4   0   0   49.30    6.20
  -4   0   0   57.09    7.40
   4   0   0   70.09    7.80
  -4   0   0   47.00    6.50
  -4   0   0   71.29    5.60
   4   0   0   76.99    6.50
   4   0   0   52.09    6.30
   4   0   0   55.99    6.10
   4   0   0   60.29    7.20
   4   0   0   68.39    6.60
   5   0   0 2037.60  185.28
   5   0   0 2298.17  185.98
   5   0   0 2025.30  185.78
   5   0   0 1773.92  185.28
   5   0   0 2406.86  187.78
  -5   0   0 2067.59  185.48
  -5   0   0 2088.89  185.68
   5   0   0 2084.79  185.38
   6   0   0  853.21   74.49
   6   0   0  950.00   76.89
   6   0   0  768.62   73.89
   6   0   0  873.21   74.89
   6   0   0  929.31   74.49
   6   0   0  810.12   74.09
  -6   0   0  787.22   74.19
   6   0   0  781.22   74.49
  -6   0   0  741.83   74.39
   7   0   0  625.34   64.09
   7   0   0  787.22   65.19
   7   0   0  766.82   66.39
   7   0   0  691.53   65.09
   7   0   0  620.04   63.99
   7   0   0  786.92   64.59
   7   0   0  693.63   64.69
   7   0   0  743.03   66.89
  -7   0   0  805.32   63.49
  -7   0   0  648.84   64.69
   8   0   0   54.19    7.10
   8   0   0   52.79    9.20
   8   0   0   50.19    7.50
   8   0   0   50.79    6.70
  -8   0   0   53.49    6.60
  -8   0   0   48.20    4.80
   8   0   0   40.70    5.80
   8   0   0   40.80    7.60
  -8   0   0   51.69    4.70
   8   0   0   47.80    7.20
   8   0   0   56.59    6.90
  -9   0   0   47.70    4.60
   9   0   0   39.20    7.60
   9   0   0   40.10    5.70
   9   0   0   34.90    6.90
   9   0   0   50.09    7.30
   9   0   0   35.10    8.20
  -9   0   0   44.40    4.30
   9   0   0   57.59    8.60
   9   0   0   48.50    9.10
  -9   0   0   42.60    6.70
   9   0   0   36.90    6.00
  10   0   0 1844.22  172.18
 -10   0   0 1920.41  172.28
 -10   0   0 2060.09  170.38
  10   0   0 1892.61  172.28
  10   0   0 1821.82  171.38
  10   0   0 1976.60  172.78
  10   0   0 1835.82  174.68
  10   0   0 2068.09  174.58
  11   0   0 1242.88  107.49
  11   0   0 1104.09  104.79
  11   0   0 1080.19  103.89
  11   0   0 1173.88  105.59
  11   0   0 1076.59  107.19
 -11   0   0 1187.88  102.79
  11   0   0 1244.58  105.19
 -11   0   0 1108.79  102.69
 -11   0   0 1194.88  105.29
 -11   0   0 1223.98  105.19
  12   0   0  998.20  108.09
  12   0   0 1272.97  108.99
 -12   0   0 1130.79  105.19
 -12   0   0 1246.48  105.39
  12   0   0 1356.16  110.69
  12   0   0 1122.09  109.89
  12   0   0 1243.28  107.79
 -12   0   0 1232.38  108.19
  12   0   0 1115.99  106.59
  13   0   0 1329.47  131.59
 -13   0   0 1331.97  130.19
  13   0   0 1609.54  134.19
  13   0   0 1516.15  135.49
  13   0   0 1387.96  135.39
  13   0   0 1434.06  132.89
 -13   0   0 1653.83  133.79
 -13   0   0 1359.26  130.29
 -13   0   0 1653.93  134.09
  13   0   0 1571.24  133.19
 -14   0   0 1246.08  119.09
  14   0   0 1312.87  120.39
 -14   0   0 1212.68  122.79
 -14   0   0 1229.58  118.99
  14   0   0 1446.26  124.79
  14   0   0 1367.46  124.79
  14   0   0 1434.26  122.49
  14   0   0 1593.44  122.79
 -15   0   0  337.67   30.00
  15   0   0  303.47   32.00
  15   0   0  245.08   30.90
 -15   0   0  214.28   22.70
  15   0   0  254.37   30.30
  15   0   0  256.77   28.10
  15   0   0  293.67   29.10
 -15   0   0  302.37   29.50
  15   0   0  242.98   24.40
  16   0   0 1281.37  117.29
  16   0   0 1124.39  116.99
 -16   0   0 1358.26  119.09
 -16   0   0 1373.56  118.49
  17   0   0   82.79   15.70
 -17   0   0   69.09   16.90
 -18   0   0  288.57   35.50
  18   0   0  245.08   31.30
  18   0   0  223.78   30.50
  18   0   0  299.27   33.10
  19   0   0  558.14   54.59
 -19   0   0  641.64   59.89
  19   0   0  447.86   54.59
  19   0   0  578.94   58.89
 -20   0   0  111.19   23.10
  20   0   0   53.69   14.20
  20   0   0   74.99   17.80
  20   0   0   77.59   20.80
  21   0   0   34.70   15.10
 -21   0   0   57.99   23.80
  22   0   0   15.00   11.20
 -22   0   0   39.80   24.80
  23   0   0  131.49   22.80
  24   0   0   17.30   19.20
   0  -1   0    1.00    0.50
   0  -1   0    1.60    0.70
   0  -1   0    1.60    0.70
   0  -1   0    1.20    0.80
   0  -1   0    2.40    0.90
  -1  -1   0  215.18   20.30
  -1  -1   0  206.98   20.40
   1  -1   0  200.08   20.40
  -1  -1   0  207.88   20.20
  -1  -1   0  212.18   20.30
  -1  -1   0  228.28   20.30
   1  -1   0  210.68   20.30
  -1  -1   0  219.38   20.30
   1   1   0  229.88   20.20
  -1   1   0  222.68   20.30
   1   1   0  245.58   20.30
   1   1   0  255.57   20.40
   1   1   0  241.08   20.30
  -1   1   0  219.28   20.30
  -1   1   0  223.08   20.40
   1   1   0  250.87   20.30
   1   1   0  250.77   20.30
  -2  -1   0  374.46   35.90
  -2  -1   0  384.16   35.20
  -2  -1   0  351.66   35.70
  -2  -1   0  370.86   35.60
  -2  -1   0  396.76   35.70
  -2  -1   0  412.26   35.70
   2  -1   0  372.26   35.60
  -2  -1   0  335.67   35.60
   2   1   0  430.66   35.80
   2   1   0  366.66   35.20
   2   1   0  433.96   35.70
  -2   1   0  409.36   35.70
   2   1   0  460.85   35.90
  -2   1   0  390.56   35.80
   2   1   0  420.56   35.60
  -2   1   0  386.56   35.70
   2   1   0  432.36   35.70
   2   1   0  456.25   35.70
   3  -1   0  123.49   12.80
  -3  -1   0  107.99   10.00
  -3  -1   0   94.09   10.80
  -3  -1   0  100.89   10.10
  -3  -1   0  110.19   11.10
  -3  -1   0   91.19   10.80
  -3  -1   0  122.69   10.90
  -3  -1   0   98.59   11.30
  -3  -1   0   89.09   11.20
  -3   1   0  110.29   10.70
  -3   1   0  118.09   10.00
   3   1   0  126.49   10.50
   3   1   0  121.69   10.60
  -3   1   0  108.79   10.60
   3   1   0  130.49   10.60
  -3   1   0  100.29   10.70
   3   1   0  113.29   10.50
   3   1   0  121.29   10.80
   3   1   0  112.69   10.50
   3   1   0  113.89   10.60
   4  -1   0   10.50    3.30
   4  -1   0    7.70    1.20
   4  -1   0    7.40    2.10
  -4  -1   0   10.50    0.90
  -4  -1   0   10.00    2.50
  -4  -1   0    6.20    1.60
   4  -1   0    8.40    2.10
   4  -1   0    6.50    3.00
   4   1   0    8.90    1.90
  -4   1   0    8.30    2.40
  -4   1   0   10.30    2.40
   4   1   0    7.60    2.20
   4   1   0    7.30    2.00
   4   1   0    9.10    3.00
  -4   1   0    9.00    1.10
  -4   1   0    9.60    3.10
  -4   1   0   10.90    3.10
   4   1   0    7.60    2.10
  -4   1   0   10.40    1.30
  -4   1   0    2.40    3.80
   4   1   0    9.80    2.20
   4   1   0    8.40    2.00
   4   1   0    8.20    2.00
   4   1   0   14.00    2.70
   5  -1   0  332.77   33.10
  -5  -1   0  306.57   32.60
  -5  -1   0  317.97   32.60
   5  -1   0  421.36   35.10
   5  -1   0  374.26   32.80
  -5  -1   0  333.27   32.30
   5  -1   0  374.06   33.20
   5  -1   0  326.77   32.20
   5  -1   0  401.16   36.10
   5  -1   0  324.97   32.90
   5   1   0  410.06   33.30
  -5   1   0  294.87   33.40
   5   1   0  415.86   33.20
  -5   1   0  360.06   33.00
   5   1   0  409.86   33.00
  -5   1   0  360.56   33.20
   5   1   0  394.16   33.20
   5   1   0  349.77   32.30
   5   1   0  360.36   32.70
   5   1   0  325.87   33.40
   5   1   0  364.56   32.80
  -5   1   0  360.36   33.00
   5   1   0  410.96   33.10
  -6  -1   0   36.40    3.10
   6  -1   0   23.90    9.00
  -6  -1   0   36.20    3.20
   6  -1   0   27.50    4.80
   6  -1   0   35.50    6.70
  -6  -1   0   33.70    4.30
   6  -1   0   29.60    6.90
   6  -1   0   38.40    5.40
   6  -1   0   11.80    6.40
  -6  -1   0   27.50    4.10
  -6  -1   0   33.10    4.70
   6  -1   0   34.80    5.10
  -6   1   0   38.10    3.50
   6   1   0   28.40    4.00
   6   1   0   39.40    5.10
  -6   1   0   29.60    3.20
  -6   1   0   32.40    5.10
   6   1   0   40.60    5.20
   6   1   0   38.40    5.10
   6   1   0   32.90    5.20
  -6   1   0   28.60    5.20
   6   1   0   31.10    4.40
   6   1   0   32.70    4.90
  -6   1   0   28.40    5.30
   6   1   0   38.40    5.30
   6   1   0   32.60    5.00
  -7  -1   0   90.39   12.10
   7  -1   0   85.99   12.20
   7  -1   0   83.29   14.70
   7  -1   0  115.09   11.80
   7  -1   0  131.19   14.80
   7  -1   0  117.99   12.50
  -7  -1   0  127.79   10.30
  -7  -1   0  105.89   10.80
   7  -1   0  108.69   14.80
   7  -1   0   86.79   11.80
  -7  -1   0  100.69   11.40
  -7  -1   0  132.79   10.40
  -7   1   0  109.69   12.70
   7   1   0  114.49   11.80
   7   1   0  118.49   12.20
  -7   1   0  123.19   10.40
   7   1   0  118.79   12.40
   7   1   0  127.79   12.20
   7   1   0   97.19   12.30
   7   1   0  136.89   12.70
   7   1   0   96.29   11.00
  -7   1   0  100.99   11.90
  -7   1   0  135.09   10.60
   7   1   0  102.99   11.50
   7   1   0  126.69   12.40
   7   1   0  124.99   12.70
  -7   1   0   90.39   12.00
   8  -1   0  184.98   21.60
  -8  -1   0  153.78   18.50
   8  -1   0  192.98   18.80
  -8  -1   0  209.28   16.30
   8  -1   0  155.08   18.10
  -8  -1   0  165.58   16.30
  -8  -1   0  174.48   17.60
  -8  -1   0  158.08   16.30
   8  -1   0  177.18   17.80
   8  -1   0  174.68   18.20
   8   1   0  205.08   19.90
  -8   1   0  211.68   16.60
   8   1   0  169.88   17.60
   8   1   0  185.88   18.00
   8   1   0  225.48   18.50
  -8   1   0  197.98   18.40
   8   1   0  184.18   18.90
   8   1   0  192.38   19.00
   8   1   0  168.98   17.10
   8   1   0  205.28   18.20
  -8   1   0  178.18   18.40
   8   1   0  182.58   17.90
  -8   1   0  172.88   16.40
   8   1   0  168.88   18.20
   9  -1   0   34.30    6.10
  -9  -1   0   33.10    3.00
   9  -1   0   30.70    7.50
  -9  -1   0   24.10    5.00
   9  -1   0   27.70    5.70
   9  -1   0   45.40    7.60
  -9  -1   0   26.30    3.20
   9  -1   0   34.50    5.80
   9  -1   0   25.10    4.10
   9  -1   0   28.50    8.00
   9   1   0   35.20    6.60
   9   1   0   25.70    5.30
   9   1   0   32.30    6.20
  -9   1   0   29.60    3.20
   9   1   0   33.40    6.40
   9   1   0   28.60    5.30
  -9   1   0   33.80    6.70
  -9   1   0   30.30    6.10
   9   1   0   32.90    4.50
   9   1   0   24.10    4.70
   9   1   0   31.00    6.10
  -9   1   0   31.00    3.50
 -10  -1   0   87.79   10.60
  10  -1   0   82.89   12.00
  10  -1   0   66.49    9.30
  10  -1   0   89.59   11.20
 -10  -1   0   93.29    8.20
  10  -1   0  101.39   14.70
  10  -1   0   90.59   15.10
  10  -1   0   99.69   10.80
  10  -1   0   64.19   10.90
 -10  -1   0   92.09    8.00
 -10   1   0   82.89    8.10
  10   1   0   71.89   10.60
  10   1   0   82.79    9.70
 -10   1   0   86.69   11.20
  10   1   0   84.19   12.00
 -10   1   0   79.59   11.10
  10   1   0  101.39   11.60
  10   1   0   98.99   11.70
  10   1   0   88.39   11.60
  10   1   0  105.79   12.30
  10   1   0   92.19   10.90
  11  -1   0   28.20    8.30
  11  -1   0   36.30    8.00
  11  -1   0   45.60    9.60
 -11  -1   0   41.10    7.80
  11  -1   0   45.60    6.80
  11  -1   0   34.00    5.00
  11  -1   0   34.20   10.30
 -11  -1   0   33.50    3.80
  11  -1   0   38.00    7.40
 -11  -1   0   36.30    3.60
  11   1   0   35.10    6.30
  11   1   0   38.80    7.60
  11   1   0   33.50    5.40
 -11   1   0   36.30    4.10
 -11   1   0   31.60    3.80
  11   1   0   44.40    7.90
  11   1   0   34.60    6.10
 -11   1   0   26.40    7.70
  11   1   0   40.80    8.60
  11   1   0   41.10    7.50
 -11   1   0   22.80    7.30
  11   1   0   33.90    7.20
  12  -1   0   22.90    9.30
 -12  -1   0   29.50    6.70
  12  -1   0   26.90    8.00
  12  -1   0   17.50    8.10
  12  -1   0   27.50    6.60
  12  -1   0   26.00    7.70
 -12  -1   0   23.90    2.70
  12  -1   0   31.60    8.00
  12   1   0   22.20    6.80
  12   1   0   23.80    8.70
  12   1   0   22.50    6.30
 -12   1   0   26.30    7.90
 -12   1   0   25.40    3.40
 -12   1   0   29.60    8.50
 -12   1   0   19.20    3.10
  12   1   0   19.70    5.50
  12   1   0   32.70    7.30
  12   1   0   23.40    6.10
  13  -1   0   26.60   11.30
 -13  -1   0   17.40    6.80
  13  -1   0   20.10    7.80
  13  -1   0   16.10    9.20
 -13  -1   0   15.80    2.30
 -13  -1   0   17.30    7.20
 -13  -1   0   16.10    2.30
  13  -1   0   17.10    6.50
  13  -1   0    9.10    8.90
  13  -1   0   23.60    7.60
 -13   1   0   18.80    2.50
  13   1   0   16.90    5.50
 -13   1   0   18.70    3.00
  13   1   0   16.20    8.20
  13   1   0   18.80    6.20
 -13   1   0   28.40    9.10
  13   1   0   21.20    6.30
  13   1   0   15.20    4.20
  13   1   0   14.90    7.20
  13   1   0   13.40    9.20
 -13   1   0   12.90    8.00
  14  -1   0   76.09   16.70
 -14  -1   0   64.79   12.70
  14  -1   0   75.29   11.40
  14  -1   0   69.59   10.60
  14  -1   0   66.79   12.90
 -14  -1   0   56.89    6.50
 -14  -1   0   64.79    6.30
  14  -1   0   48.80   14.10
  14  -1   0   95.59   12.50
 -14  -1   0   79.29   11.90
  14   1   0   68.89   11.80
  14   1   0   75.79   14.10
 -14   1   0   83.69   13.50
 -14   1   0   69.49    7.20
 -14   1   0   66.99    6.70
  14   1   0   91.59   12.70
 -14   1   0   82.69   13.10
  14   1   0   70.69    9.10
  15  -1   0  106.89   14.90
 -15  -1   0   81.29   15.30
  15  -1   0   80.39   16.20
  15  -1   0   73.49   19.60
 -15  -1   0   69.49    7.20
  15  -1   0   98.19   12.20
 -15  -1   0  106.99   14.50
  15  -1   0   96.39   14.00
  15   1   0  105.39   15.30
 -15   1   0   90.39   14.30
  15   1   0   94.29   13.60
 -15   1   0   77.89   14.00
  15   1   0   96.69   16.10
 -15   1   0   71.29    7.80
  16  -1   0   23.70    9.00
 -16  -1   0   30.60   10.80
  16  -1   0   38.40    9.70
  16  -1   0   31.80    7.80
 -16  -1   0   41.20   11.90
  16  -1   0   24.00   13.10
 -16  -1   0   24.00    3.00
  16   1   0   43.80   13.20
 -16   1   0   21.80   12.50
  16   1   0   41.00   10.70
  16   1   0   28.10   10.20
  17  -1   0   42.00   13.70
 -17  -1   0   45.90   13.20
  17  -1   0   31.40   11.80
  17  -1   0   25.60    8.50
  17   1   0   26.40   10.90
  17   1   0   35.00   12.60
 -17   1   0   60.39   14.40
  18  -1   0   66.29   17.90
 -18  -1   0   47.50   17.00
  18  -1   0   88.49   16.20
  18  -1   0   37.30   13.70
  18   1   0   69.59   14.50
 -18   1   0   55.79   15.80
  18   1   0   67.49   17.20
  18   1   0   68.09   16.10
 -19  -1   0   11.30   16.60
  19  -1   0    4.40   12.30
  19  -1   0   32.10   13.90
  19  -1   0    5.50   11.90
  19   1   0   -3.50   12.40
  19   1   0   20.10   13.00
 -19   1   0   22.00   17.80
  19   1   0   19.40   13.20
  20  -1   0   11.30   16.10
 -20  -1   0    2.40   15.70
  20  -1   0    1.80   13.00
  20  -1   0   16.20   12.60
  20   1   0   -6.90   12.00
  20   1   0   21.50   14.60
  20   1   0  -14.00   18.20
 -20   1   0   -6.80   19.00
 -21  -1   0   46.10   21.20
  21  -1   0   65.89   16.80
  21   1   0   25.40   14.90
 -21   1   0   62.79   20.70
 -22  -1   0   42.80   25.70
  22  -1   0   15.00   11.00
  22   1   0   -4.20   10.80
 -22   1   0   46.90   28.50
  23  -1   0    8.20   10.60
  23  -1   0    4.40   15.70
  23   1   0   14.10   15.70
 -23   1   0   45.90   44.10
  23   1   0   16.50   11.30
  24  -1   0   35.50   13.50
  24  -1   0   29.00   15.70
  24   1   0   32.10   30.60
   0  -2   0 6170.98  574.54
   0  -2   0 6853.41  574.74
  -1  -2   0  167.28   17.20
   1  -2   0  186.28   16.40
  -1  -2   0  182.88   16.20
   1  -2   0  158.48   16.50
  -1  -2   0  149.39   16.70
  -1  -2   0  168.28   15.80
   1  -2   0  141.99   16.60
  -1  -2   0  148.39   16.50
   1  -2   0  205.68   15.80
  -1  -2   0  171.18   16.00
  -1  -2   0  162.08   15.90
   1   2   0  174.88   16.30
   1   2   0  189.58   16.40
   1   2   0  196.68   16.30
   1   2   0  206.78   16.60
  -1   2   0  190.58   16.60
   1   2   0  200.98   16.60
  -1   2   0  164.58   16.00
   1   2   0  208.18   16.30
  -2  -2   0  727.43   74.19
   2  -2   0  844.62   74.79
  -2  -2   0  722.03   74.69
  -2  -2   0  957.50   75.19
  -2  -2   0  761.52   75.19
  -2  -2   0  726.03   74.39
  -2  -2   0  720.13   74.99
   2  -2   0  796.22   74.79
   2   2   0  889.61   74.79
  -2   2   0  876.21   76.39
   2   2   0  905.11   74.79
   2   2   0  918.11   74.99
   2   2   0  961.50   74.79
   2   2   0  894.31   74.69
  -2   2   0  855.31   74.89
   2   2   0  848.62   74.59
   2   2   0  904.31   74.89
  -2   2   0  816.22   74.89
   3  -2   0  323.57   28.00
   3  -2   0  289.67   28.10
  -3  -2   0  294.57   28.20
  -3  -2   0  274.77   27.30
   3  -2   0  355.36   30.20
   3  -2   0  302.87   31.00
   3   2   0  318.07   28.10
   3   2   0  327.77   28.00
   3   2   0  272.47   28.40
   3   2   0  311.57   28.00
  -3   2   0  289.57   28.20
  -3   2   0  302.67   28.20
   3   2   0  310.97   28.10
   3   2   0  320.97   27.90
  -3   2   0  314.67   28.10
   3   2   0  320.47   28.00
   4  -2   0   41.40    7.60
   4  -2   0   35.80    5.70
  -4  -2   0   43.30    4.90
   4  -2   0   32.90    5.20
  -4  -2   0   48.20    3.90
   4  -2   0   51.19    7.60
  -4   2   0   40.70    5.40
   4   2   0   41.40    5.10
  -4   2   0   41.60    5.60
   4   2   0   45.40    5.20
   4   2   0   45.50    5.60
   4   2   0   44.20    5.50
  -4   2   0   40.50    4.10
   4   2   0   43.90    5.30
  -4   2   0   38.10    5.70
  -4   2   0   51.39    4.30
   4   2   0   38.10    5.90
   4   2   0   45.50    5.60
   5  -2   0 2367.06  227.18
   5  -2   0 2543.25  227.28
   5  -2   0 2636.44  231.38
  -5  -2   0 2362.96  226.48
   5  -2   0 2467.35  227.48
  -5  -2   0 2783.22  227.68
   5   2   0 2781.62  227.28
   5   2   0 2574.34  227.28
   5   2   0 2796.22  227.58
   5   2   0 2641.74  227.18
  -5   2   0 2524.85  227.58
  -5   2   0 2577.44  227.78
   5   2   0 2702.43  227.38
   5   2   0 2308.97  227.18
  -5   2   0 2473.95  227.38
   5   2   0 2529.35  227.38
  -6  -2   0  326.27   33.50
  -6  -2   0  422.66   33.20
   6  -2   0  316.37   33.40
   6  -2   0  449.26   37.90
   6  -2   0  318.87   33.50
   6  -2   0  361.16   34.50
   6  -2   0  339.77   34.70
   6  -2   0  348.37   38.40
   6   2   0  387.96   34.50
   6   2   0  388.96   34.70
   6   2   0  416.76   34.50
   6   2   0  385.86   34.50
  -6   2   0  351.46   34.60
   6   2   0  366.26   34.40
   6   2   0  382.26   34.60
   6   2   0  431.36   33.70
  -6   2   0  377.26   33.30
   6   2   0  429.86   33.70
   6   2   0  333.67   34.50
  -6   2   0  368.06   34.80
   7  -2   0   69.69    8.10
   7  -2   0   75.99   11.20
   7  -2   0   74.29    8.90
   7  -2   0   51.39    6.90
  -7  -2   0   76.29    6.30
   7  -2   0   68.59    9.30
  -7  -2   0   80.09    6.20
   7  -2   0   59.99    8.80
  -7  -2   0   54.19    8.10
  -7  -2   0   55.49    7.00
  -7  -2   0   61.49    8.00
  -7   2   0   81.49    6.70
   7   2   0   55.29    6.40
   7   2   0   80.39    8.30
   7   2   0   64.79    8.20
  -7   2   0   73.79    8.80
   7   2   0   73.39    7.20
  -7   2   0   61.29    6.40
   7   2   0   65.19    8.30
   7   2   0   78.09    7.10
   7   2   0   69.19    8.40
   7   2   0   71.49    8.70
   7   2   0   78.59    8.60
   7   2   0   59.69    8.40
  -7   2   0   71.39    9.20
   8  -2   0  194.58   20.70
  -8  -2   0  197.18   19.80
   8  -2   0  235.88   24.70
  -8  -2   0  204.48   20.40
  -8  -2   0  230.58   18.90
  -8  -2   0  242.78   18.90
   8  -2   0  212.38   20.80
   8  -2   0  187.98   21.00
   8  -2   0  180.28   24.60
   8  -2   0  212.68   21.60
   8   2   0  224.38   20.90
   8   2   0  222.28   21.30
   8   2   0  190.78   21.00
   8   2   0  237.88   19.90
   8   2   0  189.98   19.00
   8   2   0  181.98   18.90
  -8   2   0  231.98   21.30
  -8   2   0  196.18   19.00
  -8   2   0  216.78   21.50
   8   2   0  228.98   19.90
   8   2   0  225.68   20.90
   8   2   0  215.18   20.70
   8   2   0  216.08   20.60
   8   2   0  212.48   20.80
   9  -2   0  132.29   17.20
   9  -2   0  182.28   21.00
  -9  -2   0  148.99   15.30
  -9  -2   0  145.29   15.50
   9  -2   0  156.28   16.60
   9  -2   0  129.39   20.30
   9  -2   0  176.08   17.50
  -9  -2   0  154.68   14.20
  -9  -2   0  168.78   14.20
   9  -2   0  143.69   16.80
   9   2   0  169.98   15.20
  -9   2   0  168.18   17.10
   9   2   0  150.98   16.70
   9   2   0  150.18   16.40
  -9   2   0  145.29   14.30
   9   2   0  165.58   15.20
   9   2   0  170.88   16.70
   9   2   0  155.68   16.10
   9   2   0  161.68   17.20
  -9   2   0  176.98   14.60
   9   2   0  156.58   16.20
  10  -2   0   31.20    5.90
  10  -2   0   15.10    5.80
 -10  -2   0   16.20    4.50
  10  -2   0   15.70    8.30
  10  -2   0   10.50    6.70
  10  -2   0   22.10    5.70
 -10  -2   0   25.00    2.50
 -10  -2   0   22.60    2.30
  10  -2   0   18.90    8.60
 -10  -2   0   20.50    3.10
  10   2   0   21.30    6.00
  10   2   0   20.80    5.70
 -10   2   0   19.50    2.80
 -10   2   0   28.10    7.10
  10   2   0   22.60    6.20
 -10   2   0   27.30    6.80
  10   2   0   22.70    5.00
 -10   2   0   18.00    2.90
  10   2   0   23.30    3.20
  10   2   0   21.40    3.30
  10   2   0   23.30    5.40
  10   2   0   19.00    5.60
  10   2   0   24.60    6.80
  11  -2   0 1322.97  118.19
 -11  -2   0 1324.27  117.69
  11  -2   0 1266.27  118.49
  11  -2   0 1381.36  119.29
 -11  -2   0 1295.77  115.89
  11  -2   0 1261.17  117.99
  11   2   0 1201.78  117.49
  11   2   0 1270.87  118.09
  11   2   0 1388.26  119.29
  11   2   0 1369.56  118.49
 -11   2   0 1304.07  118.79
  11   2   0 1334.37  118.19
  11   2   0 1367.66  118.19
 -12  -2   0  640.94   56.19
 -12  -2   0  577.84   53.59
  12  -2   0  649.93   61.79
  12  -2   0  592.84   56.19
  12  -2   0  482.45   61.79
  12  -2   0  644.74   57.39
  12  -2   0  667.63   57.89
  12  -2   0  594.64   56.19
  12   2   0  646.94   57.69
 -12   2   0  616.04   57.29
  12   2   0  640.34   57.49
 -12   2   0  703.13   54.49
 -12   2   0  522.95   53.79
 -12   2   0  701.93   57.89
  12   2   0  484.95   55.39
  13  -2   0  669.63   61.19
  13  -2   0  744.33   63.09
  13  -2   0  606.64   67.59
 -13  -2   0  580.54   58.09
  13  -2   0  673.83   62.19
  13   2   0  727.43   62.39
 -13   2   0  727.13   63.19
 -13   2   0  716.83   62.59
  13   2   0  666.63   61.19
  13   2   0  533.05   59.89
  13   2   0  743.53   63.39
 -13   2   0  652.03   58.69
  14  -2   0  928.71   79.29
  14  -2   0  806.82   76.49
  14  -2   0  868.31   77.09
 -14  -2   0  836.02   76.89
  14  -2   0  827.72   83.49
  14  -2   0  802.72   77.29
  14   2   0  775.12   76.59
  14   2   0  644.64   75.19
  14   2   0  889.01   78.79
 -14   2   0  948.21   79.29
 -14   2   0  883.21   78.69
  14   2   0  868.81   77.39
  15  -2   0  110.99   27.40
  15  -2   0  126.09   17.10
  15  -2   0  129.39   19.40
 -15  -2   0  145.09   18.40
 -15  -2   0  170.48   19.60
  15  -2   0  149.29   17.80
  15  -2   0  106.69   17.00
 -15   2   0  105.39   11.60
  15   2   0  158.38   20.30
  15   2   0  109.59   16.30
 -15   2   0  160.58   20.10
 -15   2   0  141.79   19.90
 -16  -2   0 1165.28   99.69
 -16  -2   0 1139.59   97.99
  16  -2   0 1009.40   96.49
  16  -2   0 1010.80   97.09
  16  -2   0 1146.39   99.69
  16  -2   0  956.30   97.69
  16   2   0 1018.70   98.79
  16   2   0  957.20   97.19
  16   2   0 1142.59   98.29
  17  -2   0    7.00   10.50
  17  -2   0  -25.30    9.50
  17  -2   0   -7.40    7.60
 -17  -2   0    9.70   13.20
  17   2   0    8.60    9.30
 -17   2   0   -3.30   10.30
  17   2   0    1.70   12.50
  18  -2   0   10.60    8.40
  18  -2   0   22.30   11.90
  18  -2   0   10.10   11.30
  18  -2   0    9.20   14.60
 -18  -2   0   -6.90   14.20
 -18   2   0   27.90   15.50
  18   2   0   17.70   12.80
  18   2   0    8.90   10.90
  18   2   0   19.00   11.90
  19  -2   0  359.16   42.30
 -19  -2   0  418.36   45.80
  19  -2   0  534.95   49.40
  19  -2   0  353.46   43.80
  19   2   0  448.26   45.40
 -19   2   0  437.66   46.40
  19   2   0  360.86   43.80
  19   2   0  410.06   45.00
  20  -2   0   -3.50   16.00
 -20  -2   0    3.30   19.30
  20  -2   0    3.20   12.90
  20  -2   0   13.60   11.80
 -20   2   0   16.50   16.00
  20   2   0    6.00   14.20
  20   2   0   -5.40   11.90
 -21  -2   0   17.40   20.40
  21  -2   0   -8.40   13.10
  21  -2   0   14.10   12.00
 -21   2   0   19.30   18.20
  21   2   0   13.00   16.00
 -22  -2   0   16.10   35.00
  22  -2   0   -8.40   11.60
  22   2   0   17.70   12.60
  22   2   0    5.80   19.10
 -22   2   0   14.80   28.30
  23  -2   0   17.40   15.60
  23  -2   0   40.20   17.90
 -23   2   0   -0.90   31.50
  23   2   0   42.20   19.50
  23   2   0   29.90   12.60
  24  -2   0   43.80   25.30
   0  -3   0    2.20    1.90
   0  -3   0    0.60    2.30
   0  -3   0   -2.30    2.70
   0  -3   0    0.30    1.60
   0  -3   0   -1.80    2.50
   0  -3   0    1.20    0.60
   0   3   0    4.70    2.10
   0   3   0    1.90    0.60
   0   3   0    1.60    0.70
   0   3   0   -1.20    2.20
   1  -3   0   32.50    3.40
  -1  -3   0   33.70    4.50
   1  -3   0   39.80    5.90
  -1  -3   0   38.70    5.50
  -1  -3   0   37.90    3.40
   1  -3   0   31.00    4.60
  -1  -3   0   32.20    4.10
   1  -3   0   31.30    4.50
  -1  -3   0   32.20    4.80
   1   3   0   34.50    4.50
   1   3   0   42.50    5.00
   1   3   0   30.40    4.40
   1   3   0   29.90    4.40
  -1   3   0   35.40    4.60
   1   3   0   38.30    5.10
  -1   3   0   34.40    4.90
  -1   3   0   34.40    6.00
   1   3   0   39.90    3.30
  -1   3   0   31.10    4.00
  -2  -3   0  286.17   29.50
  -2  -3   0  378.76   31.20
  -2  -3   0  348.47   29.20
  -2  -3   0  314.47   29.80
   2  -3   0  336.17   30.20
   2  -3   0  330.27   29.30
   2  -3   0  312.37   30.20
   2  -3   0  387.46   32.80
  -2   3   0  331.47   30.40
   2   3   0  327.47   30.10
   2   3   0  345.57   30.40
   2   3   0  321.87   30.10
  -2   3   0  321.57   30.30
  -2   3   0  333.37   32.20
   2   3   0  322.97   29.90
   2   3   0  310.97   30.00
   2   3   0  353.06   30.40
  -2   3   0  279.97   29.50
   2   3   0  345.57   30.50
   3  -3   0  810.32   76.49
   3  -3   0  838.72   76.39
  -3  -3   0  862.71   76.79
  -3  -3   0  762.02   75.59
   3  -3   0  944.51   79.19
   3   3   0  864.91   76.49
   3   3   0  863.71   76.29
  -3   3   0  891.81   76.69
   3   3   0  873.81   76.39
   3   3   0  869.01   76.29
   3   3   0  799.32   76.09
   3   3   0  899.01   76.59
  -3   3   0  848.42   76.59
   4  -3   0  366.66   33.90
  -4  -3   0  402.86   33.80
   4  -3   0  425.86   37.00
   4  -3   0  330.87   34.00
  -4  -3   0  384.06   32.70
   4  -3   0  360.76   38.00
   4   3   0  343.37   33.60
   4   3   0  386.66   33.80
  -4   3   0  356.56   34.10
   4   3   0  393.46   33.90
  -4   3   0  330.97   32.80
   4   3   0  343.97   33.90
   4   3   0  367.86   33.80
   4   3   0  385.36   34.00
  -4   3   0  375.46   34.30
   5  -3   0 1776.22  155.18
   5  -3   0 1620.84  154.78
  -5  -3   0 1835.52  154.68
  -5  -3   0 1470.25  154.08
   5  -3   0 1643.64  155.38
   5  -3   0 1535.85  159.38
   5   3   0 1900.31  155.38
   5   3   0 1788.22  155.08
   5   3   0 1973.50  155.28
  -5   3   0 1853.01  155.48
   5   3   0 1835.12  154.98
  -5   3   0 1839.92  155.68
   5   3   0 1785.22  155.08
   5   3   0 1796.72  155.28
   5   3   0 1540.45  154.88
   6  -3   0  765.92   64.09
  -6  -3   0  608.04   58.89
   6  -3   0  646.64   60.79
   6  -3   0  685.23   60.09
   6  -3   0  640.74   59.89
   6  -3   0  626.84   65.09
  -6   3   0  685.73   60.39
   6   3   0  613.74   59.99
   6   3   0  711.03   60.29
  -6   3   0  664.13   60.49
   6   3   0  695.93   60.09
   6   3   0  665.53   59.89
  -6   3   0  641.24   58.69
   6   3   0  667.33   60.09
   6   3   0  637.44   60.19
   6   3   0  684.73   59.99
   7  -3   0  310.17   39.00
  -7  -3   0  361.16   32.50
   7  -3   0  339.27   33.50
   7  -3   0  355.76   34.20
   7  -3   0  440.16   38.90
   7  -3   0  400.36   34.50
  -7  -3   0  337.07   33.00
  -7  -3   0  424.06   32.50
   7  -3   0  330.87   35.00
  -7   3   0  365.36   35.00
   7   3   0  357.46   34.20
   7   3   0  368.76   34.40
   7   3   0  392.16   34.30
   7   3   0  357.76   34.30
   7   3   0  353.66   34.30
  -7   3   0  351.16   32.70
  -7   3   0  376.86   34.90
   7   3   0  378.46   34.10
   7   3   0  396.76   34.60
  -8  -3   0 1190.98  114.39
   8  -3   0 1101.69  113.89
   8  -3   0 1422.56  116.19
   8  -3   0 1234.98  115.99
  -8  -3   0 1275.57  115.99
   8  -3   0 1294.47  115.39
  -8  -3   0 1262.17  113.79
   8  -3   0 1122.89  120.89
  -8   3   0 1262.97  116.59
   8   3   0 1295.67  115.59
  -8   3   0 1308.17  116.89
   8   3   0 1423.46  116.49
   8   3   0 1374.56  115.99
   8   3   0 1295.47  115.49
   8   3   0 1351.16  115.59
   8   3   0 1507.95  116.09
  -9  -3   0  130.49   10.70
   9  -3   0  123.99   14.40
  -9  -3   0  119.09   13.70
  -9  -3   0  116.49   12.30
   9  -3   0   96.69   13.70
   9  -3   0  137.89   14.30
   9  -3   0  137.09   18.30
   9  -3   0  116.59   13.80
   9  -3   0   93.29   18.50
  -9  -3   0  114.79   10.70
   9   3   0  113.39   13.00
   9   3   0  114.19   14.20
   9   3   0  122.59   13.50
  -9   3   0  111.79   14.20
   9   3   0  127.49   14.70
   9   3   0  130.79   13.80
  -9   3   0  126.09   11.10
   9   3   0   99.49   13.20
   9   3   0  126.89   13.30
  -9   3   0  130.59   14.50
  10  -3   0  344.97   32.80
 -10  -3   0  344.77   29.20
 -10  -3   0  295.97   31.30
 -10  -3   0  317.07   29.20
 -10  -3   0  327.07   30.80
  10  -3   0  299.87   32.60
  10  -3   0  380.06   37.70
  10  -3   0  307.37   33.00
  10   3   0  311.37   31.60
 -10   3   0  336.37   33.60
 -10   3   0  306.47   29.60
  10   3   0  356.86   32.60
  10   3   0  322.87   32.00
  10   3   0  324.67   31.90
 -10   3   0  330.07   32.60
  10   3   0  346.27   32.20
 -10   3   0  382.76   29.90
  11  -3   0  315.37   35.00
 -11  -3   0  344.07   33.50
  11  -3   0  375.16   41.00
  11  -3   0  364.26   34.90
  11  -3   0  390.56   35.80
  11  -3   0  376.26   34.70
 -11  -3   0  287.87   32.90
  11   3   0  337.27   34.20
  11   3   0  364.56   35.30
  11   3   0  374.36   34.70
 -11   3   0  368.36   35.50
 -11   3   0  381.96   35.90
 -11   3   0  394.96   32.30
  11   3   0  361.46   34.50
  11   3   0  358.46   34.50
  11   3   0  353.16   34.60
  11   3   0  369.26   35.40
 -12  -3   0   56.19    8.70
  12  -3   0   75.19   11.60
  12  -3   0   51.79   10.10
  12  -3   0   80.09   10.90
  12  -3   0   36.70   14.50
  12  -3   0   59.29   16.50
  12   3   0   77.49   10.40
 -12   3   0   71.19    6.90
  12   3   0   65.79    9.60
  12   3   0   57.39   10.60
 -12   3   0   56.59    6.40
  12   3   0   58.39   10.30
  12   3   0   84.69   11.50
  12   3   0   68.79   11.10
 -12   3   0   73.59   12.80
 -12   3   0   69.09   11.20
  13  -3   0   19.00   12.80
  13  -3   0   25.90    8.20
  13  -3   0   24.10    8.20
  13  -3   0   29.20    9.00
  13  -3   0   27.20    9.00
  13  -3   0   12.60   16.60
 -13  -3   0   23.80    6.80
 -13   3   0   22.90    8.70
  13   3   0   26.80    6.80
  13   3   0   34.70    7.40
 -13   3   0   20.10    8.90
  13   3   0   33.40    8.60
 -13   3   0   25.80    3.70
  13   3   0   26.40    8.70
  14  -3   0  362.16   37.20
  14  -3   0  365.26   36.80
  14  -3   0  416.86   39.00
 -14  -3   0  356.66   36.10
  14  -3   0  375.36   37.60
  14  -3   0  366.16   48.70
  14   3   0  388.16   38.40
 -14   3   0  435.46   39.40
 -14   3   0  413.86   39.70
  14   3   0  355.86   36.90
  14   3   0  289.57   35.70
  14   3   0  360.36   38.00
  15  -3   0  327.57   34.90
  15  -3   0  319.17   35.40
 -15  -3   0  335.17   34.30
  15  -3   0  327.37   35.60
  15  -3   0  358.36   38.60
 -15   3   0  358.56   37.00
  15   3   0  376.36   37.90
  15   3   0  298.87   34.60
  15   3   0  389.06   36.00
  16  -3   0   40.30   14.30
  16  -3   0   20.10   12.10
 -16  -3   0   32.00   12.70
  16  -3   0   23.30    9.10
  16   3   0   26.90   10.20
  16   3   0   28.70   10.80
  16   3   0   30.90   11.00
 -16   3   0   25.60   11.70
 -17  -3   0   27.20   12.10
  17  -3   0   11.50    9.90
  17  -3   0    9.70   11.80
  17  -3   0   30.60   11.70
  17   3   0    6.60    9.80
 -17   3   0    8.60   11.60
  17   3   0   20.20   12.50
  17   3   0   13.10   10.50
  18  -3   0  488.95   45.10
  18  -3   0  387.06   43.40
  18  -3   0  507.15   48.60
  18  -3   0  367.06   44.60
 -18  -3   0  497.35   49.60
  18   3   0  505.25   46.30
 -18   3   0  481.45   48.40
  18   3   0  359.76   44.90
  18   3   0  441.96   48.20
  19  -3   0  108.09   19.30
 -19  -3   0  149.09   24.80
  19  -3   0   95.39   16.20
  19  -3   0  101.79   16.30
  19  -3   0  115.69   20.90
  19   3   0  140.29   20.10
  19   3   0  123.29   21.50
 -19   3   0  151.78   25.10
  19   3   0  103.09   20.10
  20  -3   0   33.80   17.30
  20  -3   0   51.89   16.70
  20  -3   0   49.70   13.20
 -20  -3   0   48.20   22.50
  20   3   0   32.50   14.10
  20   3   0   31.60   13.90
 -20   3   0   55.49   18.00
 -21  -3   0  274.47   44.20
  21  -3   0  296.17   33.90
  21  -3   0  317.27   41.90
  21   3   0  362.46   35.90
  21   3   0  250.17   35.20
 -21   3   0  269.97   37.90
  22  -3   0  120.49   18.20
  22  -3   0  102.09   20.50
 -22   3   0   98.79   29.80
  22   3   0   85.99   19.20
  22   3   0   95.89   18.00
 -22   3   0   86.09   31.80
 -23   3   0   39.40   31.40
  23   3   0   29.80   13.00
  23   3   0   19.40   29.40
  24  -3   0  341.77   48.10
  24   3   0  241.88   35.70
   0  -4   0   69.09    7.70
   0  -4   0   75.29    6.70
   0  -4   0   60.19    7.70
   0  -4   0   55.79    8.90
   0  -4   0   84.89   10.30
   0   4   0   68.09    8.80
   0   4   0   83.09    8.50
  -1  -4   0   29.30    6.00
  -1  -4   0   35.60    6.40
   1  -4   0   35.60    4.90
   1  -4   0   25.70    3.50
  -1  -4   0   29.90    4.50
  -1  -4   0   32.80    3.40
   1  -4   0   33.60    5.00
   1  -4   0   41.90    7.60
  -1  -4   0   40.70    5.10
  -1   4   0   31.20    3.80
  -1   4   0   39.80    5.60
   1   4   0   32.80    4.60
   1   4   0   30.30    4.80
   1   4   0   39.50    3.30
   1   4   0   40.40    5.50
  -1   4   0   41.60    3.50
   1   4   0   29.50    4.70
  -1   4   0   34.50    4.30
   1   4   0   33.50    6.10
  -2  -4   0 2657.33  207.98
  -2  -4   0 2251.57  205.78
   2  -4   0 2140.19  206.18
   2  -4   0 2356.06  206.18
  -2  -4   0 2173.38  205.68
  -2   4   0 2408.86  206.48
   2   4   0 2226.88  206.08
   2   4   0 2257.67  205.98
  -2   4   0 2163.08  205.38
   2   4   0 2436.56  206.08
   2   4   0 2365.56  205.78
   2   4   0 2472.75  206.48
  -3  -4   0 1532.05  123.79
   3  -4   0 1441.86  122.99
  -3  -4   0 1237.88  121.89
   3  -4   0 1430.66  122.39
  -3  -4   0 1319.37  121.59
  -3   4   0 1452.05  122.69
   3   4   0 1461.15  122.29
   3   4   0 1389.16  121.89
   3   4   0 1364.26  122.39
  -3   4   0 1188.28  121.49
   3   4   0 1178.18  121.79
   3   4   0 1432.16  122.59
   3   4   0 1440.36  122.19
   4  -4   0   73.19   13.80
   4  -4   0   66.49    9.10
  -4  -4   0   72.29    7.90
  -4  -4   0   65.29    8.60
  -4  -4   0   74.79    7.10
   4  -4   0   86.09    9.30
  -4  -4   0   73.79    9.20
   4  -4   0   86.19   12.60
   4   4   0   67.99    9.40
   4   4   0   86.39    7.00
   4   4   0   84.19    7.00
   4   4   0   77.99    9.30
  -4   4   0   78.79    9.40
   4   4   0   73.89    8.70
  -4   4   0   76.49    9.50
  -4   4   0   90.19    7.40
   4   4   0   73.69    9.10
  -4   4   0   76.79    7.30
   4   4   0   69.69    8.90
   4   4   0   87.69    9.00
   4   4   0   79.69    9.00
  -5  -4   0 1096.19  103.69
   5  -4   0 1146.69  105.09
  -5  -4   0 1280.07  104.49
   5  -4   0 1053.39  110.09
   5  -4   0 1204.38  104.79
   5  -4   0 1330.37  109.09
   5   4   0 1147.79  104.59
   5   4   0 1159.18  104.69
   5   4   0 1186.78  104.49
  -5   4   0 1193.38  105.09
   5   4   0 1167.18  104.79
   5   4   0 1045.20  104.29
  -5   4   0 1166.58  105.09
   5   4   0 1185.48  104.59
   6  -4   0  679.23   73.19
   6  -4   0  762.82   67.59
   6  -4   0  726.13   67.79
   6  -4   0  800.82   71.89
  -6  -4   0  647.84   66.09
   6  -4   0  678.13   67.09
  -6   4   0  791.22   67.99
   6   4   0  828.62   67.29
   6   4   0  727.53   67.19
   6   4   0  789.22   67.39
  -6   4   0  630.14   66.29
   6   4   0  762.82   67.19
  -6   4   0  797.92   67.89
   6   4   0  794.82   67.59
   6   4   0  799.42   67.49
   6   4   0  730.33   67.29
   7  -4   0   73.99    9.90
   7  -4   0   78.09   13.80
   7  -4   0   94.19   10.40
   7  -4   0   72.59   15.70
  -7  -4   0   70.59    7.70
   7  -4   0   79.89   10.40
   7   4   0   82.49    9.90
  -7   4   0   73.29    7.40
   7   4   0   78.19    9.70
  -7   4   0   71.29   10.20
   7   4   0   98.89   10.30
   7   4   0   79.49    9.50
  -7   4   0   82.59    7.80
   7   4   0   74.39    9.70
   7   4   0   87.69    9.80
  -7   4   0   81.39   10.50
   7   4   0   84.49   10.10
   8  -4   0  546.35   51.39
   8  -4   0  555.64   52.69
   8  -4   0  581.64   52.09
   8  -4   0  525.45   50.99
   8  -4   0  457.25   57.79
  -8  -4   0  531.35   50.19
  -8  -4   0  606.24   53.09
   8  -4   0  609.54   57.19
   8   4   0  564.04   51.79
  -8   4   0  612.34   52.59
   8   4   0  584.64   51.79
   8   4   0  607.24   52.29
  -8   4   0  525.45   49.90
  -8   4   0  583.94   52.59
   8   4   0  546.85   51.59
   8   4   0  570.54   51.89
   8   4   0  562.04   51.69
   8   4   0  595.04   51.79
   9  -4   0  201.98   21.10
   9  -4   0  202.18   20.20
   9  -4   0  166.08   19.70
   9  -4   0  179.28   20.60
  -9  -4   0  196.18   21.00
   9  -4   0  161.18   24.30
   9   4   0  182.98   20.10
   9   4   0  211.38   20.70
  -9   4   0  174.88   17.40
   9   4   0  210.98   20.00
   9   4   0  179.88   20.60
  -9   4   0  207.58   21.20
  -9   4   0  220.28   17.70
   9   4   0  191.58   19.90
   9   4   0  201.78   20.00
   9   4   0  170.58   19.80
  -9   4   0  216.38   21.60
  10  -4   0   19.30    7.10
  10  -4   0   30.60    7.60
 -10  -4   0   15.10    3.80
  10  -4   0   14.30   10.50
  10  -4   0   16.00    6.30
  10  -4   0   22.80    6.90
 -10  -4   0   26.90    7.00
  10  -4   0   12.40    9.10
  10   4   0   22.40    6.20
  10   4   0   17.00    6.70
 -10   4   0   20.50    3.00
  10   4   0   16.40    5.60
  10   4   0   19.10    5.80
  10   4   0   20.70    7.20
  10   4   0   18.00    5.50
 -10   4   0   14.00    7.50
 -10   4   0   21.20    7.60
 -10   4   0   15.90    2.60
  10   4   0   16.90    6.10
  11  -4   0  437.56   42.80
  11  -4   0  489.15   44.30
  11  -4   0  426.96   44.30
 -11  -4   0  430.86   41.60
 -11  -4   0  430.06   43.20
  11  -4   0  480.15   44.00
  11  -4   0  491.95   50.29
 -11   4   0  472.95   45.00
 -11   4   0  487.75   44.70
  11   4   0  487.45   43.50
  11   4   0  458.15   43.20
  11   4   0  470.05   43.20
  11   4   0  434.06   43.10
  11   4   0  416.96   43.00
  11   4   0  447.26   43.70
 -11   4   0  385.06   40.60
  11   4   0  479.55   44.20
 -11   4   0  510.55   40.90
  12  -4   0   50.79    9.80
 -12  -4   0   45.70    8.10
  12  -4   0   51.39   15.60
  12  -4   0   64.39   11.90
  12  -4   0   52.49   10.40
 -12  -4   0   34.40    9.10
  12  -4   0   41.20   10.40
 -12   4   0   47.40    5.70
  12   4   0   86.49   11.40
  12   4   0   55.49    9.20
  12   4   0   46.70    9.20
  12   4   0   54.39    9.60
  12   4   0   47.30    8.60
  12   4   0   61.39    9.80
 -12   4   0   56.89   11.10
 -12   4   0   62.79    6.40
 -12   4   0   64.29   12.10
  12   4   0   54.59   11.10
  13  -4   0  222.08   25.20
 -13  -4   0  227.98   24.00
  13  -4   0  277.37   28.90
  13  -4   0  192.68   27.80
  13  -4   0  254.27   36.60
  13  -4   0  235.28   26.50
  13   4   0  255.47   25.40
 -13   4   0  255.07   27.40
  13   4   0  232.68   25.10
  13   4   0  262.37   27.00
  13   4   0  231.98   27.50
  13   4   0  238.58   25.60
  13   4   0  227.98   26.10
  14  -4   0  134.99   19.50
  14  -4   0  156.98   29.30
  14  -4   0  140.79   20.00
 -14  -4   0  163.58   18.00
  14  -4   0  154.28   19.20
  14  -4   0  179.88   23.50
  14   4   0  159.18   19.30
  14   4   0  126.99   18.00
  14   4   0  147.29   18.10
  14   4   0  177.88   22.10
 -14   4   0  106.29   18.40
  15  -4   0  200.58   25.80
  15  -4   0  268.27   28.70
  15  -4   0  191.98   23.70
  15  -4   0  195.08   26.50
 -15  -4   0  193.68   23.30
  15   4   0  234.08   25.40
  15   4   0  244.88   26.30
 -15   4   0  216.88   28.30
  15   4   0  187.58   24.40
  16  -4   0   87.69   16.70
  16  -4   0  106.89   15.40
  16  -4   0   87.99   17.20
  16  -4   0  112.09   17.70
 -16   4   0   93.69   17.30
  16   4   0   78.59   15.20
  16   4   0  122.09   18.40
  17  -4   0   30.80   13.30
  17  -4   0   54.49   12.80
  17  -4   0   27.80   11.30
 -17  -4   0   37.90   15.10
  17   4   0   50.99   14.90
 -17   4   0   44.60   14.80
  17   4   0    8.80   13.00
  17   4   0   36.90   14.20
  18  -4   0   24.80   11.60
  18  -4   0   20.40   13.50
  18  -4   0   14.80   10.20
 -18  -4   0    9.20   28.50
  18  -4   0   27.80   11.40
  18   4   0   35.00   13.70
  18   4   0    0.80   13.30
  18   4   0   15.60   11.20
 -18   4   0   -1.80   12.80
  19  -4   0   35.00   12.70
 -19  -4   0   41.40   21.80
  19   4   0   39.80   14.00
 -20  -4   0  115.99   27.50
  20  -4   0  152.28   25.60
  20  -4   0   98.39   20.30
  20   4   0  141.49   21.50
 -20   4   0  173.68   28.90
  20   4   0  149.99   21.90
  21  -4   0   10.60   12.90
  21  -4   0   13.30   24.90
  21  -4   0  -11.10   13.40
 -21   4   0  -18.30   22.60
  21   4   0   20.80   16.60
  21   4   0   14.90   13.00
 -21   4   0   34.00   21.30
  22  -4   0   54.89   18.30
  22   4   0   50.79   16.60
 -22   4   0   53.69   29.20
  22   4   0   76.29   16.20
 -22   4   0  -17.20   35.10
  23  -4   0   30.40   18.80
 -23   4   0   -5.20   30.50
  23   4   0   31.00   18.80
   0  -5   0   -0.10    3.70
   0  -5   0    0.70    1.00
   0  -5   0    5.20    3.30
   0  -5   0    2.30    2.90
   0   5   0    0.80    0.90
   0   5   0   -1.10    2.50
   0   5   0    3.10    0.80
   0   5   0    2.60    2.40
   0   5   0    6.30    3.90
  -1  -5   0  309.77   29.60
  -1  -5   0  283.57   26.60
  -1  -5   0  250.07   25.30
   1  -5   0  299.37   26.90
   1  -5   0  273.07   25.40
   1  -5   0  296.07   30.00
   1  -5   0  269.27   26.70
   1   5   0  286.37   27.00
  -1   5   0  278.57   26.00
  -1   5   0  267.67   27.10
   1   5   0  259.37   26.60
   1   5   0  309.57   25.20
  -1   5   0  323.17   25.30
   1   5   0  252.57   26.50
   1   5   0  282.47   26.40
   2  -5   0  682.23   59.29
   2  -5   0  628.34   55.39
  -2  -5   0  668.63   57.79
  -2  -5   0  536.55   53.79
  -2  -5   0  618.94   55.09
  -2  -5   0  600.04   54.89
   2  -5   0  587.94   55.39
   2   5   0  680.83   55.69
  -2   5   0  603.94   53.79
   2   5   0  613.54   54.99
  -2   5   0  624.44   55.89
  -2   5   0  544.25   54.29
  -2   5   0  568.24   54.29
   2   5   0  622.34   55.29
   2   5   0  600.54   55.19
  -3  -5   0 1209.98  102.39
  -3  -5   0 1140.39   99.59
   3  -5   0  953.60  105.29
   3  -5   0 1093.69  100.39
   3  -5   0 1110.39  100.19
  -3  -5   0 1000.10   99.79
   3   5   0 1200.68  100.49
   3   5   0 1183.48   99.99
  -3   5   0 1151.08  100.69
   3   5   0 1022.80   99.89
   3   5   0 1104.19   99.59
   3   5   0 1193.38  100.19
  -3   5   0 1099.29   99.09
   3   5   0 1171.88  100.09
   4  -5   0  160.08   18.70
  -4  -5   0  139.69   12.90
   4  -5   0  129.79   14.20
   4  -5   0  101.39   19.00
   4  -5   0  131.59   14.00
  -4  -5   0  118.09   11.70
  -4  -5   0  144.69   14.80
   4   5   0  130.39   14.00
   4   5   0  131.89   13.70
  -4   5   0  119.19   12.20
   4   5   0  121.69   13.30
   4   5   0  139.99   11.60
   4   5   0  140.49   11.60
   4   5   0  130.79   13.60
  -4   5   0  138.09   14.50
   4   5   0  129.99   14.10
   4   5   0  119.29   13.20
  -4   5   0  122.99   11.80
   4   5   0  123.99   14.00
   5  -5   0 1345.27  142.49
   5  -5   0 1502.75  136.59
   5  -5   0 1569.94  136.29
  -5  -5   0 1493.35  135.19
   5  -5   0 1703.33  141.29
  -5  -5   0 1497.85  136.49
   5   5   0 1341.37  135.49
   5   5   0 1561.64  136.39
  -5   5   0 1581.84  136.69
   5   5   0 1395.66  135.49
   5   5   0 1587.54  135.99
   5   5   0 1641.74  136.09
   5   5   0 1492.95  136.09
   5   5   0 1616.34  136.09
   6  -5   0 1386.26  123.49
  -6  -5   0 1348.57  121.79
   6  -5   0 1475.25  128.19
   6  -5   0 1461.45  123.19
  -6  -5   0 1221.28  121.49
   6   5   0 1418.96  123.39
  -6   5   0 1467.05  124.19
   6   5   0 1420.66  123.09
   6   5   0 1249.88  122.39
   6   5   0 1324.27  122.39
   6   5   0 1261.97  122.59
   6   5   0 1424.06  122.69
   6   5   0 1411.66  123.39
  -7  -5   0  274.97   26.10
   7  -5   0  283.17   28.40
   7  -5   0  339.57   34.10
   7  -5   0  265.47   27.70
   7  -5   0  319.27   28.20
   7  -5   0  241.18   33.80
   7   5   0  268.67   27.30
  -7   5   0  305.97   28.80
  -7   5   0  267.87   25.40
   7   5   0  317.37   27.60
   7   5   0  303.67   28.10
   7   5   0  287.37   28.00
   7   5   0  284.27   27.40
  -7   5   0  319.97   28.60
   7   5   0  306.67   27.70
  -7   5   0  236.68   25.60
   8  -5   0 2302.47  207.38
   8  -5   0 2125.29  201.08
  -8  -5   0 2112.29  199.78
   8  -5   0 2094.39  200.58
   8  -5   0 2343.77  201.78
  -8   5   0 2278.77  202.18
   8   5   0 2148.58  201.18
   8   5   0 2392.16  201.68
   8   5   0 2277.17  201.18
   8   5   0 2324.97  201.68
   8   5   0 2281.07  201.38
  -8   5   0 2275.07  202.18
   8   5   0 2438.86  201.28
   9  -5   0  255.77   31.10
   9  -5   0  258.37   25.20
   9  -5   0  212.98   23.20
   9  -5   0  253.77   24.40
  -9  -5   0  283.37   27.00
   9  -5   0  229.38   25.90
   9  -5   0  181.38   31.60
   9  -5   0  251.97   25.10
   9   5   0  270.37   25.10
   9   5   0  248.68   23.90
  -9   5   0  263.47   26.20
   9   5   0  256.77   25.00
   9   5   0  245.08   24.10
  -9   5   0  285.27   25.90
   9   5   0  227.58   23.90
   9   5   0  209.28   23.90
  -9   5   0  206.18   21.40
   9   5   0  236.68   24.00
  10  -5   0  449.46   46.70
  10  -5   0  512.25   46.40
  10  -5   0  401.26   54.49
  10  -5   0  487.55   45.20
  10  -5   0  499.85   46.70
  10  -5   0  514.45   53.39
 -10  -5   0  515.55   47.70
  10   5   0  445.46   45.60
  10   5   0  500.65   46.20
  10   5   0  501.15   46.40
 -10   5   0  556.84   43.50
  10   5   0  490.55   46.10
  10   5   0  465.65   46.90
 -10   5   0  506.25   47.10
 -10   5   0  415.76   43.20
  10   5   0  481.85   46.00
  10   5   0  491.95   45.50
  11  -5   0  871.31   82.79
  11  -5   0  764.82   73.39
  11  -5   0  864.81   75.09
 -11  -5   0  726.53   72.09
  11  -5   0  822.02   74.89
 -11  -5   0  790.52   75.39
  11  -5   0  721.83   75.09
  11   5   0  794.52   74.29
  11   5   0  834.92   74.49
  11   5   0  752.22   73.99
  11   5   0  808.82   74.09
  11   5   0  820.12   74.39
 -11   5   0  863.71   75.69
  11   5   0  857.21   74.89
 -11   5   0  863.11   71.79
  11   5   0  756.62   73.89
  12  -5   0  172.68   36.70
 -12  -5   0  220.08   26.10
 -12  -5   0  231.08   22.40
  12  -5   0  274.47   27.50
  12  -5   0  264.87   36.40
  12  -5   0  206.08   26.70
  12  -5   0  209.78   26.00
  12  -5   0  247.78   24.20
 -12   5   0  236.98   27.70
  12   5   0  245.38   25.10
  12   5   0  215.98   24.90
  12   5   0  172.98   23.60
  12   5   0  284.07   25.70
  12   5   0  238.68   26.20
  12   5   0  263.57   24.90
 -12   5   0  259.57   21.40
  12   5   0  213.68   24.10
 -12   5   0  201.58   21.00
  13  -5   0   88.39   18.50
  13  -5   0  158.78   18.00
 -13  -5   0  129.79   15.70
  13  -5   0  170.68   20.70
  13  -5   0  161.08   22.00
  13  -5   0  143.09   28.50
  13   5   0  151.48   19.20
  13   5   0  141.79   19.10
  13   5   0  173.98   19.20
  13   5   0  155.48   18.70
  13   5   0  122.69   18.00
  13   5   0  140.79   18.50
 -13   5   0  156.88   20.90
  13   5   0  161.98   17.70
  14  -5   0  264.67   26.00
  14  -5   0  239.58   27.20
  14  -5   0  164.88   36.30
  14  -5   0  207.48   23.00
 -14   5   0  250.17   26.30
  14   5   0  190.68   22.70
  14   5   0  199.68   24.00
  14   5   0  181.78   23.00
  14   5   0  235.28   23.70
 -14   5   0  159.28   18.20
  14   5   0  231.28   25.40
  15  -5   0   82.89   13.10
  15  -5   0   75.99   15.20
  15  -5   0   74.89   15.90
  15   5   0   61.39   13.00
  15   5   0   73.19   14.30
 -15   5   0   82.59   16.00
  16  -5   0  224.38   28.50
  16  -5   0  192.68   24.90
  16  -5   0  203.38   26.60
  16  -5   0  160.08   22.10
  16   5   0  178.48   24.20
 -16   5   0  200.18   27.40
  16   5   0  146.79   23.80
 -17  -5   0   48.80   16.10
  17  -5   0   16.10   13.10
  17  -5   0   31.20   11.90
  17  -5   0   24.70   15.50
  17  -5   0   11.00   12.50
 -17   5   0   28.10   15.10
  17   5   0   38.30   12.30
  17   5   0   14.90   12.30
  17   5   0   34.60   12.20
  18  -5   0  419.96   46.60
  18  -5   0  467.85   48.10
 -18  -5   0  541.45   50.69
  18  -5   0  451.45   46.70
  18  -5   0  291.37   48.60
  18   5   0  434.86   45.90
  18   5   0  320.67   45.90
 -18   5   0  417.06   48.30
  18   5   0  566.24   48.40
  19  -5   0  267.67   33.40
  19  -5   0  268.37   31.00
 -19  -5   0  224.38   37.30
  19  -5   0  168.58   28.70
  19  -5   0  232.38   30.60
  19   5   0  210.68   30.80
  19   5   0  271.17   31.30
 -19   5   0  295.37   35.40
 -20  -5   0   39.40   26.20
  20  -5   0  -14.80   14.90
  20  -5   0   -6.00   14.80
  20  -5   0    9.50   14.40
  20  -5   0   11.00   14.60
 -20   5   0    2.00   17.20
  20   5   0    1.20   12.20
  21  -5   0  317.27   47.90
  21   5   0  472.05   44.50
  22  -5   0   81.69   21.80
 -22   5   0   92.59   27.40
  22   5   0  129.89   19.50
  23  -5   0   64.59   22.60
 -23   5   0  118.39   45.60
  23   5   0   52.19   28.70
   0  -6   0 1195.28  111.29
   0  -6   0 1235.28  111.29
   0   6   0 1243.78  111.39
   0   6   0 1295.67  111.89
  -1  -6   0 1011.80   97.19
  -1  -6   0 1072.59   97.29
   1  -6   0 1067.69   97.49
  -1  -6   0 1157.28  101.09
   1  -6   0 1073.49   97.29
   1  -6   0 1142.99  101.59
   1   6   0 1173.38   97.79
  -1   6   0 1062.39   97.89
  -1   6   0 1041.10   96.49
  -1   6   0  949.80   95.89
   1   6   0 1143.79   96.99
   1   6   0 1121.39   97.39
   1   6   0 1095.59   97.29
   2  -6   0  139.89   15.10
   2  -6   0  164.08   19.10
  -2  -6   0  135.19   14.60
   2  -6   0  147.79   15.30
  -2  -6   0  128.19   15.30
  -2  -6   0  158.68   18.10
   2  -6   0  128.59   21.10
  -2   6   0  131.19   16.10
   2   6   0  141.59   15.00
  -2   6   0  147.49   13.90
   2   6   0  142.59   15.40
   2   6   0  159.18   14.60
  -2   6   0  128.19   13.40
  -2   6   0  129.19   12.80
   2   6   0  147.19   12.70
   2   6   0  152.48   15.90
   3  -6   0  592.34   70.39
   3  -6   0  688.53   64.39
  -3  -6   0  771.22   67.29
   3  -6   0  637.94   71.09
  -3  -6   0  705.03   63.59
  -3  -6   0  652.33   63.99
   3  -6   0  742.03   64.29
   3   6   0  687.83   64.09
   3   6   0  590.04   63.19
  -3   6   0  673.83   62.19
  -3   6   0  677.03   62.99
   3   6   0  763.92   64.69
  -3   6   0  696.23   62.79
   3   6   0  825.42   62.09
   3   6   0  741.73   63.99
  -3   6   0  741.13   64.79
   3   6   0  726.43   63.79
   4  -6   0  340.97   34.60
  -4  -6   0  321.77   28.40
   4  -6   0  309.97   29.70
  -4  -6   0  307.37   31.20
   4  -6   0  227.68   35.00
   4  -6   0  313.77   29.30
  -4  -6   0  244.08   29.00
  -4   6   0  317.07   30.30
   4   6   0  327.87   26.70
  -4   6   0  288.87   27.40
  -4   6   0  291.27   26.90
   4   6   0  259.87   28.30
   4   6   0  302.97   28.90
   4   6   0  317.27   26.60
   4   6   0  310.37   28.90
   4   6   0  313.87   29.40
   4   6   0  281.17   28.60
   4   6   0  309.37   28.90
   5  -6   0   12.40   10.20
  -5  -6   0   31.30    5.40
  -5  -6   0   19.50    6.10
   5  -6   0   34.70   10.40
  -5  -6   0   20.40    7.20
   5  -6   0   19.50    6.10
   5  -6   0   23.90    7.60
  -5  -6   0   28.20    6.50
   5   6   0   54.09    6.90
   5   6   0   24.70    6.20
  -5   6   0   39.80    4.20
   5   6   0   30.50    2.70
   5   6   0   32.30    2.70
   5   6   0   29.80    5.40
  -5   6   0   33.80    3.60
   5   6   0   28.80    7.20
  -5   6   0   21.70    3.40
   5   6   0   25.20    6.10
   5   6   0   40.90    6.50
   5   6   0   31.10    6.10
  -5   6   0   19.10    7.40
   6  -6   0  899.31   81.69
  -6  -6   0  956.30   80.59
   6  -6   0  964.40   87.49
   6  -6   0  920.11   82.29
   6   6   0  818.62   80.59
   6   6   0  907.51   81.19
  -6   6   0  958.70   82.39
   6   6   0  839.52   80.69
  -6   6   0  797.72   79.29
   6   6   0  963.90   81.89
   6   6   0  928.51   81.49
   6   6   0  893.51   81.29
  -6   6   0  884.91   79.39
   6   6   0  857.71   81.19
   7  -6   0  180.28   24.70
   7  -6   0  137.39   26.60
  -7  -6   0  165.68   16.60
   7  -6   0  169.28   19.20
   7  -6   0  184.68   19.30
   7   6   0  161.88   17.40
   7   6   0  157.58   18.00
  -7   6   0  150.68   15.20
   7   6   0  165.08   17.80
  -7   6   0  179.08   15.50
   7   6   0  161.08   18.50
   7   6   0  173.68   18.10
   7   6   0  170.38   18.30
  -7   6   0  196.08   20.70
   7   6   0  162.58   17.80
   8  -6   0    8.10   10.90
   8  -6   0   10.50    9.80
  -8  -6   0   12.70    3.70
   8  -6   0    7.30    6.30
   8  -6   0    4.90    5.60
   8  -6   0   15.30    5.60
   8   6   0   15.00    5.20
  -8   6   0   11.30    2.10
   8   6   0    3.40    4.70
   8   6   0   14.30    6.20
   8   6   0    6.30    4.70
   8   6   0   14.90    5.60
   8   6   0    8.10    5.00
  -8   6   0   13.50    6.90
  -8   6   0    7.80    1.60
   8   6   0    9.50    6.30
   9  -6   0  350.66   36.90
   9  -6   0  377.86   36.80
  -9  -6   0  356.96   33.40
  -9  -6   0  430.06   39.40
   9  -6   0  364.36   43.50
   9  -6   0  349.57   35.50
   9   6   0  340.17   35.60
   9   6   0  387.16   35.70
   9   6   0  362.76   35.90
   9   6   0  365.86   36.30
   9   6   0  355.56   35.40
  -9   6   0  321.77   32.80
   9   6   0  364.16   35.30
  -9   6   0  401.16   33.10
   9   6   0  369.46   35.40
  -9   6   0  421.06   38.20
 -10  -6   0   69.89    8.30
  10  -6   0   69.09   11.90
  10  -6   0   70.09   11.20
  10  -6   0   40.90   16.20
 -10  -6   0   99.39   15.40
  10  -6   0   87.39   14.40
  10  -6   0   88.99   22.00
  10  -6   0   91.09   12.60
  10   6   0   73.39   11.20
 -10   6   0   84.09    8.00
 -10   6   0   63.99    7.10
  10   6   0   61.99   10.80
  10   6   0   67.39   10.60
  10   6   0   65.89   11.60
  10   6   0   80.99   11.90
 -10   6   0   88.09   13.20
  10   6   0   77.79   11.40
 -11  -6   0  749.03   67.09
  11  -6   0  762.12   64.99
  11  -6   0  706.43   65.99
 -11  -6   0  631.94   61.19
  11  -6   0  626.34   64.19
  11  -6   0  677.13   73.29
  11  -6   0  737.23   65.19
 -11   6   0  731.33   65.99
 -11   6   0  578.34   60.69
  11   6   0  684.03   63.39
  11   6   0  766.82   64.09
  11   6   0  703.63   63.79
  11   6   0  628.14   63.49
  11   6   0  694.63   63.79
  11   6   0  682.83   63.69
 -12  -6   0    4.50   11.30
  12  -6   0    4.40    7.20
  12  -6   0   -8.90    8.80
  12  -6   0    0.00    9.10
 -12  -6   0   -3.30    4.40
  12  -6   0   -1.20   10.10
  12  -6   0   20.30   18.60
  12   6   0   10.20    7.40
 -12   6   0    1.40    8.50
  12   6   0   -3.20    6.30
  12   6   0    1.10    7.40
  12   6   0   -1.40    6.60
  12   6   0    5.80    8.10
  12   6   0   -2.40    7.00
  12   6   0    4.30    7.20
 -13  -6   0  156.88   23.70
  13  -6   0  236.58   24.20
  13  -6   0  185.78   22.60
  13  -6   0  214.98   23.80
  13  -6   0  154.08   23.90
  13   6   0  175.68   21.10
 -13   6   0  233.28   25.30
  13   6   0  197.88   22.40
  13   6   0  182.78   22.40
  13   6   0  189.38   21.80
  13   6   0  186.68   21.40
 -13   6   0  158.48   17.20
  13   6   0  208.58   22.80
  14  -6   0   36.70   11.20
  14  -6   0   58.49   16.10
  14  -6   0   62.89   34.00
  14  -6   0   23.50   10.20
  14   6   0   33.70   11.60
  14   6   0   62.19   13.50
  14   6   0   45.70   11.00
 -14   6   0   44.60    6.40
  15  -6   0   60.89   15.50
  15  -6   0   59.49   14.90
  15  -6   0   60.19   13.60
 -15   6   0   71.99   17.80
  15   6   0   65.19   13.40
  15   6   0   58.99   13.80
  15   6   0   48.50   12.60
  15   6   0   71.49   14.70
  16  -6   0   15.70   13.20
  16  -6   0   14.20   13.40
  16  -6   0   12.30   13.00
  16   6   0   19.60   12.40
 -16   6   0   10.90   13.00
  16   6   0    2.20    9.90
  16   6   0   17.40   11.20
  17  -6   0   86.59   18.50
 -17  -6   0   86.29   19.40
  17  -6   0   88.39   18.00
  17  -6   0  102.69   19.70
  17   6   0   83.79   15.90
 -17   6   0   96.09   21.50
  17   6   0   64.89   14.60
  17   6   0   45.00   15.80
 -18  -6   0   14.10   18.10
  18  -6   0   -7.10   16.10
  18  -6   0    3.90   13.90
  18   6   0   13.50   14.70
 -18   6   0    3.10   16.10
  18   6   0    6.50   11.50
  19  -6   0   44.80   15.90
  19  -6   0   23.90   16.60
 -19  -6   0  -20.20   22.50
  19  -6   0   30.40   15.00
  19   6   0   14.10   12.50
 -19   6   0   55.19   18.00
  19   6   0   18.90   12.60
 -19   6   0   32.50   17.10
  20  -6   0  145.99   22.60
  20   6   0  105.79   19.30
 -20   6   0  112.29   24.20
  20   6   0   95.19   19.50
 -20   6   0  148.49   26.30
  21  -6   0   -0.70   16.10
  21  -6   0  -13.40   26.60
 -21   6   0    3.20   27.00
  21   6   0   23.00   13.40
 -21   6   0  -18.50   23.30
  21   6   0    3.20   18.60
  22  -6   0  315.77   48.60
  22   6   0  271.17   39.10
  22   6   0  334.87   34.90
 -22   6   0  191.68   63.89
  23  -6   0  -21.80   23.50
 -23   6   0  -62.09   37.70
   0  -7   0    3.50    4.70
   0  -7   0    2.60    7.30
   0  -7   0   -5.80    3.50
   0  -7   0    1.00    5.90
   0   7   0    1.50    3.50
   0   7   0   -2.40    4.10
   0   7   0   -3.90    4.80
   0   7   0    0.00    0.90
   0   7   0    1.00    1.20
  -1  -7   0  738.83   68.69
   1  -7   0  792.92   73.79
  -1  -7   0  769.42   68.69
   1  -7   0  604.94   74.89
  -1  -7   0  769.12   73.09
   1  -7   0  744.23   68.79
   1   7   0  769.42   67.99
   1   7   0  873.01   66.59
   1   7   0  730.83   66.39
   1   7   0  780.52   68.59
  -1   7   0  761.92   69.29
  -1   7   0  661.03   66.49
  -1   7   0  753.52   67.69
  -2  -7   0   19.60    8.60
  -2  -7   0   28.80    6.10
   2  -7   0   25.30    6.20
  -2  -7   0   45.50    7.50
   2  -7   0   22.60    6.20
   2  -7   0   19.80   10.60
  -2  -7   0   27.80    9.70
   2  -7   0   25.60    9.60
  -2   7   0   28.00    4.90
  -2   7   0   25.40    3.60
   2   7   0   26.60    7.30
   2   7   0   41.60    6.50
  -2   7   0   23.00    3.10
   2   7   0   26.20    2.90
   2   7   0   31.60    3.00
   2   7   0   27.30    5.70
   2   7   0   30.50    6.10
  -2   7   0   28.90    3.60
   2   7   0   41.00    7.10
  -3  -7   0  761.02   72.99
  -3  -7   0  792.92   72.59
   3  -7   0  823.82   73.29
  -3  -7   0  841.92   76.99
   3  -7   0  776.62   73.39
   3  -7   0  833.82   78.89
  -3   7   0  728.03   71.29
   3   7   0  863.21   72.89
   3   7   0  841.02   73.39
  -3   7   0  671.73   70.69
  -3   7   0  784.22   71.49
  -3   7   0  805.82   73.89
   3   7   0  829.02   72.99
   3   7   0  820.72   72.49
   3   7   0  877.81   70.59
   3   7   0  781.12   70.59
  -4  -7   0   38.20   10.10
   4  -7   0   17.00   12.10
   4  -7   0   32.10    7.30
  -4  -7   0   39.10    9.20
   4  -7   0   39.40    8.00
   4  -7   0   31.90   11.20
  -4  -7   0   21.20    8.30
  -4  -7   0   37.20    6.60
   4   7   0   40.30    7.10
   4   7   0   27.10    7.40
   4   7   0   39.50    3.50
   4   7   0   43.60    6.90
   4   7   0   35.30    7.00
  -4   7   0   30.20    5.50
  -4   7   0   35.00    5.10
  -4   7   0   38.20    8.30
  -4   7   0   34.70    4.10
  -4   7   0   45.10    4.60
   4   7   0   37.50    3.50
   4   7   0   33.90    7.30
   5  -7   0 1404.96  121.89
  -5  -7   0 1329.57  114.09
  -5  -7   0 1116.69  116.29
   5  -7   0 1281.37  115.49
   5  -7   0 1276.67  114.89
  -5   7   0 1264.07  112.59
   5   7   0 1122.39  113.49
   5   7   0 1159.48  113.49
   5   7   0 1336.27  114.39
  -5   7   0 1425.86  115.99
   5   7   0 1307.27  114.59
  -5   7   0 1273.67  113.49
   5   7   0 1394.26  115.09
  -5   7   0 1111.49  112.19
   5   7   0 1336.47  114.49
  -5   7   0 1283.27  112.69
   6  -7   0  290.87   41.90
  -6  -7   0  287.57   33.10
   6  -7   0  348.27   39.50
  -6  -7   0  370.86   32.70
   6  -7   0  354.26   34.20
  -6   7   0  411.06   37.20
  -6   7   0  321.57   30.50
   6   7   0  414.66   34.60
   6   7   0  382.66   33.30
   6   7   0  322.07   32.20
  -7  -7   0  226.98   21.50
   7  -7   0  235.48   23.40
   7  -7   0  225.68   25.20
   7  -7   0  208.78   29.90
   7  -7   0  149.19   31.80
   7   7   0  213.88   23.10
  -7   7   0  208.18   25.00
  -7   7   0  232.68   20.00
   7   7   0  213.18   23.20
   7   7   0  224.78   23.10
   7   7   0  200.88   22.10
   7   7   0  195.58   22.40
   7   7   0  194.78   22.00
   7   7   0  223.98   22.60
   8  -7   0 1197.38  106.39
   8  -7   0 1166.48  113.99
  -8  -7   0 1185.18  104.39
   8  -7   0 1150.18  107.19
   8  -7   0 1116.99  106.19
  -8   7   0 1274.47  107.59
   8   7   0 1121.29  105.09
   8   7   0 1055.79  104.89
   8   7   0 1187.58  106.29
   8   7   0 1207.98  105.79
   8   7   0 1247.38  105.89
  -8   7   0  998.70  103.09
   8   7   0 1148.79  105.49
  -8   7   0 1294.27  103.69
   9  -7   0   84.99   14.40
   9  -7   0   91.59   12.50
  -9  -7   0  114.09   18.50
   9  -7   0   83.79   15.20
  -9  -7   0   94.19   10.70
   9  -7   0   88.89   13.50
   9  -7   0   63.39   22.90
   9  -7   0   88.09   20.60
   9   7   0   91.89   13.30
   9   7   0   91.29   12.80
  -9   7   0   80.59    8.90
   9   7   0  108.59   13.60
   9   7   0   95.39   13.30
   9   7   0   96.79   13.00
  -9   7   0  101.99    9.40
  -9   7   0   97.69   14.70
   9   7   0   69.99   12.20
  10  -7   0  248.68   26.30
  10  -7   0  221.98   28.70
  10  -7   0  258.27   37.60
  10  -7   0  169.48   36.90
 -10  -7   0  215.98   22.10
  10  -7   0  246.48   26.40
 -10  -7   0  256.97   30.40
 -10   7   0  251.37   28.80
  10   7   0  159.78   24.00
  10   7   0  278.87   25.30
  10   7   0  236.58   24.80
  10   7   0  220.08   25.00
  10   7   0  256.37   26.50
 -10   7   0  248.38   22.10
  10   7   0  258.17   26.60
  11  -7   0  263.97   27.00
  11  -7   0  265.97   42.10
 -11  -7   0  290.37   32.70
  11  -7   0  262.57   30.90
 -11  -7   0  222.58   22.90
  11  -7   0  275.07   28.10
  11   7   0  271.17   27.40
  11   7   0  252.97   27.10
  11   7   0  227.68   25.60
 -11   7   0  269.07   29.00
  11   7   0  185.88   25.70
  11   7   0  282.07   26.20
 -11   7   0  211.98   22.30
  11   7   0  252.47   26.40
  11   7   0  266.77   26.40
  12  -7   0    6.80   22.60
 -12  -7   0   17.60   13.80
  12  -7   0    7.80    7.90
  12  -7   0   11.30   12.30
  12  -7   0   12.80    9.10
  12   7   0    7.00    7.80
 -12   7   0   10.30    9.80
  12   7   0    5.50    7.40
  12   7   0   21.50    7.80
  12   7   0   -1.60    7.00
  12   7   0    5.70    6.90
 -12   7   0    8.90    2.30
  12   7   0    9.10    8.20
  12   7   0    2.80    7.80
  13  -7   0  153.18   40.00
  13  -7   0  119.09   20.40
  13  -7   0  147.69   19.60
 -13  -7   0  166.38   24.70
  13   7   0  123.49   17.50
  13   7   0  164.18   19.50
 -13   7   0  113.99   13.20
  13   7   0  130.59   18.00
  13   7   0  176.88   20.50
  14  -7   0   10.80   15.50
  14  -7   0   -0.40    9.70
  14  -7   0   10.20   11.40
  14   7   0   18.40   10.40
  14   7   0   11.50   10.50
  14   7   0    5.20    8.10
  14   7   0    4.60    9.20
  14   7   0    9.60    9.10
 -14   7   0   -0.10   13.60
  15  -7   0   21.30   12.70
  15  -7   0    2.90   13.20
  15   7   0   12.40   10.80
  15   7   0   11.90   10.60
  15   7   0    1.20   11.00
 -15   7   0  -10.40   14.70
  15   7   0    9.70   12.00
  15   7   0   -4.50    7.80
  16  -7   0   86.89   16.10
  16  -7   0   79.99   16.30
  16  -7   0   90.69   18.80
  16   7   0   53.19   14.90
  16   7   0   74.29   15.40
 -16   7   0   60.99   19.80
  16   7   0   83.39   16.20
  17  -7   0   21.20   15.20
  17  -7   0   22.20   15.40
  17  -7   0   18.00   12.70
  17   7   0   14.60   11.80
 -17   7   0   16.30   18.80
  17   7   0   20.90   11.50
  18  -7   0  149.99   23.10
  18  -7   0  115.09   21.60
 -18  -7   0  187.48   28.30
  18  -7   0  177.18   24.10
 -18   7   0  147.79   25.00
 -18   7   0  184.08   26.10
  18   7   0   97.89   20.10
  18   7   0  124.99   22.10
  19  -7   0  243.58   30.00
  19  -7   0  192.98   26.30
  19  -7   0  174.28   27.80
 -19   7   0  172.48   28.40
  19   7   0  164.98   26.10
  20  -7   0  -11.00   19.80
  20  -7   0   11.70   18.40
  20  -7   0   -3.60   29.70
  20   7   0    7.70   14.90
  20   7   0   -7.60   17.80
 -20   7   0   -0.50   23.00
  21  -7   0  255.97   32.20
  21   7   0  165.78   32.90
  21   7   0  228.58   28.80
 -21   7   0  268.37   37.40
  22  -7   0  177.78   36.40
  22   7   0  141.39   20.80
 -22   7   0  147.99   33.70
   0  -8   0  117.29   24.20
   0  -8   0  164.68   18.50
   0  -8   0  161.88   23.20
   0  -8   0  167.98   19.00
   0   8   0  223.58   19.70
   0   8   0  174.98   17.30
   0   8   0  166.18   18.20
   0   8   0  163.98   15.00
   1  -8   0  615.84   56.59
   1  -8   0  607.04   61.99
   1  -8   0  596.54   55.89
  -1  -8   0  570.84   56.29
  -1  -8   0  592.84   55.89
  -1  -8   0  647.54   61.59
  -1   8   0  602.74   56.39
   1   8   0  581.34   54.69
  -1   8   0  598.44   55.59
  -1   8   0  634.64   53.19
  -1   8   0  566.14   54.39
   1   8   0  604.54   55.59
   1   8   0  542.45   52.99
   1   8   0  604.94   53.09
   1   8   0  640.54   55.69
  -2  -8   0    3.50    7.60
  -2  -8   0    8.30    7.20
   2  -8   0    9.20   11.00
   2  -8   0   14.50    6.80
   2  -8   0   13.30    5.90
  -2  -8   0   10.10    5.80
  -2  -8   0    3.00    8.50
   2  -8   0   13.60    9.60
   2   8   0    0.20    5.70
   2   8   0    7.40    1.50
   2   8   0    5.10    6.50
  -2   8   0   10.60    3.70
  -2   8   0    7.00    1.90
   2   8   0    7.30    5.00
  -2   8   0    6.00    1.70
   2   8   0    5.80    1.20
  -2   8   0    8.30    1.60
  -2   8   0    7.90    6.30
  -3  -8   0  466.15   47.30
   3  -8   0  506.75   46.70
  -3  -8   0  520.15   46.40
   3  -8   0  373.66   54.89
   3  -8   0  485.15   53.09
   3  -8   0  505.95   48.50
  -3  -8   0  525.65   54.59
   3   8   0  456.85   46.70
   3   8   0  495.85   45.80
  -3   8   0  533.95   43.70
   3   8   0  515.35   43.40
  -3   8   0  446.16   44.00
   3   8   0  567.84   48.20
  -3   8   0  509.75   47.90
   3   8   0  529.35   47.20
   3   8   0  462.55   43.30
   3   8   0  426.06   45.30
  -4  -8   0  289.77   32.30
   4  -8   0  302.67   35.90
   4  -8   0  279.87   29.60
  -4  -8   0  293.87   27.80
  -4  -8   0  281.97   30.20
   4  -8   0  306.17   29.10
   4   8   0  282.37   24.50
  -4   8   0  308.57   30.30
  -4   8   0  244.88   25.60
   4   8   0  271.27   27.70
   4   8   0  267.97   24.50
  -4   8   0  298.97   25.00
   4   8   0  288.47   27.80
   4   8   0  243.48   27.00
   4   8   0  262.47   28.80
  -4   8   0  246.08   24.70
   4   8   0  282.67   27.90
  -5  -8   0  258.97   33.50
  -5  -8   0  305.37   29.00
   5  -8   0  216.68   39.80
   5  -8   0  256.67   29.40
   5  -8   0  280.87   30.40
   5  -8   0  291.07   37.40
  -5   8   0  334.57   26.30
  -5   8   0  257.67   26.00
  -5   8   0  320.47   31.10
   5   8   0  259.37   28.20
   5   8   0  282.87   29.20
   5   8   0  296.57   29.10
   5   8   0  315.47   29.90
  -5   8   0  269.37   27.50
   5   8   0  305.67   25.60
  -5   8   0  292.17   26.70
   5   8   0  305.07   25.60
   5   8   0  297.17   29.50
   6  -8   0 1691.03  147.59
   6  -8   0 1649.93  148.29
   6  -8   0 1625.94  154.98
  -6   8   0 1455.25  144.09
  -6   8   0 1740.13  144.29
  -6   8   0 1792.52  148.39
   6   8   0 1722.93  146.79
   6   8   0 1645.14  146.69
   6   8   0 1657.13  147.19
  -6   8   0 1556.64  145.39
   6   8   0 1588.14  146.49
   6   8   0 1485.95  145.69
   7  -8   0  413.56   41.50
   7  -8   0  434.96   49.10
   7  -8   0  429.96   39.80
  -7   8   0  424.96   36.40
   7   8   0  381.76   38.50
  -7   8   0  358.96   35.40
   7   8   0  409.16   39.30
   7   8   0  373.26   38.30
  -7   8   0  432.86   40.70
  -7   8   0  391.86   37.60
   7   8   0  409.06   38.20
   7   8   0  334.27   37.10
   7   8   0  416.16   39.10
   8  -8   0   31.00   17.50
   8  -8   0   40.40   12.40
   8  -8   0   62.69   11.50
   8  -8   0   23.40   10.00
   8  -8   0   30.40   17.30
   8   8   0   46.50    9.70
  -8   8   0   67.29    6.60
   8   8   0   54.59    8.80
   8   8   0   58.89   10.00
   8   8   0   52.09    9.80
   8   8   0   51.99    9.90
   8   8   0   57.89   10.00
  -8   8   0   42.20    8.50
  -8   8   0   59.79   12.40
  -8   8   0   51.49    5.90
  -9  -8   0  576.04   52.69
   9  -8   0  505.65   45.70
   9  -8   0  465.15   48.20
   9  -8   0  468.35   47.40
   9  -8   0  540.05   47.60
   9   8   0  508.45   46.20
   9   8   0  454.05   45.00
   9   8   0  456.45   45.60
   9   8   0  367.66   46.10
  -9   8   0  402.76   42.50
   9   8   0  491.15   46.50
   9   8   0  474.25   45.60
  -9   8   0  509.75   42.80
  -9   8   0  525.65   49.30
  10  -8   0  853.71   75.29
  10  -8   0  811.52   73.49
  10  -8   0  746.13   73.49
  10  -8   0  784.02   76.49
  10  -8   0  686.93   85.79
 -10  -8   0  941.91   79.69
  10   8   0  743.13   72.99
 -10   8   0  830.62   75.99
  10   8   0  822.02   72.79
  10   8   0  765.02   73.89
 -10   8   0  806.52   70.19
  10   8   0  751.12   73.09
  10   8   0  706.23   72.29
  11  -8   0   78.29   28.80
  11  -8   0   97.69   15.10
  11  -8   0   90.99   18.30
  11  -8   0  111.59   16.80
 -11  -8   0  132.99   23.10
  11   8   0  107.19   14.90
  11   8   0   88.79   14.30
  11   8   0  106.99   15.50
 -11   8   0   95.29   16.60
  11   8   0   79.69   13.50
  11   8   0   88.29   13.50
  12  -8   0   -1.60   33.00
 -12  -8   0    0.20   16.50
  12  -8   0   13.10   11.40
  12  -8   0   27.60    9.10
  12   8   0    9.90   10.30
 -12   8   0   11.30    3.70
  12   8   0   16.10    8.20
  12   8   0    6.90    9.70
  13  -8   0  730.43   76.19
 -13  -8   0  869.71   79.89
  13  -8   0  841.92   76.09
  13   8   0  707.93   72.09
  13   8   0  700.53   72.29
  13   8   0  729.53   73.19
  13   8   0  805.12   73.09
 -13   8   0  835.52   75.59
  13   8   0  754.72   72.49
  14  -8   0   39.80   15.70
  14  -8   0   39.80   12.90
  14  -8   0   24.80   18.70
  14   8   0    7.30   10.50
 -14   8   0   -1.10   14.90
  14   8   0   36.90   10.60
  14   8   0   36.60   11.30
  14   8   0   35.60   11.10
  14   8   0   27.00   12.90
  15  -8   0  219.38   27.30
  15  -8   0  149.39   25.20
  15   8   0  170.08   22.00
 -15   8   0  137.39   21.50
 -15   8   0  180.48   25.70
  15   8   0  201.58   23.10
  15   8   0  144.59   21.50
  15   8   0  151.58   22.80
  16  -8   0   37.00   16.50
  16  -8   0   22.80   14.30
  16   8   0   15.90   10.50
  16   8   0   -0.80   10.10
 -16   8   0   29.70   16.00
 -16   8   0   26.10   14.80
  16   8   0   13.60   11.10
  17  -8   0  353.36   40.10
 -17   8   0  349.67   38.10
  17   8   0  216.98   35.20
 -17   8   0  311.97   40.20
  18  -8   0   17.60   18.00
  18  -8   0   15.50   16.00
  18  -8   0   24.00   17.30
  18   8   0   57.19   14.60
  18   8   0   40.90   16.90
 -18   8   0   16.30   19.50
 -18   8   0   59.79   22.10
  19  -8   0  198.68   30.60
  19  -8   0  172.58   28.70
 -19   8   0  205.78   30.40
  19   8   0  218.38   27.60
 -19   8   0  204.78   35.10
  20  -8   0  212.48   30.60
  20  -8   0  268.27   33.90
  20  -8   0  183.88   29.80
 -20   8   0  201.58   31.90
  20   8   0  237.88   30.90
  21  -8   0    8.20   23.70
  21   8   0   -2.50   10.80
 -21   8   0  -43.30   37.70
 -22   8   0  197.38   38.60
   0  -9   0    6.80    7.80
   0  -9   0    5.80   11.50
   0  -9   0   -2.00    6.80
   0  -9   0   13.60   10.20
   0   9   0   -0.10    1.50
   0   9   0    0.60    1.60
   0   9   0   -7.70    6.50
   0   9   0    2.40    5.50
   1  -9   0  500.25   46.90
   1  -9   0  510.45   53.99
  -1  -9   0  479.45   48.50
  -1  -9   0  495.95   46.70
   1  -9   0  489.35   46.70
  -1  -9   0  514.75   52.89
   1   9   0  483.55   44.80
   1   9   0  487.35   46.00
  -1   9   0  437.66   44.10
  -1   9   0  499.95   46.20
  -1   9   0  475.55   42.70
   1   9   0  421.46   42.50
  -1   9   0  481.75   46.10
   1   9   0  501.75   46.10
   1   9   0  481.75   42.60
  -2  -9   0   77.09   15.90
   2  -9   0   75.29   18.10
  -2  -9   0   55.59   13.10
   2  -9   0   54.49   10.60
   2  -9   0   63.49   11.40
  -2  -9   0   47.00   15.20
  -2  -9   0   81.79   11.90
   2  -9   0   32.70   18.20
   2   9   0   53.99    9.10
  -2   9   0   74.29   10.70
   2   9   0   66.79   10.20
  -2   9   0   55.19    5.90
   2   9   0   53.29    5.70
  -2   9   0   81.79   12.00
  -2   9   0   45.80    7.90
   2   9   0   53.99   10.60
   2   9   0   60.19    5.70
   3  -9   0  248.28   36.40
   3  -9   0  277.87   28.90
  -3  -9   0  310.87   29.30
   3  -9   0  179.88   36.80
   3  -9   0  316.47   30.10
  -3  -9   0  252.37   33.80
  -3  -9   0  275.07   29.90
   3   9   0  239.18   27.70
  -3   9   0  256.47   25.30
   3   9   0  285.77   27.50
   3   9   0  270.77   28.00
   3   9   0  255.87   23.60
  -3   9   0  314.97   29.60
  -3   9   0  260.27   24.10
   3   9   0  268.87   23.70
  -4  -9   0   97.79   19.80
   4  -9   0   90.89   25.10
   4  -9   0  111.19   23.00
  -4  -9   0   72.09   17.90
   4  -9   0  103.99   16.00
   4  -9   0  120.89   15.60
   4   9   0  100.99    9.10
   4   9   0   91.79   13.90
  -4   9   0   92.09   11.80
  -4   9   0   95.49   10.70
  -4   9   0  115.09   10.30
   4   9   0  100.89    9.10
   4   9   0  102.09   13.40
   4   9   0  109.99   13.50
   4   9   0  115.39   14.40
  -4   9   0  110.89   15.70
  -4   9   0   89.69    9.60
   5  -9   0   80.89   13.80
  -5  -9   0   39.50   12.50
  -5  -9   0   71.49   15.10
   5  -9   0   67.49   20.40
   5  -9   0   80.09   14.80
   5  -9   0   65.49   19.50
   5   9   0   54.49   11.40
  -5   9   0   72.29    7.80
  -5   9   0  112.99   15.10
   5   9   0   77.29   11.40
   5   9   0   71.79    6.30
   5   9   0   61.49   10.90
  -5   9   0   58.89    7.10
  -5   9   0   69.79    9.40
   5   9   0   70.99    6.30
   6  -9   0  424.26   38.90
   6  -9   0  408.96   39.40
   6  -9   0  353.96   52.09
   6  -9   0  280.77   50.29
   6   9   0  431.26   37.50
  -6   9   0  388.06   34.70
  -6   9   0  382.26   38.90
   6   9   0  422.56   36.90
   6   9   0  380.66   36.80
   6   9   0  333.97   35.20
  -6   9   0  313.77   32.90
   7  -9   0   38.80   10.80
   7  -9   0    8.30   21.40
   7  -9   0   39.80   11.80
   7  -9   0   22.00   12.40
   7  -9   0   30.90   18.70
  -7   9   0   32.90    5.00
  -7   9   0   26.40   10.80
   7   9   0   43.60    9.10
   7   9   0   34.50    8.90
   7   9   0   23.80    9.30
  -7   9   0   51.89    6.70
   7   9   0   54.89   10.20
  -7   9   0   41.70    7.20
  -8  -9   0   89.19   18.40
   8  -9   0   49.99   22.90
   8  -9   0   74.79   15.90
   8  -9   0   59.29   10.80
   8  -9   0   46.70   28.00
   8  -9   0   61.29   14.20
   8  -9   0  101.89   14.70
   8   9   0   92.79   12.40
   8   9   0   49.80   11.90
  -8   9   0   74.89    7.70
   8   9   0   58.69   11.30
  -8   9   0   61.59   10.20
  -8   9   0   52.49    7.00
  -8   9   0   40.60   12.80
   9  -9   0    1.60    8.30
   9  -9   0    1.70   22.90
   9  -9   0   -9.50    7.10
  -9  -9   0    0.70   12.40
   9  -9   0   18.40   31.10
   9  -9   0   -3.90   11.20
   9  -9   0    9.50   10.20
  -9   9   0    4.00    6.40
  -9   9   0  -12.40    9.00
   9   9   0  -17.80    7.10
   9   9   0    4.70    7.50
   9   9   0    3.00    7.20
  -9   9   0    1.80    2.20
   9   9   0    3.60    7.30
  -9   9   0    0.20    2.50
  10  -9   0  166.08   19.40
  10  -9   0  191.08   23.50
  10  -9   0  150.68   22.00
  10  -9   0  136.29   21.60
 -10  -9   0  140.89   17.00
 -10  -9   0  177.78   28.40
 -10   9   0  150.68   21.90
  10   9   0  141.79   19.40
  10   9   0  133.39   19.40
  10   9   0  132.29   19.10
 -10   9   0  140.09   19.40
  10   9   0  132.49   18.60
  10   9   0  133.79   18.90
 -11  -9   0    9.90   18.20
  11  -9   0   18.20    9.80
  11  -9   0    8.10   11.60
  11   9   0    8.30    8.00
  11   9   0    7.30    9.40
  11   9   0   -4.90    8.80
 -11   9   0   13.00    8.70
 -11   9   0    1.50   12.10
  12  -9   0  255.47   31.90
 -12  -9   0  385.26   43.60
  12  -9   0  337.47   37.60
  12   9   0  308.27   33.50
 -12   9   0  315.17   35.30
  12   9   0  271.37   30.90
 -12   9   0  278.27   31.90
  12   9   0  243.78   30.70
  12   9   0  310.87   32.10
  12   9   0  246.88   30.80
  13  -9   0   17.20   11.30
  13  -9   0    9.70   14.50
 -13  -9   0  -17.10   26.50
  13  -9   0  -13.70   14.90
 -13   9   0    2.00   12.20
  13   9   0    1.70   11.00
 -13   9   0    0.00    8.20
  13   9   0    8.80    9.70
  13   9   0   -5.80    8.90
  13   9   0   -4.10    9.30
  13   9   0   -2.10   10.10
  14  -9   0  172.28   28.00
  14  -9   0  188.68   27.00
  14  -9   0  163.28   23.00
  14   9   0  195.68   24.30
  14   9   0  160.68   21.80
  14   9   0  141.29   20.70
  14   9   0  195.88   22.60
  14   9   0  171.98   24.00
 -14   9   0  147.09   24.80
 -14   9   0  130.49   22.00
  15  -9   0   23.00   11.40
  15  -9   0   21.50   14.40
  15   9   0   27.10   11.00
  15   9   0   -6.20   12.10
  15   9   0   13.00   10.70
 -15   9   0   25.30   14.50
  15   9   0    7.40   10.20
 -15   9   0   37.30   19.00
 -16   9   0   15.90   18.60
  16   9   0    2.60   12.00
  17  -9   0  292.67   38.50
  17  -9   0  277.17   38.20
  17  -9   0  289.77   35.60
 -17   9   0  205.58   32.30
  17   9   0  309.07   32.10
 -17   9   0  298.47   38.70
  17   9   0  234.28   31.80
  18  -9   0   17.40   15.90
  18  -9   0   19.90   17.40
  18  -9   0   -4.30   15.30
 -18   9   0   14.60   16.90
  18   9   0    8.30   13.40
  19  -9   0   91.59   21.20
  19  -9   0   81.59   22.60
  19  -9   0   90.99   22.00
  19   9   0   76.29   15.60
 -19   9   0  110.49   26.30
  20  -9   0   12.30   29.30
  20  -9   0  -13.80   22.30
  20   9   0   20.90   11.30
 -20   9   0   42.80   27.40
 -21   9   0   12.60   33.70
  21   9   0    8.80   10.40
   0 -10   0  151.08   20.60
   0 -10   0  169.18   28.90
   0 -10   0  169.08   23.10
   0 -10   0  120.79   29.70
   0  10   0  165.68   14.90
   0  10   0  207.58   21.20
   0  10   0  173.48   18.20
   0  10   0  175.38   19.70
   0  10   0  149.49   14.90
  -1 -10   0  763.32   65.19
  -1 -10   0  652.53   64.69
   1 -10   0  695.13   65.19
  -1 -10   0  699.33   72.29
   1 -10   0  632.34   72.49
  -1  10   0  726.93   63.39
   1  10   0  675.23   59.69
  -1  10   0  599.54   59.69
  -1  10   0  672.63   63.09
   1  10   0  693.73   63.19
  -1  10   0  678.53   59.79
  -1  10   0  642.44   61.39
   1  10   0  678.73   63.09
   2 -10   0  214.68   43.60
  -2 -10   0  299.87   35.90
  -2 -10   0  312.97   39.70
   2 -10   0  339.67   34.10
   2 -10   0  300.67   33.20
  -2 -10   0  360.66   32.40
   2 -10   0  293.67   42.10
  -2 -10   0  206.58   40.90
   2  10   0  305.17   30.20
   2  10   0  309.77   31.70
   2  10   0  341.67   31.10
   2  10   0  268.17   26.70
   2  10   0  306.97   26.80
  -2  10   0  275.27   28.60
  -2  10   0  357.16   31.60
  -2  10   0  372.76   31.70
  -2  10   0  321.27   27.10
  -2  10   0  270.47   26.90
  -3 -10   0  842.32   85.89
  -3 -10   0  960.30   80.09
   3 -10   0  816.02   80.29
   3 -10   0  900.41   90.89
  -3  10   0  882.11   79.09
   3  10   0  817.42   77.79
  -3  10   0  746.33   76.19
   3  10   0  821.42   78.69
  -3  10   0  974.50   80.99
  -3  10   0  725.73   75.19
  -3  10   0  905.91   75.39
   3  10   0  889.61   78.69
  -4 -10   0   29.70   10.00
   4 -10   0   44.40   24.50
   4 -10   0   51.59   20.20
  -4 -10   0   51.29   16.20
  -4 -10   0   27.10   15.30
   4 -10   0   33.90   12.40
   4 -10   0   51.49   12.80
  -4  10   0   36.00    4.80
   4  10   0   42.40   10.70
  -4  10   0   36.00   11.30
   4  10   0   26.10    7.40
   4  10   0   38.80    4.00
  -4  10   0   34.30    4.70
   4  10   0   36.00    9.30
   4  10   0   37.70    3.80
   5 -10   0   58.49   27.70
  -5 -10   0   40.00   15.40
   5 -10   0   90.39   15.50
   5 -10   0   54.19   22.00
  -5 -10   0   66.99   16.70
  -5 -10   0   81.29   13.50
   5 -10   0   89.59   15.00
  -5  10   0   82.39    8.60
   5  10   0   77.99   12.60
   5  10   0   75.39   12.50
   5  10   0   81.79    7.00
  -5  10   0   77.69    8.10
   5  10   0   68.99   13.10
  -5  10   0   75.39   14.60
   6 -10   0  705.33   65.29
  -6 -10   0  782.52   64.29
   6 -10   0  738.73   67.49
   6  10   0  612.74   61.69
   6  10   0  682.13   62.99
  -6  10   0  644.74   59.99
  -6  10   0  647.84   60.19
   6  10   0  615.24   63.49
   6  10   0  658.33   63.19
  -6  10   0  683.63   65.59
   7 -10   0  171.38   26.20
  -7 -10   0  211.48   23.00
   7 -10   0  245.58   26.10
   7 -10   0  217.98   27.50
  -7 -10   0  239.38   30.70
  -7  10   0  204.88   25.90
   7  10   0  208.68   23.00
   7  10   0  186.68   22.50
  -7  10   0  169.08   17.90
   7  10   0  179.98   22.50
   7  10   0  162.58   21.90
  -7  10   0  181.48   20.40
   8 -10   0   28.10    9.60
   8 -10   0   37.30   45.90
   8 -10   0   26.60   13.00
  -8 -10   0   50.89   10.20
   8 -10   0   48.00   12.80
   8 -10   0   35.90   13.30
  -8 -10   0   42.00   20.00
  -8  10   0   36.90   13.10
  -8  10   0   26.50    8.30
   8  10   0   41.40   10.60
   8  10   0   31.00   10.00
   8  10   0   25.20    9.10
   8  10   0   41.60   11.70
  -9 -10   0  144.19   27.60
   9 -10   0  144.49   21.90
   9 -10   0  135.99   21.50
  -9 -10   0  130.99   17.80
   9 -10   0  121.39   16.80
   9 -10   0  120.69   20.90
   9  10   0  143.59   20.70
  -9  10   0   98.79   15.50
   9  10   0  121.89   18.40
   9  10   0  126.29   17.30
   9  10   0  125.49   16.70
  -9  10   0  112.99   21.20
  10 -10   0 1008.00   87.29
  10 -10   0  843.52   82.89
 -10 -10   0 1105.99   91.89
  10 -10   0  867.31   85.49
  10  10   0  801.72   82.89
 -10  10   0  812.82   82.29
  10  10   0  859.11   83.29
 -10  10   0  957.40   86.59
  10  10   0  896.81   83.39
  11 -10   0  150.08   27.80
  11 -10   0  167.38   23.50
  11 -10   0  228.38   29.40
 -11 -10   0  195.48   33.60
  11  10   0  200.88   24.50
 -11  10   0  213.08   29.00
  11  10   0  186.28   23.90
  11  10   0  204.08   27.00
  11  10   0  193.98   25.70
 -11  10   0  193.78   24.60
  12 -10   0    4.50   16.70
  12 -10   0   39.60   17.20
  12 -10   0    7.40   11.10
 -12 -10   0   71.19   26.80
  12  10   0    6.00   10.30
 -12  10   0   12.70   16.50
  12  10   0   12.00   10.00
  12  10   0   24.90   12.60
  12  10   0   12.20   10.30
 -12  10   0    9.50   11.30
  13 -10   0  422.86   46.90
  13 -10   0  371.26   39.60
 -13 -10   0  418.96   57.79
  13 -10   0  322.77   47.80
  13  10   0  364.36   39.50
 -13  10   0  367.86   46.50
  13  10   0  382.76   41.50
 -13  10   0  304.17   40.90
  13  10   0  404.06   39.80
  13  10   0  413.36   40.70
  14 -10   0  169.78   27.70
  14 -10   0  166.28   23.20
  14 -10   0  162.18   30.20
 -14  10   0  122.69   23.00
  14  10   0  177.38   24.20
  14  10   0  195.78   24.50
 -14  10   0  134.79   25.80
  14  10   0  212.78   24.30
  15  10   0    4.20   11.70
  16 -10   0   82.39   22.50
  16 -10   0  103.69   21.20
  16  10   0   83.89   18.50
  16  10   0   96.19   17.70
 -16  10   0   92.99   21.60
  17 -10   0  219.28   32.80
  17 -10   0  307.47   40.30
  17 -10   0  252.97   36.60
  17  10   0  287.77   31.40
 -17  10   0  303.97   38.80
  18 -10   0    4.70   20.00
  18 -10   0    3.40   18.10
  18 -10   0   21.60   17.20
  18  10   0   18.40   13.10
  19 -10   0  115.49   23.30
 -19  10   0   80.59   23.00
  19  10   0  100.79   16.50
  20 -10   0  107.39   32.60
 -20  10   0  120.29   26.70
  20  10   0  104.89   17.70
   0 -11   0    9.40    9.00
   0 -11   0    4.90   12.30
   0 -11   0  -20.20   21.70
   0  11   0   -1.80    2.40
   0  11   0   -0.10    7.90
   0  11   0    4.00    6.70
   0  11   0   -1.50    9.30
  -1 -11   0 1061.09   87.29
   1 -11   0  966.50   87.19
  -1 -11   0  944.71   88.09
   1  11   0  975.20   85.29
  -1  11   0  948.51   84.79
   1  11   0  993.90   85.19
  -1  11   0  986.40   84.99
  -1  11   0  766.72   82.99
   1  11   0  860.31   83.39
   1  11   0  846.32   80.89
  -1  11   0  854.21   80.99
   2 -11   0  711.83   68.49
  -2 -11   0  797.22   68.79
   2 -11   0  777.72   68.89
  -2  11   0  750.72   65.99
   2  11   0  771.92   66.59
   2  11   0  649.93   64.49
   2  11   0  642.54   61.69
  -2  11   0  726.83   65.89
   2  11   0  724.63   65.89
  -2  11   0  556.14   63.29
  -2  11   0  694.33   61.99
   3 -11   0  396.36   41.60
   3 -11   0  280.87   60.89
   3 -11   0  400.06   42.70
  -3 -11   0  485.75   42.30
   3  11   0  396.26   34.60
   3  11   0  339.67   34.60
  -3  11   0  444.26   40.60
   3  11   0  372.06   37.80
  -3  11   0  322.07   36.30
   3  11   0  417.46   40.10
  -3  11   0  391.66   34.90
  -3  11   0  459.55   40.70
   3  11   0  421.76   39.40
   4 -11   0  315.67   32.20
  -4 -11   0  336.47   31.40
   4 -11   0  307.47   35.40
  -4  11   0  299.57   29.70
   4  11   0  279.47   30.10
  -4  11   0  276.97   32.90
   4  11   0  256.37   27.70
  -4  11   0  242.38   24.00
   4  11   0  250.77   28.50
   4  11   0  234.58   23.20
   5 -11   0  254.27   31.40
   5 -11   0  283.87   34.50
  -5 -11   0  280.07   29.00
   5 -11   0  142.59   48.20
   5 -11   0  248.88   31.90
  -5  11   0  232.58   22.40
   5  11   0  287.17   28.90
   5  11   0  261.67   28.80
   5  11   0  280.37   27.60
   5  11   0  216.98   21.20
  -5  11   0  275.07   32.00
   6 -11   0   32.00   15.60
  -6 -11   0   22.80   15.60
   6 -11   0    8.70   42.10
   6 -11   0   41.00   14.70
  -6 -11   0   39.40   10.70
  -6 -11   0    0.80   17.70
   6 -11   0   28.00   14.90
  -6  11   0   42.90   12.90
   6  11   0   34.80    9.40
   6  11   0   51.29   11.10
   6  11   0   47.90   12.20
  -6  11   0   27.30    4.80
   7 -11   0   16.10    7.80
  -7 -11   0    8.70   19.40
   7 -11   0  -24.00   12.80
  -7 -11   0   -9.60    8.40
   7 -11   0   16.00   14.00
   7  11   0   21.20   10.70
   7  11   0    2.50    9.50
   8 -11   0   44.20   17.30
   8 -11   0   36.10   10.50
  -8 -11   0   51.19   12.60
   8 -11   0   41.10   17.20
   8 -11   0   63.59   16.90
  -8 -11   0   46.00   19.90
   8  11   0   44.00   10.80
   8  11   0   43.70   12.10
   8  11   0   52.59   10.80
  -8  11   0   36.60   14.00
   8  11   0   59.69   12.10
   9 -11   0  250.37   34.40
   9 -11   0  220.48   29.10
   9 -11   0  214.18   33.10
   9 -11   0  303.47   35.80
  -9 -11   0  225.88   28.30
  -9 -11   0  282.77   40.20
   9  11   0  271.47   29.00
   9  11   0  231.78   27.30
   9  11   0  230.58   28.30
   9  11   0  258.27   28.70
  -9  11   0  255.07   32.40
  10 -11   0   74.39   15.50
  10 -11   0   73.89   20.60
 -10 -11   0   44.00   28.60
  10 -11   0   98.09   25.10
  10 -11   0   71.89   19.60
 -10  11   0   67.59   17.80
  10  11   0   64.79   13.30
  10  11   0   76.89   14.10
  10  11   0   50.89   12.40
  10  11   0   79.59   14.90
  11 -11   0  142.19   24.50
  11 -11   0  126.09   19.30
 -11 -11   0  175.28   34.60
  11 -11   0  195.38   26.00
  11  11   0  172.98   22.10
  11  11   0  115.39   18.80
  11  11   0  167.88   21.30
  11  11   0  153.98   21.00
 -11  11   0  117.19   22.80
  12 -11   0  386.96   44.30
  12 -11   0  455.65   53.29
  12 -11   0  450.55   51.29
 -12 -11   0  560.24   62.69
 -12  11   0  407.36   50.69
  12  11   0  426.96   43.00
  12  11   0  402.96   45.60
  12  11   0  423.66   43.80
  12  11   0  394.56   44.30
  13 -11   0   -7.30   13.30
  13 -11   0  -24.50   16.40
  13 -11   0   28.80   21.40
  13  11   0   26.70   12.10
  13  11   0   23.20   11.90
  13  11   0   18.80   11.10
  13  11   0  -26.20    9.20
 -13  11   0  -13.80   16.50
  14 -11   0  357.96   43.00
  14 -11   0  315.07   43.30
  14  11   0  294.97   32.10
  14  11   0  255.67   34.10
  14  11   0  284.27   36.30
 -14  11   0  309.57   42.90
  15 -11   0  274.07   37.60
  15  11   0  290.57   33.00
 -15  11   0  289.27   38.70
  15  11   0  260.77   35.20
  16 -11   0   23.10   19.40
  16  11   0   27.40   10.50
  16  11   0   25.20   15.00
 -16  11   0   26.80   17.40
  17 -11   0  284.87   39.70
  17 -11   0  324.07   41.40
  17  11   0  285.27   32.00
  18 -11   0   27.00   19.90
  18 -11   0   12.00   36.20
 -18  11   0   20.90   18.80
  18  11   0   25.70   12.70
  19 -11   0   46.30   21.40
  19 -11   0   23.60   39.20
 -19  11   0   16.70   21.40
  19  11   0   18.90   12.40
   0 -12   0   57.79   37.10
   0 -12   0   80.79   18.10
   0  12   0  106.49   15.20
   0  12   0  100.69   14.80
   0  12   0   68.99   11.10
   1 -12   0  104.79   18.70
  -1 -12   0   97.39   17.60
  -1 -12   0   30.10   37.00
   1 -12   0   79.59   42.50
   1 -12   0   73.69   19.80
  -1  12   0   75.29   14.30
  -1  12   0   77.19   11.30
  -1  12   0  106.19   16.90
   1  12   0  111.09   16.50
   1  12   0   79.09   12.30
   1  12   0   95.19   14.90
  -2 -12   0  227.38   29.10
   2 -12   0  222.98   31.00
   2 -12   0  114.49   49.00
   2 -12   0  197.28   27.40
   2  12   0  231.08   24.10
   2  12   0  156.28   22.90
  -2  12   0  193.98   23.70
   2  12   0  172.88   17.00
  -2  12   0  231.98   25.90
   2  12   0  178.58   22.00
  -3 -12   0  228.48   28.90
   3 -12   0  207.68   30.80
   3 -12   0  237.58   30.60
  -3  12   0  221.28   28.20
   3  12   0  191.18   25.30
  -3  12   0  215.58   25.90
   3  12   0  188.78   23.10
  -4 -12   0    8.10   16.00
   4 -12   0  -11.50   14.50
   4 -12   0    8.10   12.30
  -4 -12   0   -2.90   10.50
   4 -12   0    2.00   11.80
   4 -12   0  -25.00   51.99
   4  12   0   -1.10   11.30
  -4  12   0    0.10    3.90
   4  12   0    0.00    8.60
  -4  12   0    3.40   10.20
   5 -12   0   84.09   20.80
  -5 -12   0  116.89   18.60
   5 -12   0  103.99   21.60
   5 -12   0  103.69   22.60
  -5 -12   0  122.09   28.10
  -5  12   0  132.69   19.80
   5  12   0  112.29   16.10
   5  12   0   98.39   16.50
  -5  12   0  141.19   19.50
  -5  12   0   80.59   17.90
   5  12   0  108.99   16.70
  -6 -12   0   44.10   21.00
   6 -12   0   95.29   21.80
  -6 -12   0   70.19   14.20
   6 -12   0   58.19   16.40
   6 -12   0   56.99   19.20
  -6  12   0   79.89   16.60
   6  12   0   67.49   12.30
   6  12   0   63.59   13.80
  -6  12   0   63.69   15.60
   6  12   0   82.59   14.30
   7 -12   0   23.80   15.60
   7 -12   0   27.40   14.00
   7 -12   0   29.80   14.90
  -7 -12   0   11.10   12.40
  -7 -12   0   21.80   32.70
   7  12   0   24.70   11.00
   7  12   0   23.20   10.80
   7  12   0   19.00   10.90
  -7  12   0   23.90   13.70
   8 -12   0   51.39   19.80
  -8 -12   0   -0.70   22.40
   8 -12   0    9.70   16.30
   8 -12   0   13.50   15.00
   8  12   0   34.50   10.60
  -8  12   0   42.30   15.10
   8  12   0   56.09   13.20
   8  12   0   48.00   12.70
  -9 -12   0   24.00   14.10
   9 -12   0   53.59   17.50
  -9 -12   0   40.70   21.40
   9 -12   0   84.19   26.60
   9 -12   0   45.50   16.70
   9  12   0   45.20   12.80
  -9  12   0   75.89   17.60
   9  12   0   62.29   13.70
   9  12   0   22.40   12.90
  10 -12   0  212.98   28.80
  10 -12   0  166.28   27.10
 -10 -12   0  247.88   35.70
  10  12   0  141.19   20.10
  10  12   0  197.78   25.00
 -10  12   0  177.28   28.50
  10  12   0  152.68   23.60
  10  12   0  152.78   22.50
  11 -12   0   12.50   15.70
 -11 -12   0    8.20   30.80
  11 -12   0    3.20   15.70
  11  12   0   21.40   13.50
  11  12   0    9.50   11.10
  11  12   0  -13.30    9.80
 -11  12   0   14.40   15.00
  11  12   0   15.30   10.40
  12  12   0  120.89   27.10
  12  12   0  100.79   16.00
  13 -12   0  126.69   24.80
  13 -12   0  133.09   23.90
  13  12   0  104.89   18.10
 -13  12   0  117.99   22.60
  13  12   0   86.79   16.20
  13  12   0  109.39   18.40
  14 -12   0   51.19   24.20
  14 -12   0   78.09   19.40
  14  12   0   33.90   13.00
  14  12   0   20.90   12.10
 -14  12   0   40.10   20.90
  14  12   0   49.20   13.90
  15 -12   0   10.10   19.60
 -15  12   0   23.50   18.10
  15  12   0   -4.40   10.60
  15  12   0    1.70    9.10
  15  12   0    2.00   11.10
  16 -12   0   29.50   21.00
  16  12   0   16.00   10.20
 -16  12   0   18.50   21.20
  16  12   0   10.50   11.90
  17 -12   0   64.89   23.00
  17 -12   0   73.49   36.30
  17  12   0   59.99   15.50
 -17  12   0   54.59   19.90
  18 -12   0   -5.80   20.70
  18 -12   0   12.70   28.20
 -18  12   0   27.00   20.20
  18  12   0   25.80   10.70
   0 -13   0  -18.70   13.10
   0  13   0   -2.60    9.70
   0  13   0    2.30   10.10
   0  13   0   -1.30    8.50
   1 -13   0  144.69   45.40
   1 -13   0  210.18   35.60
   1 -13   0  302.97   36.10
  -1 -13   0  320.07   34.70
  -1  13   0  259.67   30.00
   1  13   0  277.07   31.70
   1  13   0  241.48   28.10
   1  13   0  239.28   30.20
  -1  13   0  234.48   30.00
   2 -13   0  596.74   59.09
   2 -13   0  499.25   58.79
  -2 -13   0  571.24   56.69
  -2  13   0  544.95   51.69
   2  13   0  401.66   49.00
   2  13   0  530.05   52.79
   2  13   0  521.45   51.39
  -2  13   0  526.05   51.69
  -3 -13   0   38.60   24.10
   3 -13   0   34.10   16.30
  -3 -13   0   19.10   13.70
   3 -13   0   14.80   13.90
  -3  13   0   28.00   14.30
  -3  13   0   17.00   11.60
   3  13   0   22.10   11.00
   3  13   0   40.00   12.50
  -4 -13   0  265.07   41.00
  -4 -13   0  285.77   33.60
   4 -13   0  291.07   39.30
  -4  13   0  211.58   29.10
  -4  13   0  221.18   29.20
   4  13   0  279.87   31.70
   4  13   0  181.78   27.20
   4  13   0  237.78   30.60
  -5 -13   0  189.58   35.00
  -5 -13   0  123.49   20.40
   5 -13   0  120.99   25.80
   5 -13   0  143.99   28.00
   5 -13   0  159.08   25.30
   5  13   0  110.59   17.40
  -5  13   0  122.99   19.30
   5  13   0  135.89   19.00
  -5  13   0  118.09   19.20
   5  13   0   97.19   18.30
   6 -13   0   13.70   19.10
   6 -13   0   61.79   23.00
   6 -13   0   45.40   17.30
  -6 -13   0   47.40   13.80
  -6 -13   0   82.49   24.50
  -6  13   0   69.69   14.60
   6  13   0   43.10   13.20
   6  13   0   39.80   12.00
  -6  13   0   36.20   15.40
   6  13   0   40.50   13.20
  -7 -13   0   39.80   13.00
   7 -13   0   44.30   22.50
   7 -13   0   16.50   15.30
   7 -13   0   39.20   19.50
  -7 -13   0   34.20   22.20
  -7  13   0   27.40   12.60
  -7  13   0   31.60   15.00
   7  13   0   16.50   13.80
   7  13   0   35.50   14.80
   7  13   0   27.90   12.30
   8 -13   0   11.10   24.90
   8 -13   0    0.80   15.30
   8 -13   0    7.90   15.20
  -8 -13   0   19.50   15.20
  -8 -13   0    1.10   20.40
   8  13   0    6.30   11.70
  -8  13   0    8.80   11.90
   8  13   0   20.90   10.40
   8  13   0    4.40   10.70
  -8  13   0   29.50   15.80
   9 -13   0  199.88   32.90
   9 -13   0  222.48   32.60
  -9 -13   0  265.37   43.70
   9  13   0  229.18   28.80
  -9  13   0  239.08   33.50
   9  13   0  215.78   27.10
   9  13   0  201.48   27.80
  -9  13   0  203.18   28.50
  10 -13   0   -3.60   22.50
  10 -13   0    0.60   17.10
 -10  13   0   -8.20   11.80
  10  13   0   15.10   13.90
  10  13   0    3.30   12.50
  10  13   0    1.30   11.70
 -11 -13   0   98.49   41.60
  11 -13   0  110.89   25.50
  11 -13   0   93.09   23.40
 -11  13   0  110.59   22.10
  11  13   0   95.79   17.70
 -11  13   0   94.19   18.00
  11  13   0   85.99   19.20
  12 -13   0  479.45   51.39
  12 -13   0  338.97   47.10
  12  13   0  352.06   40.30
  12  13   0  323.77   39.90
 -12  13   0  432.96   49.99
  13 -13   0   40.70   27.10
  13 -13   0   22.10   20.70
  13  13   0   24.30   12.80
  13  13   0   24.70   12.50
 -13  13   0   54.19   18.60
  14 -13   0  234.78   35.20
 -14  13   0  179.98   34.60
  14  13   0  134.89   23.60
  15 -13   0  288.77   37.20
 -15  13   0  214.78   32.80
  15  13   0  277.77   31.60
  15  13   0  231.68   31.10
 -15  13   0  284.07   38.50
  16 -13   0  -33.50   25.60
 -16  13   0  -18.70   26.80
  16  13   0  -23.10   14.40
 -16  13   0    0.80   16.30
  17 -13   0  112.09   27.20
  17 -13   0   89.39   32.10
 -17  13   0  115.99   25.00
   0 -14   0  267.27   36.90
   0 -14   0  240.98   38.50
   0  14   0  243.18   31.50
   0  14   0  273.37   31.80
   1 -14   0  149.09   25.60
  -1 -14   0  133.79   25.00
   1 -14   0  138.49   29.30
  -1 -14   0  134.29   29.70
   1  14   0  186.08   22.10
  -1  14   0  159.38   21.20
  -1  14   0  146.99   20.90
   1  14   0  146.09   22.50
   1  14   0   99.69   17.60
  -2 -14   0  124.49   23.70
   2 -14   0  103.79   26.60
  -2 -14   0  119.29   29.30
   2 -14   0  105.49   22.80
   2  14   0  126.59   19.30
  -2  14   0  163.88   20.80
   2  14   0   99.39   16.10
   2  14   0  153.08   22.00
  -2  14   0  128.19   19.50
  -3 -14   0   15.60   21.20
   3 -14   0   18.00   24.80
   3 -14   0   13.00   15.70
  -3 -14   0   15.80   15.00
   3 -14   0  -16.10   16.30
   3  14   0   -8.50   11.20
  -3  14   0   15.10   12.10
   3  14   0   18.10   13.60
   3  14   0   12.90    9.70
  -3  14   0    8.80   14.70
   4 -14   0  160.68   31.60
   4 -14   0  196.38   34.10
  -4 -14   0  206.88   40.00
  -4 -14   0  170.38   27.30
   4 -14   0  194.78   29.80
  -4  14   0  212.78   27.40
  -4  14   0  201.88   26.60
   4  14   0  212.78   26.00
   4  14   0  182.98   25.00
   4  14   0  183.68   24.80
  -5 -14   0   22.50   14.00
   5 -14   0   -6.40   18.60
   5 -14   0   16.00   23.20
   5 -14   0   23.40   19.80
  -5 -14   0   11.00   21.80
  -5  14   0   65.89   16.40
   5  14   0    5.30   13.70
   5  14   0   23.10   12.20
   5  14   0   28.80   12.90
  -5  14   0   17.60   14.60
   6 -14   0   13.30   20.50
  -6 -14   0    4.40   22.70
  -6 -14   0  -19.80   13.00
   6 -14   0  -22.90   21.40
   6 -14   0   -7.70   15.20
   6  14   0   -5.80   10.00
  -6  14   0   23.70   15.70
   6  14   0    7.30   11.80
  -6  14   0    6.90   30.10
   6  14   0   -3.80   11.00
   7 -14   0  305.47   41.50
  -7 -14   0  333.47   39.20
  -7 -14   0  211.08   46.20
   7 -14   0  267.67   44.90
   7 -14   0  317.07   41.80
  -7  14   0  320.97   38.40
   7  14   0  245.48   33.50
   7  14   0  324.07   37.80
  -7  14   0  307.67   35.60
   7  14   0  324.37   37.20
  -8 -14   0   31.80   25.90
   8 -14   0   -3.70   29.10
   9 -14   0  177.88   35.20
  -9 -14   0  258.77   43.60
   9 -14   0  305.77   41.50
  -9  14   0  223.28   30.60
  -9  14   0  222.88   30.90
   9  14   0  271.37   30.80
   9  14   0  233.48   30.30
  10 -14   0   17.00   18.90
  10 -14   0   15.30   17.90
 -10 -14   0  -37.30   32.50
 -10  14   0  -20.70   11.50
  10  14   0   -2.10   14.30
 -10  14   0    3.90   15.50
  10  14   0    3.50   13.70
  11 -14   0   -0.20   18.20
  11 -14   0   15.90   18.30
 -11 -14   0 -106.79   47.80
 -11  14   0   -8.40   14.40
 -11  14   0  -10.60   13.20
  11  14   0   16.30   12.60
  11  14   0   -2.70   11.20
  12  14   0  216.58   28.00
  12  14   0  184.88   25.30
  13 -14   0   37.90   24.70
  13 -14   0    4.20   31.40
 -13  14   0   17.70   14.10
  13  14   0   18.30   12.40
  13  14   0   29.00   12.90
 -13  14   0   45.70   16.20
  14 -14   0   20.80   24.30
  14  14   0    5.00   12.50
  14  14   0   43.40   16.40
  15 -14   0   16.50   27.40
  15  14   0  -24.40   16.20
 -15  14   0   -2.20   18.80
  15  14   0   -7.60   13.10
 -15  14   0    9.70   34.10
  16 -14   0   86.79   46.40
  16 -14   0  -17.20   23.70
   0 -15   0   -0.50   14.10
   0  15   0   -8.20   12.00
   0  15   0  -13.10   13.60
  -1 -15   0  343.27   41.10
   1 -15   0  311.07   38.20
   1  15   0  210.78   29.60
   1  15   0  250.07   31.10
  -1  15   0  190.38   30.70
  -1  15   0  250.77   31.40
  -2 -15   0  119.29   24.30
   2 -15   0  166.48   30.50
  -2  15   0  111.79   19.40
   2  15   0  113.39   21.90
   2  15   0  139.59   22.20
  -2  15   0  123.59   20.60
  -3 -15   0   13.60   25.50
   3 -15   0   25.70   33.00
   4 -15   0   42.60   24.10
  -4 -15   0   70.29   27.90
   4 -15   0   40.60   22.20
   5 -15   0  -13.60   29.60
   5 -15   0    1.20   30.00
   5 -15   0   22.10   21.60
  -5 -15   0   35.10   17.00
  -5 -15   0   58.59   27.60
  -5  15   0    4.50   12.90
   5  15   0   27.00   14.10
  -5  15   0   20.80   13.40
   5  15   0   27.50   13.00
   6 -15   0  -37.90   32.10
  -6 -15   0   61.69   34.60
  -6 -15   0   26.50   15.70
   6 -15   0   -8.90   27.20
   6 -15   0   19.70   18.20
  -6  15   0   36.40   13.90
   6  15   0   33.20   16.00
  -6  15   0   42.30   16.80
   6  15   0   37.50   14.40
  -7 -15   0   22.20   29.00
   7 -15   0  -37.20   40.70
   7 -15   0   26.40   17.60
  -7 -15   0   22.40   16.00
   7 -15   0   36.60   28.40
   7  15   0   10.80   12.90
   7  15   0   -5.00   11.90
  -7  15   0   -0.30   12.50
  -7  15   0   14.00   13.10
   8 -15   0   13.50   22.70
   8 -15   0    5.90   17.10
  -8  15   0    6.40   15.50
   8  15   0    2.00   14.10
   8  15   0  -12.40   11.60
  -8  15   0   13.60   12.40
  -9 -15   0  141.59   48.90
   9 -15   0  127.09   31.40
   9 -15   0  127.69   25.40
   9  15   0   92.39   17.90
   9  15   0  134.49   19.40
  -9  15   0  106.79   19.70
  -9  15   0  114.79   19.30
  10 -15   0   34.60   26.80
  10  15   0   26.20   14.60
  10  15   0   -7.80   24.40
  11 -15   0   52.49   23.70
  11 -15   0   52.09   23.10
  11  15   0    3.10   12.10
  11  15   0   35.20   13.40
 -11  15   0   36.00   15.20
 -11  15   0    4.40   13.60
  12 -15   0   93.29   49.50
  12 -15   0  150.08   31.70
  12  15   0  120.49   18.50
  12  15   0   81.99   17.80
 -12  15   0   97.09   18.50
  13 -15   0    0.30   30.30
  13 -15   0   70.59   60.89
 -13  15   0   23.40   16.50
  13  15   0  -18.00   21.20
 -13  15   0   24.30   22.30
  14 -15   0   75.09   49.40
  14  15   0   75.09   18.60
 -14  15   0   58.19   21.10
  14  15   0   55.59   16.80
   0 -16   0   75.29   19.80
   0 -16   0   52.99   29.20
   0  16   0   71.79   16.10
   0  16   0   74.69   18.50
  -1 -16   0    7.20   26.40
  -1 -16   0   17.70   19.10
   1 -16   0   30.40   17.00
   1 -16   0   25.00   31.70
   1  16   0   35.60   14.20
  -1  16   0   30.70   14.80
  -1  16   0   16.80   13.50
   1  16   0   32.60   13.40
   2 -16   0  100.29   22.40
  -2 -16   0   84.69   32.80
   2 -16   0  116.89   32.40
  -2 -16   0   70.39   22.20
   2  16   0   59.89   15.90
   2  16   0  113.19   18.30
  -2  16   0   63.49   18.30
  -2  16   0   72.89   17.40
  -3 -16   0   -0.10   28.50
  -3 -16   0   17.50   18.00
   3 -16   0    9.50   20.90
  -3  16   0   -8.40   12.60
   3  16   0    8.50   12.20
   3  16   0   26.80   13.80
  -3  16   0    9.90   13.10
   4 -16   0  168.18   44.40
  -4 -16   0  222.88   31.30
   4 -16   0  282.57   37.40
   4  16   0  200.48   27.00
  -4  16   0  200.18   27.40
  -4  16   0  221.48   29.60
   4  16   0  235.78   30.20
   5 -16   0   44.40   40.70
  -5 -16   0   28.60   17.80
   5 -16   0   -6.80   16.80
  -5 -16   0  -65.59   28.30
   5  16   0    2.60   11.80
   5  16   0    9.40   12.70
  -5  16   0   14.60   15.90
  -5  16   0   20.70   15.30
   6 -16   0   64.59   21.70
  -6 -16   0   21.60   35.60
   6  16   0   63.59   17.70
  -6  16   0   76.49   15.80
  -6  16   0   60.99   15.90
   6  16   0   49.40   15.30
   7 -16   0  244.28   39.20
   7  16   0  350.96   43.20
   8 -16   0  -14.20   38.30
   8 -16   0   15.70   18.90
   8  16   0    3.60   12.00
   8  16   0    8.70   15.60
  -8  16   0    6.10   14.30
  -8  16   0   -1.70   12.20
   9 -16   0  152.08   27.30
   9 -16   0   44.60   60.19
   9  16   0  136.09   19.90
  -9  16   0   84.79   20.00
   9  16   0  157.48   20.20
  -9  16   0   78.09   18.60
  10 -16   0   42.70   40.70
  10  16   0   32.10   14.60
 -10  16   0   47.10   25.30
  10  16   0   42.10   14.20
  11 -16   0   19.20   38.10
  11 -16   0   56.79   25.90
 -11  16   0  -16.70   18.90
  11  16   0   26.50   15.00
 -11  16   0   11.40   14.90
  12 -16   0  113.49   37.10
  12 -16   0   50.99   50.59
  12  16   0   92.09   21.70
 -12  16   0   25.70   18.70
  12  16   0   40.20   16.50
   0 -17   0  -47.40   41.60
   0 -17   0   13.40   19.70
   0  17   0    2.00   13.60
  -1 -17   0   57.39   25.70
  -1  17   0    2.20   20.10
   1  17   0   -0.20   19.30
  -2 -17   0   10.20   16.80
   2 -17   0  114.89   54.99
   2  17   0   10.00   13.90
  -2  17   0  -26.70   13.00
  -3 -17   0    8.00   17.50
   3 -17   0   -7.70   17.20
   3 -17   0  -48.30   47.50
   3  17   0    3.20   13.70
  -3  17   0   -4.40   12.70
   3  17   0   15.90   13.80
  -3  17   0   -2.00   14.30
   4 -17   0   67.79   55.69
   4 -17   0  -26.10   17.00
  -4 -17   0  -27.00   20.70
  -4  17   0  -18.20   12.50
  -4  17   0  -40.30   17.40
   4  17   0  -24.40   12.20
   4  17   0   14.50   14.30
   5 -17   0  -15.10   17.40
  -5  17   0   -8.90   15.50
   5  17   0  -26.60   11.90
   5  17   0    2.80   14.00
  -5  17   0  -13.70   13.70
   6 -17   0  -36.70   17.50
   6  17   0   -8.30   13.10
  -6  17   0    7.70   13.50
  -6  17   0   31.30   26.90
   6  17   0   -5.10   13.60
   7 -17   0   34.80   20.60
   7  17   0  -26.10   15.30
  -7  17   0   35.80   20.80
   7  17   0   19.60   17.20
  -7  17   0   -5.50   15.10
   8  17   0  -24.90   18.10
   8  17   0  -35.40   24.70
  -8  17   0    5.70   17.20
  -8  17   0   -9.30   14.10
   9 -17   0    1.60   24.40
   9  17   0   11.90   16.40
  -9  17   0  -15.40   16.70
   9  17   0   14.50   14.70
  -9  17   0  -28.40   30.50
  10 -17   0   -9.50   29.80
 -10  17   0   12.20   17.90
  10  17   0   46.30   26.20
   0  18   0   25.50   28.20
   0  18   0   45.80   17.60
  -1 -18   0   -1.00   25.80
  -1  18   0  -28.50   18.70
  -1  18   0    6.10   16.30
   1  18   0  -18.60   16.20
  -2 -18   0   56.29   23.30
   2  18   0   -2.70   22.40
   2  18   0   14.60   16.40
  -2  18   0  -20.70   16.50
  -2  18   0   12.80   26.50
   3 -18   0   19.40   30.60
   3  18   0   61.69   18.00
   3  18   0   16.70   27.80
  -3  18   0   40.80   17.00
   4 -18   0   86.29   25.60
   4  18   0  109.29   20.80
   4  18   0  124.09   19.40
  -4  18   0   75.39   20.20
   5 -18   0    3.40   22.90
   5  18   0   17.60   15.20
  -5  18   0   47.10   17.90
  -5  18   0   -9.50   30.70
   5  18   0   -8.10   27.30
   6 -18   0   10.00   41.00
   6  18   0   35.00   23.70
   6  18   0   71.49   20.00
  -7  18   0  214.08   31.60
   7  18   0  209.18   32.30
  24   0  -1    7.20   18.50
  23   0  -1   20.00   15.70
 -23   0   1   -5.30   66.69
 -22   0   1    0.90   22.40
  22   0  -1   -6.20   10.10
  21   0  -1    0.10   16.10
 -21   0   1   16.00   21.80
  20   0  -1   -7.00   10.50
  20   0  -1   -7.70   15.20
  19   0  -1   -2.90   12.60
  19   0  -1    5.80   15.10
  19   0  -1    5.80   10.10
 -19   0   1   -7.60   15.70
 -18   0   1  -16.60   13.20
  18   0  -1    1.20   11.00
  18   0  -1   -0.70    9.30
  18   0  -1    0.10   10.80
  17   0  -1  -12.50    9.20
 -17   0   1    7.80   12.80
  17   0  -1   -4.90    8.80
 -17   0   1    1.50   10.30
  16   0  -1   -7.70    7.60
 -16   0   1    5.10    9.70
  16   0  -1    1.80    4.60
 -16   0   1    9.70   11.50
  16   0  -1    4.30    8.60
  16   0  -1   -8.70   13.30
  15   0  -1    6.10   12.10
  15   0  -1   -2.30    7.10
  15   0  -1   -2.30    4.90
  15   0  -1    7.60    8.80
 -15   0   1    1.50    1.30
  15   0  -1    0.70    8.80
 -15   0   1    4.30    8.60
  15   0  -1   -4.90   13.00
 -15   0   1   -0.20    8.30
  14   0  -1   -2.50    7.70
  14   0  -1   16.20    9.90
  14   0  -1    7.80    7.30
 -14   0   1    2.00    1.60
 -14   0   1    6.60    7.30
  14   0  -1   -6.20    8.90
  14   0  -1    5.30    9.60
 -14   0   1    6.20    7.40
 -14   0   1    0.60    1.40
  14   0  -1   -1.80    5.60
  13   0  -1   -6.90    6.00
  13   0  -1    7.10    7.40
  13   0  -1    2.80    5.00
  13   0  -1    4.40    6.80
 -13   0   1    3.00    1.40
  13   0  -1   -3.00    5.70
  13   0  -1    4.40    5.90
 -13   0   1   -2.60    6.10
 -13   0   1    0.60    7.50
 -13   0   1    1.70    1.50
 -12   0   1    3.40    5.20
  12   0  -1    1.10    5.30
 -12   0   1    2.40    1.30
  12   0  -1    0.80    6.70
 -12   0   1    0.00    1.60
  12   0  -1    5.10    5.40
  12   0  -1    2.40    4.00
  12   0  -1    9.10    6.70
  12   0  -1   -2.60    6.70
 -11   0   1    1.80    4.80
  11   0  -1   -0.10    4.70
  11   0  -1   -1.30    5.60
  11   0  -1    3.70    4.00
  11   0  -1    1.40    4.00
  11   0  -1    6.30    3.50
  11   0  -1    1.70    5.20
  11   0  -1   -0.20    5.60
 -11   0   1    1.70    1.00
  10   0  -1   -2.60    3.40
  10   0  -1    2.20    3.50
  10   0  -1   -1.20    3.80
  10   0  -1   -4.30    2.80
 -10   0   1   -0.40    3.90
 -10   0   1    2.30    1.20
  10   0  -1   -0.90    3.80
 -10   0   1    1.80    0.90
  10   0  -1   -2.80    4.50
  10   0  -1    3.00    5.40
   9   0  -1   -2.60    4.30
   9   0  -1    2.50    3.90
  -9   0   1   11.80    5.80
  -9   0   1    1.50    1.30
  -9   0   1    1.00    2.80
  -9   0   1    3.10    0.90
   9   0  -1   -0.30    2.20
   9   0  -1    3.70    3.10
   9   0  -1   -3.50    3.80
   9   0  -1   -0.80    3.50
  -8   0   1    1.20    0.70
   8   0  -1    1.80    3.50
   8   0  -1    2.20    2.60
  -8   0   1    1.60    0.90
  -8   0   1    7.00    4.10
   8   0  -1    0.30    2.20
   8   0  -1   -0.10    3.90
   8   0  -1   -2.80    2.90
  -8   0   1    4.90    3.10
   8   0  -1   -5.70    3.90
   7   0  -1    1.20    2.80
   7   0  -1    2.00    4.50
  -7   0   1    0.60    1.00
   7   0  -1    0.70    2.60
  -7   0   1    1.50    3.50
  -7   0   1    0.40    2.50
   7   0  -1    2.80    3.10
   7   0  -1    4.30    2.60
   7   0  -1    1.90    1.80
   7   0  -1    1.90    2.80
   6   0  -1    1.00    3.70
  -6   0   1    0.30    0.50
  -6   0   1    0.40    2.70
   6   0  -1    0.90    2.30
   6   0  -1   -3.80    2.00
   6   0  -1    3.40    2.50
   6   0  -1   -2.90    2.70
   6   0  -1   -0.10    2.30
  -6   0   1    0.40    2.00
   6   0  -1    1.20    1.50
   6   0  -1    2.70    2.80
   5   0  -1    0.90    2.30
  -5   0   1    0.30    1.70
   5   0  -1    0.10    1.70
   5   0  -1    0.10    1.50
  -5   0   1    1.10    2.80
  -5   0   1    2.60    0.90
   5   0  -1    5.00    3.50
   5   0  -1   -0.10    2.10
  -5   0   1   -2.10    2.10
   5   0  -1    3.20    2.50
   5   0  -1    1.50    1.30
  -4   0   1    0.40    1.20
  -4   0   1    1.30    1.80
  -4   0   1    0.90    0.80
   4   0  -1    0.00    1.60
   4   0  -1    1.80    1.10
   4   0  -1    5.00    2.90
  -4   0   1   -0.10    1.00
   4   0  -1    0.40    0.30
  -4   0   1    0.20    0.40
   4   0  -1    1.20    1.90
   4   0  -1   -2.20    1.60
  -4   0   1    1.50    2.40
   4   0  -1    3.20    1.40
   3   0  -1    0.10    1.40
   3   0  -1   -1.00    1.40
  -3   0   1    1.50    1.00
  -3   0   1    1.80    2.90
   3   0  -1    0.30    1.40
  -3   0   1    2.30    0.90
   3   0  -1    1.20    1.20
  -3   0   1    3.20    1.50
  -3   0   1    1.60    2.50
   3   0  -1   -0.70    1.00
  -3   0   1    0.60    0.40
   3   0  -1   -2.40    1.00
  -3   0   1    1.30    0.80
  -3   0   1    5.20    2.20
   3   0  -1   -0.90    1.40
   3   0  -1    0.60    0.30
  -3   0   1    5.70    2.60
   3   0  -1    0.20    0.80
   3   0  -1    0.90    1.00
  -2   0   1    0.60    0.60
  -2   0   1   -0.50    0.50
   2   0  -1    1.40    0.30
  -2   0   1    0.60    1.20
  -2   0   1    1.60    0.30
   2   0  -1    1.00    0.60
  -2   0   1    2.90    1.60
  -2   0   1    1.20    1.30
   2   0  -1    1.80    0.90
  -2   0   1   -0.50    1.60
   2   0  -1    1.40    0.70
   2   0  -1    0.20    0.90
  -2   0   1    0.90    0.60
  -2   0   1    1.80    0.90
   2   0  -1    0.00    0.80
  -1   0   1   -0.10    0.40
  -1   0   1    1.00    0.20
  -1   0   1    1.10    0.70
  -1   0   1    1.30    0.60
   1   0  -1    0.60    0.50
  -1   0   1    1.00    0.50
  -1   0   1    1.50    0.50
   1   0  -1    1.20    0.50
  -1   0   1    2.40    0.80
   1   0  -1    1.50    0.60
   0   0  -1    0.30    0.30
   0   0  -1    0.00    0.30
   0   0  -1   -0.30    0.50
   0   0  -1   -0.10    0.30
   0   0   1    0.30    0.20
   0   0  -1   -0.10    0.30
  -1   0  -1    1.40    0.70
  -1   0  -1    2.00    0.70
   1   0   1    1.00    0.40
  -1   0  -1    0.60    0.70
  -1   0  -1    1.70    0.40
  -1   0  -1    1.20    0.50
   1   0   1    2.30    0.60
   1   0   1    1.00    0.50
  -1   0  -1    2.10    0.30
  -1   0  -1    1.30    0.60
  -1   0  -1    2.10    0.60
  -1   0  -1    0.30    0.40
   1   0   1    3.50    0.90
   1   0   1    1.00    0.50
   1   0   1    1.40    0.60
  -1   0  -1    1.60    0.50
   2   0   1    2.00    1.20
  -2   0  -1    1.10    0.30
  -2   0  -1    6.60    1.20
  -2   0  -1   -4.10    1.60
  -2   0  -1   -0.60    1.10
   2   0   1    1.60    0.90
   2   0   1   -1.20    0.80
  -2   0  -1    1.80    1.20
  -2   0  -1    1.10    1.00
   2   0   1    1.70    0.90
   2   0   1    6.70    1.30
  -2   0  -1    1.00    0.50
   2   0   1    2.30    0.90
  -2   0  -1    3.10    0.80
   2   0   1    1.20    0.30
   2   0   1    1.60    0.80
  -2   0  -1    1.60    1.10
  -2   0  -1    1.50    1.20
   3   0   1   -1.00    1.50
  -3   0  -1    3.80    2.30
   3   0   1    0.80    1.00
  -3   0  -1    0.40    2.50
  -3   0  -1    1.60    0.60
   3   0   1    1.00    1.30
   3   0   1   -0.10    0.90
   3   0   1    2.30    1.20
   3   0   1    2.30    1.20
   3   0   1    1.00    1.20
   3   0   1    1.20    1.10
  -3   0  -1    2.20    1.10
  -3   0  -1    2.00    2.10
  -3   0  -1    0.90    1.60
  -3   0  -1    1.40    0.40
  -3   0  -1    0.90    1.50
  -4   0  -1    1.40    0.60
   4   0   1    1.70    1.40
   4   0   1   -0.80    0.90
   4   0   1    5.10    2.10
  -4   0  -1    0.00    2.20
   4   0   1   -1.00    1.40
   4   0   1    3.10    1.90
  -4   0  -1    5.30    3.00
   4   0   1    1.00    1.60
  -4   0  -1    1.00    0.50
   4   0   1    0.40    1.80
  -4   0  -1    1.20    1.30
   4   0   1    0.60    1.50
   4   0   1    1.80    1.60
   4   0   1    1.50    1.70
   5   0   1    4.20    2.60
   5   0   1   -2.00    1.30
   5   0   1   -3.60    2.90
   5   0   1    2.20    2.10
   5   0   1    2.70    1.80
  -5   0  -1    2.80    3.00
  -5   0  -1    0.50    1.60
   5   0   1    9.60    2.70
   5   0   1    5.40    2.50
  -5   0  -1    0.80    0.50
   5   0   1    0.80    2.60
  -5   0  -1    1.10    0.60
   5   0   1    1.20    2.00
   5   0   1    1.90    2.10
  -6   0  -1    0.90    0.50
   6   0   1    0.30    1.70
   6   0   1   -0.60    2.10
  -6   0  -1   -2.60    1.90
   6   0   1   -1.20    2.60
   6   0   1    2.40    2.80
  -6   0  -1   -3.90    4.40
  -6   0  -1    1.40    0.70
   6   0   1   -2.20    3.10
   6   0   1   -4.00    2.80
   6   0   1    0.80    1.90
   6   0   1    2.70    2.40
   6   0   1    4.70    3.20
   6   0   1    1.60    3.00
   7   0   1    1.00    1.90
   7   0   1   -2.30    3.00
   7   0   1    3.00    2.70
  -7   0  -1    2.30    0.80
   7   0   1    6.70    3.30
  -7   0  -1    2.20    0.60
   7   0   1   -2.50    2.40
   7   0   1    2.60    3.30
   7   0   1    7.70    3.70
   7   0   1    0.10    3.80
   7   0   1    1.10    2.30
  -8   0  -1    3.20    3.10
   8   0   1   -1.20    2.80
   8   0   1   -1.30    3.30
   8   0   1    7.50    4.80
  -8   0  -1    2.80    0.70
   8   0   1    1.40    3.30
  -8   0  -1    1.80    0.90
   8   0   1    2.30    4.30
   8   0   1   -1.60    2.90
   8   0   1    1.70    2.50
   8   0   1   -0.60    2.70
   9   0   1    5.80    4.00
  -9   0  -1    3.10    1.10
   9   0   1   -0.40    4.10
   9   0   1    5.50    4.10
   9   0   1   -1.10    3.20
   9   0   1   -2.50    6.50
   9   0   1    0.50    2.80
   9   0   1    2.10    3.40
   9   0   1    2.60    3.80
   9   0   1   -1.40    2.90
  -9   0  -1    0.60    0.90
  -9   0  -1   -0.70    3.40
 -10   0  -1    1.50    1.10
 -10   0  -1    9.70    5.20
  10   0   1    3.50    5.20
  10   0   1    2.80    4.70
  10   0   1    5.80    3.30
  10   0   1    3.00    4.20
 -10   0  -1   -0.90    3.80
  10   0   1   -0.70    5.50
 -10   0  -1    0.60    0.80
  10   0   1    1.80    3.80
  10   0   1   -0.20    3.70
  11   0   1    6.60    5.60
  11   0   1   -3.50    6.20
  11   0   1    1.50    4.20
 -11   0  -1   -1.70    5.30
 -11   0  -1    1.20    4.70
 -11   0  -1    2.20    1.20
  11   0   1   -2.40    5.20
 -11   0  -1    0.40    1.10
  11   0   1   -1.80    4.30
  11   0   1    1.70    5.60
  12   0   1    1.00    6.00
 -12   0  -1    1.30    1.00
  12   0   1   -3.40    6.30
 -12   0  -1    1.00    5.20
 -12   0  -1    1.00    1.60
  12   0   1    3.50    4.60
  12   0   1   -0.40    5.80
  12   0   1    3.10    5.00
  12   0   1    2.70    7.40
 -13   0  -1   11.40    6.90
  13   0   1    7.00    7.10
  13   0   1   -8.60    6.20
  13   0   1    2.10    7.90
  13   0   1    1.00    8.20
  13   0   1    0.40    5.20
 -13   0  -1    8.70    7.80
 -13   0  -1   -0.20    1.00
  13   0   1    0.80    6.20
 -13   0  -1    0.00    1.80
  14   0   1   -3.50    6.70
  14   0   1    2.00    4.80
 -14   0  -1    0.30    1.10
  14   0   1    6.20    9.10
 -14   0  -1    1.20    1.40
  14   0   1    3.70   10.40
  14   0   1    4.90    9.70
 -14   0  -1    7.20    8.50
  14   0   1   -3.80    6.90
 -14   0  -1    0.00    7.30
  15   0   1   -8.60    7.70
 -15   0  -1   -0.40    1.30
  15   0   1    7.50   10.50
  15   0   1   -1.70    9.20
  15   0   1   -1.90    4.10
  15   0   1    4.00    7.60
  15   0   1   -1.30    8.20
 -15   0  -1    8.90    9.90
  16   0   1   -2.90    9.00
 -16   0  -1  -13.50    7.40
  16   0   1   -3.00    9.30
  16   0   1    4.00    9.20
  17   0   1   18.70   14.00
  17   0   1    5.60    9.50
 -17   0  -1    8.70   12.90
  17   0   1    5.70   10.20
  18   0   1   -3.80   11.10
  18   0   1   -6.00    9.20
 -18   0  -1  -13.50   13.60
  18   0   1   13.10   11.20
  19   0   1  -15.80   14.70
  19   0   1  -12.20   12.60
 -19   0  -1  -12.60   15.80
  19   0   1   -5.00   12.50
 -20   0  -1  -13.80   14.50
  20   0   1   -8.40   15.40
  20   0   1   -3.80   11.70
  20   0   1  -15.80   11.70
  21   0   1   -2.00   13.30
  21   0   1   -8.20   15.10
 -21   0  -1   45.30   24.40
 -22   0  -1   70.09   32.20
  23   0   1    5.90   12.60
  23   0   1    3.20   15.50
  24   0   1   -6.20    9.70
  24   0   1  -21.10   19.40
  24  -1  -1   -3.20   18.90
  24   1  -1   25.80   20.30
  23  -1  -1  110.89   20.90
  23  -1  -1   91.99   15.80
  23   1  -1  108.79   23.90
 -22  -1   1    6.40   23.30
  22  -1  -1   -0.10   11.80
  22   1  -1    2.50   10.80
 -22   1   1   40.80   34.20
  21  -1  -1  -20.50   15.80
 -21  -1   1   13.90   18.40
 -21   1   1  -20.10   16.80
  21   1  -1   15.90   13.50
  20  -1  -1  831.72   75.09
  20  -1  -1  578.14   75.39
 -20  -1   1  772.12   75.29
  20   1  -1  803.72   73.39
  20   1  -1  720.63   73.69
  19  -1  -1  816.42   68.19
  19  -1  -1  617.64   67.79
  19  -1  -1  762.52   71.99
 -19  -1   1  762.22   71.89
  19   1  -1  552.04   67.19
  19   1  -1  636.04   67.49
 -19   1   1  770.12   72.59
  19   1  -1  760.92   70.09
  18  -1  -1  479.05   46.60
  18  -1  -1  412.66   46.60
  18  -1  -1  487.65   50.59
 -18  -1   1  517.55   49.80
  18   1  -1  425.86   48.40
  18   1  -1  485.25   48.20
  18   1  -1  417.96   46.50
 -18   1   1  486.95   49.50
  17  -1  -1 1012.00   90.99
 -17  -1   1  987.10   90.79
 -17   1   1  964.20   90.49
  17   1  -1  846.92   87.99
  17   1  -1  983.90   89.59
  17   1  -1  938.31   90.09
  16  -1  -1  233.98   28.50
 -16  -1   1  254.27   27.40
 -16  -1   1  147.99   16.10
  16  -1  -1  219.18   23.80
  16  -1  -1  201.98   23.30
  16  -1  -1  196.98   20.90
  16   1  -1  190.98   22.80
 -16   1   1  255.77   26.90
  15  -1  -1  829.92   90.09
  15  -1  -1  817.22   83.09
  15  -1  -1  957.60   85.99
  15  -1  -1  943.11   84.69
 -15  -1   1 1006.80   86.29
  15  -1  -1  835.62   84.19
 -15  -1   1  957.30   84.99
  15   1  -1  798.82   83.69
  15   1  -1  942.41   84.69
  15   1  -1  976.40   85.99
 -15   1   1  952.40   85.69
 -15   1   1  984.20   86.29
 -14  -1   1 1215.78  126.59
  14  -1  -1 1631.14  131.79
  14  -1  -1 1480.55  129.79
  14  -1  -1 1499.35  134.99
 -14  -1   1 1607.54  130.59
  14  -1  -1 1192.68  133.89
  14  -1  -1 1369.56  129.49
  14  -1  -1 1459.55  129.09
 -14  -1   1 1448.16  130.79
  14   1  -1 1647.74  131.39
 -14   1   1 1205.38  126.69
 -14   1   1 1544.95  131.19
 -14   1   1 1602.04  131.39
  14   1  -1 1383.16  129.49
  14   1  -1 1330.87  129.39
  14   1  -1 1584.34  130.29
  14   1  -1 1406.76  129.29
  13  -1  -1   18.60    9.60
 -13  -1   1   26.30    2.60
  13  -1  -1   27.50    8.50
 -13  -1   1   19.10    2.90
  13  -1  -1   16.30   10.90
 -13  -1   1   15.80    6.80
  13  -1  -1    9.40    6.30
  13  -1  -1   17.80    7.30
  13  -1  -1   32.40    9.20
 -13   1   1    7.10    6.30
  13   1  -1   19.30    7.90
 -13   1   1   18.30    2.80
  13   1  -1   20.70    8.40
  13   1  -1   10.10    4.40
  13   1  -1   21.20    7.00
  13   1  -1   13.90    6.80
  13   1  -1    8.90    6.40
 -13   1   1   13.60    8.80
 -13   1   1   21.70    3.00
  12  -1  -1   21.40    6.60
  12  -1  -1    5.20    8.70
  12  -1  -1   14.70    5.70
 -12  -1   1   21.50    6.20
  12  -1  -1   13.90    7.60
 -12  -1   1   15.50    1.90
  12  -1  -1    7.60    6.60
  12  -1  -1    5.50    5.50
 -12  -1   1   11.90    2.00
 -12   1   1   11.60    7.60
 -12   1   1   21.60    7.30
  12   1  -1   12.20    6.40
  12   1  -1   26.50    8.40
  12   1  -1   14.60    7.30
  12   1  -1   13.60    6.20
 -12   1   1   13.20    2.10
 -12   1   1   10.90    2.20
  12   1  -1   12.80    4.30
  12   1  -1   12.70    5.90
  11  -1  -1 1733.63  148.39
  11  -1  -1 1590.24  147.59
 -11  -1   1 1686.53  147.39
  11  -1  -1 1505.65  151.48
  11  -1  -1 1786.62  151.48
  11  -1  -1 1632.44  146.99
 -11  -1   1 1636.24  145.39
  11  -1  -1 1664.83  147.59
  11   1  -1 1578.34  147.29
  11   1  -1 1678.63  149.09
 -11   1   1 1586.84  145.39
  11   1  -1 1748.82  148.39
  11   1  -1 1776.52  148.89
 -11   1   1 1753.02  145.59
  11   1  -1 1646.14  147.59
  11   1  -1 1439.96  146.29
  11   1  -1 1457.15  146.39
 -11   1   1 1737.33  148.19
  10  -1  -1   97.39   14.40
  10  -1  -1   97.79   11.80
 -10  -1   1   98.09   11.30
  10  -1  -1   96.39   11.70
  10  -1  -1   84.99   15.10
 -10  -1   1   98.99    8.80
 -10  -1   1  103.79    9.00
  10  -1  -1   85.39   12.50
  10  -1  -1   96.59   11.60
 -10  -1   1   94.09   12.80
  10   1  -1  105.19   12.60
  10   1  -1   86.09   10.90
  10   1  -1   92.99   13.00
  10   1  -1   94.09   13.30
 -10   1   1  118.69   13.30
 -10   1   1  107.29    9.20
  10   1  -1   84.39   10.20
  10   1  -1   87.29   11.70
 -10   1   1   88.39    8.90
  10   1  -1   86.59   11.60
 -10   1   1   96.89   12.50
  -9  -1   1    5.60    5.70
   9  -1  -1   13.00    6.70
   9  -1  -1    5.10    2.40
  -9  -1   1    7.80    1.20
   9  -1  -1    5.50    4.00
  -9  -1   1    8.60    3.90
   9  -1  -1    8.00    4.00
  -9  -1   1    9.90    1.60
   9  -1  -1    5.60    5.00
   9  -1  -1   13.70    4.70
   9  -1  -1   10.10    5.10
  -9   1   1    7.10    1.30
   9   1  -1    9.50    4.10
  -9   1   1   11.60    1.70
   9   1  -1    5.10    4.30
  -9   1   1    8.70    5.10
  -9   1   1    4.70    4.10
   9   1  -1    7.40    4.10
   9   1  -1   13.20    4.20
  -9   1   1   12.40    5.60
   9   1  -1    1.40    2.80
   9   1  -1    9.90    3.50
   8  -1  -1   15.80    3.00
   8  -1  -1   23.60    5.50
   8  -1  -1   22.40    5.00
   8  -1  -1   31.90    7.60
   8  -1  -1   16.30    4.50
  -8  -1   1   20.50    3.00
   8  -1  -1   15.80    4.10
  -8  -1   1   22.40    2.30
  -8  -1   1   20.80    2.50
  -8  -1   1   19.20    4.20
  -8  -1   1   14.00    5.20
   8   1  -1   22.60    4.20
  -8   1   1   29.40    6.00
   8   1  -1   21.90    3.50
   8   1  -1   21.30    4.10
   8   1  -1   26.10    4.70
   8   1  -1   27.30    4.80
   8   1  -1   24.10    5.50
  -8   1   1   27.40    4.80
  -8   1   1   22.90    2.70
   8   1  -1   32.40    5.90
  -8   1   1   22.80    2.50
   8   1  -1   22.70    5.40
   7  -1  -1 2534.75  233.68
  -7  -1   1 2264.07  233.48
   7  -1  -1 2314.37  232.78
   7  -1  -1 2679.43  234.18
   7  -1  -1 2656.63  237.28
  -7  -1   1 2475.55  232.98
  -7  -1   1 2514.05  233.28
   7  -1  -1 2256.47  233.48
   7   1  -1 2491.55  233.78
   7   1  -1 2979.10  235.28
   7   1  -1 2604.64  233.58
   7   1  -1 2727.93  234.08
   7   1  -1 2558.84  233.38
   7   1  -1 3025.10  234.98
   7   1  -1 2966.90  233.98
   7   1  -1 2859.81  233.78
  -7   1   1 2589.44  233.88
   7   1  -1 3046.30  234.08
  -7   1   1 2593.54  234.08
  -6  -1   1 4147.88  403.46
   6  -1  -1 4302.37  399.86
   6  -1  -1 4512.65  399.86
  -6  -1   1 4736.63  399.56
  -6  -1   1 4044.00  399.56
   6  -1  -1 5208.18  403.76
   6  -1  -1 4190.88  399.06
   6   1  -1 4847.21  399.76
   6   1  -1 4690.63  399.66
  -6   1   1 4637.64  400.26
   6   1  -1 4460.35  399.96
   5  -1  -1  158.98   18.60
  -5  -1   1  161.88   18.30
  -5  -1   1  181.38   18.10
  -5  -1   1  234.98   20.60
   5  -1  -1  222.38   20.70
   5  -1  -1  185.68   17.80
   5  -1  -1  173.88   18.50
   5   1  -1  212.28   18.90
  -5   1   1  211.58   17.60
   5   1  -1  233.18   19.60
  -5   1   1  176.28   18.90
   5   1  -1  198.98   18.40
   5   1  -1  231.88   18.70
  -5   1   1  172.78   18.50
   5   1  -1  195.28   18.40
   5   1  -1  203.98   18.80
   5   1  -1  227.48   18.80
  -4  -1   1  682.23   55.79
  -4  -1   1  501.95   54.09
   4  -1  -1  529.15   54.39
   4  -1  -1  589.94   53.99
  -4  -1   1  576.44   53.99
  -4  -1   1  549.74   54.39
   4   1  -1  606.14   54.49
  -4   1   1  690.53   57.69
   4   1  -1  606.84   54.29
   4   1  -1  704.13   54.59
  -4   1   1  560.34   54.59
   4   1  -1  685.03   54.59
  -4   1   1  558.94   54.49
   4   1  -1  616.34   54.29
   4   1  -1  707.13   54.69
  -3  -1   1 1221.88  102.99
  -3  -1   1 1075.89  103.39
   3  -1  -1 1049.30  103.19
   3  -1  -1 1213.38  102.99
  -3  -1   1 1063.19  103.09
  -3  -1   1 1112.09  102.99
  -3  -1   1 1073.19  103.29
   3   1  -1 1216.78  103.29
   3   1  -1 1254.77  103.49
   3   1  -1 1383.46  103.39
  -3   1   1 1148.09  103.29
  -2  -1   1 2603.94  225.48
  -2  -1   1 2516.45  225.78
  -2  -1   1 2517.25  225.48
  -2  -1   1 2582.44  225.78
  -2  -1   1 2590.44  225.98
   2  -1  -1 2484.85  225.38
  -2  -1   1 2604.84  225.78
  -2  -1   1 2506.75  225.58
  -2   1   1 2466.25  225.78
   2   1  -1 2741.73  225.58
  -2   1   1 2493.75  225.88
   2  -1   1 1896.31  169.28
  -2  -1  -1 2049.40  169.28
  -2  -1  -1 1908.81  169.38
  -2  -1  -1 1777.82  169.28
  -2  -1  -1 1778.12  169.38
  -2  -1  -1 1633.64  168.88
  -2  -1  -1 2039.30  169.38
   2  -1   1 1855.01  169.48
   2  -1   1 2022.80  169.38
  -2  -1  -1 1794.32  169.48
   2  -1   1 2042.10  169.38
   2  -1   1 1654.43  169.28
   2   1   1 2072.39  169.38
  -2   1  -1 2060.29  169.38
  -2   1  -1 2008.00  169.38
   2   1   1 1949.51  169.48
  -2   1  -1 2051.19  168.88
   2   1   1 2157.08  169.38
  -2   1  -1 1642.44  169.28
   3  -1   1  427.66   33.30
   3  -1   1  335.77   33.60
  -3  -1  -1  324.27   33.90
   3  -1   1  315.67   33.90
  -3  -1  -1  311.17   33.70
   3  -1   1  359.66   33.30
  -3  -1  -1  372.86   34.10
   3  -1   1  366.46   33.60
  -3   1  -1  385.76   33.30
   3   1   1  391.16   33.70
  -3   1  -1  415.26   35.30
   3   1   1  353.26   33.00
   3   1   1  435.16   33.80
   3   1   1  344.47   33.00
   3   1   1  422.86   33.70
   3   1   1  375.36   33.70
  -3   1  -1  364.86   33.70
   3   1   1  436.96   33.60
  -3   1  -1  365.66   33.80
   3   1   1  373.06   33.60
  -4  -1  -1 2384.86  234.38
   4  -1   1 2755.42  235.08
   4  -1   1 2753.42  234.88
   4  -1   1 2616.74  234.98
   4  -1   1 2381.06  234.98
   4   1   1 2447.16  234.28
  -4   1  -1 2670.23  234.98
   4   1   1 2849.71  234.98
   4   1   1 2952.80  234.98
   4   1   1 2370.66  234.28
   4   1   1 2795.22  235.08
   4   1   1 2461.85  234.98
  -4   1  -1 3040.40  236.98
  -4   1  -1 2663.33  234.68
  -4   1  -1 2692.43  234.98
   4   1   1 2687.33  234.78
   5  -1   1 1870.01  171.18
  -5  -1  -1 1676.53  170.48
   5  -1   1 1974.50  171.28
   5  -1   1 2097.89  174.28
   5  -1   1 1911.81  170.98
   5  -1   1 1696.33  171.08
   5   1   1 2209.68  171.28
   5   1   1 1791.52  171.08
  -5   1  -1 1892.61  171.18
  -5   1  -1 1861.51  171.18
   5   1   1 1656.73  170.48
   5   1   1 2051.69  171.38
   5   1   1 2198.98  171.08
   5   1   1 1730.83  170.48
   5   1   1 1964.30  170.98
   5   1   1 2022.10  171.18
   5   1   1 2235.28  171.68
   6  -1   1  312.37   27.50
   6  -1   1  221.88   25.00
  -6  -1  -1  225.98   24.80
   6  -1   1  305.77   24.80
   6  -1   1  249.08   24.90
   6  -1   1  267.07   25.40
   6  -1   1  240.18   24.40
   6  -1   1  271.57   28.20
   6  -1   1  257.87   25.30
  -6  -1  -1  302.77   23.90
   6   1   1  271.57   25.50
   6   1   1  310.27   25.60
   6   1   1  232.78   24.30
   6   1   1  300.67   25.70
   6   1   1  237.28   25.20
   6   1   1  292.77   25.20
   6   1   1  257.77   25.20
  -6   1  -1  254.57   25.50
  -6   1  -1  265.67   23.90
   6   1   1  304.47   25.10
   6   1   1  254.57   24.90
   6   1   1  291.67   25.30
   7  -1   1  651.53   63.39
   7  -1   1  702.43   59.89
   7  -1   1  707.63   60.49
   7  -1   1  598.94   59.29
  -7  -1  -1  634.74   59.49
   7  -1   1  590.84   59.79
   7  -1   1  601.64   60.29
  -7  -1  -1  601.24   59.09
   7  -1   1  735.43   62.59
   7   1   1  723.03   60.19
   7   1   1  749.53   60.59
   7   1   1  687.63   60.09
   7   1   1  659.53   60.19
   7   1   1  638.64   59.19
  -7   1  -1  670.43   60.29
   7   1   1  612.54   59.59
   7   1   1  770.22   60.99
  -7   1  -1  695.03   60.19
   7   1   1  685.93   59.89
   7   1   1  567.84   59.29
   7   1   1  703.43   60.09
   8  -1   1   14.60   11.40
  -8  -1  -1    9.80    6.00
   8  -1   1    1.50    3.70
  -8  -1  -1    5.40    3.20
   8  -1   1    1.70    2.20
   8  -1   1   -1.80    3.20
   8  -1   1    3.80    4.60
   8  -1   1    3.10    4.70
   8  -1   1    6.40    3.10
   8  -1   1    4.80    3.70
  -8  -1  -1    4.90    0.80
   8   1   1    4.00    3.60
   8   1   1    8.90    3.80
  -8   1  -1    4.70    3.20
   8   1   1    5.50    2.50
  -8   1  -1    3.80    1.00
   8   1   1   -1.30    2.60
   8   1   1    3.20    2.70
   8   1   1    3.20    3.10
   8   1   1    3.60    3.00
   8   1   1    6.90    2.90
   8   1   1    0.60    2.70
  -8   1  -1    2.10    1.10
  -8   1  -1    3.90    3.90
   8   1   1    3.30    3.10
   9  -1   1 1692.13  156.58
   9  -1   1 1694.43  156.88
   9  -1   1 1797.32  157.38
   9  -1   1 1886.41  157.78
  -9  -1  -1 1725.53  156.58
   9  -1   1 1947.41  160.18
   9  -1   1 1595.84  160.38
  -9   1  -1 1777.22  157.28
   9   1   1 1502.55  156.58
   9   1   1 1846.22  157.58
   9   1   1 1764.22  157.08
   9   1   1 1773.12  156.88
   9   1   1 1517.85  155.88
   9   1   1 1960.70  157.78
   9   1   1 1841.82  157.78
   9   1   1 1726.03  157.08
  -9   1  -1 1741.93  157.18
   9   1   1 1913.01  157.88
  10  -1   1  240.28   24.80
  10  -1   1  278.67   27.40
 -10  -1  -1  233.88   21.70
  10  -1   1  255.47   23.70
 -10  -1  -1  247.38   21.60
  10  -1   1  243.18   24.80
 -10  -1  -1  246.88   23.90
  10  -1   1  215.88   24.20
  10  -1   1  220.88   27.90
 -10   1  -1  266.47   24.80
 -10   1  -1  244.68   21.90
 -10   1  -1  230.88   21.70
  10   1   1  197.58   22.60
  10   1   1  244.48   24.20
  10   1   1  216.58   23.20
  10   1   1  267.67   25.10
 -10   1  -1  249.68   24.40
  10   1   1  230.78   22.60
  10   1   1  277.07   24.80
  10   1   1  243.08   23.80
  10   1   1  257.47   24.70
  11  -1   1  138.89   17.40
  11  -1   1  143.79   18.00
  11  -1   1  171.58   18.40
  11  -1   1  152.68   21.80
 -11  -1  -1  162.38   14.80
  11  -1   1  170.48   18.90
  11  -1   1  146.29   22.60
 -11  -1  -1  165.98   14.70
  11   1   1  134.79   16.80
  11   1   1  182.28   17.20
  11   1   1  146.79   15.80
  11   1   1  173.58   19.10
  11   1   1  165.38   18.40
 -11   1  -1  171.88   18.20
 -11   1  -1  190.28   15.10
  11   1   1  167.18   18.00
  11   1   1  165.98   18.10
 -11   1  -1  162.18   19.20
 -12  -1  -1 3135.59  265.87
  12  -1   1 3111.79  269.37
  12  -1   1 3031.10  265.37
  12  -1   1 2980.00  265.77
 -12  -1  -1 3158.88  265.47
  12  -1   1 3304.67  266.57
  12  -1   1 2879.01  264.77
  12  -1   1 2644.94  269.07
 -12   1  -1 3020.60  265.97
 -12   1  -1 3313.97  266.37
  12   1   1 3288.07  266.57
  12   1   1 2451.25  264.07
  12   1   1 2539.55  263.47
  12   1   1 2499.35  263.27
  12   1   1 3192.28  265.77
  12   1   1 3010.40  265.47
  12   1   1 3118.69  265.67
  12   1   1 3099.39  265.47
 -13  -1  -1  208.58   25.00
 -13  -1  -1  251.67   24.50
  13  -1   1  244.38   24.50
 -13  -1  -1  203.58   19.80
  13  -1   1  206.38   28.90
  13  -1   1  281.17   27.20
  13  -1   1  260.97   29.30
  13  -1   1  233.38   23.40
  13  -1   1  236.88   24.20
  13   1   1  248.18   24.10
 -13   1  -1  222.38   25.40
  13   1   1  274.07   26.10
 -13   1  -1  198.48   20.00
 -13   1  -1  245.58   25.50
  13   1   1  175.58   22.20
 -13   1  -1  213.28   20.20
  13   1   1  230.88   22.30
  13   1   1  236.28   24.00
  14  -1   1  246.18   26.70
 -14  -1  -1  215.68   21.10
  14  -1   1  255.27   26.30
  14  -1   1  240.08   31.40
  14  -1   1  296.17   28.40
  14  -1   1  235.88   24.50
 -14  -1  -1  282.57   26.90
  14  -1   1  243.68   30.40
 -14  -1  -1  287.87   27.80
 -14   1  -1  226.28   21.60
 -14   1  -1  260.97   27.80
  14   1   1  246.98   25.80
  14   1   1  197.98   24.20
  14   1   1  304.07   28.20
 -14   1  -1  207.28   21.30
  14   1   1  270.67   26.60
  15  -1   1 1484.75  148.49
  15  -1   1 1581.54  150.38
  15  -1   1 1692.83  150.28
 -15  -1  -1 1758.82  151.48
  15  -1   1 1819.82  151.98
  15  -1   1 1607.94  154.38
  15   1   1 1596.14  150.18
 -15   1  -1 1749.82  151.58
  15   1   1 1749.43  151.58
  15   1   1 1618.94  151.48
 -16  -1  -1   33.00    3.60
  16  -1   1   50.39   10.50
  16  -1   1   46.40   10.60
 -16  -1  -1   56.99   13.70
  16  -1   1   53.09   14.60
  16  -1   1   44.40    8.30
  16   1   1   44.60   11.60
  16   1   1   39.30   10.70
 -16   1  -1   51.29   13.90
  16   1   1   43.50   12.60
 -17  -1  -1  553.94   52.99
  17  -1   1  436.76   50.59
  17  -1   1  527.55   52.19
 -17   1  -1  503.55   53.19
  17   1   1  524.25   51.09
  17   1   1  518.95   52.09
  17   1   1  490.55   50.69
  18  -1   1  -10.30    8.90
 -18  -1  -1   -8.10   13.20
  18  -1   1   -7.90    8.70
  18  -1   1   20.40   14.60
  18   1   1    3.70   10.80
  18   1   1    5.60   10.30
  18   1   1   -4.60   13.80
 -18   1  -1    1.80   12.10
 -19  -1  -1  263.17   28.30
  19  -1   1  173.48   25.00
  19  -1   1  162.38   23.30
  19  -1   1  165.28   23.50
  19   1   1  134.59   22.40
  19   1   1  127.09   22.00
 -19   1  -1  168.18   25.20
  19   1   1  180.58   24.50
 -20  -1  -1   28.30   20.00
  20  -1   1   31.50   13.50
  20  -1   1   -0.40   11.80
  20  -1   1   25.80   14.20
  20   1   1    4.50   15.60
 -20   1  -1    5.30   15.60
  20   1   1   11.60   11.10
  20   1   1  -14.80   14.90
  21  -1   1  -18.30   12.30
 -21  -1  -1   25.10   25.00
  21  -1   1  -27.20   19.10
 -21   1  -1  -39.20   21.70
  21   1   1   17.70   13.90
 -22  -1  -1  213.68   44.70
  22  -1   1  217.08   26.60
 -22   1  -1  187.98   35.40
  22   1   1  219.48   27.80
  23  -1   1  337.97   47.60
  23  -1   1  357.26   38.30
  23   1   1  352.36   46.60
  23   1   1  406.16   39.70
  24  -1   1  -28.60   19.70
  24  -1   1    2.00    9.60
  24   1   1    3.20   10.20
  24   1   1   63.09   24.80
  24  -2  -1   -6.70   29.40
  24   2  -1  -21.10   32.90
  23  -2  -1   24.10   16.60
 -23   2   1   53.89   50.69
  23   2  -1  -42.20   26.30
 -22  -2   1  106.39   31.00
  22  -2  -1  160.48   22.00
  22   2  -1  141.59   26.20
  22   2  -1  217.48   25.50
 -22   2   1  142.69   34.10
  21  -2  -1   -6.80   11.30
 -21  -2   1   20.60   23.80
  21  -2  -1   -3.40   14.30
  21   2  -1   -6.30   12.70
 -21   2   1  -14.00   16.90
  20  -2  -1   35.40   13.10
  20  -2  -1   44.70   16.20
  20  -2  -1   43.60   17.90
 -20  -2   1   51.99   20.90
  20   2  -1   24.60   14.20
 -20   2   1   32.20   16.60
  20   2  -1   52.99   16.90
  19  -2  -1  226.38   30.40
 -19  -2   1  294.37   35.30
  19  -2  -1  280.47   37.40
  19  -2  -1  280.67   29.90
  19   2  -1  260.97   35.70
  19   2  -1  210.08   31.10
  19   2  -1  263.87   32.00
 -19   2   1  342.67   36.00
  18  -2  -1   85.79   14.40
  18  -2  -1  148.29   23.10
  18  -2  -1  105.79   17.70
 -18  -2   1  121.49   21.40
  18  -2  -1   86.19   15.50
  18   2  -1  121.69   19.20
  18   2  -1   89.69   16.60
 -18   2   1  114.09   22.00
  18   2  -1  128.39   18.50
  17  -2  -1    5.80   10.00
  17  -2  -1   14.00   14.10
  17  -2  -1  -19.00    8.00
 -17  -2   1  -14.80   12.30
 -17   2   1   25.80   11.60
  17   2  -1    1.60   10.90
  17   2  -1   34.90   13.60
  17   2  -1   10.10   12.40
  16  -2  -1   38.30   12.20
  16  -2  -1   35.40   11.00
  16  -2  -1   50.19   11.70
 -16  -2   1   66.29   14.70
 -16  -2   1   36.60   10.70
  16  -2  -1   28.70    9.70
  16   2  -1   33.00   11.00
  16   2  -1   22.20    9.70
  16   2  -1   32.60   12.20
  15  -2  -1   32.20   19.10
  15  -2  -1   38.30    9.30
  15  -2  -1   49.30   11.10
  15  -2  -1   45.90   12.20
  15  -2  -1   48.30   11.40
 -15  -2   1   63.69   11.80
 -15  -2   1   46.30   12.90
 -15   2   1   74.09   14.10
  15   2  -1   54.29   10.50
  15   2  -1   44.70   11.60
 -15   2   1   41.00    5.30
 -15   2   1   68.49   14.00
  14  -2  -1   41.10   10.20
  14  -2  -1   49.80   10.40
  14  -2  -1   29.80   16.50
  14  -2  -1   26.10    9.50
 -14  -2   1   25.10    3.10
  14  -2  -1   20.70    8.60
 -14  -2   1   30.00    3.00
 -14  -2   1   38.10    8.50
 -14   2   1   48.60   11.50
 -14   2   1   45.70   11.80
  14   2  -1   40.90   10.40
 -14   2   1   28.70    3.80
  14   2  -1   49.50    9.90
  14   2  -1   29.50    8.30
  13  -2  -1   74.59   10.80
 -13  -2   1   53.79    6.30
 -13  -2   1   78.69   11.20
  13  -2  -1   78.29   11.50
  13  -2  -1   81.69   12.70
  13  -2  -1   89.89   18.90
 -13  -2   1   65.89    6.20
  13  -2  -1   66.39   16.30
  13   2  -1   75.39   10.30
 -13   2   1   72.69   12.80
  13   2  -1   81.99   12.60
 -13   2   1   74.29    7.20
  13   2  -1   81.09   13.00
 -13   2   1   74.09   12.70
 -13   2   1   64.39    6.60
 -12  -2   1  377.66   39.80
  12  -2  -1  510.05   44.30
  12  -2  -1  508.35   48.70
  12  -2  -1  452.15   42.50
 -12  -2   1  418.96   39.70
  12  -2  -1  466.35   42.80
  12  -2  -1  478.05   43.10
  12  -2  -1  368.26   47.80
 -12  -2   1  493.35   42.60
  12   2  -1  466.75   42.60
  12   2  -1  517.45   44.10
 -12   2   1  509.65   40.30
 -12   2   1  460.75   43.60
 -12   2   1  392.56   39.90
 -12   2   1  497.85   44.00
  12   2  -1  389.36   41.50
  11  -2  -1  403.16   37.30
 -11  -2   1  380.76   37.30
  11  -2  -1  322.07   37.30
 -11  -2   1  403.36   34.70
  11  -2  -1  428.46   38.60
  11  -2  -1  420.16   37.20
  11  -2  -1  345.97   42.30
 -11   2   1  411.96   39.30
  11   2  -1  417.76   37.70
  11   2  -1  335.87   34.80
  11   2  -1  379.36   37.00
  11   2  -1  425.06   36.20
 -11   2   1  396.06   38.40
 -11   2   1  448.16   35.20
  11   2  -1  415.26   36.20
  11   2  -1  340.77   36.50
 -11   2   1  355.16   34.80
  11   2  -1  415.06   38.60
  10  -2  -1  224.28   24.60
  10  -2  -1  194.58   20.90
  10  -2  -1  183.98   20.00
 -10  -2   1  192.18   17.40
  10  -2  -1  211.68   21.10
  10  -2  -1  167.58   20.10
 -10  -2   1  208.48   17.40
  10  -2  -1  180.38   24.60
 -10  -2   1  187.88   19.30
 -10   2   1  204.38   20.70
  10   2  -1  187.98   20.10
  10   2  -1  181.68   17.90
 -10   2   1  213.08   20.80
  10   2  -1  176.18   20.00
  10   2  -1  218.08   19.40
 -10   2   1  180.68   17.60
  10   2  -1  235.78   21.00
  10   2  -1  207.88   19.80
  10   2  -1  186.88   19.70
  10   2  -1  166.38   19.30
  10   2  -1  192.08   20.40
  -9  -2   1  606.54   56.49
   9  -2  -1  633.24   57.19
   9  -2  -1  620.34   57.19
   9  -2  -1  544.95   61.59
   9  -2  -1  689.33   61.59
   9  -2  -1  517.85   57.09
   9  -2  -1  674.43   57.89
  -9  -2   1  556.34   56.09
  -9  -2   1  678.73   55.29
  -9  -2   1  645.74   55.29
   9   2  -1  597.74   57.29
   9   2  -1  572.34   56.69
  -9   2   1  588.24   55.39
   9   2  -1  540.15   55.59
   9   2  -1  591.24   56.69
  -9   2   1  631.04   57.59
   9   2  -1  666.33   57.09
   9   2  -1  693.33   57.39
   9   2  -1  650.73   57.39
   9   2  -1  692.53   57.09
  -9   2   1  703.23   58.59
   9   2  -1  686.33   57.29
  -8  -2   1  325.97   32.70
  -8  -2   1  395.56   31.40
   8  -2  -1  361.66   33.10
   8  -2  -1  386.06   33.80
   8  -2  -1  324.27   33.30
  -8  -2   1  318.17   33.40
  -8  -2   1  376.56   31.40
   8  -2  -1  344.27   32.90
  -8   2   1  315.47   31.60
   8   2  -1  329.17   31.80
   8   2  -1  378.96   33.30
  -8   2   1  365.86   33.60
   8   2  -1  348.57   33.20
   8   2  -1  319.57   31.80
   8   2  -1  334.07   32.70
  -8   2   1  370.66   34.10
  -8   2   1  344.77   31.50
   8   2  -1  364.36   33.50
  -8   2   1  336.37   33.60
   8   2  -1  391.86   33.30
   8   2  -1  369.86   33.50
   8   2  -1  392.46   33.20
   8   2  -1  367.66   33.30
   7  -2  -1  129.59   12.40
  -7  -2   1  115.29   13.70
   7  -2  -1  121.89   17.90
   7  -2  -1  127.59   13.90
   7  -2  -1  126.89   14.10
   7  -2  -1  159.98   17.50
   7  -2  -1  131.39   13.80
  -7  -2   1  127.29   14.00
  -7  -2   1  138.99   13.20
   7   2  -1  139.69   13.90
   7   2  -1  136.69   14.20
   7   2  -1  142.29   13.90
   7   2  -1  161.98   14.20
   7   2  -1  133.79   14.50
  -7   2   1  145.89   14.50
  -7   2   1  137.29   14.90
   7   2  -1  153.88   14.50
   7   2  -1  157.18   13.90
   7   2  -1  152.18   14.40
   7   2  -1  122.89   12.60
  -7   2   1  139.59   14.70
  -7   2   1  140.39   12.40
   7   2  -1  143.19   13.80
   7   2  -1  123.39   12.80
  -6  -2   1  791.42   68.19
  -6  -2   1  721.33   66.09
   6  -2  -1  687.23   66.89
   6  -2  -1  824.52   69.99
   6  -2  -1  705.73   66.09
  -6  -2   1  658.63   66.79
   6  -2  -1  685.63   66.79
   6  -2  -1  714.13   70.89
   6   2  -1  728.53   66.49
   6   2  -1  716.33   66.59
   6   2  -1  779.42   66.69
   6   2  -1  647.94   65.79
  -6   2   1  744.43   67.09
   6   2  -1  716.33   66.79
  -6   2   1  714.23   67.29
   6   2  -1  727.23   67.19
   6   2  -1  850.21   66.99
   6   2  -1  854.51   67.09
   6   2  -1  840.62   66.99
  -6   2   1  759.92   66.99
  -5  -2   1  601.14   59.79
  -5  -2   1  721.03   60.59
  -5  -2   1  623.94   58.89
   5  -2  -1  727.33   62.39
   5  -2  -1  610.14   59.59
   5  -2  -1  554.34   58.99
   5  -2  -1  676.03   63.49
   5   2  -1  718.73   59.69
  -5   2   1  626.34   59.79
   5   2  -1  566.04   58.79
   5   2  -1  675.73   59.59
   5   2  -1  757.52   59.79
  -5   2   1  670.63   60.09
   5   2  -1  713.63   59.89
   5   2  -1  655.83   59.39
   5   2  -1  732.83   59.59
   5   2  -1  682.03   59.59
  -5   2   1  649.14   59.69
  -4  -2   1   52.89    6.10
   4  -2  -1   46.00    7.70
  -4  -2   1   43.80    4.90
  -4  -2   1   49.10    4.30
   4  -2  -1   38.30    5.60
  -4  -2   1   39.40    4.70
   4  -2  -1   45.60    8.70
  -4   2   1   49.50    6.10
  -4   2   1   42.50    5.70
   4   2  -1   49.00    5.40
  -4   2   1   50.99    4.50
   4   2  -1   44.20    5.30
   4   2  -1   46.20    5.50
   4   2  -1   45.20    6.00
  -4   2   1   40.30    5.70
   4   2  -1   51.79    5.50
  -4   2   1   45.80    4.40
   4   2  -1   58.39    6.00
   4   2  -1   40.10    5.70
  -3  -2   1   56.39    6.50
   3  -2  -1   55.19    6.50
   3  -2  -1   54.59    9.30
  -3  -2   1   50.19    7.40
   3  -2  -1   52.19    6.80
  -3  -2   1   75.59    5.80
   3  -2  -1   73.79    8.90
   3   2  -1   61.49    6.70
  -3   2   1   61.09    5.90
  -3   2   1   76.59    6.10
   3   2  -1   60.49    6.60
  -3   2   1   64.49    6.90
   3   2  -1   67.69    7.20
  -3   2   1   66.69    7.10
   3   2  -1   64.19    7.00
   3   2  -1   70.79    7.00
  -3   2   1   61.29    7.10
   3   2  -1   69.99    6.80
   3   2  -1   69.49    6.80
  -2  -2   1  170.08   20.20
   2  -2  -1  229.88   22.30
  -2  -2   1  208.78   19.80
  -2  -2   1  174.78   19.80
  -2  -2   1  176.78   19.30
  -2  -2   1  182.68   19.30
   2  -2  -1  189.78   19.50
  -2  -2   1  251.07   20.50
   2   2  -1  217.38   19.50
   2   2  -1  237.48   19.70
  -2   2   1  236.78   19.40
  -2   2   1  216.98   19.60
   2   2  -1  226.48   19.50
  -2   2   1  201.78   19.70
   2   2  -1  221.08   19.60
   2   2  -1  234.98   19.80
   2   2  -1  212.28   19.30
  -2   2   1  200.48   19.70
   2   2  -1  247.38   20.20
  -1  -2   1  131.29   14.80
  -1  -2   1  156.78   14.60
  -1  -2   1  131.89   15.30
  -1  -2   1  150.78   14.10
   1  -2  -1  168.48   16.60
  -1  -2   1  150.38   14.40
   1  -2  -1  136.79   14.50
  -1  -2   1  132.69   14.60
  -1  -2   1  153.18   14.50
  -1  -2   1  126.89   14.90
   1   2  -1  180.98   14.40
  -1   2   1  164.98   14.50
   1   2  -1  183.18   14.80
   1   2  -1  185.78   14.40
   1   2  -1  131.09   14.20
   1   2  -1  154.18   14.10
  -1   2   1  157.38   14.40
  -1   2   1  152.28   14.60
   1   2  -1  171.58   14.10
   1   2  -1  171.88   14.40
   0  -2  -1  138.99   14.70
   0  -2  -1  160.78   14.80
   0  -2  -1  146.79   14.80
   0  -2   1  140.99   14.30
   0  -2  -1  131.59   14.60
   0  -2   1  186.78   14.70
   0  -2   1  187.78   14.70
   0  -2   1  143.09   15.30
   0  -2  -1  142.39   15.30
   0   2   1  157.98   14.70
   0   2  -1  153.88   14.80
   0   2   1  180.88   14.60
   0   2   1  178.58   14.50
   0   2  -1  155.98   14.20
   0   2  -1  142.59   14.50
  -1  -2  -1 1234.68   98.99
  -1  -2  -1  932.41   97.99
   1  -2   1 1049.99   97.99
   1  -2   1 1077.99   97.89
   1  -2   1  903.51   97.49
  -1   2  -1 1250.47   99.59
   1   2   1 1126.19   97.89
   1   2   1 1206.28   98.19
   1   2   1 1112.09   97.89
  -1   2  -1 1140.29   97.79
   1   2   1 1054.89   97.89
  -1   2  -1 1072.79   98.09
  -1   2  -1 1202.38   97.49
   1   2   1 1096.39   97.99
  -2  -2  -1  881.01   76.09
   2  -2   1  827.62   75.99
   2  -2   1  807.82   76.09
   2   2   1  871.81   75.99
   2   2   1  821.92   75.89
   2   2   1  860.01   75.79
   2   2   1  865.71   75.89
  -2   2  -1  807.12   75.29
   2   2   1  923.11   76.09
  -2   2  -1  813.12   75.99
  -2   2  -1  908.61   77.79
   2   2   1  854.81   75.89
   3  -2   1  152.38   14.50
   3  -2   1  141.99   14.80
   3  -2   1  169.08   13.70
   3   2   1  125.29   14.90
   3   2   1  162.78   14.70
  -3   2  -1  142.09   14.50
  -3   2  -1  145.99   14.70
   3   2   1  164.98   14.60
   3   2   1  153.98   14.30
   3   2   1  158.78   14.50
  -3   2  -1  147.89   16.40
   3   2   1  149.69   14.40
  -3   2  -1  147.89   13.70
   3   2   1  168.38   14.50
   4  -2   1 1863.01  165.08
   4  -2   1 1715.53  165.18
  -4   2  -1 1811.92  164.38
  -4   2  -1 1824.82  165.18
  -4   2  -1 1895.21  167.48
  -4   2  -1 1800.52  165.28
   4   2   1 1808.22  165.08
   4   2   1 1977.40  164.98
   4   2   1 1636.34  164.98
   4   2   1 1951.10  165.18
   4   2   1 1893.41  165.08
   4   2   1 2018.30  165.08
   4   2   1 2007.80  165.18
   5  -2   1  224.38   23.00
   5  -2   1  248.38   27.40
  -5  -2  -1  295.07   22.30
   5  -2   1  259.57   24.00
   5  -2   1  256.07   23.80
   5  -2   1  227.88   23.90
   5  -2   1  258.47   24.20
  -5  -2  -1  224.08   22.50
   5   2   1  232.98   23.70
   5   2   1  265.17   23.80
   5   2   1  259.47   23.50
   5   2   1  252.07   23.50
   5   2   1  277.27   23.60
  -5   2  -1  258.57   24.00
  -5   2  -1  217.98   23.00
   5   2   1  277.27   23.90
   5   2   1  277.77   23.70
  -5   2  -1  250.87   23.80
   6  -2   1  648.74   58.79
   6  -2   1  609.94   57.69
   6  -2   1  681.93   58.89
  -6  -2  -1  674.03   57.39
   6  -2   1  767.62   62.09
   6  -2   1  631.04   62.79
   6  -2   1  576.34   58.79
  -6  -2  -1  551.24   57.59
   6  -2   1  684.03   58.79
   6   2   1  690.83   58.79
   6   2   1  683.53   58.69
  -6   2  -1  638.24   58.99
   6   2   1  680.43   58.99
   6   2   1  619.24   58.59
  -6   2  -1  618.54   58.79
   6   2   1  679.43   58.49
   7  -2   1 1379.76  127.19
  -7  -2  -1 1227.08  126.29
   7  -2   1 1255.87  126.39
   7  -2   1 1455.45  127.19
   7  -2   1 1264.17  127.39
   7  -2   1 1589.64  130.79
   7  -2   1 1536.75  127.69
   7   2   1 1480.25  127.59
   7   2   1 1565.54  127.19
  -7   2  -1 1396.06  127.49
   7   2   1 1351.16  127.19
  -7   2  -1 1415.26  127.69
   7   2   1 1483.25  127.29
   7   2   1 1521.85  127.49
   7   2   1 1521.15  127.39
  -8  -2  -1  478.05   37.40
  -8  -2  -1  365.96   38.70
   8  -2   1  422.36   39.10
  -8  -2  -1  385.76   38.20
  -8  -2  -1  418.56   37.40
   8  -2   1  371.46   43.40
   8  -2   1  463.35   42.80
   8  -2   1  428.46   39.30
   8  -2   1  436.76   39.60
   8  -2   1  365.36   39.40
   8   2   1  416.36   39.30
   8   2   1  478.55   39.30
   8   2   1  393.86   38.90
   8   2   1  411.46   39.20
   8   2   1  436.76   39.70
   8   2   1  436.76   39.20
  -8   2  -1  389.76   37.50
  -8   2  -1  480.05   37.70
  -8   2  -1  398.76   39.50
  -8   2  -1  434.86   39.90
   8   2   1  447.26   39.00
  -9  -2  -1   67.89    8.60
  -9  -2  -1   60.89    8.20
   9  -2   1   84.99   13.10
   9  -2   1   62.69    8.00
  -9  -2  -1   72.09    6.70
   9  -2   1   61.79   13.60
   9  -2   1   96.39   11.10
  -9  -2  -1   56.69    8.50
   9  -2   1   72.39    9.90
   9  -2   1   65.69    9.70
   9  -2   1   82.49   10.20
  -9  -2  -1   81.59    6.70
   9   2   1   74.99   10.00
   9   2   1   84.09    9.70
   9   2   1   74.09   10.40
   9   2   1   83.09   10.80
   9   2   1   76.89    9.40
  -9   2  -1   64.59    6.90
   9   2   1   76.69   10.20
  -9   2  -1   86.69    7.30
  -9   2  -1   87.39   11.00
   9   2   1   71.79   10.00
  10  -2   1  110.49   13.10
  10  -2   1   77.69   16.20
  10  -2   1   96.79   12.50
  10  -2   1  112.49   16.00
  10  -2   1   83.99   12.30
 -10  -2  -1  101.39   11.40
 -10  -2  -1   95.69    9.60
  10  -2   1  113.49   14.50
 -10  -2  -1  108.29    9.10
 -10  -2  -1  100.59    9.30
  10  -2   1   76.99   10.20
 -10   2  -1  123.39   14.00
  10   2   1  100.09   12.30
 -10   2  -1   90.79    9.40
 -10   2  -1  119.09    9.70
  10   2   1  110.59   14.30
  10   2   1  124.59   12.50
  10   2   1  112.79   13.50
  10   2   1   95.39   12.00
 -10   2  -1  102.19   13.00
  10   2   1  122.09   12.50
  10   2   1  100.19   12.00
  11  -2   1   96.79   12.20
  11  -2   1  105.79   12.70
  11  -2   1  119.99   14.10
 -11  -2  -1   90.79    8.80
 -11  -2  -1  100.49    8.70
  11  -2   1   72.29   10.40
 -11  -2  -1   97.09   11.70
  11  -2   1   80.99   12.00
  11   2   1  102.79   12.20
  11   2   1  104.39   12.40
  11   2   1   78.99   11.60
 -11   2  -1  105.59   14.10
 -11   2  -1  115.69   15.30
  11   2   1  105.09   12.60
  11   2   1   93.49   13.10
  11   2   1   93.49   13.40
 -11   2  -1  108.39    9.40
  12  -2   1   -3.10    5.10
  12  -2   1    4.80    6.60
  12  -2   1    5.40    7.70
 -12  -2  -1   -3.70    4.70
 -12  -2  -1    2.40    0.80
  12  -2   1    0.80    8.40
  12  -2   1    1.90    9.40
 -12  -2  -1    3.50    0.90
  12  -2   1    3.60    7.00
  12   2   1    0.70    7.40
  12   2   1    2.40    5.50
 -12   2  -1    3.10    1.90
 -12   2  -1    6.20    6.90
 -12   2  -1   -4.00    6.60
 -12   2  -1    3.90    1.40
  12   2   1   -0.50    5.80
  12   2   1    2.10    4.40
  13  -2   1  135.39   23.40
 -13  -2  -1  121.79   12.10
  13  -2   1  144.09   18.90
  13  -2   1  133.09   16.70
  13  -2   1  165.38   18.00
 -13   2  -1  129.09   12.70
  13   2   1  165.18   19.10
  13   2   1  140.09   17.20
 -13   2  -1  134.79   17.90
  13   2   1  131.69   17.50
 -13   2  -1  143.49   12.90
 -13   2  -1  183.08   20.00
 -14  -2  -1  105.69   10.70
  14  -2   1  128.69   18.20
  14  -2   1  143.19   16.50
 -14  -2  -1  114.69   10.80
  14  -2   1  146.09   19.00
  14  -2   1  160.28   17.70
  14  -2   1  143.39   25.20
 -14  -2  -1  144.59   16.30
 -14  -2  -1  177.88   19.50
  14   2   1  126.69   15.20
 -14   2  -1  153.68   18.80
 -14   2  -1  115.09   11.50
  14   2   1  134.89   17.10
  14   2   1  150.28   17.70
  14   2   1  147.99   19.30
  15  -2   1    4.70    7.60
  15  -2   1    4.10    7.60
  15  -2   1  -18.50   19.40
  15  -2   1    1.90    8.80
 -15  -2  -1   -2.70    9.00
  15  -2   1   -0.70    8.20
  15   2   1   13.60   11.30
 -15   2  -1    8.10   10.70
 -15   2  -1    1.70    1.80
  15   2   1    6.30    8.90
  15   2   1    1.00    8.20
  16  -2   1   63.29   11.10
  16  -2   1   57.19   13.10
  16  -2   1   55.19   11.40
 -16  -2  -1   60.79   14.90
  16  -2   1   45.00   14.90
  16   2   1   69.29   15.50
  16   2   1   49.50   12.30
  16   2   1   49.30   12.10
  17  -2   1  323.47   33.10
  17  -2   1  278.77   31.60
  17  -2   1  222.38   27.30
 -17  -2  -1  297.17   34.00
  17   2   1  255.97   31.30
 -17   2  -1  292.67   32.70
  17   2   1  230.88   30.40
  17   2   1  266.67   33.70
  18  -2   1  193.68   27.30
  18  -2   1  186.78   24.50
  18  -2   1  161.78   22.40
 -18  -2  -1  193.78   27.70
  18  -2   1  215.88   29.20
  18   2   1  240.38   26.70
  18   2   1  212.68   27.00
  18   2   1  248.78   31.20
 -18   2  -1  240.78   30.10
 -19  -2  -1   30.50   17.80
  19  -2   1   15.60   14.00
  19  -2   1   40.30   17.20
  19  -2   1   26.30   12.60
  19   2   1   38.80   14.30
  19   2   1   33.20   14.80
 -19   2  -1   44.40   16.20
  19   2   1   25.10   12.50
  20  -2   1  255.27   35.80
  20  -2   1  320.87   32.30
  20  -2   1  278.87   39.00
 -20  -2  -1  265.27   36.70
  20   2   1  266.07   32.90
  20   2   1  204.28   32.10
  20   2   1  259.07   37.10
 -20   2  -1  321.87   37.90
  21  -2   1   37.40   21.50
 -21  -2  -1   17.10   27.30
  21  -2   1   61.69   13.40
  21  -2   1   72.09   20.60
 -21   2  -1   81.69   22.30
  21   2   1   72.29   16.90
  22  -2   1  -23.00   11.20
 -22  -2  -1   -0.30   32.40
  22   2   1   18.00   12.50
 -22   2  -1   22.50   30.30
  22   2   1   17.30   14.50
  23  -2   1   79.29   20.30
  23  -2   1   64.39   18.20
 -23   2  -1   30.90   45.10
  23   2   1  100.89   20.70
  23   2   1  110.29   19.50
  24  -2   1   -5.90   26.20
  24   2   1  -30.50   31.80
  24   2   1   17.30   11.40
  24  -3  -1  -14.40   32.30
  24   3  -1   10.50   22.10
 -23   3   1  -50.69   28.80
  22  -3  -1   78.39   19.10
  22  -3  -1   96.29   17.30
 -22  -3   1  172.48   52.09
 -22   3   1   70.19   29.60
  22   3  -1  118.39   18.70
  22   3  -1   66.89   18.80
  21  -3  -1    7.30   14.30
  21  -3  -1    2.80   11.90
 -21  -3   1   10.70   25.30
  21   3  -1    7.00   13.20
  21   3  -1    6.00   12.40
 -21   3   1   23.70   18.50
 -20  -3   1  106.49   24.90
  20  -3  -1   90.79   20.60
  20  -3  -1  117.89   21.00
  20  -3  -1   94.39   15.60
  20   3  -1  101.29   20.80
  20   3  -1  107.09   19.30
 -20   3   1  102.59   24.10
  19  -3  -1  240.98   28.40
  19  -3  -1  203.58   28.60
 -19  -3   1  261.97   33.30
  19  -3  -1  237.58   32.40
  19  -3  -1  203.98   26.00
  19   3  -1  249.18   31.10
  19   3  -1  261.77   30.70
 -19   3   1  246.98   32.80
  18  -3  -1  358.86   39.60
  18  -3  -1  297.27   34.00
  18  -3  -1  282.17   34.80
 -18  -3   1  350.26   41.00
  18  -3  -1  327.57   35.20
  18   3  -1  339.67   39.20
  18   3  -1  379.96   36.90
 -18   3   1  353.56   41.30
  18   3  -1  282.27   37.60
  17  -3  -1   61.69   15.70
  17  -3  -1   67.39   13.60
  17  -3  -1   65.59   14.40
 -17  -3   1  119.59   19.60
 -17   3   1   70.59   15.80
  17   3  -1   57.99   14.10
  17   3  -1   72.89   16.60
  16  -3  -1   44.80   11.60
  16  -3  -1   64.39   13.20
 -16  -3   1   52.69   12.00
 -16  -3   1   56.49   13.70
  16  -3  -1   61.99   14.10
  16   3  -1   37.50   13.30
 -16   3   1   50.49   13.10
  16   3  -1   43.00   11.90
  16   3  -1   34.00   11.00
 -15  -3   1  405.96   36.00
  15  -3  -1  321.47   35.70
  15  -3  -1  342.97   35.60
  15  -3  -1  412.46   38.40
  15  -3  -1  281.57   36.30
 -15   3   1  376.46   37.90
  15   3  -1  303.87   35.10
 -15   3   1  422.66   40.30
  15   3  -1  351.36   38.30
  15   3  -1  310.07   36.90
 -14  -3   1  886.01   81.59
  14  -3  -1  971.30   83.99
  14  -3  -1  844.62   81.69
  14  -3  -1  851.81   81.99
  14  -3  -1  876.31   91.19
  14  -3  -1  796.12   82.39
 -14   3   1  991.90   84.59
  14   3  -1  933.01   83.69
  14   3  -1  787.42   81.29
  14   3  -1  944.81   83.09
 -14   3   1  942.51   83.99
  13  -3  -1  113.59   23.30
  13  -3  -1  123.59   15.50
  13  -3  -1  123.79   16.50
  13  -3  -1  168.98   18.90
  13  -3  -1  101.29   15.10
 -13   3   1  106.99   16.50
  13   3  -1   92.29   15.40
 -13   3   1  124.09   11.80
 -13   3   1  125.09   17.90
  13   3  -1  113.29   15.40
  13   3  -1  163.78   17.20
  12  -3  -1   61.59   10.30
  12  -3  -1   37.80   12.70
 -12  -3   1   50.69    7.40
  12  -3  -1   49.20    8.90
 -12  -3   1   30.20    3.10
  12  -3  -1   47.70    9.50
 -12  -3   1   33.60    3.10
  12  -3  -1   27.20   13.50
  12  -3  -1   37.60    9.80
 -12   3   1   35.10    9.70
 -12   3   1   30.30    4.00
  12   3  -1   39.80    8.00
 -12   3   1   37.50    9.00
 -12   3   1   37.90    4.60
  12   3  -1   36.60    7.60
  12   3  -1   23.60    8.80
  12   3  -1   45.10    9.60
 -11  -3   1   51.39    7.90
  11  -3  -1   49.70   14.00
  11  -3  -1   61.39    9.70
 -11  -3   1   60.49    8.70
  11  -3  -1   54.99   10.00
 -11  -3   1   60.89    5.40
  11  -3  -1   66.09   10.30
  11  -3  -1   59.49   13.80
 -11  -3   1   49.60    5.40
  11  -3  -1   93.69   10.70
  11   3  -1   71.79   10.10
 -11   3   1   74.89    6.60
  11   3  -1   74.59   10.20
  11   3  -1   62.79    8.90
  11   3  -1   63.49    9.30
 -11   3   1   56.39   10.60
  11   3  -1   56.19    8.90
 -11   3   1   59.49   10.30
  11   3  -1   58.39    9.70
  11   3  -1   64.19    9.20
 -10  -3   1  169.78   14.30
  10  -3  -1  148.99   17.60
  10  -3  -1  173.38   20.10
 -10  -3   1  141.29   16.70
 -10  -3   1  144.89   14.30
 -10  -3   1  170.18   16.20
  10  -3  -1  161.08   17.20
  10  -3  -1  177.68   22.60
  10  -3  -1  146.09   18.60
  10   3  -1  175.18   17.20
  10   3  -1  174.58   18.00
  10   3  -1  172.88   17.70
  10   3  -1  156.98   16.60
 -10   3   1  154.58   14.60
 -10   3   1  157.28   18.70
  10   3  -1  154.38   16.90
  10   3  -1  186.98   18.20
   9  -3  -1    1.90    5.20
   9  -3  -1    2.30    4.50
   9  -3  -1    1.50    5.90
   9  -3  -1   -0.50    6.50
   9  -3  -1    3.50    4.40
  -9  -3   1    2.70    0.70
  -9  -3   1    4.70    4.20
  -9  -3   1    8.40    3.10
   9  -3  -1    1.90    4.00
  -9   3   1    0.20    5.20
   9   3  -1    8.90    4.80
  -9   3   1    3.30    1.30
   9   3  -1    4.40    4.10
  -9   3   1   -5.20    3.80
   9   3  -1    8.10    5.10
   9   3  -1    4.00    3.70
   9   3  -1   -0.50    4.00
   9   3  -1    2.60    3.90
   9   3  -1    1.10    3.80
  -9   3   1    5.30    1.70
   8  -3  -1  265.57   28.30
  -8  -3   1  350.36   27.80
   8  -3  -1  276.37   35.00
  -8  -3   1  276.37   30.10
  -8  -3   1  322.07   27.80
   8  -3  -1  356.26   34.50
  -8  -3   1  315.17   28.70
   8  -3  -1  291.07   30.30
   8   3  -1  331.07   29.90
  -8   3   1  337.87   31.10
   8   3  -1  328.57   29.70
   8   3  -1  327.67   30.00
   8   3  -1  305.37   29.30
  -8   3   1  285.37   28.00
   8   3  -1  327.27   30.70
   8   3  -1  341.67   30.30
  -7  -3   1  273.47   26.60
   7  -3  -1  295.47   30.20
  -7  -3   1  280.77   27.00
   7  -3  -1  268.37   26.70
   7  -3  -1  229.68   30.80
  -7  -3   1  257.27   25.00
   7  -3  -1  269.87   26.10
   7  -3  -1  251.27   26.00
  -7   3   1  303.37   27.40
  -7   3   1  280.17   24.50
   7   3  -1  267.17   26.10
   7   3  -1  254.07   26.20
  -7   3   1  280.57   26.90
   7   3  -1  313.17   26.10
   7   3  -1  288.57   26.30
   7   3  -1  300.77   26.20
   7   3  -1  259.07   26.40
   7   3  -1  269.17   25.80
  -7   3   1  280.47   26.70
   6  -3  -1  121.29   18.60
   6  -3  -1  121.39   14.50
  -6  -3   1  134.99   14.20
   6  -3  -1  121.19   13.60
  -6  -3   1  141.99   13.40
   6  -3  -1  145.09   14.20
  -6  -3   1  134.29   13.00
  -6  -3   1  147.39   12.30
  -6  -3   1  137.19   15.00
   6  -3  -1  147.19   17.10
  -6   3   1  150.08   14.70
  -6   3   1  158.48   12.70
   6   3  -1  132.59   14.00
  -6   3   1  141.89   14.50
   6   3  -1  122.89   14.40
  -6   3   1  137.09   14.80
   6   3  -1  140.49   13.90
   6   3  -1  156.48   14.50
   6   3  -1  128.49   14.00
   6   3  -1  142.19   14.30
   6   3  -1  140.99   14.00
  -6   3   1  124.09   12.50
   5  -3  -1   76.39   11.10
  -5  -3   1   70.19    8.80
  -5  -3   1   86.59    7.10
  -5  -3   1   68.39    7.80
   5  -3  -1   65.09    9.20
   5  -3  -1   67.49   12.80
  -5   3   1   70.69    9.10
  -5   3   1   75.59    7.30
   5   3  -1   72.19    9.00
   5   3  -1   76.79    8.80
   5   3  -1   72.09    8.90
   5   3  -1   86.99    8.00
   5   3  -1   90.59    7.00
  -5   3   1   68.99    9.40
  -5   3   1   92.79    7.50
   5   3  -1   69.79    8.50
   5   3  -1   69.59    8.60
   5   3  -1   77.59    8.60
  -5   3   1   72.39    9.20
  -4  -3   1 3008.30  296.27
  -4  -3   1 2930.91  296.17
   4  -3  -1 3187.28  296.97
   4   3  -1 3521.95  296.87
  -4   3   1 3545.55  297.07
   4   3  -1 3724.03  297.07
   4   3  -1 3398.56  296.77
  -4   3   1 3421.26  297.17
   4   3  -1 3551.54  297.07
  -4   3   1 3411.36  297.27
   4   3  -1 3235.38  296.57
   3  -3  -1  214.38   22.90
  -3  -3   1  206.28   22.40
  -3  -3   1  213.78   22.30
   3  -3  -1  224.98   26.30
  -3  -3   1  287.97   24.10
   3  -3  -1  289.27   25.80
   3   3  -1  264.37   22.90
   3   3  -1  257.27   23.10
   3   3  -1  275.27   23.20
  -3   3   1  245.28   23.10
  -3   3   1  237.88   22.90
   3   3  -1  220.78   22.40
   3   3  -1  256.27   22.70
   3   3  -1  252.47   22.70
  -3   3   1  235.28   23.00
   3   3  -1  252.07   22.80
  -2  -3   1  254.47   25.60
  -2  -3   1  309.07   25.00
   2  -3  -1  324.47   28.50
   2  -3  -1  281.67   29.40
   2  -3  -1  248.68   25.90
  -2  -3   1  236.38   25.80
  -2  -3   1  321.77   27.60
  -2  -3   1  225.68   25.60
   2   3  -1  295.07   26.00
  -2   3   1  287.37   26.20
  -2   3   1  284.57   26.10
   2   3  -1  286.77   26.10
   2   3  -1  308.07   26.40
   2   3  -1  271.87   25.50
  -2   3   1  275.67   26.10
   2   3  -1  289.97   25.90
  -2   3   1  280.07   25.90
   2   3  -1  316.17   26.80
   2   3  -1  273.77   25.80
  -1  -3   1  306.77   30.20
   1  -3  -1  284.17   30.10
   1  -3  -1  389.56   32.30
  -1  -3   1  304.27   30.00
   1  -3  -1  351.16   33.40
  -1   3   1  315.47   29.90
   1   3  -1  290.47   29.60
  -1   3   1  357.06   30.40
  -1   3   1  302.77   30.20
   1   3  -1  336.57   30.10
  -1   3   1  332.47   30.30
   1   3  -1  349.47   30.20
  -1   3   1  371.36   30.40
   1   3  -1  383.36   30.20
   0  -3   1  398.56   41.00
   0  -3   1  386.66   39.30
   0  -3   1  469.75   39.60
   0  -3   1  469.65   39.80
   0   3   1  462.35   39.30
   0   3  -1  433.66   39.00
   0   3  -1  446.46   39.90
   0   3   1  434.66   39.60
  -1  -3  -1   86.39    8.80
   1  -3   1  107.39   11.30
   1  -3   1   90.09    9.30
  -1  -3  -1   90.99   10.80
   1  -3   1   86.39    9.50
   1  -3   1   98.59    8.30
  -1  -3  -1  102.69   10.30
  -1  -3  -1   63.59   10.60
  -1  -3  -1   66.99   10.50
   1   3   1   82.89    9.20
  -1   3  -1   90.99    8.70
   1   3   1   97.49    8.20
  -1   3  -1   93.49   11.10
  -1   3  -1   86.39    8.80
  -1   3  -1   87.69    9.80
   1   3   1  102.99    9.70
   1   3   1   98.49    9.10
   1   3   1   90.09    9.30
   1   3   1   78.69    9.10
  -2  -3  -1 1361.06  117.99
  -2  -3  -1 1157.98  116.29
  -2  -3  -1 1520.45  117.59
   2  -3   1 1204.68  116.99
   2  -3   1 1233.28  116.89
   2  -3   1 1443.46  119.39
   2   3   1 1325.87  116.89
   2   3   1 1401.16  117.09
   2   3   1 1339.97  116.79
  -2   3  -1 1239.58  117.09
  -2   3  -1 1264.67  118.99
   2   3   1 1300.17  116.79
   2   3   1 1315.27  117.09
  -2   3  -1 1327.47  116.19
   2   3   1 1287.77  116.79
   3  -3   1   53.99    7.50
  -3  -3  -1   54.49    6.60
   3  -3   1   71.19    6.90
   3  -3   1   63.09   10.90
  -3  -3  -1   69.89    7.20
  -3  -3  -1   48.70    7.60
  -3  -3  -1   59.39    7.20
   3  -3   1   79.99    7.60
   3   3   1   72.09    5.80
   3   3   1   69.59    7.30
  -3   3  -1   59.89    9.10
  -3   3  -1   71.69    7.80
   3   3   1   64.99    7.20
   3   3   1   74.99    5.80
   3   3   1   63.39    7.70
  -3   3  -1   56.89    6.00
   3   3   1   65.99    7.50
   3   3   1   65.29    7.30
   3   3   1   54.79    7.00
   3   3   1   56.99    7.50
   4  -3   1 2850.21  234.48
   4  -3   1 2435.86  231.58
   4  -3   1 2642.44  231.38
   4   3   1 2626.84  231.28
   4   3   1 2675.23  231.28
  -4   3  -1 2606.54  231.58
   4   3   1 2654.73  231.38
   4   3   1 2661.93  231.18
  -4   3  -1 2595.04  231.58
  -4   3  -1 2303.17  230.28
  -4   3  -1 2526.65  234.18
   4   3   1 2660.93  231.28
   4   3   1 2720.33  231.68
   5  -3   1  425.16   38.10
   5  -3   1  410.26   35.10
   5  -3   1  392.06   34.60
   5  -3   1  323.57   34.80
   5  -3   1  357.96   39.30
  -5   3  -1  378.46   34.80
   5   3   1  382.06   34.70
   5   3   1  417.16   35.00
   5   3   1  378.76   34.30
   5   3   1  326.97   34.40
   5   3   1  370.26   34.40
  -5   3  -1  344.87   33.40
  -5   3  -1  385.06   34.90
   6  -3   1  439.06   48.70
   6  -3   1  523.25   47.60
   6  -3   1  471.15   43.80
   6  -3   1  452.45   43.30
   6  -3   1  455.15   44.60
  -6  -3  -1  433.66   42.30
  -6   3  -1  509.75   44.30
   6   3   1  517.35   43.80
  -6   3  -1  466.05   44.30
   6   3   1  495.85   43.80
   6   3   1  498.75   43.50
   6   3   1  437.06   43.60
   6   3   1  518.05   44.00
   6   3   1  475.35   43.70
  -6   3  -1  453.45   42.40
  -6   3  -1  486.65   43.10
   6   3   1  523.65   44.00
   7  -3   1 1084.69   90.79
   7  -3   1  906.31   95.69
  -7  -3  -1  864.41   89.09
   7  -3   1  950.90   90.29
   7  -3   1  971.60   90.59
   7  -3   1 1134.79   94.89
   7   3   1  945.01   90.39
   7   3   1  996.40   90.69
   7   3   1  942.81   90.49
   7   3   1 1076.79   90.39
   7   3   1  994.90   90.39
  -7   3  -1 1011.30   90.89
  -7   3  -1 1151.98   89.19
   7   3   1 1064.89   90.69
  -7   3  -1 1013.90   91.09
   7   3   1 1004.40   90.39
   8  -3   1  142.79   15.70
   8  -3   1  151.78   19.10
  -8  -3  -1  131.09   13.30
   8  -3   1  140.69   15.40
   8  -3   1  138.09   20.70
   8  -3   1  150.48   15.00
  -8   3  -1  127.59   12.80
   8   3   1  157.28   15.30
   8   3   1  137.19   14.80
   8   3   1  158.18   15.60
   8   3   1  147.29   14.60
  -8   3  -1  158.48   15.80
   8   3   1  151.18   15.30
   9  -3   1  124.59   15.50
   9  -3   1  128.29   15.20
  -9  -3  -1  135.89   15.20
   9  -3   1  141.69   15.40
  -9  -3  -1  114.49   13.50
   9  -3   1  159.68   19.80
   9  -3   1  125.29   25.00
   9  -3   1  164.98   16.10
   9   3   1  135.69   15.00
   9   3   1  134.19   15.00
   9   3   1  144.49   15.70
  -9   3  -1  160.98   12.90
   9   3   1  142.19   14.60
  -9   3  -1  139.09   15.80
  -9   3  -1  140.29   16.50
   9   3   1  155.38   15.00
  -9   3  -1  118.79   12.50
   9   3   1  136.49   15.10
   9   3   1  138.19   15.70
  10  -3   1  660.13   68.39
  10  -3   1  849.52   68.89
 -10  -3  -1  680.73   67.59
  10  -3   1  817.72   73.59
 -10  -3  -1  711.43   66.89
  10  -3   1  819.82   68.99
  10   3   1  741.93   67.79
  10   3   1  734.33   67.99
  10   3   1  778.32   68.39
 -10   3  -1  734.43   68.69
 -10   3  -1  658.73   65.99
  10   3   1  796.42   68.89
 -10   3  -1  705.93   69.49
  10   3   1  811.62   68.39
  10   3   1  754.02   68.29
  11  -3   1  160.88   18.50
 -11  -3  -1  136.39   16.20
  11  -3   1  175.08   18.20
 -11  -3  -1  159.38   16.70
  11  -3   1  110.09   23.50
  11  -3   1  156.48   23.00
  11  -3   1  171.48   20.30
  11   3   1  167.98   18.30
 -11   3  -1  133.59   14.90
 -11   3  -1  176.88   19.40
  11   3   1  168.48   19.90
  11   3   1  173.28   17.90
  11   3   1  188.08   18.10
 -11   3  -1  197.18   15.20
  11   3   1  186.08   18.50
  11   3   1  170.18   18.00
  11   3   1  161.08   17.80
 -11   3  -1  181.98   20.20
  12  -3   1 2429.16  199.58
  12  -3   1 2272.57  204.58
  12  -3   1 2172.38  198.08
  12  -3   1 2279.37  198.68
  12   3   1 2119.29  198.28
  12   3   1 2229.58  198.58
  12   3   1 2008.00  197.78
  12   3   1 2443.06  199.68
 -12   3  -1 2131.19  199.08
  12   3   1 2091.49  198.38
 -12   3  -1 2314.77  199.78
 -12   3  -1 2261.87  196.18
  12   3   1 2113.79  198.28
  13  -3   1   86.39   19.90
  13  -3   1   89.39   13.10
 -13  -3  -1   74.39   10.50
  13  -3   1   77.29   12.10
  13  -3   1   54.49   18.10
  13  -3   1   57.99   11.70
  13   3   1   71.39   11.20
  13   3   1   86.39   13.20
  13   3   1   77.99   13.70
  13   3   1   67.39   10.60
 -13   3  -1   80.29    7.60
  13   3   1   66.49   10.80
 -13   3  -1   77.59   13.70
 -13   3  -1   59.09    7.10
  14  -3   1  246.58   29.30
  14  -3   1  258.47   26.20
 -14  -3  -1  244.78   24.80
  14  -3   1  221.08   27.20
  14  -3   1  219.38   26.70
  14   3   1  221.28   26.10
  14   3   1  245.08   27.20
  14   3   1  246.68   27.50
  14   3   1  201.28   25.50
 -14   3  -1  266.37   28.90
  15  -3   1  250.77   27.70
  15  -3   1  231.48   26.00
  15  -3   1  241.38   25.30
 -15  -3  -1  294.27   26.90
  15  -3   1  266.47   27.90
 -15   3  -1  226.78   27.10
  15   3   1  226.38   25.60
 -15   3  -1  173.88   20.20
  15   3   1  164.58   23.30
  15   3   1  259.37   28.80
  15   3   1  286.17   26.40
  16  -3   1   87.19   13.90
  16  -3   1   81.59   15.60
 -16  -3  -1   69.39   15.30
  16   3   1   60.29   13.30
  16   3   1   59.39   15.40
  16   3   1   85.39   14.90
 -16   3  -1   60.69   15.00
  17  -3   1  144.19   20.90
  17  -3   1  204.48   26.00
 -17  -3  -1  189.08   24.70
  17  -3   1  156.88   21.10
 -17   3  -1  153.48   23.30
  17   3   1  130.79   21.00
  17   3   1  193.48   23.00
  17   3   1  150.68   22.10
  18  -3   1    8.10   10.60
  18  -3   1   23.10   15.50
  18  -3   1   -7.10    9.60
  18  -3   1    1.80   10.10
 -18  -3  -1   37.20   16.20
  18   3   1    8.00   12.70
  18   3   1   -0.70   10.80
  18   3   1   -1.00   11.70
 -18   3  -1   18.00   13.30
  19  -3   1    9.30   11.00
  19  -3   1   17.40   11.20
 -19  -3  -1   -9.10   16.40
  19  -3   1    6.90   13.50
  19   3   1    9.40   12.40
  19   3   1    1.60   14.30
 -19   3  -1   13.60   17.90
  19   3   1   17.90   12.40
  20  -3   1    5.30   11.40
 -20  -3  -1   27.60   22.30
  20  -3   1   23.80   15.90
  20  -3   1   -3.10   13.40
  20   3   1    9.20   12.70
 -20   3  -1    8.90   16.40
  20   3   1   -6.00   11.40
  21  -3   1   21.60   12.70
  21  -3   1   35.10   18.80
  21   3   1   19.30   13.60
  21   3   1   22.60   12.60
 -21   3  -1   -6.80   20.00
 -21   3  -1   11.50   18.60
  22  -3   1   83.39   16.40
  22  -3   1   80.49   19.60
 -22   3  -1   64.39   30.80
  22   3   1  100.49   18.50
 -22   3  -1  151.68   33.60
  22   3   1   68.69   16.30
  23   3   1  132.39   19.40
  23   3   1   92.09   34.30
 -23   3  -1  107.29   40.70
  24  -3   1   22.30   27.40
  24   3   1    4.20   10.80
  24   3   1    2.70   22.40
  23  -4  -1  164.18   28.50
 -23   4   1  182.48   36.50
  23   4  -1  191.48   29.60
  22  -4  -1  282.17   36.60
  22   4  -1  310.97   32.60
 -22   4   1  252.47   37.30
 -22   4   1  260.37   45.20
  22   4  -1  207.98   30.50
  21  -4  -1   64.49   17.90
 -21  -4   1   68.79   39.50
  21   4  -1   60.89   15.90
 -21   4   1   52.29   19.70
  21   4  -1   20.70   14.60
 -20  -4   1   94.99   25.40
  20  -4  -1   89.19   21.50
  20  -4  -1   68.29   19.90
  20   4  -1   32.50   17.60
  20   4  -1   84.69   17.50
 -20   4   1   74.79   20.90
  19  -4  -1  180.48   25.50
 -19  -4   1  233.08   33.30
  19   4  -1  224.28   28.90
  18  -4  -1   41.20   12.90
 -18  -4   1   56.39   18.30
  18  -4  -1   63.79   14.80
  18  -4  -1   62.19   16.30
  18  -4  -1   53.69   12.90
  18   4  -1   74.59   15.30
  18   4  -1   50.69   17.50
  18   4  -1   54.79   14.40
 -18   4   1   79.49   17.50
  17  -4  -1  -10.40   10.60
 -17  -4   1   -6.70   12.80
  17  -4  -1    3.90   11.50
  17  -4  -1   -0.50   11.40
  17   4  -1    6.70   12.20
 -17   4   1    2.20   11.60
  17   4  -1   -0.60   10.00
  17   4  -1    8.80   12.10
 -16  -4   1  104.89   14.80
  16  -4  -1   73.19   17.10
  16  -4  -1   85.49   14.10
  16  -4  -1  100.99   16.90
  16  -4  -1  108.59   17.60
 -16   4   1   84.89   18.50
  16   4  -1   59.39   15.80
  16   4  -1   78.49   15.00
  16   4  -1  102.79   16.10
  15  -4  -1  512.95   48.80
  15  -4  -1  505.75   51.99
 -15  -4   1  506.65   48.00
  15  -4  -1  478.35   50.29
  15  -4  -1  460.05   49.40
  15   4  -1  476.85   48.70
 -15   4   1  478.65   52.09
  15   4  -1  565.14   50.69
  15   4  -1  546.85   50.29
 -14  -4   1  224.98   23.40
  14  -4  -1  233.38   40.10
  14  -4  -1  230.48   24.70
  14  -4  -1  252.67   26.20
  14  -4  -1  213.28   25.20
  14  -4  -1  281.37   29.10
  14   4  -1  236.88   27.10
  14   4  -1  240.08   25.40
 -14   4   1  249.08   28.50
  14   4  -1  194.68   24.10
 -14   4   1  175.28   20.50
 -14   4   1  297.87   28.80
  13  -4  -1  322.67   31.50
  13  -4  -1  238.98   37.20
  13  -4  -1  225.88   29.20
  13  -4  -1  257.37   28.90
  13  -4  -1  265.07   27.50
 -13  -4   1  292.67   27.00
 -13   4   1  299.97   30.40
  13   4  -1  241.68   27.60
  13   4  -1  265.57   28.40
  13   4  -1  330.17   29.30
 -13   4   1  270.17   29.70
  13   4  -1  229.38   28.50
 -12  -4   1 1401.36  125.59
  12  -4  -1 1317.77  126.09
  12  -4  -1 1559.34  128.09
  12  -4  -1 1488.15  127.29
  12  -4  -1 1369.46  133.99
  12  -4  -1 1238.08  127.29
  12   4  -1 1288.97  126.19
 -12   4   1 1456.65  124.49
  12   4  -1 1433.26  126.89
  12   4  -1 1386.96  126.39
 -12   4   1 1456.25  127.89
  12   4  -1 1354.46  126.59
  12   4  -1 1509.55  127.39
 -12   4   1 1437.66  128.19
  12   4  -1 1366.16  127.09
 -11  -4   1  494.25   49.40
  11  -4  -1  479.95   48.90
  11  -4  -1  534.45   50.19
  11  -4  -1  565.34   50.69
 -11  -4   1  507.65   48.10
  11  -4  -1  567.94   56.69
  11  -4  -1  482.65   50.39
  11   4  -1  509.75   49.20
  11   4  -1  552.54   49.70
 -11   4   1  552.84   51.09
  11   4  -1  488.35   49.00
  11   4  -1  554.04   49.90
 -11   4   1  567.24   50.99
  11   4  -1  577.54   49.70
  11   4  -1  517.75   49.30
  11   4  -1  510.05   49.80
 -10  -4   1  170.88   19.60
  10  -4  -1  181.38   19.40
  10  -4  -1  167.58   20.20
  10  -4  -1  178.18   18.90
  10  -4  -1  191.08   25.00
  10  -4  -1  174.58   20.40
  10  -4  -1  162.68   26.50
 -10  -4   1  178.98   17.30
 -10   4   1  157.28   15.90
  10   4  -1  161.18   18.40
  10   4  -1  176.88   19.70
 -10   4   1  194.08   20.50
  10   4  -1  182.78   19.10
  10   4  -1  191.68   19.80
 -10   4   1  205.88   20.30
  10   4  -1  174.38   18.80
  10   4  -1  169.48   19.10
  10   4  -1  186.08   19.20
   9  -4  -1 1968.90  179.68
   9  -4  -1 2219.88  180.68
   9  -4  -1 1882.41  180.78
   9  -4  -1 2135.19  186.18
  -9  -4   1 1969.90  178.98
  -9  -4   1 1917.21  180.98
   9   4  -1 2115.29  180.08
  -9   4   1 1996.80  180.78
   9   4  -1 1989.50  180.28
   9   4  -1 1844.52  179.78
   9   4  -1 2023.00  180.18
   9   4  -1 2080.69  180.38
  -9   4   1 1993.80  181.08
   9   4  -1 2030.70  180.28
   9   4  -1 2137.09  180.38
   8  -4  -1  304.07   28.10
   8  -4  -1  271.77   27.80
   8  -4  -1  271.97   28.50
  -8  -4   1  309.67   29.40
   8  -4  -1  289.87   32.90
  -8  -4   1  287.37   26.50
  -8   4   1  306.17   28.80
   8   4  -1  287.67   27.90
   8   4  -1  315.07   28.50
   8   4  -1  280.87   27.70
   8   4  -1  306.47   28.20
  -8   4   1  269.37   27.10
   8   4  -1  302.57   28.00
   8   4  -1  265.67   27.40
  -8   4   1  279.17   25.90
   8   4  -1  287.77   28.20
  -8   4   1  310.97   29.00
   7  -4  -1  997.70   86.19
   7  -4  -1  742.13   86.49
   7  -4  -1  937.01   81.19
   7  -4  -1  903.71   81.59
  -7  -4   1  831.32   80.39
  -7  -4   1  879.11   79.79
  -7  -4   1  922.21   79.09
  -7  -4   1  940.01   82.29
   7   4  -1  964.40   81.29
   7   4  -1  856.01   80.69
   7   4  -1  851.81   80.69
  -7   4   1  936.61   81.59
  -7   4   1  823.02   79.29
   7   4  -1  929.31   80.79
  -7   4   1  898.61   81.59
   7   4  -1  933.01   81.19
   7   4  -1  895.21   80.89
   7   4  -1  927.01   80.89
   6  -4  -1 2059.69  197.28
   6  -4  -1 2127.49  191.48
  -6  -4   1 2090.39  191.18
   6  -4  -1 1998.90  190.78
   6  -4  -1 2216.88  191.18
  -6  -4   1 1999.20  190.08
   6  -4  -1 2393.46  195.88
   6   4  -1 2268.17  191.08
   6   4  -1 2187.98  190.88
   6   4  -1 2004.50  190.78
   6   4  -1 2168.28  191.18
  -6   4   1 2228.08  191.68
  -6   4   1 2290.07  191.58
   6   4  -1 2048.20  190.78
   6   4  -1 2240.88  191.18
   6   4  -1 2071.29  190.68
   5  -4  -1  631.94   57.39
   5  -4  -1  592.04   53.69
   5  -4  -1  505.05   58.29
   5  -4  -1  595.54   53.39
  -5  -4   1  592.04   51.69
  -5  -4   1  644.94   53.99
  -5  -4   1  519.65   52.39
  -5  -4   1  500.75   52.39
   5   4  -1  610.34   53.59
   5   4  -1  506.95   52.99
  -5   4   1  594.74   53.59
   5   4  -1  600.34   53.09
   5   4  -1  646.14   52.49
   5   4  -1  622.34   53.59
  -5   4   1  620.64   53.79
   5   4  -1  559.14   52.79
   5   4  -1  616.44   53.39
  -5   4   1  556.34   51.79
   5   4  -1  610.84   53.19
   4  -4  -1   64.09    8.40
  -4  -4   1   91.79    9.70
   4  -4  -1   81.19   12.00
  -4  -4   1   62.79    7.80
   4  -4  -1   49.90   11.90
  -4  -4   1   66.69    6.60
   4  -4  -1   60.79    8.90
  -4   4   1   70.09    9.40
   4   4  -1   72.49    8.10
   4   4  -1   68.79    8.30
  -4   4   1   83.29    7.00
  -4   4   1   64.49    8.80
   4   4  -1   75.99    8.40
   4   4  -1   82.69    6.50
   4   4  -1   73.39    8.50
   4   4  -1   75.89    8.30
  -4   4   1   65.89    6.70
   4   4  -1   73.99    8.00
   4   4  -1   61.09    9.00
  -3  -4   1 1062.59   93.89
   3  -4  -1 1033.20   94.39
  -3  -4   1  943.61   93.89
   3  -4  -1  905.51   98.39
   3  -4  -1 1056.89   94.19
  -3  -4   1  875.41   96.59
   3  -4  -1 1224.78   97.99
   3   4  -1 1058.69   93.69
   3   4  -1 1173.18   95.99
   3   4  -1 1154.38   94.59
   3   4  -1 1082.59   94.29
   3   4  -1 1078.39   94.19
  -3   4   1 1049.49   94.39
  -2  -4   1 1487.35  120.29
   2  -4  -1 1305.07  117.99
   2  -4  -1 1191.88  122.29
  -2  -4   1 1271.87  117.89
   2  -4  -1 1217.18  117.99
  -2  -4   1 1230.68  117.69
   2   4  -1 1300.97  117.49
  -2   4   1 1288.17  118.09
   2   4  -1 1340.47  117.89
   2   4  -1 1437.76  118.39
  -2   4   1 1323.07  118.19
   2   4  -1 1329.07  117.89
  -2   4   1 1458.25  118.09
  -2   4   1 1181.68  117.39
   2   4  -1 1409.26  117.89
   2   4  -1 1423.66  119.19
  -1  -4   1   61.49    5.50
  -1  -4   1   51.59    7.60
  -1  -4   1   64.89    9.00
   1  -4  -1   56.49    6.80
  -1  -4   1   53.99    6.90
   1  -4  -1   49.00    6.60
   1  -4  -1   51.49   10.20
  -1  -4   1   56.89    7.30
   1   4  -1   53.59    6.70
  -1   4   1   70.29    7.60
  -1   4   1   55.59    6.40
   1   4  -1   71.19    7.50
   1   4  -1   57.09    6.90
   1   4  -1   48.30    5.70
  -1   4   1   60.69    7.60
   1   4  -1   70.29    8.50
   1   4  -1   78.19    6.90
   0  -4   1  108.19   11.10
   0  -4   1  102.59   11.10
   0  -4  -1  101.19   10.60
   0  -4   1   84.79   12.70
   0  -4   1  111.59    9.60
   0  -4  -1  122.29   13.10
   0  -4  -1  119.79   14.40
   0  -4  -1  101.29   10.70
   0   4   1  104.09   10.60
   0   4  -1   96.09    9.90
   0   4   1  111.79   11.10
   0   4   1   93.09   11.00
   0   4  -1   87.09   11.40
   0   4  -1   99.39   10.30
   0   4  -1  121.99    9.60
  -1  -4  -1 2529.85  239.48
  -1  -4  -1 2725.13  236.58
   1  -4   1 2689.23  237.08
  -1  -4  -1 3083.19  238.88
  -1  -4  -1 2554.44  236.48
   1  -4   1 2656.33  236.88
   1   4   1 2525.95  236.88
  -1   4  -1 2501.45  237.18
   1   4   1 3032.40  237.18
   1   4   1 2637.74  236.68
  -1   4  -1 2546.55  236.28
   1   4   1 2593.44  236.88
  -1   4  -1 2664.13  239.18
  -1   4  -1 2702.43  236.28
  -2  -4  -1  656.33   56.59
  -2  -4  -1  545.95   54.59
  -2  -4  -1  589.24   54.79
   2  -4   1  595.24   55.49
  -2  -4  -1  591.04   57.19
   2  -4   1  628.34   55.39
  -2   4  -1  634.84   58.19
   2   4   1  629.54   55.29
   2   4   1  626.64   55.59
   2   4   1  664.03   55.59
   2   4   1  630.84   55.19
  -2   4  -1  583.64   54.69
   2   4   1  624.94   55.19
  -2   4  -1  603.44   55.69
   2   4   1  597.14   55.19
   3  -4   1 1055.99   96.89
  -3  -4  -1  951.30   95.59
  -3  -4  -1 1059.09   96.19
   3  -4   1 1152.58  100.29
  -3  -4  -1 1179.18   97.39
   3  -4   1 1130.39   96.69
  -3  -4  -1 1016.20   97.59
   3   4   1 1165.28   96.89
   3   4   1 1119.59   96.39
  -3   4  -1 1045.20   95.49
  -3   4  -1 1083.29   99.59
   3   4   1 1094.99   96.49
  -3   4  -1 1087.49   96.89
   3   4   1 1102.19   96.69
   3   4   1 1115.09   96.39
   3   4   1 1121.19   96.79
   3   4   1  900.41   96.09
  -4  -4  -1 4908.61  450.35
   4  -4   1 5367.56  450.35
  -4  -4  -1 4634.54  450.75
  -4  -4  -1 4637.44  449.16
   4   4   1 4590.54  449.76
   4   4   1 5290.87  450.05
  -4   4  -1 4921.91  453.55
   4   4   1 5325.87  450.45
   4   4   1 5522.15  450.25
  -4   4  -1 4753.62  448.96
   4   4   1 5332.27  450.35
  -4   4  -1 5487.85  450.75
   4   4   1 5468.95  450.25
   5  -4   1 2421.56  191.28
   5  -4   1 2015.50  192.78
   5  -4   1 2028.00  186.28
   5  -4   1 2052.69  187.18
  -5  -4  -1 1899.21  185.38
   5  -4   1 2257.67  186.98
   5   4   1 2126.49  186.58
   5   4   1 2135.99  186.78
  -5   4  -1 2221.08  187.18
   5   4   1 2150.08  186.58
   5   4   1 1857.81  186.38
   5   4   1 2180.18  186.78
   5   4   1 2120.69  186.88
   5   4   1 2211.98  186.68
  -5   4  -1 1883.41  185.18
   6  -4   1  374.06   36.40
   6  -4   1  424.26   36.80
   6  -4   1  373.96   37.00
  -6  -4  -1  366.06   34.90
   6  -4   1  360.46   42.50
   6  -4   1  425.86   36.70
   6   4   1  392.86   36.20
  -6   4  -1  421.86   37.10
  -6   4  -1  361.16   34.80
   6   4   1  408.66   36.60
   6   4   1  409.26   36.80
  -6   4  -1  384.16   34.80
   6   4   1  432.66   36.50
   6   4   1  396.56   36.40
   6   4   1  369.26   36.40
   6   4   1  405.46   36.50
   7  -4   1 2974.40  253.97
   7  -4   1 2683.33  253.37
   7  -4   1 2788.22  253.27
   7  -4   1 2905.91  253.77
  -7  -4  -1 2489.35  252.17
   7  -4   1 2664.83  254.27
   7  -4   1 3273.37  259.17
   7   4   1 2757.02  253.57
   7   4   1 2973.90  253.87
   7   4   1 2807.02  253.67
  -7   4  -1 2889.71  254.87
   7   4   1 2951.70  253.77
   7   4   1 2808.72  253.87
   7   4   1 2940.31  253.57
   7   4   1 2905.11  253.77
  -7   4  -1 2961.20  254.37
   8  -4   1  871.11   82.49
  -8  -4  -1  795.12   79.99
   8  -4   1  865.21   82.39
   8  -4   1  815.12   80.79
   8  -4   1  947.91   82.09
   8  -4   1  959.80   87.09
   8   4   1  934.21   81.59
   8   4   1  923.51   82.09
  -8   4  -1  906.51   82.49
  -8   4  -1  946.51   82.49
   8   4   1 1006.50   82.69
   8   4   1  954.20   81.79
  -8   4  -1  825.72   79.99
   8   4   1  915.81   81.69
   8   4   1  933.11   81.99
   8   4   1  934.91   81.89
   9  -4   1  379.36   34.50
   9  -4   1  349.37   33.80
   9  -4   1  302.67   40.80
   9  -4   1  335.07   35.00
  -9  -4  -1  388.86   35.10
   9  -4   1  395.36   34.50
  -9  -4  -1  313.47   31.90
   9  -4   1  392.26   39.90
  -9   4  -1  312.87   31.60
  -9   4  -1  357.36   34.80
   9   4   1  380.16   34.40
   9   4   1  357.66   33.50
   9   4   1  369.56   34.50
   9   4   1  352.56   33.80
   9   4   1  359.86   34.90
  -9   4  -1  354.36   34.70
   9   4   1  411.86   34.40
   9   4   1  341.17   34.00
  10  -4   1  475.95   47.90
 -10  -4  -1  472.75   47.50
 -10  -4  -1  456.25   45.00
  10  -4   1  394.66   53.49
  10  -4   1  530.45   46.70
  10  -4   1  521.05   47.50
  10  -4   1  546.55   53.19
  10   4   1  541.75   46.60
  10   4   1  523.25   47.30
  10   4   1  541.75   47.10
  10   4   1  546.25   47.00
  10   4   1  534.85   47.40
 -10   4  -1  518.75   47.80
  10   4   1  525.55   46.80
 -10   4  -1  429.46   44.40
  11  -4   1  131.39   18.00
  11  -4   1  100.19   22.90
 -11  -4  -1  135.89   14.20
  11  -4   1  157.28   16.80
  11  -4   1  148.19   17.70
  11  -4   1  134.89   17.60
 -11  -4  -1  125.39   16.30
  11  -4   1  169.58   23.70
  11   4   1  152.08   18.30
  11   4   1  155.98   16.70
  11   4   1  154.08   17.30
 -11   4  -1  112.69   12.80
 -11   4  -1  134.69   17.80
  11   4   1  133.89   15.80
  11   4   1  148.99   16.60
  11   4   1  158.18   17.30
 -11   4  -1  159.58   13.30
  12  -4   1    6.90   11.00
  12  -4   1   -1.90    7.00
  12  -4   1    3.60    6.80
 -12  -4  -1   -1.20    5.90
  12  -4   1    4.90    8.00
  12  -4   1   21.70   13.80
 -12  -4  -1    5.10    4.40
  12  -4   1   14.50    8.50
 -12   4  -1    6.60    2.40
  12   4   1    7.70    6.80
  12   4   1    6.30    6.60
  12   4   1    3.60    6.90
  12   4   1    9.20    6.50
 -12   4  -1    3.50    1.90
  12   4   1    2.30    6.60
  12   4   1   10.20    7.90
 -12   4  -1    6.90    8.70
  12   4   1   11.30    6.90
 -13  -4  -1  321.47   30.20
  13  -4   1  341.47   33.10
  13  -4   1  333.07   31.20
  13  -4   1  296.87   41.50
  13  -4   1  375.76   34.60
  13  -4   1  258.67   32.60
  13   4   1  317.67   31.60
  13   4   1  296.67   31.20
 -13   4  -1  296.07   33.10
  13   4   1  280.77   31.80
  13   4   1  322.87   32.80
  13   4   1  292.57   33.40
  13   4   1  308.17   31.40
  14  -4   1  537.65   51.49
  14  -4   1  491.95   49.40
  14  -4   1  545.35   63.09
  14  -4   1  578.44   51.79
  14  -4   1  495.15   51.39
  14   4   1  499.75   50.09
 -14   4  -1  531.25   52.49
  14   4   1  510.25   50.19
  14   4   1  558.64   52.09
  14   4   1  459.35   49.40
  15  -4   1  262.67   26.70
  15  -4   1  223.08   28.90
  15  -4   1  256.57   28.30
  15  -4   1  266.47   30.50
  15   4   1  274.27   29.00
  15   4   1  200.98   27.00
  15   4   1  183.08   25.80
 -15   4  -1  274.87   30.90
  15   4   1  264.87   28.00
  16  -4   1   36.00   12.20
  16  -4   1   42.00   10.50
  16  -4   1    6.20   11.70
  16  -4   1   23.60   10.80
 -16   4  -1   38.90   13.10
  16   4   1   12.90   10.90
  16   4   1    0.90   11.70
  16   4   1   31.60   12.90
  17  -4   1  607.04   63.89
  17  -4   1  712.53   64.09
  17  -4   1  697.73   66.89
  17  -4   1  581.74   63.39
 -17  -4  -1  704.63   66.19
  17   4   1  696.73   63.99
  17   4   1  586.54   63.39
  17   4   1  657.13   64.59
 -17   4  -1  688.13   65.99
 -18  -4  -1  359.16   40.50
  18  -4   1  288.67   34.00
  18  -4   1  298.77   34.70
  18  -4   1  286.67   37.20
  18  -4   1  414.56   41.20
  18   4   1  384.46   38.60
  18   4   1  281.57   35.90
 -18   4  -1  318.37   38.70
  18   4   1  306.97   36.80
  19  -4   1   66.09   12.90
  19   4   1   49.40   15.00
  20  -4   1  291.77   39.00
  20  -4   1  401.56   44.40
 -20  -4  -1  297.47   42.80
  20   4   1  319.27   41.70
 -20   4  -1  347.87   46.70
  20   4   1  392.46   39.40
  21  -4   1  202.98   29.80
  21  -4   1  236.18   29.30
 -21   4  -1  198.18   34.30
  21   4   1  275.17   30.90
  21   4   1  225.38   31.80
 -21   4  -1  395.26   60.29
  22  -4   1   80.99   20.10
 -22   4  -1  119.79   33.20
  22   4   1  101.09   17.50
  22   4   1   58.59   18.20
  23  -4   1  127.79   24.60
 -23   4  -1  197.58   61.19
  23   4   1  153.98   21.00
  23   4   1  111.89   23.90
  23  -5  -1    8.20   20.20
  23   5  -1   20.50   23.40
  22  -5  -1   38.20   18.60
  22   5  -1   30.60   13.70
 -22   5   1   90.99   25.40
  21   5  -1   48.70   15.10
  20  -5  -1   52.79   16.40
  20  -5  -1   45.10   16.60
 -20  -5   1    5.80   24.40
  20  -5  -1   -5.70   17.90
 -20   5   1   35.40   18.00
  20   5  -1   45.90   14.10
  19  -5  -1   25.40   15.10
  19  -5  -1   44.10   16.10
  19  -5  -1   44.90   15.90
 -19  -5   1   40.80   24.70
  19  -5  -1   27.20   14.30
 -19   5   1   24.20   19.10
  19   5  -1   15.30   12.60
  19   5  -1   37.30   16.00
  18  -5  -1    1.80   12.90
  18  -5  -1   42.40   15.10
  18  -5  -1    5.70   10.80
  18  -5  -1   34.10   16.50
 -18  -5   1    9.00   16.90
  18   5  -1   -7.10   10.60
  18   5  -1   21.10   14.00
 -18   5   1   46.90   16.00
  17  -5  -1  -14.60   10.40
  17  -5  -1    1.20   10.50
  17  -5  -1   -2.40   12.80
 -17   5   1    8.90   15.10
  17   5  -1    2.20   11.90
  17   5  -1    7.20   12.60
  17   5  -1   13.80   13.60
  16  -5  -1   12.10   13.10
  16  -5  -1   -9.40    8.70
  16  -5  -1    2.90   10.90
  16  -5  -1    6.30   10.20
  16   5  -1    1.50   11.10
  16   5  -1   19.70   10.00
 -16   5   1   10.20   11.80
  16   5  -1   10.30    9.70
 -15  -5   1   60.49   10.40
  15  -5  -1   53.89   13.50
  15  -5  -1   58.19   12.60
  15  -5  -1   53.19   13.60
  15  -5  -1   70.49   15.80
  15   5  -1   81.59   14.20
  15   5  -1   57.39   12.60
 -15   5   1   62.39   16.20
  14  -5  -1   29.20   13.60
  14  -5  -1   -5.10    8.80
 -14  -5   1   18.10    7.00
  14  -5  -1    1.20   23.50
  14  -5  -1    6.60    9.20
  14  -5  -1   32.20   11.20
 -14   5   1   -5.40    8.80
  14   5  -1    8.50    7.80
  14   5  -1   26.70   10.70
  14   5  -1   16.60    7.90
  14   5  -1   11.30    7.60
 -14   5   1    3.80    1.90
  13  -5  -1  407.56   39.40
 -13  -5   1  343.67   34.70
  13  -5  -1  396.46   38.20
  13  -5  -1  318.97   38.50
  13  -5  -1  369.56   49.80
  13  -5  -1  357.46   35.60
  13   5  -1  334.37   36.00
  13   5  -1  348.37   35.90
  13   5  -1  380.46   37.10
 -13   5   1  373.56   39.60
  13   5  -1  391.16   37.30
  13   5  -1  396.26   37.80
  12  -5  -1   66.19   12.00
  12  -5  -1   49.90   11.60
  12  -5  -1   56.39   18.10
 -12  -5   1   72.49    9.90
  12  -5  -1   79.19   12.40
 -12  -5   1   59.09   11.70
  12  -5  -1   79.39   11.80
  12  -5  -1   32.60   19.30
  12   5  -1   54.09    9.60
  12   5  -1   52.59   10.00
 -12   5   1   49.60    6.40
  12   5  -1   64.09   11.30
 -12   5   1   63.49    7.10
  12   5  -1   53.99   11.40
  12   5  -1   61.39   11.20
  12   5  -1   92.69   13.30
  12   5  -1   58.79   10.10
 -12   5   1   59.29   13.00
 -12   5   1   66.89   12.30
 -11  -5   1  174.98   17.10
  11  -5  -1  191.78   20.10
  11  -5  -1  122.09   27.30
  11  -5  -1  140.89   21.70
 -11  -5   1  163.08   20.90
  11  -5  -1  175.58   19.90
  11  -5  -1  193.38   20.80
  11  -5  -1  166.48   28.60
  11   5  -1  164.88   19.80
  11   5  -1  174.48   19.30
  11   5  -1  180.08   19.60
  11   5  -1  163.08   18.70
  11   5  -1  139.29   19.00
 -11   5   1  197.18   15.80
  11   5  -1  166.78   18.80
  11   5  -1  157.18   19.10
 -11   5   1  173.98   22.10
 -11   5   1  187.18   21.10
 -11   5   1  147.19   15.40
  10  -5  -1  123.19   18.60
  10  -5  -1  156.18   17.60
  10  -5  -1  167.48   18.00
  10  -5  -1  173.28   18.50
  10  -5  -1  120.09   14.30
 -10  -5   1  180.28   19.20
  10  -5  -1  163.98   24.50
  10  -5  -1   92.39   22.80
 -10  -5   1  132.39   14.30
  10   5  -1  147.99   16.90
 -10   5   1  157.78   13.40
  10   5  -1  146.29   17.40
  10   5  -1  145.09   16.50
 -10   5   1  148.59   18.10
  10   5  -1  136.39   16.80
 -10   5   1  131.39   13.20
  10   5  -1  134.89   16.30
 -10   5   1  135.39   19.10
  10   5  -1  170.98   17.50
   9  -5  -1    3.40   10.20
   9  -5  -1   12.70    6.10
   9  -5  -1    2.10    8.20
   9  -5  -1   -7.00    4.60
  -9  -5   1    1.80    2.70
   9  -5  -1    0.80    5.60
  -9  -5   1    3.60    6.90
   9   5  -1    1.20    4.20
  -9   5   1    2.60    6.60
   9   5  -1    7.60    5.20
   9   5  -1    0.90    5.00
   9   5  -1   -0.30    4.80
   9   5  -1    7.80    5.00
   9   5  -1    0.50    5.50
  -9   5   1    3.20    1.60
  -9   5   1    5.50    2.20
  -9   5   1    4.70    5.70
   8  -5  -1  211.98   22.70
   8  -5  -1  261.47   22.80
   8  -5  -1  176.68   28.10
  -8  -5   1  246.08   24.80
  -8  -5   1  220.98   20.50
   8  -5  -1  213.78   28.10
   8   5  -1  209.78   21.80
   8   5  -1  222.38   22.40
   8   5  -1  214.48   21.90
  -8   5   1  228.18   23.20
   8   5  -1  213.28   22.30
   8   5  -1  229.28   22.50
   8   5  -1  229.38   22.80
   8   5  -1  220.58   21.80
  -8   5   1  218.58   23.50
  -8   5   1  192.78   19.50
  -7  -5   1  247.78   24.70
   7  -5  -1  304.87   31.90
   7  -5  -1  267.77   26.30
   7  -5  -1  249.38   26.40
  -7   5   1  275.27   26.60
   7   5  -1  278.77   26.00
   7   5  -1  274.27   26.40
  -7   5   1  259.37   26.80
  -7   5   1  288.47   23.70
   7   5  -1  276.57   26.20
  -7   5   1  237.48   23.50
   7   5  -1  229.38   25.20
   7   5  -1  235.98   25.20
   7   5  -1  277.87   25.60
  -6  -5   1   44.60    6.40
   6  -5  -1   54.19    8.40
  -6  -5   1   45.80    4.60
   6  -5  -1   29.10   11.50
  -6  -5   1   47.80    7.30
   6  -5  -1   43.10    7.50
  -6  -5   1   27.60    7.50
   6  -5  -1   66.29   12.80
   6   5  -1   56.29    7.90
   6   5  -1   59.89    7.80
  -6   5   1   60.89    5.40
  -6   5   1   46.40    8.20
   6   5  -1   62.49    7.80
   6   5  -1   66.59    8.30
  -6   5   1   48.20    8.60
   6   5  -1   75.79    8.80
  -6   5   1   46.40    5.00
   6   5  -1   68.99    8.70
   6   5  -1   49.10    6.90
   5  -5  -1  261.57   30.80
   5  -5  -1  313.57   26.90
  -5  -5   1  256.87   25.70
  -5  -5   1  295.37   27.80
  -5  -5   1  252.37   24.40
   5  -5  -1  289.17   27.20
   5  -5  -1  215.58   31.90
  -5   5   1  275.97   26.90
  -5   5   1  255.47   24.60
   5   5  -1  282.27   26.40
   5   5  -1  286.87   26.60
   5   5  -1  245.18   25.90
   5   5  -1  302.87   27.00
   5   5  -1  275.57   26.30
  -5   5   1  285.17   27.30
   5   5  -1  264.17   26.40
  -5   5   1  321.17   24.80
   5   5  -1  298.87   24.30
  -5   5   1  245.88   25.00
  -4  -5   1   76.29   10.40
   4  -5  -1   94.09   15.80
  -4  -5   1   82.19   11.40
  -4  -5   1  103.29   13.00
   4  -5  -1  113.19   15.70
  -4  -5   1   88.79    9.00
   4  -5  -1   94.99   11.40
   4  -5  -1  107.49   11.50
  -4  -5   1  104.89   10.80
   4   5  -1  109.69    8.90
  -4   5   1  107.19   12.40
  -4   5   1   90.59    9.10
  -4   5   1   93.29   11.40
   4   5  -1   95.89   11.00
  -4   5   1   94.59    9.90
   4   5  -1   97.79   10.40
   4   5  -1   82.89   11.20
   4   5  -1  113.29   11.20
   4   5  -1  101.89   11.10
   4   5  -1  118.19   11.90
   4   5  -1  110.79   11.20
  -4   5   1  113.89    9.40
   4   5  -1   97.99   11.50
   3  -5  -1  108.59   11.80
  -3  -5   1   91.79   11.00
   3  -5  -1  101.79   16.20
  -3  -5   1  100.29   12.20
  -3  -5   1   97.59    9.70
  -3  -5   1  114.29   14.20
   3  -5  -1   84.69   11.90
   3  -5  -1  108.59   15.30
   3   5  -1  121.89    9.60
  -3   5   1  109.69   12.60
   3   5  -1   97.29   11.90
   3   5  -1  115.19   11.40
  -3   5   1   92.59   10.50
   3   5  -1  118.09   12.00
   3   5  -1  100.39   11.50
   3   5  -1  109.59   12.40
   3   5  -1  118.79   10.90
   2  -5  -1  557.64   48.40
   2  -5  -1  478.25   48.30
   2  -5  -1  608.24   52.39
  -2  -5   1  498.75   48.40
  -2  -5   1  597.24   51.59
   2  -5  -1  477.55   53.29
  -2  -5   1  486.05   46.90
   2   5  -1  526.05   48.30
   2   5  -1  523.85   49.70
   2   5  -1  550.64   48.30
  -2   5   1  511.35   46.90
  -2   5   1  562.84   48.90
   2   5  -1  539.35   48.10
   2   5  -1  557.94   48.80
  -2   5   1  503.45   47.60
  -1  -5   1    5.80    5.80
   1  -5  -1    6.90    5.80
  -1  -5   1    9.50    1.40
  -1  -5   1    5.60    2.90
   1  -5  -1   14.70    5.80
   1  -5  -1   10.60    3.80
  -1  -5   1    9.70    3.90
   1  -5  -1    4.60    3.30
  -1   5   1    9.60    1.40
   1   5  -1    4.70    1.40
   1   5  -1   12.70    3.30
   1   5  -1   18.20    4.00
  -1   5   1   10.60    2.80
  -1   5   1    8.00    1.20
   1   5  -1    7.60    3.20
  -1   5   1    8.90    1.50
  -1   5   1    1.80    3.90
   1   5  -1    9.30    4.10
   1   5  -1   15.90    3.90
   0  -5   1  317.67   30.20
   0  -5   1  327.17   31.60
   0  -5  -1  319.87   31.40
   0  -5   1  325.37   31.70
   0  -5  -1  332.37   31.30
   0  -5  -1  380.96   34.70
   0  -5   1  366.06   34.90
   0  -5  -1  321.67   35.70
   0   5   1  383.96   32.00
   0   5   1  333.37   30.10
   0   5  -1  308.17   32.10
   0   5  -1  353.36   31.10
   0   5   1  349.37   31.20
   0   5  -1  345.17   31.50
  -1  -5  -1 2430.06  198.18
  -1  -5  -1 2011.30  199.08
   1  -5   1 2181.68  195.78
  -1  -5  -1 2226.48  195.28
   1  -5   1 2187.58  195.58
   1  -5   1 2473.05  199.48
  -1   5  -1 2106.49  194.78
  -1   5  -1 2061.09  194.58
   1   5   1 2331.17  195.58
   1   5   1 2388.26  195.88
  -1   5  -1 2180.78  196.08
   1   5   1 2122.89  195.48
   1   5   1 2125.59  195.58
  -1   5  -1 2012.10  197.98
   2  -5   1  531.45   50.59
  -2  -5  -1  504.85   49.90
  -2  -5  -1  645.44   52.99
   2  -5   1  531.55   50.39
   2  -5   1  614.44   54.49
  -2  -5  -1  540.25   49.80
   2  -5   1  521.95   49.00
  -2  -5  -1  490.45   52.99
  -2   5  -1  575.94   50.99
   2   5   1  577.94   50.19
   2   5   1  614.64   50.79
  -2   5  -1  534.25   53.39
   2   5   1  552.24   50.29
  -2   5  -1  552.24   49.60
   2   5   1  463.65   49.90
  -2   5  -1  571.34   49.40
   2   5   1  592.14   50.49
  -3  -5  -1  376.86   36.10
  -3  -5  -1  335.37   38.50
  -3  -5  -1  469.35   38.90
   3  -5   1  365.26   35.60
   3  -5   1  390.06   37.40
   3  -5   1  465.85   41.70
  -3  -5  -1  371.96   36.50
   3  -5   1  432.36   37.30
   3   5   1  366.96   36.60
   3   5   1  430.46   37.10
   3   5   1  334.57   36.50
  -3   5  -1  370.56   40.20
   3   5   1  414.76   35.30
   3   5   1  420.16   37.30
   3   5   1  454.45   35.30
  -3   5  -1  398.16   37.60
   3   5   1  405.76   37.00
  -3   5  -1  405.26   36.30
   3   5   1  418.36   37.30
   3   5   1  405.96   36.80
  -3   5  -1  364.36   35.70
  -4  -5  -1   26.20    5.70
   4  -5   1   23.30    5.40
  -4  -5  -1   19.20    3.50
   4  -5   1   29.00    5.40
  -4  -5  -1   26.90    5.50
  -4  -5  -1   27.40    3.70
  -4  -5  -1   22.20    5.10
   4  -5   1   31.00    8.70
   4   5   1   28.00    5.00
   4   5   1   18.60    5.30
   4   5   1   21.80    4.90
  -4   5  -1   27.60    3.20
   4   5   1   24.80    2.30
   4   5   1   23.30    2.30
  -4   5  -1   24.50    3.00
   4   5   1   21.40    4.80
   4   5   1   26.80    5.20
   4   5   1   29.60    5.10
  -4   5  -1   22.70    5.60
   4   5   1   28.80    5.30
   5  -5   1 1460.35  121.89
   5  -5   1 1209.18  128.09
  -5  -5  -1 1150.88  120.99
  -5  -5  -1 1337.17  120.29
   5  -5   1 1463.05  126.59
  -5  -5  -1 1321.07  121.19
   5  -5   1 1331.97  122.09
  -5   5  -1 1465.05  122.29
   5   5   1 1446.66  121.49
   5   5   1 1368.36  121.19
   5   5   1 1223.78  120.99
   5   5   1 1411.86  121.59
   5   5   1 1361.46  121.69
   5   5   1 1465.55  121.39
   5   5   1 1379.86  121.69
   6  -5   1  178.78   17.20
   6  -5   1  148.89   17.90
   6  -5   1  137.29   25.90
  -6  -5  -1  160.18   15.10
   6  -5   1  172.08   22.00
   6  -5   1  156.28   17.50
   6   5   1  156.08   16.20
   6   5   1  160.58   17.30
  -6   5  -1  145.39   14.50
   6   5   1  146.39   16.60
   6   5   1  154.08   16.50
   6   5   1  156.98   16.20
  -6   5  -1  183.68   14.80
   7  -5   1  177.38   19.90
   7  -5   1  167.58   27.10
  -7  -5  -1  180.28   17.70
   7  -5   1  189.28   20.70
   7  -5   1  203.28   24.40
   7  -5   1  197.68   21.30
   7  -5   1  196.58   20.00
   7   5   1  203.98   19.50
  -7   5  -1  176.28   21.00
   7   5   1  195.88   19.40
   7   5   1  228.28   21.00
   7   5   1  198.88   20.10
  -7   5  -1  177.58   17.30
   7   5   1  204.68   19.80
   7   5   1  190.68   19.80
   7   5   1  218.98   20.40
   8  -5   1  187.68   18.90
   8  -5   1  173.98   19.10
   8  -5   1  158.68   20.30
   8  -5   1  141.09   26.30
   8  -5   1  174.68   18.40
   8  -5   1  179.98   24.70
   8  -5   1  183.78   18.80
  -8  -5  -1  166.98   16.40
   8   5   1  187.88   19.20
   8   5   1  170.28   18.90
   8   5   1  180.78   18.90
   8   5   1  202.08   19.30
  -8   5  -1  173.98   16.20
  -8   5  -1  198.78   20.20
   8   5   1  183.98   19.20
   8   5   1  172.58   18.50
   8   5   1  219.28   19.10
   9  -5   1  137.89   21.40
   9  -5   1  122.59   15.80
   9  -5   1  115.79   23.40
   9  -5   1  155.48   15.50
  -9  -5  -1  120.09   11.70
   9  -5   1  125.29   17.00
   9  -5   1  123.39   14.70
   9  -5   1  103.19   13.10
   9   5   1  128.39   15.00
   9   5   1  134.79   15.40
   9   5   1  104.69   15.20
  -9   5  -1  159.28   16.60
  -9   5  -1  114.09   11.50
   9   5   1  135.39   14.70
   9   5   1  127.59   15.50
   9   5   1  120.79   15.00
   9   5   1  120.19   14.50
  10  -5   1  106.89   22.00
  10  -5   1  114.59   18.10
  10  -5   1  146.89   23.20
  10  -5   1  145.89   17.70
  10  -5   1  127.89   15.80
 -10  -5  -1  151.28   18.30
  10  -5   1  143.79   17.50
  10   5   1  175.48   17.10
  10   5   1  131.99   17.00
  10   5   1  148.09   16.10
  10   5   1  136.49   16.10
  10   5   1  124.99   17.10
 -10   5  -1  159.08   19.30
  10   5   1  133.09   17.00
 -10   5  -1  122.69   12.50
  11  -5   1  347.27   34.40
 -11  -5  -1  296.77   30.20
  11  -5   1  329.07   34.00
  11  -5   1  315.17   34.70
  11  -5   1  336.87   32.40
  11  -5   1  347.27   41.30
  11  -5   1  253.97   42.40
 -11  -5  -1  328.47   34.20
  11   5   1  335.77   32.40
  11   5   1  304.97   32.60
  11   5   1  334.07   32.80
  11   5   1  339.47   33.00
 -11   5  -1  372.76   30.10
  11   5   1  360.26   34.10
  11   5   1  323.07   32.70
 -11   5  -1  349.67   35.40
  11   5   1  322.77   32.90
  12  -5   1  501.55   49.20
 -12  -5  -1  486.85   45.60
  12  -5   1  497.15   47.70
  12  -5   1  500.35   49.60
  12  -5   1  571.14   49.90
 -12   5  -1  516.85   50.29
  12   5   1  489.35   47.80
  12   5   1  516.95   48.30
  12   5   1  525.65   48.50
  12   5   1  566.54   48.60
 -12   5  -1  425.46   44.90
  12   5   1  501.85   48.30
  12   5   1  508.45   48.00
  12   5   1  526.95   49.30
  13  -5   1   22.90   10.90
  13  -5   1   24.50   10.60
  13  -5   1   22.10   19.40
  13  -5   1   23.50   10.20
  13  -5   1    5.70    7.80
  13   5   1   34.50    8.20
 -13   5  -1   24.50    9.60
 -13   5  -1   19.70    3.30
  13   5   1   11.00    7.90
  13   5   1   30.50    9.00
  13   5   1   10.40    9.10
  13   5   1   26.70    8.90
  13   5   1   27.70    8.90
  13   5   1   16.50    7.20
  14  -5   1   21.00   10.40
  14  -5   1  -13.10    8.50
  14  -5   1   -1.20   25.30
  14  -5   1   -3.10    9.80
  14   5   1    3.40    8.60
  14   5   1   11.00    9.20
  14   5   1    1.70    7.50
 -14   5  -1    4.30    9.40
  14   5   1   -0.30    9.70
  14   5   1   -1.20    7.50
 -14   5  -1   -0.20    2.40
  14   5   1   13.90    7.90
  15  -5   1   12.50    9.00
  15  -5   1   16.40   10.70
  15  -5   1    9.30   12.60
  15   5   1    7.80    9.50
  15   5   1    7.10   11.00
 -15   5  -1   12.50   10.80
  16  -5   1   19.00    9.50
  16  -5   1   -1.40   10.70
  16  -5   1   21.20   12.00
  16  -5   1    1.80    9.70
 -16  -5  -1   15.90   12.90
  16   5   1    4.00    9.70
  16   5   1    5.80   10.00
 -16   5  -1  -11.60   13.70
  16   5   1    0.20    9.90
  17  -5   1  114.89   18.00
 -17  -5  -1  108.19   20.60
  17  -5   1  106.89   18.60
  17  -5   1  106.79   18.90
  17  -5   1   90.29   15.60
  17   5   1   77.69   15.20
 -17   5  -1   94.09   19.40
  17   5   1  105.29   19.00
  17   5   1  125.49   20.20
  18  -5   1  104.29   19.00
 -18  -5  -1  108.69   21.50
  18  -5   1  100.49   18.40
  18  -5   1   92.59   15.80
  18  -5   1   83.99   17.20
  18   5   1   97.19   17.70
  18   5   1   89.19   18.30
 -18   5  -1  118.89   21.10
  18   5   1  102.29   19.60
 -19  -5  -1   68.69   23.00
  19  -5   1   37.90   14.90
  19  -5   1   35.80   16.20
  19  -5   1   43.60   15.90
  19  -5   1   47.40   15.60
  19   5   1   35.90   16.00
  19   5   1   30.50   16.10
 -19   5  -1   22.50   16.90
  20  -5   1    1.90   13.80
  20  -5   1  -11.80   13.20
  20  -5   1   13.40   13.40
  20  -5   1   -0.50   15.30
  20   5   1  -28.50   14.20
 -20   5  -1   22.30   18.30
  21  -5   1   30.10   18.40
  21   5   1   17.20   14.80
  21   5   1   22.00   15.50
  22  -5   1   91.69   21.00
  22   5   1   86.89   17.50
  22   5   1   65.69   32.30
 -22   5  -1   85.69   47.90
  23  -5   1   82.39   29.50
  23   5   1  119.89   41.30
 -23   5  -1  168.28   59.49
  23   5   1  128.99   20.80
  23  -6  -1  109.59   32.10
 -23   6   1  115.59   35.00
  22   6  -1  378.26   55.29
 -22   6   1  539.75   71.29
  21  -6  -1   24.90   17.10
 -21   6   1   -9.30   32.50
  21   6  -1    4.50   12.50
 -21   6   1  -14.70   18.10
  21   6  -1  -21.10   19.00
  20  -6  -1  105.09   20.70
  20  -6  -1  110.29   20.60
 -20   6   1  125.19   24.60
 -20   6   1  107.69   26.50
  20   6  -1   98.39   19.00
  20   6  -1  106.89   19.30
  19  -6  -1   32.20   15.10
  19  -6  -1   58.29   17.00
 -19  -6   1   93.39   24.80
  19  -6  -1   44.70   17.60
  19   6  -1   43.80   14.40
  19   6  -1   63.09   17.10
 -19   6   1   36.10   20.90
  18  -6  -1    9.00   14.50
  18  -6  -1    8.50   16.90
  18  -6  -1  -11.40   13.80
 -18  -6   1   21.40   18.70
 -18   6   1   22.90   20.30
  18   6  -1   14.80   14.50
  18   6  -1    5.80   11.40
  17  -6  -1   40.30   13.20
  17  -6  -1   29.80   14.40
  17  -6  -1   77.29   16.10
  17   6  -1   43.00   15.30
  17   6  -1   56.69   13.80
  17   6  -1   67.09   16.70
 -17   6   1   57.09   17.00
  16  -6  -1   18.40   12.90
  16  -6  -1   20.60   11.40
  16  -6  -1   27.50   13.70
  16   6  -1    1.90   10.50
  16   6  -1   17.30   10.70
  16   6  -1   20.00   11.90
 -16   6   1   19.20   15.80
  15  -6  -1  263.17   31.60
  15  -6  -1  260.97   31.80
  15   6  -1  222.38   27.90
  15   6  -1  223.78   27.20
  15   6  -1  197.48   29.10
  15   6  -1  231.78   28.00
 -15   6   1  286.47   31.50
  14  -6  -1  195.68   23.50
  14  -6  -1  151.98   43.20
  14  -6  -1  141.79   21.70
 -14   6   1  111.49   13.10
  14   6  -1  145.29   19.50
  14   6  -1  146.19   18.90
  14   6  -1  152.48   19.60
  13  -6  -1   81.09   15.10
  13  -6  -1   56.89   13.60
  13  -6  -1   76.79   13.70
 -13  -6   1   67.59    9.50
  13  -6  -1   92.79   15.10
 -13  -6   1   75.99   14.60
 -13   6   1   62.79    7.80
  13   6  -1   56.49   12.70
 -13   6   1   83.59   15.90
  13   6  -1  106.99   14.10
  13   6  -1   78.19   12.40
  13   6  -1   66.59   11.70
  13   6  -1   95.29   14.00
 -12  -6   1 1231.18  115.99
  12  -6  -1 1250.67  125.49
  12  -6  -1 1196.18  115.89
  12  -6  -1 1368.46  115.19
  12   6  -1 1052.19  113.19
  12   6  -1 1455.45  114.89
  12   6  -1 1321.07  114.39
  12   6  -1 1251.47  113.99
 -12   6   1 1304.57  115.69
  12   6  -1 1181.28  113.59
  12   6  -1 1214.78  113.99
 -11  -6   1  218.38   22.70
  11  -6  -1  247.48   28.50
  11  -6  -1  314.77   28.10
  11  -6  -1  254.77   36.70
  11  -6  -1  253.27   27.20
 -11  -6   1  217.88   28.90
  11   6  -1  251.17   25.20
  11   6  -1  233.38   25.00
  11   6  -1  233.98   25.50
 -11   6   1  196.08   21.50
  11   6  -1  244.78   26.10
 -11   6   1  273.07   22.00
  11   6  -1  246.88   25.00
  11   6  -1  252.37   25.30
 -11   6   1  245.48   27.20
  11   6  -1  169.48   24.20
  10  -6  -1  217.68   25.00
 -10  -6   1  226.88   21.30
  10  -6  -1  197.78   35.50
  10  -6  -1  219.18   25.20
  10  -6  -1  227.18   25.50
 -10  -6   1  259.67   27.80
  10   6  -1  239.98   23.50
 -10   6   1  247.48   25.70
  10   6  -1  202.88   23.20
  10   6  -1  247.68   24.30
  10   6  -1  205.98   23.60
  10   6  -1  238.28   24.80
 -10   6   1  186.18   20.20
  10   6  -1  210.48   24.20
 -10   6   1  248.48   20.70
   9  -6  -1 1839.92  156.08
   9  -6  -1 1632.74  157.08
   9  -6  -1 1727.63  162.88
  -9  -6   1 1722.73  153.68
   9  -6  -1 1582.44  154.88
   9   6  -1 1698.53  154.88
   9   6  -1 1741.93  155.08
   9   6  -1 1560.14  154.78
   9   6  -1 1728.43  155.38
  -9   6   1 1799.92  156.48
   9   6  -1 1808.42  155.18
   9   6  -1 1831.72  155.28
   9   6  -1 1826.52  155.58
   8  -6  -1  409.96   45.30
   8  -6  -1  396.36   38.40
   8  -6  -1  370.86   39.30
  -8  -6   1  397.56   36.50
  -8  -6   1  471.05   41.70
  -8   6   1  344.77   35.30
   8   6  -1  393.66   37.90
   8   6  -1  386.96   37.70
  -8   6   1  420.76   39.30
   8   6  -1  390.96   37.60
  -8   6   1  439.46   35.60
   8   6  -1  407.76   38.30
   8   6  -1  384.76   38.10
   8   6  -1  362.86   37.60
   7  -6  -1  822.62   67.79
  -7  -6   1  633.44   65.69
   7  -6  -1  758.72   67.99
   7  -6  -1  810.72   74.19
  -7  -6   1  722.13   65.89
   7   6  -1  715.63   66.59
   7   6  -1  792.62   67.59
   7   6  -1  709.03   66.49
  -7   6   1  853.51   68.49
   7   6  -1  789.82   67.19
  -7   6   1  623.74   64.89
   7   6  -1  769.32   66.79
  -7   6   1  641.54   64.59
   7   6  -1  773.32   67.09
   7   6  -1  691.83   66.09
   6  -6  -1 1137.89   98.09
  -6  -6   1 1030.70   98.49
   6  -6  -1 1106.79  103.89
   6  -6  -1 1068.19   98.39
  -6  -6   1 1154.68   97.29
   6   6  -1 1123.29   97.69
  -6   6   1  924.51   95.89
   6   6  -1 1116.49   97.59
   6   6  -1 1030.40   97.39
   6   6  -1 1048.70   97.19
  -6   6   1 1197.18   95.89
   6   6  -1 1006.40   96.79
  -6   6   1  960.80   95.59
   6   6  -1 1137.09   98.29
   6   6  -1 1143.69   97.59
  -6   6   1 1178.78   98.79
  -5  -6   1    8.20    1.40
   5  -6  -1    8.60    6.60
   5  -6  -1   13.50    9.70
  -5  -6   1    9.90    5.60
  -5  -6   1    3.40    4.30
   5  -6  -1   16.00    5.80
  -5  -6   1    5.10    7.30
   5  -6  -1   10.10    5.00
  -5  -6   1   16.50    4.50
  -5   6   1   13.70    2.20
  -5   6   1    8.70    1.70
   5   6  -1   17.40    5.20
   5   6  -1   10.00    4.00
   5   6  -1    8.00    4.80
   5   6  -1   19.60    5.40
   5   6  -1   15.60    4.70
   5   6  -1   10.40    1.20
   5   6  -1   11.10    1.30
  -5   6   1   43.20    7.80
  -5   6   1   10.80    3.10
   4  -6  -1  628.64   62.49
  -4  -6   1  530.85   57.19
  -4  -6   1  540.25   55.39
  -4  -6   1  642.04   57.09
   4  -6  -1  641.64   58.09
   4  -6  -1  632.14   57.59
   4   6  -1  690.73   55.29
   4   6  -1  681.83   55.29
   4   6  -1  671.13   57.39
   4   6  -1  664.53   57.39
  -4   6   1  606.54   56.09
   4   6  -1  635.44   57.29
  -4   6   1  593.04   55.49
   4   6  -1  565.44   56.99
   4   6  -1  580.64   56.49
  -4   6   1  668.33   58.19
   4   6  -1  696.43   58.09
   3  -6  -1  369.86   33.50
  -3  -6   1  372.56   36.60
  -3  -6   1  294.47   31.30
   3  -6  -1  378.36   34.00
   3  -6  -1  378.36   38.70
  -3  -6   1  350.86   33.80
  -3  -6   1  345.87   33.10
   3  -6  -1  272.87   38.40
  -3   6   1  399.56   31.50
  -3   6   1  360.56   33.90
   3   6  -1  380.26   33.00
   3   6  -1  377.96   34.00
  -3   6   1  311.07   32.10
   3   6  -1  298.57   32.60
   3   6  -1  390.06   31.20
   3   6  -1  349.96   33.20
   3   6  -1  357.66   33.20
   2  -6  -1    3.20    5.90
   2  -6  -1    7.00    4.20
  -2  -6   1    9.00    5.70
   2  -6  -1    0.40    6.50
  -2  -6   1   -4.90    5.30
   2  -6  -1    2.60    3.50
  -2  -6   1    8.70    4.00
  -2  -6   1    7.90    1.50
   2   6  -1    6.20    3.70
   2   6  -1    2.30    4.70
   2   6  -1    1.50    3.10
   2   6  -1    5.00    3.70
  -2   6   1    6.60    5.00
  -2   6   1    6.30    2.00
  -2   6   1    5.80    3.10
  -2   6   1    8.70    1.60
   2   6  -1    2.50    4.60
  -2   6   1    7.60    1.30
   1  -6  -1  214.78   31.60
   1  -6  -1  285.67   27.00
   1  -6  -1  316.47   31.40
  -1  -6   1  316.87   31.20
  -1  -6   1  259.27   25.40
   1  -6  -1  270.87   27.00
  -1  -6   1  283.77   27.00
  -1  -6   1  258.77   27.20
  -1   6   1  263.37   25.10
   1   6  -1  271.37   26.90
  -1   6   1  300.87   27.50
   1   6  -1  252.27   29.10
  -1   6   1  322.77   25.30
  -1   6   1  261.27   26.20
   1   6  -1  282.97   27.10
  -1   6   1  259.57   27.70
   1   6  -1  312.47   26.60
   1   6  -1  315.37   25.20
   0  -6   1   19.70    5.30
   0  -6  -1   17.20    4.30
   0  -6  -1   20.00    6.80
   0  -6  -1   17.60    4.80
   0  -6  -1   14.90    7.30
   0  -6   1   22.30    7.20
   0  -6   1   26.00    5.10
   0  -6   1   13.50    2.20
   0   6   1   19.60    2.10
   0   6  -1   19.30    2.40
   0   6   1   14.60    4.70
   0   6  -1    7.90    5.80
   0   6  -1   19.10    3.90
   0   6   1   18.00    5.00
   0   6   1   19.70    2.30
   0   6  -1   13.70    5.00
   0   6   1   18.90    4.20
   0   6  -1   22.90    5.30
   0   6  -1   13.70    4.40
   1  -6   1 1060.09   90.49
   1  -6   1  978.30   85.89
   1  -6   1  965.40   86.09
  -1  -6  -1  949.01   85.49
  -1  -6  -1 1033.90   89.19
  -1  -6  -1  943.21   85.49
   1  -6   1  887.41   84.19
   1   6   1  921.01   85.19
  -1   6  -1  944.91   86.29
  -1   6  -1  841.52   84.29
  -1   6  -1  906.21   88.69
   1   6   1  970.80   85.69
   1   6   1  929.21   85.89
   1   6   1  983.00   85.79
  -1   6  -1  981.80   84.89
   2  -6   1 2062.09  182.78
  -2  -6  -1 2099.79  181.98
   2  -6   1 2173.28  182.58
  -2  -6  -1 2057.39  182.58
   2  -6   1 2267.17  187.38
  -2  -6  -1 1770.92  186.28
  -2   6  -1 1952.30  181.18
   2   6   1 1761.92  181.38
   2   6   1 2155.08  182.08
  -2   6  -1 2092.79  181.28
   2   6   1 2167.98  182.68
   2   6   1 2100.39  182.28
   2   6   1 1986.30  182.28
  -2   6  -1 2033.70  182.98
  -3  -6  -1   13.30    5.30
   3  -6   1   23.00    5.50
   3  -6   1    2.50    5.00
  -3  -6  -1   14.40    3.70
  -3  -6  -1   12.10    6.00
   3  -6   1   11.60    7.30
  -3  -6  -1   10.40    5.80
  -3   6  -1   18.30    3.60
  -3   6  -1   17.70    6.40
  -3   6  -1   22.00    2.90
   3   6   1   16.50    1.80
   3   6   1   19.40    4.80
   3   6   1   19.20    1.90
  -3   6  -1   14.40    3.00
   3   6   1   16.10    4.60
   3   6   1   14.30    5.00
   3   6   1   15.60    5.00
   3   6   1   16.40    5.00
  -4  -6  -1 2323.27  202.38
   4  -6   1 2492.05  208.88
   4  -6   1 2302.97  203.78
   4  -6   1 2329.67  203.38
   4  -6   1 2005.10  210.48
  -4  -6  -1 2375.76  205.18
   4   6   1 2328.57  203.08
   4   6   1 2421.36  203.28
   4   6   1 2107.99  203.78
   4   6   1 2002.60  202.28
   4   6   1 2165.18  202.58
   4   6   1 2217.08  203.28
   4   6   1 2446.86  203.08
  -4   6  -1 2276.17  202.38
  -4   6  -1 2421.26  203.98
   5  -6   1 1039.60  117.19
  -5  -6  -1 1256.87  108.99
   5  -6   1 1189.78  111.19
  -5  -6  -1 1088.89  110.09
   5  -6   1 1397.16  116.19
   5  -6   1 1232.78  109.89
   5   6   1 1085.79  108.79
   5   6   1 1301.17  109.59
  -5   6  -1 1172.08  107.69
   5   6   1 1169.18  109.09
  -5   6  -1 1299.37  110.59
   5   6   1 1259.37  109.99
   5   6   1 1223.68  109.79
   5   6   1 1280.37  109.49
   5   6   1 1312.07  109.79
   6  -6   1  477.05   49.10
   6  -6   1  473.65   43.30
   6  -6   1  467.05   44.20
   6   6   1  420.06   42.40
   6   6   1  464.85   43.10
   6   6   1  457.55   42.90
  -6   6  -1  460.15   43.90
  -6   6  -1  438.16   40.70
   6   6   1  446.76   43.20
   6   6   1  435.46   42.60
  -6   6  -1  512.65   40.90
   6   6   1  421.06   42.20
   7  -6   1 1473.85  167.58
  -7  -6  -1 1791.62  158.28
   7  -6   1 1899.61  159.88
   7  -6   1 1646.04  159.68
   7  -6   1 1756.62  160.28
   7   6   1 1741.23  159.38
   7   6   1 1683.23  158.78
   7   6   1 1802.72  159.68
   7   6   1 1898.81  159.48
   7   6   1 1682.53  159.28
  -7   6  -1 1854.11  160.48
   7   6   1 1875.91  159.18
  -7   6  -1 1678.83  157.38
   7   6   1 1845.92  159.38
  -7   6  -1 2020.20  157.38
   8  -6   1  155.88   18.70
   8  -6   1  177.18   20.10
   8  -6   1  142.79   27.90
  -8  -6  -1  166.28   16.30
   8  -6   1  168.98   18.60
   8  -6   1  196.78   24.60
   8  -6   1  167.78   18.80
  -8   6  -1  168.28   20.00
   8   6   1  157.68   18.10
   8   6   1  157.98   17.90
  -8   6  -1  146.79   15.30
   8   6   1  186.18   18.90
   8   6   1  169.68   18.90
   8   6   1  214.68   19.10
   8   6   1  175.78   18.40
   9  -6   1  437.56   45.40
   9  -6   1  361.46   36.30
   9  -6   1  301.47   46.60
   9  -6   1  421.06   37.60
   9  -6   1  397.46   37.50
   9  -6   1  382.46   38.20
   9   6   1  395.46   37.20
  -9   6  -1  407.26   38.50
   9   6   1  368.86   36.60
   9   6   1  412.86   36.60
   9   6   1  411.86   36.90
  -9   6  -1  343.97   33.90
   9   6   1  331.67   36.90
   9   6   1  367.66   36.80
  10  -6   1  790.32   69.59
 -10  -6  -1  823.22   72.29
  10  -6   1  743.73   68.19
  10  -6   1  789.62   77.69
  10  -6   1  799.62   69.09
  10  -6   1  614.34   67.09
 -10   6  -1  790.12   66.29
  10   6   1  797.32   69.39
 -10   6  -1  728.33   70.09
  10   6   1  725.13   69.09
  10   6   1  692.93   68.69
  10   6   1  720.43   68.79
  10   6   1  727.93   68.29
  10   6   1  692.33   68.49
  11  -6   1    7.70   18.70
  11  -6   1   34.20   16.00
  11  -6   1   40.10   10.10
  11  -6   1   20.60    8.60
  11  -6   1   48.30   12.10
 -11  -6  -1   47.90   13.70
  11   6   1   44.60   10.30
  11   6   1   32.10    8.30
 -11   6  -1   41.10    5.60
  11   6   1   36.20    9.80
 -11   6  -1   45.80   12.20
  11   6   1   32.90    8.90
 -11   6  -1   35.40    4.90
  11   6   1   61.79   10.60
  11   6   1   40.70    9.00
  11   6   1   56.99    9.00
  12  -6   1    6.40   17.10
 -12  -6  -1   10.70   11.90
  12  -6   1   -3.30    7.00
  12  -6   1    1.00    7.00
  12  -6   1    5.60    9.60
  12  -6   1   -2.10    9.10
  12   6   1   13.50    8.00
  12   6   1   -2.30    7.60
  12   6   1   -1.10    6.30
 -12   6  -1   -7.60    9.70
  12   6   1    7.40    8.80
  12   6   1    2.70    8.30
  12   6   1   -9.60    6.80
  12   6   1    9.00    8.00
  13  -6   1   20.20    8.90
  13  -6   1   29.00   12.10
  13  -6   1   36.40   13.10
  13  -6   1   24.10   24.70
 -13  -6  -1   31.50   13.90
  13  -6   1   16.00   10.40
  13   6   1   31.80    9.50
  13   6   1   15.80    7.70
 -13   6  -1   27.90   11.30
 -13   6  -1   19.60    3.70
  13   6   1   16.90    7.30
  13   6   1   30.80    8.60
  13   6   1   15.80    7.60
  13   6   1   28.30    9.10
  14  -6   1   66.69   16.40
  14  -6   1   39.80   11.30
  14  -6   1   63.69   13.10
  14  -6   1   75.99   15.20
  14   6   1   36.20   10.70
  14   6   1   57.79   13.50
  14   6   1   48.90   12.80
  14   6   1   50.89   12.00
  14   6   1   51.59   11.10
  14   6   1   42.10   10.80
  15  -6   1  412.76   43.00
  15  -6   1  446.06   43.10
  15  -6   1  358.36   39.90
  15  -6   1  440.86   44.60
  15   6   1  409.06   41.20
  15   6   1  382.36   41.80
  15   6   1  414.76   42.70
 -15   6  -1  387.96   45.60
  16  -6   1  -19.10   11.30
  16  -6   1   -6.20   10.00
  16  -6   1   -0.30   11.00
  16  -6   1   11.60   12.80
  16   6   1   19.90   12.20
  16   6   1    2.20   11.30
 -16   6  -1    4.80   15.40
  16   6   1    0.30   10.20
  17  -6   1  512.45   49.99
 -17  -6  -1  509.95   51.69
  17  -6   1  422.46   49.00
  17  -6   1  508.65   49.99
  17   6   1  461.15   49.90
  17   6   1  392.06   48.20
  17   6   1  493.85   48.70
 -17   6  -1  475.85   51.39
  18  -6   1  347.27   39.20
 -18  -6  -1  305.67   40.90
  18   6   1  335.07   35.80
  18   6   1  235.08   35.90
  19  -6   1   18.50   13.90
  19  -6   1   14.70   13.20
  19  -6   1   -5.10   14.50
  19   6   1   21.90   14.90
 -19   6  -1   15.20   16.10
 -19   6  -1   20.20   20.00
  19   6   1    1.80   12.30
  20  -6   1  248.68   39.00
  20  -6   1  348.77   40.70
  20   6   1  237.78   34.90
 -20   6  -1  323.27   40.20
 -20   6  -1  313.27   44.40
  21  -6   1   68.69   19.60
  21  -6   1   77.99   26.80
 -21   6  -1   89.19   24.60
  21   6   1   77.69   19.10
  21   6   1  100.99   17.10
 -21   6  -1   38.30   34.00
  22  -6   1   37.30   24.30
  22   6   1   25.50   19.60
  22   6   1   43.40   13.90
 -22   6  -1   87.79   28.20
  23  -6   1   77.49   42.60
  23   6   1  178.88   22.20
  22  -7  -1  -11.90   39.80
 -22   7   1   14.40   26.00
  21  -7  -1   35.60   24.40
  21   7  -1   74.09   15.90
 -21   7   1   77.79   22.70
  20  -7  -1  119.19   28.10
  20  -7  -1  101.29   25.90
  20   7  -1  128.09   24.60
  20   7  -1  189.98   24.20
 -19  -7   1   11.50   20.20
  19  -7  -1   11.60   16.80
  19  -7  -1   -5.50   14.20
  19  -7  -1  -14.40   14.00
  19   7  -1   10.30   15.60
 -19   7   1   23.90   20.30
  18  -7  -1    4.00   12.70
  18  -7  -1   -1.50   15.60
  18  -7  -1   15.40   16.90
 -18  -7   1   -6.00   19.60
  18   7  -1    4.60   13.40
 -18   7   1    4.10   15.30
  18   7  -1    4.90   13.90
  17  -7  -1  142.19   28.00
  17  -7  -1  106.09   19.10
  17  -7  -1  138.69   22.30
  17   7  -1   96.59   18.90
 -17   7   1  128.19   22.50
  17   7  -1  139.49   20.10
  16  -7  -1   -2.50   13.20
  16  -7  -1   -3.60   13.10
  16  -7  -1   -1.00   10.50
  16   7  -1  -12.70   10.30
 -16   7   1   -3.20   12.80
  16   7  -1    3.10   12.40
  15  -7  -1   17.90   12.10
  15  -7  -1   36.80   12.20
  15   7  -1   18.90   10.70
  15   7  -1   21.80   10.70
 -15   7   1   12.80   13.00
  15   7  -1   27.70   10.20
  15   7  -1   12.40    9.40
  14  -7  -1   94.69   16.40
  14  -7  -1   36.90   17.10
  14  -7  -1   73.79   14.70
 -14   7   1   73.59   16.10
  14   7  -1   55.99   13.60
  14   7  -1   58.09   12.50
  14   7  -1   75.59   12.90
  14   7  -1   73.99   15.90
  14   7  -1   67.79   14.00
 -13  -7   1  684.93   64.39
  13  -7  -1  596.94   82.99
  13  -7  -1  650.63   63.59
  13  -7  -1  662.33   61.49
 -13   7   1  523.05   55.89
  13   7  -1  652.63   59.79
  13   7  -1  630.34   60.29
  13   7  -1  585.24   59.09
  13   7  -1  745.03   60.39
  12  -7  -1    7.40    8.30
  12  -7  -1   -6.50   22.90
 -12  -7   1   -5.30   14.30
  12  -7  -1    8.30    8.00
  12  -7  -1   18.10   10.20
  12   7  -1   13.80    8.00
  12   7  -1    7.00    8.60
  12   7  -1    5.00    7.50
 -12   7   1   27.90   10.70
  12   7  -1    3.00    7.70
 -12   7   1    7.10    2.90
  12   7  -1    5.90    9.20
  12   7  -1   25.90    9.90
  11  -7  -1   -1.10    8.50
 -11  -7   1   -2.90   11.70
  11  -7  -1    5.20    7.60
  11  -7  -1   -1.00   17.20
  11  -7  -1   11.00    9.00
  11   7  -1    0.70    6.70
 -11   7   1   19.00   11.50
  11   7  -1    7.60    7.00
 -11   7   1    3.40    2.40
  11   7  -1   -3.90    6.70
  11   7  -1   -1.40    7.80
  11   7  -1   11.80    8.90
  11   7  -1   -0.80    7.70
  10  -7  -1 1606.44  134.69
 -10  -7   1 1478.25  132.29
  10  -7  -1 1564.34  136.29
  10  -7  -1 1416.66  134.89
  10  -7  -1 1461.25  135.19
  10  -7  -1 1610.04  145.79
 -10   7   1 1562.44  135.89
  10   7  -1 1397.66  133.89
 -10   7   1 1382.96  132.09
  10   7  -1 1574.84  134.29
  10   7  -1 1522.05  134.49
  10   7  -1 1363.86  133.69
  10   7  -1 1521.35  134.49
  10   7  -1 1383.76  133.49
   9  -7  -1   13.40   16.50
   9  -7  -1   10.40    7.30
   9  -7  -1   16.40   14.10
  -9  -7   1   26.10   10.50
   9  -7  -1   10.80    7.50
  -9  -7   1   15.20    4.70
   9  -7  -1   11.10    8.10
   9   7  -1   16.20    6.60
  -9   7   1   15.70    9.70
   9   7  -1   11.70    5.80
  -9   7   1   10.50    2.40
   9   7  -1   18.60    6.80
   9   7  -1   16.30    6.40
   9   7  -1    5.20    6.20
   9   7  -1   14.90    7.40
   9   7  -1    8.30    6.10
   8  -7  -1  799.82   72.29
   8  -7  -1  778.82   79.29
  -8  -7   1  797.92   70.49
  -8  -7   1  863.61   75.79
   8  -7  -1  787.52   73.19
   8   7  -1  793.42   72.09
   8   7  -1  819.72   71.89
   8   7  -1  683.13   70.89
   8   7  -1  811.42   71.39
  -8   7   1  805.72   73.09
  -8   7   1  682.63   68.89
   8   7  -1  878.41   71.99
   8   7  -1  697.33   70.69
   8   7  -1  777.42   71.89
   7  -7  -1   56.79   11.00
   7  -7  -1   41.40   17.40
  -7  -7   1   45.80    7.80
  -7  -7   1   36.50    7.50
  -7  -7   1   58.49    8.30
   7  -7  -1   58.59   10.60
   7   7  -1   57.29    9.60
   7   7  -1   55.79    9.30
   7   7  -1   70.79   10.10
  -7   7   1   53.79    5.50
   7   7  -1   58.39    9.00
   7   7  -1   60.59    9.30
  -7   7   1   71.39   12.30
   7   7  -1   53.79    7.80
  -6  -7   1   20.70    7.20
   6  -7  -1   44.20    8.30
  -6  -7   1   40.10    7.20
   6  -7  -1   34.10   12.60
  -6   7   1   38.00    5.10
   6   7  -1   50.89    7.90
  -6   7   1   26.00    8.70
   6   7  -1   27.40    6.20
   6   7  -1   36.20    7.90
  -6   7   1   43.20    4.70
  -6   7   1   31.50    4.10
   5  -7  -1 1971.00  177.28
  -5  -7   1 2021.60  176.28
   5  -7  -1 2049.89  183.28
   5  -7  -1 2044.60  176.88
  -5  -7   1 1686.73  178.68
   5   7  -1 2152.58  176.58
   5   7  -1 1740.43  175.28
   5   7  -1 2073.39  176.38
   5   7  -1 2054.89  176.28
   5   7  -1 2158.78  177.08
  -5   7   1 1874.11  174.78
  -5   7   1 2142.19  177.68
   5   7  -1 1763.52  175.48
   4  -7  -1   15.40   11.10
  -4  -7   1   19.00    3.60
  -4  -7   1   21.90    8.40
   4  -7  -1   32.20   10.80
   4  -7  -1   27.70    6.60
  -4  -7   1   13.60    8.40
  -4  -7   1   24.90    6.00
  -4  -7   1   22.00    2.90
   4  -7  -1   28.30    7.60
   4   7  -1   29.60    6.40
   4   7  -1   21.70    6.40
  -4   7   1   21.60    3.10
   4   7  -1   24.70    2.50
  -4   7   1   20.80    3.10
  -4   7   1   23.20    4.20
   4   7  -1   29.70    6.20
   4   7  -1   25.60    6.70
   4   7  -1   35.30    6.90
   4   7  -1   24.30    2.50
  -4   7   1   30.80    8.20
  -4   7   1   27.40    4.70
  -3  -7   1  249.48   24.40
   3  -7  -1  252.27   24.80
   3  -7  -1  267.47   24.80
   3  -7  -1  181.28   31.00
  -3  -7   1  250.27   25.70
  -3  -7   1  245.88   28.30
   3   7  -1  229.88   21.60
   3   7  -1  262.27   21.70
   3   7  -1  244.68   23.70
   3   7  -1  234.98   24.10
   3   7  -1  259.57   24.30
  -3   7   1  225.48   22.90
  -3   7   1  267.67   22.00
  -3   7   1  241.98   25.70
  -3   7   1  241.38   22.00
   3   7  -1  209.98   23.90
  -3   7   1  233.68   22.40
  -2  -7   1    0.30    5.60
   2  -7  -1   21.90    5.50
   2  -7  -1    5.60    5.40
  -2  -7   1   11.70    5.00
   2  -7  -1    2.40    8.40
  -2  -7   1    7.60    1.60
  -2  -7   1    4.10    5.80
   2  -7  -1   11.00    7.80
  -2   7   1   10.70    1.90
   2   7  -1    2.90    3.50
  -2   7   1   14.70    4.20
  -2   7   1    6.70    1.50
   2   7  -1    8.80    1.40
   2   7  -1    3.90    4.10
  -2   7   1   10.00    5.40
   2   7  -1    4.90    6.80
  -1  -7   1 2441.86  205.78
   1  -7  -1 2374.06  205.68
  -1  -7   1 2235.98  200.78
  -1  -7   1 2160.28  200.68
  -1   7   1 2228.88  200.98
   1   7  -1 2210.38  200.38
   1   7  -1 2154.48  199.78
  -1   7   1 2124.99  199.58
   1   7  -1 2329.77  200.48
   0  -7   1  268.77   28.50
   0  -7   1  197.28   20.70
   0  -7   1  238.78   24.20
   0  -7  -1  181.18   28.20
   0  -7  -1  251.27   23.40
   0  -7  -1  235.08   23.20
   0  -7   1  243.88   23.70
   0  -7  -1  260.67   27.80
   0   7  -1  223.98   20.50
   0   7   1  248.58   20.60
   0   7   1  215.38   22.20
   0   7   1  225.28   23.00
   0   7   1  234.18   23.20
   0   7  -1  245.38   20.60
   0   7   1  233.68   23.90
   0   7   1  202.58   20.40
   0   7  -1  231.58   22.00
   0   7  -1  230.08   22.80
   1  -7   1  221.28   26.80
  -1  -7  -1  198.68   22.00
   1  -7   1  212.88   22.30
   1  -7   1  239.58   23.10
  -1  -7  -1  156.58   25.80
  -1  -7  -1  244.68   26.10
  -1  -7  -1  211.98   21.60
   1   7   1  212.78   21.80
   1   7   1  199.38   20.80
  -1   7  -1  236.68   19.40
  -1   7  -1  201.88   19.20
   1   7   1  194.88   19.10
   1   7   1  238.88   19.30
   1   7   1  222.78   22.20
  -2  -7  -1 2097.69  193.28
   2  -7   1 2149.88  194.08
  -2  -7  -1 2080.19  193.28
   2  -7   1 2307.77  199.48
   2  -7   1 2123.59  193.78
  -2  -7  -1 2247.18  197.28
  -2   7  -1 2132.79  194.28
  -2   7  -1 1988.00  191.98
  -2   7  -1 2179.68  192.28
   2   7   1 2134.59  193.48
   2   7   1 2308.97  193.18
   2   7   1 2190.98  193.88
   2   7   1 2289.87  193.48
   3  -7   1  478.85   47.50
   3  -7   1  475.75   41.50
  -3  -7  -1  465.35   40.60
  -3  -7  -1  440.06   41.10
   3  -7   1  462.55   41.90
  -3  -7  -1  475.55   44.80
   3  -7   1  329.57   48.20
   3   7   1  412.96   38.40
   3   7   1  416.26   41.20
   3   7   1  465.05   38.50
  -3   7  -1  434.96   42.00
   3   7   1  360.36   40.10
   3   7   1  431.06   41.20
   3   7   1  460.75   40.90
  -3   7  -1  490.55   38.80
  -3   7  -1  424.36   39.50
  -3   7  -1  390.86   38.60
  -3   7  -1  402.56   39.30
   4  -7   1  641.74   87.69
   4  -7   1  837.52   76.09
  -4  -7  -1  711.63   75.59
  -4  -7  -1  861.21   74.99
  -4  -7  -1  883.61   78.59
   4  -7   1  785.92   76.29
   4  -7   1  831.22   81.69
   4   7   1  909.61   75.59
  -4   7  -1  852.21   76.59
   4   7   1  894.01   75.79
   4   7   1  830.12   73.09
  -4   7  -1  736.73   73.29
   4   7   1  900.61   73.09
  -4   7  -1  790.52   73.59
   4   7   1  904.11   76.09
   4   7   1  843.72   75.19
  -4   7  -1  823.32   74.39
   5  -7   1   23.30    6.70
  -5  -7  -1   14.20    4.50
   5  -7   1   12.60   12.70
   5  -7   1   15.40    6.50
  -5  -7  -1   12.80    6.20
  -5  -7  -1   10.30    3.10
  -5  -7  -1   10.00    5.50
   5  -7   1   24.50   10.50
   5   7   1   20.00    1.70
   5   7   1   10.90    4.80
   5   7   1   17.80    5.70
   5   7   1   21.00    6.10
   5   7   1   10.00    5.30
  -5   7  -1   16.60    8.00
  -5   7  -1   14.00    2.40
   5   7   1   30.10    6.90
   5   7   1   18.60    1.70
  -5   7  -1   11.90    4.30
  -5   7  -1   18.60    4.40
   5   7   1   20.80    6.50
   6  -7   1 1396.56  117.39
   6  -7   1 1422.76  124.49
  -6  -7  -1 1086.89  115.59
  -6  -7  -1 1394.56  115.79
  -6   7  -1 1190.78  114.19
  -6   7  -1 1322.47  117.89
   6   7   1 1175.48  115.69
   6   7   1 1326.37  116.59
  -6   7  -1 1363.36  115.89
   6   7   1 1240.48  116.39
   6   7   1 1374.96  118.09
   6   7   1 1292.27  117.29
   7  -7   1   58.99    9.90
   7  -7   1   66.59   15.60
   7  -7   1   63.49   10.90
   7  -7   1   38.30    9.50
  -7  -7  -1   44.30    7.10
   7  -7   1   37.20   16.60
   7   7   1   64.19    8.90
   7   7   1   41.30    8.20
   7   7   1   50.99    8.20
   7   7   1   39.90    7.70
   7   7   1   42.40    8.50
  -7   7  -1   32.70    9.20
  -7   7  -1   39.50    4.90
   7   7   1   25.90    8.20
  -7   7  -1   44.90    5.40
   7   7   1   49.40    8.60
  -8  -7  -1  340.97   30.50
   8  -7   1  334.17   34.30
   8  -7   1  383.26   33.60
   8  -7   1  353.26   41.40
   8  -7   1  238.58   42.40
   8  -7   1  338.47   32.10
   8  -7   1  320.27   33.00
   8   7   1  341.47   32.10
  -8   7  -1  283.57   29.20
   8   7   1  332.17   32.80
   8   7   1  304.37   31.90
   8   7   1  288.67   31.50
  -8   7  -1  356.06   29.50
   8   7   1  333.27   32.30
  -8   7  -1  338.17   35.00
   8   7   1  319.17   32.20
   8   7   1  318.67   32.10
   9  -7   1  414.06   52.79
  -9  -7  -1  453.85   41.70
   9  -7   1  465.35   46.80
   9  -7   1  496.15   45.30
   9  -7   1  385.86   56.49
   9  -7   1  471.95   44.20
   9  -7   1  443.16   44.40
  -9   7  -1  500.95   46.20
   9   7   1  436.36   44.20
   9   7   1  458.55   43.90
   9   7   1  436.56   44.40
  -9   7  -1  530.45   41.40
   9   7   1  480.75   44.20
  -9   7  -1  394.06   41.00
   9   7   1  496.75   44.50
   9   7   1  447.46   43.80
   9   7   1  479.15   43.90
  10  -7   1   90.19   14.80
  10  -7   1   51.39   25.10
 -10  -7  -1  115.69   18.50
  10  -7   1   97.89   22.40
  10  -7   1   76.99   14.30
 -10  -7  -1   65.89    8.20
  10  -7   1   89.69   12.90
  10   7   1  102.29   13.50
  10   7   1   75.99   12.20
  10   7   1  103.39   13.00
  10   7   1  101.39   12.60
 -10   7  -1   44.00   13.80
  10   7   1   71.19   11.50
  10   7   1   84.39   12.70
  10   7   1   89.09   12.30
 -10   7  -1   70.39    8.00
  11  -7   1 1078.39   95.89
  11  -7   1 1075.09   98.09
  11  -7   1 1018.70  106.89
 -11  -7  -1 1241.08  100.69
  11   7   1 1033.50   95.39
  11   7   1 1052.09   95.29
 -11   7  -1  873.31   92.29
  11   7   1 1082.09   95.49
  11   7   1 1124.29   95.79
 -11   7  -1 1133.99   97.59
  11   7   1  978.90   95.19
  11   7   1 1037.80   95.89
  11   7   1  934.71   95.29
 -12  -7  -1   36.00   16.70
  12  -7   1   20.80   11.60
  12  -7   1   -4.80   11.20
  12  -7   1   26.20   24.50
  12  -7   1   36.10   10.40
 -12   7  -1   22.10   12.90
  12   7   1   23.30    9.40
  12   7   1   25.70   10.00
  12   7   1   30.90    9.50
  12   7   1   45.10   10.00
  12   7   1   26.40    9.40
  12   7   1   35.40    8.80
  12   7   1   31.60    9.30
 -12   7  -1   24.70    4.10
  13  -7   1  419.96   42.80
  13  -7   1  373.66   68.39
 -13  -7  -1  380.16   46.60
  13  -7   1  364.46   45.70
  13   7   1  457.05   41.80
  13   7   1  408.66   41.20
  13   7   1  397.86   41.30
  13   7   1  466.35   41.90
  13   7   1  402.16   41.20
  14  -7   1  114.19   22.10
  14  -7   1  146.09   20.70
  14  -7   1  181.28   23.80
  14   7   1  143.89   19.10
  14   7   1  178.18   21.40
  14   7   1  166.78   20.80
  14   7   1  114.69   20.70
  14   7   1  115.09   19.20
 -14   7  -1  131.09   21.60
  14   7   1  142.69   19.40
  15  -7   1  134.59   22.00
  15  -7   1  132.99   20.50
  15   7   1  121.49   16.80
  15   7   1  114.79   17.60
  15   7   1  122.79   17.80
  15   7   1  121.49   18.20
 -15   7  -1  131.09   21.40
  15   7   1  112.49   17.40
  15   7   1  108.99   18.10
  16  -7   1  208.28   27.30
  16  -7   1  178.38   25.10
  16  -7   1  153.98   23.80
  16   7   1  140.49   22.00
  16   7   1  142.69   21.80
 -16   7  -1  207.68   27.20
  16   7   1  194.48   25.00
 -16   7  -1  188.18   26.40
  17  -7   1   -2.10   14.70
 -17  -7  -1    4.30   16.90
  17  -7   1   15.60   14.20
  17  -7   1   19.50   13.30
  17   7   1    2.00   10.80
  17   7   1    8.70   13.40
 -17   7  -1   27.00   15.60
  17   7   1   24.00   12.00
 -17   7  -1   -4.20   11.90
  18  -7   1  210.88   30.20
  18  -7   1  225.88   30.30
  18  -7   1  208.48   28.90
 -18   7  -1  212.08   29.30
  18   7   1  244.18   33.10
 -18   7  -1  224.78   31.60
  19  -7   1  116.29   21.40
  19  -7   1  160.38   22.70
  19  -7   1  151.18   22.90
 -19   7  -1  167.28   29.20
  19   7   1  116.09   22.70
  20  -7   1    3.10   19.30
  20  -7   1  -17.60   19.30
  20  -7   1   -7.20   21.70
  20   7   1   30.90   18.00
  20   7   1   26.40   12.40
  21  -7   1   82.19   26.70
  21  -7   1  119.39   35.60
 -21   7  -1  102.09   26.10
  21   7   1   82.19   38.80
  21   7   1   82.09   17.10
  22  -7   1  163.58   44.70
  22   7   1  263.07   30.50
 -22   7  -1  159.48   42.10
 -22   8   1  117.09   32.60
  21  -8  -1    0.10   22.00
 -21   8   1    9.20   30.40
  20  -8  -1  152.68   26.00
  20  -8  -1  152.58   26.80
  20  -8  -1  151.38   24.60
 -20   8   1  111.39   26.40
  20   8  -1  191.98   24.50
  19  -8  -1  -16.60   17.60
  19  -8  -1  -20.50   20.00
  19   8  -1    4.30   14.30
 -19   8   1    6.40   16.70
  18  -8  -1   46.10   16.40
 -18  -8   1   53.69   24.60
  18  -8  -1    7.50   15.80
  18  -8  -1    8.70   14.20
  18   8  -1   34.00   14.00
  18   8  -1   44.70   15.80
 -18   8   1   83.29   18.80
 -18   8   1   29.10   18.20
  17  -8  -1   46.10   21.70
  17  -8  -1   18.30   14.70
 -17   8   1   13.70   13.90
  17   8  -1   28.30   12.70
  16  -8  -1   20.40   12.40
  16  -8  -1   34.60   16.80
 -16   8   1    4.30   11.70
  16   8  -1   13.30   13.00
  16   8  -1   11.30   12.30
 -16   8   1   13.80   17.40
  15  -8  -1   23.50   14.90
  15  -8  -1   -7.80    9.50
  15   8  -1    0.20   10.30
 -15   8   1   11.60   16.00
  15   8  -1    3.60    9.40
  15   8  -1    1.80    9.80
  15   8  -1   -9.60    8.90
  14  -8  -1  138.09   20.20
  14  -8  -1  156.88   22.90
  14   8  -1  106.69   17.10
  14   8  -1  129.99   18.20
 -14   8   1  108.59   20.60
  14   8  -1  103.39   17.00
  14   8  -1  112.79   18.70
 -13  -8   1   40.50   21.50
  13  -8  -1   19.50   15.70
  13  -8  -1   19.20   13.80
  13   8  -1   23.50    9.60
  13   8  -1   22.50    9.80
  13   8  -1   39.30   12.10
  13   8  -1    6.00   11.00
  13   8  -1   25.40   10.00
 -13   8   1   21.60   14.70
 -12  -8   1  162.78   25.80
  12  -8  -1  166.98   20.10
  12  -8  -1  114.69   21.20
  12  -8  -1   99.19   41.10
  12   8  -1   93.89   15.80
  12   8  -1  149.99   19.10
  12   8  -1  145.69   18.70
 -11  -8   1  149.19   16.50
  11  -8  -1  120.59   34.10
  11  -8  -1  178.68   22.30
  11  -8  -1  202.08   26.80
  11  -8  -1  170.98   22.20
 -11  -8   1  199.58   27.80
 -11   8   1  198.98   25.50
  11   8  -1  186.08   22.60
  11   8  -1  149.39   19.90
  11   8  -1  169.68   21.40
  11   8  -1  201.08   21.30
 -11   8   1  135.89   15.00
  11   8  -1  137.39   19.10
 -10  -8   1  299.57   35.70
 -10  -8   1  203.28   22.70
  10  -8  -1  213.28   26.50
  10  -8  -1  233.98   28.00
  10  -8  -1  243.18   26.40
  10  -8  -1  155.28   40.50
  10  -8  -1  244.98   40.30
 -10   8   1  273.47   28.20
 -10   8   1  200.08   20.90
  10   8  -1  241.78   25.60
  10   8  -1  214.68   24.10
 -10   8   1  241.08   21.30
  10   8  -1  257.07   26.00
  10   8  -1  241.48   25.10
   9  -8  -1  596.74   58.09
   9  -8  -1  563.94   56.09
   9  -8  -1  521.15   70.29
  -9  -8   1  575.04   53.39
   9  -8  -1  622.34   56.29
  -9  -8   1  660.73   60.79
   9   8  -1  576.44   55.29
  -9   8   1  493.65   51.49
  -9   8   1  625.74   51.89
  -9   8   1  635.54   57.19
   9   8  -1  591.94   54.59
   9   8  -1  549.54   54.59
   9   8  -1  565.34   54.59
   9   8  -1  572.84   55.19
   8  -8  -1   12.30   18.30
   8  -8  -1   28.40    8.70
  -8  -8   1   24.40   11.80
  -8  -8   1   19.00    7.00
   8  -8  -1   27.20   13.20
   8  -8  -1   21.50    9.50
  -8   8   1   13.50    2.90
   8   8  -1   15.40    7.10
   8   8  -1   21.10    8.30
   8   8  -1   17.00    6.80
   8   8  -1   19.30    6.10
   8   8  -1   35.10    8.20
  -8   8   1   23.70    3.10
  -8   8   1   13.80   10.30
  -7  -8   1  640.64   56.69
   7  -8  -1  534.05   61.59
   7  -8  -1  543.35   52.69
  -7  -8   1  598.44   51.59
   7  -8  -1  569.64   53.79
  -7   8   1  598.64   53.89
   7   8  -1  550.84   51.99
   7   8  -1  516.05   51.19
   7   8  -1  596.74   52.49
  -7   8   1  487.05   48.90
  -7   8   1  602.64   49.20
   7   8  -1  557.74   51.79
   7   8  -1  429.36   50.59
   6  -8  -1  426.26   47.50
   6  -8  -1  396.26   39.40
  -6  -8   1  308.27   39.10
   6  -8  -1  414.16   38.60
  -6  -8   1  426.86   38.10
   6   8  -1  335.47   36.80
  -6   8   1  434.16   35.00
   6   8  -1  393.46   38.20
   6   8  -1  413.66   38.30
  -6   8   1  372.16   35.30
   6   8  -1  413.86   37.70
  -6   8   1  405.26   40.20
  -6   8   1  376.96   36.40
  -6   8   1  368.26   34.80
  -5  -8   1   90.49   12.80
   5  -8  -1  100.59   13.60
   5  -8  -1   74.49   21.00
  -5  -8   1   80.09   15.50
   5  -8  -1  116.59   22.10
   5  -8  -1   82.49   13.00
   5   8  -1   87.79   11.90
  -5   8   1   83.99    9.70
  -5   8   1   75.29   10.10
  -5   8   1   93.79   14.10
  -5   8   1   69.39    7.90
   5   8  -1   76.69   11.80
   5   8  -1   84.89    7.60
   5   8  -1   87.39   11.80
   5   8  -1   85.49    7.60
  -5   8   1   90.79    8.50
   5   8  -1   88.39   11.30
   4  -8  -1  364.06   40.50
   4  -8  -1  349.37   33.60
   4  -8  -1  323.97   32.80
  -4  -8   1  303.17   34.00
  -4  -8   1  343.47   32.20
  -4  -8   1  307.67   36.50
   4   8  -1  336.87   28.70
  -4   8   1  346.87   29.10
   4   8  -1  336.37   31.80
   4   8  -1  318.27   32.10
  -4   8   1  300.57   28.90
  -4   8   1  284.47   29.60
   4   8  -1  344.77   31.80
   4   8  -1  322.17   28.60
   4   8  -1  281.27   30.70
  -3  -8   1   66.09   12.00
   3  -8  -1   61.19   11.40
  -3  -8   1   68.49   15.20
   3  -8  -1   72.99   19.00
   3  -8  -1   85.59   11.60
  -3  -8   1   84.89   11.70
   3   8  -1   71.29    9.80
  -3   8   1   76.09   12.00
   3   8  -1   65.39   10.90
   3   8  -1   80.09    6.70
  -3   8   1   65.39    7.00
   3   8  -1   73.19   10.60
   3   8  -1   76.19   11.00
  -3   8   1   61.19    7.50
  -3   8   1   65.89    8.70
   3   8  -1   74.49    6.70
  -2  -8   1   75.59   11.40
   2  -8  -1   47.90   10.40
   2  -8  -1   63.49    9.70
  -2  -8   1   55.49    9.10
   2  -8  -1   47.50   12.30
  -2  -8   1   53.19   12.90
   2  -8  -1   41.00   15.10
   2   8  -1   55.99    8.90
   2   8  -1   59.19    5.30
   2   8  -1   51.59    5.30
  -2   8   1   50.69    7.30
  -2   8   1   58.69    5.80
  -2   8   1   66.39   11.30
   2   8  -1   67.09    9.30
  -2   8   1   46.60    5.40
   1  -8  -1  266.27   26.60
  -1  -8   1  286.57   27.00
  -1  -8   1  263.17   27.20
   1  -8  -1  256.47   26.30
   1  -8  -1  189.38   32.50
  -1  -8   1  263.77   32.60
   1  -8  -1  279.27   32.20
  -1   8   1  270.27   24.90
   1   8  -1  265.67   25.90
  -1   8   1  234.68   26.30
   1   8  -1  271.97   23.10
  -1   8   1  249.38   26.70
   1   8  -1  228.68   25.00
   1   8  -1  240.28   23.00
   1   8  -1  266.47   26.00
  -1   8   1  271.47   23.20
   0  -8   1   98.39   17.70
   0  -8  -1  106.59   12.50
   0  -8  -1   92.09   17.30
   0  -8   1  110.39   12.90
   0  -8   1  112.39   13.80
   0  -8  -1   76.99   17.90
   0   8  -1   96.99    8.60
   0   8   1   95.79   10.80
   0   8   1   93.99   12.70
   0   8  -1   85.69    8.50
   0   8   1   94.59    8.60
   0   8  -1   81.49   12.20
   0   8  -1   94.59   11.10
   0   8   1   78.99    8.40
   0   8   1   93.29   12.40
   0   8  -1   89.89   12.20
  -1  -8  -1  156.68   18.50
  -1  -8  -1  169.68   18.30
   1  -8   1  113.19   25.00
   1  -8   1  154.58   19.10
   1  -8   1  149.49   23.60
   1  -8   1  143.99   18.90
  -1  -8  -1  156.28   22.30
   1   8   1  175.28   14.60
   1   8   1  161.68   18.10
   1   8   1  167.78   18.10
  -1   8  -1  169.18   14.80
  -1   8  -1  171.78   18.00
  -1   8  -1  144.59   14.60
  -1   8  -1  149.19   19.70
   1   8   1  168.48   17.90
   1   8   1  178.18   14.70
  -1   8  -1  137.59   16.20
   1   8   1  150.18   17.00
  -1   8  -1  186.28   18.90
   2  -8   1  561.34   55.99
   2  -8   1  536.35   49.60
  -2  -8  -1  512.95   49.10
  -2  -8  -1  551.24   53.69
   2  -8   1  489.85   50.39
   2  -8   1  407.66   57.09
  -2  -8  -1  552.34   48.90
   2   8   1  526.35   48.00
   2   8   1  508.45   45.90
  -2   8  -1  511.15   49.99
  -2   8  -1  468.65   46.00
   2   8   1  547.65   49.20
  -2   8  -1  449.86   46.30
   2   8   1  565.34   46.00
  -2   8  -1  574.74   46.20
   2   8   1  589.64   49.70
   2   8   1  501.05   49.00
  -2   8  -1  490.05   47.00
  -3  -8  -1   20.20    5.90
  -3  -8  -1   -0.80    7.40
  -3  -8  -1    9.70    7.10
   3  -8   1   13.00    6.90
   3  -8   1    8.90    6.00
   3  -8   1    8.90   10.10
   3  -8   1    3.00   10.90
   3   8   1   15.30    1.90
  -3   8  -1   18.90    2.50
   3   8   1   11.80    1.50
  -3   8  -1   15.60    4.10
  -3   8  -1    5.30    3.20
   3   8   1    6.90    6.20
   3   8   1    8.30    7.30
  -3   8  -1    7.30    1.90
   3   8   1   13.60    5.10
   3   8   1   21.00    7.60
  -4  -8  -1  858.11   83.79
   4  -8   1  883.71   80.99
   4  -8   1  889.31   81.39
  -4  -8  -1  954.30   80.09
   4  -8   1  693.83   89.69
   4  -8   1  946.81   87.99
  -4   8  -1  896.91   81.59
   4   8   1  901.21   77.29
   4   8   1  870.51   80.59
   4   8   1  748.23   78.79
   4   8   1  919.21   77.29
   4   8   1  919.01   80.29
  -4   8  -1  987.10   77.79
  -4   8  -1  790.42   77.99
  -4   8  -1  805.42   77.59
  -4   8  -1  845.72   78.59
   4   8   1  900.21   80.09
   4   8   1  940.11   80.59
   5  -8   1   15.40    8.00
  -5  -8  -1   20.30    8.40
  -5  -8  -1   20.00    8.20
   5  -8   1   28.40    8.10
   5  -8   1   21.40   14.90
   5  -8   1   25.70   12.70
   5   8   1   20.30    7.20
  -5   8  -1   28.20   10.10
  -5   8  -1   33.70    4.50
   5   8   1   38.30    7.20
   5   8   1   27.40    8.00
  -5   8  -1   25.50    3.90
   5   8   1   31.50    2.80
   5   8   1   33.00    2.80
   5   8   1   38.70    8.00
   5   8   1   24.30    7.70
   6  -8   1  136.19   19.70
   6  -8   1   97.29   26.10
  -6  -8  -1  103.99   14.90
   6  -8   1  130.09   25.00
   6  -8   1  133.69   17.00
   6   8   1  118.09   16.50
  -6   8  -1  115.89   11.80
   6   8   1  154.78   16.30
   6   8   1  104.09   15.00
   6   8   1  138.19   15.80
  -6   8  -1  133.69   14.40
  -6   8  -1  142.69   18.50
  -6   8  -1  147.79   12.30
   6   8   1  145.99   16.90
   7  -8   1  497.95   71.79
   7  -8   1  595.64   61.09
   7  -8   1  643.04   61.19
  -7  -8  -1  677.23   59.69
   7  -8   1  625.84   68.29
   7  -8   1  655.83   61.79
  -7   8  -1  692.83   62.39
  -7   8  -1  715.53   57.19
   7   8   1  684.63   59.89
   7   8   1  546.75   58.59
   7   8   1  695.13   60.09
  -7   8  -1  563.24   56.89
   7   8   1  671.73   60.59
   7   8   1  598.74   58.89
  -7   8  -1  678.03   59.09
   7   8   1  688.73   60.29
   8  -8   1   21.80    9.40
   8  -8   1   30.60   10.50
   8  -8   1   38.20   17.00
   8  -8   1   12.00   13.40
  -8  -8  -1   37.90    6.90
   8  -8   1   33.60    9.50
   8   8   1   48.10   10.50
  -8   8  -1   22.50   11.00
   8   8   1   34.50    8.20
  -8   8  -1   31.20    6.70
  -8   8  -1   26.00    3.80
   8   8   1   26.80    7.70
   8   8   1   30.70    8.30
  -8   8  -1   34.70    4.40
   8   8   1   37.80    8.70
   9  -8   1  187.58   23.50
   9  -8   1  172.28   20.30
   9  -8   1  183.98   22.50
   9  -8   1  205.58   25.90
  -9  -8  -1  152.38   17.30
   9  -8   1  150.28   30.40
   9  -8   1   95.89   32.60
   9   8   1  143.29   20.40
  -9   8  -1  154.58   22.50
  -9   8  -1  141.49   15.60
   9   8   1  191.38   19.90
  -9   8  -1  183.08   16.00
   9   8   1  200.18   21.60
  -9   8  -1  167.58   19.70
   9   8   1  212.58   20.50
   9   8   1  223.68   21.30
   9   8   1  161.78   19.70
   9   8   1  198.18   21.00
  10  -8   1   16.00   35.60
  10  -8   1    5.00    9.50
 -10  -8  -1   -1.30    4.40
  10  -8   1    0.00   10.10
  10  -8   1    5.50    9.00
  10  -8   1   -7.80    7.10
  10  -8   1  -25.30   18.50
 -10  -8  -1   -8.20   13.80
  10   8   1   -0.50    6.70
  10   8   1   -0.60    8.50
 -10   8  -1   -0.10   10.80
  10   8   1   11.80    7.40
  10   8   1    5.30    8.30
  10   8   1   12.50    7.30
  10   8   1    2.20    6.20
  10   8   1    5.80    8.60
 -10   8  -1    2.10    2.40
  11  -8   1   55.69   13.50
  11  -8   1   64.29   29.00
  11  -8   1   59.09   11.80
 -11  -8  -1   41.40   19.70
  11  -8   1   27.80   11.30
 -11   8  -1   55.39   10.20
  11   8   1   57.79   11.50
  11   8   1   41.30   10.50
  11   8   1   36.70    9.20
  11   8   1   70.69   11.20
  11   8   1   43.30   12.00
  11   8   1   38.40   10.20
 -11   8  -1   51.19   13.60
  11   8   1   49.80   10.60
  12  -8   1    3.80    9.00
  12  -8   1   13.70   34.70
  12  -8   1   12.70   11.10
 -12  -8  -1    8.10   16.50
  12   8   1   22.80   10.60
 -12   8  -1   10.00    7.90
  12   8   1   18.90    8.30
  12   8   1   12.20    8.70
 -12   8  -1    9.60    4.40
  12   8   1    4.20    9.50
  12   8   1    9.40    9.20
 -13  -8  -1   88.39   25.00
  13  -8   1   84.59   18.90
  13  -8   1   71.29   15.80
 -13   8  -1   87.89   19.10
  13   8   1   44.00   12.60
  13   8   1   53.79   13.20
 -13   8  -1   74.99   14.50
  13   8   1  106.29   14.50
  13   8   1   56.39   14.10
  13   8   1   79.79   14.30
  13   8   1   72.09   14.30
  14  -8   1   27.70   12.20
  14  -8   1   19.50   14.90
  14  -8   1   30.00   18.60
  14   8   1   35.50   11.10
  14   8   1   17.00   11.80
 -14   8  -1   20.80   13.90
  14   8   1    8.20    9.00
  14   8   1    3.10   10.20
  14   8   1   21.50    9.90
  14   8   1   28.10   10.00
  15  -8   1  141.99   20.90
  15  -8   1  157.28   22.60
 -15   8  -1  122.69   20.00
  15   8   1  135.59   19.60
 -15   8  -1  117.59   24.60
  15   8   1  123.49   18.90
  15   8   1  108.29   17.40
  15   8   1  108.69   19.50
  16  -8   1   65.29   17.20
  16  -8   1   53.79   18.70
  16  -8   1   80.69   19.10
  16   8   1   78.69   14.60
  16   8   1   69.79   16.30
 -16   8  -1   66.89   18.30
 -16   8  -1   69.29   21.10
  16   8   1   81.29   15.10
  17  -8   1   78.79   20.70
  17  -8   1   95.79   20.90
  17   8   1   79.09   16.20
 -17   8  -1  106.69   24.80
  17   8   1  118.69   18.10
 -17   8  -1   95.89   19.20
  18  -8   1  147.99   24.40
  18  -8   1  196.08   24.20
  18  -8   1  177.88   27.10
 -18   8  -1  155.98   26.70
  18   8   1  133.69   23.80
 -19   8  -1   44.60   18.50
  19   8   1    2.50   11.60
  20  -8   1   34.20   21.90
  20  -8   1  121.19   22.40
  20  -8   1  112.49   22.60
 -20   8  -1   49.40   21.80
  20   8   1  103.59   16.90
  21  -8   1   70.39   28.40
  21  -8   1   13.00   49.20
 -21   8  -1   -7.40   26.00
  21   8   1   26.40   12.20
 -21   9   1  137.69   37.80
  20  -9  -1  167.58   30.00
  20  -9  -1  131.99   30.10
 -20   9   1  162.48   29.30
  20   9  -1  207.18   24.30
  19  -9  -1   -0.40   21.70
  19  -9  -1  -26.20   17.30
  19  -9  -1    3.60   16.90
 -19   9   1   16.10   17.60
  19   9  -1    6.80   11.20
  18  -9  -1   14.70   15.40
  18  -9  -1   37.00   18.20
  18  -9  -1   29.10   19.60
  18   9  -1   24.40   12.60
 -18   9   1   22.50   21.90
  17  -9  -1 1071.69  100.49
  17  -9  -1  945.31  100.69
  17  -9  -1 1126.99  103.29
  17   9  -1 1109.19   99.89
 -17   9   1 1064.19  103.29
  16   9  -1   29.30   12.60
 -16   9   1   62.19   20.70
  15  -9  -1   -8.10   12.20
  15  -9  -1    3.60   15.90
  15  -9  -1   10.50   26.00
  15   9  -1    9.00   12.00
  15   9  -1    4.10   11.70
  15   9  -1    3.40   10.40
 -15   9   1    0.50   13.70
 -15   9   1   21.40   15.10
  15   9  -1    0.40    9.80
  14  -9  -1  109.09   25.10
  14  -9  -1  145.19   22.40
  14  -9  -1  120.19   18.50
  14   9  -1  149.69   20.60
 -14   9   1  153.88   25.30
  14   9  -1  114.99   18.20
  14   9  -1  133.09   19.40
  14   9  -1  136.39   18.90
 -14   9   1  110.39   18.90
 -13  -9   1  138.99   33.00
  13  -9  -1  170.08   27.60
  13  -9  -1  170.68   26.60
  13  -9  -1  161.28   23.30
  13   9  -1  172.18   23.20
 -13   9   1  179.48   27.10
  13   9  -1  177.98   22.90
  13   9  -1  194.48   23.40
  13   9  -1  190.88   24.30
 -13   9   1  163.48   22.20
  12  -9  -1  120.09   21.40
 -12  -9   1  144.79   27.10
  12   9  -1  120.49   18.00
  12   9  -1  100.69   15.70
  12   9  -1  146.29   18.10
  12   9  -1  119.69   17.40
 -12   9   1  137.89   22.60
  12   9  -1  127.69   17.40
 -12   9   1   88.29   16.10
  11  -9  -1   40.90   11.80
  11  -9  -1   54.59   14.90
 -11  -9   1   74.89   21.70
  11   9  -1   34.30    9.60
 -11   9   1   37.80   10.10
  11   9  -1   36.90   11.70
  10  -9  -1  780.42   78.69
  10  -9  -1  740.43   77.39
  10  -9  -1  756.42   75.79
 -10  -9   1  968.80   83.69
 -10  -9   1  803.92   74.09
 -10   9   1  793.62   75.09
  10   9  -1  865.01   75.29
  10   9  -1  791.42   75.89
  10   9  -1  788.22   75.69
 -10   9   1  839.72   78.99
  10   9  -1  851.01   75.99
   9  -9  -1  -25.00   21.10
  -9  -9   1   15.10    7.10
   9  -9  -1   10.00   10.70
   9  -9  -1    6.60    8.60
   9  -9  -1  -12.70   10.90
  -9  -9   1   16.50   13.60
   9   9  -1    8.40    7.80
  -9   9   1   14.60    7.40
   9   9  -1   25.80    8.80
   9   9  -1    9.30    8.50
  -9   9   1   11.90    3.50
  -9   9   1   19.00   12.40
   9   9  -1   13.60    8.00
   8  -9  -1  714.23   68.09
   8  -9  -1  691.13   79.99
  -8  -9   1  824.52   72.79
   8  -9  -1  775.42   69.89
  -8  -9   1  832.02   66.79
  -8   9   1  605.44   63.39
   8   9  -1  708.03   67.19
   8   9  -1  748.33   67.29
  -8   9   1  633.44   65.39
   8   9  -1  724.23   66.69
  -8   9   1  724.23   68.99
  -8   9   1  700.83   63.69
   7  -9  -1  587.44   51.49
   7  -9  -1  464.45   51.79
  -7  -9   1  624.74   57.39
   7  -9  -1  496.25   61.99
   7   9  -1  511.15   49.60
   7   9  -1  541.85   50.09
  -7   9   1  549.05   46.80
  -7   9   1  476.95   48.00
   7   9  -1  498.95   49.10
  -7   9   1  569.54   53.19
  -7   9   1  489.55   46.50
   7   9  -1  518.45   49.80
   6  -9  -1  389.36   38.10
  -6  -9   1  405.36   36.80
   6  -9  -1  331.57   36.20
   6  -9  -1  390.16   44.80
   6  -9  -1  233.78   47.70
  -6   9   1  355.86   33.10
   6   9  -1  402.06   35.50
  -6   9   1  361.86   36.80
   6   9  -1  346.27   34.20
  -6   9   1  308.57   30.90
   6   9  -1  303.87   33.50
   6   9  -1  354.76   34.50
   5  -9  -1 1078.29  108.59
   5  -9  -1 1096.99  100.39
  -5  -9   1  926.01  102.79
   5  -9  -1 1119.09   99.69
  -5  -9   1 1257.17  100.99
   5   9  -1 1162.28   99.09
   5   9  -1 1102.99   95.49
   5   9  -1 1176.68   98.89
   5   9  -1 1079.99   95.49
  -5   9   1 1029.30   96.49
  -5   9   1 1026.70   96.99
  -5   9   1 1184.08  100.99
   5   9  -1 1139.19   98.59
   5   9  -1  992.00   98.29
  -5   9   1  977.30   95.89
   4  -9  -1  301.97   39.30
   4  -9  -1  201.48   39.80
  -4  -9   1  353.46   31.80
   4  -9  -1  302.07   32.00
   4  -9  -1  315.87   31.10
  -4  -9   1  295.87   35.10
  -4   9   1  312.57   31.20
  -4   9   1  286.17   25.70
   4   9  -1  283.17   28.30
   4   9  -1  241.68   28.10
   4   9  -1  293.77   25.40
   4   9  -1  266.27   29.60
   4   9  -1  291.47   29.20
  -4   9   1  289.87   27.10
  -4   9   1  264.17   26.10
  -3  -9   1  162.58   17.90
  -3  -9   1  132.49   18.40
   3  -9  -1  171.38   18.40
  -3  -9   1  149.39   24.20
   3  -9  -1  148.39   17.40
   3  -9  -1   80.09   26.10
   3  -9  -1  147.99   25.90
  -3  -9   1  106.29   22.60
   3   9  -1  133.19   11.90
   3   9  -1  135.69   12.00
  -3   9   1  121.89   18.10
   3   9  -1  121.19   17.00
  -3   9   1  131.79   14.60
  -3   9   1  115.69   12.10
   3   9  -1  127.99   16.30
   2  -9  -1   30.10   13.10
   2  -9  -1   30.10    8.20
  -2  -9   1   19.80   12.50
  -2  -9   1   50.39   12.40
  -2  -9   1   26.50   12.00
   2  -9  -1   34.90    8.60
  -2  -9   1   37.30    8.40
  -2   9   1   25.40    3.60
  -2   9   1   29.00    8.40
   2   9  -1   24.60    8.10
   2   9  -1   29.30    3.50
   2   9  -1   28.80    8.20
   2   9  -1   35.20    7.30
   2   9  -1   32.80    3.70
  -2   9   1   30.00    5.90
  -2   9   1   26.90    3.90
   1  -9  -1  360.96   43.80
   1  -9  -1  433.66   37.60
  -1  -9   1  378.16   37.50
  -1  -9   1  393.76   38.10
   1  -9  -1  397.66   37.30
  -1  -9   1  402.16   43.90
   1  -9  -1  293.87   45.50
   1   9  -1  364.36   33.10
   1   9  -1  370.96   35.20
   1   9  -1  403.96   36.40
   1   9  -1  377.16   36.70
  -1   9   1  337.07   34.90
  -1   9   1  378.76   33.20
  -1   9   1  319.57   33.00
  -1   9   1  395.06   36.50
  -1   9   1  393.76   36.60
   0  -9  -1  470.85   50.69
   0  -9   1  506.15   45.10
   0  -9  -1  511.65   44.80
   0  -9   1  490.05   51.79
   0  -9   1  477.55   45.40
   0  -9  -1  471.65   44.80
   0  -9  -1  350.26   51.69
   0   9  -1  424.06   40.60
   0   9  -1  478.05   40.70
   0   9   1  470.95   44.40
   0   9   1  485.45   44.40
   0   9  -1  429.36   42.40
   0   9   1  476.45   40.80
   0   9  -1  451.55   43.90
   0   9  -1  483.85   43.80
   0   9   1  435.96   42.60
   0   9   1  411.06   40.60
  -1  -9  -1   16.40    7.70
  -1  -9  -1   10.10    8.20
   1  -9   1   17.40    8.80
   1  -9   1   10.90    8.10
  -1  -9  -1   12.80   12.90
   1  -9   1   22.00   12.30
   1   9   1   15.00    5.00
   1   9   1   18.90    2.70
   1   9   1   10.50    2.10
  -1   9  -1   15.70    7.40
  -1   9  -1   18.90    2.60
   1   9   1    9.00    7.50
  -1   9  -1   15.20    5.30
   1   9   1   20.00    7.00
  -1   9  -1    8.40    6.20
   2  -9   1  721.73   65.69
  -2  -9  -1  765.62   64.99
  -2  -9  -1  624.34   64.99
  -2  -9  -1  747.63   71.39
   2  -9   1  754.52   73.79
   2   9   1  730.83   64.79
  -2   9  -1  610.64   61.29
  -2   9  -1  613.84   62.29
  -2   9  -1  708.73   64.29
   2   9   1  703.33   64.19
   2   9   1  680.33   63.59
   2   9   1  669.93   61.19
  -2   9  -1  730.23   65.49
   2   9   1  706.23   61.19
  -3  -9  -1  504.35   52.39
   3  -9   1  546.25   48.00
  -3  -9  -1  447.76   48.30
   3  -9   1  369.06   56.79
   3  -9   1  493.85   48.30
   3  -9   1  533.65   56.49
  -3   9  -1  542.55   43.50
   3   9   1  510.25   46.20
   3   9   1  496.35   42.80
  -3   9  -1  417.86   43.30
   3   9   1  507.85   46.80
  -3   9  -1  425.26   43.00
   3   9   1  459.55   42.80
   3   9   1  501.45   46.80
   3   9   1  507.55   45.90
  -3   9  -1  539.15   48.00
   4  -9   1   15.20   13.40
   4  -9   1   48.90   16.60
   4  -9   1   32.70    9.60
  -4  -9  -1   27.40   11.90
   4   9   1   31.80    8.60
   4   9   1   48.70    8.40
   4   9   1   36.10    3.70
   4   9   1   43.60    9.90
  -4   9  -1   40.90    5.00
   4   9   1   39.30    3.70
   4   9   1   44.10    8.90
  -4   9  -1   28.10    5.30
  -4   9  -1   27.80   11.10
  -4   9  -1   36.50    4.60
   5  -9   1   22.30    9.70
   5  -9   1   36.50    9.80
   5  -9   1   22.90   18.60
  -5  -9  -1   39.70    9.40
  -5  -9  -1   18.20    9.90
  -5  -9  -1   18.50    9.40
   5  -9   1   50.99   17.60
  -5   9  -1   26.70    3.90
  -5   9  -1   26.00   11.30
   5   9   1   12.40    8.20
   5   9   1   43.20    9.40
   5   9   1   23.80    7.20
  -5   9  -1   23.10    3.50
   5   9   1   29.10    2.60
   5   9   1   28.60    2.60
   5   9   1   21.10    7.50
   5   9   1   23.90    9.00
   6  -9   1  647.14   60.99
  -6  -9  -1  690.43   58.09
   6  -9   1  622.84   74.99
   6  -9   1  489.35   71.59
   6  -9   1  682.33   59.49
   6  -9   1  587.44   59.99
   6   9   1  637.64   57.99
   6   9   1  646.94   58.19
   6   9   1  606.34   57.89
  -6   9  -1  614.24   56.29
  -6   9  -1  631.34   59.99
   6   9   1  601.54   58.39
  -6   9  -1  696.03   55.19
  -6   9  -1  517.75   54.59
   6   9   1  538.75   56.39
   7  -9   1    5.10    5.70
   7  -9   1   -4.40   21.20
   7  -9   1    7.30   16.70
  -7  -9  -1    7.70    6.50
   7  -9   1  -11.50    8.50
   7  -9   1    8.30    8.50
   7  -9   1   -3.00    8.30
  -7   9  -1    3.50    5.00
   7   9   1   -2.90    6.20
   7   9   1    1.30    6.50
   7   9   1   10.00    6.90
  -7   9  -1    6.70   10.70
   7   9   1    1.80    6.80
   7   9   1   -5.60    7.20
  -7   9  -1    2.40    2.20
   8  -9   1  146.09   18.00
   8  -9   1  184.58   21.40
   8  -9   1  149.79   21.70
  -8  -9  -1  171.78   17.10
   8  -9   1  152.08   30.90
   8  -9   1  132.19   20.30
   8  -9   1   93.49   33.80
   8   9   1  146.79   19.30
   8   9   1  116.59   18.10
   8   9   1  171.78   18.80
  -8   9  -1  165.48   18.30
  -8   9  -1  152.88   14.10
  -8   9  -1  117.79   13.30
   8   9   1  132.39   18.80
   8   9   1  144.39   18.90
  -8   9  -1  143.19   20.60
  -9  -9  -1  518.15   47.30
   9  -9   1  474.35   66.19
   9  -9   1  482.95   50.79
   9  -9   1  557.54   52.59
   9  -9   1  603.54   51.69
   9  -9   1  531.95   48.70
  -9   9  -1  531.45   52.89
  -9   9  -1  420.56   45.20
   9   9   1  551.74   50.19
   9   9   1  534.25   49.30
   9   9   1  507.25   48.50
  -9   9  -1  512.65   48.20
   9   9   1  513.35   49.50
   9   9   1  511.25   49.80
  -9   9  -1  469.55   45.70
  10  -9   1  315.47   36.60
  10  -9   1  349.37   40.40
 -10  -9  -1  355.56   43.10
  10  -9   1  307.77   34.40
  10  -9   1  381.26   37.80
 -10   9  -1  368.46   39.70
  10   9   1  299.17   34.10
  10   9   1  333.27   35.20
  10   9   1  327.07   34.30
  10   9   1  333.57   34.70
  10   9   1  353.56   35.20
 -10   9  -1  305.17   34.00
  11  -9   1  206.48   26.40
  11  -9   1  229.68   30.60
 -11  -9  -1  339.37   38.40
  11   9   1  227.58   27.30
  11   9   1  217.58   25.90
  11   9   1  233.08   30.00
 -11   9  -1  203.28   26.20
 -11   9  -1  207.38   29.90
  12  -9   1  208.08   28.00
 -12  -9  -1  257.57   34.90
  12  -9   1  186.38   23.50
  12   9   1  190.68   23.80
  12   9   1  194.08   25.70
 -12   9  -1  167.88   25.90
 -12   9  -1  184.28   25.20
  12   9   1  195.18   24.80
  12   9   1  173.98   24.10
  12   9   1  187.58   24.30
 -13  -9  -1  917.31   90.89
  13  -9   1  839.32   81.89
  13  -9   1  964.80   85.59
  13  -9   1  858.41   86.59
  13   9   1  853.61   82.19
  13   9   1  841.32   82.19
  13   9   1  871.81   82.89
  13   9   1  965.20   82.59
  13   9   1  786.82   81.59
 -13   9  -1  891.11   85.39
  14  -9   1   10.60   15.90
  14  -9   1    3.40   18.10
  14  -9   1   19.80   10.80
  14   9   1   15.70    9.90
  14   9   1   -4.70    8.50
 -14   9  -1   18.90   17.00
  14   9   1    0.70   12.10
 -14   9  -1   -8.20   11.70
  14   9   1  -15.00   10.40
  14   9   1    4.10    9.80
  15  -9   1  531.35   55.79
  15  -9   1  518.15   50.79
  15   9   1  518.15   50.19
  15   9   1  486.45   50.99
 -15   9  -1  578.54   55.69
  15   9   1  466.95   51.59
  15   9   1  441.16   49.50
 -15   9  -1  484.95   53.19
 -16   9  -1  111.99   21.80
  16   9   1   98.69   17.10
  17  -9   1   30.10   17.80
  17  -9   1   30.60   17.90
  17  -9   1   68.59   20.20
  17   9   1   36.70   12.60
  17   9   1   41.30   14.50
 -17   9  -1   45.50   20.20
 -17   9  -1    0.00   16.40
  18  -9   1  273.57   34.90
  18  -9   1  227.48   32.90
  18  -9   1  250.77   33.90
 -18   9  -1  284.07   38.90
  18   9   1  290.47   31.70
  19  -9   1  153.18   26.80
  19  -9   1  118.19   21.80
  19  -9   1   92.49   24.80
  19   9   1   81.39   16.50
 -19   9  -1   75.19   21.80
  20  -9   1   10.10   25.90
  20  -9   1  -38.70   38.80
 -20   9  -1   10.50   30.80
  20   9   1    1.20   10.60
  21   9   1   50.99   12.90
 -21   9  -1  104.59   46.90
  20 -10  -1   25.10   41.90
 -20  10   1   37.40   22.30
  20  10  -1   34.50   12.30
  19 -10  -1   33.30   19.20
  19 -10  -1   60.79   40.70
 -19  10   1  -12.20   18.60
  19  10  -1   26.30   11.60
  18 -10  -1  163.38   26.20
  18 -10  -1  185.08   26.40
  18  10  -1  145.89   22.20
  17 -10  -1   87.69   22.40
  17 -10  -1  100.09   23.10
  17 -10  -1   57.49   22.60
 -17  10   1   78.39   20.80
  17  10  -1   79.29   16.90
  16 -10  -1  221.38   30.60
  16 -10  -1  172.28   30.50
  16  10  -1  214.48   28.20
 -16  10   1  189.58   30.00
  16  10  -1  220.08   27.70
  15  10  -1  205.68   25.50
  14 -10  -1    6.70   16.80
  14 -10  -1    3.90   10.40
  14 -10  -1   15.70   21.90
 -14  10   1    0.30   17.60
 -14  10   1   10.40   15.60
  14  10  -1   23.10   11.30
  14  10  -1    0.30    9.10
  14  10  -1   14.90   11.20
 -13 -10   1  162.48   38.00
  13 -10  -1  151.88   25.10
  13 -10  -1  135.69   20.60
  13 -10  -1  120.79   23.10
  13  10  -1  109.89   17.60
  13  10  -1  145.99   21.10
 -13  10   1  125.49   19.80
 -13  10   1  178.78   26.60
  13  10  -1  123.79   19.20
  12 -10  -1   63.79   17.80
  12 -10  -1   96.99   20.10
  12 -10  -1   68.59   15.30
 -12 -10   1  144.69   28.50
  12  10  -1   49.60   12.90
 -12  10   1   87.09   20.30
  12  10  -1   60.69   13.50
  12  10  -1   51.59   13.00
 -12  10   1   62.49   14.00
  12  10  -1   69.59   15.20
  11 -10  -1  115.49   18.10
  11 -10  -1  110.49   21.40
  11 -10  -1  115.99   20.90
 -11 -10   1  127.89   28.90
  11  10  -1  102.29   16.30
 -11  10   1   94.49   15.30
 -11  10   1  111.99   20.50
  11  10  -1  110.39   16.40
  11  10  -1   96.79   17.50
  11  10  -1  113.09   16.80
  10 -10  -1   38.00   11.20
  10 -10  -1   59.69   18.60
 -10 -10   1   38.10    9.40
 -10 -10   1   36.50   20.80
  10 -10  -1   47.50   14.20
 -10  10   1   15.10    9.10
 -10  10   1    8.80   14.70
  10  10  -1   31.50   10.70
  10  10  -1   25.20   11.70
  10  10  -1   17.80   11.60
  -9 -10   1   52.79   11.20
   9 -10  -1   33.10   14.60
   9 -10  -1   37.30   10.40
   9 -10  -1   69.09   14.40
  -9 -10   1   80.99   21.80
   9 -10  -1   49.99   14.90
   9  10  -1   53.69   12.80
  -9  10   1   57.69   17.60
   9  10  -1   55.19   12.80
   9  10  -1   46.80   13.20
  -9  10   1   28.10    9.10
   9  10  -1   42.40   10.90
   8 -10  -1   88.39   16.50
   8 -10  -1   73.69   14.90
   8 -10  -1  -26.70   37.60
  -8 -10   1   95.99   13.50
  -8 -10   1   95.39   23.20
   8 -10  -1   74.69   16.70
   8  10  -1   64.89   12.60
   8  10  -1   59.59   13.30
  -8  10   1   51.19   10.20
   8  10  -1   81.69   13.70
   8  10  -1   72.19   12.00
  -8  10   1   69.99   15.20
   7 -10  -1   88.79   37.10
  -7 -10   1  144.59   17.90
  -7 -10   1  108.09   22.50
   7 -10  -1  122.09   19.30
   7 -10  -1   86.49   17.70
   7  10  -1  123.59   16.00
  -7  10   1  126.19   14.30
  -7  10   1  108.79   11.60
   7  10  -1  123.79   16.20
   7  10  -1  103.59   15.20
   7  10  -1   94.39   15.10
  -7  10   1  128.19   18.60
   6 -10  -1   23.00   20.90
  -6 -10   1    8.30   12.40
  -6 -10   1   34.40   15.20
   6 -10  -1   33.90   12.90
  -6 -10   1   38.20   10.70
   6 -10  -1   37.40   11.30
   6  10  -1   29.10    9.00
   6  10  -1   47.20   10.00
   6  10  -1   25.70    8.10
  -6  10   1   32.40    5.70
  -6  10   1   23.80    7.10
  -6  10   1   27.40   11.50
   6  10  -1   39.10    8.80
  -6  10   1   32.00    4.50
   5 -10  -1  608.74   69.39
  -5 -10   1  669.13   56.49
   5 -10  -1  655.33   57.89
  -5 -10   1  455.65   60.49
   5 -10  -1  654.03   56.79
  -5  10   1  587.54   51.59
   5  10  -1  612.04   54.79
   5  10  -1  490.35   53.69
   5  10  -1  562.34   54.89
   5  10  -1  625.44   55.59
  -5  10   1  684.53   58.59
  -5  10   1  480.25   51.39
   5  10  -1  579.24   50.89
   4 -10  -1   97.79   25.60
  -4 -10   1   56.89   20.90
   4 -10  -1  105.69   16.80
   4 -10  -1  116.79   17.10
   4 -10  -1   56.69   26.70
  -4 -10   1  115.49   16.50
   4  10  -1  121.99   15.30
  -4  10   1  118.59   10.60
  -4  10   1  114.29   17.40
   4  10  -1  103.79    9.60
   4  10  -1  100.69    9.50
   4  10  -1  100.49   14.10
   4  10  -1  101.29   14.40
  -4  10   1   94.39   13.10
  -4  10   1  107.79   10.20
  -3 -10   1  411.06   37.20
  -3 -10   1  357.06   45.10
   3 -10  -1  252.87   48.50
   3 -10  -1  364.36   47.60
   3 -10  -1  400.26   37.70
  -3  10   1  314.17   31.20
  -3  10   1  396.66   38.30
   3  10  -1  374.66   35.20
  -3  10   1  345.77   33.10
   3  10  -1  308.67   31.00
  -3  10   1  371.66   31.50
   3  10  -1  362.46   35.10
   3  10  -1  354.36   34.50
  -2 -10   1  804.02   68.89
   2 -10  -1  755.62   68.39
  -2 -10   1  705.03   69.29
   2 -10  -1  787.72   68.89
  -2 -10   1  616.44   78.09
   2 -10  -1  663.13   76.49
   2  10  -1  754.72   67.19
   2  10  -1  657.23   63.29
  -2  10   1  775.12   67.19
   2  10  -1  676.23   65.79
  -2  10   1  770.02   67.29
  -2  10   1  722.53   63.59
  -2  10   1  710.93   65.99
   2  10  -1  674.43   63.29
   2  10  -1  719.13   66.99
   1 -10  -1   24.50   11.90
   1 -10  -1   16.20   17.20
  -1 -10   1   43.10   11.50
   1 -10  -1   22.20    8.80
  -1 -10   1   30.40   12.00
  -1 -10   1   12.90   15.70
   1 -10  -1   16.70   14.70
   1  10  -1   29.20    4.00
  -1  10   1   31.90    7.50
   1  10  -1   32.00    7.40
  -1  10   1   26.60    8.30
   1  10  -1   43.70    9.00
  -1  10   1   35.30   10.00
  -1  10   1   30.10    3.80
   1  10  -1   27.90    3.80
   1  10  -1   22.90    8.20
  -1  10   1   31.80    4.20
   0 -10   1  705.23   68.39
   0 -10   1  743.03   68.29
   0 -10  -1  771.02   67.99
   0 -10  -1  720.63   67.99
   0 -10   1  735.43   76.29
   0 -10  -1  744.23   75.99
   0  10   1  685.83   65.29
   0  10   1  797.12   66.89
   0  10  -1  639.44   63.09
   0  10  -1  615.34   64.79
   0  10  -1  733.93   66.49
   0  10   1  763.32   67.19
   0  10  -1  701.13   63.19
   0  10  -1  731.03   66.79
   0  10   1  704.83   63.19
  -1 -10  -1   36.70    9.70
  -1 -10  -1   51.29   13.10
  -1 -10  -1   40.40   16.90
  -1 -10  -1   30.00   16.50
   1 -10   1   48.50   12.50
   1 -10   1   32.80   20.00
   1 -10   1   33.50   15.90
   1 -10   1   44.10   12.00
   1  10   1   37.60    9.40
  -1  10  -1   23.50    8.10
   1  10   1   34.10    7.90
   1  10   1   32.50    3.90
  -1  10  -1   32.10    4.60
   1  10   1   35.10    4.50
  -1  10  -1   38.60    4.20
   1  10   1   18.00    8.30
  -1  10  -1   23.20    8.20
  -2 -10  -1  126.09   24.60
  -2 -10  -1  140.39   18.50
   2 -10   1  146.99   20.10
   2 -10   1   75.89   27.00
  -2 -10  -1  123.09   19.60
   2 -10   1  164.88   30.20
   2 -10   1  152.78   19.40
  -2  10  -1  124.19   12.40
   2  10   1  138.79   17.00
   2  10   1  171.68   19.10
   2  10   1  132.79   12.00
  -2  10  -1  127.79   14.20
  -2  10  -1  138.49   17.60
  -2  10  -1  116.79   12.10
   2  10   1  155.38   17.40
  -2  10  -1  171.48   17.70
   2  10   1  124.69   11.90
  -3 -10  -1  180.58   20.00
   3 -10   1  196.98   23.00
   3 -10   1  156.88   31.50
  -3 -10  -1  178.48   28.30
   3 -10   1  121.79   20.30
   3 -10   1   87.69   30.10
  -3  10  -1  120.19   15.40
  -3  10  -1  129.89   18.40
   3  10   1  152.58   18.70
  -3  10  -1  169.58   22.80
   3  10   1  166.08   19.10
   3  10   1  156.58   19.90
   3  10   1  136.89   13.30
  -3  10  -1  157.68   14.00
   4 -10   1  166.48   23.10
  -4 -10  -1  162.88   27.80
   4 -10   1  108.39   30.30
   4 -10   1  171.98   34.80
  -4 -10  -1  171.68   21.50
   4 -10   1  199.08   24.30
   4  10   1  180.38   15.70
   4  10   1  224.68   21.40
   4  10   1  170.58   15.50
   4  10   1  159.58   20.60
  -4  10  -1  159.78   23.10
   4  10   1  177.88   21.30
  -4  10  -1  169.58   16.10
  -4  10  -1  178.08   16.40
   5 -10   1    1.60    8.80
   5 -10   1   12.30   18.80
   5 -10   1    8.00    9.30
  -5 -10  -1    2.30   12.30
  -5 -10  -1   14.80    8.60
   5 -10   1   -5.80   22.70
   5 -10   1    3.30    9.10
  -5 -10  -1   -2.80   12.80
  -5  10  -1    6.90    2.80
   5  10   1    8.50    8.90
   5  10   1    8.70    7.20
   5  10   1    5.70    0.80
   5  10   1   13.50    7.10
  -5  10  -1    1.50    4.40
  -5  10  -1    7.10    9.40
  -5  10  -1    3.20    2.30
   6 -10   1  -23.00   25.40
  -6 -10  -1   11.50    8.90
   6 -10   1   13.10    9.70
   6 -10   1    9.40   10.30
  -6 -10  -1    7.80    7.50
   6 -10   1    2.00   11.00
   6 -10   1   14.10    6.10
  -6 -10  -1    8.90   10.30
  -6  10  -1   24.90   13.00
  -6  10  -1    8.90    2.40
  -6  10  -1    6.60    5.10
   6  10   1   21.90    8.40
   6  10   1    9.50    7.20
   6  10   1   10.60    7.70
   6  10   1   10.10    8.60
   7 -10   1    8.00   11.80
   7 -10   1  -29.00   31.00
  -7 -10  -1   31.50    9.30
   7 -10   1   18.00   11.30
   7 -10   1   19.50    7.30
   7 -10   1    9.70   10.20
  -7  10  -1   19.30    3.80
   7  10   1   13.30    8.10
   7  10   1   12.40    8.90
  -7  10  -1    6.30   12.40
  -7  10  -1    1.30    6.20
   7  10   1   46.30    9.80
   7  10   1    6.60    9.30
  -8 -10  -1   83.09   12.60
   8 -10   1   81.79   16.70
   8 -10   1   65.29   15.60
   8 -10   1   48.20   14.90
   8 -10   1   42.80   10.30
  -8 -10  -1   82.49   19.20
  -8  10  -1   55.29   16.30
  -8  10  -1   58.19    9.70
   8  10   1   57.89   13.50
   8  10   1   60.19   11.20
   8  10   1   71.69   12.40
   8  10   1   51.19   11.50
   9 -10   1  239.88   32.40
   9 -10   1  267.67   33.50
   9 -10   1  275.07   33.90
  -9 -10  -1  246.68   26.80
  -9 -10  -1  258.57   36.80
   9 -10   1  221.48   27.00
   9  10   1  218.88   26.60
   9  10   1  286.87   30.90
   9  10   1  243.88   29.90
  10 -10   1  460.15   46.00
  10 -10   1  440.76   50.69
 -10 -10  -1  612.34   57.69
  10 -10   1  415.36   49.70
  10  10   1  468.85   46.60
  10  10   1  509.95   47.00
  10  10   1  453.35   46.30
 -10  10  -1  454.45   49.60
 -10  10  -1  435.46   45.40
  11 -10   1  467.75   48.80
 -11 -10  -1  609.24   60.79
  11 -10   1  496.25   54.69
  11 -10   1  569.64   54.99
  11  10   1  496.45   48.90
 -11  10  -1  398.86   48.30
  11  10   1  474.85   48.20
 -11  10  -1  533.55   54.49
  11  10   1  541.05   49.60
  11  10   1  468.25   49.30
  12 -10   1    0.90   15.00
  12 -10   1    1.20    9.90
 -12 -10  -1   51.99   25.20
  12 -10   1  -11.70   16.10
  12  10   1   -5.90   11.10
 -12  10  -1  -11.40   12.10
  12  10   1   -2.00    9.20
  12  10   1    8.40   10.40
 -12  10  -1    6.10   11.00
  12  10   1    0.90    9.30
  13 -10   1  292.77   40.60
  13 -10   1  278.87   35.90
  13 -10   1  247.38   32.30
  13  10   1  291.87   33.60
  13  10   1  266.37   31.40
 -13  10  -1  250.77   35.80
  13  10   1  285.67   30.80
 -13  10  -1  231.28   33.30
  13  10   1  232.28   31.80
  14 -10   1  135.39   20.50
  14 -10   1  147.49   24.90
  14 -10   1  138.99   24.50
  14  10   1  116.49   18.80
  14  10   1  110.09   18.10
 -14  10  -1  108.39   20.60
 -14  10  -1   90.59   21.90
  14  10   1  142.79   19.00
  14  10   1  109.69   18.50
  15 -10   1   88.29   25.40
  15  10   1   70.99   18.00
  15  10   1   64.59   17.50
  15  10   1   57.69   14.60
  16 -10   1  209.88   29.70
  16 -10   1  207.78   27.60
  16  10   1  199.68   25.60
 -16  10  -1  168.98   28.40
  16  10   1  152.68   23.60
  17 -10   1   76.99   20.40
  17 -10   1   65.79   18.20
 -17  10  -1   19.00   18.10
  17  10   1   56.69   15.20
  18 -10   1  113.79   23.30
  18 -10   1   83.09   21.60
 -18  10  -1   96.39   27.70
  18  10   1  106.69   16.60
  19 -10   1   17.90   24.00
  19 -10   1   -1.30   21.40
  19  10   1    6.30   12.80
 -19  10  -1    6.60   19.80
  20 -10   1  -30.60   44.70
  20 -10   1   11.80   27.80
 -20  10  -1  -22.20   23.30
  20  10   1    2.90    9.70
  19 -11  -1   53.49   43.10
  19 -11  -1  -16.30   20.90
  19  11  -1    7.60   11.90
 -19  11   1   18.50   20.50
  18 -11  -1   67.99   21.10
  18  11  -1   17.60   12.60
 -18  11   1   22.40   18.60
  17 -11  -1  284.97   37.50
  17  11  -1  278.17   31.20
  16 -11  -1    9.90   19.40
  16  11  -1    0.70   10.80
 -16  11   1    7.20   20.00
  16  11  -1    4.50   11.10
  15 -11  -1   35.00   20.90
  15 -11  -1   85.79   19.90
  15  11  -1   46.40   13.60
  15  11  -1   54.99   13.90
 -15  11   1   46.20   19.10
  14 -11  -1   71.19   20.00
  14 -11  -1   63.79   29.80
  14  11  -1   72.59   15.50
 -14  11   1  105.09   24.50
  14  11  -1   72.49   15.80
  14  11  -1   83.49   15.60
  13 -11  -1   11.50   17.60
  13 -11  -1   44.70   15.00
  13 -11  -1   46.30   16.90
  13  11  -1   29.50   12.30
 -13  11   1   15.00   15.30
  13  11  -1   20.10   11.40
  13  11  -1   43.90   15.00
 -12 -11   1  102.69   34.30
  12 -11  -1   93.29   18.40
  12 -11  -1  108.79   22.80
  12 -11  -1   92.99   21.20
 -12  11   1  107.39   24.40
  12  11  -1  113.69   17.70
  12  11  -1  152.98   21.00
  12  11  -1  109.29   17.00
  12  11  -1  137.19   18.70
 -11 -11   1   13.60   25.40
  11 -11  -1   15.90   11.90
  11 -11  -1   10.40   14.50
  11 -11  -1   24.80   16.70
  11  11  -1  -10.60    9.00
  11  11  -1    4.10   11.60
  11  11  -1    5.90   10.00
  11  11  -1   24.70   10.10
 -11  11   1    4.50   13.30
  10 -11  -1  126.19   25.40
  10 -11  -1   99.89   21.40
  10 -11  -1  122.29   21.80
  10  11  -1  104.19   17.10
  10  11  -1  101.89   17.20
  10  11  -1  102.59   16.00
  10  11  -1  137.69   18.60
 -10  11   1   85.99   22.20
   9 -11  -1   -9.10    9.20
   9 -11  -1  -12.40   15.10
   9 -11  -1   11.10   15.50
   9 -11  -1   -4.40   14.00
  -9 -11   1   -6.70    9.90
  -9 -11   1  -11.60   19.20
  -9  11   1    7.50   12.60
   9  11  -1   -1.40   10.00
   9  11  -1    6.20    9.10
   9  11  -1    8.00    9.50
   8 -11  -1  120.69   16.90
  -8 -11   1  142.89   19.40
   8 -11  -1  145.79   25.70
   8 -11  -1  136.19   23.30
  -8 -11   1  175.48   30.80
   8 -11  -1  117.89   23.60
  -8  11   1   88.79   19.30
   8  11  -1  148.79   19.30
   8  11  -1  126.49   18.60
   8  11  -1  132.99   19.00
   8  11  -1  134.59   17.90
   7 -11  -1  125.19   18.50
   7 -11  -1  104.99   20.20
  -7 -11   1  101.49   22.70
  -7 -11   1  108.09   17.00
   7  11  -1   85.29   14.60
   7  11  -1   63.49   12.70
  -7  11   1   88.89   18.70
   7  11  -1   90.29   16.10
   6 -11  -1  176.88   23.50
   6 -11  -1  105.99   47.50
  -6 -11   1  197.48   21.40
  -6 -11   1  160.58   29.30
   6 -11  -1  135.09   23.20
   6  11  -1  140.99   19.70
   6  11  -1  166.38   19.20
   6  11  -1  176.28   21.70
  -6  11   1  101.59   14.40
  -6  11   1  188.58   23.90
  -5 -11   1   27.50   20.00
   5 -11  -1   51.89   15.10
   5 -11  -1   20.90   36.20
  -5 -11   1   85.69   22.20
  -5 -11   1   49.60   12.20
   5 -11  -1   52.89   13.90
   5  11  -1   50.49    4.80
   5  11  -1   44.20   10.70
  -5  11   1   47.10    6.90
   5  11  -1   63.89   12.90
   5  11  -1   53.39   12.60
  -5  11   1   34.80   14.60
  -4 -11   1   83.59   21.90
   4 -11  -1   87.59   18.00
   4 -11  -1   95.89   17.50
   4 -11  -1   43.90   34.20
  -4 -11   1   89.59   15.40
  -4 -11   1   39.40   23.90
  -4  11   1   70.99   14.60
  -4  11   1   84.79   16.60
   4  11  -1   72.09   13.00
  -4  11   1   68.09    8.60
   4  11  -1   80.59   12.60
   4  11  -1   84.39    7.50
   4  11  -1   49.10   13.40
   3 -11  -1  470.55   48.60
   3 -11  -1  474.15   47.80
  -3 -11   1  529.15   48.50
  -3  11   1  460.75   47.00
   3  11  -1  426.26   44.10
  -3  11   1  389.46   43.50
  -3  11   1  504.35   46.50
  -3  11   1  441.96   41.70
   3  11  -1  505.55   45.80
   3  11  -1  528.05   46.80
  -2 -11   1    5.00   21.00
  -2 -11   1   23.20   11.90
   2 -11  -1   37.20   13.40
   2 -11  -1   59.09   14.30
   2 -11  -1   37.50   27.90
  -2  11   1   39.80    5.30
  -2  11   1   33.60   10.10
   2  11  -1   38.70   11.40
  -2  11   1   34.50    7.20
  -2  11   1   37.90   10.00
   2  11  -1   31.70    4.50
   2  11  -1   42.90   10.30
   2  11  -1   42.20    8.60
  -1 -11   1 1656.53  159.58
  -1 -11   1 1886.81  160.08
   1 -11  -1 1887.01  160.38
   1 -11  -1 1728.13  159.48
   1  11  -1 1654.63  154.28
   1  11  -1 1813.82  157.78
  -1  11   1 1611.44  155.98
   1  11  -1 1607.74  156.18
  -1  11   1 1863.61  158.08
   1  11  -1 1834.42  157.78
  -1  11   1 1734.93  154.38
   0 -11  -1  250.07   30.90
   0 -11   1  236.28   31.50
   0 -11   1  219.68   31.40
   0  11   1  244.78   22.50
   0  11  -1  247.98   28.20
   0  11  -1  253.17   22.50
   0  11   1  265.07   27.60
   0  11  -1  212.38   25.30
   0  11  -1  267.37   27.40
   0  11   1  296.57   28.00
   0  11   1  226.48   25.50
  -1 -11  -1    9.20   14.40
  -1 -11  -1   -6.00   20.20
  -1 -11  -1   32.00   11.70
   1 -11   1   37.10   27.50
   1 -11   1   29.10   10.90
   1 -11   1   27.80   13.70
  -1  11  -1   49.40   10.30
   1  11   1   35.40    4.20
  -1  11  -1   21.80   10.80
   1  11   1   30.40    9.60
  -1  11  -1   31.60    4.70
  -1  11  -1   22.70    6.40
   1  11   1   19.60   10.30
   1  11   1   44.50    8.70
   2 -11   1  788.52   76.09
   2 -11   1  788.72   75.39
  -2 -11  -1  808.02   73.89
   2  11   1  707.33   68.39
  -2  11  -1  814.82   72.49
   2  11   1  784.52   72.59
  -2  11  -1  744.83   68.69
   2  11   1  764.42   72.69
  -2  11  -1  869.01   72.69
   2  11   1  735.43   71.29
   3 -11   1   20.00   12.90
   3 -11   1   -8.00   29.30
  -3 -11  -1    0.20    9.10
   3 -11   1   -0.80   10.90
   3 -11   1   -0.80    9.80
   3  11   1    0.30    1.40
   3  11   1   -1.00    1.70
  -3  11  -1   13.90    8.30
   3  11   1    2.50    7.50
  -3  11  -1    2.20    9.40
   3  11   1    5.60    9.80
   3  11   1   -5.90    7.60
   4 -11   1   18.20   11.50
   4 -11   1   11.00   10.90
  -4 -11  -1  -10.00   22.00
  -4 -11  -1    1.10    8.90
   4 -11   1   -8.70   12.50
   4 -11   1   14.60   32.40
   4  11   1    9.80   10.40
  -4  11  -1   17.10    8.90
  -4  11  -1   13.50    3.30
   4  11   1   12.10    8.30
   4  11   1    7.90    8.40
  -4  11  -1   12.00    8.90
  -4  11  -1   16.00   13.00
   4  11   1   13.30    1.80
   5 -11   1   23.60   15.10
   5 -11   1   13.80   13.50
  -5 -11  -1    0.90    8.40
   5 -11   1   17.60   13.60
  -5 -11  -1   -9.10   16.90
   5 -11   1   30.30   38.40
   5  11   1   12.40    8.90
   5  11   1   10.00    9.10
  -5  11  -1   -2.40   10.50
  -5  11  -1    9.90    3.20
  -5  11  -1   12.10   13.30
   5  11   1   11.50   10.50
   6 -11   1   16.30   14.70
   6 -11   1    3.50   13.80
   6 -11   1   10.90    9.30
   6 -11   1   -1.80   42.20
  -6 -11  -1    7.30   12.60
   6 -11   1   13.40   11.70
  -6 -11  -1   -2.90   13.30
  -6 -11  -1   17.40    9.40
  -6  11  -1   19.40   11.70
   6  11   1   10.50    8.00
   6  11   1   17.50    9.10
   6  11   1   22.80    9.50
  -6  11  -1   17.80    3.90
  -7 -11  -1  114.69   16.60
   7 -11   1   92.29   20.50
   7 -11   1   87.49   14.20
  -7 -11  -1  116.99   23.80
   7 -11   1  118.19   20.70
   7  11   1  109.79   16.60
   8 -11   1   46.90   16.00
   8 -11   1   34.80   11.40
  -8 -11  -1   69.29   13.40
   8 -11   1   57.69   17.70
  -8 -11  -1   74.29   20.90
   8  11   1   56.69   12.40
   8  11   1   54.89   13.20
   8  11   1   91.19   14.10
  -8  11  -1   25.20   16.10
   8  11   1   50.39   13.80
   9 -11   1  101.79   20.20
   9 -11   1   84.49   15.40
  -9 -11  -1  136.09   18.30
   9 -11   1  111.99   22.20
   9 -11   1   73.99   20.10
  -9 -11  -1  114.99   26.10
  -9  11  -1  106.79   19.80
   9  11   1  103.59   16.20
   9  11   1   93.79   15.50
   9  11   1   94.59   16.10
   9  11   1   96.09   16.70
  10 -11   1  152.18   26.10
  10 -11   1  124.89   19.70
  10 -11   1  175.28   26.00
  10  11   1  158.48   21.50
  10  11   1  171.28   21.40
  10  11   1  174.68   22.20
 -10  11  -1  174.28   25.50
  10  11   1  190.08   23.10
 -11 -11  -1   53.29   27.50
  11 -11   1   27.80   18.00
  11 -11   1   -3.00   16.40
  11 -11   1   15.20   11.50
  11  11   1   31.30   11.40
  11  11   1   -4.30    9.10
  11  11   1   18.40    9.80
  11  11   1   10.70   10.40
 -11  11  -1    4.60   13.50
  12 -11   1  186.38   27.50
  12 -11   1  149.99   22.50
 -12 -11  -1  202.18   38.90
  12 -11   1  164.88   26.60
 -12  11  -1  193.78   27.90
  12  11   1  228.18   25.50
  12  11   1  153.28   21.00
  12  11   1  166.48   23.10
[truncated: 3,485,683 more chars]
