# Supplementary material for: Actinide-lanthanide single electron metal-metal bond formed in mixed-valence di-metallofullerenes
Source: Nat Commun. 2023 Oct 20;14:6637. doi: 10.1038/s41467-023-42165-x (PMC10589252; doi:10.1038/s41467-023-42165-x)
Supplement: Supplementary file 4 — Supplementary Data 1 [file 41467_2023_42165_MOESM4_ESM.zip › Supplementary Data/ThDy@D3h(5)-C78.cif]

data_thdy@d3h(5)-c78
_audit_creation_date               2022-05-31
_audit_creation_method
;
Olex2 1.2
(compiled 2018.05.29 svn.r3508 for OlexSys, GUI svn.r5506)
;
_shelx_SHELXL_version_number       '2018/1'
_audit_contact_author_address      ?
_audit_contact_author_email        ?
_audit_contact_author_name         ''
_audit_contact_author_phone        ?
_publ_contact_author_id_orcid      ?
_publ_section_references
;
Dolomanov, O.V., Bourhis, L.J., Gildea, R.J, Howard, J.A.K. & Puschmann, H.
 (2009), J. Appl. Cryst. 42, 339-341.

Sheldrick, G.M. (2015). Acta Cryst. C71, 3-8.
;
_chemical_name_common              ?
_chemical_name_systematic          ?
_chemical_formula_moiety          
 'Dy1 Th1, 1(C78), C36 H44 N4 Ni, C S2, 1.5(C6 H6)'
_chemical_formula_sum              'C124 H53 Dy N4 Ni S2 Th'
_chemical_formula_weight           2116.07
_chemical_melting_point            ?
loop_
  _atom_type_symbol
  _atom_type_description
  _atom_type_scat_dispersion_real
  _atom_type_scat_dispersion_imag
  _atom_type_scat_source
 'C' 'C' 0.0150 0.0070 'International Tables Vol C Tables 4.2.6.8 and 6.1.1.4'
 'H' 'H' 0.0000 0.0000 'International Tables Vol C Tables 4.2.6.8 and 6.1.1.4'
 'Dy' 'Dy' -5.9240 12.4050
 'International Tables Vol C Tables 4.2.6.8 and 6.1.1.4'
 'N' 'N' 0.0250 0.0140 'International Tables Vol C Tables 4.2.6.8 and 6.1.1.4'
 'Ni' 'Ni' -1.3410 3.2900
 'International Tables Vol C Tables 4.2.6.8 and 6.1.1.4'
 'S' 'S' 0.2920 0.4250 'International Tables Vol C Tables 4.2.6.8 and 6.1.1.4'
 'Th' 'Th' -3.3220 10.6100
 'International Tables Vol C Tables 4.2.6.8 and 6.1.1.4'

_shelx_space_group_comment
;
The symmetry employed for this shelxl refinement is uniquely defined
by the following loop, which should always be used as a source of
symmetry information in preference to the above space-group names.
They are only intended as comments.
;
_space_group_crystal_system        'monoclinic'
_space_group_IT_number             14
_space_group_name_H-M_alt          'P 1 21/c 1'
_space_group_name_Hall             '-P 2ybc'
loop_
  _space_group_symop_operation_xyz
 'x, y, z'
 '-x, y+1/2, -z+1/2'
 '-x, -y, -z'
 'x, -y-1/2, z-1/2'

_cell_length_a                     17.6245(13)
_cell_length_b                     16.8820(11)
_cell_length_c                     26.528(2)
_cell_angle_alpha                  90
_cell_angle_beta                   106.699(4)
_cell_angle_gamma                  90
_cell_volume                       7560.1(9)
_cell_formula_units_Z              4
_cell_measurement_reflns_used      9155
_cell_measurement_temperature      120(2)
_cell_measurement_theta_max        53.88
_cell_measurement_theta_min        2.73
_shelx_estimated_absorpt_T_max     0.549
_shelx_estimated_absorpt_T_min     0.343
_exptl_absorpt_coefficient_mu      11.360
_exptl_absorpt_correction_T_max    0.506
_exptl_absorpt_correction_T_min    0.386
_exptl_absorpt_correction_type     multi-scan
_exptl_absorpt_process_details    
 'SADABS-2016/2 (Bruker,2016/2) was used for absorption correction. wR2(int) was 0.1264 before and 0.0823 after correction. The Ratio of minimum to maximum transmission is 0.7188. The \l/2 correction factor is Not present.'
_exptl_absorpt_special_details     ?
_exptl_crystal_colour              'clear dark black'
_exptl_crystal_colour_lustre       clear
_exptl_crystal_colour_modifier     dark
_exptl_crystal_colour_primary      black
_exptl_crystal_density_diffrn      1.859
_exptl_crystal_density_meas        ?
_exptl_crystal_density_method      ?
_exptl_crystal_description         block
_exptl_crystal_F_000               4164
_exptl_crystal_size_max            0.12
_exptl_crystal_size_mid            0.08
_exptl_crystal_size_min            0.06
_exptl_transmission_factor_max     ?
_exptl_transmission_factor_min     ?
_diffrn_reflns_av_R_equivalents    0.0805
_diffrn_reflns_av_unetI/netI       0.0467
_diffrn_reflns_Laue_measured_fraction_full  0.999
_diffrn_reflns_Laue_measured_fraction_max  0.997
_diffrn_reflns_limit_h_max         21
_diffrn_reflns_limit_h_min         -21
_diffrn_reflns_limit_k_max         20
_diffrn_reflns_limit_k_min         -20
_diffrn_reflns_limit_l_max         32
_diffrn_reflns_limit_l_min         -31
_diffrn_reflns_number              108758
_diffrn_reflns_point_group_measured_fraction_full  0.999
_diffrn_reflns_point_group_measured_fraction_max  0.997
_diffrn_reflns_theta_full          53.594
_diffrn_reflns_theta_max           54.035
_diffrn_reflns_theta_min           2.734
_diffrn_ambient_temperature        120.0
_diffrn_detector_area_resol_mean   ?
_diffrn_measured_fraction_theta_full  0.999
_diffrn_measured_fraction_theta_max  0.997
_diffrn_measurement_device_type    'Bruker APEX-II CCD'
_diffrn_measurement_method         '\f and \w scans'
_diffrn_radiation_type             GaK\a
_diffrn_radiation_wavelength       1.34139
_diffrn_source                     ?
_reflns_Friedel_coverage           0.000
_reflns_Friedel_fraction_full      .
_reflns_Friedel_fraction_max       .
_reflns_number_gt                  11557
_reflns_number_total               13862
_reflns_special_details
;
 Reflections were merged by SHELXL according to the crystal
 class for the calculation of statistics and refinement.
 
 _reflns_Friedel_fraction is defined as the number of unique
 Friedel pairs measured divided by the number that would be
 possible theoretically, ignoring centric projections and
 systematic absences.
;
_reflns_threshold_expression       'I > 2\s(I)'
_computing_cell_refinement         'SAINT V8.40B (?, 2016)'
_computing_data_collection         ?
_computing_data_reduction          'SAINT V8.40B (?, 2016)'
_computing_molecular_graphics      'Olex2 (Dolomanov et al., 2009)'
_computing_publication_material    'Olex2 (Dolomanov et al., 2009)'
_computing_structure_refinement    'ShelXL (Sheldrick, 2015)'
_computing_structure_solution      'SHELXT 2018/2 (Sheldrick, 2018)'
_refine_diff_density_max           1.381
_refine_diff_density_min           -1.147
_refine_diff_density_rms           0.141
_refine_ls_extinction_coef         .
_refine_ls_extinction_method       none
_refine_ls_goodness_of_fit_ref     1.026
_refine_ls_hydrogen_treatment      constr
_refine_ls_matrix_type             full
_refine_ls_number_parameters       2071
_refine_ls_number_reflns           13862
_refine_ls_number_restraints       2950
_refine_ls_R_factor_all            0.0759
_refine_ls_R_factor_gt             0.0629
_refine_ls_restrained_S_all        1.065
_refine_ls_shift/su_max            0.001
_refine_ls_shift/su_mean           0.000
_refine_ls_structure_factor_coef   Fsqd
_refine_ls_weighting_details      
 'w=1/[\s^2^(Fo^2^)+(0.1079P)^2^+43.6928P] where P=(Fo^2^+2Fc^2^)/3'
_refine_ls_weighting_scheme        calc
_refine_ls_wR_factor_gt            0.1696
_refine_ls_wR_factor_ref           0.1804
_refine_special_details            ?
_olex2_refinement_description
;
1. Fixed Uiso
 At 1.2 times of:
  All C(H) groups, All C(H,H) groups
 At 1.5 times of:
  All C(H,H,H) groups
2. Restrained distances
 C9A-C1A \\sim C1A-C6A \\sim C6A-C7A \\sim C7A-C8A \\sim C8A-C9A
 with sigma of 0.02
 C9A-C6A \\sim C9A-C7A \\sim C1A-C7A \\sim C1A-C8A \\sim C6A-C8A
 with sigma of 0.02
 C12A-C13A \\sim C13A-C14A \\sim C14A-C3A \\sim C3A-C2A \\sim C2A-C12A
 with sigma of 0.02
 C12A-C14A \\sim C12A-C3A \\sim C13A-C3A \\sim C13A-C2A \\sim C14A-C2A
 with sigma of 0.02
 C4A-C17A \\sim C17A-C18A \\sim C18A-C19A \\sim C19A-C5A \\sim C5A-C4A
 with sigma of 0.02
 C4A-C18A \\sim C4A-C19A \\sim C17A-C19A \\sim C17A-C5A \\sim C18A-C5A
 with sigma of 0.02
 C50A-C51A \\sim C51A-C30A \\sim C30A-C29A \\sim C29A-C28A \\sim C28A-C50A
 with sigma of 0.02
 C50A-C30A \\sim C50A-C29A \\sim C51A-C29A \\sim C51A-C28A \\sim C30A-C28A
 with sigma of 0.02
 C53A-C54A \\sim C54A-C34A \\sim C34A-C33A \\sim C33A-C32A \\sim C32A-C53A
 with sigma of 0.02
 C53A-C34A \\sim C53A-C33A \\sim C54A-C33A \\sim C54A-C32A \\sim C34A-C32A
 with sigma of 0.02
 C36A-C35A \\sim C35A-C57A \\sim C57A-C58A \\sim C58A-C37A \\sim C37A-C36A
 with sigma of 0.02
 C36A-C57A \\sim C36A-C58A \\sim C35A-C58A \\sim C35A-C37A \\sim C57A-C37A
 with sigma of 0.02
 C39A-C60A \\sim C60A-C61A \\sim C61A-C41A \\sim C41A-C40A \\sim C40A-C39A
 with sigma of 0.02
 C39A-C61A \\sim C39A-C41A \\sim C60A-C41A \\sim C60A-C40A \\sim C61A-C40A
 with sigma of 0.02
 C27A-C26A \\sim C26A-C25A \\sim C25A-C46A \\sim C46A-C47A \\sim C47A-C27A
 with sigma of 0.02
 C27A-C25A \\sim C27A-C46A \\sim C26A-C46A \\sim C26A-C47A \\sim C25A-C47A
 with sigma of 0.02
 C66A-C65A \\sim C65A-C64A \\sim C64A-C78A \\sim C78A-C67A \\sim C67A-C66A
 with sigma of 0.02
 C66A-C64A \\sim C66A-C78A \\sim C65A-C78A \\sim C65A-C67A \\sim C64A-C67A
 with sigma of 0.02
 C69A-C68A \\sim C68A-C72A \\sim C72A-C71A \\sim C71A-C70A \\sim C70A-C69A
 with sigma of 0.02
 C69A-C72A \\sim C69A-C71A \\sim C68A-C71A \\sim C68A-C70A \\sim C72A-C70A
 with sigma of 0.02
 C73A-C77A \\sim C77A-C76A \\sim C76A-C75A \\sim C75A-C74A \\sim C74A-C73A
 with sigma of 0.02
 C73A-C76A \\sim C73A-C75A \\sim C77A-C75A \\sim C77A-C74A \\sim C76A-C74A
 with sigma of 0.02
 C23A-C22A \\sim C22A-C42A \\sim C42A-C43A \\sim C43A-C44A \\sim C44A-C23A
 with sigma of 0.02
 C23A-C42A \\sim C23A-C43A \\sim C22A-C43A \\sim C22A-C44A \\sim C42A-C44A
 with sigma of 0.02
 C1A-C2A \\sim C2A-C3A \\sim C3A-C4A \\sim C4A-C5A \\sim C5A-C6A \\sim C6A-C1A
 with sigma of 0.02
 C1A-C3A \\sim C1A-C5A \\sim C2A-C4A \\sim C2A-C6A \\sim C4A-C6A \\sim C3A-C5A
 with sigma of 0.02
 C10A-C11A \\sim C10A-C9A \\sim C10A-C26A
 with sigma of 0.02
 C9A-C11A \\sim C11A-C26A \\sim C26A-C9A
 with sigma of 0.02
 C11A-C10A \\sim C11A-C12A \\sim C11A-C29A
 with sigma of 0.02
 C10A-C12A \\sim C12A-C29A \\sim C29A-C10A
 with sigma of 0.02
 C15A-C14A \\sim C15A-C16A \\sim C15A-C33A
 with sigma of 0.02
 C14A-C16A \\sim C16A-C33A \\sim C33A-C14A
 with sigma of 0.02
 C16A-C15A \\sim C16A-C17A \\sim C16A-C36A
 with sigma of 0.02
 C15A-C17A \\sim C17A-C36A \\sim C36A-C15A
 with sigma of 0.02
 C20A-C21A \\sim C20A-C19A \\sim C20A-C40A
 with sigma of 0.02
 C19A-C21A \\sim C21A-C40A \\sim C40A-C19A
 with sigma of 0.02
 C21A-C20A \\sim C21A-C22A \\sim C21A-C7A
 with sigma of 0.02
 C20A-C22A \\sim C22A-C7A \\sim C7A-C20A
 with sigma of 0.02
 C24A-C23A \\sim C24A-C25A \\sim C24A-C8A
 with sigma of 0.02
 C23A-C25A \\sim C25A-C8A \\sim C8A-C23A
 with sigma of 0.02
 C27A-C29A \\sim C27A-C50A \\sim C28A-C26A \\sim C28A-C47A
 with sigma of 0.02
 C31A-C30A \\sim C31A-C32A \\sim C31A-C13A
 with sigma of 0.02
 C30A-C32A \\sim C32A-C13A \\sim C13A-C30A
 with sigma of 0.02
 C34A-C36A \\sim C34A-C57A \\sim C35A-C33A \\sim C35A-C54A
 with sigma of 0.02
 C38A-C37A \\sim C38A-C39A \\sim C38A-C18A
 with sigma of 0.02
 C37A-C39A \\sim C39A-C18A \\sim C18A-C37A
 with sigma of 0.02
 C41A-C43A \\sim C41A-C22A \\sim C42A-C40A \\sim C42A-C61A
 with sigma of 0.02
 C45A-C44A \\sim C45A-C46A \\sim C45A-C65A
 with sigma of 0.02
 C44A-C46A \\sim C46A-C65A \\sim C65A-C44A
 with sigma of 0.02
 C48A-C47A \\sim C48A-C49A \\sim C48A-C66A
 with sigma of 0.02
 C47A-C49A \\sim C49A-C66A \\sim C66A-C47A
 with sigma of 0.02
 C49A-C48A \\sim C49A-C50A \\sim C49A-C69A
 with sigma of 0.02
 C48A-C50A \\sim C50A-C69A \\sim C69A-C48A
 with sigma of 0.02
 C52A-C51A \\sim C52A-C53A \\sim C52A-C70A
 with sigma of 0.02
 C51A-C53A \\sim C53A-C70A \\sim C70A-C51A
 with sigma of 0.02
 C55A-C54A \\sim C55A-C56A \\sim C55A-C71A
 with sigma of 0.02
 C54A-C56A \\sim C56A-C71A \\sim C71A-C54A
 with sigma of 0.02
 C56A-C55A \\sim C56A-C57A \\sim C56A-C74A
 with sigma of 0.02
 C55A-C57A \\sim C57A-C74A \\sim C74A-C57A
 with sigma of 0.02
 C59A-C58A \\sim C59A-C60A \\sim C59A-C75A
 with sigma of 0.02
 C58A-C60A \\sim C60A-C75A \\sim C75A-C58A
 with sigma of 0.02
 C62A-C61A \\sim C62A-C63A \\sim C62A-C76A
 with sigma of 0.02
 C61A-C63A \\sim C63A-C76A \\sim C76A-C61A
 with sigma of 0.02
 C63A-C62A \\sim C63A-C64A \\sim C63A-C43A
 with sigma of 0.02
 C62A-C64A \\sim C64A-C43A \\sim C43A-C62A
 with sigma of 0.02
 C67A-C68A \\sim C68A-C72A \\sim C72A-C73A \\sim C73A-C77A \\sim C77A-C78A
\\sim C78A-C67A
 with sigma of 0.02
 C67A-C72A \\sim C67A-C77A \\sim C68A-C73A \\sim C68A-C78A \\sim C73A-C78A
\\sim C72A-C77A
 with sigma of 0.02
 C9B-C1B \\sim C1B-C6B \\sim C6B-C7B \\sim C7B-C8B \\sim C8B-C9B
 with sigma of 0.02
 C9B-C6B \\sim C9B-C7B \\sim C1B-C7B \\sim C1B-C8B \\sim C6B-C8B
 with sigma of 0.02
 C12B-C13B \\sim C13B-C14B \\sim C14B-C3B \\sim C3B-C2B \\sim C2B-C12B
 with sigma of 0.02
 C12B-C14B \\sim C12B-C3B \\sim C13B-C3B \\sim C13B-C2B \\sim C14B-C2B
 with sigma of 0.02
 C4B-C17B \\sim C17B-C18B \\sim C18B-C19B \\sim C19B-C5B \\sim C5B-C4B
 with sigma of 0.02
 C4B-C18B \\sim C4B-C19B \\sim C17B-C19B \\sim C17B-C5B \\sim C18B-C5B
 with sigma of 0.02
 C50B-C51B \\sim C51B-C30B \\sim C30B-C29B \\sim C29B-C28B \\sim C28B-C50B
 with sigma of 0.02
 C50B-C30B \\sim C50B-C29B \\sim C51B-C29B \\sim C51B-C28B \\sim C30B-C28B
 with sigma of 0.02
 C53B-C54B \\sim C54B-C34B \\sim C34B-C33B \\sim C33B-C32B \\sim C32B-C53B
 with sigma of 0.02
 C53B-C34B \\sim C53B-C33B \\sim C54B-C33B \\sim C54B-C32B \\sim C34B-C32B
 with sigma of 0.02
 C36B-C35B \\sim C35B-C57B \\sim C57B-C58B \\sim C58B-C37B \\sim C37B-C36B
 with sigma of 0.02
 C36B-C57B \\sim C36B-C58B \\sim C35B-C58B \\sim C35B-C37B \\sim C57B-C37B
 with sigma of 0.02
 C39B-C60B \\sim C60B-C61B \\sim C61B-C41B \\sim C41B-C40B \\sim C40B-C39B
 with sigma of 0.02
 C39B-C61B \\sim C39B-C41B \\sim C60B-C41B \\sim C60B-C40B \\sim C61B-C40B
 with sigma of 0.02
 C27B-C26B \\sim C26B-C25B \\sim C25B-C46B \\sim C46B-C47B \\sim C47B-C27B
 with sigma of 0.02
 C27B-C25B \\sim C27B-C46B \\sim C26B-C46B \\sim C26B-C47B \\sim C25B-C47B
 with sigma of 0.02
 C66B-C65B \\sim C65B-C64B \\sim C64B-C78B \\sim C78B-C67B \\sim C67B-C66B
 with sigma of 0.02
 C66B-C64B \\sim C66B-C78B \\sim C65B-C78B \\sim C65B-C67B \\sim C64B-C67B
 with sigma of 0.02
 C69B-C68B \\sim C68B-C72B \\sim C72B-C71B \\sim C71B-C70B \\sim C70B-C69B
 with sigma of 0.02
 C69B-C72B \\sim C69B-C71B \\sim C68B-C71B \\sim C68B-C70B \\sim C72B-C70B
 with sigma of 0.02
 C73B-C77B \\sim C77B-C76B \\sim C76B-C75B \\sim C75B-C74B \\sim C74B-C73B
 with sigma of 0.02
 C73B-C76B \\sim C73B-C75B \\sim C77B-C75B \\sim C77B-C74B \\sim C76B-C74B
 with sigma of 0.02
 C23B-C22B \\sim C22B-C42B \\sim C42B-C43B \\sim C43B-C44B \\sim C44B-C23B
 with sigma of 0.02
 C23B-C42B \\sim C23B-C43B \\sim C22B-C43B \\sim C22B-C44B \\sim C42B-C44B
 with sigma of 0.02
 C1B-C2B \\sim C2B-C3B \\sim C3B-C4B \\sim C4B-C5B \\sim C5B-C6B \\sim C6B-C1B
 with sigma of 0.02
 C1B-C3B \\sim C1B-C5B \\sim C2B-C4B \\sim C2B-C6B \\sim C4B-C6B \\sim C3B-C5B
 with sigma of 0.02
 C10B-C11B \\sim C10B-C9B \\sim C10B-C26B
 with sigma of 0.02
 C9B-C11B \\sim C11B-C26B \\sim C26B-C9B
 with sigma of 0.02
 C11B-C10B \\sim C11B-C12B \\sim C11B-C29B
 with sigma of 0.02
 C10B-C12B \\sim C12B-C29B \\sim C29B-C10B
 with sigma of 0.02
 C15B-C14B \\sim C15B-C16B \\sim C15B-C33B
 with sigma of 0.02
 C14B-C16B \\sim C16B-C33B \\sim C33B-C14B
 with sigma of 0.02
 C16B-C15B \\sim C16B-C17B \\sim C16B-C36B
 with sigma of 0.02
 C15B-C17B \\sim C17B-C36B \\sim C36B-C15B
 with sigma of 0.02
 C20B-C21B \\sim C20B-C19B \\sim C20B-C40B
 with sigma of 0.02
 C19B-C21B \\sim C21B-C40B \\sim C40B-C19B
 with sigma of 0.02
 C21B-C20B \\sim C21B-C22B \\sim C21B-C7B
 with sigma of 0.02
 C20B-C22B \\sim C22B-C7B \\sim C7B-C20B
 with sigma of 0.02
 C24B-C23B \\sim C24B-C25B \\sim C24B-C8B
 with sigma of 0.02
 C23B-C25B \\sim C25B-C8B \\sim C8B-C23B
 with sigma of 0.02
 C27B-C29B \\sim C27B-C50B \\sim C28B-C26B \\sim C28B-C47B
 with sigma of 0.02
 C31B-C30B \\sim C31B-C32B \\sim C31B-C13B
 with sigma of 0.02
 C30B-C32B \\sim C32B-C13B \\sim C13B-C30B
 with sigma of 0.02
 C34B-C36B \\sim C34B-C57B \\sim C35B-C33B \\sim C35B-C54B
 with sigma of 0.02
 C38B-C37B \\sim C38B-C39B \\sim C38B-C18B
 with sigma of 0.02
 C37B-C39B \\sim C39B-C18B \\sim C18B-C37B
 with sigma of 0.02
 C41B-C43B \\sim C41B-C22B \\sim C42B-C40B \\sim C42B-C61B
 with sigma of 0.02
 C45B-C44B \\sim C45B-C46B \\sim C45B-C65B
 with sigma of 0.02
 C44B-C46B \\sim C46B-C65B \\sim C65B-C44B
 with sigma of 0.02
 C48B-C47B \\sim C48B-C49B \\sim C48B-C66B
 with sigma of 0.02
 C47B-C49B \\sim C49B-C66B \\sim C66B-C47B
 with sigma of 0.02
 C49B-C48B \\sim C49B-C50B \\sim C49B-C69B
 with sigma of 0.02
 C48B-C50B \\sim C50B-C69B \\sim C69B-C48B
 with sigma of 0.02
 C52B-C51B \\sim C52B-C53B \\sim C52B-C70B
 with sigma of 0.02
 C51B-C53B \\sim C53B-C70B \\sim C70B-C51B
 with sigma of 0.02
 C55B-C54B \\sim C55B-C56B \\sim C55B-C71B
 with sigma of 0.02
 C54B-C56B \\sim C56B-C71B \\sim C71B-C54B
 with sigma of 0.02
 C56B-C55B \\sim C56B-C57B \\sim C56B-C74B
 with sigma of 0.02
 C55B-C57B \\sim C57B-C74B \\sim C74B-C57B
 with sigma of 0.02
 C59B-C58B \\sim C59B-C60B \\sim C59B-C75B
 with sigma of 0.02
 C58B-C60B \\sim C60B-C75B \\sim C75B-C58B
 with sigma of 0.02
 C62B-C61B \\sim C62B-C63B \\sim C62B-C76B
 with sigma of 0.02
 C61B-C63B \\sim C63B-C76B \\sim C76B-C61B
 with sigma of 0.02
 C63B-C62B \\sim C63B-C64B \\sim C63B-C43B
 with sigma of 0.02
 C62B-C64B \\sim C64B-C43B \\sim C43B-C62B
 with sigma of 0.02
 C67B-C68B \\sim C68B-C72B \\sim C72B-C73B \\sim C73B-C77B \\sim C77B-C78B
\\sim C78B-C67B
 with sigma of 0.02
 C67B-C72B \\sim C67B-C77B \\sim C68B-C73B \\sim C68B-C78B \\sim C73B-C78B
\\sim C72B-C77B
 with sigma of 0.02
3. Restrained planarity
 C22A, C23A, C42A, C43A, C44A
 with sigma of 0.1
 C64A, C65A, C66A, C67A, C78A
 with sigma of 0.1
 C68A, C69A, C70A, C71A, C72A
 with sigma of 0.1
 C73A, C74A, C75A, C76A, C77A
 with sigma of 0.1
 C25A, C26A, C27A, C46A, C47A
 with sigma of 0.1
 C39A, C40A, C41A, C60A, C61A
 with sigma of 0.1
 C35A, C36A, C37A, C57A, C58A
 with sigma of 0.1
 C32A, C33A, C34A, C53A, C54A
 with sigma of 0.1
 C28A, C29A, C30A, C50A, C51A
 with sigma of 0.1
 C1A, C6A, C7A, C8A, C9A
 with sigma of 0.1
 C2A, C3A, C12A, C13A, C14A
 with sigma of 0.1
 C4A, C5A, C17A, C18A, C19A
 with sigma of 0.1
 C22B, C23B, C42B, C43B, C44B
 with sigma of 0.1
 C64B, C65B, C66B, C67B, C78B
 with sigma of 0.1
 C68B, C69B, C70B, C71B, C72B
 with sigma of 0.1
 C73B, C74B, C75B, C76B, C77B
 with sigma of 0.1
 C25B, C26B, C27B, C46B, C47B
 with sigma of 0.1
 C39B, C40B, C41B, C60B, C61B
 with sigma of 0.1
 C35B, C36B, C37B, C57B, C58B
 with sigma of 0.1
 C32B, C33B, C34B, C53B, C54B
 with sigma of 0.1
 C28B, C29B, C30B, C50B, C51B
 with sigma of 0.1
 C1B, C6B, C7B, C8B, C9B
 with sigma of 0.1
 C2B, C3B, C12B, C13B, C14B
 with sigma of 0.1
 C4B, C5B, C17B, C18B, C19B
 with sigma of 0.1
4. Uiso/Uaniso restraints and constraints
C1A \\sim C2A \\sim C3A \\sim C4A \\sim C5A \\sim C6A \\sim C7A \\sim C8A \\sim
C9A \\sim C10A \\sim C11A \\sim C12A \\sim C13A \\sim C14A \\sim C15A \\sim
C16A \\sim C17A \\sim C18A \\sim C19A \\sim C20A \\sim C21A \\sim C22A \\sim
C23A \\sim C24A \\sim C25A \\sim C26A \\sim C27A \\sim C28A \\sim C29A \\sim
C30A \\sim C31A \\sim C32A \\sim C33A \\sim C34A \\sim C35A \\sim C36A \\sim
C37A \\sim C38A \\sim C39A \\sim C40A \\sim C41A \\sim C42A \\sim C43A \\sim
C44A \\sim C45A \\sim C46A \\sim C47A \\sim C48A \\sim C49A \\sim C50A \\sim
C51A \\sim C52A \\sim C53A \\sim C54A \\sim C55A \\sim C56A \\sim C57A \\sim
C58A \\sim C59A \\sim C60A \\sim C61A \\sim C62A \\sim C63A \\sim C64A \\sim
C65A \\sim C66A \\sim C67A \\sim C68A \\sim C69A \\sim C70A \\sim C71A \\sim
C72A \\sim C73A \\sim C74A \\sim C75A \\sim C76A \\sim C77A \\sim C78A: within
2A with sigma of 0.005 and sigma for terminal atoms of 0.01
C1B \\sim C2B \\sim C3B \\sim C4B \\sim C5B \\sim C6B \\sim C7B \\sim C8B \\sim
C9B \\sim C10B \\sim C11B \\sim C12B \\sim C13B \\sim C14B \\sim C15B \\sim
C16B \\sim C17B \\sim C18B \\sim C19B \\sim C20B \\sim C21B \\sim C22B \\sim
C23B \\sim C24B \\sim C25B \\sim C26B \\sim C27B \\sim C28B \\sim C29B \\sim
C30B \\sim C31B \\sim C32B \\sim C33B \\sim C34B \\sim C35B \\sim C36B \\sim
C37B \\sim C38B \\sim C39B \\sim C40B \\sim C41B \\sim C42B \\sim C43B \\sim
C44B \\sim C45B \\sim C46B \\sim C47B \\sim C48B \\sim C49B \\sim C50B \\sim
C51B \\sim C52B \\sim C53B \\sim C54B \\sim C55B \\sim C56B \\sim C57B \\sim
C58B \\sim C59B \\sim C60B \\sim C61B \\sim C62B \\sim C63B \\sim C64B \\sim
C65B \\sim C66B \\sim C67B \\sim C68B \\sim C69B \\sim C70B \\sim C71B \\sim
C72B \\sim C73B \\sim C74B \\sim C75B \\sim C76B \\sim C77B \\sim C78B: within
2A with sigma of 0.005 and sigma for terminal atoms of 0.01
Th1 \\sim Th2 \\sim Th3 \\sim Th4 \\sim Th5 \\sim Th6 \\sim Th7 \\sim Th8 \\sim
Th9 \\sim Th10: within 2A with sigma of 0.005 and sigma for terminal atoms of
0.01
Dy1 \\sim Dy2 \\sim Dy3 \\sim Dy4 \\sim Dy5 \\sim Dy6 \\sim Dy7 \\sim Dy8:
within 2A with sigma of 0.005 and sigma for terminal atoms of 0.01
5. Others
 1*[Sof(Th4)]+1*[Sof(Th3)]+1*[Sof(Th1)]+1*[Sof(Th9)]+1*[Sof(Th10)]+1*
 [Sof(Th5)]+1*[Sof(Th2)]+1*[Sof(Th6)]+1*[Sof(Th8)]+1*[Sof(Th7)]=1 with esd of
 0.000001
 1*[Sof(Dy2)]+1*[Sof(Dy1)]+1*[Sof(Dy3)]+1*[Sof(Dy8)]+1*[Sof(Dy7)]+1*[Sof(Dy5)]+
 1*[Sof(Dy6)]+1*[Sof(Dy4)]=1 with esd of 0.000001
 Sof(C1B)=Sof(C2B)=Sof(C3B)=Sof(C4B)=Sof(C5B)=Sof(C6B)=Sof(C7B)=Sof(C8B)=
 Sof(C9B)=Sof(C10B)=Sof(C11B)=Sof(C12B)=Sof(C13B)=Sof(C14B)=Sof(C15B)=Sof(C16B)=
 Sof(C17B)=Sof(C18B)=Sof(C19B)=Sof(C20B)=Sof(C21B)=Sof(C22B)=Sof(C23B)=
 Sof(C24B)=Sof(C25B)=Sof(C26B)=Sof(C27B)=Sof(C28B)=Sof(C29B)=Sof(C30B)=
 Sof(C31B)=Sof(C32B)=Sof(C33B)=Sof(C34B)=Sof(C35B)=Sof(C36B)=Sof(C37B)=
 Sof(C38B)=Sof(C39B)=Sof(C40B)=Sof(C41B)=Sof(C42B)=Sof(C43B)=Sof(C44B)=
 Sof(C45B)=Sof(C46B)=Sof(C47B)=Sof(C48B)=Sof(C49B)=Sof(C50B)=Sof(C51B)=
 Sof(C52B)=Sof(C53B)=Sof(C54B)=Sof(C55B)=Sof(C56B)=Sof(C57B)=Sof(C58B)=
 Sof(C59B)=Sof(C60B)=Sof(C61B)=Sof(C62B)=Sof(C63B)=Sof(C64B)=Sof(C65B)=
 Sof(C66B)=Sof(C67B)=Sof(C68B)=Sof(C69B)=Sof(C70B)=Sof(C71B)=Sof(C72B)=
 Sof(C73B)=Sof(C74B)=Sof(C75B)=Sof(C76B)=Sof(C77B)=Sof(C78B)=1-FVAR(1)
 Sof(C1A)=Sof(C2A)=Sof(C3A)=Sof(C4A)=Sof(C5A)=Sof(C6A)=Sof(C7A)=Sof(C8A)=
 Sof(C9A)=Sof(C10A)=Sof(C11A)=Sof(C12A)=Sof(C13A)=Sof(C14A)=Sof(C15A)=Sof(C16A)=
 Sof(C17A)=Sof(C18A)=Sof(C19A)=Sof(C20A)=Sof(C21A)=Sof(C22A)=Sof(C23A)=
 Sof(C24A)=Sof(C25A)=Sof(C26A)=Sof(C27A)=Sof(C28A)=Sof(C29A)=Sof(C30A)=
 Sof(C31A)=Sof(C32A)=Sof(C33A)=Sof(C34A)=Sof(C35A)=Sof(C36A)=Sof(C37A)=
 Sof(C38A)=Sof(C39A)=Sof(C40A)=Sof(C41A)=Sof(C42A)=Sof(C43A)=Sof(C44A)=
 Sof(C45A)=Sof(C46A)=Sof(C47A)=Sof(C48A)=Sof(C49A)=Sof(C50A)=Sof(C51A)=
 Sof(C52A)=Sof(C53A)=Sof(C54A)=Sof(C55A)=Sof(C56A)=Sof(C57A)=Sof(C58A)=
 Sof(C59A)=Sof(C60A)=Sof(C61A)=Sof(C62A)=Sof(C63A)=Sof(C64A)=Sof(C65A)=
 Sof(C66A)=Sof(C67A)=Sof(C68A)=Sof(C69A)=Sof(C70A)=Sof(C71A)=Sof(C72A)=
 Sof(C73A)=Sof(C74A)=Sof(C75A)=Sof(C76A)=Sof(C77A)=Sof(C78A)=FVAR(1)
6.a Secondary CH2 refined with riding coordinates:
 C21P(H21A,H21B), C23P(H23A,H23B), C25P(H25A,H25B), C27P(H27A,H27B), C29P(H29A,
 H29B), C31P(H31A,H31B), C33P(H33A,H33B), C35P(H35A,H35B)
6.b Aromatic/amide H refined with riding coordinates:
 C2P(H2P), C7P(H7P), C12P(H12P), C17P(H17P), C1S(H1S), C2S(H2S), C3S(H3S),
 C4S(H4S), C5S(H5S), C6S(H6S), C7S(H7S), C8S(H8S), C9S(H9S)
6.c Idealised Me refined as rotating group:
 C22P(H22A,H22B,H22C), C24P(H24A,H24B,H24C), C26P(H26A,H26B,H26C), C28P(H28A,
 H28B,H28C), C30P(H30A,H30B,H30C), C32P(H32A,H32B,H32C), C34P(H34A,H34B,H34C),
 C36P(H36A,H36B,H36C)
;
_atom_sites_solution_hydrogens     geom
_atom_sites_solution_primary       ?
_atom_sites_solution_secondary     ?
loop_
  _atom_site_label
  _atom_site_type_symbol
  _atom_site_fract_x
  _atom_site_fract_y
  _atom_site_fract_z
  _atom_site_U_iso_or_equiv
  _atom_site_adp_type
  _atom_site_occupancy
  _atom_site_site_symmetry_order
  _atom_site_calc_flag
  _atom_site_refinement_flags_posn
  _atom_site_refinement_flags_adp
  _atom_site_refinement_flags_occupancy
  _atom_site_disorder_assembly
  _atom_site_disorder_group
 Th1 Th 0.27097(6) 0.56793(3) 0.74542(2) 0.0227(2) Uani 0.581(2) 1 d . U P A 3
 Th2 Th 0.2451(7) 0.5601(6) 0.7569(4) 0.0249(15) Uani 0.051(2) 1 d . U P A 3
 Th3 Th 0.2201(4) 0.5239(9) 0.7661(3) 0.0255(14) Uani 0.0514(17) 1 d . U P A 3
 Th4 Th 0.2186(2) 0.4889(8) 0.76860(17) 0.0253(11) Uani 0.0719(16) 1 d . U P A 3
 Th5 Th 0.2205(12) 0.452(2) 0.7668(8) 0.0279(18) Uani 0.0137(13) 1 d . U P A 3
 Th6 Th 0.2754(4) 0.4025(5) 0.7460(3) 0.0341(15) Uani 0.0318(8) 1 d . U P A 3
 Th7 Th 0.3322(4) 0.4103(4) 0.7333(2) 0.0351(15) Uani 0.0403(9) 1 d . U P A 3
 Th8 Th 0.3571(3) 0.4529(4) 0.72531(18) 0.0334(13) Uani 0.0539(10) 1 d . U P A 3
 Th9 Th 0.39796(18) 0.48321(17) 0.73958(11) 0.0302(9) Uani 0.0941(12) 1 d . U P A
 3
 Th10 Th 0.3596(16) 0.5161(16) 0.7238(9) 0.036(2) Uani 0.0111(7) 1 d . U P A 3
 Dy1 Dy 0.40656(6) 0.39818(5) 0.84336(3) 0.0235(2) Uani 0.589(2) 1 d . U P A 3
 Dy2 Dy 0.4356(6) 0.4201(7) 0.8323(4) 0.0266(17) Uani 0.0593(19) 1 d . U P A 3
 Dy3 Dy 0.4582(5) 0.4614(7) 0.8196(3) 0.0279(16) Uani 0.080(2) 1 d . U P A 3
 Dy4 Dy 0.4624(6) 0.4912(9) 0.8147(4) 0.0301(19) Uani 0.057(2) 1 d . U P A 3
 Dy5 Dy 0.3999(7) 0.5802(7) 0.8424(4) 0.040(3) Uani 0.0352(13) 1 d . U P A 3
 Dy6 Dy 0.3465(6) 0.5669(6) 0.8555(4) 0.0375(18) Uani 0.0400(12) 1 d . U P A 3
 Dy7 Dy 0.3139(5) 0.5189(5) 0.8649(3) 0.0358(18) Uani 0.0533(14) 1 d . U P A 3
 Dy8 Dy 0.2711(3) 0.4917(3) 0.84877(18) 0.0310(13) Uani 0.0859(15) 1 d . U P A 3
 C1A C 0.1647(9) 0.6656(9) 0.7353(5) 0.070(3) Uani 0.514(6) 1 d D U P B 1
 C2A C 0.1412(10) 0.6092(7) 0.6943(6) 0.072(3) Uani 0.514(6) 1 d D U P B 1
 C3A C 0.1897(10) 0.5971(8) 0.6602(7) 0.070(3) Uani 0.514(6) 1 d D U P B 1
 C4A C 0.2588(7) 0.6435(9) 0.6652(6) 0.068(3) Uani 0.514(6) 1 d D U P B 1
 C5A C 0.2832(7) 0.6988(9) 0.7076(6) 0.067(3) Uani 0.514(6) 1 d D U P B 1
 C6A C 0.2351(9) 0.7101(9) 0.7421(5) 0.068(3) Uani 0.514(6) 1 d D U P B 1
 C7A C 0.2729(8) 0.7144(12) 0.7970(5) 0.067(2) Uani 0.514(6) 1 d D U P B 1
 C8A C 0.2234(9) 0.6738(10) 0.8231(5) 0.065(2) Uani 0.514(6) 1 d D U P B 1
 C9A C 0.1594(9) 0.6408(8) 0.7856(5) 0.064(2) Uani 0.514(6) 1 d D U P B 1
 C10A C 0.1245(10) 0.5649(7) 0.7970(5) 0.063(2) Uani 0.514(6) 1 d D U P B 1
 C11A C 0.1022(13) 0.5072(7) 0.7546(5) 0.068(2) Uani 0.514(6) 1 d D U P B 1
 C12A C 0.1121(12) 0.5325(8) 0.7041(6) 0.072(3) Uani 0.514(6) 1 d D U P B 1
 C13A C 0.1409(10) 0.4755(7) 0.6756(7) 0.074(3) Uani 0.514(6) 1 d D U P B 1
 C14A C 0.1906(10) 0.5140(8) 0.6501(8) 0.072(3) Uani 0.514(6) 1 d D U P B 1
 C15A C 0.2594(8) 0.4758(7) 0.6394(8) 0.068(2) Uani 0.514(6) 1 d D U P B 1
 C16A C 0.3281(8) 0.5223(7) 0.6454(7) 0.064(2) Uani 0.514(6) 1 d D U P B 1
 C17A C 0.3273(8) 0.6053(8) 0.6607(7) 0.066(2) Uani 0.514(6) 1 d D U P B 1
 C18A C 0.3948(7) 0.6397(9) 0.6975(6) 0.067(2) Uani 0.514(6) 1 d D U P B 1
 C19A C 0.3660(8) 0.6944(10) 0.7282(5) 0.067(2) Uani 0.514(6) 1 d D U P B 1
 C20A C 0.4041(8) 0.7075(9) 0.7837(5) 0.065(2) Uani 0.514(6) 1 d D U P B 1
 C21A C 0.3559(8) 0.7161(10) 0.8173(5) 0.069(2) Uani 0.514(6) 1 d D U P B 1
 C22A C 0.3864(8) 0.6928(11) 0.8714(6) 0.071(3) Uani 0.514(6) 1 d D U P B 1
 C23A C 0.3356(8) 0.6547(9) 0.8995(6) 0.069(2) Uani 0.514(6) 1 d D U P B 1
 C24A C 0.2531(8) 0.6439(9) 0.8755(5) 0.063(2) Uani 0.514(6) 1 d D U P B 1
 C25A C 0.2159(9) 0.5765(8) 0.8889(6) 0.061(2) Uani 0.514(6) 1 d D U P B 1
 C26A C 0.1509(9) 0.5364(7) 0.8505(5) 0.060(2) Uani 0.514(6) 1 d D U P B 1
 C27A C 0.1579(8) 0.4504(7) 0.8610(5) 0.057(2) Uani 0.514(6) 1 d D U P B 1
 C28A C 0.1392(8) 0.4001(7) 0.8211(5) 0.059(2) Uani 0.514(6) 1 d D U P B 1
 C29A C 0.1082(10) 0.4256(7) 0.7674(5) 0.064(2) Uani 0.514(6) 1 d D U P B 1
 C30A C 0.1325(11) 0.3677(9) 0.7353(6) 0.071(2) Uani 0.514(6) 1 d D U P B 1
 C31A C 0.1518(10) 0.3901(8) 0.6894(6) 0.071(3) Uani 0.514(6) 1 d D U P B 1
 C32A C 0.2144(9) 0.3522(9) 0.6745(7) 0.070(2) Uani 0.514(6) 1 d D U P B 1
 C33A C 0.2662(7) 0.3930(8) 0.6494(7) 0.070(2) Uani 0.514(6) 1 d D U P B 1
 C34A C 0.3445(8) 0.3583(8) 0.6673(6) 0.064(2) Uani 0.514(6) 1 d D U P B 1
 C35A C 0.4113(8) 0.4015(8) 0.6732(6) 0.066(2) Uani 0.514(6) 1 d D U P B 1
 C36A C 0.4063(8) 0.4863(7) 0.6619(7) 0.065(2) Uani 0.514(6) 1 d D U P B 1
 C37A C 0.4743(9) 0.5241(8) 0.6988(6) 0.070(2) Uani 0.514(6) 1 d D U P B 1
 C38A C 0.4661(9) 0.5987(8) 0.7183(6) 0.068(2) Uani 0.514(6) 1 d D U P B 1
 C39A C 0.5110(9) 0.6179(8) 0.7703(5) 0.067(2) Uani 0.514(6) 1 d D U P B 1
 C40A C 0.4797(9) 0.6704(9) 0.8016(5) 0.070(2) Uani 0.514(6) 1 d D U P B 1
 C41A C 0.5072(10) 0.6462(9) 0.8556(6) 0.069(2) Uani 0.514(6) 1 d D U P B 1
 C42A C 0.4638(9) 0.6558(9) 0.8883(6) 0.072(3) Uani 0.514(6) 1 d D U P B 1
 C43A C 0.4621(9) 0.5935(8) 0.9262(6) 0.070(3) Uani 0.514(6) 1 d D U P B 1
 C44A C 0.3828(9) 0.5968(9) 0.9352(8) 0.069(2) Uani 0.514(6) 1 d D U P B 1
 C45A C 0.3470(8) 0.5235(7) 0.9443(7) 0.062(2) Uani 0.514(6) 1 d D U P B 1
 C46A C 0.2628(8) 0.5153(8) 0.9239(7) 0.062(2) Uani 0.514(6) 1 d D U P B 1
 C47A C 0.2269(8) 0.4382(8) 0.9068(5) 0.061(2) Uani 0.514(6) 1 d D U P B 1
 C48A C 0.2745(7) 0.3693(8) 0.9061(5) 0.056(2) Uani 0.514(6) 1 d D U P B 1
 C49A C 0.2509(7) 0.3142(7) 0.8634(5) 0.056(2) Uani 0.514(6) 1 d D U P B 1
 C50A C 0.1803(10) 0.3276(8) 0.8211(5) 0.061(2) Uani 0.514(6) 1 d D U P B 1
 C51A C 0.1802(9) 0.3100(8) 0.7679(5) 0.065(2) Uani 0.514(6) 1 d D U P B 1
 C52A C 0.2434(8) 0.2720(9) 0.7548(5) 0.061(2) Uani 0.514(6) 1 d D U P B 1
 C53A C 0.2602(8) 0.2910(9) 0.7073(6) 0.062(2) Uani 0.514(6) 1 d D U P B 1
 C54A C 0.3407(8) 0.2963(9) 0.7044(6) 0.064(2) Uani 0.514(6) 1 d D U P B 1
 C55A C 0.4066(8) 0.2819(8) 0.7476(5) 0.061(2) Uani 0.514(6) 1 d D U P B 1
 C56A C 0.4775(8) 0.3273(9) 0.7558(5) 0.065(2) Uani 0.514(6) 1 d D U P B 1
 C57A C 0.4806(8) 0.3877(9) 0.7184(6) 0.068(2) Uani 0.514(6) 1 d D U P B 1
 C58A C 0.5221(11) 0.4632(8) 0.7315(6) 0.070(2) Uani 0.514(6) 1 d D U P B 1
 C59A C 0.5607(12) 0.4781(8) 0.7871(6) 0.071(2) Uani 0.514(6) 1 d D U P B 1
 C60A C 0.5590(13) 0.5589(9) 0.8059(6) 0.070(2) Uani 0.514(6) 1 d D U P B 1
 C61A C 0.5546(10) 0.5741(8) 0.8576(6) 0.072(2) Uani 0.514(6) 1 d D U P B 1
 C62A C 0.5542(12) 0.5085(7) 0.8936(7) 0.073(3) Uani 0.514(6) 1 d D U P B 1
 C63A C 0.5045(11) 0.5199(7) 0.9294(7) 0.072(3) Uani 0.514(6) 1 d D U P B 1
 C64A C 0.4712(9) 0.4489(7) 0.9436(8) 0.068(3) Uani 0.514(6) 1 d D U P B 1
 C65A C 0.3950(8) 0.4528(7) 0.9483(7) 0.064(2) Uani 0.514(6) 1 d D U P B 1
 C66A C 0.3588(7) 0.3783(9) 0.9332(8) 0.061(2) Uani 0.514(6) 1 d D U P B 1
 C67A C 0.4142(9) 0.3274(8) 0.9210(8) 0.063(2) Uani 0.514(6) 1 d D U P B 1
 C68A C 0.3893(8) 0.2726(10) 0.8796(5) 0.058(2) Uani 0.514(6) 1 d D U P B 1
 C69A C 0.3106(7) 0.2688(9) 0.8496(5) 0.058(2) Uani 0.514(6) 1 d D U P B 1
 C70A C 0.3096(7) 0.2519(9) 0.7974(5) 0.058(2) Uani 0.514(6) 1 d D U P B 1
 C71A C 0.3874(8) 0.2524(9) 0.7946(5) 0.060(2) Uani 0.514(6) 1 d D U P B 1
 C72A C 0.4364(7) 0.2579(10) 0.8458(6) 0.063(2) Uani 0.514(6) 1 d D U P B 1
 C73A C 0.5049(9) 0.3047(8) 0.8500(6) 0.067(2) Uani 0.514(6) 1 d D U P B 1
 C74A C 0.5270(12) 0.3383(10) 0.8076(5) 0.071(2) Uani 0.514(6) 1 d D U P B 1
 C75A C 0.5634(11) 0.4123(8) 0.8244(6) 0.070(2) Uani 0.514(6) 1 d D U P B 1
 C76A C 0.5615(11) 0.4268(7) 0.8758(6) 0.071(3) Uani 0.514(6) 1 d D U P B 1
 C77A C 0.5287(10) 0.3578(9) 0.8923(6) 0.070(3) Uani 0.514(6) 1 d D U P B 1
 C78A C 0.4843(8) 0.3711(9) 0.9265(7) 0.068(3) Uani 0.514(6) 1 d D U P B 1
 C1B C 0.1281(11) 0.5879(10) 0.6896(6) 0.076(3) Uani 0.486(6) 1 d D U P B 2
 C2B C 0.1773(9) 0.5793(10) 0.6558(8) 0.074(3) Uani 0.486(6) 1 d D U P B 2
 C3B C 0.2405(9) 0.6320(9) 0.6598(7) 0.071(3) Uani 0.486(6) 1 d D U P B 2
 C4B C 0.2616(9) 0.6883(12) 0.7017(6) 0.074(3) Uani 0.486(6) 1 d D U P B 2
 C5B C 0.2142(8) 0.6952(13) 0.7366(6) 0.075(3) Uani 0.486(6) 1 d D U P B 2
 C6B C 0.1467(10) 0.6459(9) 0.7292(6) 0.075(3) Uani 0.486(6) 1 d D U P B 2
 C7B C 0.1350(10) 0.6141(10) 0.7752(5) 0.071(3) Uani 0.486(6) 1 d D U P B 2
 C8B C 0.1048(13) 0.5372(9) 0.7634(6) 0.073(3) Uani 0.486(6) 1 d D U P B 2
 C9B C 0.1094(14) 0.5167(8) 0.7108(7) 0.075(3) Uani 0.486(6) 1 d D U P B 2
 C10B C 0.1252(12) 0.4411(8) 0.6945(7) 0.077(3) Uani 0.486(6) 1 d D U P B 2
 C11B C 0.1749(10) 0.4351(8) 0.6614(7) 0.073(3) Uani 0.486(6) 1 d D U P B 2
 C12B C 0.2009(10) 0.5035(8) 0.6443(8) 0.072(3) Uani 0.486(6) 1 d D U P B 2
 C13B C 0.2796(8) 0.5091(8) 0.6393(7) 0.064(2) Uani 0.486(6) 1 d D U P B 2
 C14B C 0.3040(7) 0.5879(9) 0.6523(7) 0.063(2) Uani 0.486(6) 1 d D U P B 2
 C15B C 0.3864(8) 0.6035(9) 0.6784(6) 0.064(2) Uani 0.486(6) 1 d D U P B 2
 C16B C 0.4057(8) 0.6632(10) 0.7190(6) 0.068(2) Uani 0.486(6) 1 d D U P B 2
 C17B C 0.3406(8) 0.7034(12) 0.7303(6) 0.073(3) Uani 0.486(6) 1 d D U P B 2
 C18B C 0.3438(8) 0.7204(12) 0.7836(5) 0.071(3) Uani 0.486(6) 1 d D U P B 2
 C19B C 0.2655(9) 0.7146(15) 0.7870(5) 0.071(3) Uani 0.486(6) 1 d D U P B 2
 C20B C 0.2518(9) 0.6851(12) 0.8342(5) 0.068(3) Uani 0.486(6) 1 d D U P B 2
 C21B C 0.1833(9) 0.6336(9) 0.8283(5) 0.064(2) Uani 0.486(6) 1 d D U P B 2
 C22B C 0.1861(8) 0.5760(8) 0.8689(5) 0.064(2) Uani 0.486(6) 1 d D U P B 2
 C23B C 0.1517(10) 0.4958(9) 0.8536(5) 0.067(2) Uani 0.486(6) 1 d D U P B 2
 C24B C 0.1136(12) 0.4760(8) 0.8003(5) 0.069(2) Uani 0.486(6) 1 d D U P B 2
 C25B C 0.1212(11) 0.3985(9) 0.7829(6) 0.071(3) Uani 0.486(6) 1 d D U P B 2
 C26B C 0.1271(12) 0.3812(9) 0.7297(6) 0.078(3) Uani 0.486(6) 1 d D U P B 2
 C27B C 0.1796(10) 0.3136(10) 0.7339(6) 0.074(3) Uani 0.486(6) 1 d D U P B 2
 C28B C 0.2239(9) 0.3073(10) 0.7038(6) 0.074(3) Uani 0.486(6) 1 d D U P B 2
 C29B C 0.2223(10) 0.3678(9) 0.6642(7) 0.073(3) Uani 0.486(6) 1 d D U P B 2
 C30B C 0.3023(9) 0.3703(9) 0.6569(7) 0.069(2) Uani 0.486(6) 1 d D U P B 2
 C31B C 0.3297(8) 0.4437(8) 0.6454(7) 0.064(2) Uani 0.486(6) 1 d D U P B 2
 C32B C 0.4120(8) 0.4591(8) 0.6657(6) 0.062(2) Uani 0.486(6) 1 d D U P B 2
 C33B C 0.4416(8) 0.5414(8) 0.6818(5) 0.062(2) Uani 0.486(6) 1 d D U P B 2
 C34B C 0.5144(9) 0.5335(8) 0.7293(5) 0.062(2) Uani 0.486(6) 1 d D U P B 2
 C35B C 0.5271(9) 0.5827(9) 0.7648(5) 0.065(2) Uani 0.486(6) 1 d D U P B 2
 C36B C 0.4761(8) 0.6538(8) 0.7614(5) 0.064(2) Uani 0.486(6) 1 d D U P B 2
 C37B C 0.4802(10) 0.6762(10) 0.8175(5) 0.071(3) Uani 0.486(6) 1 d D U P B 2
 C38B C 0.4130(9) 0.7066(12) 0.8290(5) 0.071(3) Uani 0.486(6) 1 d D U P B 2
 C39B C 0.3985(8) 0.6851(11) 0.8776(6) 0.069(3) Uani 0.486(6) 1 d D U P B 2
 C40B C 0.3168(8) 0.6755(9) 0.8798(5) 0.066(2) Uani 0.486(6) 1 d D U P B 2
 C41B C 0.3165(8) 0.6129(8) 0.9187(5) 0.062(2) Uani 0.486(6) 1 d D U P B 2
 C42B C 0.2574(9) 0.5672(8) 0.9137(6) 0.064(2) Uani 0.486(6) 1 d D U P B 2
 C43B C 0.2687(8) 0.4815(7) 0.9267(6) 0.061(2) Uani 0.486(6) 1 d D U P B 2
 C44B C 0.2009(10) 0.4391(8) 0.8890(6) 0.068(2) Uani 0.486(6) 1 d D U P B 2
 C45B C 0.2125(9) 0.3652(9) 0.8702(6) 0.068(2) Uani 0.486(6) 1 d D U P B 2
 C46B C 0.1718(12) 0.3442(11) 0.8188(5) 0.071(3) Uani 0.486(6) 1 d D U P B 2
 C47B C 0.2058(9) 0.2897(10) 0.7884(5) 0.071(3) Uani 0.486(6) 1 d D U P B 2
 C48B C 0.2842(8) 0.2600(14) 0.8102(5) 0.070(3) Uani 0.486(6) 1 d D U P B 2
 C49B C 0.3348(8) 0.2516(13) 0.7763(5) 0.072(3) Uani 0.486(6) 1 d D U P B 2
 C50B C 0.3030(8) 0.2745(11) 0.7214(6) 0.071(3) Uani 0.486(6) 1 d D U P B 2
 C51B C 0.3525(8) 0.3148(12) 0.6931(7) 0.072(3) Uani 0.486(6) 1 d D U P B 2
 C52B C 0.4325(9) 0.3318(10) 0.7172(6) 0.070(2) Uani 0.486(6) 1 d D U P B 2
 C53B C 0.4649(10) 0.4011(9) 0.7011(6) 0.065(2) Uani 0.486(6) 1 d D U P B 2
 C54B C 0.5261(11) 0.4468(7) 0.7426(6) 0.066(2) Uani 0.486(6) 1 d D U P B 2
 C55B C 0.5563(12) 0.4210(8) 0.7951(6) 0.070(2) Uani 0.486(6) 1 d D U P B 2
 C56B C 0.5725(12) 0.4789(8) 0.8361(5) 0.067(2) Uani 0.486(6) 1 d D U P B 2
 C57B C 0.5608(12) 0.5607(10) 0.8217(5) 0.064(2) Uani 0.486(6) 1 d D U P B 2
 C58B C 0.5293(10) 0.6192(9) 0.8533(5) 0.067(3) Uani 0.486(6) 1 d D U P B 2
 C59B C 0.5137(10) 0.5932(8) 0.9003(6) 0.067(3) Uani 0.486(6) 1 d D U P B 2
 C60B C 0.4483(8) 0.6282(9) 0.9144(6) 0.069(3) Uani 0.486(6) 1 d D U P B 2
 C61B C 0.3977(7) 0.5824(9) 0.9385(8) 0.068(3) Uani 0.486(6) 1 d D U P B 2
 C62B C 0.4116(8) 0.5004(8) 0.9488(7) 0.065(2) Uani 0.486(6) 1 d D U P B 2
 C63B C 0.3456(8) 0.4507(8) 0.9445(7) 0.063(2) Uani 0.486(6) 1 d D U P B 2
 C64B C 0.3520(9) 0.3705(10) 0.9309(8) 0.068(3) Uani 0.486(6) 1 d D U P B 2
 C65B C 0.2870(8) 0.3312(10) 0.8928(6) 0.070(3) Uani 0.486(6) 1 d D U P B 2
 C66B C 0.3216(8) 0.2771(12) 0.8648(6) 0.071(3) Uani 0.486(6) 1 d D U P B 2
 C67B C 0.4061(8) 0.2816(12) 0.8845(8) 0.073(3) Uani 0.486(6) 1 d D U P B 2
 C68B C 0.4590(10) 0.2730(11) 0.8523(5) 0.076(3) Uani 0.486(6) 1 d D U P B 2
 C69B C 0.4208(8) 0.2634(11) 0.7985(5) 0.074(3) Uani 0.486(6) 1 d D U P B 2
 C70B C 0.4662(10) 0.3058(11) 0.7697(5) 0.072(3) Uani 0.486(6) 1 d D U P B 2
 C71B C 0.5284(13) 0.3459(12) 0.8068(6) 0.076(3) Uani 0.486(6) 1 d D U P B 2
 C72B C 0.5256(10) 0.3239(12) 0.8585(5) 0.073(3) Uani 0.486(6) 1 d D U P B 2
 C73B C 0.5425(10) 0.3816(9) 0.8990(7) 0.073(3) Uani 0.486(6) 1 d D U P B 2
 C74B C 0.5655(10) 0.4591(10) 0.8876(6) 0.069(3) Uani 0.486(6) 1 d D U P B 2
 C75B C 0.5309(10) 0.5131(8) 0.9155(7) 0.068(3) Uani 0.486(6) 1 d D U P B 2
 C76B C 0.4819(10) 0.4699(8) 0.9406(8) 0.067(3) Uani 0.486(6) 1 d D U P B 2
 C77B C 0.4944(11) 0.3877(9) 0.9335(7) 0.072(3) Uani 0.486(6) 1 d D U P B 2
 C78B C 0.4251(8) 0.3390(13) 0.9261(8) 0.072(3) Uani 0.486(6) 1 d D U P B 2
 Ni1P Ni 0.08550(4) 0.48044(4) 0.54854(3) 0.0146(2) Uani 1 1 d . . . C 4
 N1P N 0.0248(3) 0.3986(3) 0.57258(18) 0.0178(10) Uani 1 1 d . . . C 4
 N2P N 0.0203(2) 0.5632(3) 0.56772(17) 0.0159(9) Uani 1 1 d . . . C 4
 N3P N 0.1498(3) 0.5624(3) 0.52810(18) 0.0173(10) Uani 1 1 d . . . C 4
 N4P N 0.1531(3) 0.3980(3) 0.53201(17) 0.0177(10) Uani 1 1 d . . . C 4
 C1P C -0.0372(3) 0.4094(3) 0.5940(2) 0.0192(11) Uani 1 1 d . . . C 4
 C2P C -0.0681(3) 0.4819(3) 0.6015(2) 0.0191(12) Uani 1 1 d . . . C 4
 H2P H -0.111664 0.482211 0.615842 0.023 Uiso 1 1 calc R . . C 4
 C3P C -0.0408(3) 0.5531(3) 0.5900(2) 0.0177(11) Uani 1 1 d . . . C 4
 C4P C -0.0708(3) 0.6285(4) 0.6015(2) 0.0211(12) Uani 1 1 d . . . C 4
 C5P C -0.0286(3) 0.6853(3) 0.5855(2) 0.0211(12) Uani 1 1 d . . . C 4
 C6P C 0.0282(3) 0.6440(3) 0.5647(2) 0.0198(12) Uani 1 1 d . . . C 4
 C7P C 0.0832(3) 0.6812(4) 0.5456(2) 0.0221(12) Uani 1 1 d . . . C 4
 H7P H 0.081567 0.737361 0.543670 0.027 Uiso 1 1 calc R . . C 4
 C8P C 0.1404(3) 0.6432(4) 0.5290(2) 0.0210(12) Uani 1 1 d . . . C 4
 C9P C 0.2011(3) 0.6837(4) 0.5119(2) 0.0253(13) Uani 1 1 d . . . C 4
 C10P C 0.2483(3) 0.6274(4) 0.5005(2) 0.0238(13) Uani 1 1 d . . . C 4
 C11P C 0.2163(3) 0.5516(4) 0.5105(2) 0.0206(12) Uani 1 1 d . . . C 4
 C12P C 0.2471(3) 0.4798(4) 0.5038(2) 0.0224(13) Uani 1 1 d . . . C 4
 H12P H 0.291964 0.479512 0.490790 0.027 Uiso 1 1 calc R . . C 4
 C13P C 0.2188(3) 0.4078(4) 0.5142(2) 0.0204(12) Uani 1 1 d . . . C 4
 C14P C 0.2538(3) 0.3325(4) 0.5082(2) 0.0239(13) Uani 1 1 d . . . C 4
 C15P C 0.2094(3) 0.2756(4) 0.5222(2) 0.0235(13) Uani 1 1 d . . . C 4
 C16P C 0.1474(3) 0.3168(3) 0.5373(2) 0.0209(12) Uani 1 1 d . . . C 4
 C17P C 0.0913(3) 0.2791(4) 0.5558(2) 0.0225(12) Uani 1 1 d . . . C 4
 H17P H 0.091794 0.222856 0.556542 0.027 Uiso 1 1 calc R . . C 4
 C18P C 0.0349(3) 0.3174(3) 0.5731(2) 0.0206(12) Uani 1 1 d . . . C 4
 C19P C -0.0205(3) 0.2779(4) 0.5956(2) 0.0236(13) Uani 1 1 d . . . C 4
 C20P C -0.0649(3) 0.3355(4) 0.6084(2) 0.0213(12) Uani 1 1 d . . . C 4
 C21P C -0.1294(4) 0.3276(4) 0.6354(3) 0.0297(14) Uani 1 1 d . . . C 4
 H21A H -0.151662 0.273410 0.629550 0.036 Uiso 1 1 calc R . . C 4
 H21B H -0.172494 0.365303 0.619204 0.036 Uiso 1 1 calc R . . C 4
 C22P C -0.1000(4) 0.3434(4) 0.6943(3) 0.0358(16) Uani 1 1 d . . . C 4
 H22A H -0.077952 0.396977 0.700374 0.054 Uiso 1 1 calc GR . . C 4
 H22B H -0.058880 0.304737 0.710819 0.054 Uiso 1 1 calc GR . . C 4
 H22C H -0.144253 0.338531 0.709529 0.054 Uiso 1 1 calc GR . . C 4
 C23P C -0.1349(4) 0.6378(4) 0.6282(2) 0.0270(14) Uani 1 1 d . . . C 4
 H23A H -0.176903 0.598100 0.613720 0.032 Uiso 1 1 calc R . . C 4
 H23B H -0.158860 0.691018 0.620257 0.032 Uiso 1 1 calc R . . C 4
 C24P C -0.1041(4) 0.6273(4) 0.6880(3) 0.0351(16) Uani 1 1 d . . . C 4
 H24A H -0.083195 0.573579 0.696197 0.053 Uiso 1 1 calc GR . . C 4
 H24B H -0.147547 0.635896 0.703649 0.053 Uiso 1 1 calc GR . . C 4
 H24C H -0.061895 0.665881 0.702555 0.053 Uiso 1 1 calc GR . . C 4
 C25P C -0.0338(4) 0.7735(4) 0.5905(3) 0.0273(13) Uani 1 1 d . . . C 4
 H25A H -0.088323 0.787899 0.590329 0.033 Uiso 1 1 calc R . . C 4
 H25B H -0.022959 0.798979 0.559686 0.033 Uiso 1 1 calc R . . C 4
 C26P C 0.0246(4) 0.8051(4) 0.6408(3) 0.0396(17) Uani 1 1 d . . . C 4
 H26A H 0.078837 0.794149 0.640023 0.059 Uiso 1 1 calc GR . . C 4
 H26B H 0.014984 0.779014 0.671369 0.059 Uiso 1 1 calc GR . . C 4
 H26C H 0.017298 0.862375 0.643126 0.059 Uiso 1 1 calc GR . . C 4
 C27P C 0.2092(4) 0.7724(4) 0.5090(3) 0.0352(16) Uani 1 1 d . . . C 4
 H27A H 0.155972 0.796081 0.494582 0.042 Uiso 1 1 calc R . . C 4
 H27B H 0.240694 0.785167 0.484599 0.042 Uiso 1 1 calc R . . C 4
 C28P C 0.2491(5) 0.8092(5) 0.5627(4) 0.054(2) Uani 1 1 d . . . C 4
 H28A H 0.248355 0.867057 0.559460 0.082 Uiso 1 1 calc GR . . C 4
 H28B H 0.303997 0.790743 0.575277 0.082 Uiso 1 1 calc GR . . C 4
 H28C H 0.220413 0.793456 0.587731 0.082 Uiso 1 1 calc GR . . C 4
 C29P C 0.3211(4) 0.6375(4) 0.4827(3) 0.0328(15) Uani 1 1 d . . . C 4
 H29A H 0.315568 0.686031 0.461017 0.039 Uiso 1 1 calc R . . C 4
 H29B H 0.325862 0.591881 0.460365 0.039 Uiso 1 1 calc R . . C 4
 C30P C 0.3964(4) 0.6435(6) 0.5288(4) 0.058(2) Uani 1 1 d . . . C 4
 H30A H 0.442468 0.648489 0.515343 0.087 Uiso 1 1 calc GR . . C 4
 H30B H 0.401940 0.595836 0.550633 0.087 Uiso 1 1 calc GR . . C 4
 H30C H 0.393171 0.690208 0.550093 0.087 Uiso 1 1 calc GR . . C 4
 C31P C 0.3284(4) 0.3207(4) 0.4920(3) 0.0312(15) Uani 1 1 d . . . C 4
 H31A H 0.323583 0.270994 0.471450 0.037 Uiso 1 1 calc R . . C 4
 H31B H 0.333804 0.364909 0.468755 0.037 Uiso 1 1 calc R . . C 4
 C32P C 0.4013(4) 0.3166(7) 0.5376(4) 0.063(3) Uani 1 1 d . . . C 4
 H32A H 0.447408 0.307000 0.524895 0.095 Uiso 1 1 calc GR . . C 4
 H32B H 0.396059 0.273351 0.561059 0.095 Uiso 1 1 calc GR . . C 4
 H32C H 0.408147 0.366832 0.556963 0.095 Uiso 1 1 calc GR . . C 4
 C33P C 0.2209(4) 0.1875(4) 0.5249(3) 0.0322(15) Uani 1 1 d . . . C 4
 H33A H 0.255435 0.172474 0.502925 0.039 Uiso 1 1 calc R . . C 4
 H33B H 0.168931 0.161532 0.509952 0.039 Uiso 1 1 calc R . . C 4
 C34P C 0.2576(5) 0.1567(5) 0.5807(3) 0.0443(18) Uani 1 1 d . . . C 4
 H34A H 0.265404 0.099278 0.579687 0.067 Uiso 1 1 calc GR . . C 4
 H34B H 0.222153 0.168315 0.602279 0.067 Uiso 1 1 calc GR . . C 4
 H34C H 0.308798 0.182588 0.596089 0.067 Uiso 1 1 calc GR . . C 4
 C35P C -0.0226(4) 0.1896(4) 0.6046(3) 0.0329(15) Uani 1 1 d . . . C 4
 H35A H -0.010897 0.161680 0.574880 0.040 Uiso 1 1 calc R . . C 4
 H35B H -0.076737 0.174419 0.604890 0.040 Uiso 1 1 calc R . . C 4
 C36P C 0.0363(5) 0.1624(5) 0.6560(4) 0.051(2) Uani 1 1 d . . . C 4
 H36A H 0.090392 0.172602 0.654650 0.076 Uiso 1 1 calc GR . . C 4
 H36B H 0.029461 0.105584 0.660819 0.076 Uiso 1 1 calc GR . . C 4
 H36C H 0.026724 0.191654 0.685516 0.076 Uiso 1 1 calc GR . . C 4
 S1S S 0.23311(19) 0.89904(15) 0.69582(12) 0.0758(8) Uani 1 1 d . . . D 4
 S2S S 0.24848(16) 1.07958(13) 0.71203(11) 0.0615(6) Uani 1 1 d . . . D 4
 C10S C 0.2398(5) 0.9897(5) 0.7035(3) 0.0460(19) Uani 1 1 d . . . D 4
 C1S C 0.6677(5) 0.4154(4) 0.6517(3) 0.0410(17) Uani 1 1 d . . . E 4
 H1S H 0.693399 0.369402 0.669157 0.049 Uiso 1 1 calc R . . E 4
 C2S C 0.5913(5) 0.4115(5) 0.6206(3) 0.0446(19) Uani 1 1 d . . . E 4
 H2S H 0.563763 0.362493 0.616034 0.053 Uiso 1 1 calc R . . E 4
 C3S C 0.5534(5) 0.4798(5) 0.5954(4) 0.049(2) Uani 1 1 d . . . E 4
 H3S H 0.501260 0.476816 0.572117 0.058 Uiso 1 1 calc R . . E 4
 C4S C 0.5937(4) 0.5535(5) 0.6051(4) 0.048(2) Uani 1 1 d . . . E 4
 H4S H 0.567198 0.601082 0.591138 0.058 Uiso 1 1 calc R . . E 4
 C5S C 0.6692(5) 0.5552(4) 0.6341(4) 0.048(2) Uani 1 1 d . . . E 4
 H5S H 0.697229 0.603930 0.638574 0.058 Uiso 1 1 calc R . . E 4
 C6S C 0.7077(5) 0.4875(5) 0.6577(3) 0.0457(19) Uani 1 1 d . . . E 4
 H6S H 0.761580 0.490301 0.678138 0.055 Uiso 1 1 calc R . . E 4
 C7S C 0.0541(9) -0.0223(7) 0.5464(5) 0.089(4) Uani 1 1 d . . . F 4
 H7S H 0.091028 -0.038163 0.578511 0.107 Uiso 1 1 calc R . . F 4
 C8S C -0.0253(8) -0.0146(6) 0.5426(5) 0.078(3) Uani 1 1 d . . . F 4
 H8S H -0.042754 -0.024576 0.572709 0.093 Uiso 1 1 calc R . . F 4
 C9S C -0.0784(7) 0.0065(6) 0.4975(6) 0.079(3) Uani 1 1 d . . . F 4
 H9S H -0.132897 0.010523 0.495690 0.095 Uiso 1 1 calc R . . F 4

loop_
  _atom_site_aniso_label
  _atom_site_aniso_U_11
  _atom_site_aniso_U_22
  _atom_site_aniso_U_33
  _atom_site_aniso_U_23
  _atom_site_aniso_U_13
  _atom_site_aniso_U_12
 Th1 0.0306(3) 0.0177(2) 0.0173(2) 0.00393(15) 0.0027(2) 0.0080(2)
 Th2 0.022(2) 0.027(3) 0.021(2) 0.001(2) -0.0024(19) 0.009(2)
 Th3 0.021(2) 0.027(3) 0.026(2) 0.000(2) 0.0023(16) 0.007(3)
 Th4 0.0173(13) 0.029(3) 0.0285(15) 0.003(2) 0.0045(10) 0.007(2)
 Th5 0.024(3) 0.030(3) 0.027(3) 0.000(3) 0.002(3) 0.003(3)
 Th6 0.035(2) 0.035(3) 0.025(2) -0.003(2) -0.003(2) -0.002(2)
 Th7 0.039(2) 0.036(3) 0.025(2) -0.010(2) 0.0016(19) 0.005(2)
 Th8 0.034(2) 0.045(3) 0.0212(19) -0.0077(18) 0.0077(16) 0.000(2)
 Th9 0.0327(17) 0.0362(16) 0.0272(14) -0.0033(11) 0.0175(12) -0.0033(12)
 Th10 0.037(3) 0.043(3) 0.026(3) -0.004(3) 0.006(3) -0.001(3)
 Dy1 0.0245(4) 0.0228(4) 0.0211(3) 0.0074(2) 0.0033(3) 0.0088(3)
 Dy2 0.020(3) 0.024(3) 0.031(3) 0.003(3) -0.001(2) 0.008(2)
 Dy3 0.019(2) 0.029(3) 0.033(2) 0.003(3) 0.0009(18) 0.006(3)
 Dy4 0.015(2) 0.035(4) 0.036(3) 0.019(3) 0.002(2) -0.009(3)
 Dy5 0.048(5) 0.035(5) 0.028(4) -0.004(4) -0.003(4) -0.008(4)
 Dy6 0.045(3) 0.036(3) 0.027(3) -0.009(3) 0.005(3) 0.004(3)
 Dy7 0.042(3) 0.043(4) 0.023(3) -0.006(3) 0.011(3) 0.004(3)
 Dy8 0.041(3) 0.031(2) 0.027(2) -0.0007(16) 0.0193(18) -0.0005(17)
 C1A 0.076(4) 0.048(4) 0.074(4) 0.006(4) 0.004(4) 0.019(4)
 C2A 0.074(4) 0.055(4) 0.070(4) 0.008(4) -0.007(4) 0.012(4)
 C3A 0.081(4) 0.053(4) 0.060(4) 0.013(4) -0.005(4) 0.001(4)
 C4A 0.087(4) 0.049(4) 0.060(4) 0.017(4) 0.007(4) -0.004(4)
 C5A 0.085(4) 0.038(4) 0.068(4) 0.016(4) 0.008(4) -0.006(4)
 C6A 0.084(4) 0.037(4) 0.072(4) 0.006(4) 0.005(4) 0.011(4)
 C7A 0.087(4) 0.032(4) 0.073(4) -0.006(4) 0.012(4) 0.015(4)
 C8A 0.081(4) 0.042(4) 0.072(4) -0.008(4) 0.021(4) 0.023(4)
 C9A 0.071(4) 0.049(4) 0.073(4) -0.001(4) 0.020(4) 0.026(4)
 C10A 0.060(4) 0.059(4) 0.074(4) 0.002(4) 0.025(4) 0.020(4)
 C11A 0.056(4) 0.063(4) 0.079(4) 0.008(4) 0.010(4) 0.005(4)
 C12A 0.064(4) 0.063(4) 0.072(4) 0.010(4) -0.008(4) 0.006(4)
 C13A 0.073(4) 0.060(4) 0.066(4) 0.000(4) -0.017(4) -0.004(4)
 C14A 0.082(4) 0.059(4) 0.055(4) 0.004(4) -0.012(4) 0.001(4)
 C15A 0.087(4) 0.059(4) 0.048(4) -0.003(4) 0.004(4) 0.001(4)
 C16A 0.087(4) 0.059(4) 0.048(4) 0.008(4) 0.024(4) -0.001(4)
 C17A 0.089(4) 0.054(4) 0.056(4) 0.020(4) 0.020(4) -0.008(4)
 C18A 0.089(4) 0.051(4) 0.065(4) 0.020(4) 0.027(4) -0.019(4)
 C19A 0.086(4) 0.039(4) 0.073(4) 0.019(4) 0.020(4) -0.017(4)
 C20A 0.083(4) 0.033(4) 0.074(4) 0.009(4) 0.015(4) -0.025(4)
 C21A 0.091(4) 0.032(4) 0.074(4) -0.007(4) 0.006(4) -0.007(4)
 C22A 0.094(4) 0.041(4) 0.067(4) -0.017(4) 0.005(4) -0.007(4)
 C23A 0.094(4) 0.047(4) 0.061(4) -0.021(4) 0.012(4) 0.006(4)
 C24A 0.083(4) 0.048(4) 0.063(4) -0.015(4) 0.027(4) 0.017(4)
 C25A 0.074(4) 0.058(4) 0.060(4) -0.007(4) 0.034(4) 0.016(4)
 C26A 0.063(4) 0.058(4) 0.069(4) 0.000(4) 0.036(4) 0.014(4)
 C27A 0.058(4) 0.059(4) 0.067(4) 0.013(4) 0.039(4) 0.002(4)
 C28A 0.051(4) 0.056(4) 0.078(4) 0.018(4) 0.031(4) -0.015(4)
 C29A 0.050(4) 0.060(4) 0.080(4) 0.011(4) 0.014(4) -0.012(4)
 C30A 0.062(4) 0.056(4) 0.083(4) 0.001(4) 0.000(4) -0.019(4)
 C31A 0.071(4) 0.054(4) 0.069(4) -0.009(4) -0.011(4) -0.014(4)
 C32A 0.082(4) 0.050(4) 0.063(4) -0.017(4) -0.002(4) -0.012(4)
 C33A 0.088(4) 0.058(4) 0.054(4) -0.016(4) 0.006(4) -0.002(4)
 C34A 0.088(4) 0.053(4) 0.055(4) -0.020(4) 0.025(4) 0.006(4)
 C35A 0.084(4) 0.062(4) 0.062(4) -0.010(4) 0.036(4) 0.012(4)
 C36A 0.084(4) 0.065(4) 0.058(4) 0.000(4) 0.039(4) 0.001(4)
 C37A 0.081(4) 0.070(4) 0.072(4) 0.008(4) 0.042(4) -0.004(4)
 C38A 0.079(4) 0.060(4) 0.074(4) 0.015(4) 0.037(4) -0.022(4)
 C39A 0.069(4) 0.055(4) 0.082(4) 0.009(4) 0.031(4) -0.030(4)
 C40A 0.078(4) 0.047(4) 0.081(4) 0.003(4) 0.017(4) -0.034(4)
 C41A 0.073(4) 0.050(4) 0.075(4) -0.007(4) 0.008(4) -0.033(4)
 C42A 0.088(4) 0.049(4) 0.067(4) -0.015(4) 0.001(4) -0.020(4)
 C43A 0.088(4) 0.051(4) 0.056(4) -0.014(4) -0.004(4) -0.011(4)
 C44A 0.094(4) 0.053(4) 0.052(4) -0.017(4) 0.008(4) 0.003(4)
 C45A 0.088(4) 0.055(4) 0.045(4) -0.006(4) 0.022(4) 0.008(4)
 C46A 0.081(4) 0.061(4) 0.054(4) 0.001(4) 0.036(4) 0.008(4)
 C47A 0.073(4) 0.062(4) 0.061(4) 0.014(4) 0.040(4) 0.004(4)
 C48A 0.072(4) 0.051(4) 0.060(4) 0.025(4) 0.044(4) 0.001(4)
 C49A 0.065(4) 0.040(4) 0.074(4) 0.028(4) 0.035(4) -0.015(4)
 C50A 0.060(4) 0.046(4) 0.083(4) 0.018(4) 0.028(4) -0.024(4)
 C51A 0.063(4) 0.043(4) 0.084(4) 0.006(4) 0.012(4) -0.026(4)
 C52A 0.071(4) 0.030(4) 0.078(4) -0.004(4) 0.015(4) -0.017(4)
 C53A 0.076(4) 0.036(4) 0.067(4) -0.021(4) 0.011(4) -0.008(4)
 C54A 0.084(4) 0.042(4) 0.067(4) -0.023(4) 0.024(4) 0.005(4)
 C55A 0.077(4) 0.037(4) 0.075(4) -0.018(4) 0.031(4) 0.019(4)
 C56A 0.071(4) 0.053(4) 0.079(4) -0.013(4) 0.038(4) 0.028(4)
 C57A 0.076(4) 0.066(4) 0.075(4) -0.008(4) 0.043(4) 0.019(4)
 C58A 0.071(4) 0.073(4) 0.080(4) 0.004(4) 0.043(4) 0.008(4)
 C59A 0.061(4) 0.072(4) 0.087(4) 0.003(4) 0.034(4) 0.000(4)
 C60A 0.062(4) 0.067(4) 0.084(4) 0.006(4) 0.026(4) -0.022(4)
 C61A 0.065(4) 0.062(4) 0.082(4) -0.001(4) 0.009(4) -0.026(4)
 C62A 0.067(4) 0.063(4) 0.076(4) -0.002(4) -0.001(4) -0.010(4)
 C63A 0.079(4) 0.059(4) 0.062(4) -0.004(4) -0.006(4) -0.007(4)
 C64A 0.082(4) 0.053(4) 0.058(4) 0.009(4) 0.000(4) 0.000(4)
 C65A 0.087(4) 0.054(4) 0.049(4) 0.009(4) 0.015(4) 0.005(4)
 C66A 0.083(4) 0.049(4) 0.054(4) 0.021(4) 0.027(4) 0.005(4)
 C67A 0.077(4) 0.042(4) 0.068(4) 0.017(4) 0.018(4) 0.004(4)
 C68A 0.070(4) 0.032(4) 0.074(4) 0.015(4) 0.025(4) -0.001(4)
 C69A 0.072(4) 0.028(4) 0.076(4) 0.019(4) 0.026(4) -0.009(4)
 C70A 0.073(4) 0.023(4) 0.078(4) 0.006(4) 0.024(4) -0.007(4)
 C71A 0.074(4) 0.027(4) 0.080(4) -0.003(4) 0.025(4) 0.010(4)
 C72A 0.073(4) 0.036(4) 0.081(4) 0.003(4) 0.022(4) 0.012(4)
 C73A 0.067(4) 0.049(4) 0.085(4) 0.004(4) 0.023(4) 0.021(4)
 C74A 0.066(4) 0.061(4) 0.089(4) -0.004(4) 0.028(4) 0.026(4)
 C75A 0.057(4) 0.068(4) 0.087(4) -0.002(4) 0.025(4) 0.013(4)
 C76A 0.060(4) 0.062(4) 0.083(4) 0.003(4) 0.008(4) 0.006(4)
 C77A 0.068(4) 0.052(4) 0.082(4) 0.008(4) 0.007(4) 0.013(4)
 C78A 0.076(4) 0.048(4) 0.070(4) 0.015(4) 0.005(4) 0.005(4)
 C1B 0.071(4) 0.081(5) 0.064(4) -0.005(4) 0.000(4) 0.007(4)
 C2B 0.079(4) 0.081(5) 0.050(4) -0.004(4) 0.000(4) 0.003(4)
 C3B 0.085(4) 0.074(5) 0.046(4) 0.001(4) 0.006(4) 0.000(4)
 C4B 0.090(5) 0.064(4) 0.059(4) 0.001(4) 0.005(4) 0.002(4)
 C5B 0.085(5) 0.064(4) 0.065(4) -0.003(4) 0.004(4) 0.009(4)
 C6B 0.074(4) 0.074(5) 0.068(4) -0.007(4) 0.006(4) 0.013(4)
 C7B 0.067(4) 0.075(4) 0.070(4) -0.012(4) 0.016(4) 0.014(4)
 C8B 0.061(4) 0.083(4) 0.073(4) -0.012(4) 0.015(4) 0.004(4)
 C9B 0.063(4) 0.084(5) 0.068(4) -0.007(4) 0.003(4) 0.002(4)
 C10B 0.068(4) 0.084(4) 0.064(4) -0.014(4) -0.001(4) -0.010(4)
 C11B 0.075(4) 0.083(4) 0.048(4) -0.019(4) -0.003(4) -0.007(4)
 C12B 0.079(4) 0.084(4) 0.041(4) -0.010(4) -0.001(4) -0.001(4)
 C13B 0.079(4) 0.079(4) 0.033(4) -0.005(4) 0.015(4) -0.003(4)
 C14B 0.081(4) 0.073(4) 0.036(4) 0.006(4) 0.019(4) -0.007(4)
 C15B 0.080(4) 0.073(4) 0.047(4) 0.009(4) 0.030(4) -0.017(4)
 C16B 0.083(4) 0.066(4) 0.060(4) 0.009(4) 0.026(4) -0.023(4)
 C17B 0.090(4) 0.061(4) 0.064(4) 0.006(4) 0.014(4) -0.009(4)
 C18B 0.091(4) 0.052(4) 0.062(4) -0.006(4) 0.011(4) -0.007(4)
 C19B 0.089(4) 0.056(4) 0.062(4) -0.011(4) 0.011(4) 0.009(4)
 C20B 0.084(4) 0.059(4) 0.060(4) -0.022(4) 0.017(4) 0.012(4)
 C21B 0.070(4) 0.067(4) 0.062(4) -0.023(4) 0.027(4) 0.018(4)
 C22B 0.072(4) 0.074(4) 0.058(4) -0.022(4) 0.035(4) 0.008(4)
 C23B 0.068(4) 0.080(4) 0.064(4) -0.011(4) 0.039(4) -0.005(4)
 C24B 0.060(4) 0.083(4) 0.071(4) -0.008(4) 0.030(4) -0.008(4)
 C25B 0.063(4) 0.082(4) 0.073(4) -0.006(4) 0.025(4) -0.025(4)
 C26B 0.070(4) 0.082(4) 0.073(4) -0.012(4) 0.007(4) -0.024(4)
 C27B 0.077(4) 0.070(4) 0.067(4) -0.015(4) 0.010(4) -0.028(4)
 C28B 0.086(4) 0.068(4) 0.059(4) -0.027(4) 0.008(4) -0.018(4)
 C29B 0.084(4) 0.077(4) 0.049(4) -0.026(4) 0.004(4) -0.012(4)
 C30B 0.084(4) 0.076(4) 0.046(4) -0.027(4) 0.016(4) 0.000(4)
 C31B 0.080(4) 0.080(4) 0.038(4) -0.015(4) 0.026(4) 0.000(4)
 C32B 0.074(4) 0.083(4) 0.043(4) -0.009(4) 0.040(4) -0.001(4)
 C33B 0.069(4) 0.083(4) 0.047(4) 0.002(4) 0.038(4) -0.010(4)
 C34B 0.060(4) 0.085(4) 0.056(4) -0.001(4) 0.039(4) -0.014(4)
 C35B 0.059(4) 0.079(4) 0.063(4) -0.001(4) 0.029(4) -0.028(4)
 C36B 0.070(4) 0.066(4) 0.062(4) 0.005(4) 0.027(4) -0.034(4)
 C37B 0.075(4) 0.065(4) 0.068(4) -0.008(4) 0.012(4) -0.033(4)
 C38B 0.084(4) 0.057(4) 0.065(4) -0.015(4) 0.012(4) -0.020(4)
 C39B 0.087(4) 0.057(4) 0.054(4) -0.028(4) 0.007(4) -0.015(4)
 C40B 0.086(4) 0.058(4) 0.052(4) -0.031(4) 0.015(4) 0.001(4)
 C41B 0.085(4) 0.064(4) 0.041(4) -0.032(4) 0.024(4) -0.004(4)
 C42B 0.080(4) 0.073(4) 0.047(4) -0.025(4) 0.033(4) 0.001(4)
 C43B 0.080(4) 0.074(4) 0.042(4) -0.013(4) 0.038(4) -0.008(4)
 C44B 0.078(4) 0.081(4) 0.058(4) -0.006(4) 0.039(4) -0.013(4)
 C45B 0.082(4) 0.074(4) 0.060(4) 0.000(4) 0.037(4) -0.025(4)
 C46B 0.074(4) 0.073(4) 0.071(4) 0.000(4) 0.028(4) -0.031(4)
 C47B 0.080(4) 0.064(4) 0.067(4) -0.004(4) 0.019(4) -0.030(4)
 C48B 0.088(4) 0.057(4) 0.062(4) -0.003(4) 0.018(4) -0.020(4)
 C49B 0.089(4) 0.058(4) 0.066(4) -0.015(4) 0.017(4) -0.007(4)
 C50B 0.089(4) 0.062(4) 0.060(4) -0.027(4) 0.018(4) -0.009(4)
 C51B 0.089(4) 0.071(4) 0.057(4) -0.028(4) 0.022(4) 0.002(4)
 C52B 0.081(4) 0.076(4) 0.061(4) -0.020(4) 0.032(4) 0.014(4)
 C53B 0.071(4) 0.085(4) 0.054(4) -0.011(4) 0.041(4) 0.008(4)
 C54B 0.061(4) 0.090(4) 0.062(4) -0.003(4) 0.040(4) 0.004(4)
 C55B 0.059(4) 0.087(4) 0.068(4) -0.004(4) 0.027(4) 0.007(4)
 C56B 0.052(4) 0.085(4) 0.064(4) -0.005(4) 0.015(4) -0.007(4)
 C57B 0.051(4) 0.080(4) 0.062(4) -0.007(4) 0.017(4) -0.027(4)
 C58B 0.060(4) 0.068(4) 0.063(4) -0.013(4) 0.004(4) -0.036(4)
 C59B 0.067(4) 0.067(4) 0.051(4) -0.020(4) -0.007(4) -0.028(4)
 C60B 0.083(4) 0.064(4) 0.047(4) -0.028(4) -0.002(4) -0.023(4)
 C61B 0.088(4) 0.071(4) 0.037(4) -0.026(4) 0.006(4) -0.012(4)
 C62B 0.083(4) 0.075(4) 0.031(4) -0.011(4) 0.007(4) -0.013(4)
 C63B 0.086(4) 0.075(4) 0.033(4) -0.002(4) 0.025(4) -0.011(4)
 C64B 0.091(4) 0.072(4) 0.042(4) 0.005(4) 0.022(4) -0.012(4)
 C65B 0.091(4) 0.069(4) 0.053(4) 0.005(4) 0.026(4) -0.019(4)
 C66B 0.092(4) 0.062(4) 0.055(4) 0.002(4) 0.018(4) -0.014(4)
 C67B 0.088(5) 0.068(5) 0.056(4) 0.001(4) 0.013(4) -0.003(4)
 C68B 0.085(5) 0.070(5) 0.066(4) -0.003(4) 0.011(4) 0.007(4)
 C69B 0.086(4) 0.066(4) 0.066(4) -0.011(4) 0.018(4) 0.010(4)
 C70B 0.079(4) 0.073(4) 0.066(4) -0.014(4) 0.027(4) 0.017(4)
 C71B 0.072(4) 0.082(5) 0.072(4) -0.007(4) 0.020(4) 0.016(4)
 C72B 0.073(4) 0.077(5) 0.064(4) -0.004(4) 0.009(4) 0.012(4)
 C73B 0.071(4) 0.079(5) 0.058(4) -0.002(4) -0.001(4) 0.004(4)
 C74B 0.058(4) 0.080(4) 0.056(4) -0.006(4) -0.002(4) -0.005(4)
 C75B 0.064(4) 0.077(4) 0.046(4) -0.011(4) -0.008(4) -0.015(4)
 C76B 0.074(4) 0.074(4) 0.038(4) -0.005(4) -0.007(4) -0.012(4)
 C77B 0.077(4) 0.077(5) 0.049(4) 0.000(4) -0.002(4) -0.004(4)
 C78B 0.086(4) 0.072(5) 0.050(4) 0.004(4) 0.009(4) -0.007(4)
 Ni1P 0.0117(4) 0.0193(4) 0.0128(4) 0.0000(3) 0.0037(3) 0.0008(3)
 N1P 0.012(2) 0.022(2) 0.019(2) -0.0019(19) 0.0041(18) 0.0004(18)
 N2P 0.012(2) 0.022(2) 0.012(2) 0.0001(18) 0.0015(17) -0.0009(17)
 N3P 0.013(2) 0.024(3) 0.015(2) 0.0015(19) 0.0053(18) 0.0030(18)
 N4P 0.014(2) 0.027(3) 0.012(2) -0.0027(19) 0.0037(18) 0.0020(18)
 C1P 0.014(2) 0.026(3) 0.018(3) 0.000(2) 0.005(2) 0.001(2)
 C2P 0.015(3) 0.027(3) 0.016(3) -0.001(2) 0.006(2) -0.001(2)
 C3P 0.013(2) 0.026(3) 0.014(3) 0.001(2) 0.004(2) 0.004(2)
 C4P 0.018(3) 0.029(3) 0.016(3) 0.001(2) 0.004(2) 0.001(2)
 C5P 0.019(3) 0.023(3) 0.019(3) -0.001(2) 0.003(2) 0.006(2)
 C6P 0.015(3) 0.024(3) 0.017(3) 0.001(2) 0.001(2) 0.003(2)
 C7P 0.020(3) 0.022(3) 0.024(3) 0.004(2) 0.006(2) 0.002(2)
 C8P 0.017(3) 0.026(3) 0.018(3) 0.002(2) 0.003(2) -0.003(2)
 C9P 0.022(3) 0.026(3) 0.027(3) 0.002(3) 0.006(2) -0.004(2)
 C10P 0.019(3) 0.031(3) 0.024(3) 0.007(3) 0.009(2) 0.000(2)
 C11P 0.018(3) 0.031(3) 0.013(3) 0.002(2) 0.005(2) 0.002(2)
 C12P 0.019(3) 0.036(4) 0.015(3) -0.001(2) 0.010(2) 0.003(2)
 C13P 0.018(3) 0.028(3) 0.016(3) -0.002(2) 0.006(2) 0.001(2)
 C14P 0.021(3) 0.032(3) 0.020(3) -0.005(3) 0.009(2) 0.007(2)
 C15P 0.021(3) 0.032(3) 0.017(3) -0.008(2) 0.006(2) 0.002(2)
 C16P 0.021(3) 0.024(3) 0.016(3) -0.002(2) 0.001(2) 0.004(2)
 C17P 0.018(3) 0.023(3) 0.023(3) -0.004(2) 0.001(2) 0.000(2)
 C18P 0.018(3) 0.017(3) 0.023(3) -0.004(2) 0.001(2) -0.003(2)
 C19P 0.019(3) 0.023(3) 0.027(3) -0.003(2) 0.004(2) -0.007(2)
 C20P 0.019(3) 0.026(3) 0.020(3) 0.001(2) 0.006(2) -0.005(2)
 C21P 0.024(3) 0.033(4) 0.037(4) 0.002(3) 0.017(3) -0.007(3)
 C22P 0.038(4) 0.042(4) 0.034(4) 0.002(3) 0.019(3) -0.004(3)
 C23P 0.026(3) 0.031(3) 0.031(3) 0.005(3) 0.018(3) 0.012(3)
 C24P 0.043(4) 0.040(4) 0.028(3) -0.001(3) 0.021(3) 0.009(3)
 C25P 0.026(3) 0.024(3) 0.033(3) 0.002(3) 0.010(3) 0.004(2)
 C26P 0.040(4) 0.029(4) 0.047(4) -0.007(3) 0.008(3) 0.001(3)
 C27P 0.032(3) 0.028(4) 0.051(4) 0.006(3) 0.020(3) -0.004(3)
 C28P 0.042(4) 0.037(4) 0.081(6) -0.007(4) 0.013(4) -0.014(3)
 C29P 0.027(3) 0.038(4) 0.039(4) 0.009(3) 0.017(3) -0.003(3)
 C30P 0.021(3) 0.096(7) 0.060(5) 0.010(5) 0.016(4) -0.006(4)
 C31P 0.027(3) 0.041(4) 0.032(3) -0.005(3) 0.020(3) 0.007(3)
 C32P 0.018(3) 0.113(8) 0.061(6) -0.001(5) 0.016(4) -0.001(4)
 C33P 0.033(3) 0.028(3) 0.036(4) -0.011(3) 0.012(3) 0.008(3)
 C34P 0.042(4) 0.035(4) 0.050(5) 0.008(3) 0.004(3) 0.011(3)
 C35P 0.033(3) 0.022(3) 0.046(4) -0.001(3) 0.014(3) -0.006(3)
 C36P 0.050(5) 0.028(4) 0.070(6) 0.014(4) 0.011(4) 0.001(3)
 S1S 0.0926(19) 0.0479(14) 0.0866(19) -0.0178(13) 0.0250(16) -0.0199(13)
 S2S 0.0801(16) 0.0392(11) 0.0713(15) 0.0042(10) 0.0315(13) 0.0067(11)
 C10S 0.038(4) 0.057(5) 0.043(4) 0.000(4) 0.013(3) -0.003(4)
 C1S 0.057(5) 0.022(3) 0.047(4) 0.007(3) 0.019(4) 0.010(3)
 C2S 0.050(5) 0.035(4) 0.061(5) -0.002(4) 0.036(4) -0.004(3)
 C3S 0.034(4) 0.049(5) 0.071(6) 0.004(4) 0.027(4) 0.002(3)
 C4S 0.039(4) 0.036(4) 0.080(6) 0.027(4) 0.033(4) 0.014(3)
 C5S 0.055(5) 0.027(4) 0.072(6) -0.002(4) 0.032(4) -0.006(3)
 C6S 0.051(5) 0.043(4) 0.044(4) 0.000(4) 0.013(4) 0.003(4)
 C7S 0.100(10) 0.074(8) 0.092(9) 0.010(7) 0.025(8) 0.004(7)
 C8S 0.109(10) 0.056(6) 0.089(8) 0.015(6) 0.063(8) 0.009(6)
 C9S 0.079(7) 0.043(5) 0.130(11) 0.007(6) 0.054(8) 0.000(5)

_geom_special_details
;
 All esds (except the esd in the dihedral angle between two l.s. planes)
 are estimated using the full covariance matrix.  The cell esds are taken
 into account individually in the estimation of esds in distances, angles
 and torsion angles; correlations between esds in cell parameters are only
 used when they are defined by crystal symmetry.  An approximate (isotropic)
 treatment of cell esds is used for estimating esds involving l.s. planes.
;
loop_
  _geom_bond_atom_site_label_1
  _geom_bond_atom_site_label_2
  _geom_bond_distance
  _geom_bond_site_symmetry_2
  _geom_bond_publ_flag
 Th1 Th2 0.631(16) . ?
 Th1 Th3 1.393(13) . ?
 Th1 Th4 1.826(10) . ?
 Th1 Th5 2.29(3) . ?
 Th1 Th6 2.793(8) . ?
 Th1 Th7 2.924(7) . ?
 Th1 Th8 2.613(5) . ?
 Th1 Th9 2.698(3) . ?
 Th1 Th10 2.01(3) . ?
 Th1 Dy5 2.910(10) . ?
 Th1 Dy6 2.840(9) . ?
 Th1 Dy8 3.029(4) . ?
 Th2 Th3 0.830(15) . ?
 Th2 Th4 1.356(15) . ?
 Th2 Th5 1.92(4) . ?
 Th2 Th6 2.745(11) . ?
 Th2 Th7 3.115(10) . ?
 Th2 Th8 2.972(11) . ?
 Th2 Th10 2.53(3) . ?
 Th2 Dy5 3.025(12) . ?
 Th2 Dy6 2.713(11) . ?
 Th2 Dy7 2.857(12) . ?
 Th2 Dy8 2.616(13) . ?
 Th3 Th4 0.596(8) . ?
 Th3 Th5 1.22(3) . ?
 Th3 Th6 2.395(14) . ?
 Th3 Th7 3.056(11) . ?
 Th3 Th8 3.154(9) . ?
 Th3 Th10 2.99(3) . ?
 Th3 Dy5 3.370(14) . ?
 Th3 Dy6 2.841(12) . ?
 Th3 Dy7 2.667(10) . ?
 Th3 Dy8 2.186(9) . ?
 Th4 Th5 0.63(3) . ?
 Th4 Th6 1.957(13) . ?
 Th4 Th7 2.780(9) . ?
 Th4 Th8 3.043(7) . ?
 Th4 Th9 3.462(5) . ?
 Th4 Th10 3.08(2) . ?
 Th4 Dy6 3.023(12) . ?
 Th4 Dy7 2.671(9) . ?
 Th4 Dy8 2.062(6) . ?
 Th5 Th6 1.49(3) . ?
 Th5 Th7 2.48(3) . ?
 Th5 Th8 2.92(2) . ?
 Th5 Th10 3.18(3) . ?
 Th5 Dy1 3.44(2) . ?
 Th5 Dy6 3.35(3) . ?
 Th5 Dy7 2.88(2) . ?
 Th5 Dy8 2.21(2) . ?
 Th6 Th7 1.153(11) . ?
 Th6 Th8 1.886(11) . ?
 Th6 Th9 2.601(8) . ?
 Th6 Th10 2.59(3) . ?
 Th6 Dy1 2.930(7) . ?
 Th6 Dy2 3.095(10) . ?
 Th6 Dy8 3.133(9) . ?
 Th7 Th8 0.899(8) . ?
 Th7 Th9 1.666(9) . ?
 Th7 Th10 1.89(3) . ?
 Th7 Dy1 2.844(6) . ?
 Th7 Dy2 2.737(8) . ?
 Th7 Dy3 2.828(9) . ?
 Th7 Dy4 2.991(13) . ?
 Th8 Th9 0.875(6) . ?
 Th8 Th10 1.07(3) . ?
 Th8 Dy1 3.139(5) . ?
 Th8 Dy2 2.832(10) . ?
 Th8 Dy3 2.626(8) . ?
 Th8 Dy4 2.637(12) . ?
 Th9 Th10 0.88(3) . ?
 Th9 Dy1 3.070(3) . ?
 Th9 Dy2 2.586(12) . ?
 Th9 Dy3 2.116(9) . ?
 Th9 Dy4 1.995(11) . ?
 Th9 Dy5 3.174(12) . ?
 Th10 Dy3 2.79(3) . ?
 Th10 Dy4 2.60(3) . ?
 Th10 Dy5 3.21(2) . ?
 Dy1 Dy2 0.755(16) . ?
 Dy1 Dy3 1.641(13) . ?
 Dy1 Dy4 2.108(12) . ?
 Dy1 Dy5 3.075(12) . ?
 Dy1 Dy6 3.088(10) . ?
 Dy1 Dy7 2.772(7) . ?
 Dy1 Dy8 2.900(4) . ?
 Dy2 Dy3 0.914(16) . ?
 Dy2 Dy4 1.418(16) . ?
 Dy2 Dy5 2.806(14) . ?
 Dy2 Dy6 3.089(11) . ?
 Dy2 Dy7 3.032(11) . ?
 Dy2 Dy8 3.284(11) . ?
 Dy3 Dy4 0.530(9) . ?
 Dy3 Dy5 2.409(14) . ?
 Dy3 Dy6 3.006(12) . ?
 Dy3 Dy7 3.257(11) . ?
 Dy3 Dy8 3.634(9) . ?
 Dy4 Dy5 2.117(19) . ?
 Dy4 Dy6 2.873(17) . ?
 Dy4 Dy7 3.293(14) . ?
 Dy5 Dy6 1.116(16) . ?
 Dy5 Dy7 2.059(16) . ?
 Dy5 Dy8 2.764(13) . ?
 Dy6 Dy7 1.062(14) . ?
 Dy6 Dy8 1.809(12) . ?
 Dy7 Dy8 0.883(9) . ?
 C1A C2A 1.416(12) . ?
 C1A C6A 1.417(12) . ?
 C1A C9A 1.425(13) . ?
 C2A C3A 1.427(12) . ?
 C2A C12A 1.443(13) . ?
 C3A C4A 1.422(12) . ?
 C3A C14A 1.429(13) . ?
 C4A C5A 1.429(12) . ?
 C4A C17A 1.402(13) . ?
 C5A C6A 1.429(12) . ?
 C5A C19A 1.406(13) . ?
 C6A C7A 1.418(13) . ?
 C7A C8A 1.434(13) . ?
 C7A C21A 1.406(13) . ?
 C8A C9A 1.388(13) . ?
 C8A C24A 1.431(14) . ?
 C9A C10A 1.490(13) . ?
 C10A C11A 1.456(14) . ?
 C10A C26A 1.442(13) . ?
 C11A C12A 1.462(13) . ?
 C11A C29A 1.415(13) . ?
 C12A C13A 1.406(13) . ?
 C13A C14A 1.409(13) . ?
 C13A C31A 1.487(14) . ?
 C14A C15A 1.471(14) . ?
 C15A C16A 1.414(14) . ?
 C15A C33A 1.421(13) . ?
 C16A C17A 1.461(13) . ?
 C16A C36A 1.453(13) . ?
 C17A C18A 1.427(13) . ?
 C18A C19A 1.418(13) . ?
 C18A C38A 1.403(14) . ?
 C19A C20A 1.448(13) . ?
 C20A C21A 1.405(14) . ?
 C20A C40A 1.424(13) . ?
 C21A C22A 1.435(13) . ?
 C22A C23A 1.468(15) . ?
 C22A C42A 1.449(14) . ?
 C23A C24A 1.421(14) . ?
 C23A C44A 1.446(15) . ?
 C24A C25A 1.410(14) . ?
 C25A C26A 1.462(15) . ?
 C25A C46A 1.474(15) . ?
 C26A C27A 1.477(13) . ?
 C27A C28A 1.32(2) . ?
 C27A C47A 1.465(14) . ?
 C28A C29A 1.436(13) . ?
 C28A C50A 1.422(13) . ?
 C29A C30A 1.442(15) . ?
 C30A C31A 1.405(15) . ?
 C30A C51A 1.409(15) . ?
 C31A C32A 1.425(15) . ?
 C32A C33A 1.450(15) . ?
 C32A C53A 1.439(15) . ?
 C33A C34A 1.448(14) . ?
 C34A C35A 1.35(2) . ?
 C34A C54A 1.451(14) . ?
 C35A C36A 1.461(14) . ?
 C35A C57A 1.464(14) . ?
 C36A C37A 1.459(15) . ?
 C37A C38A 1.384(14) . ?
 C37A C58A 1.449(15) . ?
 C38A C39A 1.417(14) . ?
 C39A C40A 1.430(15) . ?
 C39A C60A 1.464(15) . ?
 C40A C41A 1.433(14) . ?
 C41A C42A 1.32(2) . ?
 C41A C61A 1.468(14) . ?
 C42A C43A 1.462(14) . ?
 C43A C44A 1.486(15) . ?
 C43A C63A 1.440(14) . ?
 C44A C45A 1.440(15) . ?
 C45A C46A 1.433(14) . ?
 C45A C65A 1.449(14) . ?
 C46A C47A 1.460(15) . ?
 C47A C48A 1.438(13) . ?
 C48A C49A 1.431(13) . ?
 C48A C66A 1.460(13) . ?
 C49A C50A 1.433(13) . ?
 C49A C69A 1.431(13) . ?
 C50A C51A 1.442(15) . ?
 C51A C52A 1.414(14) . ?
 C52A C53A 1.409(14) . ?
 C52A C70A 1.413(14) . ?
 C53A C54A 1.447(15) . ?
 C54A C55A 1.399(14) . ?
 C55A C56A 1.428(14) . ?
 C55A C71A 1.470(13) . ?
 C56A C57A 1.434(14) . ?
 C56A C74A 1.412(13) . ?
 C57A C58A 1.462(15) . ?
 C58A C59A 1.456(15) . ?
 C59A C60A 1.456(15) . ?
 C59A C75A 1.480(15) . ?
 C60A C61A 1.419(15) . ?
 C61A C62A 1.464(14) . ?
 C62A C63A 1.477(14) . ?
 C62A C76A 1.476(13) . ?
 C63A C64A 1.430(13) . ?
 C64A C65A 1.385(13) . ?
 C64A C78A 1.430(13) . ?
 C65A C66A 1.415(13) . ?
 C66A C67A 1.407(13) . ?
 C67A C68A 1.405(12) . ?
 C67A C78A 1.409(12) . ?
 C68A C69A 1.389(13) . ?
 C68A C72A 1.408(12) . ?
 C69A C70A 1.411(13) . ?
 C70A C71A 1.394(13) . ?
 C71A C72A 1.387(13) . ?
 C72A C73A 1.421(12) . ?
 C73A C74A 1.411(13) . ?
 C73A C77A 1.402(12) . ?
 C74A C75A 1.415(13) . ?
 C75A C76A 1.396(13) . ?
 C76A C77A 1.425(13) . ?
 C77A C78A 1.378(12) . ?
 C1B C2B 1.421(12) . ?
 C1B C6B 1.405(13) . ?
 C1B C9B 1.406(14) . ?
 C2B C3B 1.406(13) . ?
 C2B C12B 1.407(13) . ?
 C3B C4B 1.430(12) . ?
 C3B C14B 1.404(13) . ?
 C4B C5B 1.420(13) . ?
 C4B C17B 1.405(13) . ?
 C5B C6B 1.418(12) . ?
 C5B C19B 1.421(13) . ?
 C6B C7B 1.400(13) . ?
 C7B C8B 1.403(14) . ?
 C7B C21B 1.459(13) . ?
 C8B C9B 1.462(14) . ?
 C8B C24B 1.403(15) . ?
 C9B C10B 1.401(14) . ?
 C10B C11B 1.411(14) . ?
 C10B C26B 1.371(14) . ?
 C11B C12B 1.367(14) . ?
 C11B C29B 1.400(14) . ?
 C12B C13B 1.435(14) . ?
 C13B C14B 1.410(13) . ?
 C13B C31B 1.393(14) . ?
 C14B C15B 1.442(13) . ?
 C15B C16B 1.445(14) . ?
 C15B C33B 1.414(13) . ?
 C16B C17B 1.436(14) . ?
 C16B C36B 1.424(14) . ?
 C17B C18B 1.428(13) . ?
 C18B C19B 1.412(14) . ?
 C18B C38B 1.466(15) . ?
 C19B C20B 1.430(14) . ?
 C20B C21B 1.459(14) . ?
 C20B C40B 1.417(14) . ?
 C21B C22B 1.442(14) . ?
 C22B C23B 1.490(15) . ?
 C22B C42B 1.467(14) . ?
 C23B C24B 1.421(15) . ?
 C23B C44B 1.443(16) . ?
 C24B C25B 1.406(15) . ?
 C25B C26B 1.474(16) . ?
 C25B C46B 1.433(16) . ?
 C26B C27B 1.453(15) . ?
 C27B C28B 1.27(2) . ?
 C27B C47B 1.442(14) . ?
 C28B C29B 1.459(15) . ?
 C28B C50B 1.447(15) . ?
 C29B C30B 1.478(16) . ?
 C30B C31B 1.395(15) . ?
 C30B C51B 1.447(16) . ?
 C31B C32B 1.418(15) . ?
 C32B C33B 1.503(15) . ?
 C32B C53B 1.486(15) . ?
 C33B C34B 1.524(14) . ?
 C34B C35B 1.23(2) . ?
 C34B C54B 1.506(14) . ?
 C35B C36B 1.487(14) . ?
 C35B C57B 1.501(14) . ?
 C36B C37B 1.516(15) . ?
 C37B C38B 1.404(15) . ?
 C37B C58B 1.450(16) . ?
 C38B C39B 1.431(15) . ?
 C39B C40B 1.466(15) . ?
 C39B C60B 1.467(16) . ?
 C40B C41B 1.479(14) . ?
 C41B C42B 1.27(2) . ?
 C41B C61B 1.469(14) . ?
 C42B C43B 1.488(14) . ?
 C43B C44B 1.501(15) . ?
 C43B C63B 1.402(14) . ?
 C44B C45B 1.380(15) . ?
 C45B C46B 1.393(15) . ?
 C45B C65B 1.401(15) . ?
 C46B C47B 1.461(16) . ?
 C47B C48B 1.428(14) . ?
 C48B C49B 1.444(14) . ?
 C48B C66B 1.437(14) . ?
 C49B C50B 1.455(14) . ?
 C49B C69B 1.474(14) . ?
 C50B C51B 1.469(16) . ?
 C51B C52B 1.401(15) . ?
 C52B C53B 1.419(15) . ?
 C52B C70B 1.418(15) . ?
 C53B C54B 1.513(15) . ?
 C54B C55B 1.409(14) . ?
 C55B C56B 1.427(14) . ?
 C55B C71B 1.426(14) . ?
 C56B C57B 1.432(14) . ?
 C56B C74B 1.448(13) . ?
 C57B C58B 1.501(16) . ?
 C58B C59B 1.421(15) . ?
 C59B C60B 1.437(15) . ?
 C59B C75B 1.419(15) . ?
 C60B C61B 1.461(15) . ?
 C61B C62B 1.419(14) . ?
 C62B C63B 1.412(14) . ?
 C62B C76B 1.414(14) . ?
 C63B C64B 1.415(14) . ?
 C64B C65B 1.452(14) . ?
 C64B C78B 1.432(14) . ?
 C65B C66B 1.420(13) . ?
 C66B C67B 1.432(13) . ?
 C67B C68B 1.442(12) . ?
 C67B C78B 1.435(13) . ?
 C68B C69B 1.401(13) . ?
 C68B C72B 1.426(13) . ?
 C69B C70B 1.443(14) . ?
 C70B C71B 1.417(14) . ?
 C71B C72B 1.435(13) . ?
 C72B C73B 1.418(12) . ?
 C73B C74B 1.426(13) . ?
 C73B C77B 1.418(13) . ?
 C74B C75B 1.418(14) . ?
 C75B C76B 1.432(14) . ?
 C76B C77B 1.425(14) . ?
 C77B C78B 1.438(13) . ?
 Ni1P N1P 1.963(5) . ?
 Ni1P N2P 1.967(5) . ?
 Ni1P N3P 1.962(5) . ?
 Ni1P N4P 1.962(5) . ?
 N1P C1P 1.380(7) . ?
 N1P C18P 1.383(7) . ?
 N2P C3P 1.380(7) . ?
 N2P C6P 1.375(8) . ?
 N3P C8P 1.375(8) . ?
 N3P C11P 1.392(7) . ?
 N4P C13P 1.380(7) . ?
 N4P C16P 1.385(8) . ?
 C1P C2P 1.378(8) . ?
 C1P C20P 1.431(8) . ?
 C2P C3P 1.362(8) . ?
 C3P C4P 1.444(8) . ?
 C4P C5P 1.355(8) . ?
 C4P C23P 1.503(8) . ?
 C5P C6P 1.453(8) . ?
 C5P C25P 1.499(8) . ?
 C6P C7P 1.369(8) . ?
 C7P C8P 1.369(8) . ?
 C8P C9P 1.450(8) . ?
 C9P C10P 1.353(9) . ?
 C9P C27P 1.508(9) . ?
 C10P C11P 1.452(8) . ?
 C10P C29P 1.499(8) . ?
 C11P C12P 1.360(9) . ?
 C12P C13P 1.372(9) . ?
 C13P C14P 1.440(8) . ?
 C14P C15P 1.357(9) . ?
 C14P C31P 1.510(8) . ?
 C15P C16P 1.446(8) . ?
 C15P C33P 1.499(9) . ?
 C16P C17P 1.379(8) . ?
 C17P C18P 1.371(8) . ?
 C18P C19P 1.445(8) . ?
 C19P C20P 1.351(9) . ?
 C19P C35P 1.511(9) . ?
 C20P C21P 1.513(8) . ?
 C21P C22P 1.521(9) . ?
 C23P C24P 1.534(9) . ?
 C25P C26P 1.527(9) . ?
 C27P C28P 1.527(11) . ?
 C29P C30P 1.529(10) . ?
 C31P C32P 1.493(10) . ?
 C33P C34P 1.527(10) . ?
 C35P C36P 1.528(10) . ?
 S1S C10S 1.544(9) . ?
 S2S C10S 1.535(9) . ?
 C1S C2S 1.363(12) . ?
 C1S C6S 1.393(11) . ?
 C2S C3S 1.402(12) . ?
 C3S C4S 1.419(12) . ?
 C4S C5S 1.331(12) . ?
 C5S C6S 1.383(11) . ?
 C7S C8S 1.380(18) . ?
 C7S C9S 1.377(17) 3_556 ?
 C8S C9S 1.338(17) . ?

loop_
  _geom_angle_atom_site_label_1
  _geom_angle_atom_site_label_2
  _geom_angle_atom_site_label_3
  _geom_angle
  _geom_angle_site_symmetry_1
  _geom_angle_site_symmetry_3
  _geom_angle_publ_flag
 Th2 Th1 Th3 20.2(7) . . ?
 Th2 Th1 Th4 34.8(7) . . ?
 Th2 Th1 Th5 46.9(10) . . ?
 Th2 Th1 Th6 79.1(7) . . ?
 Th2 Th1 Th7 101.8(7) . . ?
 Th2 Th1 Th8 119.1(7) . . ?
 Th2 Th1 Th9 130.1(7) . . ?
 Th2 Th1 Th10 140.8(10) . . ?
 Th2 Th1 Dy5 94.4(6) . . ?
 Th2 Th1 Dy6 72.1(6) . . ?
 Th2 Th1 Dy8 44.5(5) . . ?
 Th3 Th1 Th4 14.8(3) . . ?
 Th3 Th1 Th5 26.7(7) . . ?
 Th3 Th1 Th6 59.0(5) . . ?
 Th3 Th1 Th7 81.8(5) . . ?
 Th3 Th1 Th8 99.3(5) . . ?
 Th3 Th1 Th9 112.3(5) . . ?
 Th3 Th1 Th10 121.4(9) . . ?
 Th3 Th1 Dy5 96.7(3) . . ?
 Th3 Th1 Dy6 75.8(3) . . ?
 Th3 Th1 Dy8 41.3(3) . . ?
 Th4 Th1 Th5 12.0(6) . . ?
 Th4 Th1 Th6 44.3(3) . . ?
 Th4 Th1 Th7 67.1(3) . . ?
 Th4 Th1 Th8 84.6(3) . . ?
 Th4 Th1 Th9 98.0(3) . . ?
 Th4 Th1 Th10 106.7(8) . . ?
 Th4 Th1 Dy5 95.5(3) . . ?
 Th4 Th1 Dy6 77.4(3) . . ?
 Th4 Th1 Dy8 41.71(18) . . ?
 Th5 Th1 Th6 32.3(7) . . ?
 Th5 Th1 Th7 55.2(7) . . ?
 Th5 Th1 Th8 72.7(7) . . ?
 Th5 Th1 Th9 87.0(7) . . ?
 Th5 Th1 Dy5 95.9(5) . . ?
 Th5 Th1 Dy6 80.9(6) . . ?
 Th5 Th1 Dy8 46.5(5) . . ?
 Th6 Th1 Th7 23.1(2) . . ?
 Th6 Th1 Dy5 93.0(3) . . ?
 Th6 Th1 Dy6 89.1(3) . . ?
 Th6 Th1 Dy8 64.97(18) . . ?
 Th7 Th1 Dy8 78.96(16) . . ?
 Th8 Th1 Th6 40.7(2) . . ?
 Th8 Th1 Th7 17.55(17) . . ?
 Th8 Th1 Th9 18.89(14) . . ?
 Th8 Th1 Dy5 83.2(3) . . ?
 Th8 Th1 Dy6 94.4(2) . . ?
 Th8 Th1 Dy8 91.13(14) . . ?
 Th9 Th1 Th6 56.50(18) . . ?
 Th9 Th1 Th7 34.16(16) . . ?
 Th9 Th1 Dy5 68.8(3) . . ?
 Th9 Th1 Dy6 84.5(2) . . ?
 Th9 Th1 Dy8 92.40(10) . . ?
 Th10 Th1 Th5 94.9(10) . . ?
 Th10 Th1 Th6 62.9(7) . . ?
 Th10 Th1 Th7 39.8(7) . . ?
 Th10 Th1 Th8 22.2(7) . . ?
 Th10 Th1 Th9 13.7(7) . . ?
 Th10 Th1 Dy5 79.1(7) . . ?
 Th10 Th1 Dy6 96.7(7) . . ?
 Th10 Th1 Dy8 105.9(8) . . ?
 Dy5 Th1 Th7 86.7(3) . . ?
 Dy5 Th1 Dy8 55.4(3) . . ?
 Dy6 Th1 Th7 91.7(2) . . ?
 Dy6 Th1 Dy5 22.3(3) . . ?
 Dy6 Th1 Dy8 35.7(3) . . ?
 Th1 Th2 Th3 144.6(12) . . ?
 Th1 Th2 Th4 129.7(9) . . ?
 Th1 Th2 Th5 119.2(11) . . ?
 Th1 Th2 Th6 87.9(7) . . ?
 Th1 Th2 Th7 66.8(6) . . ?
 Th1 Th2 Th8 50.2(6) . . ?
 Th1 Th2 Th10 30.2(8) . . ?
 Th1 Th2 Dy5 73.6(6) . . ?
 Th1 Th2 Dy6 95.1(6) . . ?
 Th1 Th2 Dy7 112.1(6) . . ?
 Th1 Th2 Dy8 125.8(6) . . ?
 Th3 Th2 Th4 15.1(6) . . ?
 Th3 Th2 Th5 25.5(10) . . ?
 Th3 Th2 Th6 56.9(8) . . ?
 Th3 Th2 Th7 78.2(8) . . ?
 Th3 Th2 Th8 95.0(8) . . ?
 Th3 Th2 Th10 115.4(11) . . ?
 Th3 Th2 Dy5 107.6(7) . . ?
 Th3 Th2 Dy6 90.2(8) . . ?
 Th3 Th2 Dy7 68.5(7) . . ?
 Th3 Th2 Dy8 50.6(6) . . ?
 Th4 Th2 Th5 10.5(7) . . ?
 Th4 Th2 Th6 41.9(4) . . ?
 Th4 Th2 Th7 63.2(5) . . ?
 Th4 Th2 Th8 79.9(5) . . ?
 Th4 Th2 Th10 100.3(8) . . ?
 Th4 Th2 Dy5 102.9(4) . . ?
 Th4 Th2 Dy6 89.5(5) . . ?
 Th4 Th2 Dy7 68.3(5) . . ?
 Th4 Th2 Dy8 51.3(5) . . ?
 Th5 Th2 Th6 31.4(8) . . ?
 Th5 Th2 Th7 52.8(8) . . ?
 Th5 Th2 Th8 69.6(8) . . ?
 Th5 Th2 Th10 90.0(10) . . ?
 Th5 Th2 Dy5 101.3(7) . . ?
 Th5 Th2 Dy6 91.2(7) . . ?
 Th5 Th2 Dy7 71.2(7) . . ?
 Th5 Th2 Dy8 55.7(7) . . ?
 Th6 Th2 Th7 21.5(2) . . ?
 Th6 Th2 Th8 38.3(2) . . ?
 Th6 Th2 Dy5 91.5(3) . . ?
 Th6 Th2 Dy7 80.2(3) . . ?
 Th8 Th2 Th7 16.78(16) . . ?
 Th8 Th2 Dy5 75.6(3) . . ?
 Th10 Th2 Th6 58.7(6) . . ?
 Th10 Th2 Th7 37.2(6) . . ?
 Th10 Th2 Th8 20.5(6) . . ?
 Th10 Th2 Dy5 69.9(6) . . ?
 Th10 Th2 Dy6 88.7(6) . . ?
 Th10 Th2 Dy7 97.2(6) . . ?
 Th10 Th2 Dy8 104.4(6) . . ?
 Dy5 Th2 Th7 81.4(3) . . ?
 Dy6 Th2 Th6 92.7(3) . . ?
 Dy6 Th2 Th7 90.1(3) . . ?
 Dy6 Th2 Th8 89.5(3) . . ?
 Dy6 Th2 Dy5 21.6(3) . . ?
 Dy6 Th2 Dy7 21.8(3) . . ?
 Dy7 Th2 Th7 85.0(2) . . ?
 Dy7 Th2 Th8 90.5(2) . . ?
 Dy7 Th2 Dy5 40.9(3) . . ?
 Dy8 Th2 Th6 71.5(3) . . ?
 Dy8 Th2 Th7 82.2(3) . . ?
 Dy8 Th2 Th8 92.4(2) . . ?
 Dy8 Th2 Dy5 58.1(3) . . ?
 Dy8 Th2 Dy6 39.6(3) . . ?
 Dy8 Th2 Dy7 17.87(19) . . ?
 Th1 Th3 Th6 91.1(4) . . ?
 Th1 Th3 Th7 71.3(4) . . ?
 Th1 Th3 Th8 54.8(3) . . ?
 Th1 Th3 Th10 35.1(6) . . ?
 Th1 Th3 Dy5 59.1(3) . . ?
 Th1 Th3 Dy6 75.8(4) . . ?
 Th1 Th3 Dy7 96.7(4) . . ?
 Th1 Th3 Dy8 113.8(4) . . ?
 Th2 Th3 Th1 15.2(7) . . ?
 Th2 Th3 Th5 137.5(16) . . ?
 Th2 Th3 Th6 106.2(9) . . ?
 Th2 Th3 Th7 86.3(9) . . ?
 Th2 Th3 Th8 69.8(8) . . ?
 Th2 Th3 Th10 50.0(10) . . ?
 Th2 Th3 Dy5 58.9(6) . . ?
 Th2 Th3 Dy6 72.8(7) . . ?
 Th2 Th3 Dy7 94.7(7) . . ?
 Th2 Th3 Dy8 112.3(7) . . ?
 Th4 Th3 Th1 128.6(12) . . ?
 Th4 Th3 Th2 143.6(15) . . ?
 Th4 Th3 Th5 6.9(11) . . ?
 Th4 Th3 Th6 37.7(9) . . ?
 Th4 Th3 Th7 57.3(9) . . ?
 Th4 Th3 Th8 73.8(10) . . ?
 Th4 Th3 Th10 93.6(11) . . ?
 Th4 Th3 Dy5 106.1(9) . . ?
 Th4 Th3 Dy6 102.1(9) . . ?
 Th4 Th3 Dy7 84.0(9) . . ?
 Th4 Th3 Dy8 70.2(9) . . ?
 Th5 Th3 Th1 122.4(13) . . ?
 Th5 Th3 Th6 31.3(11) . . ?
 Th5 Th3 Th7 51.2(12) . . ?
 Th5 Th3 Th8 67.8(12) . . ?
 Th5 Th3 Th10 87.6(13) . . ?
 Th5 Th3 Dy5 105.8(11) . . ?
 Th5 Th3 Dy6 104.1(11) . . ?
 Th5 Th3 Dy7 87.5(11) . . ?
 Th5 Th3 Dy8 74.8(11) . . ?
 Th6 Th3 Th7 20.1(3) . . ?
 Th6 Th3 Th8 36.6(3) . . ?
 Th6 Th3 Th10 56.4(6) . . ?
 Th6 Th3 Dy5 90.1(3) . . ?
 Th6 Th3 Dy6 97.6(4) . . ?
 Th6 Th3 Dy7 90.8(4) . . ?
 Th7 Th3 Th8 16.55(16) . . ?
 Th7 Th3 Dy5 77.0(3) . . ?
 Th8 Th3 Dy5 68.5(3) . . ?
 Th10 Th3 Th7 36.3(6) . . ?
 Th10 Th3 Th8 19.8(5) . . ?
 Th10 Th3 Dy5 60.3(5) . . ?
 Dy6 Th3 Th7 89.0(3) . . ?
 Dy6 Th3 Th8 83.7(3) . . ?
 Dy6 Th3 Th10 78.0(5) . . ?
 Dy6 Th3 Dy5 18.3(3) . . ?
 Dy7 Th3 Th7 89.5(3) . . ?
 Dy7 Th3 Th8 90.3(3) . . ?
 Dy7 Th3 Th10 91.3(5) . . ?
 Dy7 Th3 Dy5 37.7(3) . . ?
 Dy7 Th3 Dy6 21.9(3) . . ?
 Dy8 Th3 Th6 86.2(5) . . ?
 Dy8 Th3 Th7 90.9(4) . . ?
 Dy8 Th3 Th8 96.6(3) . . ?
 Dy8 Th3 Th10 102.7(6) . . ?
 Dy8 Th3 Dy5 54.8(3) . . ?
 Dy8 Th3 Dy6 39.6(3) . . ?
 Dy8 Th3 Dy7 17.6(2) . . ?
 Th1 Th4 Th6 95.1(3) . . ?
 Th1 Th4 Th7 75.7(2) . . ?
 Th1 Th4 Th8 58.75(18) . . ?
 Th1 Th4 Th9 50.49(12) . . ?
 Th1 Th4 Th10 38.7(5) . . ?
 Th1 Th4 Dy6 66.5(3) . . ?
 Th1 Th4 Dy7 86.8(4) . . ?
 Th1 Th4 Dy8 102.2(4) . . ?
 Th2 Th4 Th1 15.4(5) . . ?
 Th2 Th4 Th6 110.5(6) . . ?
 Th2 Th4 Th7 91.0(6) . . ?
 Th2 Th4 Th8 74.1(5) . . ?
 Th2 Th4 Th9 65.1(5) . . ?
 Th2 Th4 Th10 54.0(7) . . ?
 Th2 Th4 Dy6 63.8(4) . . ?
 Th2 Th4 Dy7 83.6(5) . . ?
 Th2 Th4 Dy8 97.7(6) . . ?
 Th3 Th4 Th1 36.6(10) . . ?
 Th3 Th4 Th2 21.3(10) . . ?
 Th3 Th4 Th5 167(2) . . ?
 Th3 Th4 Th6 131.6(11) . . ?
 Th3 Th4 Th7 112.3(11) . . ?
 Th3 Th4 Th8 95.3(10) . . ?
 Th3 Th4 Th9 86.2(10) . . ?
 Th3 Th4 Th10 75.3(12) . . ?
 Th3 Th4 Dy6 66.8(9) . . ?
 Th3 Th4 Dy7 83.2(9) . . ?
 Th3 Th4 Dy8 94.0(10) . . ?
 Th5 Th4 Th1 131(2) . . ?
 Th5 Th4 Th2 147(2) . . ?
 Th5 Th4 Th6 36(2) . . ?
 Th5 Th4 Th7 56(2) . . ?
 Th5 Th4 Th8 73(2) . . ?
 Th5 Th4 Th9 83(2) . . ?
 Th5 Th4 Th10 93(2) . . ?
 Th5 Th4 Dy6 116.6(18) . . ?
 Th5 Th4 Dy7 103.3(18) . . ?
 Th5 Th4 Dy8 94.8(19) . . ?
 Th6 Th4 Th7 20.0(3) . . ?
 Th6 Th4 Th8 36.8(3) . . ?
 Th6 Th4 Th9 48.1(3) . . ?
 Th6 Th4 Th10 56.9(6) . . ?
 Th6 Th4 Dy6 102.9(3) . . ?
 Th6 Th4 Dy7 101.4(3) . . ?
 Th6 Th4 Dy8 102.4(4) . . ?
 Th7 Th4 Th8 17.00(17) . . ?
 Th7 Th4 Th9 28.35(18) . . ?
 Th7 Th4 Th10 37.1(5) . . ?
 Th7 Th4 Dy6 90.8(3) . . ?
 Th8 Th4 Th9 13.59(12) . . ?
 Th8 Th4 Th10 20.1(5) . . ?
 Th10 Th4 Th9 14.0(5) . . ?
 Dy6 Th4 Th8 82.7(3) . . ?
 Dy6 Th4 Th9 69.8(2) . . ?
 Dy6 Th4 Th10 73.9(5) . . ?
 Dy7 Th4 Th7 95.6(2) . . ?
 Dy7 Th4 Th8 92.7(2) . . ?
 Dy7 Th4 Th9 81.6(2) . . ?
 Dy7 Th4 Th10 89.2(5) . . ?
 Dy7 Th4 Dy6 20.3(3) . . ?
 Dy8 Th4 Th7 101.9(3) . . ?
 Dy8 Th4 Th8 102.9(2) . . ?
 Dy8 Th4 Th9 93.61(19) . . ?
 Dy8 Th4 Th10 102.9(5) . . ?
 Dy8 Th4 Dy6 35.8(3) . . ?
 Dy8 Th4 Dy7 15.6(2) . . ?
 Th1 Th5 Th7 75.4(7) . . ?
 Th1 Th5 Th8 58.7(5) . . ?
 Th1 Th5 Th10 39.1(6) . . ?
 Th1 Th5 Dy1 89.9(6) . . ?
 Th1 Th5 Dy6 56.7(6) . . ?
 Th1 Th5 Dy7 74.0(8) . . ?
 Th2 Th5 Th1 13.9(4) . . ?
 Th2 Th5 Th7 89.2(10) . . ?
 Th2 Th5 Th8 72.5(8) . . ?
 Th2 Th5 Th10 52.9(8) . . ?
 Th2 Th5 Dy1 96.7(8) . . ?
 Th2 Th5 Dy6 54.0(7) . . ?
 Th2 Th5 Dy7 69.7(9) . . ?
 Th2 Th5 Dy8 78.4(12) . . ?
 Th3 Th5 Th1 30.9(9) . . ?
 Th3 Th5 Th2 17.0(8) . . ?
 Th3 Th5 Th6 124(2) . . ?
 Th3 Th5 Th7 106.2(15) . . ?
 Th3 Th5 Th8 89.4(14) . . ?
 Th3 Th5 Th10 69.8(13) . . ?
 Th3 Th5 Dy1 105.7(12) . . ?
 Th3 Th5 Dy6 55.2(10) . . ?
 Th3 Th5 Dy7 67.5(11) . . ?
 Th3 Th5 Dy8 72.9(13) . . ?
 Th4 Th5 Th1 36.8(16) . . ?
 Th4 Th5 Th2 23.0(15) . . ?
 Th4 Th5 Th3 6.5(10) . . ?
 Th4 Th5 Th6 129(3) . . ?
 Th4 Th5 Th7 112(2) . . ?
 Th4 Th5 Th8 95(2) . . ?
 Th4 Th5 Th10 76(2) . . ?
 Th4 Th5 Dy1 106.1(19) . . ?
 Th4 Th5 Dy6 53.7(16) . . ?
 Th4 Th5 Dy7 64.4(17) . . ?
 Th4 Th5 Dy8 68.6(19) . . ?
 Th6 Th5 Th1 92.7(11) . . ?
 Th6 Th5 Th2 106.5(14) . . ?
 Th6 Th5 Th7 17.8(6) . . ?
 Th6 Th5 Th8 34.3(7) . . ?
 Th6 Th5 Th10 53.8(10) . . ?
 Th6 Th5 Dy1 57.6(7) . . ?
 Th6 Th5 Dy6 102.3(10) . . ?
 Th6 Th5 Dy7 106.8(10) . . ?
 Th6 Th5 Dy8 114.3(11) . . ?
 Th7 Th5 Th8 16.8(2) . . ?
 Th7 Th5 Th10 36.4(6) . . ?
 Th7 Th5 Dy1 54.5(4) . . ?
 Th7 Th5 Dy6 88.9(6) . . ?
 Th7 Th5 Dy7 97.4(7) . . ?
 Th8 Th5 Th10 19.6(5) . . ?
 Th8 Th5 Dy1 58.4(4) . . ?
 Th8 Th5 Dy6 79.0(6) . . ?
 Th10 Th5 Dy1 66.4(6) . . ?
 Th10 Th5 Dy6 68.3(7) . . ?
 Dy6 Th5 Dy1 54.0(3) . . ?
 Dy7 Th5 Th8 91.1(6) . . ?
 Dy7 Th5 Th10 83.7(7) . . ?
 Dy7 Th5 Dy1 51.0(3) . . ?
 Dy7 Th5 Dy6 17.6(3) . . ?
 Dy8 Th5 Th1 84.6(11) . . ?
 Dy8 Th5 Th7 107.6(8) . . ?
 Dy8 Th5 Th8 103.1(7) . . ?
 Dy8 Th5 Th10 96.5(9) . . ?
 Dy8 Th5 Dy1 56.8(5) . . ?
 Dy8 Th5 Dy6 29.8(5) . . ?
 Dy8 Th5 Dy7 12.9(3) . . ?
 Th1 Th6 Dy1 92.5(2) . . ?
 Th1 Th6 Dy2 85.8(3) . . ?
 Th1 Th6 Dy8 61.15(17) . . ?
 Th2 Th6 Th1 13.0(3) . . ?
 Th2 Th6 Dy1 93.4(2) . . ?
 Th2 Th6 Dy2 89.6(3) . . ?
 Th2 Th6 Dy8 52.3(3) . . ?
 Th3 Th6 Th1 29.9(3) . . ?
 Th3 Th6 Th2 16.9(4) . . ?
 Th3 Th6 Th9 88.0(4) . . ?
 Th3 Th6 Th10 73.4(7) . . ?
 Th3 Th6 Dy1 95.4(3) . . ?
 Th3 Th6 Dy2 95.5(3) . . ?
 Th3 Th6 Dy8 44.1(2) . . ?
 Th4 Th6 Th1 40.6(3) . . ?
 Th4 Th6 Th2 27.6(4) . . ?
 Th4 Th6 Th3 10.7(3) . . ?
 Th4 Th6 Th9 97.9(4) . . ?
 Th4 Th6 Th10 84.0(7) . . ?
 Th4 Th6 Dy1 95.3(3) . . ?
 Th4 Th6 Dy2 98.1(3) . . ?
 Th4 Th6 Dy8 40.0(2) . . ?
 Th5 Th6 Th1 55.1(12) . . ?
 Th5 Th6 Th2 42.0(12) . . ?
 Th5 Th6 Th3 25.2(12) . . ?
 Th5 Th6 Th4 14.5(11) . . ?
 Th5 Th6 Th8 119.1(13) . . ?
 Th5 Th6 Th9 111.8(12) . . ?
 Th5 Th6 Th10 98.4(14) . . ?
 Th5 Th6 Dy1 96.9(8) . . ?
 Th5 Th6 Dy2 103.0(8) . . ?
 Th5 Th6 Dy8 39.9(8) . . ?
 Th7 Th6 Th1 84.8(5) . . ?
 Th7 Th6 Th2 97.6(7) . . ?
 Th7 Th6 Th3 114.3(7) . . ?
 Th7 Th6 Th4 124.6(7) . . ?
 Th7 Th6 Th5 138.9(14) . . ?
 Th7 Th6 Th8 20.4(4) . . ?
 Th7 Th6 Th9 27.5(4) . . ?
 Th7 Th6 Th10 41.2(8) . . ?
 Th7 Th6 Dy1 74.3(4) . . ?
 Th7 Th6 Dy2 61.4(5) . . ?
 Th7 Th6 Dy8 116.2(5) . . ?
 Th8 Th6 Th1 64.5(3) . . ?
 Th8 Th6 Th2 77.4(5) . . ?
 Th8 Th6 Th3 94.2(5) . . ?
 Th8 Th6 Th4 104.7(5) . . ?
 Th8 Th6 Th9 13.10(17) . . ?
 Th8 Th6 Th10 20.8(6) . . ?
 Th8 Th6 Dy1 78.1(3) . . ?
 Th8 Th6 Dy2 64.0(4) . . ?
 Th8 Th6 Dy8 104.4(3) . . ?
 Th9 Th6 Th1 59.89(18) . . ?
 Th9 Th6 Th2 71.9(4) . . ?
 Th9 Th6 Dy1 67.13(18) . . ?
 Th9 Th6 Dy2 53.2(3) . . ?
 Th9 Th6 Dy8 92.0(2) . . ?
 Th10 Th6 Th1 43.7(6) . . ?
 Th10 Th6 Th2 56.6(7) . . ?
 Th10 Th6 Th9 19.5(6) . . ?
 Th10 Th6 Dy1 82.0(6) . . ?
 Th10 Th6 Dy2 68.7(7) . . ?
 Th10 Th6 Dy8 90.1(5) . . ?
 Dy1 Th6 Dy2 14.1(3) . . ?
 Dy1 Th6 Dy8 57.04(16) . . ?
 Dy2 Th6 Dy8 63.6(2) . . ?
 Th1 Th7 Th3 26.8(3) . . ?
 Th1 Th7 Dy4 74.7(3) . . ?
 Th4 Th7 Th1 37.2(3) . . ?
 Th4 Th7 Th3 10.39(19) . . ?
 Th4 Th7 Dy1 81.49(19) . . ?
 Th4 Th7 Dy3 93.2(3) . . ?
 Th4 Th7 Dy4 90.9(3) . . ?
 Th5 Th7 Th1 49.4(8) . . ?
 Th5 Th7 Th3 22.6(7) . . ?
 Th5 Th7 Th4 12.2(7) . . ?
 Th5 Th7 Dy1 80.3(5) . . ?
 Th5 Th7 Dy2 91.0(5) . . ?
 Th5 Th7 Dy3 98.2(6) . . ?
 Th5 Th7 Dy4 97.8(6) . . ?
 Th6 Th7 Th1 72.0(5) . . ?
 Th6 Th7 Th3 45.6(5) . . ?
 Th6 Th7 Th4 35.4(5) . . ?
 Th6 Th7 Th5 23.3(9) . . ?
 Th6 Th7 Th9 133.8(6) . . ?
 Th6 Th7 Th10 115.1(10) . . ?
 Th6 Th7 Dy1 82.7(5) . . ?
 Th6 Th7 Dy2 96.9(6) . . ?
 Th6 Th7 Dy3 110.1(5) . . ?
 Th6 Th7 Dy4 113.0(5) . . ?
 Th8 Th7 Th1 61.2(5) . . ?
 Th8 Th7 Th3 87.9(6) . . ?
 Th8 Th7 Th4 98.3(6) . . ?
 Th8 Th7 Th5 110.5(10) . . ?
 Th8 Th7 Th6 133.1(8) . . ?
 Th8 Th7 Th9 19.9(4) . . ?
 Th8 Th7 Th10 18.2(9) . . ?
 Th8 Th7 Dy1 100.8(5) . . ?
 Th8 Th7 Dy2 86.7(6) . . ?
 Th8 Th7 Dy3 67.9(5) . . ?
 Th8 Th7 Dy4 58.6(5) . . ?
 Th9 Th7 Th1 65.4(2) . . ?
 Th9 Th7 Th3 89.7(4) . . ?
 Th9 Th7 Th4 99.2(4) . . ?
 Th9 Th7 Th5 110.9(8) . . ?
 Th9 Th7 Th10 27.9(8) . . ?
 Th9 Th7 Dy1 81.3(2) . . ?
 Th9 Th7 Dy2 66.9(4) . . ?
 Th9 Th7 Dy3 48.1(3) . . ?
 Th9 Th7 Dy4 39.0(3) . . ?
 Th10 Th7 Th1 43.1(8) . . ?
 Th10 Th7 Th3 69.8(9) . . ?
 Th10 Th7 Th4 80.2(8) . . ?
 Th10 Th7 Th5 92.4(12) . . ?
 Th10 Th7 Dy1 98.3(7) . . ?
 Th10 Th7 Dy2 86.9(8) . . ?
 Th10 Th7 Dy3 69.4(8) . . ?
 Th10 Th7 Dy4 59.4(8) . . ?
 Dy1 Th7 Th1 91.61(17) . . ?
 Dy1 Th7 Th3 84.1(2) . . ?
 Dy1 Th7 Dy4 42.3(2) . . ?
 Dy2 Th7 Th1 90.2(2) . . ?
 Dy2 Th7 Th3 89.7(3) . . ?
 Dy2 Th7 Th4 89.6(3) . . ?
 Dy2 Th7 Dy1 15.4(3) . . ?
 Dy2 Th7 Dy3 18.8(3) . . ?
 Dy2 Th7 Dy4 28.2(3) . . ?
 Dy3 Th7 Th1 82.1(2) . . ?
 Dy3 Th7 Th3 89.9(3) . . ?
 Dy3 Th7 Dy1 33.6(3) . . ?
 Dy3 Th7 Dy4 9.95(19) . . ?
 Dy4 Th7 Th3 86.1(3) . . ?
 Th1 Th8 Th2 10.7(3) . . ?
 Th1 Th8 Th4 36.7(2) . . ?
 Th1 Th8 Th5 48.6(7) . . ?
 Th1 Th8 Dy1 91.49(13) . . ?
 Th1 Th8 Dy2 94.91(19) . . ?
 Th1 Th8 Dy3 92.3(2) . . ?
 Th1 Th8 Dy4 86.2(3) . . ?
 Th2 Th8 Th4 26.0(3) . . ?
 Th2 Th8 Dy1 85.1(2) . . ?
 Th4 Th8 Dy1 72.84(16) . . ?
 Th5 Th8 Th2 38.0(7) . . ?
 Th5 Th8 Th4 12.0(6) . . ?
 Th5 Th8 Dy1 69.2(4) . . ?
 Th6 Th8 Th1 74.8(3) . . ?
 Th6 Th8 Th2 64.3(4) . . ?
 Th6 Th8 Th4 38.5(4) . . ?
 Th6 Th8 Th5 26.5(8) . . ?
 Th6 Th8 Dy1 65.9(2) . . ?
 Th6 Th8 Dy2 79.2(4) . . ?
 Th6 Th8 Dy3 96.5(4) . . ?
 Th6 Th8 Dy4 104.3(4) . . ?
 Th7 Th8 Th1 101.2(5) . . ?
 Th7 Th8 Th2 90.7(6) . . ?
 Th7 Th8 Th4 64.7(5) . . ?
 Th7 Th8 Th5 52.7(9) . . ?
 Th7 Th8 Th6 26.5(5) . . ?
 Th7 Th8 Th10 146.6(15) . . ?
 Th7 Th8 Dy1 62.9(5) . . ?
 Th7 Th8 Dy2 74.8(6) . . ?
 Th7 Th8 Dy3 93.6(6) . . ?
 Th7 Th8 Dy4 104.4(6) . . ?
 Th9 Th8 Th1 86.0(4) . . ?
 Th9 Th8 Th2 93.0(4) . . ?
 Th9 Th8 Th4 111.6(4) . . ?
 Th9 Th8 Th5 120.4(7) . . ?
 Th9 Th8 Th6 137.7(5) . . ?
 Th9 Th8 Th7 139.6(7) . . ?
 Th9 Th8 Th10 52.8(14) . . ?
 Th9 Th8 Dy1 77.4(3) . . ?
 Th9 Th8 Dy2 65.0(5) . . ?
 Th9 Th8 Dy3 46.2(4) . . ?
 Th9 Th8 Dy4 35.8(4) . . ?
 Th10 Th8 Th1 45.4(14) . . ?
 Th10 Th8 Th2 55.9(14) . . ?
 Th10 Th8 Th4 82.0(14) . . ?
 Th10 Th8 Th5 93.9(15) . . ?
 Th10 Th8 Th6 120.2(14) . . ?
 Th10 Th8 Dy1 109.1(12) . . ?
 Th10 Th8 Dy2 102.6(13) . . ?
 Th10 Th8 Dy3 87.5(14) . . ?
 Th10 Th8 Dy4 76.3(14) . . ?
 Dy2 Th8 Th2 90.5(3) . . ?
 Dy2 Th8 Th4 82.8(3) . . ?
 Dy2 Th8 Th5 80.7(5) . . ?
 Dy2 Th8 Dy1 13.3(3) . . ?
 Dy3 Th8 Th2 91.3(2) . . ?
 Dy3 Th8 Th4 91.6(2) . . ?
 Dy3 Th8 Th5 92.8(5) . . ?
 Dy3 Th8 Dy1 31.5(3) . . ?
 Dy3 Th8 Dy2 18.8(3) . . ?
 Dy3 Th8 Dy4 11.56(19) . . ?
 Dy4 Th8 Th2 87.1(3) . . ?
 Dy4 Th8 Th4 92.6(3) . . ?
 Dy4 Th8 Th5 96.1(5) . . ?
 Dy4 Th8 Dy1 41.7(3) . . ?
 Dy4 Th8 Dy2 29.8(3) . . ?
 Th1 Th9 Th2 8.8(2) . . ?
 Th1 Th9 Th5 41.6(6) . . ?
 Th1 Th9 Dy1 91.40(7) . . ?
 Th1 Th9 Dy5 58.8(2) . . ?
 Th2 Th9 Th5 33.4(6) . . ?
 Th2 Th9 Dy5 57.2(2) . . ?
 Th6 Th9 Th1 63.61(19) . . ?
 Th6 Th9 Th2 56.2(3) . . ?
 Th6 Th9 Th5 23.7(6) . . ?
 Th6 Th9 Dy1 61.56(16) . . ?
 Th6 Th9 Dy5 91.0(3) . . ?
 Th7 Th9 Th1 80.4(2) . . ?
 Th7 Th9 Th2 73.7(3) . . ?
 Th7 Th9 Th5 42.3(6) . . ?
 Th7 Th9 Th6 18.7(3) . . ?
 Th7 Th9 Dy1 66.3(2) . . ?
 Th7 Th9 Dy2 76.8(4) . . ?
 Th7 Th9 Dy3 96.1(4) . . ?
 Th7 Th9 Dy4 109.3(4) . . ?
 Th7 Th9 Dy5 107.6(3) . . ?
 Th8 Th9 Th1 75.1(4) . . ?
 Th8 Th9 Th2 70.8(4) . . ?
 Th8 Th9 Th5 47.0(6) . . ?
 Th8 Th9 Th6 29.2(4) . . ?
 Th8 Th9 Th7 20.5(4) . . ?
 Th8 Th9 Th10 74.9(16) . . ?
 Th8 Th9 Dy1 86.4(4) . . ?
 Th8 Th9 Dy2 97.2(5) . . ?
 Th8 Th9 Dy3 116.5(5) . . ?
 Th8 Th9 Dy4 129.3(5) . . ?
 Th8 Th9 Dy5 118.5(4) . . ?
 Th10 Th9 Th1 32.6(15) . . ?
 Th10 Th9 Th2 40.2(15) . . ?
 Th10 Th9 Th5 65.1(16) . . ?
 Th10 Th9 Th6 79.8(16) . . ?
 Th10 Th9 Th7 90.1(16) . . ?
 Th10 Th9 Dy1 123.6(15) . . ?
 Th10 Th9 Dy2 131.5(15) . . ?
 Th10 Th9 Dy3 132.9(15) . . ?
 Th10 Th9 Dy4 124.8(15) . . ?
 Th10 Th9 Dy5 84.3(15) . . ?
 Dy1 Th9 Th2 83.4(2) . . ?
 Dy1 Th9 Th5 63.5(4) . . ?
 Dy1 Th9 Dy5 59.0(2) . . ?
 Dy2 Th9 Th1 98.8(2) . . ?
 Dy2 Th9 Th2 91.6(3) . . ?
 Dy2 Th9 Th5 74.8(5) . . ?
 Dy2 Th9 Th6 73.3(3) . . ?
 Dy2 Th9 Dy1 11.8(3) . . ?
 Dy2 Th9 Dy5 57.2(3) . . ?
 Dy3 Th9 Th1 102.7(2) . . ?
 Dy3 Th9 Th2 97.4(3) . . ?
 Dy3 Th9 Th5 89.3(4) . . ?
 Dy3 Th9 Th6 91.7(4) . . ?
 Dy3 Th9 Dy1 30.4(3) . . ?
 Dy3 Th9 Dy2 19.3(3) . . ?
 Dy3 Th9 Dy5 49.4(3) . . ?
 Dy4 Th9 Th1 98.7(4) . . ?
 Dy4 Th9 Th2 95.3(4) . . ?
 Dy4 Th9 Th5 95.3(5) . . ?
 Dy4 Th9 Th6 102.4(4) . . ?
 Dy4 Th9 Dy1 43.0(4) . . ?
 Dy4 Th9 Dy2 33.0(4) . . ?
 Dy4 Th9 Dy3 14.4(3) . . ?
 Dy4 Th9 Dy5 40.9(5) . . ?
 Dy5 Th9 Th5 71.7(5) . . ?
 Th1 Th10 Th2 9.1(3) . . ?
 Th1 Th10 Th3 23.5(4) . . ?
 Th1 Th10 Th4 34.6(5) . . ?
 Th1 Th10 Th5 46.0(8) . . ?
 Th1 Th10 Th6 73.4(8) . . ?
 Th1 Th10 Dy3 102.5(9) . . ?
 Th1 Th10 Dy4 101.4(9) . . ?
 Th1 Th10 Dy5 62.9(6) . . ?
 Th2 Th10 Th3 14.5(3) . . ?
 Th2 Th10 Th4 25.7(4) . . ?
 Th2 Th10 Th5 37.1(7) . . ?
 Th2 Th10 Th6 64.7(7) . . ?
 Th2 Th10 Dy3 97.5(8) . . ?
 Th2 Th10 Dy4 98.0(8) . . ?
 Th2 Th10 Dy5 62.3(5) . . ?
 Th3 Th10 Th4 11.13(18) . . ?
 Th3 Th10 Th5 22.6(6) . . ?
 Th3 Th10 Dy5 65.8(5) . . ?
 Th4 Th10 Th5 11.5(5) . . ?
 Th4 Th10 Dy5 69.4(5) . . ?
 Th5 Th10 Dy5 74.9(7) . . ?
 Th6 Th10 Th3 50.2(5) . . ?
 Th6 Th10 Th4 39.2(5) . . ?
 Th6 Th10 Th5 27.7(7) . . ?
 Th6 Th10 Dy3 78.2(8) . . ?
 Th6 Th10 Dy4 87.8(8) . . ?
 Th6 Th10 Dy5 90.4(7) . . ?
 Th7 Th10 Th1 97.2(11) . . ?
 Th7 Th10 Th2 88.4(10) . . ?
 Th7 Th10 Th3 73.9(8) . . ?
 Th7 Th10 Th4 62.8(7) . . ?
 Th7 Th10 Th5 51.3(9) . . ?
 Th7 Th10 Th6 23.7(4) . . ?
 Th7 Th10 Dy3 71.4(9) . . ?
 Th7 Th10 Dy4 82.0(10) . . ?
 Th7 Th10 Dy5 100.5(9) . . ?
 Th8 Th10 Th1 112.4(17) . . ?
 Th8 Th10 Th2 103.6(16) . . ?
 Th8 Th10 Th3 89.1(14) . . ?
 Th8 Th10 Th4 78.0(13) . . ?
 Th8 Th10 Th5 66.5(14) . . ?
 Th8 Th10 Th6 38.9(10) . . ?
 Th8 Th10 Th7 15.2(7) . . ?
 Th8 Th10 Dy3 70.0(14) . . ?
 Th8 Th10 Dy4 80.2(15) . . ?
 Th8 Th10 Dy5 107.5(15) . . ?
 Th9 Th10 Th1 134(2) . . ?
 Th9 Th10 Th2 126.8(19) . . ?
 Th9 Th10 Th3 116.9(18) . . ?
 Th9 Th10 Th4 108.5(18) . . ?
 Th9 Th10 Th5 100.4(18) . . ?
 Th9 Th10 Th6 80.7(17) . . ?
 Th9 Th10 Th7 62.1(15) . . ?
 Th9 Th10 Th8 52.3(16) . . ?
 Th9 Th10 Dy3 33.7(11) . . ?
 Th9 Th10 Dy4 39.1(12) . . ?
 Th9 Th10 Dy5 79.9(14) . . ?
 Dy3 Th10 Th3 92.1(7) . . ?
 Dy3 Th10 Th4 87.7(7) . . ?
 Dy3 Th10 Th5 84.4(8) . . ?
 Dy3 Th10 Dy5 46.7(4) . . ?
 Dy4 Th10 Th3 95.1(7) . . ?
 Dy4 Th10 Th4 92.5(7) . . ?
 Dy4 Th10 Th5 90.9(8) . . ?
 Dy4 Th10 Dy3 10.5(2) . . ?
 Dy4 Th10 Dy5 41.1(5) . . ?
 Th6 Dy1 Th5 25.5(5) . . ?
 Th6 Dy1 Th8 36.0(2) . . ?
 Th6 Dy1 Th9 51.31(17) . . ?
 Th6 Dy1 Dy5 87.1(2) . . ?
 Th6 Dy1 Dy6 82.0(2) . . ?
 Th7 Dy1 Th5 45.2(4) . . ?
 Th7 Dy1 Th6 23.0(2) . . ?
 Th7 Dy1 Th8 16.34(17) . . ?
 Th7 Dy1 Th9 32.43(18) . . ?
 Th7 Dy1 Dy5 85.1(2) . . ?
 Th7 Dy1 Dy6 88.3(2) . . ?
 Th7 Dy1 Dy8 82.46(16) . . ?
 Th8 Dy1 Th5 52.4(4) . . ?
 Th9 Dy1 Th5 63.6(4) . . ?
 Th9 Dy1 Th8 16.16(12) . . ?
 Th9 Dy1 Dy5 62.2(2) . . ?
 Th9 Dy1 Dy6 74.5(2) . . ?
 Dy2 Dy1 Th5 106.1(6) . . ?
 Dy2 Dy1 Th6 95.5(5) . . ?
 Dy2 Dy1 Th7 74.3(5) . . ?
 Dy2 Dy1 Th8 59.5(5) . . ?
 Dy2 Dy1 Th9 44.5(5) . . ?
 Dy2 Dy1 Dy3 11.6(5) . . ?
 Dy2 Dy1 Dy4 19.3(6) . . ?
 Dy2 Dy1 Dy5 62.3(6) . . ?
 Dy2 Dy1 Dy6 83.1(5) . . ?
 Dy2 Dy1 Dy7 102.9(5) . . ?
 Dy2 Dy1 Dy8 114.3(5) . . ?
 Dy3 Dy1 Th5 98.2(5) . . ?
 Dy3 Dy1 Th6 91.7(3) . . ?
 Dy3 Dy1 Th7 72.7(3) . . ?
 Dy3 Dy1 Th8 56.7(3) . . ?
 Dy3 Dy1 Th9 40.7(2) . . ?
 Dy3 Dy1 Dy4 7.8(5) . . ?
 Dy3 Dy1 Dy5 51.0(3) . . ?
 Dy3 Dy1 Dy6 71.6(3) . . ?
 Dy3 Dy1 Dy7 91.4(3) . . ?
 Dy3 Dy1 Dy8 102.7(3) . . ?
 Dy4 Dy1 Th5 93.2(6) . . ?
 Dy4 Dy1 Th6 89.7(3) . . ?
 Dy4 Dy1 Th7 72.6(3) . . ?
 Dy4 Dy1 Th8 56.3(3) . . ?
 Dy4 Dy1 Th9 40.2(3) . . ?
 Dy4 Dy1 Dy5 43.4(5) . . ?
 Dy4 Dy1 Dy6 63.9(4) . . ?
 Dy4 Dy1 Dy7 83.7(4) . . ?
 Dy4 Dy1 Dy8 95.1(4) . . ?
 Dy5 Dy1 Th5 72.9(6) . . ?
 Dy5 Dy1 Th8 72.5(2) . . ?
 Dy5 Dy1 Dy6 20.9(3) . . ?
 Dy6 Dy1 Th5 61.5(6) . . ?
 Dy6 Dy1 Th8 80.1(2) . . ?
 Dy7 Dy1 Th5 54.0(6) . . ?
 Dy7 Dy1 Th6 78.5(2) . . ?
 Dy7 Dy1 Th7 91.9(2) . . ?
 Dy7 Dy1 Th8 88.74(17) . . ?
 Dy7 Dy1 Th9 87.74(16) . . ?
 Dy7 Dy1 Dy5 40.8(3) . . ?
 Dy7 Dy1 Dy6 20.0(3) . . ?
 Dy7 Dy1 Dy8 17.72(18) . . ?
 Dy8 Dy1 Th5 39.5(5) . . ?
 Dy8 Dy1 Th6 65.01(19) . . ?
 Dy8 Dy1 Th8 83.85(12) . . ?
 Dy8 Dy1 Th9 87.75(10) . . ?
 Dy8 Dy1 Dy5 55.0(3) . . ?
 Dy8 Dy1 Dy6 35.0(2) . . ?
 Th6 Dy2 Th10 48.3(5) . . ?
 Th6 Dy2 Dy8 58.7(2) . . ?
 Th7 Dy2 Th6 21.7(2) . . ?
 Th7 Dy2 Th8 18.48(18) . . ?
 Th7 Dy2 Th10 35.5(5) . . ?
 Th7 Dy2 Dy5 92.6(3) . . ?
 Th7 Dy2 Dy6 90.2(3) . . ?
 Th7 Dy2 Dy7 88.7(3) . . ?
 Th7 Dy2 Dy8 77.3(2) . . ?
 Th8 Dy2 Th6 36.8(2) . . ?
 Th8 Dy2 Th10 18.8(4) . . ?
 Th8 Dy2 Dy6 85.0(3) . . ?
 Th8 Dy2 Dy7 89.8(2) . . ?
 Th8 Dy2 Dy8 82.31(19) . . ?
 Th9 Dy2 Th6 53.6(2) . . ?
 Th9 Dy2 Th7 36.3(2) . . ?
 Th9 Dy2 Th8 17.86(14) . . ?
 Th9 Dy2 Th10 11.8(4) . . ?
 Th9 Dy2 Dy5 72.0(4) . . ?
 Th9 Dy2 Dy6 81.6(3) . . ?
 Th9 Dy2 Dy7 92.0(2) . . ?
 Th9 Dy2 Dy8 88.87(18) . . ?
 Th10 Dy2 Dy8 77.2(5) . . ?
 Dy1 Dy2 Th6 70.4(5) . . ?
 Dy1 Dy2 Th7 90.3(6) . . ?
 Dy1 Dy2 Th8 107.2(5) . . ?
 Dy1 Dy2 Th9 123.7(5) . . ?
 Dy1 Dy2 Th10 115.9(7) . . ?
 Dy1 Dy2 Dy3 158.8(9) . . ?
 Dy1 Dy2 Dy4 150.5(9) . . ?
 Dy1 Dy2 Dy5 103.9(6) . . ?
 Dy1 Dy2 Dy6 82.9(6) . . ?
 Dy1 Dy2 Dy7 63.0(5) . . ?
 Dy1 Dy2 Dy8 53.6(4) . . ?
 Dy3 Dy2 Th6 101.7(6) . . ?
 Dy3 Dy2 Th7 86.2(7) . . ?
 Dy3 Dy2 Th8 67.8(6) . . ?
 Dy3 Dy2 Th9 49.9(6) . . ?
 Dy3 Dy2 Th10 53.5(7) . . ?
 Dy3 Dy2 Dy4 8.4(8) . . ?
 Dy3 Dy2 Dy5 55.5(6) . . ?
 Dy3 Dy2 Dy6 76.2(6) . . ?
 Dy3 Dy2 Dy7 96.0(6) . . ?
 Dy3 Dy2 Dy8 105.3(6) . . ?
 Dy4 Dy2 Th6 99.1(6) . . ?
 Dy4 Dy2 Th7 85.9(6) . . ?
 Dy4 Dy2 Th8 67.5(6) . . ?
 Dy4 Dy2 Th9 49.9(6) . . ?
 Dy4 Dy2 Th10 51.4(6) . . ?
 Dy4 Dy2 Dy5 47.3(7) . . ?
 Dy4 Dy2 Dy6 67.9(7) . . ?
 Dy4 Dy2 Dy7 87.6(7) . . ?
 Dy4 Dy2 Dy8 97.1(6) . . ?
 Dy5 Dy2 Th6 88.9(3) . . ?
 Dy5 Dy2 Th8 81.3(4) . . ?
 Dy5 Dy2 Th10 63.7(5) . . ?
 Dy5 Dy2 Dy6 21.1(3) . . ?
 Dy5 Dy2 Dy7 41.1(3) . . ?
 Dy5 Dy2 Dy8 53.3(3) . . ?
 Dy6 Dy2 Th6 79.4(3) . . ?
 Dy6 Dy2 Th10 70.8(5) . . ?
 Dy6 Dy2 Dy8 32.8(2) . . ?
 Dy7 Dy2 Th6 72.2(3) . . ?
 Dy7 Dy2 Th10 80.3(5) . . ?
 Dy7 Dy2 Dy6 20.0(3) . . ?
 Dy7 Dy2 Dy8 15.41(17) . . ?
 Th6 Dy3 Dy8 52.8(2) . . ?
 Th7 Dy3 Th6 18.6(2) . . ?
 Th7 Dy3 Dy6 90.2(3) . . ?
 Th7 Dy3 Dy7 82.8(3) . . ?
 Th7 Dy3 Dy8 70.5(2) . . ?
 Th8 Dy3 Th6 33.4(2) . . ?
 Th8 Dy3 Th7 18.50(18) . . ?
 Th8 Dy3 Th10 22.5(5) . . ?
 Th8 Dy3 Dy6 90.4(3) . . ?
 Th8 Dy3 Dy7 88.8(3) . . ?
 Th8 Dy3 Dy8 78.6(2) . . ?
 Th9 Dy3 Th6 49.8(2) . . ?
 Th9 Dy3 Th7 35.8(2) . . ?
 Th9 Dy3 Th8 17.36(16) . . ?
 Th9 Dy3 Th10 13.4(5) . . ?
 Th9 Dy3 Dy5 88.8(4) . . ?
 Th9 Dy3 Dy6 91.7(3) . . ?
 Th9 Dy3 Dy7 95.6(3) . . ?
 Th9 Dy3 Dy8 88.0(2) . . ?
 Th10 Dy3 Th6 48.3(5) . . ?
 Th10 Dy3 Th7 39.2(5) . . ?
 Th10 Dy3 Dy6 78.4(6) . . ?
 Th10 Dy3 Dy7 83.6(6) . . ?
 Th10 Dy3 Dy8 77.4(5) . . ?
 Dy1 Dy3 Th6 59.4(3) . . ?
 Dy1 Dy3 Th7 73.7(4) . . ?
 Dy1 Dy3 Th8 91.8(4) . . ?
 Dy1 Dy3 Th9 108.9(4) . . ?
 Dy1 Dy3 Th10 107.2(6) . . ?
 Dy1 Dy3 Dy5 97.0(5) . . ?
 Dy1 Dy3 Dy6 77.1(4) . . ?
 Dy1 Dy3 Dy7 58.3(3) . . ?
 Dy1 Dy3 Dy8 51.1(2) . . ?
 Dy2 Dy3 Th6 63.0(5) . . ?
 Dy2 Dy3 Th7 75.0(6) . . ?
 Dy2 Dy3 Th8 93.4(6) . . ?
 Dy2 Dy3 Th9 110.8(7) . . ?
 Dy2 Dy3 Th10 111.3(8) . . ?
 Dy2 Dy3 Dy1 9.6(5) . . ?
 Dy2 Dy3 Dy5 106.2(7) . . ?
 Dy2 Dy3 Dy6 86.6(7) . . ?
 Dy2 Dy3 Dy7 67.8(6) . . ?
 Dy2 Dy3 Dy8 60.6(6) . . ?
 Dy4 Dy3 Th6 108.2(17) . . ?
 Dy4 Dy3 Th7 102.8(18) . . ?
 Dy4 Dy3 Th8 85.4(18) . . ?
 Dy4 Dy3 Th9 69.6(18) . . ?
 Dy4 Dy3 Th10 63.6(17) . . ?
 Dy4 Dy3 Dy1 148(2) . . ?
 Dy4 Dy3 Dy2 157(2) . . ?
 Dy4 Dy3 Dy5 51.1(19) . . ?
 Dy4 Dy3 Dy6 71(2) . . ?
 Dy4 Dy3 Dy7 89(2) . . ?
 Dy4 Dy3 Dy8 96.9(19) . . ?
 Dy5 Dy3 Th6 89.2(3) . . ?
 Dy5 Dy3 Th7 99.5(4) . . ?
 Dy5 Dy3 Th8 93.6(4) . . ?
 Dy5 Dy3 Th10 75.8(6) . . ?
 Dy5 Dy3 Dy6 20.2(4) . . ?
 Dy5 Dy3 Dy7 39.1(4) . . ?
 Dy5 Dy3 Dy8 49.5(3) . . ?
 Dy6 Dy3 Th6 75.9(3) . . ?
 Dy6 Dy3 Dy7 19.0(3) . . ?
 Dy6 Dy3 Dy8 29.8(2) . . ?
 Dy7 Dy3 Th6 65.6(3) . . ?
 Dy7 Dy3 Dy8 13.33(16) . . ?
 Th1 Dy4 Th6 45.72(18) . . ?
 Th7 Dy4 Th1 51.8(2) . . ?
 Th7 Dy4 Th6 17.1(2) . . ?
 Th7 Dy4 Dy7 79.8(3) . . ?
 Th8 Dy4 Th1 46.6(2) . . ?
 Th8 Dy4 Th6 30.5(2) . . ?
 Th8 Dy4 Th7 16.93(18) . . ?
 Th8 Dy4 Dy6 93.1(4) . . ?
 Th8 Dy4 Dy7 87.9(3) . . ?
 Th9 Dy4 Th1 48.0(3) . . ?
 Th9 Dy4 Th6 44.8(3) . . ?
 Th9 Dy4 Th7 31.7(3) . . ?
 Th9 Dy4 Th8 14.89(18) . . ?
 Th9 Dy4 Th10 16.2(6) . . ?
 Th9 Dy4 Dy1 96.8(5) . . ?
 Th9 Dy4 Dy5 101.0(6) . . ?
 Th9 Dy4 Dy6 98.3(5) . . ?
 Th9 Dy4 Dy7 97.0(4) . . ?
 Th10 Dy4 Th1 33.3(6) . . ?
 Th10 Dy4 Th6 46.0(6) . . ?
 Th10 Dy4 Th7 38.6(6) . . ?
 Th10 Dy4 Th8 23.5(6) . . ?
 Th10 Dy4 Dy6 84.0(7) . . ?
 Th10 Dy4 Dy7 85.9(6) . . ?
 Dy1 Dy4 Th1 89.2(3) . . ?
 Dy1 Dy4 Th6 54.4(3) . . ?
 Dy1 Dy4 Th7 65.1(3) . . ?
 Dy1 Dy4 Th8 82.0(4) . . ?
 Dy1 Dy4 Th10 100.5(7) . . ?
 Dy1 Dy4 Dy5 93.4(6) . . ?
 Dy1 Dy4 Dy6 74.8(4) . . ?
 Dy1 Dy4 Dy7 56.8(3) . . ?
 Dy2 Dy4 Th1 96.9(5) . . ?
 Dy2 Dy4 Th6 58.1(5) . . ?
 Dy2 Dy4 Th7 65.9(5) . . ?
 Dy2 Dy4 Th8 82.7(6) . . ?
 Dy2 Dy4 Th9 97.1(7) . . ?
 Dy2 Dy4 Th10 103.4(8) . . ?
 Dy2 Dy4 Dy1 10.2(4) . . ?
 Dy2 Dy4 Dy5 103.3(8) . . ?
 Dy2 Dy4 Dy6 84.9(7) . . ?
 Dy2 Dy4 Dy7 66.9(6) . . ?
 Dy3 Dy4 Th1 107.0(18) . . ?
 Dy3 Dy4 Th6 63.8(16) . . ?
 Dy3 Dy4 Th7 67.2(17) . . ?
 Dy3 Dy4 Th8 83.0(17) . . ?
 Dy3 Dy4 Th9 95.9(19) . . ?
 Dy3 Dy4 Th10 105.9(19) . . ?
 Dy3 Dy4 Dy1 24.7(17) . . ?
 Dy3 Dy4 Dy2 14.5(16) . . ?
 Dy3 Dy4 Dy5 118(2) . . ?
 Dy3 Dy4 Dy6 99(2) . . ?
 Dy3 Dy4 Dy7 81(2) . . ?
 Dy5 Dy4 Th1 54.2(4) . . ?
 Dy5 Dy4 Th6 88.8(5) . . ?
 Dy5 Dy4 Th7 102.0(5) . . ?
 Dy5 Dy4 Th8 100.6(5) . . ?
 Dy5 Dy4 Th10 85.1(8) . . ?
 Dy5 Dy4 Dy6 19.2(4) . . ?
 Dy5 Dy4 Dy7 37.3(4) . . ?
 Dy6 Dy4 Th1 50.7(3) . . ?
 Dy6 Dy4 Th6 74.3(3) . . ?
 Dy6 Dy4 Th7 89.7(4) . . ?
 Dy6 Dy4 Dy7 18.2(3) . . ?
 Dy7 Dy4 Th1 54.3(2) . . ?
 Dy7 Dy4 Th6 63.0(3) . . ?
 Th1 Dy5 Th2 12.0(3) . . ?
 Th1 Dy5 Th3 24.2(2) . . ?
 Th1 Dy5 Th9 52.42(18) . . ?
 Th1 Dy5 Th10 38.0(5) . . ?
 Th1 Dy5 Dy1 87.4(3) . . ?
 Th2 Dy5 Th3 13.6(3) . . ?
 Th2 Dy5 Th9 60.8(3) . . ?
 Th2 Dy5 Th10 47.8(6) . . ?
 Th2 Dy5 Dy1 85.3(3) . . ?
 Th9 Dy5 Th3 64.0(2) . . ?
 Th9 Dy5 Th10 15.9(5) . . ?
 Th10 Dy5 Th3 53.9(5) . . ?
 Dy1 Dy5 Th3 75.5(3) . . ?
 Dy1 Dy5 Th9 58.8(2) . . ?
 Dy1 Dy5 Th10 70.6(6) . . ?
 Dy2 Dy5 Th1 89.2(3) . . ?
 Dy2 Dy5 Th2 89.9(4) . . ?
 Dy2 Dy5 Th3 82.4(4) . . ?
 Dy2 Dy5 Th9 50.8(3) . . ?
 Dy2 Dy5 Th10 64.7(6) . . ?
 Dy2 Dy5 Dy1 13.8(3) . . ?
 Dy3 Dy5 Th1 90.0(4) . . ?
 Dy3 Dy5 Th2 94.4(4) . . ?
 Dy3 Dy5 Th3 90.6(4) . . ?
 Dy3 Dy5 Th9 41.8(3) . . ?
 Dy3 Dy5 Th10 57.5(6) . . ?
 Dy3 Dy5 Dy1 32.0(3) . . ?
 Dy3 Dy5 Dy2 18.2(4) . . ?
 Dy3 Dy5 Dy8 89.0(5) . . ?
 Dy4 Dy5 Th1 89.7(4) . . ?
 Dy4 Dy5 Th2 96.1(5) . . ?
 Dy4 Dy5 Th3 94.9(5) . . ?
 Dy4 Dy5 Th9 38.1(3) . . ?
 Dy4 Dy5 Th10 53.8(6) . . ?
 Dy4 Dy5 Dy1 43.2(4) . . ?
 Dy4 Dy5 Dy2 29.5(4) . . ?
 Dy4 Dy5 Dy3 11.2(3) . . ?
 Dy4 Dy5 Dy8 99.0(5) . . ?
 Dy6 Dy5 Th1 75.3(7) . . ?
 Dy6 Dy5 Th2 63.3(7) . . ?
 Dy6 Dy5 Th3 53.0(7) . . ?
 Dy6 Dy5 Th9 111.2(8) . . ?
 Dy6 Dy5 Th10 105.5(9) . . ?
 Dy6 Dy5 Dy1 80.2(8) . . ?
 Dy6 Dy5 Dy2 93.9(9) . . ?
 Dy6 Dy5 Dy3 111.7(9) . . ?
 Dy6 Dy5 Dy4 122.3(10) . . ?
 Dy6 Dy5 Dy7 18.5(6) . . ?
 Dy6 Dy5 Dy8 24.6(6) . . ?
 Dy7 Dy5 Th1 76.5(4) . . ?
 Dy7 Dy5 Th2 65.2(5) . . ?
 Dy7 Dy5 Th3 52.3(4) . . ?
 Dy7 Dy5 Th9 99.3(4) . . ?
 Dy7 Dy5 Th10 98.0(6) . . ?
 Dy7 Dy5 Dy1 61.7(4) . . ?
 Dy7 Dy5 Dy2 75.4(5) . . ?
 Dy7 Dy5 Dy3 93.3(6) . . ?
 Dy7 Dy5 Dy4 104.1(6) . . ?
 Dy7 Dy5 Dy8 12.8(2) . . ?
 Dy8 Dy5 Th1 64.5(3) . . ?
 Dy8 Dy5 Th2 53.5(4) . . ?
 Dy8 Dy5 Th3 40.2(3) . . ?
 Dy8 Dy5 Th9 88.1(3) . . ?
 Dy8 Dy5 Th10 85.6(5) . . ?
 Dy8 Dy5 Dy1 59.3(2) . . ?
 Dy8 Dy5 Dy2 72.2(4) . . ?
 Th1 Dy6 Th3 28.4(3) . . ?
 Th1 Dy6 Th4 36.1(2) . . ?
 Th1 Dy6 Th5 42.4(5) . . ?
 Th1 Dy6 Dy1 88.4(2) . . ?
 Th1 Dy6 Dy2 85.1(3) . . ?
 Th1 Dy6 Dy3 80.5(3) . . ?
 Th1 Dy6 Dy4 77.8(3) . . ?
 Th2 Dy6 Th1 12.8(3) . . ?
 Th2 Dy6 Th3 17.0(3) . . ?
 Th2 Dy6 Th4 26.7(3) . . ?
 Th2 Dy6 Th5 34.8(6) . . ?
 Th2 Dy6 Dy1 90.6(3) . . ?
 Th2 Dy6 Dy2 90.3(3) . . ?
 Th2 Dy6 Dy3 88.8(4) . . ?
 Th2 Dy6 Dy4 87.7(4) . . ?
 Th3 Dy6 Th4 11.11(17) . . ?
 Th3 Dy6 Th5 20.7(5) . . ?
 Th3 Dy6 Dy1 83.6(3) . . ?
 Th3 Dy6 Dy2 87.2(3) . . ?
 Th3 Dy6 Dy3 90.7(3) . . ?
 Th3 Dy6 Dy4 92.5(4) . . ?
 Th4 Dy6 Th5 9.7(4) . . ?
 Th4 Dy6 Dy1 73.8(3) . . ?
 Th4 Dy6 Dy2 79.0(3) . . ?
 Dy1 Dy6 Th5 64.5(6) . . ?
 Dy1 Dy6 Dy2 14.0(3) . . ?
 Dy2 Dy6 Th5 70.5(6) . . ?
 Dy3 Dy6 Th4 85.0(3) . . ?
 Dy3 Dy6 Th5 78.2(5) . . ?
 Dy3 Dy6 Dy1 31.2(3) . . ?
 Dy3 Dy6 Dy2 17.2(3) . . ?
 Dy4 Dy6 Th4 88.5(4) . . ?
 Dy4 Dy6 Th5 82.9(5) . . ?
 Dy4 Dy6 Dy1 41.2(3) . . ?
 Dy4 Dy6 Dy2 27.2(3) . . ?
 Dy4 Dy6 Dy3 10.02(19) . . ?
 Dy5 Dy6 Th1 82.4(7) . . ?
 Dy5 Dy6 Th2 95.1(8) . . ?
 Dy5 Dy6 Th3 108.8(8) . . ?
 Dy5 Dy6 Th4 111.2(8) . . ?
 Dy5 Dy6 Th5 110.3(9) . . ?
 Dy5 Dy6 Dy1 78.9(8) . . ?
 Dy5 Dy6 Dy2 65.0(8) . . ?
 Dy5 Dy6 Dy3 48.2(8) . . ?
 Dy5 Dy6 Dy4 38.5(7) . . ?
 Dy5 Dy6 Dy8 140.6(9) . . ?
 Dy7 Dy6 Th1 96.9(7) . . ?
 Dy7 Dy6 Th2 86.7(8) . . ?
 Dy7 Dy6 Th3 69.8(7) . . ?
 Dy7 Dy6 Th4 60.8(6) . . ?
 Dy7 Dy6 Th5 55.2(7) . . ?
 Dy7 Dy6 Dy1 63.0(6) . . ?
 Dy7 Dy6 Dy2 77.0(7) . . ?
 Dy7 Dy6 Dy3 94.0(7) . . ?
 Dy7 Dy6 Dy4 103.9(7) . . ?
 Dy7 Dy6 Dy5 141.9(12) . . ?
 Dy7 Dy6 Dy8 19.5(5) . . ?
 Dy8 Dy6 Th1 77.8(3) . . ?
 Dy8 Dy6 Th2 67.3(5) . . ?
 Dy8 Dy6 Th3 50.3(4) . . ?
 Dy8 Dy6 Th4 41.7(3) . . ?
 Dy8 Dy6 Th5 37.3(5) . . ?
 Dy8 Dy6 Dy1 66.8(3) . . ?
 Dy8 Dy6 Dy2 79.5(5) . . ?
 Dy8 Dy6 Dy3 94.7(5) . . ?
 Dy8 Dy6 Dy4 103.4(5) . . ?
 Th1 Dy7 Dy3 72.2(2) . . ?
 Th1 Dy7 Dy4 67.7(2) . . ?
 Th2 Dy7 Th1 10.7(3) . . ?
 Th2 Dy7 Th5 39.0(7) . . ?
 Th2 Dy7 Dy2 88.8(3) . . ?
 Th2 Dy7 Dy3 81.6(3) . . ?
 Th2 Dy7 Dy4 77.7(4) . . ?
 Th3 Dy7 Th1 26.1(3) . . ?
 Th3 Dy7 Th2 16.8(3) . . ?
 Th3 Dy7 Th4 12.82(18) . . ?
 Th3 Dy7 Th5 25.0(6) . . ?
 Th3 Dy7 Dy1 93.3(3) . . ?
 Th3 Dy7 Dy2 91.6(3) . . ?
 Th3 Dy7 Dy3 88.7(3) . . ?
 Th3 Dy7 Dy4 87.0(3) . . ?
 Th4 Dy7 Th1 35.4(2) . . ?
 Th4 Dy7 Th2 28.2(3) . . ?
 Th4 Dy7 Th5 12.3(5) . . ?
 Th4 Dy7 Dy1 84.8(3) . . ?
 Th4 Dy7 Dy2 85.7(3) . . ?
 Th4 Dy7 Dy3 86.2(2) . . ?
 Th4 Dy7 Dy4 86.6(3) . . ?
 Th5 Dy7 Th1 44.4(6) . . ?
 Th5 Dy7 Dy2 78.0(6) . . ?
 Th5 Dy7 Dy3 81.6(5) . . ?
 Th5 Dy7 Dy4 83.8(5) . . ?
 Dy1 Dy7 Th1 88.36(18) . . ?
 Dy1 Dy7 Th2 94.5(3) . . ?
 Dy1 Dy7 Th5 75.0(6) . . ?
 Dy1 Dy7 Dy2 14.0(3) . . ?
 Dy1 Dy7 Dy3 30.3(2) . . ?
 Dy1 Dy7 Dy4 39.5(3) . . ?
 Dy2 Dy7 Th1 81.0(3) . . ?
 Dy2 Dy7 Dy3 16.2(3) . . ?
 Dy2 Dy7 Dy4 25.5(3) . . ?
 Dy3 Dy7 Dy4 9.26(16) . . ?
 Dy5 Dy7 Th1 64.0(3) . . ?
 Dy5 Dy7 Th2 74.0(5) . . ?
 Dy5 Dy7 Th3 90.0(5) . . ?
 Dy5 Dy7 Th4 97.6(4) . . ?
 Dy5 Dy7 Th5 102.3(6) . . ?
 Dy5 Dy7 Dy1 77.5(4) . . ?
 Dy5 Dy7 Dy2 63.6(5) . . ?
 Dy5 Dy7 Dy3 47.6(4) . . ?
 Dy5 Dy7 Dy4 38.6(4) . . ?
 Dy6 Dy7 Th1 63.5(6) . . ?
 Dy6 Dy7 Th2 71.5(7) . . ?
 Dy6 Dy7 Th3 88.3(7) . . ?
 Dy6 Dy7 Th4 98.9(7) . . ?
 Dy6 Dy7 Th5 107.2(9) . . ?
 Dy6 Dy7 Dy1 97.0(7) . . ?
 Dy6 Dy7 Dy2 83.1(7) . . ?
 Dy6 Dy7 Dy3 67.0(7) . . ?
 Dy6 Dy7 Dy4 57.9(7) . . ?
 Dy6 Dy7 Dy5 19.5(7) . . ?
 Dy8 Dy7 Th1 74.1(5) . . ?
 Dy8 Dy7 Th2 65.4(6) . . ?
 Dy8 Dy7 Th3 48.6(6) . . ?
 Dy8 Dy7 Th4 39.0(5) . . ?
 Dy8 Dy7 Th5 34.0(6) . . ?
 Dy8 Dy7 Dy1 89.4(6) . . ?
 Dy8 Dy7 Dy2 98.7(6) . . ?
 Dy8 Dy7 Dy3 108.4(6) . . ?
 Dy8 Dy7 Dy4 113.5(6) . . ?
 Dy8 Dy7 Dy5 136.1(7) . . ?
 Dy8 Dy7 Dy6 136.8(10) . . ?
 Th1 Dy8 Th6 53.89(16) . . ?
 Th1 Dy8 Dy2 78.9(2) . . ?
 Th1 Dy8 Dy3 68.38(18) . . ?
 Th2 Dy8 Th1 9.7(3) . . ?
 Th2 Dy8 Th6 56.2(2) . . ?
 Th2 Dy8 Dy1 96.9(3) . . ?
 Th2 Dy8 Dy2 87.9(4) . . ?
 Th2 Dy8 Dy3 77.9(3) . . ?
 Th2 Dy8 Dy5 68.4(4) . . ?
 Th3 Dy8 Th1 24.9(3) . . ?
 Th3 Dy8 Th2 17.1(3) . . ?
 Th3 Dy8 Th5 32.3(8) . . ?
 Th3 Dy8 Th6 49.7(3) . . ?
 Th3 Dy8 Dy1 101.1(3) . . ?
 Th3 Dy8 Dy2 94.7(3) . . ?
 Th3 Dy8 Dy3 87.6(3) . . ?
 Th3 Dy8 Dy5 85.0(4) . . ?
 Th4 Dy8 Th1 36.1(3) . . ?
 Th4 Dy8 Th2 30.9(3) . . ?
 Th4 Dy8 Th3 15.8(2) . . ?
 Th4 Dy8 Th5 16.6(7) . . ?
 Th4 Dy8 Th6 37.6(3) . . ?
 Th4 Dy8 Dy1 93.9(3) . . ?
 Th4 Dy8 Dy2 90.3(3) . . ?
 Th4 Dy8 Dy3 86.7(2) . . ?
 Th4 Dy8 Dy5 94.7(4) . . ?
 Th5 Dy8 Th1 48.9(8) . . ?
 Th5 Dy8 Th2 45.9(9) . . ?
 Th5 Dy8 Th6 25.7(7) . . ?
 Th5 Dy8 Dy1 83.7(7) . . ?
 Th5 Dy8 Dy2 83.0(7) . . ?
 Th5 Dy8 Dy3 83.2(6) . . ?
 Th5 Dy8 Dy5 102.2(7) . . ?
 Th6 Dy8 Dy2 57.62(19) . . ?
 Th6 Dy8 Dy3 59.80(19) . . ?
 Dy1 Dy8 Th1 88.44(11) . . ?
 Dy1 Dy8 Th6 57.95(15) . . ?
 Dy1 Dy8 Dy2 12.1(2) . . ?
 Dy1 Dy8 Dy3 26.14(19) . . ?
 Dy2 Dy8 Dy3 14.0(2) . . ?
 Dy5 Dy8 Th1 60.1(2) . . ?
 Dy5 Dy8 Th6 88.9(3) . . ?
 Dy5 Dy8 Dy1 65.7(3) . . ?
 Dy5 Dy8 Dy2 54.5(4) . . ?
 Dy5 Dy8 Dy3 41.5(3) . . ?
 Dy6 Dy8 Th1 66.4(3) . . ?
 Dy6 Dy8 Th2 73.1(4) . . ?
 Dy6 Dy8 Th3 90.2(5) . . ?
 Dy6 Dy8 Th4 102.5(5) . . ?
 Dy6 Dy8 Th5 112.9(8) . . ?
 Dy6 Dy8 Th6 102.8(4) . . ?
 Dy6 Dy8 Dy1 78.2(3) . . ?
 Dy6 Dy8 Dy2 67.7(4) . . ?
 Dy6 Dy8 Dy3 55.5(4) . . ?
 Dy6 Dy8 Dy5 14.9(4) . . ?
 Dy7 Dy8 Th1 89.7(6) . . ?
 Dy7 Dy8 Th2 96.7(6) . . ?
 Dy7 Dy8 Th3 113.8(7) . . ?
 Dy7 Dy8 Th4 125.3(7) . . ?
 Dy7 Dy8 Th5 133.1(9) . . ?
 Dy7 Dy8 Th6 116.1(6) . . ?
 Dy7 Dy8 Dy1 72.9(6) . . ?
 Dy7 Dy8 Dy2 65.9(6) . . ?
 Dy7 Dy8 Dy3 58.2(5) . . ?
 Dy7 Dy8 Dy5 31.1(6) . . ?
 Dy7 Dy8 Dy6 23.7(6) . . ?
 C2A C1A C6A 120.4(9) . . ?
 C2A C1A C9A 116.0(13) . . ?
 C6A C1A C9A 109.1(7) . . ?
 C1A C2A C3A 119.2(9) . . ?
 C1A C2A C12A 120.3(12) . . ?
 C3A C2A C12A 107.2(7) . . ?
 C2A C3A C14A 107.4(7) . . ?
 C4A C3A C2A 121.0(9) . . ?
 C4A C3A C14A 120.2(13) . . ?
 C3A C4A C5A 119.4(9) . . ?
 C17A C4A C3A 118.3(13) . . ?
 C17A C4A C5A 107.2(7) . . ?
 C6A C5A C4A 119.4(8) . . ?
 C19A C5A C4A 108.4(7) . . ?
 C19A C5A C6A 119.9(13) . . ?
 C1A C6A C5A 120.5(9) . . ?
 C1A C6A C7A 107.1(7) . . ?
 C7A C6A C5A 118.3(13) . . ?
 C6A C7A C8A 107.4(7) . . ?
 C21A C7A C6A 121.6(12) . . ?
 C21A C7A C8A 122.3(13) . . ?
 C9A C8A C7A 109.1(8) . . ?
 C9A C8A C24A 123.4(12) . . ?
 C24A C8A C7A 122.3(12) . . ?
 C1A C9A C10A 125.8(11) . . ?
 C8A C9A C1A 107.1(7) . . ?
 C8A C9A C10A 119.8(12) . . ?
 C11A C10A C9A 116.9(10) . . ?
 C26A C10A C9A 116.9(10) . . ?
 C26A C10A C11A 118.4(10) . . ?
 C10A C11A C12A 115.8(10) . . ?
 C29A C11A C10A 118.7(10) . . ?
 C29A C11A C12A 119.0(11) . . ?
 C2A C12A C11A 124.8(12) . . ?
 C13A C12A C2A 108.4(8) . . ?
 C13A C12A C11A 116.6(13) . . ?
 C12A C13A C14A 108.2(8) . . ?
 C12A C13A C31A 124.9(12) . . ?
 C14A C13A C31A 120.7(12) . . ?
 C3A C14A C15A 121.3(12) . . ?
 C13A C14A C3A 108.8(8) . . ?
 C13A C14A C15A 123.4(13) . . ?
 C16A C15A C14A 117.5(10) . . ?
 C16A C15A C33A 120.1(10) . . ?
 C33A C15A C14A 115.2(11) . . ?
 C15A C16A C17A 119.1(10) . . ?
 C15A C16A C36A 120.6(10) . . ?
 C36A C16A C17A 113.6(10) . . ?
 C4A C17A C16A 122.8(11) . . ?
 C4A C17A C18A 108.9(7) . . ?
 C18A C17A C16A 120.5(12) . . ?
 C19A C18A C17A 107.0(8) . . ?
 C38A C18A C17A 123.0(12) . . ?
 C38A C18A C19A 121.5(12) . . ?
 C5A C19A C18A 108.2(7) . . ?
 C5A C19A C20A 120.9(12) . . ?
 C18A C19A C20A 123.1(13) . . ?
 C21A C20A C19A 118.2(10) . . ?
 C21A C20A C40A 120.8(10) . . ?
 C40A C20A C19A 112.8(10) . . ?
 C7A C21A C22A 115.3(11) . . ?
 C20A C21A C7A 120.5(10) . . ?
 C20A C21A C22A 119.0(10) . . ?
 C21A C22A C23A 121.3(12) . . ?
 C21A C22A C42A 118.4(10) . . ?
 C42A C22A C23A 108.2(7) . . ?
 C24A C23A C22A 121.6(11) . . ?
 C24A C23A C44A 121.9(12) . . ?
 C44A C23A C22A 108.0(7) . . ?
 C23A C24A C8A 115.6(11) . . ?
 C25A C24A C8A 117.6(11) . . ?
 C25A C24A C23A 118.8(11) . . ?
 C24A C25A C26A 121.8(11) . . ?
 C24A C25A C46A 120.5(12) . . ?
 C26A C25A C46A 107.4(7) . . ?
 C10A C26A C25A 119.8(11) . . ?
 C10A C26A C27A 120.0(10) . . ?
 C25A C26A C27A 108.5(7) . . ?
 C28A C27A C26A 119.4(10) . . ?
 C28A C27A C47A 122.0(10) . . ?
 C47A C27A C26A 107.3(7) . . ?
 C27A C28A C29A 122.5(9) . . ?
 C27A C28A C50A 122.8(10) . . ?
 C50A C28A C29A 107.9(7) . . ?
 C11A C29A C28A 120.8(10) . . ?
 C11A C29A C30A 122.1(11) . . ?
 C28A C29A C30A 106.8(7) . . ?
 C31A C30A C29A 121.1(11) . . ?
 C31A C30A C51A 117.8(13) . . ?
 C51A C30A C29A 109.4(8) . . ?
 C30A C31A C13A 115.3(11) . . ?
 C30A C31A C32A 121.3(12) . . ?
 C32A C31A C13A 115.0(11) . . ?
 C31A C32A C33A 123.7(11) . . ?
 C31A C32A C53A 119.9(12) . . ?
 C53A C32A C33A 107.5(7) . . ?
 C15A C33A C32A 121.5(12) . . ?
 C15A C33A C34A 118.8(10) . . ?
 C34A C33A C32A 108.9(7) . . ?
 C33A C34A C54A 106.7(7) . . ?
 C35A C34A C33A 122.3(10) . . ?
 C35A C34A C54A 121.2(10) . . ?
 C34A C35A C36A 120.3(10) . . ?
 C34A C35A C57A 120.1(10) . . ?
 C36A C35A C57A 108.2(7) . . ?
 C16A C36A C35A 117.9(10) . . ?
 C16A C36A C37A 123.1(12) . . ?
 C37A C36A C35A 107.5(7) . . ?
 C38A C37A C36A 119.6(12) . . ?
 C38A C37A C58A 121.8(13) . . ?
 C58A C37A C36A 108.5(7) . . ?
 C18A C38A C39A 117.1(11) . . ?
 C37A C38A C18A 118.7(11) . . ?
 C37A C38A C39A 118.9(11) . . ?
 C38A C39A C40A 120.5(12) . . ?
 C38A C39A C60A 122.0(12) . . ?
 C40A C39A C60A 107.1(7) . . ?
 C20A C40A C39A 123.9(12) . . ?
 C20A C40A C41A 118.4(10) . . ?
 C39A C40A C41A 109.1(7) . . ?
 C40A C41A C61A 107.4(7) . . ?
 C42A C41A C40A 121.8(11) . . ?
 C42A C41A C61A 120.5(10) . . ?
 C22A C42A C43A 108.6(7) . . ?
 C41A C42A C22A 121.4(10) . . ?
 C41A C42A C43A 119.6(10) . . ?
 C42A C43A C44A 106.9(7) . . ?
 C63A C43A C42A 123.4(11) . . ?
 C63A C43A C44A 121.2(12) . . ?
 C23A C44A C43A 108.1(8) . . ?
 C45A C44A C23A 119.6(13) . . ?
 C45A C44A C43A 118.2(12) . . ?
 C44A C45A C65A 116.4(11) . . ?
 C46A C45A C44A 118.5(11) . . ?
 C46A C45A C65A 117.9(11) . . ?
 C45A C46A C25A 120.1(12) . . ?
 C45A C46A C47A 120.8(12) . . ?
 C47A C46A C25A 108.3(7) . . ?
 C46A C47A C27A 108.4(7) . . ?
 C48A C47A C27A 116.8(10) . . ?
 C48A C47A C46A 121.6(12) . . ?
 C47A C48A C66A 115.0(10) . . ?
 C49A C48A C47A 119.9(10) . . ?
 C49A C48A C66A 118.7(10) . . ?
 C48A C49A C50A 120.4(9) . . ?
 C48A C49A C69A 118.8(9) . . ?
 C69A C49A C50A 114.9(10) . . ?
 C28A C50A C49A 117.6(10) . . ?
 C28A C50A C51A 108.6(7) . . ?
 C49A C50A C51A 119.4(13) . . ?
 C30A C51A C50A 106.9(7) . . ?
 C30A C51A C52A 122.4(12) . . ?
 C52A C51A C50A 123.7(12) . . ?
 C53A C52A C51A 119.9(11) . . ?
 C53A C52A C70A 115.6(11) . . ?
 C70A C52A C51A 116.1(11) . . ?
 C32A C53A C54A 108.1(7) . . ?
 C52A C53A C32A 118.6(12) . . ?
 C52A C53A C54A 121.6(12) . . ?
 C53A C54A C34A 108.6(7) . . ?
 C55A C54A C34A 119.5(10) . . ?
 C55A C54A C53A 122.7(12) . . ?
 C54A C55A C56A 121.1(10) . . ?
 C54A C55A C71A 114.6(10) . . ?
 C56A C55A C71A 117.1(10) . . ?
 C55A C56A C57A 118.7(10) . . ?
 C74A C56A C55A 119.3(13) . . ?
 C74A C56A C57A 116.3(12) . . ?
 C56A C57A C35A 119.5(10) . . ?
 C56A C57A C58A 124.8(13) . . ?
 C58A C57A C35A 107.4(7) . . ?
 C37A C58A C57A 108.1(8) . . ?
 C37A C58A C59A 120.3(13) . . ?
 C59A C58A C57A 116.6(13) . . ?
 C58A C59A C75A 117.5(11) . . ?
 C60A C59A C58A 117.4(11) . . ?
 C60A C59A C75A 118.3(11) . . ?
 C59A C60A C39A 118.7(13) . . ?
 C61A C60A C39A 108.6(8) . . ?
 C61A C60A C59A 120.9(13) . . ?
 C60A C61A C41A 107.6(7) . . ?
 C60A C61A C62A 120.4(12) . . ?
 C62A C61A C41A 122.8(11) . . ?
 C61A C62A C63A 115.9(10) . . ?
 C61A C62A C76A 118.7(11) . . ?
 C76A C62A C63A 116.8(10) . . ?
 C43A C63A C62A 117.8(10) . . ?
 C64A C63A C43A 119.6(11) . . ?
 C64A C63A C62A 115.1(10) . . ?
 C65A C64A C63A 117.7(12) . . ?
 C65A C64A C78A 108.7(8) . . ?
 C78A C64A C63A 124.8(12) . . ?
 C64A C65A C45A 126.4(11) . . ?
 C64A C65A C66A 107.6(8) . . ?
 C66A C65A C45A 120.3(11) . . ?
 C65A C66A C48A 123.0(12) . . ?
 C67A C66A C48A 119.9(12) . . ?
 C67A C66A C65A 108.7(8) . . ?
 C66A C67A C78A 107.6(8) . . ?
 C68A C67A C66A 120.0(14) . . ?
 C68A C67A C78A 119.6(9) . . ?
 C67A C68A C72A 120.4(8) . . ?
 C69A C68A C67A 120.9(13) . . ?
 C69A C68A C72A 107.5(7) . . ?
 C68A C69A C49A 121.0(11) . . ?
 C68A C69A C70A 107.5(7) . . ?
 C70A C69A C49A 123.9(11) . . ?
 C69A C70A C52A 120.7(11) . . ?
 C71A C70A C52A 123.7(11) . . ?
 C71A C70A C69A 108.5(8) . . ?
 C70A C71A C55A 121.1(11) . . ?
 C72A C71A C55A 125.3(12) . . ?
 C72A C71A C70A 107.0(7) . . ?
 C68A C72A C73A 119.6(9) . . ?
 C71A C72A C68A 108.7(8) . . ?
 C71A C72A C73A 112.9(14) . . ?
 C74A C73A C72A 125.8(13) . . ?
 C77A C73A C72A 118.0(9) . . ?
 C77A C73A C74A 107.1(7) . . ?
 C56A C74A C75A 121.3(14) . . ?
 C73A C74A C56A 119.2(14) . . ?
 C73A C74A C75A 108.0(8) . . ?
 C74A C75A C59A 121.9(12) . . ?
 C76A C75A C59A 121.1(12) . . ?
 C76A C75A C74A 109.0(8) . . ?
 C75A C76A C62A 120.5(12) . . ?
 C75A C76A C77A 106.4(7) . . ?
 C77A C76A C62A 125.8(12) . . ?
 C73A C77A C76A 109.3(8) . . ?
 C78A C77A C73A 122.4(9) . . ?
 C78A C77A C76A 115.3(13) . . ?
 C67A C78A C64A 107.3(7) . . ?
 C77A C78A C64A 122.2(14) . . ?
 C77A C78A C67A 119.5(9) . . ?
 C6B C1B C2B 119.4(9) . . ?
 C6B C1B C9B 109.0(8) . . ?
 C9B C1B C2B 114.8(16) . . ?
 C3B C2B C1B 120.1(9) . . ?
 C3B C2B C12B 108.3(8) . . ?
 C12B C2B C1B 120.1(15) . . ?
 C2B C3B C4B 120.1(9) . . ?
 C14B C3B C2B 107.5(8) . . ?
 C14B C3B C4B 115.1(14) . . ?
 C5B C4B C3B 119.5(9) . . ?
 C17B C4B C3B 122.4(13) . . ?
 C17B C4B C5B 108.1(7) . . ?
 C4B C5B C19B 107.3(7) . . ?
 C6B C5B C4B 119.3(9) . . ?
 C6B C5B C19B 123.2(15) . . ?
 C1B C6B C5B 121.2(9) . . ?
 C7B C6B C1B 108.9(8) . . ?
 C7B C6B C5B 115.6(14) . . ?
 C6B C7B C8B 107.5(8) . . ?
 C6B C7B C21B 124.3(12) . . ?
 C8B C7B C21B 120.2(13) . . ?
 C7B C8B C9B 108.1(8) . . ?
 C24B C8B C7B 124.5(14) . . ?
 C24B C8B C9B 117.8(13) . . ?
 C1B C9B C8B 105.2(7) . . ?
 C10B C9B C1B 124.5(13) . . ?
 C10B C9B C8B 125.5(14) . . ?
 C9B C10B C11B 118.1(12) . . ?
 C26B C10B C9B 115.5(12) . . ?
 C26B C10B C11B 118.2(11) . . ?
 C12B C11B C10B 118.2(11) . . ?
 C12B C11B C29B 116.9(12) . . ?
 C29B C11B C10B 119.5(11) . . ?
 C2B C12B C13B 108.4(8) . . ?
 C11B C12B C2B 123.3(13) . . ?
 C11B C12B C13B 120.8(14) . . ?
 C14B C13B C12B 105.9(7) . . ?
 C31B C13B C12B 122.3(13) . . ?
 C31B C13B C14B 125.5(13) . . ?
 C3B C14B C13B 109.6(8) . . ?
 C3B C14B C15B 124.7(12) . . ?
 C13B C14B C15B 118.9(13) . . ?
 C14B C15B C16B 118.3(10) . . ?
 C33B C15B C14B 118.4(11) . . ?
 C33B C15B C16B 117.3(10) . . ?
 C17B C16B C15B 117.1(10) . . ?
 C36B C16B C15B 118.5(11) . . ?
 C36B C16B C17B 117.1(11) . . ?
 C4B C17B C16B 122.0(12) . . ?
 C4B C17B C18B 108.7(8) . . ?
 C18B C17B C16B 119.7(13) . . ?
 C17B C18B C38B 124.6(13) . . ?
 C19B C18B C17B 106.8(8) . . ?
 C19B C18B C38B 122.2(13) . . ?
 C5B C19B C20B 121.4(13) . . ?
 C18B C19B C5B 109.0(8) . . ?
 C18B C19B C20B 119.6(15) . . ?
 C19B C20B C21B 117.1(10) . . ?
 C40B C20B C19B 119.2(12) . . ?
 C40B C20B C21B 117.8(10) . . ?
 C20B C21B C7B 118.2(10) . . ?
 C22B C21B C7B 117.0(11) . . ?
 C22B C21B C20B 118.1(10) . . ?
 C21B C22B C23B 119.0(11) . . ?
 C21B C22B C42B 120.7(10) . . ?
 C42B C22B C23B 108.4(7) . . ?
 C24B C23B C22B 121.6(12) . . ?
 C24B C23B C44B 121.0(13) . . ?
 C44B C23B C22B 107.7(7) . . ?
 C8B C24B C23B 116.6(12) . . ?
 C8B C24B C25B 117.3(11) . . ?
 C25B C24B C23B 118.9(12) . . ?
 C24B C25B C26B 122.6(12) . . ?
 C24B C25B C46B 118.5(13) . . ?
 C46B C25B C26B 108.0(8) . . ?
 C10B C26B C25B 120.8(13) . . ?
 C10B C26B C27B 121.5(12) . . ?
 C27B C26B C25B 107.5(7) . . ?
 C28B C27B C26B 120.6(11) . . ?
 C28B C27B C47B 121.8(11) . . ?
 C47B C27B C26B 108.1(7) . . ?
 C27B C28B C29B 120.3(11) . . ?
 C27B C28B C50B 122.6(11) . . ?
 C50B C28B C29B 108.5(7) . . ?
 C11B C29B C28B 119.6(11) . . ?
 C11B C29B C30B 123.1(13) . . ?
 C28B C29B C30B 107.0(7) . . ?
 C31B C30B C29B 117.3(12) . . ?
 C31B C30B C51B 122.4(13) . . ?
 C51B C30B C29B 108.5(7) . . ?
 C13B C31B C30B 118.8(11) . . ?
 C13B C31B C32B 116.4(11) . . ?
 C30B C31B C32B 117.4(11) . . ?
 C31B C32B C33B 120.7(11) . . ?
 C31B C32B C53B 120.5(12) . . ?
 C53B C32B C33B 109.1(7) . . ?
 C15B C33B C32B 119.4(11) . . ?
 C15B C33B C34B 121.2(10) . . ?
 C32B C33B C34B 107.2(7) . . ?
 C35B C34B C33B 120.1(10) . . ?
 C35B C34B C54B 119.7(10) . . ?
 C54B C34B C33B 107.8(7) . . ?
 C34B C35B C36B 121.7(10) . . ?
 C34B C35B C57B 122.5(11) . . ?
 C36B C35B C57B 108.6(7) . . ?
 C16B C36B C35B 120.8(10) . . ?
 C16B C36B C37B 122.1(11) . . ?
 C35B C36B C37B 106.4(7) . . ?
 C38B C37B C36B 120.0(11) . . ?
 C38B C37B C58B 118.8(13) . . ?
 C58B C37B C36B 109.2(7) . . ?
 C37B C38B C18B 115.8(11) . . ?
 C37B C38B C39B 119.0(12) . . ?
 C39B C38B C18B 117.3(11) . . ?
 C38B C39B C40B 119.6(11) . . ?
 C38B C39B C60B 122.5(13) . . ?
 C40B C39B C60B 108.0(7) . . ?
 C20B C40B C39B 121.1(11) . . ?
 C20B C40B C41B 120.9(10) . . ?
 C39B C40B C41B 107.9(7) . . ?
 C42B C41B C40B 121.8(10) . . ?
 C42B C41B C61B 120.7(10) . . ?
 C61B C41B C40B 107.6(7) . . ?
 C22B C42B C43B 108.2(7) . . ?
 C41B C42B C22B 120.6(10) . . ?
 C41B C42B C43B 120.9(11) . . ?
 C42B C43B C44B 106.4(7) . . ?
 C63B C43B C42B 119.4(11) . . ?
 C63B C43B C44B 123.7(12) . . ?
 C23B C44B C43B 109.3(7) . . ?
 C45B C44B C23B 119.3(13) . . ?
 C45B C44B C43B 120.0(13) . . ?
 C44B C45B C46B 119.7(12) . . ?
 C44B C45B C65B 115.7(11) . . ?
 C46B C45B C65B 118.0(12) . . ?
 C25B C46B C47B 108.1(8) . . ?
 C45B C46B C25B 122.3(14) . . ?
 C45B C46B C47B 121.6(13) . . ?
 C27B C47B C46B 108.3(8) . . ?
 C48B C47B C27B 119.9(11) . . ?
 C48B C47B C46B 120.0(13) . . ?
 C47B C48B C49B 118.7(11) . . ?
 C47B C48B C66B 116.6(12) . . ?
 C66B C48B C49B 117.5(11) . . ?
 C48B C49B C50B 118.0(11) . . ?
 C48B C49B C69B 119.0(11) . . ?
 C50B C49B C69B 114.9(11) . . ?
 C28B C50B C49B 118.8(11) . . ?
 C28B C50B C51B 108.5(8) . . ?
 C49B C50B C51B 121.3(13) . . ?
 C30B C51B C50B 107.4(7) . . ?
 C52B C51B C30B 120.9(14) . . ?
 C52B C51B C50B 122.0(13) . . ?
 C51B C52B C53B 118.1(12) . . ?
 C51B C52B C70B 117.8(11) . . ?
 C70B C52B C53B 117.4(11) . . ?
 C32B C53B C54B 108.1(7) . . ?
 C52B C53B C32B 120.0(13) . . ?
 C52B C53B C54B 117.8(12) . . ?
 C34B C54B C53B 107.7(7) . . ?
 C55B C54B C34B 121.3(11) . . ?
 C55B C54B C53B 123.3(13) . . ?
 C54B C55B C56B 118.5(11) . . ?
 C54B C55B C71B 115.7(12) . . ?
 C71B C55B C56B 116.8(12) . . ?
 C55B C56B C57B 118.4(11) . . ?
 C55B C56B C74B 120.5(13) . . ?
 C57B C56B C74B 115.4(12) . . ?
 C56B C57B C35B 119.4(11) . . ?
 C56B C57B C58B 122.4(13) . . ?
 C58B C57B C35B 107.2(7) . . ?
 C37B C58B C57B 108.5(7) . . ?
 C59B C58B C37B 123.4(13) . . ?
 C59B C58B C57B 118.8(12) . . ?
 C58B C59B C60B 118.2(11) . . ?
 C75B C59B C58B 117.7(11) . . ?
 C75B C59B C60B 116.0(11) . . ?
 C59B C60B C39B 117.9(12) . . ?
 C59B C60B C61B 122.2(13) . . ?
 C61B C60B C39B 108.3(7) . . ?
 C60B C61B C41B 108.2(7) . . ?
 C62B C61B C41B 120.5(11) . . ?
 C62B C61B C60B 120.5(13) . . ?
 C63B C62B C61B 118.1(10) . . ?
 C63B C62B C76B 120.6(11) . . ?
 C76B C62B C61B 115.9(11) . . ?
 C43B C63B C62B 120.1(11) . . ?
 C43B C63B C64B 114.2(11) . . ?
 C62B C63B C64B 117.7(11) . . ?
 C63B C64B C65B 120.7(14) . . ?
 C63B C64B C78B 121.1(13) . . ?
 C78B C64B C65B 108.6(8) . . ?
 C45B C65B C64B 124.5(13) . . ?
 C45B C65B C66B 122.0(12) . . ?
 C66B C65B C64B 106.7(8) . . ?
 C65B C66B C48B 121.1(13) . . ?
 C65B C66B C67B 109.4(8) . . ?
 C67B C66B C48B 120.4(12) . . ?
 C66B C67B C68B 124.0(15) . . ?
 C66B C67B C78B 107.8(8) . . ?
 C78B C67B C68B 118.4(9) . . ?
 C69B C68B C67B 114.4(14) . . ?
 C69B C68B C72B 109.0(8) . . ?
 C72B C68B C67B 121.5(9) . . ?
 C68B C69B C49B 124.1(12) . . ?
 C68B C69B C70B 107.7(8) . . ?
 C70B C69B C49B 121.2(13) . . ?
 C52B C70B C69B 122.3(12) . . ?
 C71B C70B C52B 123.7(13) . . ?
 C71B C70B C69B 107.9(8) . . ?
 C55B C71B C72B 123.0(14) . . ?
 C70B C71B C55B 121.4(15) . . ?
 C70B C71B C72B 107.8(8) . . ?
 C68B C72B C71B 107.4(8) . . ?
 C73B C72B C68B 119.2(9) . . ?
 C73B C72B C71B 119.3(16) . . ?
 C72B C73B C74B 118.7(14) . . ?
 C77B C73B C72B 120.3(9) . . ?
 C77B C73B C74B 109.2(8) . . ?
 C73B C74B C56B 121.2(14) . . ?
 C75B C74B C56B 120.7(14) . . ?
 C75B C74B C73B 106.8(8) . . ?
 C59B C75B C76B 120.7(12) . . ?
 C74B C75B C59B 123.6(12) . . ?
 C74B C75B C76B 108.7(8) . . ?
 C62B C76B C75B 123.9(13) . . ?
 C62B C76B C77B 123.4(12) . . ?
 C77B C76B C75B 107.3(7) . . ?
 C73B C77B C76B 107.4(8) . . ?
 C73B C77B C78B 120.9(9) . . ?
 C76B C77B C78B 114.6(16) . . ?
 C64B C78B C67B 107.5(8) . . ?
 C64B C78B C77B 121.8(16) . . ?
 C67B C78B C77B 119.5(9) . . ?
 N1P Ni1P N2P 90.15(19) . . ?
 N3P Ni1P N1P 177.13(19) . . ?
 N3P Ni1P N2P 89.82(19) . . ?
 N3P Ni1P N4P 90.12(19) . . ?
 N4P Ni1P N1P 89.8(2) . . ?
 N4P Ni1P N2P 177.92(19) . . ?
 C1P N1P Ni1P 127.7(4) . . ?
 C1P N1P C18P 103.9(5) . . ?
 C18P N1P Ni1P 128.4(4) . . ?
 C3P N2P Ni1P 127.5(4) . . ?
 C6P N2P Ni1P 127.8(4) . . ?
 C6P N2P C3P 104.6(5) . . ?
 C8P N3P Ni1P 127.8(4) . . ?
 C8P N3P C11P 104.7(5) . . ?
 C11P N3P Ni1P 127.5(4) . . ?
 C13P N4P Ni1P 128.0(4) . . ?
 C13P N4P C16P 104.2(5) . . ?
 C16P N4P Ni1P 127.8(4) . . ?
 N1P C1P C20P 111.5(5) . . ?
 C2P C1P N1P 124.7(5) . . ?
 C2P C1P C20P 123.7(5) . . ?
 C3P C2P C1P 124.9(5) . . ?
 N2P C3P C4P 111.1(5) . . ?
 C2P C3P N2P 125.1(5) . . ?
 C2P C3P C4P 123.8(5) . . ?
 C3P C4P C23P 124.2(5) . . ?
 C5P C4P C3P 106.8(5) . . ?
 C5P C4P C23P 129.0(6) . . ?
 C4P C5P C6P 106.2(5) . . ?
 C4P C5P C25P 128.5(5) . . ?
 C6P C5P C25P 125.2(5) . . ?
 N2P C6P C5P 111.2(5) . . ?
 C7P C6P N2P 124.8(5) . . ?
 C7P C6P C5P 124.0(5) . . ?
 C6P C7P C8P 124.7(6) . . ?
 N3P C8P C9P 111.0(5) . . ?
 C7P C8P N3P 125.0(5) . . ?
 C7P C8P C9P 123.9(6) . . ?
 C8P C9P C27P 125.0(6) . . ?
 C10P C9P C8P 107.1(5) . . ?
 C10P C9P C27P 127.9(6) . . ?
 C9P C10P C11P 106.5(5) . . ?
 C9P C10P C29P 128.7(6) . . ?
 C11P C10P C29P 124.8(6) . . ?
 N3P C11P C10P 110.7(5) . . ?
 C12P C11P N3P 124.5(5) . . ?
 C12P C11P C10P 124.8(5) . . ?
 C11P C12P C13P 125.6(5) . . ?
 N4P C13P C14P 111.1(5) . . ?
 C12P C13P N4P 124.3(5) . . ?
 C12P C13P C14P 124.6(5) . . ?
 C13P C14P C31P 125.7(6) . . ?
 C15P C14P C13P 107.2(5) . . ?
 C15P C14P C31P 127.0(6) . . ?
 C14P C15P C16P 106.0(5) . . ?
 C14P C15P C33P 129.4(5) . . ?
 C16P C15P C33P 124.5(6) . . ?
 N4P C16P C15P 111.4(5) . . ?
 C17P C16P N4P 125.0(5) . . ?
 C17P C16P C15P 123.5(6) . . ?
 C18P C17P C16P 124.4(6) . . ?
 N1P C18P C19P 111.2(5) . . ?
 C17P C18P N1P 124.6(5) . . ?
 C17P C18P C19P 124.2(5) . . ?
 C18P C19P C35P 124.7(6) . . ?
 C20P C19P C18P 106.3(5) . . ?
 C20P C19P C35P 128.9(6) . . ?
 C1P C20P C21P 124.3(5) . . ?
 C19P C20P C1P 107.0(5) . . ?
 C19P C20P C21P 128.6(6) . . ?
 C20P C21P C22P 113.0(5) . . ?
 C4P C23P C24P 112.6(5) . . ?
 C5P C25P C26P 112.4(5) . . ?
 C9P C27P C28P 112.5(6) . . ?
 C10P C29P C30P 112.4(6) . . ?
 C32P C31P C14P 113.0(6) . . ?
 C15P C33P C34P 113.5(6) . . ?
 C19P C35P C36P 113.3(6) . . ?
 S2S C10S S1S 178.6(7) . . ?
 C2S C1S C6S 119.4(7) . . ?
 C1S C2S C3S 120.1(7) . . ?
 C2S C3S C4S 119.2(8) . . ?
 C5S C4S C3S 119.3(7) . . ?
 C4S C5S C6S 121.5(8) . . ?
 C5S C6S C1S 120.2(8) . . ?
 C9S C7S C8S 118.4(12) 3_556 . ?
 C9S C8S C7S 121.6(11) . . ?

_shelx_res_file
;
TITL 20210315Sc3NC84_0m_b.res in P2(1)/c
    thdy@d3h(5)-c78.res
    created by SHELXL-2018/1 at 20:32:14 on 31-May-2022
REM Old TITL 20210315Sc3NC84_0m in P2(1)/c
REM SHELXT solution in P2(1)/c: R1 0.284, Rweak 0.018, Alpha 0.057
REM <I/s> 0.488 for 525 systematic absences, Orientation as input
REM Formula found by SHELXT: C107 Dy2 N32 Ni S6
CELL 1.34139 17.6245 16.882 26.5278 90 106.699 90
ZERR 4 0.0013 0.0011 0.002 0 0.004 0
LATT 1
SYMM -X,0.5+Y,0.5-Z
SFAC C H Dy N Ni S Th
DISP C 0.015 0.007 57.748
DISP Dy -5.924 12.405 96625.971
DISP N 0.025 0.014 110.512
DISP Ni -1.341 3.29 25626.389
DISP S 0.292 0.425 3241.763
DISP Th -3.322 10.61 78346.35
UNIT 496 212 4 16 4 8 4
SADI C9A C1A C1A C6A C6A C7A C7A C8A C8A C9A
SADI C9A C6A C9A C7A C1A C7A C1A C8A C6A C8A
SADI C12A C13A C13A C14A C14A C3A C3A C2A C2A C12A
SADI C12A C14A C12A C3A C13A C3A C13A C2A C14A C2A
SADI C4A C17A C17A C18A C18A C19A C19A C5A C5A C4A
SADI C4A C18A C4A C19A C17A C19A C17A C5A C18A C5A
SADI C50A C51A C51A C30A C30A C29A C29A C28A C28A C50A
SADI C50A C30A C50A C29A C51A C29A C51A C28A C30A C28A
SADI C53A C54A C54A C34A C34A C33A C33A C32A C32A C53A
SADI C53A C34A C53A C33A C54A C33A C54A C32A C34A C32A
SADI C36A C35A C35A C57A C57A C58A C58A C37A C37A C36A
SADI C36A C57A C36A C58A C35A C58A C35A C37A C57A C37A
SADI C39A C60A C60A C61A C61A C41A C41A C40A C40A C39A
SADI C39A C61A C39A C41A C60A C41A C60A C40A C61A C40A
SADI C27A C26A C26A C25A C25A C46A C46A C47A C47A C27A
SADI C27A C25A C27A C46A C26A C46A C26A C47A C25A C47A
SADI C66A C65A C65A C64A C64A C78A C78A C67A C67A C66A
SADI C66A C64A C66A C78A C65A C78A C65A C67A C64A C67A
SADI C69A C68A C68A C72A C72A C71A C71A C70A C70A C69A
SADI C69A C72A C69A C71A C68A C71A C68A C70A C72A C70A
SADI C73A C77A C77A C76A C76A C75A C75A C74A C74A C73A
SADI C73A C76A C73A C75A C77A C75A C77A C74A C76A C74A
SADI C23A C22A C22A C42A C42A C43A C43A C44A C44A C23A
SADI C23A C42A C23A C43A C22A C43A C22A C44A C42A C44A
SADI C1A C2A C2A C3A C3A C4A C4A C5A C5A C6A C6A C1A
SADI C1A C3A C1A C5A C2A C4A C2A C6A C4A C6A C3A C5A
SADI C10A C11A C10A C9A C10A C26A
SADI C9A C11A C11A C26A C26A C9A
SADI C11A C10A C11A C12A C11A C29A
SADI C10A C12A C12A C29A C29A C10A
SADI C15A C14A C15A C16A C15A C33A
SADI C14A C16A C16A C33A C33A C14A
SADI C16A C15A C16A C17A C16A C36A
SADI C15A C17A C17A C36A C36A C15A
SADI C20A C21A C20A C19A C20A C40A
SADI C19A C21A C21A C40A C40A C19A
SADI C21A C20A C21A C22A C21A C7A
SADI C20A C22A C22A C7A C7A C20A
SADI C24A C23A C24A C25A C24A C8A
SADI C23A C25A C25A C8A C8A C23A
SADI C27A C29A C27A C50A C28A C26A C28A C47A
SADI C31A C30A C31A C32A C31A C13A
SADI C30A C32A C32A C13A C13A C30A
SADI C34A C36A C34A C57A C35A C33A C35A C54A
SADI C38A C37A C38A C39A C38A C18A
SADI C37A C39A C39A C18A C18A C37A
SADI C41A C43A C41A C22A C42A C40A C42A C61A
SADI C45A C44A C45A C46A C45A C65A
SADI C44A C46A C46A C65A C65A C44A
SADI C48A C47A C48A C49A C48A C66A
SADI C47A C49A C49A C66A C66A C47A
SADI C49A C48A C49A C50A C49A C69A
SADI C48A C50A C50A C69A C69A C48A
SADI C52A C51A C52A C53A C52A C70A
SADI C51A C53A C53A C70A C70A C51A
SADI C55A C54A C55A C56A C55A C71A
SADI C54A C56A C56A C71A C71A C54A
SADI C56A C55A C56A C57A C56A C74A
SADI C55A C57A C57A C74A C74A C57A
SADI C59A C58A C59A C60A C59A C75A
SADI C58A C60A C60A C75A C75A C58A
SADI C62A C61A C62A C63A C62A C76A
SADI C61A C63A C63A C76A C76A C61A
SADI C63A C62A C63A C64A C63A C43A
SADI C62A C64A C64A C43A C43A C62A
SADI C67A C68A C68A C72A C72A C73A C73A C77A C77A C78A C78A C67A
SADI C67A C72A C67A C77A C68A C73A C68A C78A C73A C78A C72A C77A
SADI C9B C1B C1B C6B C6B C7B C7B C8B C8B C9B
SADI C9B C6B C9B C7B C1B C7B C1B C8B C6B C8B
SADI C12B C13B C13B C14B C14B C3B C3B C2B C2B C12B
SADI C12B C14B C12B C3B C13B C3B C13B C2B C14B C2B
SADI C4B C17B C17B C18B C18B C19B C19B C5B C5B C4B
SADI C4B C18B C4B C19B C17B C19B C17B C5B C18B C5B
SADI C50B C51B C51B C30B C30B C29B C29B C28B C28B C50B
SADI C50B C30B C50B C29B C51B C29B C51B C28B C30B C28B
SADI C53B C54B C54B C34B C34B C33B C33B C32B C32B C53B
SADI C53B C34B C53B C33B C54B C33B C54B C32B C34B C32B
SADI C36B C35B C35B C57B C57B C58B C58B C37B C37B C36B
SADI C36B C57B C36B C58B C35B C58B C35B C37B C57B C37B
SADI C39B C60B C60B C61B C61B C41B C41B C40B C40B C39B
SADI C39B C61B C39B C41B C60B C41B C60B C40B C61B C40B
SADI C27B C26B C26B C25B C25B C46B C46B C47B C47B C27B
SADI C27B C25B C27B C46B C26B C46B C26B C47B C25B C47B
SADI C66B C65B C65B C64B C64B C78B C78B C67B C67B C66B
SADI C66B C64B C66B C78B C65B C78B C65B C67B C64B C67B
SADI C69B C68B C68B C72B C72B C71B C71B C70B C70B C69B
SADI C69B C72B C69B C71B C68B C71B C68B C70B C72B C70B
SADI C73B C77B C77B C76B C76B C75B C75B C74B C74B C73B
SADI C73B C76B C73B C75B C77B C75B C77B C74B C76B C74B
SADI C23B C22B C22B C42B C42B C43B C43B C44B C44B C23B
SADI C23B C42B C23B C43B C22B C43B C22B C44B C42B C44B
SADI C1B C2B C2B C3B C3B C4B C4B C5B C5B C6B C6B C1B
SADI C1B C3B C1B C5B C2B C4B C2B C6B C4B C6B C3B C5B
SADI C10B C11B C10B C9B C10B C26B
SADI C9B C11B C11B C26B C26B C9B
SADI C11B C10B C11B C12B C11B C29B
SADI C10B C12B C12B C29B C29B C10B
SADI C15B C14B C15B C16B C15B C33B
SADI C14B C16B C16B C33B C33B C14B
SADI C16B C15B C16B C17B C16B C36B
SADI C15B C17B C17B C36B C36B C15B
SADI C20B C21B C20B C19B C20B C40B
SADI C19B C21B C21B C40B C40B C19B
SADI C21B C20B C21B C22B C21B C7B
SADI C20B C22B C22B C7B C7B C20B
SADI C24B C23B C24B C25B C24B C8B
SADI C23B C25B C25B C8B C8B C23B
SADI C27B C29B C27B C50B C28B C26B C28B C47B
SADI C31B C30B C31B C32B C31B C13B
SADI C30B C32B C32B C13B C13B C30B
SADI C34B C36B C34B C57B C35B C33B C35B C54B
SADI C38B C37B C38B C39B C38B C18B
SADI C37B C39B C39B C18B C18B C37B
SADI C41B C43B C41B C22B C42B C40B C42B C61B
SADI C45B C44B C45B C46B C45B C65B
SADI C44B C46B C46B C65B C65B C44B
SADI C48B C47B C48B C49B C48B C66B
SADI C47B C49B C49B C66B C66B C47B
SADI C49B C48B C49B C50B C49B C69B
SADI C48B C50B C50B C69B C69B C48B
SADI C52B C51B C52B C53B C52B C70B
SADI C51B C53B C53B C70B C70B C51B
SADI C55B C54B C55B C56B C55B C71B
SADI C54B C56B C56B C71B C71B C54B
SADI C56B C55B C56B C57B C56B C74B
SADI C55B C57B C57B C74B C74B C57B
SADI C59B C58B C59B C60B C59B C75B
SADI C58B C60B C60B C75B C75B C58B
SADI C62B C61B C62B C63B C62B C76B
SADI C61B C63B C63B C76B C76B C61B
SADI C63B C62B C63B C64B C63B C43B
SADI C62B C64B C64B C43B C43B C62B
SADI C67B C68B C68B C72B C72B C73B C73B C77B C77B C78B C78B C67B
SADI C67B C72B C67B C77B C68B C73B C68B C78B C73B C78B C72B C77B
FLAT C22A C23A C42A C43A C44A
FLAT C64A C65A C66A C67A C78A
FLAT C68A C69A C70A C71A C72A
FLAT C73A C74A C75A C76A C77A
FLAT C25A C26A C27A C46A C47A
FLAT C39A C40A C41A C60A C61A
FLAT C35A C36A C37A C57A C58A
FLAT C32A C33A C34A C53A C54A
FLAT C28A C29A C30A C50A C51A
FLAT C1A C6A C7A C8A C9A
FLAT C2A C3A C12A C13A C14A
FLAT C4A C5A C17A C18A C19A
FLAT C22B C23B C42B C43B C44B
FLAT C64B C65B C66B C67B C78B
FLAT C68B C69B C70B C71B C72B
FLAT C73B C74B C75B C76B C77B
FLAT C25B C26B C27B C46B C47B
FLAT C39B C40B C41B C60B C61B
FLAT C35B C36B C37B C57B C58B
FLAT C32B C33B C34B C53B C54B
FLAT C28B C29B C30B C50B C51B
FLAT C1B C6B C7B C8B C9B
FLAT C2B C3B C12B C13B C14B
FLAT C4B C5B C17B C18B C19B
SIMU 0.005 0.01 2 C1A > C78A
SIMU 0.005 0.01 2 C1B > C78B
SIMU 0.005 0.01 2 Th1 > Th10
SIMU 0.005 0.01 2 Dy1 > Dy8
SUMP 1 0.000001 1 3 1 4 1 5 1 6 1 7 1 8 1 9 1 10 1 11 1 12
SUMP 1 0.000001 1 13 1 14 1 15 1 16 1 17 1 18 1 19 1 20

L.S. 10
PLAN  1
SIZE 0.12 0.08 0.06
TEMP -153.15
LIST 6
fmap 2
acta
OMIT 0 0 2
REM <olex2.extras>
REM <HklSrc "%.\\thdy@d3h(5)-c78.hkl">
REM </olex2.extras>

WGHT    0.107900   43.692799
FVAR       0.14338   0.51402   0.07191   0.05144   0.58058   0.09414   0.01114
FVAR       0.01374   0.05104   0.03176   0.05393   0.04030   0.05935   0.58933
FVAR       0.07971   0.08587   0.05334   0.03520   0.03999   0.05720
PART 3
TH1   7    0.270968    0.567932    0.745421    51.00000    0.03056    0.01774 =
         0.01725    0.00393    0.00271    0.00797
TH2   7    0.245071    0.560108    0.756901    91.00000    0.02207    0.02652 =
         0.02079    0.00073   -0.00238    0.00868
TH3   7    0.220093    0.523937    0.766148    41.00000    0.02148    0.02671 =
         0.02564   -0.00026    0.00233    0.00706
TH4   7    0.218643    0.488935    0.768599    31.00000    0.01731    0.02893 =
         0.02849    0.00294    0.00449    0.00663
TH5   7    0.220523    0.451609    0.766762    81.00000    0.02356    0.02989 =
         0.02672    0.00003    0.00172    0.00260
TH6   7    0.275408    0.402522    0.746048   101.00000    0.03536    0.03537 =
         0.02464   -0.00315   -0.00266   -0.00249
TH7   7    0.332240    0.410288    0.733284   121.00000    0.03885    0.03649 =
         0.02511   -0.01005    0.00155    0.00461
TH8   7    0.357135    0.452909    0.725305   111.00000    0.03385    0.04490 =
         0.02121   -0.00766    0.00767   -0.00007
TH9   7    0.397956    0.483215    0.739577    61.00000    0.03273    0.03625 =
         0.02725   -0.00329    0.01751   -0.00333
TH10  7    0.359605    0.516077    0.723820    71.00000    0.03705    0.04258 =
         0.02603   -0.00435    0.00623   -0.00073
DY1   3    0.406563    0.398185    0.843364   141.00000    0.02453    0.02283 =
         0.02111    0.00741    0.00330    0.00877
DY2   3    0.435551    0.420100    0.832301   131.00000    0.02023    0.02387 =
         0.03054    0.00346   -0.00071    0.00754
DY3   3    0.458227    0.461410    0.819638   151.00000    0.01853    0.02851 =
         0.03258    0.00328    0.00091    0.00587
DY4   3    0.462426    0.491185    0.814688   201.00000    0.01518    0.03542 =
         0.03601    0.01865    0.00160   -0.00895
DY5   3    0.399902    0.580227    0.842440   181.00000    0.04813    0.03469 =
         0.02801   -0.00356   -0.00321   -0.00834
DY6   3    0.346451    0.566884    0.855511   191.00000    0.04532    0.03648 =
         0.02735   -0.00890    0.00499    0.00400
DY7   3    0.313915    0.518942    0.864878   171.00000    0.04208    0.04326 =
         0.02305   -0.00641    0.01080    0.00364
DY8   3    0.271065    0.491656    0.848772   161.00000    0.04063    0.03101 =
         0.02724   -0.00067    0.01935   -0.00045

PART 0
PART 1
C1A   1    0.164698    0.665585    0.735333    21.00000    0.07624    0.04769 =
         0.07413    0.00583    0.00411    0.01942
C2A   1    0.141201    0.609178    0.694260    21.00000    0.07414    0.05493 =
         0.07011    0.00843   -0.00749    0.01223
C3A   1    0.189725    0.597060    0.660178    21.00000    0.08088    0.05262 =
         0.06012    0.01256   -0.00521    0.00104
C4A   1    0.258837    0.643460    0.665221    21.00000    0.08712    0.04948 =
         0.06000    0.01656    0.00724   -0.00433
C5A   1    0.283224    0.698812    0.707569    21.00000    0.08523    0.03814 =
         0.06828    0.01564    0.00809   -0.00624
C6A   1    0.235095    0.710111    0.742112    21.00000    0.08442    0.03738 =
         0.07240    0.00588    0.00469    0.01130
C7A   1    0.272922    0.714443    0.796990    21.00000    0.08746    0.03244 =
         0.07337   -0.00559    0.01165    0.01456
C8A   1    0.223414    0.673801    0.823070    21.00000    0.08126    0.04202 =
         0.07160   -0.00811    0.02142    0.02283
C9A   1    0.159420    0.640836    0.785581    21.00000    0.07096    0.04864 =
         0.07297   -0.00069    0.01973    0.02573
C10A  1    0.124478    0.564932    0.797037    21.00000    0.06000    0.05888 =
         0.07375    0.00247    0.02542    0.01984
C11A  1    0.102234    0.507182    0.754566    21.00000    0.05611    0.06337 =
         0.07892    0.00777    0.01009    0.00502
C12A  1    0.112132    0.532524    0.704119    21.00000    0.06366    0.06255 =
         0.07203    0.01031   -0.00751    0.00556
C13A  1    0.140851    0.475466    0.675571    21.00000    0.07251    0.06015 =
         0.06589    0.00045   -0.01695   -0.00403
C14A  1    0.190586    0.513969    0.650131    21.00000    0.08170    0.05935 =
         0.05506    0.00361   -0.01186    0.00083
C15A  1    0.259377    0.475781    0.639422    21.00000    0.08714    0.05921 =
         0.04793   -0.00262    0.00419    0.00121
C16A  1    0.328101    0.522284    0.645360    21.00000    0.08731    0.05885 =
         0.04800    0.00789    0.02427   -0.00121
C17A  1    0.327274    0.605324    0.660709    21.00000    0.08936    0.05385 =
         0.05555    0.02009    0.02032   -0.00755
C18A  1    0.394750    0.639706    0.697468    21.00000    0.08894    0.05129 =
         0.06520    0.01958    0.02729   -0.01947
C19A  1    0.366044    0.694380    0.728234    21.00000    0.08592    0.03940 =
         0.07275    0.01900    0.02040   -0.01696
C20A  1    0.404109    0.707481    0.783695    21.00000    0.08342    0.03268 =
         0.07408    0.00858    0.01464   -0.02521
C21A  1    0.355898    0.716059    0.817295    21.00000    0.09121    0.03201 =
         0.07395   -0.00670    0.00624   -0.00670
C22A  1    0.386411    0.692792    0.871408    21.00000    0.09394    0.04052 =
         0.06670   -0.01700    0.00540   -0.00740
C23A  1    0.335601    0.654718    0.899513    21.00000    0.09393    0.04743 =
         0.06086   -0.02145    0.01222    0.00564
C24A  1    0.253146    0.643936    0.875532    21.00000    0.08313    0.04794 =
         0.06325   -0.01512    0.02718    0.01733
C25A  1    0.215888    0.576504    0.888908    21.00000    0.07421    0.05785 =
         0.06050   -0.00674    0.03440    0.01599
C26A  1    0.150895    0.536387    0.850483    21.00000    0.06313    0.05835 =
         0.06917   -0.00014    0.03638    0.01401
C27A  1    0.157899    0.450359    0.861002    21.00000    0.05848    0.05909 =
         0.06708    0.01289    0.03922    0.00167
C28A  1    0.139240    0.400095    0.821069    21.00000    0.05144    0.05599 =
         0.07806    0.01751    0.03126   -0.01457
C29A  1    0.108194    0.425643    0.767440    21.00000    0.05038    0.05997 =
         0.07992    0.01141    0.01449   -0.01222
C30A  1    0.132484    0.367659    0.735259    21.00000    0.06227    0.05579 =
         0.08343    0.00094    0.00048   -0.01949
C31A  1    0.151847    0.390056    0.689441    21.00000    0.07091    0.05426 =
         0.06929   -0.00877   -0.01083   -0.01423
C32A  1    0.214388    0.352213    0.674537    21.00000    0.08172    0.05010 =
         0.06327   -0.01685   -0.00238   -0.01233
C33A  1    0.266227    0.393031    0.649429    21.00000    0.08805    0.05824 =
         0.05432   -0.01562    0.00614   -0.00179
C34A  1    0.344546    0.358280    0.667264    21.00000    0.08756    0.05298 =
         0.05510   -0.02015    0.02500    0.00637
C35A  1    0.411300    0.401506    0.673220    21.00000    0.08427    0.06212 =
         0.06157   -0.01010    0.03622    0.01204
C36A  1    0.406288    0.486347    0.661889    21.00000    0.08442    0.06489 =
         0.05779   -0.00012    0.03922    0.00103
C37A  1    0.474321    0.524074    0.698829    21.00000    0.08093    0.07028 =
         0.07216    0.00800    0.04151   -0.00369
C38A  1    0.466134    0.598693    0.718265    21.00000    0.07876    0.05977 =
         0.07430    0.01537    0.03734   -0.02175
C39A  1    0.510973    0.617917    0.770286    21.00000    0.06928    0.05469 =
         0.08166    0.00879    0.03118   -0.03042
C40A  1    0.479678    0.670427    0.801616    21.00000    0.07832    0.04704 =
         0.08055    0.00259    0.01728   -0.03374
C41A  1    0.507231    0.646183    0.855575    21.00000    0.07298    0.04985 =
         0.07522   -0.00667    0.00776   -0.03285
C42A  1    0.463822    0.655817    0.888275    21.00000    0.08786    0.04862 =
         0.06740   -0.01528    0.00056   -0.02021
C43A  1    0.462103    0.593483    0.926167    21.00000    0.08847    0.05102 =
         0.05611   -0.01397   -0.00376   -0.01116
C44A  1    0.382755    0.596793    0.935197    21.00000    0.09450    0.05280 =
         0.05175   -0.01727    0.00767    0.00265
C45A  1    0.346955    0.523505    0.944272    21.00000    0.08773    0.05549 =
         0.04479   -0.00571    0.02195    0.00762
C46A  1    0.262763    0.515256    0.923930    21.00000    0.08104    0.06090 =
         0.05402    0.00053    0.03604    0.00820
C47A  1    0.226916    0.438242    0.906755    21.00000    0.07263    0.06163 =
         0.06092    0.01363    0.04001    0.00386
C48A  1    0.274489    0.369275    0.906052    21.00000    0.07201    0.05138 =
         0.05966    0.02540    0.04379    0.00083
C49A  1    0.250865    0.314162    0.863412    21.00000    0.06489    0.04014 =
         0.07368    0.02783    0.03473   -0.01495
C50A  1    0.180342    0.327626    0.821103    21.00000    0.05950    0.04635 =
         0.08322    0.01765    0.02784   -0.02360
C51A  1    0.180160    0.309965    0.767869    21.00000    0.06321    0.04263 =
         0.08406    0.00562    0.01250   -0.02622
C52A  1    0.243446    0.272003    0.754759    21.00000    0.07104    0.03027 =
         0.07840   -0.00366    0.01497   -0.01740
C53A  1    0.260187    0.291027    0.707342    21.00000    0.07616    0.03604 =
         0.06733   -0.02095    0.01097   -0.00781
C54A  1    0.340719    0.296331    0.704352    21.00000    0.08425    0.04225 =
         0.06675   -0.02322    0.02412    0.00531
C55A  1    0.406576    0.281934    0.747571    21.00000    0.07681    0.03722 =
         0.07471   -0.01769    0.03064    0.01903
C56A  1    0.477515    0.327269    0.755842    21.00000    0.07110    0.05340 =
         0.07947   -0.01297    0.03802    0.02783
C57A  1    0.480554    0.387659    0.718442    21.00000    0.07582    0.06557 =
         0.07461   -0.00793    0.04260    0.01889
C58A  1    0.522103    0.463181    0.731540    21.00000    0.07116    0.07346 =
         0.07986    0.00434    0.04268    0.00762
C59A  1    0.560710    0.478125    0.787073    21.00000    0.06132    0.07212 =
         0.08668    0.00296    0.03410   -0.00044
C60A  1    0.559001    0.558902    0.805931    21.00000    0.06166    0.06661 =
         0.08419    0.00558    0.02615   -0.02229
C61A  1    0.554578    0.574111    0.857614    21.00000    0.06534    0.06222 =
         0.08152   -0.00101    0.00874   -0.02582
C62A  1    0.554159    0.508483    0.893632    21.00000    0.06689    0.06291 =
         0.07648   -0.00243   -0.00090   -0.01012
C63A  1    0.504489    0.519855    0.929423    21.00000    0.07907    0.05866 =
         0.06187   -0.00447   -0.00560   -0.00662
C64A  1    0.471199    0.448943    0.943612    21.00000    0.08182    0.05315 =
         0.05767    0.00886    0.00037    0.00037
C65A  1    0.394992    0.452816    0.948267    21.00000    0.08668    0.05380 =
         0.04856    0.00928    0.01543    0.00491
C66A  1    0.358766    0.378301    0.933171    21.00000    0.08320    0.04889 =
         0.05426    0.02065    0.02714    0.00500
C67A  1    0.414204    0.327424    0.920962    21.00000    0.07659    0.04175 =
         0.06779    0.01729    0.01810    0.00384
C68A  1    0.389342    0.272648    0.879626    21.00000    0.06960    0.03181 =
         0.07390    0.01464    0.02459   -0.00112
C69A  1    0.310576    0.268785    0.849632    21.00000    0.07170    0.02845 =
         0.07576    0.01864    0.02561   -0.00872
C70A  1    0.309643    0.251858    0.797372    21.00000    0.07302    0.02277 =
         0.07819    0.00585    0.02409   -0.00720
C71A  1    0.387442    0.252363    0.794594    21.00000    0.07360    0.02742 =
         0.07981   -0.00270    0.02510    0.01005
C72A  1    0.436396    0.257863    0.845806    21.00000    0.07293    0.03631 =
         0.08106    0.00333    0.02204    0.01164
C73A  1    0.504917    0.304714    0.849997    21.00000    0.06666    0.04944 =
         0.08546    0.00407    0.02264    0.02074
C74A  1    0.527016    0.338326    0.807602    21.00000    0.06635    0.06080 =
         0.08949   -0.00382    0.02804    0.02567
C75A  1    0.563403    0.412268    0.824356    21.00000    0.05741    0.06758 =
         0.08691   -0.00201    0.02533    0.01322
C76A  1    0.561498    0.426796    0.875769    21.00000    0.06004    0.06207 =
         0.08316    0.00289    0.00810    0.00612
C77A  1    0.528706    0.357768    0.892282    21.00000    0.06831    0.05169 =
         0.08169    0.00800    0.00670    0.01270
C78A  1    0.484276    0.371088    0.926536    21.00000    0.07598    0.04821 =
         0.07024    0.01490    0.00541    0.00486

PART 0
PART 2
C1B   1    0.128098    0.587948    0.689564   -21.00000    0.07123    0.08113 =
         0.06355   -0.00515    0.00018    0.00712
C2B   1    0.177258    0.579318    0.655792   -21.00000    0.07888    0.08135 =
         0.05045   -0.00425    0.00002    0.00337
C3B   1    0.240548    0.631975    0.659769   -21.00000    0.08508    0.07359 =
         0.04640    0.00099    0.00575    0.00013
C4B   1    0.261602    0.688347    0.701703   -21.00000    0.09009    0.06436 =
         0.05887    0.00130    0.00543    0.00190
C5B   1    0.214170    0.695155    0.736639   -21.00000    0.08498    0.06419 =
         0.06525   -0.00345    0.00350    0.00917
C6B   1    0.146699    0.645868    0.729241   -21.00000    0.07411    0.07406 =
         0.06774   -0.00725    0.00580    0.01320
C7B   1    0.135034    0.614061    0.775177   -21.00000    0.06741    0.07462 =
         0.07006   -0.01173    0.01589    0.01391
C8B   1    0.104764    0.537246    0.763355   -21.00000    0.06095    0.08278 =
         0.07349   -0.01228    0.01486    0.00431
C9B   1    0.109448    0.516715    0.710790   -21.00000    0.06264    0.08412 =
         0.06810   -0.00734    0.00320    0.00204
C10B  1    0.125171    0.441092    0.694468   -21.00000    0.06810    0.08448 =
         0.06426   -0.01367   -0.00122   -0.00985
C11B  1    0.174922    0.435105    0.661389   -21.00000    0.07472    0.08283 =
         0.04763   -0.01914   -0.00321   -0.00703
C12B  1    0.200899    0.503496    0.644286   -21.00000    0.07853    0.08444 =
         0.04071   -0.01016   -0.00085   -0.00135
C13B  1    0.279644    0.509099    0.639256   -21.00000    0.07918    0.07879 =
         0.03261   -0.00493    0.01513   -0.00269
C14B  1    0.304004    0.587877    0.652278   -21.00000    0.08114    0.07302 =
         0.03622    0.00642    0.01923   -0.00691
C15B  1    0.386418    0.603450    0.678353   -21.00000    0.07999    0.07348 =
         0.04700    0.00925    0.02967   -0.01656
C16B  1    0.405684    0.663196    0.719034   -21.00000    0.08253    0.06610 =
         0.06019    0.00949    0.02602   -0.02269
C17B  1    0.340637    0.703405    0.730301   -21.00000    0.09038    0.06061 =
         0.06412    0.00563    0.01377   -0.00901
C18B  1    0.343755    0.720427    0.783605   -21.00000    0.09081    0.05242 =
         0.06186   -0.00566    0.01117   -0.00689
C19B  1    0.265469    0.714576    0.787040   -21.00000    0.08933    0.05589 =
         0.06227   -0.01096    0.01091    0.00942
C20B  1    0.251753    0.685073    0.834196   -21.00000    0.08436    0.05903 =
         0.05978   -0.02211    0.01748    0.01242
C21B  1    0.183291    0.633585    0.828282   -21.00000    0.06957    0.06726 =
         0.06165   -0.02259    0.02716    0.01811
C22B  1    0.186125    0.575961    0.868912   -21.00000    0.07154    0.07423 =
         0.05756   -0.02249    0.03469    0.00810
C23B  1    0.151742    0.495807    0.853646   -21.00000    0.06833    0.08042 =
         0.06387   -0.01092    0.03861   -0.00463
C24B  1    0.113603    0.475959    0.800301   -21.00000    0.05961    0.08279 =
         0.07070   -0.00777    0.02969   -0.00810
C25B  1    0.121241    0.398473    0.782902   -21.00000    0.06303    0.08156 =
         0.07269   -0.00594    0.02498   -0.02511
C26B  1    0.127093    0.381184    0.729680   -21.00000    0.06950    0.08246 =
         0.07292   -0.01219    0.00703   -0.02380
C27B  1    0.179562    0.313564    0.733893   -21.00000    0.07740    0.06999 =
         0.06725   -0.01532    0.00999   -0.02757
C28B  1    0.223941    0.307310    0.703826   -21.00000    0.08583    0.06849 =
         0.05927   -0.02653    0.00757   -0.01840
C29B  1    0.222295    0.367756    0.664209   -21.00000    0.08390    0.07674 =
         0.04950   -0.02578    0.00371   -0.01249
C30B  1    0.302313    0.370331    0.656898   -21.00000    0.08403    0.07561 =
         0.04605   -0.02703    0.01634    0.00008
C31B  1    0.329717    0.443715    0.645424   -21.00000    0.07972    0.07983 =
         0.03768   -0.01502    0.02621   -0.00046
C32B  1    0.411973    0.459054    0.665718   -21.00000    0.07362    0.08310 =
         0.04312   -0.00859    0.03959   -0.00108
C33B  1    0.441578    0.541403    0.681787   -21.00000    0.06926    0.08324 =
         0.04712    0.00232    0.03849   -0.00972
C34B  1    0.514371    0.533523    0.729321   -21.00000    0.05954    0.08486 =
         0.05620   -0.00135    0.03939   -0.01429
C35B  1    0.527129    0.582698    0.764833   -21.00000    0.05920    0.07902 =
         0.06318   -0.00076    0.02879   -0.02761
C36B  1    0.476117    0.653848    0.761391   -21.00000    0.07013    0.06618 =
         0.06204    0.00480    0.02708   -0.03425
C37B  1    0.480213    0.676163    0.817471   -21.00000    0.07456    0.06458 =
         0.06811   -0.00809    0.01237   -0.03330
C38B  1    0.412963    0.706572    0.829009   -21.00000    0.08403    0.05666 =
         0.06507   -0.01483    0.01223   -0.01996
C39B  1    0.398493    0.685125    0.877625   -21.00000    0.08674    0.05684 =
         0.05440   -0.02775    0.00650   -0.01468
C40B  1    0.316843    0.675500    0.879791   -21.00000    0.08635    0.05752 =
         0.05218   -0.03144    0.01476    0.00142
C41B  1    0.316522    0.612899    0.918707   -21.00000    0.08518    0.06366 =
         0.04092   -0.03242    0.02391   -0.00373
C42B  1    0.257359    0.567244    0.913700   -21.00000    0.08026    0.07316 =
         0.04749   -0.02452    0.03317    0.00132
C43B  1    0.268669    0.481523    0.926685   -21.00000    0.08042    0.07419 =
         0.04155   -0.01312    0.03831   -0.00825
C44B  1    0.200881    0.439065    0.889028   -21.00000    0.07757    0.08093 =
         0.05751   -0.00636    0.03884   -0.01283
C45B  1    0.212483    0.365168    0.870233   -21.00000    0.08152    0.07372 =
         0.06002    0.00035    0.03666   -0.02515
C46B  1    0.171787    0.344167    0.818786   -21.00000    0.07384    0.07287 =
         0.07134   -0.00042    0.02850   -0.03100
C47B  1    0.205799    0.289705    0.788357   -21.00000    0.07982    0.06397 =
         0.06712   -0.00427    0.01881   -0.03033
C48B  1    0.284247    0.259981    0.810208   -21.00000    0.08794    0.05685 =
         0.06157   -0.00318    0.01756   -0.01980
C49B  1    0.334816    0.251585    0.776268   -21.00000    0.08947    0.05773 =
         0.06554   -0.01520    0.01677   -0.00706
C50B  1    0.303009    0.274497    0.721352   -21.00000    0.08939    0.06232 =
         0.06034   -0.02679    0.01806   -0.00905
C51B  1    0.352478    0.314831    0.693132   -21.00000    0.08864    0.07075 =
         0.05749   -0.02819    0.02156    0.00175
C52B  1    0.432497    0.331814    0.717227   -21.00000    0.08072    0.07603 =
         0.06054   -0.02005    0.03175    0.01382
C53B  1    0.464865    0.401078    0.701147   -21.00000    0.07111    0.08466 =
         0.05420   -0.01101    0.04109    0.00823
C54B  1    0.526139    0.446810    0.742618   -21.00000    0.06053    0.08985 =
         0.06159   -0.00317    0.04039    0.00386
C55B  1    0.556292    0.421032    0.795114   -21.00000    0.05946    0.08681 =
         0.06809   -0.00426    0.02657    0.00722
C56B  1    0.572504    0.478880    0.836062   -21.00000    0.05156    0.08453 =
         0.06373   -0.00501    0.01495   -0.00724
C57B  1    0.560751    0.560676    0.821720   -21.00000    0.05131    0.07972 =
         0.06236   -0.00744    0.01745   -0.02745
C58B  1    0.529338    0.619231    0.853292   -21.00000    0.05998    0.06835 =
         0.06301   -0.01293    0.00399   -0.03578
C59B  1    0.513738    0.593224    0.900276   -21.00000    0.06692    0.06748 =
         0.05055   -0.02011   -0.00726   -0.02806
C60B  1    0.448323    0.628239    0.914364   -21.00000    0.08272    0.06415 =
         0.04698   -0.02773   -0.00238   -0.02306
C61B  1    0.397722    0.582413    0.938538   -21.00000    0.08779    0.07053 =
         0.03725   -0.02561    0.00578   -0.01219
C62B  1    0.411637    0.500397    0.948780   -21.00000    0.08318    0.07505 =
         0.03104   -0.01113    0.00723   -0.01323
C63B  1    0.345622    0.450714    0.944486   -21.00000    0.08576    0.07489 =
         0.03314   -0.00247    0.02498   -0.01120
C64B  1    0.352033    0.370469    0.930901   -21.00000    0.09132    0.07239 =
         0.04220    0.00544    0.02161   -0.01183
C65B  1    0.287042    0.331200    0.892789   -21.00000    0.09077    0.06861 =
         0.05285    0.00473    0.02588   -0.01918
C66B  1    0.321569    0.277125    0.864775   -21.00000    0.09179    0.06226 =
         0.05545    0.00224    0.01779   -0.01390
C67B  1    0.406061    0.281623    0.884523   -21.00000    0.08847    0.06792 =
         0.05627    0.00111    0.01294   -0.00303
C68B  1    0.458960    0.273037    0.852278   -21.00000    0.08518    0.07019 =
         0.06557   -0.00330    0.01061    0.00664
C69B  1    0.420846    0.263386    0.798491   -21.00000    0.08631    0.06565 =
         0.06648   -0.01071    0.01843    0.00978
C70B  1    0.466165    0.305760    0.769736   -21.00000    0.07944    0.07343 =
         0.06643   -0.01381    0.02701    0.01666
C71B  1    0.528411    0.345866    0.806752   -21.00000    0.07178    0.08247 =
         0.07209   -0.00686    0.02038    0.01644
C72B  1    0.525604    0.323911    0.858463   -21.00000    0.07296    0.07704 =
         0.06388   -0.00439    0.00919    0.01229
C73B  1    0.542514    0.381646    0.899013   -21.00000    0.07060    0.07916 =
         0.05766   -0.00228   -0.00100    0.00381
C74B  1    0.565457    0.459052    0.887643   -21.00000    0.05784    0.07980 =
         0.05631   -0.00621   -0.00224   -0.00500
C75B  1    0.530886    0.513109    0.915516   -21.00000    0.06438    0.07713 =
         0.04589   -0.01064   -0.00828   -0.01519
C76B  1    0.481903    0.469890    0.940596   -21.00000    0.07395    0.07432 =
         0.03777   -0.00494   -0.00688   -0.01190
C77B  1    0.494400    0.387744    0.933489   -21.00000    0.07717    0.07655 =
         0.04867    0.00030   -0.00197   -0.00391
C78B  1    0.425101    0.339041    0.926142   -21.00000    0.08565    0.07239 =
         0.05008    0.00429    0.00907   -0.00692

PART 0
PART 4
NI1P  5    0.085503    0.480436    0.548541    11.00000    0.01175    0.01931 =
         0.01275    0.00002    0.00369    0.00080
N1P   4    0.024793    0.398612    0.572575    11.00000    0.01244    0.02177 =
         0.01887   -0.00193    0.00414    0.00037
N2P   4    0.020312    0.563230    0.567720    11.00000    0.01244    0.02184 =
         0.01208    0.00006    0.00151   -0.00086
N3P   4    0.149820    0.562436    0.528098    11.00000    0.01336    0.02419 =
         0.01525    0.00154    0.00532    0.00302
N4P   4    0.153142    0.398031    0.532012    11.00000    0.01448    0.02702 =
         0.01169   -0.00274    0.00372    0.00197
C1P   1   -0.037154    0.409360    0.593974    11.00000    0.01355    0.02581 =
         0.01850   -0.00031    0.00515    0.00052
C2P   1   -0.068059    0.481876    0.601529    11.00000    0.01546    0.02683 =
         0.01602   -0.00060    0.00611   -0.00100
AFIX  43
H2P   2   -0.111664    0.482211    0.615842    11.00000   -1.20000
AFIX   0
C3P   1   -0.040791    0.553110    0.590019    11.00000    0.01284    0.02637 =
         0.01388    0.00067    0.00369    0.00373
C4P   1   -0.070819    0.628505    0.601538    11.00000    0.01824    0.02859 =
         0.01562    0.00113    0.00354    0.00089
C5P   1   -0.028628    0.685305    0.585493    11.00000    0.01931    0.02347 =
         0.01891   -0.00075    0.00307    0.00557
C6P   1    0.028154    0.643962    0.564655    11.00000    0.01536    0.02434 =
         0.01721    0.00100    0.00062    0.00258
C7P   1    0.083192    0.681168    0.545575    11.00000    0.02005    0.02167 =
         0.02423    0.00405    0.00571    0.00237
AFIX  43
H7P   2    0.081567    0.737361    0.543670    11.00000   -1.20000
AFIX   0
C8P   1    0.140404    0.643212    0.529043    11.00000    0.01744    0.02636 =
         0.01789    0.00213    0.00276   -0.00283
C9P   1    0.201127    0.683731    0.511853    11.00000    0.02188    0.02644 =
         0.02661    0.00235    0.00554   -0.00437
C10P  1    0.248278    0.627354    0.500532    11.00000    0.01874    0.03091 =
         0.02352    0.00691    0.00875   -0.00040
C11P  1    0.216283    0.551592    0.510511    11.00000    0.01793    0.03088 =
         0.01323    0.00168    0.00478    0.00152
C12P  1    0.247063    0.479790    0.503806    11.00000    0.01918    0.03643 =
         0.01492   -0.00126    0.01032    0.00266
AFIX  43
H12P  2    0.291964    0.479512    0.490790    11.00000   -1.20000
AFIX   0
C13P  1    0.218836    0.407755    0.514224    11.00000    0.01790    0.02754 =
         0.01626   -0.00195    0.00577    0.00050
C14P  1    0.253802    0.332506    0.508241    11.00000    0.02148    0.03180 =
         0.02033   -0.00476    0.00909    0.00701
C15P  1    0.209401    0.275568    0.522205    11.00000    0.02126    0.03186 =
         0.01749   -0.00808    0.00586    0.00240
C16P  1    0.147377    0.316835    0.537296    11.00000    0.02098    0.02352 =
         0.01553   -0.00218    0.00085    0.00423
C17P  1    0.091299    0.279117    0.555764    11.00000    0.01835    0.02349 =
         0.02297   -0.00353    0.00147   -0.00004
AFIX  43
H17P  2    0.091794    0.222856    0.556542    11.00000   -1.20000
AFIX   0
C18P  1    0.034867    0.317352    0.573082    11.00000    0.01830    0.01726 =
         0.02340   -0.00353    0.00144   -0.00305
C19P  1   -0.020484    0.277896    0.595640    11.00000    0.01936    0.02313 =
         0.02655   -0.00283    0.00383   -0.00661
C20P  1   -0.064888    0.335483    0.608429    11.00000    0.01862    0.02580 =
         0.01953    0.00099    0.00550   -0.00460
C21P  1   -0.129364    0.327591    0.635404    11.00000    0.02440    0.03318 =
         0.03691    0.00212    0.01729   -0.00712
AFIX  23
H21A  2   -0.151662    0.273410    0.629550    11.00000   -1.20000
H21B  2   -0.172494    0.365303    0.619204    11.00000   -1.20000
AFIX   0
C22P  1   -0.100003    0.343361    0.694263    11.00000    0.03779    0.04152 =
         0.03353    0.00250    0.01892   -0.00439
AFIX 137
H22A  2   -0.077952    0.396977    0.700374    11.00000   -1.50000
H22B  2   -0.058880    0.304737    0.710819    11.00000   -1.50000
H22C  2   -0.144253    0.338531    0.709529    11.00000   -1.50000
AFIX   0
C23P  1   -0.134903    0.637753    0.628188    11.00000    0.02586    0.03069 =
         0.03052    0.00460    0.01778    0.01182
AFIX  23
H23A  2   -0.176903    0.598100    0.613720    11.00000   -1.20000
H23B  2   -0.158860    0.691018    0.620257    11.00000   -1.20000
AFIX   0
C24P  1   -0.104106    0.627337    0.688050    11.00000    0.04331    0.04000 =
         0.02846   -0.00134    0.02061    0.00927
AFIX 137
H24A  2   -0.083195    0.573579    0.696197    11.00000   -1.50000
H24B  2   -0.147547    0.635896    0.703649    11.00000   -1.50000
H24C  2   -0.061895    0.665881    0.702555    11.00000   -1.50000
AFIX   0
C25P  1   -0.033803    0.773472    0.590504    11.00000    0.02619    0.02390 =
         0.03262    0.00162    0.00957    0.00357
AFIX  23
H25A  2   -0.088323    0.787899    0.590329    11.00000   -1.20000
H25B  2   -0.022959    0.798979    0.559686    11.00000   -1.20000
AFIX   0
C26P  1    0.024555    0.805084    0.640756    11.00000    0.04020    0.02862 =
         0.04718   -0.00664    0.00810    0.00056
AFIX 137
H26A  2    0.078837    0.794149    0.640023    11.00000   -1.50000
H26B  2    0.014984    0.779014    0.671369    11.00000   -1.50000
H26C  2    0.017298    0.862375    0.643126    11.00000   -1.50000
AFIX   0
C27P  1    0.209210    0.772419    0.509011    11.00000    0.03173    0.02826 =
         0.05096    0.00557    0.02037   -0.00382
AFIX  23
H27A  2    0.155972    0.796081    0.494582    11.00000   -1.20000
H27B  2    0.240694    0.785167    0.484599    11.00000   -1.20000
AFIX   0
C28P  1    0.249062    0.809213    0.562674    11.00000    0.04239    0.03674 =
         0.08117   -0.00718    0.01293   -0.01400
AFIX 137
H28A  2    0.248355    0.867057    0.559460    11.00000   -1.50000
H28B  2    0.303997    0.790743    0.575277    11.00000   -1.50000
H28C  2    0.220413    0.793456    0.587731    11.00000   -1.50000
AFIX   0
C29P  1    0.321093    0.637491    0.482715    11.00000    0.02714    0.03769 =
         0.03850    0.00933    0.01708   -0.00294
AFIX  23
H29A  2    0.315568    0.686031    0.461017    11.00000   -1.20000
H29B  2    0.325862    0.591881    0.460365    11.00000   -1.20000
AFIX   0
C30P  1    0.396427    0.643549    0.528834    11.00000    0.02098    0.09569 =
         0.06038    0.01030    0.01622   -0.00622
AFIX 137
H30A  2    0.442468    0.648489    0.515343    11.00000   -1.50000
H30B  2    0.401940    0.595836    0.550633    11.00000   -1.50000
H30C  2    0.393171    0.690208    0.550093    11.00000   -1.50000
AFIX   0
C31P  1    0.328391    0.320663    0.491971    11.00000    0.02743    0.04095 =
         0.03210   -0.00521    0.01979    0.00745
AFIX  23
H31A  2    0.323583    0.270994    0.471450    11.00000   -1.20000
H31B  2    0.333804    0.364909    0.468755    11.00000   -1.20000
AFIX   0
C32P  1    0.401257    0.316614    0.537643    11.00000    0.01827    0.11300 =
         0.06125   -0.00126    0.01606   -0.00065
AFIX 137
H32A  2    0.447408    0.307000    0.524895    11.00000   -1.50000
H32B  2    0.396059    0.273351    0.561059    11.00000   -1.50000
H32C  2    0.408147    0.366832    0.556963    11.00000   -1.50000
AFIX   0
C33P  1    0.220899    0.187518    0.524934    11.00000    0.03319    0.02819 =
         0.03629   -0.01051    0.01150    0.00761
AFIX  23
H33A  2    0.255435    0.172474    0.502925    11.00000   -1.20000
H33B  2    0.168931    0.161532    0.509952    11.00000   -1.20000
AFIX   0
C34P  1    0.257600    0.156662    0.580745    11.00000    0.04182    0.03550 =
         0.04978    0.00773    0.00372    0.01119
AFIX 137
H34A  2    0.265404    0.099278    0.579687    11.00000   -1.50000
H34B  2    0.222153    0.168315    0.602279    11.00000   -1.50000
H34C  2    0.308798    0.182588    0.596089    11.00000   -1.50000
AFIX   0
C35P  1   -0.022610    0.189611    0.604600    11.00000    0.03304    0.02181 =
         0.04584   -0.00056    0.01443   -0.00633
AFIX  23
H35A  2   -0.010897    0.161680    0.574880    11.00000   -1.20000
H35B  2   -0.076737    0.174419    0.604890    11.00000   -1.20000
AFIX   0
C36P  1    0.036268    0.162426    0.656003    11.00000    0.05013    0.02820 =
         0.06975    0.01385    0.01076    0.00077
AFIX 137
H36A  2    0.090392    0.172602    0.654650    11.00000   -1.50000
H36B  2    0.029461    0.105584    0.660819    11.00000   -1.50000
H36C  2    0.026724    0.191654    0.685516    11.00000   -1.50000
AFIX   0

S1S   6    0.233109    0.899042    0.695818    11.00000    0.09256    0.04795 =
         0.08655   -0.01781    0.02500   -0.01992
S2S   6    0.248481    1.079575    0.712030    11.00000    0.08006    0.03922 =
         0.07131    0.00423    0.03147    0.00674
C10S  1    0.239811    0.989722    0.703525    11.00000    0.03833    0.05733 =
         0.04332    0.00016    0.01339   -0.00299
C1S   1    0.667696    0.415440    0.651737    11.00000    0.05675    0.02197 =
         0.04670    0.00728    0.01883    0.01027
AFIX  43
H1S   2    0.693399    0.369402    0.669157    11.00000   -1.20000
AFIX   0
C2S   1    0.591322    0.411545    0.620636    11.00000    0.05015    0.03463 =
         0.06111   -0.00226    0.03551   -0.00435
AFIX  43
H2S   2    0.563763    0.362493    0.616034    11.00000   -1.20000
AFIX   0
C3S   1    0.553385    0.479834    0.595428    11.00000    0.03423    0.04861 =
         0.07061    0.00438    0.02699    0.00195
AFIX  43
H3S   2    0.501260    0.476816    0.572117    11.00000   -1.20000
AFIX   0
C4S   1    0.593737    0.553486    0.605137    11.00000    0.03851    0.03579 =
         0.08024    0.02706    0.03311    0.01418
AFIX  43
H4S   2    0.567198    0.601082    0.591138    11.00000   -1.20000
AFIX   0
C5S   1    0.669178    0.555164    0.634070    11.00000    0.05465    0.02704 =
         0.07173   -0.00218    0.03162   -0.00637
AFIX  43
H5S   2    0.697229    0.603930    0.638574    11.00000   -1.20000
AFIX   0
C6S   1    0.707668    0.487548    0.657726    11.00000    0.05053    0.04263 =
         0.04369    0.00021    0.01337    0.00259
AFIX  43
H6S   2    0.761580    0.490301    0.678138    11.00000   -1.20000
AFIX   0

C7S   1    0.054065   -0.022324    0.546403    11.00000    0.10023    0.07385 =
         0.09190    0.00980    0.02513    0.00365
AFIX  43
H7S   2    0.091028   -0.038163    0.578511    11.00000   -1.20000
AFIX   0
C8S   1   -0.025337   -0.014637    0.542573    11.00000    0.10925    0.05644 =
         0.08896    0.01485    0.06314    0.00872
AFIX  43
H8S   2   -0.042754   -0.024576    0.572709    11.00000   -1.20000
AFIX   0
C9S   1   -0.078430    0.006474    0.497458    11.00000    0.07898    0.04310 =
         0.12980    0.00680    0.05385   -0.00007
AFIX  43
H9S   2   -0.132897    0.010523    0.495690    11.00000   -1.20000
AFIX   0
HKLF 4


REM  20210315Sc3NC84_0m_b.res in P2(1)/c
REM R1 =  0.0629 for   11557 Fo > 4sig(Fo)  and  0.0759 for all   13862 data
REM   2071 parameters refined using   2950 restraints

END

WGHT      0.1079     43.7083

REM Highest difference peak  1.381,  deepest hole -1.147,  1-sigma level  0.141
Q1    1   0.0902  0.5280  0.5460  11.00000  0.05    1.38
;
_shelx_res_checksum                8597
_shelx_hkl_file
;
   2   0   0  772.12   59.09
   2   0   0  750.02   59.09
   2   0   0  669.83   59.09
   2   0   0  784.92   60.29
  -2   0   0  787.72   59.09
   2   0   0  716.53   59.19
  -2   0   0  804.92   59.09
  -2   0   0  814.32   59.29
  -2   0   0  871.71   60.39
   3   0   0  200.18   18.30
  -3   0   0  268.57   21.30
   3   0   0  231.58   18.60
  -3   0   0  217.88   18.20
   3   0   0  240.58   18.30
   3   0   0  243.58   20.20
  -3   0   0  232.78   18.50
   3   0   0  208.88   18.20
  -3   0   0  255.07   18.60
  -3   0   0  257.87   18.40
  -3   0   0  271.97   20.20
  -4   0   0 1530.05  110.49
  -4   0   0 1434.06  106.49
   4   0   0 1462.95  106.49
  -4   0   0 1585.24  106.89
  -4   0   0 1319.87  106.59
   4   0   0 1273.47  106.89
   4   0   0 1490.95  106.59
   4   0   0 1340.67  106.89
   4   0   0 1189.08  106.69
  -4   0   0 1331.47  106.79
   5   0   0   14.90    4.40
  -5   0   0   25.80    5.70
  -5   0   0   15.50    2.10
  -5   0   0   18.20    2.50
  -5   0   0   17.30    2.20
   5   0   0   18.20    2.20
  -5   0   0   17.30    2.00
  -5   0   0   11.90    4.90
  -5   0   0   23.10    3.00
  -6   0   0 4041.90  279.67
  -6   0   0 3096.69  276.37
  -6   0   0 3721.73  281.87
   6   0   0 3571.04  279.77
  -6   0   0 3677.23  276.07
  -7   0   0  451.65   37.50
  -7   0   0  495.85   44.50
  -7   0   0  514.95   37.80
  -7   0   0  482.45   41.40
   7   0   0  498.55   37.70
  -7   0   0  481.85   37.60
  -8   0   0  220.38   38.20
  -8   0   0  287.27   23.20
  -8   0   0  309.97   23.40
  -8   0   0  302.67   27.60
   8   0   0  309.17   23.30
  -9   0   0   60.59   10.20
   9   0   0   66.79    6.40
  -9   0   0   79.39   17.10
  -9   0   0   66.69    6.30
  -9   0   0   61.39    6.20
 -10   0   0   10.00    2.70
 -10   0   0    1.40    8.00
  10   0   0   11.60    2.70
 -10   0   0    4.20    3.70
 -10   0   0    6.20    6.30
 -10   0   0   10.70    2.50
 -11   0   0   62.59    6.30
  11   0   0   58.09    7.40
 -11   0   0   64.39   16.80
 -11   0   0   61.29    7.20
 -11   0   0   61.79    6.50
 -11   0   0   60.19   12.30
  11   0   0   63.59    6.70
  12   0   0  289.27   24.00
 -12   0   0  276.47   29.70
 -12   0   0  297.17   22.60
 -12   0   0  266.27   36.40
  12   0   0  304.97   23.10
 -12   0   0  232.78   23.00
 -12   0   0  300.07   22.90
 -13   0   0   36.80   13.10
 -13   0   0   52.59    5.20
  13   0   0   46.90    6.20
  13   0   0   50.49    7.30
 -13   0   0   41.10    6.00
  14   0   0   45.20    7.70
 -14   0   0   40.60   19.10
  14   0   0   68.19    7.30
 -14   0   0   48.40    6.60
 -15   0   0  349.96   28.50
  15   0   0  341.07   28.90
  15   0   0  362.16   29.70
 -16   0   0  869.81   67.39
  16   0   0  863.61   68.39
 -16   0   0  885.71   67.99
  16   0   0  831.82   67.89
 -17   0   0  281.17   24.60
  17   0   0  303.47   25.40
  17   0   0  279.17   25.60
 -17   0   0  314.77   25.60
  18   0   0   38.10    6.40
  18   0   0   32.80    7.00
 -19   0   0    7.40    5.40
  19   0   0    1.50    5.50
  19   0   0   14.90    5.90
 -19   0   0   12.20    4.50
 -20   0   0    6.00    4.20
  20   0   0   21.50    6.60
 -20   0   0   12.50    5.80
  20   0   0   18.30    5.90
   0  -1   0    0.60    0.80
   0  -1   0    0.70    0.10
   0  -1   0    0.50    0.20
   0   1   0    0.40    0.20
   0   1   0   -0.10    0.20
   0   1   0    0.10    0.30
   0   1   0    0.50    0.20
   0   1   0    0.30    0.10
   0   1   0    0.10    0.10
   0   1   0    0.00    0.70
   1  -1   0   12.80    1.60
   1  -1   0   14.50    1.40
   1  -1   0   10.90    1.20
   1  -1   0   13.30    1.30
   1  -1   0   15.50    1.50
  -1   1   0   13.30    1.30
  -1   1   0   13.90    1.50
   1   1   0   12.50    1.10
  -1   1   0   16.60    3.40
  -1   1   0   14.40    1.50
  -1   1   0   17.70    1.40
   1   1   0   16.80    1.70
  -1   1   0   12.10    1.30
   2  -1   0   67.49    5.60
  -2  -1   0   81.99    6.10
   2  -1   0   55.99    5.60
   2  -1   0   65.49    5.60
   2  -1   0   62.79    5.70
   2  -1   0   69.99    5.80
  -2  -1   0   70.59    5.40
  -2   1   0   69.19    5.80
  -2   1   0   63.39    5.60
  -2   1   0   68.49    8.40
  -2   1   0   64.29    5.80
  -2   1   0   73.99    7.70
   2   1   0   67.89    5.40
  -2   1   0   64.29    5.60
  -2   1   0   82.09    6.00
   2   1   0   75.99    6.30
   3  -1   0  426.26   35.50
   3  -1   0  486.75   37.70
   3  -1   0  382.76   35.40
  -3  -1   0  508.65   35.20
   3  -1   0  479.35   35.40
  -3  -1   0  420.96   35.20
  -3  -1   0  519.25   37.20
   3  -1   0  459.85   35.40
  -3  -1   0  433.16   35.30
   3  -1   0  471.15   35.80
  -3   1   0  522.15   39.40
   3   1   0  436.36   35.30
  -3   1   0  423.26   35.20
   3   1   0  490.85   36.70
   3   1   0  425.06   35.50
  -3   1   0  481.05   37.80
  -3   1   0  466.85   35.40
  -3   1   0  519.05   35.70
  -3   1   0  421.86   35.40
   4  -1   0   85.19   10.20
  -4  -1   0  101.09    8.60
  -4  -1   0   78.99    6.80
  -4  -1   0   85.89    9.80
   4  -1   0   89.19    7.00
  -4  -1   0   94.99    6.70
   4  -1   0   75.49    7.50
   4  -1   0   74.69    7.40
   4  -1   0   70.79    7.10
  -4  -1   0   70.89    6.60
  -4   1   0   83.49    7.60
   4   1   0   76.49    7.20
  -4   1   0   87.29    7.00
   4   1   0   94.89    9.30
  -4   1   0   86.49    7.10
  -4   1   0   97.29    7.40
   4   1   0   79.49    7.00
  -4   1   0   82.59    6.70
  -4   1   0   92.89   10.50
  -4   1   0   64.39   10.60
  -5  -1   0   39.90    4.00
  -5  -1   0   34.10    3.50
   5  -1   0   49.20    4.10
  -5  -1   0   43.40    3.80
  -5  -1   0   47.80    6.10
  -5  -1   0   45.00    3.70
  -5  -1   0   50.99    8.10
  -5  -1   0   41.00    3.60
   5   1   0   38.00    3.30
  -5   1   0   37.30    4.60
  -5   1   0   46.30    4.70
  -5   1   0   49.10    8.10
   5   1   0   45.40    7.00
  -5   1   0   47.00    4.40
   5   1   0   45.20    3.70
  -5   1   0   39.80    3.90
  -5   1   0   35.50    3.80
  -6  -1   0   71.39    5.50
  -6  -1   0   63.29    5.40
  -6  -1   0   61.59    5.90
  -6  -1   0   71.59    8.30
   6  -1   0   66.49    5.80
  -6  -1   0   66.29    5.60
  -6   1   0   45.00    6.50
   6   1   0   61.79    9.10
  -6   1   0   67.09    6.00
  -6   1   0   59.59    5.50
  -6   1   0   60.29    5.50
   6   1   0   63.19    5.50
  -6   1   0   65.59    6.50
  -6   1   0   82.19   10.30
  -6   1   0   78.59   13.00
  -7  -1   0    4.70    3.60
   7  -1   0    3.40    1.70
  -7  -1   0    3.60    0.90
  -7  -1   0    5.80    1.70
  -7  -1   0    6.30    1.50
  -7  -1   0    5.90    5.30
  -7  -1   0    4.70    1.40
  -7  -1   0    0.90    1.80
  -7   1   0    5.80    2.60
  -7   1   0    3.10    1.60
  -7   1   0    2.30    1.90
   7   1   0    5.90    4.20
  -7   1   0    3.00    5.00
   7   1   0    6.30    1.50
  -7   1   0    0.50    5.60
  -8  -1   0   15.80    2.40
  -8  -1   0   14.00    2.80
  -8  -1   0   21.20    2.80
  -8  -1   0    7.60    6.30
  -8  -1   0   13.60    2.20
  -8  -1   0   19.40    5.40
   8  -1   0   14.20    2.60
  -8   1   0   17.50    3.70
   8   1   0   17.10    2.40
  -8   1   0   12.20    2.60
  -8   1   0   14.80    4.10
  -8   1   0   16.30    5.50
  -8   1   0   12.60    9.30
  -9  -1   0   99.29   16.30
  -9  -1   0  117.89   13.40
   9  -1   0  113.09    9.80
  -9  -1   0  103.09    9.70
  -9  -1   0  114.99    9.60
  -9  -1   0  116.29    9.60
  -9   1   0  118.39    9.60
  -9   1   0  115.59   10.80
  -9   1   0   92.99   11.30
  -9   1   0  124.69   10.00
  -9   1   0   70.49   17.40
   9   1   0  118.29    9.60
  -9   1   0  125.79   15.80
 -10  -1   0   75.69    6.70
 -10  -1   0   69.49   14.00
 -10  -1   0   76.29    7.10
  10  -1   0   90.59    7.50
 -10  -1   0   72.39   11.10
  10  -1   0   78.19    8.30
 -10   1   0   78.09    7.00
  10   1   0   80.69    7.20
 -10   1   0   59.59   11.90
 -10   1   0   59.99   16.00
 -10   1   0   73.19    7.30
  11  -1   0    2.00    2.60
 -11  -1   0   -1.60    2.50
 -11  -1   0   -2.60    9.10
 -11  -1   0   -3.40    5.20
  11  -1   0    0.40    3.30
 -11  -1   0   -0.40    1.80
 -11  -1   0    2.50    1.70
 -11   1   0    5.30   13.80
  11   1   0   -0.30    3.50
 -11   1   0    1.70    6.50
  11   1   0   -0.30    2.20
 -11   1   0    0.20    2.60
 -11   1   0   -1.60    2.50
  12  -1   0  107.29   10.40
 -12  -1   0   66.99   16.40
 -12  -1   0   97.99   15.60
 -12  -1   0   84.19    8.50
  12  -1   0   97.69    9.00
 -12  -1   0   75.89    8.50
 -12   1   0   95.49    8.60
  12   1   0   96.19    8.80
  12   1   0   81.79    9.60
 -12   1   0   65.49   23.30
 -12   1   0   91.09    8.40
 -12   1   0   74.99   15.80
  13  -1   0   52.99    7.60
  13  -1   0   54.79    6.80
  13   1   0   54.79    9.00
 -13   1   0   56.79    6.60
  13   1   0   61.79    6.90
 -13   1   0   58.99    6.70
 -13   1   0   61.39   16.20
  14  -1   0   -1.60    3.70
  14  -1   0   10.40    5.00
 -14  -1   0   -3.20    4.10
 -14  -1   0    1.30    3.80
 -14   1   0    1.70    2.60
 -14   1   0    0.60    3.40
  14   1   0    0.00    3.40
  14   1   0   -1.50    4.60
  15  -1   0    2.30    5.20
 -15  -1   0    9.80    4.30
  15  -1   0    4.50    4.10
 -15  -1   0    5.00    4.80
  15   1   0    0.40    3.60
  15   1   0   -1.60    4.70
 -15   1   0    1.50    3.70
  16  -1   0   27.00    6.60
  16  -1   0   11.60    4.90
 -16  -1   0   16.50    5.10
 -16  -1   0   32.80    6.30
 -16   1   0   20.60    5.00
  16   1   0   19.80    6.40
  16   1   0   17.90    5.10
  17  -1   0   23.00    6.50
 -17  -1   0   12.50    5.60
  17  -1   0   10.30    5.20
 -17  -1   0    8.00    4.70
 -17   1   0    9.60    4.40
  17   1   0    0.90    5.10
 -17   1   0   10.40    5.40
  17   1   0    5.70    4.70
  18  -1   0    6.30    4.50
  18  -1   0   10.00    6.00
 -18  -1   0    5.20    6.80
 -18   1   0    4.10    6.20
  18   1   0   12.60    5.50
  18   1   0    4.50    4.40
 -19  -1   0   59.79    8.70
 -19  -1   0   55.29    7.60
  19  -1   0   80.49    9.70
  19  -1   0   52.59    8.40
  19   1   0   60.79    8.70
 -19   1   0   65.09    7.60
  19   1   0   49.30    8.30
 -19   1   0   52.89    8.60
 -20  -1   0   -0.10    5.30
  20  -1   0   -0.70    5.20
  20  -1   0    4.00    5.80
 -20  -1   0    0.70    4.00
 -20   1   0   -1.10    5.00
  20   1   0   -5.30    4.90
  20   1   0    2.60    5.80
 -20   1   0    0.50    3.60
   1  -2   0  126.39    8.90
   1  -2   0  107.29    9.20
   1  -2   0  105.19    9.00
   1  -2   0  112.59    9.10
   1  -2   0  125.09    9.00
  -1   2   0  106.69    9.30
  -1   2   0  114.29    9.00
  -1   2   0  113.09    9.20
   1   2   0  100.59    8.90
   1   2   0  115.19   10.30
  -1   2   0  119.79    9.10
  -1   2   0  134.49   12.30
   2  -2   0    8.70    1.30
  -2  -2   0    8.90    1.40
   2  -2   0    7.50    1.40
  -2  -2   0    7.40    1.10
   2  -2   0    8.90    1.70
   2  -2   0    5.70    1.90
   2   2   0    6.80    0.90
  -2   2   0    6.60    4.10
  -2   2   0    9.10    1.70
  -2   2   0    8.40    1.70
  -2   2   0    7.00    1.40
  -2   2   0    7.30    1.40
  -2   2   0    8.50    2.00
  -2   2   0    7.10    3.70
  -3  -2   0  406.66   34.70
  -3  -2   0  449.56   34.70
  -3  -2   0  440.66   34.50
   3  -2   0  386.66   34.80
  -3  -2   0  498.65   34.80
   3  -2   0  421.86   35.00
   3  -2   0  448.76   35.10
   3  -2   0  505.05   34.80
   3   2   0  472.05   34.60
  -3   2   0  424.26   35.00
  -3   2   0  400.06   34.90
  -3   2   0  510.35   40.00
  -3   2   0  501.95   35.20
  -3   2   0  501.95   35.00
  -3   2   0  453.75   34.90
  -3   2   0  424.56   35.10
  -4  -2   0   11.60    3.00
  -4  -2   0    8.10    1.50
  -4  -2   0   14.10    2.70
   4  -2   0    6.30    2.90
   4  -2   0   10.10    1.90
  -4  -2   0    7.90    1.60
  -4   2   0    9.50    2.70
  -4   2   0   13.00    1.50
  -4   2   0    8.50    4.20
   4   2   0    9.00    1.50
  -4   2   0    8.30    2.50
  -4   2   0   10.20    2.20
  -4   2   0   12.50    2.40
  -4   2   0    6.60    4.90
   4   2   0   13.10    3.30
  -4   2   0   13.70    2.50
  -5  -2   0  596.24   43.30
  -5  -2   0  518.95   41.90
  -5  -2   0  524.45   42.10
  -5  -2   0  461.85   42.00
   5  -2   0  585.54   42.20
  -5  -2   0  610.54   44.30
  -5  -2   0  526.25   41.80
  -5   2   0  578.04   42.70
   5   2   0  567.04   44.40
  -5   2   0  615.94   47.00
  -5   2   0  611.04   49.50
  -5   2   0  451.65   42.60
  -5   2   0  497.15   42.00
  -5   2   0  565.24   42.40
  -6  -2   0 1389.86  114.49
  -6  -2   0 1382.56  114.59
  -6  -2   0 1517.25  117.39
   6  -2   0 1515.85  114.89
  -6  -2   0 1478.95  114.69
  -6  -2   0 1611.94  116.29
  -6  -2   0 1619.84  114.49
   6   2   0 1326.47  114.39
  -6   2   0 1449.95  114.79
   6   2   0 1507.65  114.59
  -6   2   0 1524.95  115.29
  -6   2   0 1537.75  115.39
  -6   2   0 1622.94  120.09
  -6   2   0 1565.04  115.09
   6   2   0 1482.45  117.59
  -7  -2   0   88.49    7.60
  -7  -2   0  106.99   11.70
  -7  -2   0  101.39    7.40
  -7  -2   0  104.09   10.20
  -7  -2   0   87.09    7.60
   7  -2   0   99.19    8.20
  -7  -2   0   93.99    8.10
   7   2   0   82.29   11.40
  -7   2   0   69.69    9.50
  -7   2   0  101.09    8.60
  -7   2   0  102.99    9.10
  -7   2   0   86.89    8.20
  -7   2   0  105.29   16.40
   7   2   0   93.89    7.70
  -7   2   0   90.29    7.80
  -7   2   0   63.79   13.60
   8  -2   0    5.70    2.40
  -8  -2   0    0.60    4.40
  -8  -2   0    4.90    1.10
  -8  -2   0    1.50    1.10
  -8  -2   0    5.30    1.60
  -8  -2   0    3.60    3.90
  -8  -2   0    6.10    1.10
  -8  -2   0    4.00    2.00
   8   2   0    0.60    4.50
  -8   2   0    7.80    4.40
   8   2   0    5.50    1.50
  -8   2   0    2.80    3.10
  -8   2   0    5.80    2.80
  -8   2   0    6.40    1.80
  -8   2   0    6.70    6.40
   9  -2   0   11.90    3.30
  -9  -2   0    4.30    1.70
  -9  -2   0   11.70    4.80
  -9  -2   0    6.70    5.40
  -9  -2   0    9.20    2.00
  -9  -2   0    5.50    2.30
   9  -2   0    4.90    2.40
   9   2   0    5.40    1.90
  -9   2   0    5.40    2.10
  -9   2   0    7.20    2.90
  -9   2   0    5.20    5.30
  -9   2   0    6.50    3.80
  -9   2   0    2.30    9.00
  10  -2   0   20.90    3.60
  10  -2   0   28.00    4.80
 -10  -2   0   20.00    7.30
 -10  -2   0   20.50    3.50
 -10   2   0   13.70   11.40
 -10   2   0   29.60    5.50
 -10   2   0   22.90   10.90
 -10   2   0   24.20    3.40
 -10   2   0   21.00    4.00
  10   2   0   23.60    3.20
 -11  -2   0  162.08   16.10
 -11  -2   0  197.88   16.00
  11  -2   0  208.28   17.10
  11  -2   0  205.58   16.40
 -11   2   0  163.48   32.30
 -11   2   0  194.98   16.10
  11   2   0  216.48   16.00
 -11   2   0  190.38   16.40
 -11   2   0  168.58   25.00
  11   2   0  195.68   16.70
  12  -2   0   74.49    8.90
 -12  -2   0   69.49    7.70
 -12  -2   0   70.09    7.80
 -12  -2   0   78.69    8.20
  12  -2   0   82.89    8.30
 -12   2   0   68.79    7.30
 -12   2   0   53.49   22.30
 -12   2   0   69.99    8.10
 -12   2   0   70.19   15.70
  12   2   0   78.59    7.70
  12   2   0   76.79    8.80
 -13  -2   0    3.60    3.80
  13  -2   0    5.70    4.50
 -13  -2   0   -1.40    3.20
 -13  -2   0    7.40    3.60
  13  -2   0    1.70    3.60
 -13   2   0   -2.40    3.60
  13   2   0    4.10    5.40
  13   2   0    1.80    2.90
 -13   2   0   19.20   17.40
 -13   2   0    4.30    3.10
  14  -2   0   22.10    5.70
  14  -2   0   17.00    4.70
 -14  -2   0   26.90    5.30
 -14   2   0   18.50    4.30
  14   2   0   21.90    5.70
 -14   2   0   21.40    4.40
  14   2   0   23.80    4.50
 -15  -2   0   54.39    7.30
  15  -2   0   61.49    7.90
 -15  -2   0   71.99    8.50
  15  -2   0   60.19    8.60
  15   2   0   53.59    8.40
 -15   2   0   58.99    7.10
 -15   2   0   51.19    6.30
  15   2   0   51.39    7.00
  16  -2   0   74.29   13.40
 -16  -2   0   94.59   11.40
  16  -2   0  126.49   14.40
 -16  -2   0  116.39   11.20
  16   2   0  116.99   12.30
 -16   2   0   95.89   10.50
  16   2   0  111.59   11.90
  17  -2   0   14.40    5.60
  17  -2   0    7.60    5.50
 -17  -2   0   16.40    5.30
 -17  -2   0   11.30    5.90
  17   2   0   15.20    5.20
 -17   2   0   22.30    4.60
  17   2   0    9.50    5.20
  18  -2   0   18.60    5.50
 -18  -2   0   13.30    5.90
 -18  -2   0   37.60    8.00
  18  -2   0   13.20    6.10
  18   2   0   32.40    6.70
 -18   2   0   26.80    7.00
 -18   2   0   18.90    5.30
  18   2   0   27.30    5.70
  19  -2   0   -1.70    4.80
  19  -2   0    9.70    6.00
 -19  -2   0    6.30    5.90
 -19  -2   0   -1.40    4.20
 -19   2   0   -3.60    3.50
  19   2   0   -4.60    5.00
  19   2   0    1.20    3.90
 -19   2   0   -0.40    5.40
 -20  -2   0    9.30    4.50
  20  -2   0   20.20    7.40
  20  -2   0   14.10    6.10
 -20  -2   0    2.30    5.30
  20   2   0   10.40    6.00
 -20   2   0    8.90    6.20
  20   2   0   12.80    5.20
 -20   2   0    1.20    5.60
   0  -3   0   -0.60    1.30
   0  -3   0    0.40    0.40
   0  -3   0    0.40    0.30
   0  -3   0   -0.30    0.40
   0   3   0    0.30    0.40
   0   3   0   -0.90    0.50
   0   3   0    0.30    0.60
   0   3   0    1.30    1.00
   0   3   0   -0.50    1.20
   0   3   0    1.70    3.30
   0   3   0   -0.10    0.90
   0   3   0    1.80    1.50
   0   3   0    2.10    1.40
  -1  -3   0  495.05   39.50
   1  -3   0  506.85   39.60
   1  -3   0  545.45   39.20
   1  -3   0  495.85   39.40
   1  -3   0  488.55   39.40
   1  -3   0  564.14   39.30
  -1  -3   0  542.75   39.40
   1  -3   0  462.85   39.20
   1   3   0  572.54   41.80
   1   3   0  497.55   39.50
  -1   3   0  539.05   39.50
  -1   3   0  550.54   39.50
  -1   3   0  494.75   39.30
  -1   3   0  459.15   39.70
  -1   3   0  564.24   43.50
   1   3   0  477.25   39.10
  -1   3   0  471.65   39.60
   2  -3   0   11.60    1.80
  -2  -3   0   16.40    1.60
  -2  -3   0   17.90    2.00
   2  -3   0   11.10    1.70
  -2  -3   0   14.60    1.90
   2  -3   0   14.90    1.80
  -2  -3   0   21.80    2.50
   2  -3   0   13.90    2.30
   2  -3   0    8.30    2.00
   2  -3   0   12.30    2.00
   2  -3   0   11.80    1.70
  -2   3   0   14.80    2.50
  -2   3   0   12.00    2.20
  -2   3   0   12.50    4.70
  -2   3   0   14.70    2.00
   2   3   0   12.70    1.70
   2   3   0   16.20    3.60
  -2   3   0   19.90    2.60
  -2   3   0   20.40    3.00
  -2   3   0   15.20    2.20
   3  -3   0 1521.05  102.19
  -3  -3   0 1241.68  102.19
  -3  -3   0 1456.45  102.19
   3  -3   0 1306.67  102.09
   3  -3   0 1250.27  101.99
  -3  -3   0 1248.28  101.89
   3  -3   0 1194.08  102.29
   3  -3   0 1253.67  102.39
  -3  -3   0 1426.46  102.49
  -3   3   0 1522.45  102.49
  -3   3   0 1232.48  102.29
  -3   3   0 1458.75  102.69
  -3   3   0 1524.75  102.39
  -3   3   0 1222.28  102.59
   3   3   0 1322.27  101.99
  -3   3   0 1203.88  102.59
  -4  -3   0  224.08   16.70
   4  -3   0  189.58   16.40
  -4  -3   0  194.88   16.70
  -4  -3   0  199.08   16.60
  -4  -3   0  191.98   16.40
   4  -3   0  232.98   16.80
  -4   3   0  180.58   17.40
  -4   3   0  243.08   17.30
  -4   3   0  244.28   21.90
  -4   3   0  246.58   17.60
  -4   3   0  207.18   17.50
  -4   3   0  225.38   26.50
  -4   3   0  241.48   17.20
  -4   3   0  207.88   16.50
  -5  -3   0  138.79   11.90
  -5  -3   0  141.29   12.20
  -5  -3   0  154.78   12.20
   5  -3   0  170.88   12.40
  -5  -3   0  149.49   12.10
   5   3   0  174.98   14.30
  -5   3   0  163.18   13.10
  -5   3   0  161.48   12.00
  -5   3   0  170.28   12.90
   5   3   0  133.19   12.20
  -5   3   0  149.69   17.50
  -5   3   0  141.29   19.50
  -5   3   0  125.79   13.20
  -5   3   0  161.18   12.70
   6  -3   0  261.57   18.10
  -6  -3   0  205.18   17.80
  -6  -3   0  234.28   17.90
  -6  -3   0  252.37   18.00
  -6  -3   0  211.98   17.60
  -6   3   0  205.48   18.80
  -6   3   0  247.88   24.20
  -6   3   0  190.98   19.10
  -6   3   0  229.38   17.70
  -6   3   0  229.58   26.80
  -6   3   0  254.07   18.80
   6   3   0  209.88   17.80
  -7  -3   0   16.90    2.50
   7  -3   0   14.40    2.50
  -7  -3   0   10.70    2.00
  -7  -3   0   15.70    1.90
  -7  -3   0   15.70    2.50
   7   3   0   15.10    1.70
  -7   3   0   14.10    3.50
  -7   3   0   15.10   11.10
  -7   3   0   10.00    6.00
   7   3   0   15.30    5.10
  -7   3   0    4.50    4.30
  -7   3   0   10.70    9.20
  -7   3   0   17.00    2.20
  -7   3   0   14.10    3.20
   8  -3   0   50.69    5.20
   8  -3   0   43.60    5.40
  -8  -3   0   47.70    4.30
  -8  -3   0   50.89    4.80
  -8  -3   0   49.50    4.90
  -8  -3   0   42.00    4.40
  -8   3   0   49.70    4.60
  -8   3   0   42.50    6.10
  -8   3   0   36.10    8.90
  -8   3   0   26.60   10.10
   8   3   0   56.49    4.40
  -8   3   0   49.70    5.80
   8   3   0   49.80    9.00
  -9  -3   0  187.18   15.20
   9  -3   0  190.68   15.40
  -9  -3   0  169.98   15.40
  -9  -3   0  184.68   15.00
   9  -3   0  190.88   15.80
  -9  -3   0  177.28   14.70
  -9   3   0  187.68   15.60
  -9   3   0  185.08   16.40
  -9   3   0  186.58   14.90
   9   3   0  190.08   14.80
  -9   3   0  193.98   23.10
  -9   3   0  161.98   26.70
  10  -3   0  128.29   11.00
 -10  -3   0  121.99   11.10
  10  -3   0  130.19   11.60
 -10  -3   0  124.19   10.20
 -10  -3   0  115.49   10.90
 -10  -3   0  122.09   10.60
 -10   3   0  118.39   20.00
  10   3   0  129.59   10.30
 -10   3   0   79.89   28.00
 -10   3   0  105.09   11.00
 -10   3   0  117.39   10.40
 -10   3   0  136.39   12.50
  11  -3   0    9.20    3.90
  11  -3   0    9.70    3.50
 -11  -3   0    8.10    3.30
 -11  -3   0    5.10    3.30
 -11  -3   0    2.30    2.90
 -11   3   0    7.00    4.60
  11   3   0    8.20    3.70
 -11   3   0   -8.20   11.70
 -11   3   0    6.90   13.00
  11   3   0    7.00    2.30
 -11   3   0   12.70    3.60
 -11   3   0    8.40    2.90
 -12  -3   0  248.08   19.70
 -12  -3   0  207.98   19.80
  12  -3   0  247.08   20.20
  12  -3   0  234.18   20.70
 -12  -3   0  245.88   20.10
 -12   3   0  247.68   19.50
  12   3   0  245.68   20.60
 -12   3   0  232.48   20.20
  12   3   0  259.67   19.60
 -12   3   0  194.78   33.30
 -13  -3   0  134.69   11.80
 -13  -3   0   83.49   11.50
 -13  -3   0  117.09   11.40
  13  -3   0  119.79   12.00
  13  -3   0  140.09   12.50
 -13   3   0  121.99   10.90
 -13   3   0  113.69   24.50
 -13   3   0  119.59   11.90
  13   3   0  131.69   11.20
  13   3   0  145.69   16.10
 -14  -3   0    2.60    3.80
 -14  -3   0    4.00    4.50
  14  -3   0    0.70    4.70
  14  -3   0    1.40    3.90
  14   3   0    2.80    4.30
 -14   3   0    1.40    3.80
  14   3   0    4.30    3.20
 -14   3   0    2.90    3.30
  15  -3   0   17.90    5.20
 -15  -3   0   35.00    5.70
 -15  -3   0   27.70    6.10
  15  -3   0   28.70    6.20
  15   3   0   27.90    6.10
  15   3   0   18.80    4.50
 -15   3   0   31.10    5.00
 -15   3   0   26.70    5.00
 -16  -3   0   39.80    7.30
  16  -3   0   53.59   11.30
 -16  -3   0   36.70    6.40
 -16   3   0   38.50    5.60
  16   3   0   37.80    7.70
 -16   3   0   41.80    5.50
 -17  -3   0   11.20    4.90
  17  -3   0   13.10    6.40
  17  -3   0   14.10    6.00
 -17  -3   0   11.20    5.90
  17   3   0    8.00    4.30
 -17   3   0    6.70    3.90
  17   3   0   15.30    5.60
 -18  -3   0  114.89   12.10
 -18  -3   0  133.29   12.60
  18  -3   0  115.99   13.00
  18  -3   0  110.29   13.00
  18   3   0   92.99   14.30
 -18   3   0   93.79   10.70
  18   3   0  114.29   12.70
 -19  -3   0  125.79   13.00
 -19  -3   0  109.59   11.80
  19  -3   0   92.69   12.00
 -19   3   0  113.19   10.80
  19   3   0  105.59   12.80
  19   3   0  121.49   11.80
 -20  -3   0    2.90    5.40
 -20  -3   0    5.60    4.70
  20  -3   0   -1.60    7.30
  20  -3   0    1.60    5.20
  20   3   0    7.40    5.20
  20   3   0    4.80    8.40
 -20   3   0    1.20    5.40
   0  -4   0  504.65   38.50
   0  -4   0  415.96   39.00
   0  -4   0  462.05   37.90
   0   4   0  554.84   38.20
   0   4   0  504.55   38.00
   0   4   0  501.25   37.90
   0   4   0  457.15   38.50
   0   4   0  544.85   38.40
   0   4   0  559.64   38.20
   0   4   0  434.56   38.70
  -1  -4   0  318.67   23.00
   1  -4   0  319.27   22.70
  -1  -4   0  279.27   23.10
   1  -4   0  272.97   22.90
  -1  -4   0  277.37   22.90
   1  -4   0  269.37   23.00
   1  -4   0  296.87   23.00
   1  -4   0  271.37   23.00
   1  -4   0  319.67   22.70
   1  -4   0  265.57   23.20
  -1   4   0  327.47   28.40
   1   4   0  357.56   27.00
  -1   4   0  247.18   23.30
  -1   4   0  288.47   22.90
   1   4   0  327.27   22.60
  -1   4   0  318.57   23.20
   1   4   0  313.17   22.60
   1   4   0  304.87   22.70
  -1   4   0  332.07   23.10
   1   4   0  273.37   23.30
  -1   4   0  245.28   23.40
   1   4   0  290.37   22.70
  -1   4   0  306.07   23.00
   1   4   0  259.57   22.50
   2  -4   0   19.70    2.30
   2  -4   0   11.80    1.80
  -2  -4   0   13.10    2.20
   2  -4   0    8.70    2.60
   2  -4   0    8.00    1.50
  -2  -4   0   11.30    2.40
   2  -4   0   12.90    1.70
   2  -4   0   11.00    1.80
  -2  -4   0   11.20    1.60
   2  -4   0   14.80    2.00
  -2  -4   0   14.00    2.20
  -2   4   0   11.70    2.80
  -2   4   0   29.60   14.40
   2   4   0   10.60    2.10
  -2   4   0   11.60    2.10
   2   4   0    7.30    2.50
  -2   4   0   10.30    2.30
  -2   4   0    9.40    3.30
   2   4   0   18.60    4.90
  -3  -4   0  329.37   25.10
  -3  -4   0  357.86   25.40
  -3  -4   0  316.67   25.60
   3  -4   0  331.07   25.30
  -3  -4   0  284.97   24.90
  -3  -4   0  324.37   25.40
   3  -4   0  267.67   25.40
   3  -4   0  346.97   25.30
   3  -4   0  287.27   25.10
  -3   4   0  352.16   25.70
  -3   4   0  375.06   31.00
   3   4   0  278.37   25.60
   3   4   0  374.46   27.40
  -3   4   0  354.36   26.20
  -3   4   0  351.76   32.70
  -4  -4   0   13.50    2.20
   4  -4   0   16.60    2.40
  -4  -4   0   13.70    2.30
  -4  -4   0   13.10    2.00
   4  -4   0   13.00    1.70
  -4  -4   0   11.40    1.40
  -4  -4   0   14.30    2.90
   4  -4   0   11.40    2.10
  -4   4   0   19.10    8.70
   4   4   0   16.60    2.70
  -4   4   0   14.50    5.00
   4   4   0   19.00    3.70
  -4   4   0   15.80    1.70
  -4   4   0   15.70    3.50
  -4   4   0   14.50    2.90
  -4   4   0   14.30    2.80
  -5  -4   0  156.88   13.10
  -5  -4   0  163.98   13.60
  -5  -4   0  172.98   13.60
   5  -4   0  176.88   13.70
  -5  -4   0  162.78   13.40
  -5  -4   0  172.38   14.00
   5  -4   0  177.78   13.80
   5   4   0  185.58   15.20
  -5   4   0  179.88   14.10
  -5   4   0  183.58   20.10
  -5   4   0  168.98   22.30
  -5   4   0  177.58   14.20
  -5   4   0  170.38   14.70
  -5   4   0  167.38   13.20
   5   4   0  138.89   13.80
  -6  -4   0  208.08   16.00
   6  -4   0  218.18   16.30
  -6  -4   0  175.78   15.90
  -6  -4   0  193.28   16.40
  -6  -4   0  208.98   15.90
  -6  -4   0  188.08   15.50
  -6   4   0  204.98   22.80
  -6   4   0  197.38   25.70
   6   4   0  170.28   16.10
  -6   4   0  204.48   17.00
  -6   4   0  193.78   15.60
   6   4   0  219.18   18.30
  -6   4   0  217.48   16.80
  -6   4   0  218.98   16.60
  -7  -4   0  499.15   37.40
  -7  -4   0  442.76   37.30
   7  -4   0  503.85   37.50
   7  -4   0  489.65   37.70
  -7  -4   0  499.45   37.30
  -7  -4   0  447.36   37.70
  -7  -4   0  469.65   37.00
   7   4   0  404.16   37.40
   7   4   0  487.65   40.10
  -7   4   0  456.95   48.30
  -7   4   0  483.75   37.10
  -7   4   0  516.15   38.00
   7   4   0  481.45   36.80
  -7   4   0  537.85   46.30
  -7   4   0  520.65   38.50
  -8  -4   0  210.98   18.30
   8  -4   0  214.58   18.00
  -8  -4   0  192.08   17.60
   8  -4   0  230.58   18.30
  -8  -4   0  213.68   17.40
  -8  -4   0  226.08   17.80
  -8  -4   0  230.68   17.90
   8   4   0  234.68   17.30
  -8   4   0  236.08   19.80
   8   4   0  218.28   21.50
  -8   4   0  225.78   17.60
  -8   4   0  239.78   18.80
  -8   4   0  244.08   26.70
  -8   4   0  197.08   39.80
  -9  -4   0  207.48   16.80
  -9  -4   0  220.18   17.40
  -9  -4   0  235.18   17.30
   9  -4   0  221.38   17.90
  -9  -4   0  196.68   17.70
   9  -4   0  218.98   17.60
  -9   4   0  210.58   18.70
   9   4   0  202.28   21.60
   9   4   0  208.58   16.80
  -9   4   0  198.48   26.00
  -9   4   0  198.38   17.90
  -9   4   0  217.18   17.00
  -9   4   0  235.18   32.80
  10  -4   0   40.70    5.70
 -10  -4   0   59.39    5.90
 -10  -4   0   47.70    6.30
  10  -4   0   50.39    6.20
 -10  -4   0   39.50    4.60
 -10  -4   0   50.29    5.00
 -10  -4   0   46.30    5.50
 -10   4   0   74.19   17.60
 -10   4   0   68.29   23.00
  10   4   0   52.59    4.90
 -10   4   0   51.09    6.40
 -10   4   0   53.69    7.60
 -10   4   0   52.49    5.30
 -11  -4   0  415.86   32.10
  11  -4   0  403.26   32.80
 -11  -4   0  413.76   32.40
 -11  -4   0  372.86   32.60
 -11   4   0  427.06   32.90
 -11   4   0  397.06   33.80
 -11   4   0  373.56   53.09
 -11   4   0  368.66   43.10
  11   4   0  422.06   31.80
 -11   4   0  421.16   31.90
 -12  -4   0   28.10    4.60
 -12  -4   0   33.40    5.40
  12  -4   0   17.80    4.60
 -12  -4   0   25.50    5.30
  12  -4   0   30.10    5.80
  12   4   0   24.00    3.70
 -12   4   0   21.20    5.60
 -12   4   0   26.80   20.10
  12   4   0   21.30    4.80
 -12   4   0   24.10    6.50
 -12   4   0   24.20    4.00
 -13  -4   0   88.99    9.30
 -13  -4   0   98.99    9.90
  13  -4   0   87.19   10.30
  13  -4   0   83.09   10.10
 -13  -4   0   89.99    9.50
 -13   4   0   94.59    8.90
  13   4   0  107.49    9.10
 -13   4   0   95.69   33.50
  13   4   0   68.29   10.00
 -13   4   0  102.09   10.40
 -14  -4   0   40.80    6.70
  14  -4   0   36.30    6.10
 -14  -4   0   37.20    5.90
  14  -4   0   39.40    6.70
 -14  -4   0   32.90    5.80
 -14   4   0   42.90    5.40
  14   4   0   31.30    5.00
 -14   4   0   37.60    6.30
  14   4   0   39.10    6.30
  15  -4   0   62.09    9.40
 -15  -4   0   72.99    9.20
 -15  -4   0   78.09    8.60
  15  -4   0   76.19    9.20
  15   4   0   67.49    8.80
 -15   4   0   74.89    7.90
 -15   4   0   62.39    8.50
  15   4   0   77.19    8.30
  16  -4   0   -0.30    4.30
 -16  -4   0    3.90    4.80
 -16  -4   0   -1.00    4.90
  16  -4   0    0.70    4.70
  16   4   0   -5.00    3.30
 -16   4   0    1.90    3.40
 -16   4   0    1.10    4.30
  17  -4   0   50.29    8.10
  17  -4   0   55.69    8.20
 -17  -4   0   46.00    8.10
 -17  -4   0   61.59    7.70
  17   4   0   54.99    7.10
 -17   4   0   59.89    6.70
  17   4   0   49.50    7.70
 -17   4   0   47.30    6.20
  18  -4   0    1.70    6.40
 -18  -4   0    3.40    5.60
 -18  -4   0   -0.70    4.90
  18   4   0    1.30    5.20
 -18   4   0    4.50    3.40
  18   4   0    7.80    5.60
  19  -4   0   -3.10    4.50
  19  -4   0   -3.80    5.00
 -19  -4   0   -1.60    5.60
 -19  -4   0   -0.10    4.40
 -19   4   0   -1.70    5.20
  19   4   0    4.20    3.70
 -19   4   0    2.00    3.40
   0  -5   0    2.20    1.80
   0  -5   0    3.00    2.20
   0  -5   0    1.60    1.60
   0   5   0    3.40    4.40
   0   5   0   -0.20    1.40
   0   5   0    1.30    1.10
   0   5   0    0.10    0.80
   0   5   0   -0.80    1.50
   0   5   0    1.90    2.10
   1  -5   0   31.40    3.90
  -1  -5   0   40.00    4.10
  -1  -5   0   38.80    4.30
  -1  -5   0   42.20    4.50
   1  -5   0   41.90    4.20
   1  -5   0   37.60    3.40
   1  -5   0   40.80    3.40
  -1  -5   0   38.10    3.60
   1   5   0   39.40    3.40
  -1   5   0   42.60    4.80
  -1   5   0   42.40    4.60
  -1   5   0   44.30    4.30
   1   5   0   38.00    3.80
  -1   5   0   27.30    6.70
   1   5   0   40.40    3.50
   1   5   0   45.40    3.70
   1   5   0   54.09    9.80
   1   5   0   40.20    3.20
  -2  -5   0   42.20    4.20
  -2  -5   0   49.60    5.20
   2  -5   0   52.79    4.70
   2  -5   0   61.29    4.80
   2  -5   0   57.89    4.50
   2  -5   0   47.30    4.50
   2  -5   0   38.70    4.80
  -2  -5   0   53.89    5.10
   2  -5   0   55.69    5.00
  -2   5   0   55.29    6.20
   2   5   0   59.29    4.20
  -2   5   0   54.69    5.30
  -2   5   0   49.90    5.60
   2   5   0   57.49    8.90
   2   5   0   55.89    4.60
   2   5   0   55.89    4.20
  -2   5   0   49.30    5.20
  -2   5   0   35.70    9.30
  -3  -5   0 1040.90   85.19
   3  -5   0 1153.68   85.19
   3  -5   0  944.01   84.99
   3  -5   0 1103.79   85.09
  -3  -5   0 1106.09   85.39
   3  -5   0 1024.00   84.99
   3  -5   0 1186.28   84.99
  -3  -5   0 1161.08   85.19
  -3  -5   0 1065.29   84.89
   3   5   0 1134.89   87.99
  -3   5   0 1128.39   93.29
  -3   5   0 1196.58   85.49
  -3   5   0 1148.39   85.89
  -3   5   0 1169.78   85.59
   4  -5   0   43.00    4.20
  -4  -5   0   42.40    3.60
  -4  -5   0   47.70    4.40
   4  -5   0   34.20    4.50
   4  -5   0   55.69    4.40
   4  -5   0   55.29    4.50
  -4  -5   0   39.90    4.90
   4  -5   0   41.00    4.00
  -4  -5   0   44.50    5.40
  -4  -5   0   44.40    4.00
  -4   5   0   47.60    5.20
  -4   5   0   40.30    5.80
   4   5   0   46.40    6.70
  -4   5   0   50.09    5.10
  -4   5   0   35.70    7.90
  -4   5   0   34.80    9.60
  -5  -5   0   36.00    4.40
   5  -5   0   32.10    3.70
   5  -5   0   26.40    3.00
  -5  -5   0   27.70    3.20
   5  -5   0   36.40    3.80
  -5  -5   0   32.90    3.70
  -5  -5   0   31.70    3.60
  -5   5   0   17.00    8.60
  -5   5   0   28.40    4.80
  -5   5   0   41.20    4.70
  -5   5   0   22.30    2.80
  -5   5   0   36.60    4.40
   5   5   0   35.50    5.60
  -5   5   0   42.90   10.80
  -6  -5   0   56.89    5.30
  -6  -5   0   53.79    5.40
   6  -5   0   51.19    4.50
  -6  -5   0   55.29    6.10
   6  -5   0   61.59    5.50
   6  -5   0   52.69    5.50
  -6  -5   0   53.09    5.00
  -6  -5   0   49.00    4.50
  -6   5   0   61.09    6.40
  -6   5   0   51.69    4.70
  -6   5   0   45.50   14.90
  -6   5   0   59.39    7.10
   6   5   0   60.69    7.50
  -6   5   0   40.40    9.60
  -6   5   0   55.69    6.20
  -7  -5   0   41.80    4.20
   7  -5   0   56.89    5.40
   7  -5   0   48.50    5.40
  -7  -5   0   47.30    5.10
  -7  -5   0   53.09    4.90
  -7  -5   0   42.60    4.80
  -7  -5   0   43.10    5.60
  -7   5   0  103.49   36.00
  -7   5   0   54.89    6.60
   7   5   0   51.09    7.70
  -7   5   0   35.80   11.00
  -7   5   0   49.30    6.20
  -8  -5   0  456.35   37.70
  -8  -5   0  449.76   38.00
   8  -5   0  510.55   38.40
   8  -5   0  514.45   38.60
  -8  -5   0  517.15   38.30
  -8  -5   0  483.35   38.70
  -8  -5   0  495.45   38.10
  -8   5   0  473.75   47.70
  -8   5   0  498.55   37.80
  -8   5   0  401.96   50.59
   8   5   0  480.25   41.10
  -8   5   0  505.85   39.60
  -8   5   0  519.45   39.00
   8   5   0  504.45   37.60
  -9  -5   0  136.49   11.60
   9  -5   0  133.09   11.80
  -9  -5   0  107.09   10.80
  -9  -5   0  145.39   11.40
   9  -5   0  131.39   11.50
  -9  -5   0  111.79   11.60
  -9  -5   0  127.19   10.50
  -9   5   0  141.49   11.00
  -9   5   0  125.09   12.40
   9   5   0  135.79   10.50
  -9   5   0  154.28   22.90
   9   5   0  133.89   15.30
  -9   5   0  155.88   31.70
  -9   5   0  124.09   12.80
 -10  -5   0   37.00    4.00
  10  -5   0   31.20    4.90
 -10  -5   0   42.20    5.30
 -10  -5   0   34.30    4.20
  10  -5   0   42.60    5.50
 -10  -5   0   42.60    5.00
 -10  -5   0   38.50    5.60
 -10   5   0   29.70    5.60
 -10   5   0   42.20    4.30
 -10   5   0   30.10   12.50
  10   5   0   27.30    4.70
 -10   5   0   36.00   16.10
  10   5   0   39.20    4.00
 -10   5   0   36.10    6.90
 -11  -5   0    1.30    2.20
  11  -5   0    3.90    3.30
 -11  -5   0    7.00    3.30
 -11  -5   0    0.50    3.50
 -11  -5   0    1.90    3.50
 -11  -5   0    2.80    1.80
  11  -5   0    0.80    3.60
 -11   5   0    4.90    5.00
 -11   5   0   -2.00   16.80
  11   5   0    6.60    2.20
 -11   5   0   19.90   19.90
  11   5   0    4.50    3.30
 -11   5   0    9.50    2.70
 -11   5   0    5.30    4.40
 -12  -5   0  158.38   14.70
 -12  -5   0  153.78   14.10
  12  -5   0  159.98   17.20
 -12  -5   0  156.38   14.70
  12  -5   0  165.08   14.90
  12   5   0  169.88   14.80
 -12   5   0  165.18   13.70
 -12   5   0  122.99   29.10
 -12   5   0  166.68   16.70
  12   5   0  165.58   13.70
 -12   5   0  178.48   15.70
  13  -5   0   46.00    6.80
  13  -5   0   42.20    6.40
 -13  -5   0   41.40    6.50
 -13  -5   0   35.60    6.00
 -13  -5   0   44.10    6.80
 -13   5   0   28.20   29.30
 -13   5   0   51.09    8.80
 -13   5   0   36.80    5.10
 -13   5   0   49.90    7.50
  13   5   0   49.00    6.70
  13   5   0   44.60    5.20
 -14  -5   0  161.08   14.20
 -14  -5   0  155.08   13.70
  14  -5   0  139.59   14.20
  14  -5   0  156.08   14.60
 -14  -5   0  133.99   13.70
  14   5   0  160.28   13.20
 -14   5   0  142.09   12.80
 -14   5   0  130.79   14.60
  14   5   0  145.99   14.00
 -15  -5   0    7.70    4.90
  15  -5   0   11.20    5.50
 -15  -5   0    9.70    5.60
  15  -5   0    7.90    4.90
 -15   5   0   16.20    3.70
  15   5   0   14.60    3.80
 -15   5   0    8.90    5.00
  15   5   0    4.30    4.40
  16  -5   0   11.70    5.20
 -16  -5   0   16.10    5.90
  16  -5   0   18.90    5.70
 -16  -5   0   18.90    5.10
  16   5   0   18.10    5.20
 -16   5   0    5.20    4.70
 -16   5   0   15.10    4.00
  16   5   0   19.30    4.10
  17  -5   0   10.00    5.40
 -17  -5   0    3.30    5.70
  17  -5   0   15.30    5.70
 -17  -5   0   15.90    5.20
 -17   5   0    9.40    3.60
  17   5   0   12.10    4.30
  17   5   0   10.50    4.80
 -17   5   0   15.80    4.90
  18  -5   0   14.30    5.70
  18  -5   0   22.10    7.40
 -18  -5   0   22.20    5.50
 -18  -5   0   27.00    7.00
  18   5   0   28.80    6.10
  18   5   0   17.00    4.50
  19  -5   0   78.29   11.60
 -19  -5   0  102.19   10.90
  19  -5   0  105.79   15.40
 -19   5   0   98.99   11.30
   0  -6   0   48.30    4.90
   0  -6   0   47.50    5.20
   0  -6   0   56.49    5.30
   0   6   0   50.59    4.20
   0   6   0   63.89    5.10
   0   6   0   52.89    5.40
   0   6   0   35.70    8.80
   0   6   0   45.30    4.90
   0   6   0   46.30    4.60
   1  -6   0  783.72   62.49
  -1  -6   0  814.12   63.29
   1  -6   0  797.12   62.89
   1  -6   0  854.61   63.09
  -1  -6   0  805.22   63.19
   1  -6   0  795.72   62.49
  -1  -6   0  853.61   63.09
   1  -6   0  754.22   62.49
   1   6   0  878.91   63.19
   1   6   0  829.92   62.89
   1   6   0  892.01   62.79
  -1   6   0  709.83   62.89
  -1   6   0  867.91   63.29
   1   6   0  801.62   62.49
  -1   6   0  823.52   70.39
   1   6   0  790.52   62.59
   1   6   0  823.12   68.69
  -1   6   0  860.21   63.09
   2  -6   0  647.44   49.50
  -2  -6   0  613.54   49.80
  -2  -6   0  621.24   49.30
  -2  -6   0  643.54   49.99
   2  -6   0  673.43   50.09
   2  -6   0  613.44   49.60
   2  -6   0  580.94   49.30
  -2  -6   0  649.34   49.80
   2  -6   0  669.23   49.40
   2   6   0  673.43   49.40
  -2   6   0  679.43   50.09
   2   6   0  600.64   49.50
  -2   6   0  704.83   49.99
   2   6   0  642.84   49.30
   2   6   0  674.33   49.30
  -2   6   0  630.74   57.79
   2   6   0  660.13   54.79
  -2   6   0  673.93   50.59
   2   6   0  594.94   49.10
  -3  -6   0  271.87   22.10
  -3  -6   0  272.57   21.60
   3  -6   0  239.58   21.70
   3  -6   0  239.18   22.20
  -3  -6   0  283.17   22.40
  -3  -6   0  240.58   21.40
   3  -6   0  315.37   21.80
  -3  -6   0  300.27   22.10
   3  -6   0  296.07   21.90
   3  -6   0  256.57   21.80
  -3   6   0  334.37   22.50
   3   6   0  308.17   21.30
  -3   6   0  251.67   30.40
   3   6   0  302.97   21.40
   3   6   0  247.68   21.40
  -3   6   0  305.77   22.60
   4  -6   0   30.70    3.80
  -4  -6   0   33.90    4.00
   4  -6   0   31.90    3.50
  -4  -6   0   35.80    2.90
  -4  -6   0   35.20    3.50
  -4  -6   0   33.90    4.20
   4  -6   0   31.40    3.70
   4  -6   0   23.90    3.70
   4  -6   0   35.80    3.70
  -4  -6   0   40.00    4.60
  -4   6   0   34.50    4.60
  -4   6   0   27.80    5.30
  -4   6   0   35.00    5.20
  -4   6   0   46.40   14.10
  -4   6   0   40.10   10.70
   4   6   0   46.90    7.70
   5  -6   0  212.68   16.70
  -5  -6   0  213.88   17.30
  -5  -6   0  206.58   16.90
  -5  -6   0  215.88   16.90
  -5  -6   0  198.78   16.50
  -5  -6   0  172.68   16.10
   5  -6   0  222.18   16.80
   5  -6   0  194.28   16.40
  -5   6   0  220.08   18.20
  -5   6   0  234.78   25.20
   5   6   0  239.28   19.20
  -5   6   0  224.18   17.60
  -5   6   0  189.78   27.10
  -6  -6   0   52.79    5.00
  -6  -6   0   58.59    6.00
   6  -6   0   70.89    6.30
  -6  -6   0   64.09    5.90
   6  -6   0   59.29    6.00
  -6  -6   0   62.49    5.70
  -6  -6   0   60.89    6.50
  -6   6   0   34.40   13.30
  -6   6   0  101.39   24.20
  -6   6   0   67.39    7.00
   6   6   0   61.79    7.90
   7  -6   0  772.12   58.89
   7  -6   0  755.42   58.89
  -7  -6   0  732.13   58.59
  -7  -6   0  732.83   58.89
  -7  -6   0  758.12   58.79
  -7  -6   0  736.13   59.29
   7   6   0  798.62   60.89
  -7   6   0  768.32   68.89
  -7   6   0  710.43   72.59
  -7   6   0  715.13   58.29
  -7   6   0  803.62   59.79
  -7   6   0  768.62   60.19
  -7   6   0  828.92   59.69
   8  -6   0   76.89    7.70
  -8  -6   0   69.19    7.20
   8  -6   0   87.49    7.90
  -8  -6   0   72.09    6.50
  -8  -6   0   82.09    7.50
  -8  -6   0   76.49    7.30
  -8  -6   0   78.79    8.20
   8   6   0   79.19    6.20
  -8   6   0   82.79    8.80
  -8   6   0   75.89   16.40
  -8   6   0   78.49    6.70
  -8   6   0   69.59   21.80
  -8   6   0   75.49    9.40
  -9  -6   0   79.49    7.90
  -9  -6   0   83.19    9.00
  -9  -6   0   80.59    7.30
  -9  -6   0   91.59    8.10
   9  -6   0   86.59    8.50
  -9  -6   0   97.59    8.40
   9  -6   0   79.79    8.50
  -9   6   0   73.59   22.90
  -9   6   0   82.69   10.50
  -9   6   0   89.09   10.00
  -9   6   0   91.39    7.50
   9   6   0   84.99    8.10
   9   6   0   89.39    7.10
  -9   6   0   82.89   17.50
 -10  -6   0   -0.40    3.50
  10  -6   0    2.00    3.20
  10  -6   0   10.80    3.50
 -10  -6   0    8.50    3.60
 -10  -6   0    2.90    3.00
 -10   6   0   -0.20   16.00
 -10   6   0    5.50    2.10
 -10   6   0    3.30    4.10
  10   6   0    3.20    2.80
 -10   6   0    5.20    5.10
  10   6   0    6.30    1.80
 -10   6   0   23.60   16.10
  11  -6   0    1.00    3.40
  11  -6   0   10.10    3.90
 -11  -6   0    6.90    2.50
 -11  -6   0    5.70    3.90
 -11  -6   0    7.10    3.30
 -11  -6   0    2.10    3.80
 -11  -6   0    2.50    2.10
 -11   6   0   11.30    5.30
  11   6   0   -2.20    2.80
 -11   6   0    9.00    2.50
  11   6   0    7.00    2.10
 -11   6   0    3.50    4.90
 -11   6   0   16.60   16.80
 -12  -6   0    3.00    2.10
 -12  -6   0    1.50    3.60
 -12  -6   0    6.00    3.90
 -12  -6   0    4.80    4.20
  12  -6   0    5.50    3.90
  12  -6   0   -4.70    3.50
 -12   6   0   -6.50    8.40
  12   6   0    4.30    3.40
  12   6   0    3.40    2.20
 -12   6   0    2.30   24.60
 -12   6   0    6.70    2.60
 -12   6   0    7.40    4.70
  13  -6   0  333.37   29.60
 -13  -6   0  375.06   29.30
 -13  -6   0  341.47   30.40
 -13  -6   0  381.26   30.30
  13  -6   0  380.96   29.90
 -13   6   0  326.07   31.40
  13   6   0  395.96   28.80
 -13   6   0  372.86   30.40
 -13   6   0  335.27   28.50
  13   6   0  355.86   29.40
 -14  -6   0    3.30    4.10
 -14  -6   0    3.30    4.80
  14  -6   0    2.50    4.30
 -14  -6   0   -1.70    3.80
  14  -6   0    5.10    4.50
 -14   6   0    8.30    6.40
  14   6   0    5.40    3.80
 -14   6   0   -2.00    2.40
  14   6   0   -0.20    2.60
 -14   6   0   -8.00    4.50
 -15  -6   0   61.59    9.20
  15  -6   0   85.79   11.70
 -15  -6   0   70.99    8.80
 -15  -6   0   58.39    8.40
  15  -6   0   75.89    9.20
 -15   6   0   67.89    7.20
  15   6   0   85.09    7.90
  15   6   0   62.79    8.30
 -16  -6   0   38.00    7.50
  16  -6   0   24.90    5.90
  16  -6   0   23.30    6.10
 -16  -6   0   19.40    5.50
 -16   6   0   22.20    6.20
  16   6   0   41.30    6.40
  16   6   0   32.00    5.10
  17  -6   0    1.90    6.40
  17  -6   0   -2.90    4.40
 -17  -6   0   -3.90    9.30
 -17   6   0   -0.70    4.60
  17   6   0    1.60    4.50
  17   6   0    3.00    3.30
  18  -6   0   54.59    8.20
 -18  -6   0   71.39    9.60
  18  -6   0   31.10    7.30
 -18  -6   0   55.29    7.90
  18   6   0   57.39    7.00
  19  -6   0   13.10    9.10
 -19  -6   0   26.90    6.80
 -19  -6   0   22.70    5.60
  19  -6   0   13.00    5.20
  19   6   0   23.50    4.70
  19   6   0   25.10    7.10
   0  -7   0   -1.50    2.00
   0  -7   0   -0.50    1.90
   0  -7   0   -0.60    2.20
   0   7   0   -1.10    2.20
   0   7   0    0.10    1.90
   0   7   0    2.00    5.00
   0   7   0   -0.80    1.90
  -1  -7   0  140.79   11.70
   1  -7   0  131.69   10.80
   1  -7   0  138.29   11.50
  -1  -7   0  138.69   11.80
  -1  -7   0  138.89   11.70
   1  -7   0  155.88   11.80
   1   7   0  134.09   11.40
   1   7   0  144.09   11.90
   1   7   0  143.89   11.60
  -1   7   0  127.69   21.70
  -1   7   0  154.18   12.10
   1   7   0  122.19   11.10
   1   7   0  133.19   18.00
   1   7   0  133.59   10.90
  -1   7   0  151.98   11.80
  -2  -7   0   92.79    8.80
  -2  -7   0   99.69    8.40
   2  -7   0  101.09    8.40
  -2  -7   0   90.89    7.60
  -2  -7   0   95.59    8.40
   2  -7   0   91.09    8.10
   2  -7   0   79.39    7.50
   2  -7   0   97.99    7.60
  -2   7   0  101.89    9.00
   2   7   0   97.19   14.10
  -2   7   0   84.79    9.70
   2   7   0   86.49    7.60
   2   7   0   86.49    7.90
   2   7   0  100.19    7.80
  -2   7   0   98.79   22.20
  -2   7   0  105.09    9.00
   2   7   0   96.09    7.60
  -3  -7   0  108.19    9.00
   3  -7   0  123.39    9.10
   3  -7   0  101.79    9.10
  -3  -7   0  111.99    9.70
   3  -7   0  107.69    9.20
   3  -7   0  123.59    9.60
  -3  -7   0  107.49    9.90
   3  -7   0  111.49    9.30
  -3  -7   0  112.89    9.70
   3   7   0  116.49    8.80
  -3   7   0  116.29   11.30
  -3   7   0  116.39   22.50
   3   7   0  122.29    9.60
  -3   7   0   99.39   16.00
  -3   7   0  111.49   10.00
   3   7   0  108.79    8.80
   3   7   0  122.49   15.30
   3   7   0   95.89    8.60
   3   7   0  102.69    9.10
  -3   7   0  128.99   10.50
   4  -7   0   43.50    4.60
  -4  -7   0   45.60    5.70
  -4  -7   0   46.50    5.30
   4  -7   0   43.00    4.90
  -4  -7   0   46.30    4.40
   4  -7   0   49.30    4.60
  -4  -7   0   44.60    5.20
   4  -7   0   50.49    4.90
   4   7   0   47.30    3.80
   4   7   0   49.50    3.90
  -4   7   0   45.30    6.90
   4   7   0   47.30    8.80
  -4   7   0   38.20   13.70
  -4   7   0   51.59    6.00
  -4   7   0   37.70    8.90
  -4   7   0   46.80    5.70
  -5  -7   0    1.70    1.00
  -5  -7   0    4.90    1.90
   5  -7   0    7.80    2.20
  -5  -7   0    1.40    2.80
  -5  -7   0    6.00    2.70
   5  -7   0    8.40    2.20
   5  -7   0    6.20    1.70
  -5  -7   0    4.70    2.40
  -5   7   0    9.60   10.40
   5   7   0    2.70    4.00
  -5   7   0    6.10    4.10
  -5   7   0    2.80    6.80
  -5   7   0    5.00    3.20
  -5   7   0    4.70    3.10
  -6  -7   0   38.50    4.70
  -6  -7   0   36.30    4.00
  -6  -7   0   40.30    5.40
  -6  -7   0   34.50    4.60
  -6  -7   0   30.60    3.30
   6  -7   0   35.90    3.70
   6  -7   0   40.30    4.50
  -6   7   0   32.00    5.40
  -6   7   0   36.60    6.60
  -6   7   0   72.79   20.70
   6   7   0   38.00    6.80
  -6   7   0   43.20   12.70
  -7  -7   0   66.39    7.00
  -7  -7   0   64.19    7.00
  -7  -7   0   58.49    5.70
  -7  -7   0   62.59    7.40
  -7  -7   0   74.09    6.60
   7  -7   0   77.99    7.00
   7  -7   0   62.39    6.80
  -7   7   0   80.69    9.60
  -7   7   0   81.39    8.60
  -7   7   0   80.39   17.60
  -7   7   0   75.19    8.20
   7   7   0   73.99    5.60
   7   7   0   68.49    9.20
  -7   7   0   41.10   16.20
  -8  -7   0  163.38   14.90
   8  -7   0  190.38   15.90
   8  -7   0  193.98   15.90
  -8  -7   0  191.48   15.90
  -8  -7   0  180.38   16.50
  -8  -7   0  190.28   15.70
  -8  -7   0  174.28   15.70
   8   7   0  196.38   14.70
  -8   7   0  231.08   17.30
  -8   7   0  190.98   33.80
  -8   7   0  196.98   17.80
   8   7   0  191.38   15.50
   8   7   0  187.48   17.80
  -8   7   0  219.28   30.50
  -9  -7   0   25.70    3.00
  -9  -7   0   25.50    3.90
   9  -7   0   22.40    4.10
  -9  -7   0   28.60    4.50
   9  -7   0   22.60    4.00
  -9  -7   0   23.30    4.90
  -9  -7   0   14.60    3.50
   9   7   0   21.50    2.50
  -9   7   0   22.40    5.30
  -9   7   0   27.10    6.60
  -9   7   0   -8.00   17.60
  -9   7   0   28.80   16.70
 -10  -7   0   19.70    4.60
 -10  -7   0   21.50    4.10
 -10  -7   0   16.80    2.90
  10  -7   0   21.20    4.20
  10  -7   0   24.40    4.50
 -10  -7   0   23.00    3.70
 -10  -7   0   19.20    5.00
 -10   7   0   21.90   20.20
 -10   7   0   12.10    6.10
 -10   7   0  -34.20   24.00
  10   7   0   20.00    2.60
 -10   7   0   26.00    6.10
  10   7   0   19.40    3.80
 -11  -7   0   25.10    3.80
 -11  -7   0   31.90    5.80
  11  -7   0   13.70    4.50
 -11  -7   0   21.40    3.30
  11  -7   0   26.40    7.40
 -11  -7   0   27.00    5.10
 -11  -7   0   20.20    4.40
 -11   7   0   13.50   21.10
 -11   7   0   18.50    6.00
 -11   7   0   15.00    6.40
  11   7   0   24.60    3.10
  11   7   0   15.80    3.70
  12  -7   0   18.90    4.80
 -12  -7   0   23.60    4.70
 -12  -7   0   27.00    5.70
  12  -7   0   19.30    5.00
 -12  -7   0   19.90    3.50
 -12  -7   0   20.60    8.40
 -12   7   0   25.60    6.60
  12   7   0   24.80    3.40
 -12   7   0   29.00   32.50
  12   7   0   25.20    4.40
 -12   7   0   20.60    7.30
 -13  -7   0    4.20    4.10
 -13  -7   0   12.20    4.90
  13  -7   0   16.50    4.70
 -13  -7   0    6.10    4.90
  13  -7   0    6.20    4.50
  13   7   0   11.20    3.90
 -13   7   0   -0.30    6.00
 -13   7   0    7.30    5.40
  13   7   0    6.50    2.70
  14  -7   0  117.49   13.00
 -14  -7   0  123.69   13.00
 -14  -7   0  142.09   13.50
 -14  -7   0  137.69   12.60
  14  -7   0  117.29   13.20
  14   7   0  147.39   11.70
 -14   7   0  124.99   15.70
  14   7   0  122.19   12.40
 -14   7   0  117.49   13.70
  15  -7   0   14.00    5.40
  15  -7   0   31.00    8.40
 -15  -7   0   19.70    5.00
 -15  -7   0   11.50    5.00
 -15  -7   0    7.20    5.70
  15   7   0   14.00    4.50
  15   7   0   18.20    3.90
 -15   7   0    5.80    5.90
  16  -7   0    3.70    4.60
 -16  -7   0   -4.30    4.20
 -16  -7   0   -7.70    4.90
  16  -7   0    8.90    6.00
 -16   7   0   -7.90    4.70
  16   7   0    6.70    5.20
  16   7   0    1.00    2.70
  17  -7   0   -7.30    5.40
 -17  -7   0    4.30    6.20
 -17  -7   0   10.90    5.10
  17  -7   0    4.20    6.50
 -18  -7   0    2.20    6.10
  18  -7   0   11.30    4.90
 -18  -7   0    8.90    5.20
  18   7   0   11.30    3.70
  18   7   0   13.70    6.40
 -19  -7   0    3.70    5.90
  19  -7   0    7.50    5.30
 -19  -7   0    3.00    4.70
  19   7   0    6.70   10.40
   0  -8   0  366.36   30.60
   0  -8   0  392.76   30.90
   0   8   0  416.66   30.80
   0   8   0  384.46   30.70
   0   8   0  367.26   39.40
   0   8   0  403.16   31.00
   1  -8   0    2.60    2.50
  -1  -8   0    1.40    2.40
  -1  -8   0    0.50    2.50
  -1  -8   0   -0.30    2.00
   1  -8   0    0.80    1.90
   1   8   0    1.00    0.90
  -1   8   0    2.30    2.10
   1   8   0    1.60    6.20
   1   8   0    1.90    1.90
  -1   8   0    0.60    2.60
  -1   8   0    0.60    4.90
   1   8   0    0.40    1.90
   1   8   0    2.20    1.70
   1   8   0    0.80    2.50
   2  -8   0  447.66   35.60
  -2  -8   0  485.55   36.10
   2  -8   0  487.65   37.40
   2  -8   0  447.66   35.00
  -2  -8   0  435.06   35.70
  -2  -8   0  476.05   35.80
   2   8   0  430.46   35.00
  -2   8   0  433.76   46.50
  -2   8   0  467.65   36.10
   2   8   0  409.36   35.60
   2   8   0  431.46   35.50
   2   8   0  415.76   42.70
   2   8   0  493.65   36.00
  -2   8   0  471.95   37.40
  -2   8   0  465.85   42.80
   2   8   0  476.05   35.30
  -2   8   0  470.85   36.00
  -3  -8   0   90.49    8.30
  -3  -8   0   97.49    8.60
   3  -8   0   97.79    7.50
  -3  -8   0   93.79    8.30
   3  -8   0   72.19    7.50
   3  -8   0   89.99    7.90
   3  -8   0   99.59    8.20
  -3  -8   0   76.59    7.40
  -3   8   0   92.29    8.70
   3   8   0   84.79   14.70
   3   8   0   94.89    7.50
  -3   8   0   89.39   17.20
   3   8   0   79.79    7.40
   3   8   0   89.29    7.90
  -3   8   0   99.89    9.20
  -3   8   0   87.89   10.40
   3   8   0   88.89    7.80
  -3   8   0   72.99   19.40
  -4  -8   0  756.32   60.39
   4  -8   0  758.72   60.69
  -4  -8   0  815.22   60.99
   4  -8   0  813.92   60.49
  -4  -8   0  827.62   61.39
   4  -8   0  764.42   60.59
  -4  -8   0  768.22   60.99
   4  -8   0  855.11   60.89
  -4   8   0  878.71   70.79
   4   8   0  721.23   60.19
  -4   8   0  806.82   62.29
   4   8   0  803.02   60.49
   4   8   0  737.73   65.49
   4   8   0  810.02   60.19
  -4   8   0  746.93   74.09
  -4   8   0  722.33   61.79
  -5  -8   0   19.70    4.40
  -5  -8   0   20.70    2.20
   5  -8   0   20.70    3.40
  -5  -8   0   22.00    3.90
  -5  -8   0   15.00    3.60
   5  -8   0   19.30    3.00
   5  -8   0   23.20    3.00
   5  -8   0   23.90    3.10
  -5  -8   0   18.30    2.90
  -5   8   0   23.00    4.60
  -5   8   0   17.30    5.50
   5   8   0   19.70    2.30
   5   8   0   23.10    3.20
  -5   8   0   20.50   11.20
   5   8   0   23.20    7.20
  -5   8   0   23.80    4.50
   5   8   0   19.90    2.20
   5   8   0   18.40    2.30
  -5   8   0   15.70   13.30
   6  -8   0    2.20    2.00
  -6  -8   0    3.20    2.70
  -6  -8   0    3.80    2.90
   6  -8   0    1.10    1.60
  -6  -8   0    2.90    1.10
  -6  -8   0    1.20    3.20
  -6  -8   0    1.60    2.00
   6  -8   0    0.40    2.20
  -6   8   0    2.40   28.50
   6   8   0    1.70    1.00
  -6   8   0    3.90    3.50
   6   8   0    3.30    1.00
  -6   8   0    0.50    8.00
  -6   8   0   -4.70    4.30
  -6   8   0    1.80    3.50
  -7  -8   0  187.68   15.10
  -7  -8   0  199.28   15.60
   7  -8   0  180.88   14.70
   7  -8   0  181.18   15.30
   7  -8   0  165.28   15.40
  -7  -8   0  159.28   14.50
  -7  -8   0  174.48   19.00
  -7  -8   0  183.78   15.70
  -7   8   0  171.68   18.00
  -7   8   0  203.68   16.80
  -7   8   0  190.38   16.90
   7   8   0  191.48   17.60
   7   8   0  181.08   14.80
  -7   8   0  181.48   28.30
   7   8   0  207.18   14.40
  -7   8   0  261.97   57.39
  -8  -8   0   69.69    7.20
  -8  -8   0   74.59    8.50
   8  -8   0   72.49    7.40
   8  -8   0   60.69    7.40
  -8  -8   0   63.29    6.20
  -8  -8   0   75.79    7.60
  -8  -8   0   76.79    7.70
  -8   8   0   89.59   29.10
  -8   8   0   74.89    9.40
  -8   8   0   82.79    9.50
  -8   8   0   64.69    9.70
  -8   8   0   80.49   22.50
   8   8   0   81.49    6.10
   9  -8   0   38.50    5.60
  -9  -8   0   38.10    4.50
  -9  -8   0   57.29    6.60
  -9  -8   0   60.09    5.90
  -9  -8   0   51.99    6.10
   9  -8   0   41.30    5.50
  -9  -8   0   62.99    7.60
  -9   8   0   56.69   22.30
  -9   8   0   36.40   18.20
   9   8   0   45.80    5.20
  -9   8   0   42.90    8.40
   9   8   0   44.70    4.40
  -9   8   0   53.69    8.00
  10  -8   0  240.98   19.80
 -10  -8   0  235.18   19.50
 -10  -8   0  246.98   20.70
 -10  -8   0  226.98   19.30
 -10  -8   0  209.48   18.60
  10  -8   0  226.48   19.80
 -10  -8   0  253.87   23.00
 -10   8   0  240.08   21.50
  10   8   0  243.88   18.60
  10   8   0  232.28   19.20
 -10   8   0  325.07   55.19
 -10   8   0  246.78   22.50
 -11  -8   0  161.88   14.20
 -11  -8   0  159.68   13.50
  11  -8   0  145.49   13.90
  11  -8   0  144.59   14.10
 -11  -8   0  147.49   15.20
 -11  -8   0  145.19   13.30
 -11  -8   0  131.49   12.50
 -11   8   0  222.28   53.79
 -11   8   0  157.88   16.70
 -11   8   0  187.68   16.00
  11   8   0  167.18   12.70
  11   8   0  148.59   13.30
  12  -8   0   -2.10    3.80
 -12  -8   0    5.90    4.70
  12  -8   0    2.90    3.90
 -12  -8   0    3.90    3.80
 -12  -8   0    6.40    2.90
 -12  -8   0    3.80    4.50
 -12   8   0    1.20    5.60
 -12   8   0    4.40    5.40
  12   8   0    4.20    2.30
 -12   8   0  -13.00   54.19
  12   8   0    1.20    2.90
  13  -8   0  399.26   34.50
  13  -8   0  418.36   34.50
 -13  -8   0  468.45   35.00
 -13  -8   0  438.26   34.10
 -13  -8   0  394.56   34.90
 -13   8   0  441.76   36.10
  13   8   0  413.36   34.00
 -13   8   0  382.56   36.70
  13   8   0  451.65   33.50
  14  -8   0    3.60    4.30
 -14  -8   0    3.90    5.20
  14  -8   0   -4.70    3.70
 -14  -8   0    3.40    4.50
 -14  -8   0    9.20    4.70
  14   8   0    5.00    4.00
 -14   8   0    3.90    7.10
  14   8   0    0.70    2.40
 -15  -8   0   11.30    5.90
  15  -8   0    9.00    4.80
 -15  -8   0   11.10    5.00
 -15  -8   0   13.30    5.30
  15  -8   0   16.90    6.10
 -15   8   0    9.00    6.10
  15   8   0    8.30    3.50
 -15   8   0    4.70    7.80
  16  -8   0   -3.90    4.30
  16  -8   0    2.10    5.70
 -16  -8   0   10.40    7.50
  16   8   0    2.90    3.00
 -16   8   0   -8.30    5.10
  16   8   0    1.70    5.20
  17  -8   0   33.70    8.70
  17  -8   0   43.00    7.20
 -17  -8   0   38.40    6.80
 -17  -8   0   55.79    8.70
  17   8   0   44.60    8.20
 -17   8   0   37.70    7.40
  17   8   0   46.90    5.90
 -18  -8   0   26.10    7.00
  18  -8   0   25.30    6.10
 -18  -8   0   18.20    5.40
  18   8   0   21.40    4.50
 -18   8   0   16.90    6.70
  18   8   0    9.40    6.10
   0  -9   0    3.30    2.70
   0  -9   0    1.00    2.30
   0   9   0    1.40    2.20
   0   9   0    1.90    2.80
   0   9   0   -1.90    2.30
   0   9   0   -0.50    7.70
   1  -9   0  302.37   23.90
   1  -9   0  318.47   24.20
  -1  -9   0  312.57   24.20
  -1  -9   0  303.67   24.20
  -1   9   0  305.27   24.40
   1   9   0  243.78   32.30
   1   9   0  285.37   23.90
  -1   9   0  253.07   34.30
   1   9   0  310.67   23.90
   1   9   0  303.67   24.30
  -2  -9   0    6.00    1.10
  -2  -9   0    9.30    3.30
  -2  -9   0    8.00    2.90
   2  -9   0    4.00    2.70
  -2  -9   0    1.30    2.90
   2  -9   0    2.80    2.20
   2  -9   0    4.30    1.10
   2   9   0    3.90    1.20
   2   9   0    4.10    2.10
  -2   9   0    8.00    3.00
  -2   9   0    8.90    8.50
   2   9   0    8.80    2.50
   2   9   0   -0.10    2.90
  -2   9   0    3.80    6.50
  -2   9   0    5.30    4.50
   2   9   0    1.60    7.30
  -3  -9   0   28.10    4.50
  -3  -9   0   28.30    4.30
   3  -9   0   27.40    2.90
   3  -9   0   33.00    4.00
  -3  -9   0   26.70    4.70
  -3  -9   0   17.40    2.30
   3  -9   0   37.90    4.50
   3   9   0   24.40    3.20
  -3   9   0   27.20    4.60
   3   9   0   13.40    3.80
  -3   9   0   26.90    6.00
  -3   9   0   17.10   11.20
   3   9   0   23.10    9.40
  -3   9   0   22.30    4.70
   4  -9   0  341.17   28.90
   4  -9   0  418.36   29.50
  -4  -9   0  388.36   29.70
   4  -9   0  391.76   28.90
  -4  -9   0  377.86   29.60
   4  -9   0  369.06   29.20
  -4  -9   0  377.66   29.90
  -4  -9   0  366.26   28.80
   4   9   0  391.46   28.80
  -4   9   0  401.56   30.20
  -4   9   0  311.27   43.30
   4   9   0  337.27   35.10
  -4   9   0  389.66   31.40
  -4   9   0  363.36   30.10
  -4   9   0  378.36   40.10
   4   9   0  306.07   28.80
   4   9   0  359.16   28.80
   5  -9   0   71.99    7.00
   5  -9   0   69.29    6.60
  -5  -9   0   60.59    7.20
  -5  -9   0   54.49    5.70
  -5  -9   0   84.49    7.50
   5  -9   0   77.19    6.50
  -5  -9   0   73.79    6.40
   5   9   0   75.39    6.60
  -5   9   0   77.19    9.80
   5   9   0   69.59    6.00
  -5   9   0   38.10   14.90
  -5   9   0   84.59    8.80
   5   9   0   79.49   12.90
  -5   9   0   89.49   19.10
   5   9   0   66.99    6.10
  -6  -9   0   33.40    5.10
   6  -9   0   35.80    4.30
   6  -9   0   37.70    4.30
  -6  -9   0   41.10    5.90
  -6  -9   0   42.50    4.40
  -6  -9   0   31.80    3.40
   6  -9   0   30.60    4.30
  -6  -9   0   44.90    5.60
  -6   9   0   35.70   16.40
  -6   9   0   37.40    6.40
  -6   9   0   45.80    6.40
   6   9   0   38.50    3.70
   6   9   0   43.80    4.80
  -6   9   0   27.60   19.70
   6   9   0   32.70    3.70
   6   9   0   33.70    4.10
   6   9   0   45.10    8.90
  -6   9   0   31.40    7.30
   7  -9   0  101.69    8.80
  -7  -9   0  102.79   10.10
   7  -9   0  115.19    9.40
  -7  -9   0  121.39   10.20
  -7  -9   0  103.19   10.40
   7  -9   0  101.49    9.50
  -7  -9   0   90.89    8.30
  -7   9   0   99.39   11.40
  -7   9   0  139.99   34.70
  -7   9   0   83.79   12.10
   7   9   0  108.59    9.60
  -7   9   0  137.69   33.90
  -7   9   0  109.99   11.20
   7   9   0   99.69    8.40
   7   9   0   93.49   11.90
  -8  -9   0    2.40    3.70
  -8  -9   0    5.00    4.00
  -8  -9   0    0.00    3.20
   8  -9   0    4.60    2.70
  -8  -9   0    1.20    1.40
   8  -9   0    2.00    2.90
  -8  -9   0    4.20    2.90
   8   9   0    2.70    1.60
  -8   9   0   11.70    6.30
  -8   9   0    2.00    5.10
  -8   9   0   -2.30    4.40
  -8   9   0   29.40   24.80
   8   9   0    1.80    1.50
  -8   9   0    7.10   18.60
  -9  -9   0    1.20    4.10
   9  -9   0    1.80    2.70
  -9  -9   0    2.60    3.70
  -9  -9   0    4.60    3.40
   9  -9   0   -1.30    2.90
  -9  -9   0   -1.10    1.60
  -9  -9   0    0.00    3.00
  -9   9   0    0.40    4.70
  -9   9   0   -5.60    5.50
  -9   9   0   -1.10   18.90
  -9   9   0    0.90   25.20
   9   9   0    0.90    1.80
   9   9   0    1.30    1.60
 -10  -9   0  400.66   31.30
 -10  -9   0  415.66   32.10
 -10  -9   0  403.76   31.60
 -10  -9   0  374.56   30.60
  10  -9   0  365.46   31.60
  10  -9   0  383.56   31.50
 -10  -9   0  380.26   32.50
 -10   9   0  359.36   63.39
 -10   9   0  426.76   33.30
 -10   9   0  399.96   34.40
  10   9   0  432.86   30.70
  10   9   0  358.46   30.80
  11  -9   0   17.00    4.40
 -11  -9   0   17.20    5.70
 -11  -9   0   23.30    5.90
  11  -9   0    7.60    3.90
 -11  -9   0    7.60    4.20
 -11   9   0    8.90    6.80
 -11   9   0   22.80    6.40
  11   9   0   13.10    2.70
 -12  -9   0  113.19   12.10
  12  -9   0  104.69   10.80
 -12  -9   0   92.19    9.90
 -12  -9   0   95.89   11.50
  12  -9   0  110.49   10.90
 -12  -9   0  102.29   10.60
 -12   9   0  109.09   14.20
  12   9   0  112.79    9.60
 -12   9   0  126.59   13.90
 -13  -9   0    5.60    4.00
 -13  -9   0    1.90    4.90
  13  -9   0   -2.70    4.40
  13  -9   0    2.80    4.00
 -13  -9   0    2.60    3.00
 -13  -9   0   -1.20    4.70
 -13   9   0    7.00    6.80
  13   9   0    4.30    2.60
 -13   9   0   -8.30    5.10
 -14  -9   0   11.70    6.00
  14  -9   0   -0.80    4.00
 -14  -9   0    3.00    4.80
  14  -9   0   13.60    8.40
 -14  -9   0    7.20    4.70
 -14   9   0    7.30    7.40
  14   9   0   -2.60    5.70
 -14   9   0    7.60    6.60
  14   9   0    3.80    3.00
 -15  -9   0   39.20    7.40
 -15  -9   0   48.70    6.90
  15  -9   0   43.80    7.40
  15  -9   0   43.40    6.90
 -15  -9   0   40.30    8.10
 -15   9   0   53.09    9.20
  15   9   0   38.30   10.60
  15   9   0   46.20    5.50
 -15   9   0   28.60    9.80
 -16  -9   0   92.29   11.00
  16  -9   0  100.39   13.30
 -16  -9   0   94.09   10.60
 -16  -9   0   89.69   11.80
  16   9   0  104.79   15.20
  17  -9   0    4.30    4.60
 -17  -9   0   -0.80    4.50
 -17  -9   0    3.90    5.90
  17   9   0    0.70    5.60
  17   9   0    4.40    3.10
 -17   9   0    1.00    5.40
  18  -9   0   11.00    5.30
 -18  -9   0    8.30    6.00
 -18   9   0   13.10    8.50
   0 -10   0  694.03   50.39
   0 -10   0  663.83   50.19
   0  10   0  626.74   50.39
   0  10   0  618.84   50.29
   0  10   0  576.24   62.09
  -1 -10   0   26.90    4.70
   1 -10   0   24.00    4.10
  -1 -10   0   24.50    4.30
   1 -10   0   27.30    4.50
  -1  10   0   28.00    4.80
  -1  10   0   28.10   13.40
   1  10   0   23.90   13.20
   1  10   0   26.60    4.20
  -1  10   0   35.90   12.30
  -1  10   0   27.10    5.00
   1  10   0   24.20    4.90
   1  10   0   29.90    4.30
   2 -10   0   39.30    5.20
   2 -10   0   41.70    5.10
  -2 -10   0   28.40    3.20
  -2 -10   0   43.50    5.70
  -2 -10   0   39.00    5.60
  -2 -10   0   45.50    5.50
  -2  10   0   39.30    5.70
   2  10   0   41.90    4.80
  -2  10   0   44.10    7.60
   2  10   0   25.00   12.70
  -2  10   0   36.10    5.70
  -2  10   0   36.60   11.40
   2  10   0   40.70    5.70
  -2  10   0   39.70   22.70
  -3 -10   0    9.00    1.40
   3 -10   0   11.00    1.70
  -3 -10   0    7.80    3.40
   3 -10   0    8.10    2.90
  -3 -10   0   12.50    4.10
   3 -10   0   19.20    3.80
   3  10   0   11.10    3.90
   3  10   0    8.10    1.70
  -3  10   0   10.30    4.30
  -3  10   0   -2.70    4.80
   3  10   0   12.00    2.60
  -3  10   0   14.00   17.00
   3  10   0    8.30    9.30
   4 -10   0   51.89    4.70
  -4 -10   0   36.60    4.00
  -4 -10   0   49.20    6.40
   4 -10   0   53.99    6.10
  -4 -10   0   54.89    6.50
   4 -10   0   36.90    6.10
  -4 -10   0   51.19    6.80
   4  10   0   49.50    5.20
   4  10   0   78.49    7.40
  -4  10   0   57.19   17.40
   4  10   0   44.40    4.60
  -4  10   0   38.70    7.90
   4  10   0   53.29   13.40
  -4  10   0   55.89    7.10
  -4  10   0   44.00    6.60
  -5 -10   0  354.36   28.70
  -5 -10   0  356.86   29.10
  -5 -10   0  338.97   27.70
   5 -10   0  333.77   28.00
   5 -10   0  383.36   28.40
   5 -10   0  358.96   27.80
  -5 -10   0  372.46   28.80
  -5  10   0  369.46   43.70
   5  10   0  373.46   27.80
  -5  10   0  361.86   29.50
   5  10   0  352.06   27.80
  -5  10   0  389.76   29.50
   5  10   0  293.77   34.00
  -5  10   0  307.97   30.40
  -6 -10   0  259.67   19.30
  -6 -10   0  229.48   18.10
  -6 -10   0  223.88   19.10
   6 -10   0  218.98   18.70
  -6 -10   0  247.88   19.80
   6 -10   0  234.28   18.20
   6 -10   0  237.68   18.30
  -6 -10   0  189.98   17.50
   6  10   0  225.68   17.90
   6  10   0  220.48   18.30
  -6  10   0  236.98   20.00
  -6  10   0  238.28   38.50
   6  10   0  204.48   23.10
  -6  10   0  224.18   20.00
  -6  10   0  168.48   39.70
  -6  10   0  235.48   21.80
  -7 -10   0    3.90    3.90
  -7 -10   0    5.90    2.70
  -7 -10   0   -0.20    1.30
   7 -10   0    4.10    2.50
  -7 -10   0    3.10    3.50
  -7 -10   0    2.10    4.10
   7 -10   0   -0.70    2.70
   7 -10   0    5.30    2.20
   7  10   0    4.50    2.80
  -7  10   0    3.20    4.50
  -7  10   0   27.30   18.90
   7  10   0    2.60    1.80
  -7  10   0  -10.70   54.29
  -7  10   0    6.20    5.00
  -7  10   0    7.80    6.60
   8 -10   0   18.40    3.60
   8 -10   0   13.10    3.70
  -8 -10   0   17.40    5.40
  -8 -10   0   11.80    2.20
  -8 -10   0   16.40    5.20
  -8 -10   0   14.90    3.50
  -8 -10   0   19.60    4.60
  -8  10   0   55.39   38.90
  -8  10   0   17.70    6.10
  -8  10   0   23.10    6.20
  -8  10   0    7.70    7.40
  -8  10   0  -15.50   19.20
   8  10   0   17.90    3.90
   8  10   0   17.20    2.60
  -9 -10   0    2.20    1.80
  -9 -10   0    4.80    3.70
   9 -10   0    4.60    3.20
  -9 -10   0   -0.50    4.10
  -9 -10   0    5.40    4.80
   9 -10   0    7.80    3.60
   9  10   0    4.70    1.90
   9  10   0    0.80    3.40
  -9  10   0   -0.40    4.80
  -9  10   0   -5.30    5.60
  10 -10   0  191.18   19.20
  10 -10   0  231.68   19.10
 -10 -10   0  191.78   17.90
 -10 -10   0  243.18   22.50
 -10 -10   0  245.48   18.90
 -10 -10   0  240.48   19.50
 -10 -10   0  240.88   20.50
 -10  10   0  257.57   21.30
  10  10   0  246.18   19.60
 -10  10   0  216.98   22.30
  10  10   0  222.28   18.70
 -11 -10   0  147.39   13.00
 -11 -10   0  147.49   13.90
 -11 -10   0  143.49   14.50
 -11 -10   0  137.59   13.10
  11 -10   0  129.99   12.90
  11 -10   0  129.89   13.60
  11  10   0  153.28   14.00
  11  10   0  148.59   12.00
 -11  10   0  146.69   16.90
 -11  10   0  125.49   15.00
 -12 -10   0   18.60    4.60
 -12 -10   0   23.60    6.30
  12 -10   0   21.00    4.80
  12 -10   0   17.40    5.20
 -12 -10   0   25.90    6.30
 -12 -10   0   17.80    4.20
 -12  10   0   26.30    7.00
  12  10   0   18.80    3.30
 -12  10   0   22.60    8.00
  12  10   0   23.10    5.60
 -13 -10   0   36.60    5.40
 -13 -10   0   32.40    7.30
 -13 -10   0   28.30    5.80
 -13 -10   0   47.90    7.70
 -13  10   0   31.60    8.90
  13  10   0   38.00    4.60
  13  10   0   37.00    6.80
 -14 -10   0    2.30    4.30
  14 -10   0    5.10    4.40
 -14 -10   0    3.10    5.60
 -14 -10   0    7.50    5.20
  14  10   0    2.70    2.60
  14  10   0   -4.30    4.50
 -14  10   0    7.40    6.20
 -14  10   0   17.70    8.20
 -15 -10   0    8.40    5.30
  15 -10   0    9.20    4.30
 -15 -10   0    8.30    6.80
 -15 -10   0    0.90    7.00
  15  10   0   -1.50    2.60
  15  10   0    3.70    5.20
 -15  10   0    4.70    6.10
 -15  10   0    1.60    8.20
 -16 -10   0   97.49   10.70
  16 -10   0   73.59    9.20
 -16 -10   0   97.99   10.00
 -16 -10   0   77.09   10.80
 -16  10   0   70.09   10.60
  16  10   0   77.19   10.80
  16  10   0   90.39    8.70
  17 -10   0   30.10    6.40
 -17 -10   0   33.50    7.70
  17  10   0   26.60    4.60
   0 -11   0    3.90    3.10
   0 -11   0    2.40    3.40
   0  11   0  -14.00   12.70
   0  11   0    9.20    9.90
   0  11   0    0.80    3.60
   0  11   0   -3.60    3.10
   1 -11   0  494.85   38.80
   1 -11   0  517.65   38.70
  -1 -11   0  500.45   38.80
  -1 -11   0  505.35   39.00
  -1  11   0  453.55   39.00
   1  11   0  510.95   40.10
  -1  11   0  478.95   49.60
   1  11   0  516.55   47.50
   1  11   0  517.65   39.20
  -1  11   0  497.65   39.20
  -1  11   0  385.26   52.69
   1  11   0  364.16   50.29
  -1  11   0  509.55   40.60
   2 -11   0   10.90    3.30
  -2 -11   0   17.90    4.40
  -2 -11   0   12.20    3.90
  -2 -11   0   13.30    1.70
   2  11   0   12.80    4.40
  -2  11   0   16.30   11.20
   2  11   0    9.70    3.50
  -2  11   0   14.70    4.20
   2  11   0    5.60   12.20
  -2  11   0    6.60   13.30
  -2  11   0    7.30    6.20
  -2  11   0   11.60    4.50
  -3 -11   0   33.20    3.90
  -3 -11   0   55.19    6.40
   3 -11   0   50.09    7.60
   3 -11   0   48.20    5.70
  -3 -11   0   51.09    6.70
  -3 -11   0   51.19    6.60
  -3  11   0   33.40   15.60
   3  11   0   57.09    6.10
   3  11   0   48.70   16.30
  -3  11   0   42.80   21.50
  -3  11   0   45.20    6.80
  -3  11   0   50.79    6.80
  -3  11   0   53.29    8.60
   3  11   0   46.00    6.50
   4 -11   0   20.30    4.30
  -4 -11   0   17.10    4.70
  -4 -11   0   20.20    4.90
  -4 -11   0   16.10    2.40
  -4 -11   0   12.80    4.20
   4 -11   0   20.60    2.60
   4 -11   0   21.10    3.80
  -4  11   0   27.20   15.90
  -4  11   0   33.10   23.50
  -4  11   0   27.10    5.60
   4  11   0   30.70   15.70
   4  11   0   21.50    3.50
  -4  11   0   19.50    5.20
  -4  11   0   28.00    7.40
   4  11   0   23.50    5.20
  -5 -11   0  168.48   14.90
   5 -11   0  149.49   12.90
   5 -11   0  168.08   14.00
  -5 -11   0  166.08   14.40
  -5 -11   0  156.48   14.30
   5 -11   0  154.18   13.50
  -5  11   0  151.38   30.00
  -5  11   0  173.48   17.60
   5  11   0  141.59   12.90
  -5  11   0  163.38   15.30
   5  11   0  179.88   13.50
   5  11   0  163.38   14.80
  -5  11   0  162.18   15.40
   5  11   0  133.39   22.00
   6 -11   0  114.59   10.00
  -6 -11   0  127.39   11.20
  -6 -11   0  123.39   11.60
  -6 -11   0  122.09   11.20
   6 -11   0  108.49    9.70
  -6  11   0   60.99   28.40
  -6  11   0  105.69   12.10
   6  11   0  123.69    9.90
  -6  11   0  110.19   12.30
   6  11   0   94.69   15.40
   6  11   0  105.49    9.70
  -6  11   0  107.69   14.00
   6  11   0   93.99   17.20
  -7 -11   0  285.87   25.00
  -7 -11   0  303.67   25.00
   7 -11   0  283.07   23.20
   7 -11   0  270.17   23.30
  -7 -11   0  330.47   24.60
  -7 -11   0  273.57   23.30
   7  11   0  281.77   23.50
  -7  11   0  303.47   25.50
  -7  11   0  276.97   27.20
  -7  11   0  230.98   53.39
   7  11   0  315.97   23.20
  -7  11   0  306.07   25.50
  -8 -11   0  192.08   16.70
   8 -11   0  191.28   16.70
  -8 -11   0  213.48   18.00
  -8 -11   0  206.08   18.60
  -8 -11   0  206.48   18.10
  -8  11   0  212.98   21.60
  -8  11   0  233.48   19.70
   8  11   0  188.78   16.30
  -9 -11   0   22.80    5.30
  -9 -11   0   18.20    7.00
   9 -11   0   17.50    3.90
  -9 -11   0   16.50    4.10
  -9  11   0   27.90    8.70
  -9  11   0   17.30    6.30
   9  11   0   20.00    4.30
   9  11   0   18.60    3.10
  10 -11   0  353.46   29.60
 -10 -11   0  400.26   31.30
 -10 -11   0  393.76   30.30
 -10 -11   0  344.77   29.40
 -10 -11   0  374.26   30.70
  10  11   0  311.37   32.10
 -10  11   0  385.46   31.80
  10  11   0  370.46   29.00
 -10  11   0  374.16   33.40
 -11 -11   0   28.90    5.20
 -11 -11   0   30.00    6.90
  11 -11   0   26.90    4.90
 -11 -11   0   24.50    5.20
 -11 -11   0   24.80    6.30
  11  11   0   28.00    4.80
 -11  11   0   35.60    8.20
  11  11   0   28.20    5.40
 -11  11   0   20.30    8.50
 -12 -11   0    9.60    4.20
 -12 -11   0   12.00    4.20
  12 -11   0   10.10    4.00
 -12 -11   0   21.90    6.40
 -12 -11   0   10.00    5.50
  12  11   0   12.70    2.90
  12  11   0   16.10    5.10
 -13 -11   0   49.80    9.30
 -13 -11   0   76.39    8.30
 -13 -11   0   81.99   10.40
  13 -11   0   74.49    8.70
  13  11   0   83.79    7.60
  13  11   0   60.09    9.10
 -13  11   0   78.09   11.60
 -13  11   0   87.79   13.30
 -14 -11   0  139.19   13.10
 -14 -11   0  119.19   14.60
 -14 -11   0  147.69   14.40
  14 -11   0  124.19   12.60
  14  11   0  120.69   11.50
 -14  11   0  118.89   16.30
 -14  11   0  145.39   15.20
 -15 -11   0  212.58   19.30
 -15 -11   0  229.18   20.00
  15 -11   0  180.88   18.20
 -15  11   0  239.18   23.40
  15  11   0  200.68   17.30
 -16 -11   0  192.08   16.50
 -16 -11   0  163.58   15.80
  16 -11   0  130.79   16.10
  16  11   0  140.19   15.40
 -17 -11   0   51.79    8.30
 -17  11   0   39.10    8.00
   0 -12   0  339.07   27.70
   0 -12   0  357.66   27.90
   0  12   0  269.97   46.10
   0  12   0  348.57   28.30
  -1 -12   0    2.70    3.90
   1 -12   0    8.60    6.10
   1 -12   0    2.40    3.90
  -1 -12   0    7.30    3.50
   1  12   0   -1.70    3.90
  -1  12   0    0.50    5.90
  -1  12   0    3.90    3.90
  -1  12   0  -19.40   16.20
  -1  12   0    6.70    4.40
  -1  12   0    0.00   17.30
   1  12   0   -5.70   17.20
  -2 -12   0   64.89    8.00
  -2 -12   0   66.09    7.80
   2 -12   0   63.09    7.90
   2 -12   0   75.89    7.90
  -2  12   0   58.09   10.00
  -2  12   0   63.49    8.20
   2  12   0   63.09   15.90
   2  12   0   80.19    8.80
   2  12   0   37.70   17.60
  -2  12   0   70.89    8.70
   2  12   0   72.69    8.10
  -2  12   0   72.89   26.70
  -3 -12   0    9.30    4.60
  -3 -12   0   14.00    4.40
   3 -12   0   18.70    4.50
   3 -12   0   20.40    3.90
  -3 -12   0   22.20    5.20
  -3  12   0    8.60    5.10
  -3  12   0    8.00    4.90
   3  12   0   18.70    4.90
   3  12   0   14.00   11.20
   3  12   0   10.90    3.80
   3  12   0   12.90   15.30
  -3  12   0   13.70   21.50
  -3  12   0   -0.60    6.80
  -4 -12   0   60.29    8.30
   4 -12   0   68.09    7.90
  -4 -12   0   64.79    8.80
   4 -12   0   69.49    7.50
  -4 -12   0   67.19    8.30
   4  12   0   72.89    8.60
  -4  12   0   69.89    9.00
  -4  12   0   28.40   28.20
   4  12   0   55.49   19.00
   4  12   0   74.09    7.70
  -4  12   0   65.49    8.90
  -5 -12   0    4.50    7.60
  -5 -12   0    8.60    4.70
   5 -12   0    5.50    3.00
   5 -12   0    0.20    3.40
  -5  12   0    1.00    4.40
   5  12   0    5.00    2.90
  -5  12   0    3.30    4.80
  -5  12   0    2.20    6.90
   5  12   0    8.60    4.50
  -5  12   0    0.90   26.20
  -6 -12   0  124.59   12.50
   6 -12   0  109.99   10.40
  -6 -12   0  128.99   12.80
  -6 -12   0  137.99   12.30
   6 -12   0  122.69   11.00
  -6  12   0   71.69   38.10
  -6  12   0  131.19   16.00
  -6  12   0  127.29   13.30
   6  12   0  109.99   19.10
   6  12   0  123.29   11.70
   6  12   0  123.39   12.80
   7 -12   0   47.00    6.40
  -7 -12   0   74.79    8.50
  -7 -12   0   70.49    9.10
   7 -12   0   73.99    6.70
  -7 -12   0   66.59    8.60
  -7  12   0   77.69    9.90
  -7  12   0   55.59   11.20
   7  12   0   49.60    9.90
   7  12   0   63.69    6.90
  -7  12   0   71.09   10.80
  -8 -12   0    5.70    4.60
  -8 -12   0    7.10    5.00
   8 -12   0    1.80    2.60
  -8 -12   0    2.30    4.80
  -8  12   0   -7.60    4.70
  -8  12   0    2.70    5.40
   8  12   0    1.40    2.40
  -8  12   0    5.60    7.60
   9 -12   0   32.00    4.70
  -9 -12   0   27.30    7.00
  -9 -12   0   31.20    6.90
  -9 -12   0   38.40    6.50
  -9  12   0   30.40    9.00
   9  12   0   39.30    4.60
  -9  12   0   36.60    7.60
  10 -12   0   -2.40    2.90
 -10 -12   0   -9.60    4.70
 -10 -12   0    0.20    4.30
 -10 -12   0    7.00    5.60
 -10  12   0    2.20    5.90
 -10  12   0    0.50    7.30
  10  12   0    2.80    2.40
 -11 -12   0    5.00    6.00
 -11 -12   0    6.70    4.20
 -11 -12   0    8.90    5.80
  11 -12   0   14.80    4.20
  11  12   0    7.50    2.60
 -11  12   0    0.10    6.40
 -12 -12   0    5.90    5.60
  12 -12   0   -0.70    3.80
 -12 -12   0    4.10    5.40
 -12 -12   0    5.00    4.20
 -12  12   0    8.20    6.40
 -12  12   0    5.50    7.10
  12  12   0    1.80    2.40
 -13 -12   0   32.20    7.40
 -13 -12   0   29.30    7.40
 -13 -12   0   35.70    5.90
  13 -12   0   31.20    5.90
  13  12   0   38.50    4.80
 -13  12   0   37.50    8.50
 -13  12   0   37.50    9.90
 -14 -12   0   -4.20    5.90
  14 -12   0   -5.50    4.40
 -14 -12   0    1.50    5.20
  14  12   0    5.40    2.90
 -14  12   0    0.30    8.10
 -15 -12   0   10.80    5.80
 -15 -12   0    7.40    6.30
 -15  12   0   -6.50    9.40
 -15  12   0   -7.50    6.10
 -16 -12   0   32.10    7.40
 -16 -12   0    5.50    6.30
 -16  12   0    1.60    6.30
   0 -13   0   -7.70    3.50
   0 -13   0    3.30    3.50
   0  13   0   -4.10    6.40
   0  13   0   21.50   31.00
   0  13   0    0.70    4.30
   1 -13   0  504.25   39.50
   1 -13   0  573.54   40.00
  -1 -13   0  403.36   41.70
  -1  13   0  497.45   40.20
  -1  13   0  398.16   75.39
  -1  13   0  528.85   42.30
   1  13   0  500.55   40.20
   1  13   0  436.46   61.09
   2 -13   0  100.89   10.00
  -2 -13   0   89.59   10.10
   2 -13   0   89.89    9.60
  -2 -13   0  102.69   10.40
  -2  13   0    5.80   49.40
  -2  13   0   97.19   11.90
   2  13   0   75.29    9.90
   2  13   0  123.99   29.80
  -2  13   0   84.79   12.40
  -2  13   0   93.69   10.90
  -3 -13   0    7.90    4.30
  -3 -13   0    8.60    4.60
   3 -13   0    9.20    3.90
   3 -13   0   12.80    4.20
  -3  13   0    8.80   29.00
  -3  13   0    0.10    4.60
  -3  13   0   14.40    5.10
   3  13   0    0.40   19.90
  -3  13   0    7.80    7.40
   3  13   0    9.80    4.80
   3  13   0    2.40    3.70
   4 -13   0   -0.70    3.70
  -4 -13   0    0.30    4.60
  -4 -13   0    3.30    4.10
  -4 -13   0    2.00    4.50
   4 -13   0    4.30    3.30
  -4  13   0   14.30   30.50
  -4  13   0    6.60    8.10
   4  13   0    2.70    4.50
   4  13   0    1.80    3.50
  -4  13   0   -3.00    6.80
   4  13   0   15.50   21.90
  -4  13   0   -1.40    4.60
  -5 -13   0  222.58   19.50
   5 -13   0  243.98   19.00
   5 -13   0  212.68   18.40
  -5 -13   0  201.38   19.30
  -5 -13   0  225.78   19.90
  -5  13   0  226.08   20.20
  -5  13   0  236.78   68.69
  -5  13   0  204.58   20.20
   5  13   0  190.88   36.50
  -5  13   0  211.68   22.50
   5  13   0  228.38   18.80
   6 -13   0   20.00    4.10
  -6 -13   0   33.50    6.70
  -6 -13   0   27.50    6.00
   6  13   0   26.70    4.40
  -6  13   0   10.20    8.00
  -6  13   0   13.30    5.80
   6  13   0   20.60    5.90
  -7 -13   0  290.07   22.20
   7 -13   0  244.28   20.30
  -7 -13   0  248.58   22.30
  -7 -13   0  231.08   21.80
   7  13   0  259.17   20.70
  -7  13   0  239.88   25.10
   7  13   0  247.78   22.20
  -7  13   0  247.38   23.00
  -7  13   0  230.28   22.60
  -8 -13   0  483.55   36.80
  -8 -13   0  484.05   37.30
  -8 -13   0  428.46   36.50
  -8  13   0  443.26   37.90
  -8  13   0  421.16   39.20
   8  13   0  441.66   35.40
   8  13   0  415.06   36.90
  -9 -13   0    7.40    6.00
  -9 -13   0    1.90    4.60
  -9 -13   0    4.30    5.20
   9  13   0    5.90    2.80
  -9  13   0    1.20    7.30
  -9  13   0   -0.60    6.00
   9  13   0    2.90    5.50
 -10 -13   0   49.00    7.60
 -10 -13   0   43.60    8.10
 -10 -13   0   28.60    6.30
 -10  13   0   49.90   10.70
  10  13   0   35.00    4.70
 -10  13   0   24.20   10.90
  10  13   0   22.90    6.70
 -11 -13   0   12.60    6.30
 -11 -13   0   20.30    7.70
 -11 -13   0   12.20    6.70
 -11  13   0   22.70    7.30
  11  13   0   18.00    3.50
  11  13   0   11.90    6.10
 -11  13   0    9.70    7.60
 -12 -13   0   38.10    7.80
 -12 -13   0   24.80    5.60
 -12 -13   0   26.30    7.00
  12  13   0   36.50    4.70
 -12  13   0   27.50    7.90
  12  13   0   45.80    8.50
 -12  13   0   18.90    8.80
 -13 -13   0  252.57   20.90
 -13 -13   0  230.38   20.90
 -13 -13   0  204.48   19.10
  13  13   0  217.28   18.70
  13  13   0  203.48   22.60
 -13  13   0  283.97   34.70
 -14 -13   0   60.79    8.70
 -14 -13   0   37.70    8.20
 -14  13   0   37.00   10.60
 -14  13   0   48.70    9.10
 -15 -13   0   72.29    9.60
 -15 -13   0   83.79   10.10
 -15  13   0   55.89   14.40
 -15  13   0   55.59   10.10
   0 -14   0   66.29    8.30
   0 -14   0   51.79    7.30
   0  14   0   20.80   46.40
   0  14   0   48.00   10.30
   0  14   0   54.49   11.50
   1 -14   0   16.60    4.80
   1 -14   0   26.80    5.60
  -1 -14   0   21.90    5.50
  -1 -14   0   25.10    5.50
  -1  14   0   18.70   40.50
  -1  14   0   11.50    5.30
  -1  14   0   23.40    8.30
   1  14   0   18.70    8.10
   2 -14   0  489.65   37.00
  -2 -14   0  453.05   37.00
   2 -14   0  437.56   36.60
  -2 -14   0  454.15   37.40
  -2  14   0  484.05   39.70
   2  14   0  453.85   37.40
  -2  14   0  449.06   37.40
  -2  14   0  327.97   82.49
  -3 -14   0   36.20    6.80
  -3 -14   0   42.80    7.90
   3 -14   0   39.70    6.40
   3 -14   0   33.90    5.70
  -3  14   0   29.60    7.60
  -3  14   0   26.90    6.60
  -3  14   0   15.80   63.79
  -3  14   0   44.30    9.70
   3  14   0   28.40    6.40
  -4 -14   0  377.86   30.30
   4 -14   0  353.26   29.40
   4 -14   0  390.26   29.80
  -4 -14   0  389.56   30.60
   4  14   0  344.37   30.40
  -4  14   0  349.17   31.40
  -4  14   0  359.26   30.70
  -4  14   0  316.67   32.30
  -5 -14   0  266.27   22.50
  -5 -14   0  236.18   22.60
   5 -14   0  253.97   21.20
  -5  14   0  261.17   25.20
   5  14   0  252.67   22.60
  -5  14   0  240.28   22.70
   5  14   0  274.47   21.80
   6 -14   0   20.60    4.20
  -6 -14   0   21.30    6.20
  -6 -14   0   14.00    5.70
  -6 -14   0   23.20    6.30
   6  14   0   26.90    4.80
  -6  14   0   22.00    7.60
   6  14   0   15.90    5.60
  -6  14   0   20.10    6.10
  -6  14   0   29.80    9.10
  -7 -14   0   82.29    9.80
  -7 -14   0   71.49   10.10
   7 -14   0   69.49    7.30
  -7 -14   0   58.19    9.00
  -7  14   0   62.29    9.50
   7  14   0   72.49    8.10
   7  14   0   70.89    9.30
  -7  14   0   53.59    9.70
  -7  14   0   70.59   12.70
  -8 -14   0   65.39    9.20
  -8 -14   0   59.69    9.80
  -8 -14   0   85.99    9.60
   8  14   0   50.99    8.40
   8  14   0   62.99    7.30
  -8  14   0   49.80    9.40
  -8  14   0   35.20   11.50
  -9 -14   0   28.80    7.10
  -9 -14   0   36.20    6.90
  -9 -14   0   34.90    7.60
   9  14   0   38.70    5.60
  -9  14   0   28.00    9.90
  -9  14   0   26.60    8.80
 -10 -14   0   73.09   10.40
 -10 -14   0   50.29    8.40
 -10 -14   0   84.39   10.00
 -10  14   0   71.89   10.80
  10  14   0   57.29    9.10
  10  14   0   57.39    6.70
 -10  14   0   43.30   10.80
 -11 -14   0  281.17   23.90
 -11 -14   0  304.67   23.20
 -11 -14   0  285.17   24.30
 -11  14   0  231.58   26.30
 -11  14   0  219.38   24.60
  11  14   0  242.58   24.30
  11  14   0  257.57   21.70
 -12 -14   0    0.60    6.00
 -12 -14   0   -1.20    5.90
 -12 -14   0    8.90    5.00
 -12  14   0    3.00    8.10
  12  14   0   13.10    3.50
 -12  14   0   10.10    9.70
 -13 -14   0   99.29   11.90
 -13 -14   0   93.49   10.40
 -13 -14   0   91.89   11.70
 -13  14   0   73.49   13.80
 -13  14   0   82.09   11.90
 -14 -14   0   19.30    6.50
 -14 -14   0   20.80    6.80
 -14  14   0   31.60    8.30
 -14  14   0   30.40   11.30
   0 -15   0   -3.60    4.40
   0 -15   0    0.30    4.20
   0  15   0   -1.50    6.90
   0  15   0   -4.20    4.40
   1 -15   0    2.00    3.90
   1 -15   0    2.00    4.60
  -1 -15   0   -0.80    4.40
  -1 -15   0    5.70    4.60
   1  15   0   -1.50    6.90
  -1  15   0   -5.80    4.50
  -1  15   0   -0.80    6.80
   1  15   0   -6.20    4.40
  -2 -15   0   77.39   10.10
  -2 -15   0   65.09    9.20
   2 -15   0   85.09    9.80
   2 -15   0   84.69    9.50
   2  15   0   92.99   13.30
   2  15   0   81.59   10.00
  -2  15   0   80.99   10.20
  -2  15   0   78.19   12.60
   3 -15   0    0.70    4.00
   3 -15   0    7.60    4.50
  -3 -15   0    7.90    5.20
  -3 -15   0   11.00    5.50
   3  15   0   11.80    5.20
  -3  15   0   11.20    8.00
  -3  15   0   12.20    5.40
   4 -15   0    1.10    4.10
  -4 -15   0    1.20    4.50
   4 -15   0    0.60    3.60
  -4 -15   0    6.50    5.30
  -4  15   0    0.60    7.50
   4  15   0    8.20    5.20
  -4  15   0    3.50    5.30
  -5 -15   0   86.19   10.20
  -5 -15   0   77.49   10.40
   5 -15   0   78.99    8.80
  -5  15   0   80.79   10.50
  -5  15   0   70.69   12.70
  -5  15   0   82.59   11.80
   5  15   0   84.39   10.40
  -6 -15   0    2.60    5.60
   6 -15   0    0.00    3.20
  -6 -15   0    3.40    5.20
   6  15   0   -1.80    4.80
  -6  15   0    2.90    5.40
  -6  15   0    8.90    6.50
  -7 -15   0  116.59   13.20
  -7 -15   0  127.29   12.90
  -7  15   0   91.39   16.20
  -7  15   0  110.29   14.50
  -7  15   0   95.69   14.80
   7  15   0  104.19   13.10
   7  15   0  129.89   11.80
  -8 -15   0   99.39   11.60
  -8 -15   0   83.59   11.40
  -8  15   0   98.79   12.50
  -8  15   0   98.59   14.20
   8  15   0   77.99   10.80
   8  15   0   98.09    9.80
  -9 -15   0    1.10    5.70
  -9 -15   0    2.20    5.90
  -9 -15   0    8.30    5.80
  -9  15   0   -0.10    6.10
   9  15   0   14.70    6.50
   9  15   0    6.60    3.50
  -9  15   0   -5.50    7.70
 -10 -15   0   -0.50    5.30
 -10 -15   0    5.90    9.40
 -10 -15   0   -6.90    9.40
 -10  15   0    7.70    8.10
 -10  15   0   20.30    7.20
  10  15   0    5.30    3.60
 -11 -15   0   32.70    7.50
 -11 -15   0   28.30    7.50
 -11 -15   0   36.10    6.80
 -11  15   0   24.80    8.50
 -11  15   0   32.50   10.40
  11  15   0   27.40    4.90
 -12 -15   0   -6.70    6.00
 -12 -15   0    5.60    4.80
 -12 -15   0    7.60    6.10
 -12  15   0    2.90    7.00
 -12  15   0   -8.10    8.40
 -13 -15   0   20.20    5.30
 -13 -15   0   19.00    6.50
 -13 -15   0   35.50    7.70
 -13  15   0   14.90   10.50
 -13  15   0   -2.20    7.10
   0 -16   0   11.10    5.40
   0 -16   0   11.90    4.90
   0  16   0   12.70    8.00
   0  16   0    9.60    5.40
   1 -16   0    9.40    5.10
  -1 -16   0   11.40    5.60
  -1 -16   0   18.60    5.60
   1 -16   0   15.60    5.00
   1  16   0   24.80    9.10
   1  16   0   15.70    5.90
  -1  16   0   16.80    5.70
  -1  16   0    9.90    7.70
  -2 -16   0  224.88   20.60
   2 -16   0  237.58   20.00
  -2 -16   0  227.08   20.40
   2 -16   0  229.08   20.20
   2  16   0  232.88   24.80
   2  16   0  213.38   20.70
  -2  16   0  238.58   21.30
  -2  16   0  225.98   25.10
  -3 -16   0   14.50    5.80
  -3 -16   0   11.20    5.80
   3 -16   0   18.30    5.60
   3 -16   0   17.50    5.00
  -3  16   0   27.90   14.50
  -3  16   0   14.60    5.90
   3  16   0   21.40    6.00
  -4 -16   0  192.38   17.10
  -4 -16   0  180.48   17.30
   4 -16   0  164.38   15.70
   4  16   0  193.58   20.70
   4  16   0  163.78   17.20
  -4  16   0  174.58   17.50
  -4  16   0  178.88   20.30
   5 -16   0   77.49    8.70
  -5 -16   0   84.49   10.80
  -5 -16   0   88.69   10.50
  -5  16   0   50.69   12.20
  -5  16   0   82.29   11.20
  -6 -16   0   -2.00    5.30
   6 -16   0    1.50    3.40
  -6 -16   0   -1.10    5.70
  -6  16   0    0.40    5.60
  -6  16   0    8.20    8.70
   6  16   0   -0.10    5.20
  -7 -16   0   47.40    8.50
  -7 -16   0   53.59    8.70
  -7  16   0   33.10    8.60
  -7  16   0   36.80   10.90
   7  16   0   31.30    8.60
  -8 -16   0   85.89   10.10
  -8 -16   0   52.89   10.50
  -8  16   0   46.90   12.20
  -8  16   0   71.39   11.60
  -9 -16   0   41.50    7.70
  -9 -16   0   55.19    9.20
  -9  16   0   38.80   11.10
 -10 -16   0   72.39    9.30
 -10 -16   0   76.79   10.70
 -10  16   0   59.49   11.70
 -10  16   0   54.49   11.00
 -11 -16   0  123.19   12.80
 -11 -16   0  123.89   13.90
 -11  16   0   88.89   15.20
 -12 -16   0   11.00    6.50
 -12 -16   0    9.90    4.90
 -12  16   0    6.00   10.30
 -12  16   0  -13.80    7.40
   0 -17   0    0.10    4.80
   0  17   0    1.30    7.10
   0  17   0    6.40    5.50
  -1 -17   0  145.89   14.40
   1 -17   0  163.58   14.00
   1  17   0  147.99   17.80
  -1  17   0  134.09   15.20
  -1  17   0  113.59   16.80
   1  17   0  108.19   14.00
  -2 -17   0  192.88   17.30
   2 -17   0  188.88   16.60
  -2 -17   0  173.28   17.50
   2  17   0  177.28   20.30
  -2  17   0  168.58   20.40
  -2  17   0  158.98   17.60
   2  17   0  165.28   17.80
  -3 -17   0   23.70    6.90
  -3 -17   0   24.00    6.60
   3 -17   0   16.50    5.20
   3 -17   0   25.80    6.50
  -3  17   0   25.70    9.20
  -3  17   0   20.20    6.50
   3  17   0   24.30    8.90
   3  17   0   11.50    6.70
  -4 -17   0   -4.40    5.30
   4 -17   0   -2.00    3.70
  -4 -17   0    1.30    5.30
   4  17   0    2.80    7.60
  -4  17   0    9.70    8.70
  -4  17   0   -5.20    6.00
  -5 -17   0   52.19    8.40
   5 -17   0   40.20    6.20
  -5 -17   0   53.49    8.50
  -5  17   0   48.90   10.80
   5  17   0   47.60   10.50
  -5  17   0   57.69    9.30
  -6 -17   0   31.80    6.80
   6 -17   0   27.80    5.00
  -6 -17   0   24.70   10.80
   6  17   0   20.60    9.20
  -6  17   0   30.70    9.80
  -7 -17   0   26.50    7.10
  -7 -17   0   13.20    6.60
  -7  17   0   14.00   12.00
  -8 -17   0  398.36   33.40
  -8 -17   0  466.85   33.30
  -8  17   0  312.77   35.00
   8  17   0  363.96   35.40
  -9 -17   0    0.00    6.30
  -9 -17   0    3.40    5.50
  -9  17   0    6.50    8.20
 -10 -17   0   11.20    7.60
 -10 -17   0    9.80    6.00
  10  17   0   -3.70   10.60
 -10  17   0   21.70   10.20
 -10  17   0   -9.90    9.80
 -11 -17   0    4.50    6.00
 -11 -17   0    2.90    4.80
 -11  17   0   -7.20   10.20
 -11  17   0   10.00   12.10
   0 -18   0    6.90    5.40
   0  18   0   10.90    8.60
  -1 -18   0    8.40    5.30
   1 -18   0    1.60    4.80
   1  18   0    8.80    7.70
  -1  18   0    9.50    8.10
  -2 -18   0    3.70    5.60
  -2 -18   0    6.10    6.20
   2 -18   0    5.70    4.90
   2 -18   0   12.30    4.70
   2  18   0   -6.70    7.00
  -2  18   0   11.90    8.50
  -3 -18   0    4.20    5.50
   3 -18   0    2.20    4.10
  -3 -18   0   -3.80    5.30
   3  18   0   -0.70    7.50
  -3  18   0    9.80    8.70
  -4 -18   0    2.60    5.10
   4 -18   0    2.40    3.90
  -4 -18   0    2.00    5.70
   4  18   0    5.10   11.10
  -5 -18   0   26.00    7.10
   5 -18   0   27.80    4.80
  -5 -18   0   20.20    6.20
   5  18   0   20.90    8.20
  -5  18   0   19.00    8.90
  -6 -18   0    5.00    5.50
  -6 -18   0    6.40    5.80
   6  18   0    3.40    7.70
  -6  18   0    0.30    7.80
  -7 -18   0    3.30    5.70
  -7 -18   0    9.50    6.30
   7  18   0    0.30    7.90
  -7  18   0   -1.10    8.20
  -8 -18   0   10.30    6.60
  -8 -18   0    9.20    6.40
  -8  18   0   24.40   13.30
   8  18   0    8.50    8.60
  -9 -18   0    6.30    6.00
  -9 -18   0   18.30    5.70
  -9  18   0   13.30   10.10
   9  18   0   14.90   13.10
   0 -19   0    1.30    4.50
   0 -19   0   -2.00    4.80
   0  19   0    2.40    8.00
   1 -19   0   92.59   10.10
  -1 -19   0   91.49   10.70
  -1 -19   0   91.59   10.50
   1 -19   0   84.79   10.30
   1  19   0   82.29   13.80
  -1  19   0   59.19   12.50
  -2 -19   0   40.90    7.40
   2 -19   0   27.40    5.60
  -2 -19   0   36.00    6.70
   2  19   0   47.00   10.70
  -2  19   0   40.60   10.00
  -3 -19   0  121.49   12.80
   3 -19   0  116.59   11.20
  -3 -19   0  123.09   12.40
   3  19   0   93.59   14.50
  -3  19   0   84.79   14.80
  -4 -19   0    6.40    5.80
   4 -19   0    1.90    5.80
  -4 -19   0    4.90    5.50
   4  19   0    6.50    7.80
  -4  19   0    8.20    8.50
  -5 -19   0   32.30    7.50
  -5 -19   0   27.90    6.60
   5  19   0   12.30   11.00
  -5  19   0   65.79   15.80
  -6 -19   0   55.89    8.60
  -6 -19   0  107.89   14.20
   6  19   0   37.40   10.60
  -6  19   0   64.49   12.80
  -7 -19   0   17.10    6.50
  -7 -19   0   18.90    5.60
   7  19   0   17.40   10.50
  -7  19   0   23.30   10.00
   0 -20   0   39.70    6.80
   0 -20   0   28.10    5.60
   0  20   0   24.60    9.30
   1 -20   0   40.20    6.20
  -1 -20   0   37.80    6.30
  -1 -20   0   30.10    6.10
   1  20   0   19.80    8.90
  -1  20   0   30.20    9.60
  -2 -20   0   26.30    6.10
   2 -20   0   25.50    5.00
  -2 -20   0   26.20    5.80
   2  20   0   20.70    9.60
  -2  20   0   29.00    9.30
   3 -20   0   -0.20    3.40
  -3 -20   0   -2.60    4.40
  -3 -20   0   -0.60    4.70
  -3  20   0    4.70    8.00
   3  20   0   11.20    8.40
  20   0  -1    0.60    5.50
  20   0  -1   -8.20    4.90
 -20   0   1    2.00    5.50
 -20   0   1   -2.60    3.90
 -19   0   1   -1.00    5.10
 -19   0   1   -3.00    4.20
  19   0  -1   -6.10    4.10
  19   0  -1    3.90    5.00
  18   0  -1   -0.30    4.40
 -18   0   1   -0.70    4.10
  18   0  -1    2.40    5.10
 -18   0   1   -5.60    5.30
  17   0  -1   -1.80    4.50
 -17   0   1    1.90    5.30
  17   0  -1    5.50    5.60
 -17   0   1    7.10    4.50
  16   0  -1   -2.70    4.90
  16   0  -1   -0.40    4.10
 -16   0   1    6.00    4.10
 -16   0   1   -0.40    4.70
  15   0  -1    3.30    4.00
  15   0  -1    4.10    4.80
 -15   0   1   -1.40    3.70
  14   0  -1    0.70    3.40
 -14   0   1    3.30   18.50
 -14   0   1    3.60    3.80
  14   0  -1   -2.50    4.20
 -14   0   1    0.80    1.60
 -14   0   1   -1.60    1.60
  13   0  -1    0.40    4.20
 -13   0   1    0.00    3.20
 -13   0   1   -1.40    2.50
  12   0  -1    3.30    3.80
 -12   0   1   -2.20    2.60
 -12   0   1    0.70    2.60
  12   0  -1    3.80    3.00
 -12   0   1    9.60    8.30
 -11   0   1    0.50    2.70
 -11   0   1    2.60    4.20
 -11   0   1   -4.70    9.70
  11   0  -1   -2.80    3.00
 -11   0   1   -3.90    6.50
 -11   0   1   -0.80    2.30
  11   0  -1    0.70    2.30
 -10   0   1    3.70    2.30
 -10   0   1    2.10    2.20
  10   0  -1   -2.20    2.60
 -10   0   1   -2.10    4.80
  10   0  -1    2.40    2.20
 -10   0   1    1.20    5.80
 -10   0   1   -3.50    7.70
  -9   0   1    1.40    2.00
  -9   0   1    0.30    4.70
   9   0  -1   -0.30    1.90
   9   0  -1   -4.00    2.40
  -9   0   1   -2.00    6.20
  -9   0   1    0.40    1.90
  -8   0   1    5.70    2.30
  -8   0   1   -1.80    1.70
   8   0  -1    1.00    1.60
  -8   0   1    0.50    5.80
  -8   0   1    0.20    1.80
   8   0  -1    1.40    5.40
  -8   0   1   -1.80    3.00
  -7   0   1    0.30    2.00
  -7   0   1    1.70    1.50
  -7   0   1    3.10    5.60
  -7   0   1    1.40    3.50
   7   0  -1   -2.50    2.10
  -7   0   1    2.50    1.80
   6   0  -1   -2.70    3.40
  -6   0   1    1.60    2.90
   6   0  -1    0.40    1.20
  -6   0   1    4.00    1.90
  -6   0   1   -2.30    4.00
  -6   0   1   -0.10    1.30
  -6   0   1   -0.30    1.40
  -6   0   1    0.80    2.10
  -5   0   1   -1.00    1.90
  -5   0   1    0.90    1.40
   5   0  -1    0.40    1.10
  -5   0   1    1.00    3.00
  -5   0   1    0.50    1.00
   5   0  -1   -0.50    2.60
  -5   0   1    1.00    1.20
  -4   0   1    0.30    2.50
  -4   0   1   -0.30    1.60
  -4   0   1    1.40    1.20
   4   0  -1    1.40    1.00
  -4   0   1   -0.20    0.90
   4   0  -1   -0.60    1.60
  -4   0   1    1.10    0.80
   4   0  -1    2.00    2.70
  -3   0   1    0.50    0.90
   3   0  -1    0.40    1.20
   3   0  -1    0.00    1.70
  -3   0   1    0.40    0.80
  -3   0   1    0.40    0.70
  -3   0   1   -0.40    0.60
  -3   0   1   -0.70    1.30
  -3   0   1   -0.90    1.80
   3   0  -1    0.10    0.70
   3   0  -1   -0.80    0.90
   2   0  -1    0.00    0.70
  -2   0   1   -0.50    0.40
   2   0  -1    0.20    0.50
  -2   0   1    0.50    0.50
   2   0  -1   -0.30    1.50
  -2   0   1    0.20    0.80
  -2   0   1    0.30    1.10
   2   0  -1    0.40    0.40
  -1   0   1    0.10    0.40
   1   0  -1    0.40    0.30
  -1   0   1    0.60    0.20
  -1   0   1    0.20    0.30
   1   0  -1    0.40    0.40
   1   0  -1    0.40    0.30
   1   0  -1    0.30    0.50
  -1   0   1    0.10    0.20
  -1   0   1    0.60    0.70
   1   0  -1    0.40    0.20
   0   0   1    0.20    0.20
   0   0   1    0.50    0.20
   0   0   1    0.30    0.20
   0   0  -1    0.20    0.10
   0   0   1    0.30    0.50
   0   0   1    0.30    0.20
   1   0   1   -0.10    0.90
  -1   0  -1    0.40    0.30
   1   0   1    0.00    0.50
  -1   0  -1   -0.30    0.30
   1   0   1    0.00    0.30
  -1   0  -1    0.00    0.20
  -1   0  -1    0.10    1.10
  -1   0  -1   -0.40    0.30
   1   0   1    0.40    0.30
   1   0   1    0.70    0.40
   1   0   1    0.00    0.30
  -2   0  -1    1.70    2.20
  -2   0  -1    2.90    2.00
  -2   0  -1    2.60    0.90
   2   0   1    2.50    1.00
   2   0   1    1.10    1.10
   2   0   1    2.90    1.00
   2   0   1    0.80    2.10
  -2   0  -1    3.40    0.90
   2   0   1    3.20    0.80
   2   0   1    4.00    0.90
  -3   0  -1    1.60    2.30
  -3   0  -1    0.50    0.50
   3   0   1   -1.30    0.90
   3   0   1    0.40    0.90
  -3   0  -1    0.00    0.90
  -3   0  -1   -0.50    1.10
   3   0   1    0.20    1.20
  -3   0  -1    0.30    0.80
  -3   0  -1    1.70    0.60
   3   0   1   -1.00    1.10
  -3   0  -1   -0.10    2.50
  -4   0  -1    1.50    1.50
   4   0   1    2.50    1.80
  -4   0  -1   -1.60    0.70
  -4   0  -1    5.40    4.40
  -4   0  -1    2.00    1.10
  -4   0  -1    0.10    0.80
  -4   0  -1    1.90    3.00
   4   0   1    2.70    1.70
  -4   0  -1    0.40    0.70
  -4   0  -1    2.10    1.20
   4   0   1    2.00    1.10
  -5   0  -1    2.80    1.10
   5   0   1   -2.50    2.00
  -5   0  -1   -1.60    0.80
   5   0   1    1.20    1.00
   5   0   1   -0.10    1.20
  -5   0  -1    0.70    1.10
  -5   0  -1   -1.70    3.30
  -5   0  -1    1.60    1.80
  -5   0  -1    3.20    3.00
  -5   0  -1    0.90    1.30
  -6   0  -1    2.40    1.10
   6   0   1    0.30    1.30
  -6   0  -1    0.90    1.90
  -6   0  -1   -1.00    1.30
  -6   0  -1    1.50    1.40
  -6   0  -1    0.60    4.20
   6   0   1    1.30    1.00
  -6   0  -1   -2.30    3.00
  -6   0  -1   -2.80    1.20
  -7   0  -1    1.30    5.20
  -7   0  -1   -0.30    1.50
  -7   0  -1   -0.90    1.50
  -7   0  -1    2.10    1.30
   7   0   1   -0.50    1.40
  -7   0  -1    1.90    3.50
  -8   0  -1    2.10    1.80
  -8   0  -1   -1.30    5.60
  -8   0  -1   -1.50    1.40
  -8   0  -1   -0.10    1.70
  -8   0  -1   -1.10    3.50
   8   0   1   -0.70    1.70
  -9   0  -1   -6.20    2.50
  -9   0  -1    1.40    4.30
  -9   0  -1    1.00    2.00
  -9   0  -1    0.20    1.80
  -9   0  -1    0.70    7.30
   9   0   1    1.80    2.00
 -10   0  -1    6.20    8.00
 -10   0  -1   -0.70    5.80
  10   0   1    0.40    2.10
 -10   0  -1    0.60    1.90
 -10   0  -1   -0.30    2.20
 -10   0  -1   -1.50    2.80
 -11   0  -1    2.90    6.40
 -11   0  -1    2.80    2.20
 -11   0  -1    1.30    2.60
 -11   0  -1   -5.30   13.00
  11   0   1    0.00    2.40
 -12   0  -1    1.40    3.00
 -12   0  -1    2.20    3.00
  12   0   1    3.20    4.10
 -12   0  -1  -10.10    8.00
 -12   0  -1    0.70    2.10
 -12   0  -1   -2.00   15.50
  12   0   1    2.90    2.90
 -13   0  -1    1.60    4.20
  13   0   1    2.90    3.20
  13   0   1   -1.10    4.20
 -13   0  -1    5.00   10.90
 -14   0  -1    0.70    3.50
  14   0   1    2.80    4.60
  14   0   1   -4.00    3.30
  15   0   1   -3.30    4.50
  15   0   1   -4.50    3.60
 -15   0  -1    4.50    3.80
 -16   0  -1    2.90    5.00
 -16   0  -1    2.20    4.30
  17   0   1    5.90    5.80
 -17   0  -1   -7.20    3.50
  17   0   1    1.50    4.40
 -17   0  -1    5.30    5.30
  18   0   1   -6.90    5.10
  18   0   1   -2.90    4.40
 -18   0  -1   -1.80    4.20
 -18   0  -1   -5.00    5.00
  19   0   1    6.20    5.00
 -19   0  -1   -4.20    4.00
  19   0   1    4.40    5.70
 -19   0  -1    3.60    5.60
 -20   0  -1   -5.20    5.10
  20   0   1    7.50    5.20
 -20   0  -1    5.30    4.30
  20   0   1   -4.70    5.80
  20  -1  -1   46.60    7.80
  20  -1  -1   42.80    7.80
 -20  -1   1   49.60    6.80
 -20  -1   1   45.30    8.10
  20   1  -1   48.50    7.90
 -20   1   1   48.90    6.60
  20   1  -1   48.20    7.60
 -20   1   1   53.29    8.40
  19  -1  -1   13.60    5.30
 -19  -1   1   12.90    5.90
  19  -1  -1   16.60    6.00
 -19  -1   1   12.90    5.00
 -19   1   1   15.70    6.00
  19   1  -1    7.30    5.20
  19   1  -1   10.20    4.40
 -19   1   1   13.70    4.40
  18  -1  -1   48.70    7.70
  18  -1  -1   46.70    7.60
 -18  -1   1   49.10    8.50
 -18  -1   1   39.90    7.00
 -18   1   1   46.70    8.60
  18   1  -1   38.10    6.90
  18   1  -1   39.70    7.50
 -18   1   1   47.60    6.80
 -17  -1   1  694.23   54.89
  17  -1  -1  668.33   55.19
 -17  -1   1  695.33   54.39
  17  -1  -1  693.43   54.99
  17   1  -1  692.23   54.79
  17   1  -1  677.33   55.29
 -17   1   1  695.83   54.19
  16  -1  -1   87.59    9.90
  16  -1  -1   59.29    9.70
 -16  -1   1   92.39   10.20
 -16  -1   1   98.89    9.80
  16   1  -1   74.09    9.10
 -16   1   1   85.39    9.30
  16   1  -1   87.89   10.70
 -15  -1   1  114.59   12.10
 -15  -1   1  121.09   11.60
  15  -1  -1  130.49   13.20
  15  -1  -1  108.59   12.00
  15   1  -1  125.69   12.90
  15   1  -1  112.09   11.80
 -15   1   1  117.39   10.00
 -15   1   1  109.09   11.30
  14  -1  -1  198.58   17.90
 -14  -1   1  202.18   16.90
  14  -1  -1  200.88   17.40
 -14  -1   1  192.98   17.20
  14   1  -1  181.68   17.00
 -14   1   1  196.68   16.50
 -14   1   1  192.38   16.80
  14   1  -1  204.88   17.90
 -13  -1   1  155.48   15.90
 -13  -1   1  196.28   25.70
  13  -1  -1  208.88   16.60
  13  -1  -1  172.78   17.50
 -13  -1   1  154.68   27.20
 -13  -1   1  204.08   16.20
 -13   1   1  202.18   16.10
 -13   1   1  156.88   27.80
  13   1  -1  213.28   18.70
 -13   1   1  196.28   16.00
  13   1  -1  188.48   16.80
 -12  -1   1  217.18   26.00
  12  -1  -1  233.68   19.50
 -12  -1   1  228.28   18.50
 -12  -1   1  240.98   19.20
 -12  -1   1  227.08   30.10
  12  -1  -1  252.57   20.20
  12   1  -1  242.28   19.40
  12   1  -1  232.28   20.10
 -12   1   1  199.58   36.10
 -12   1   1  241.28   19.20
 -12   1   1  230.58   19.30
 -12   1   1  237.38   27.50
 -11  -1   1  152.28   13.30
  11  -1  -1  174.08   13.60
 -11  -1   1  172.38   12.90
 -11  -1   1  131.99   17.70
  11  -1  -1  172.18   14.20
 -11  -1   1  128.89   13.20
 -11  -1   1  131.69   29.70
 -11   1   1  140.89   20.30
 -11   1   1  183.38   31.40
 -11   1   1  158.48   13.30
 -11   1   1  168.98   13.50
  11   1  -1  159.18   13.30
  11   1  -1  156.68   14.20
  10  -1  -1  133.69   11.20
  10  -1  -1  132.49   11.80
 -10  -1   1  136.79   10.80
 -10  -1   1  102.29   11.10
 -10  -1   1  115.69   19.40
 -10  -1   1  127.79   11.00
 -10  -1   1  138.09   15.90
 -10   1   1   83.59   20.50
  10   1  -1  137.09   11.00
  10   1  -1  137.09   11.70
 -10   1   1  132.39   10.90
 -10   1   1  130.59   17.30
 -10   1   1  136.29   11.30
  -9  -1   1    1.80    6.30
  -9  -1   1    1.90    4.70
   9  -1  -1    1.40    2.00
   9  -1  -1    3.00    2.70
  -9  -1   1    3.70    2.20
  -9  -1   1    3.90    2.60
  -9   1   1    4.30    8.40
  -9   1   1    1.10    2.00
   9   1  -1   -4.50    4.30
  -9   1   1    0.80    5.20
  -9   1   1    2.90    4.00
   9   1  -1    0.00    1.70
  -9   1   1    5.50    2.20
   9   1  -1    3.60    2.60
  -8  -1   1  481.45   36.00
   8  -1  -1  495.45   36.20
  -8  -1   1  473.35   36.10
   8  -1  -1  464.25   36.50
  -8  -1   1  510.55   40.10
  -8  -1   1  383.76   36.20
  -8  -1   1  480.15   42.70
  -8   1   1  484.85   36.30
  -8   1   1  380.96   36.70
  -8   1   1  458.15   44.70
   8   1  -1  479.35   36.00
  -8   1   1  496.65   37.10
  -8   1   1  483.25   41.70
   8   1  -1  430.56   40.80
  -8   1   1  465.55   36.00
   7  -1  -1 1230.48   89.49
  -7  -1   1 1203.28   89.39
  -7  -1   1 1033.10   95.49
  -7  -1   1 1176.18   89.39
  -7  -1   1 1044.90   89.29
   7  -1  -1 1047.30   93.99
  -7   1   1 1265.57   94.49
   7   1  -1 1126.49   93.49
  -7   1   1 1135.79   89.39
  -7   1   1 1271.77   89.69
  -7   1   1 1292.37   90.29
   7   1  -1 1198.28   89.39
  -7   1   1 1123.19   96.79
  -6  -1   1  116.49   11.20
  -6  -1   1   98.29    8.20
  -6  -1   1  104.89   12.70
   6  -1  -1  104.29    8.40
  -6  -1   1   82.59    8.00
  -6  -1   1  109.59    8.20
  -6  -1   1   91.49    8.00
   6  -1  -1   89.79   12.50
  -6   1   1   85.09    8.80
  -6   1   1  108.19   12.90
  -6   1   1  106.49    9.20
  -6   1   1  105.59    8.50
   6   1  -1  101.79    8.10
  -6   1   1  106.49    8.30
   6   1  -1  105.19   11.90
   5  -1  -1  398.46   34.90
   5  -1  -1  402.96   31.40
  -5  -1   1  348.27   31.10
  -5  -1   1  416.66   31.30
  -5  -1   1  391.46   31.30
  -5  -1   1  455.75   33.70
   5   1  -1  408.66   31.20
  -5   1   1  402.06   31.30
  -5   1   1  422.16   31.90
  -5   1   1  415.36   36.70
  -5   1   1  414.36   31.50
   5   1  -1  385.46   33.90
  -5   1   1  435.76   35.10
  -5   1   1  398.96   31.20
  -4  -1   1  889.31   60.69
   4  -1  -1  823.12   58.79
   4  -1  -1  727.53   59.19
  -4  -1   1  711.33   58.59
  -4  -1   1  839.42   58.69
  -4  -1   1  752.22   58.69
   4  -1  -1  666.03   59.09
   4  -1  -1  787.82   61.79
   4  -1  -1  676.43   58.99
  -4   1   1  664.63   58.89
  -4   1   1  728.93   58.69
  -4   1   1  707.63   58.89
  -4   1   1  882.41   59.09
  -4   1   1  814.52   61.89
   4   1  -1  788.92   58.59
  -4   1   1  852.11   59.19
   4   1  -1  821.22   61.09
   4   1  -1  685.63   59.09
   3  -1  -1   47.60    4.30
  -3  -1   1   41.30    3.90
   3  -1  -1   42.60    4.70
  -3  -1   1   54.19    4.00
   3  -1  -1   48.10    6.80
   3  -1  -1   49.99    4.10
  -3  -1   1   54.79    5.60
  -3  -1   1   45.90    4.10
   3  -1  -1   46.70    4.30
  -3   1   1   58.19    7.10
  -3   1   1   50.39    4.30
   3   1  -1   46.90    3.90
   3   1  -1   59.59    6.00
   3   1  -1   49.80    4.10
   3   1  -1   44.90    3.80
  -3   1   1   44.00    4.20
  -3   1   1   54.59    4.70
   2  -1  -1  305.57   25.80
  -2  -1   1  381.06   26.80
   2  -1  -1  307.07   25.80
   2  -1  -1  327.97   25.90
   2  -1  -1  338.17   25.70
  -2  -1   1  351.06   25.70
   2  -1  -1  348.87   25.70
   2   1  -1  329.57   25.50
  -2   1   1  303.37   25.70
  -2   1   1  359.86   27.60
   2   1  -1  355.46   26.70
   2   1  -1  326.47   25.70
  -2   1   1  328.07   25.80
  -2   1   1  353.76   25.90
   2   1  -1  311.17   25.60
   0  -1  -1  135.39   11.80
   0  -1   1  170.98   12.00
   0  -1   1  141.89   11.90
   0  -1  -1  144.19   11.80
   0  -1   1  166.48   12.00
   0  -1   1  177.98   13.60
   0  -1   1  147.89   11.90
   0  -1   1  148.59   11.90
   0   1  -1  156.58   12.00
   0   1   1  176.18   12.40
   0   1  -1  159.38   11.90
   0   1   1  149.79   11.80
   0   1  -1  151.48   12.00
   0   1  -1  162.38   13.40
   0   1  -1  153.68   11.90
   0   1   1  135.89   11.80
   0   1   1  154.58   11.80
   0   1  -1  151.38   11.80
   1  -1   1  957.20   80.39
   1  -1   1  987.30   80.49
   1  -1   1 1061.39   80.49
   1  -1   1 1172.78   82.79
   1  -1   1 1053.79   80.49
  -1   1  -1 1071.99   80.49
  -1   1  -1 1057.29   80.49
  -1   1  -1  997.00   80.49
  -1   1  -1 1134.09   82.79
   2  -1   1   40.50    3.70
   2  -1   1   39.40    3.60
   2  -1   1   39.20    6.90
   2  -1   1   33.60    3.60
   2  -1   1   41.70    3.40
  -2  -1  -1   40.10    3.80
   2  -1   1   34.70    3.50
  -2  -1  -1   31.00    3.10
   2  -1   1   30.60    3.30
  -2  -1  -1   44.10    3.50
   2   1   1   43.00    4.60
   2   1   1   34.30    4.00
  -2   1  -1   32.10    3.60
  -2   1  -1   41.80    3.70
   2   1   1   36.70    3.10
   2   1   1   34.60    3.00
  -2   1  -1   47.30    3.70
  -2   1  -1   35.60    3.40
  -2   1  -1   43.20    6.90
  -2   1  -1   35.10    3.60
   3  -1   1  276.77   20.70
  -3  -1  -1  295.77   20.30
  -3  -1  -1  241.58   20.40
   3  -1   1  248.68   20.70
   3  -1   1  257.67   20.60
  -3  -1  -1  269.87   20.30
  -3  -1  -1  222.38   20.30
  -3  -1  -1  272.57   20.30
  -3  -1  -1  282.67   22.10
   3  -1   1  274.17   20.50
   3  -1   1  228.58   20.50
  -3   1  -1  313.57   23.30
  -3   1  -1  246.78   20.30
   3   1   1  271.77   21.70
  -3   1  -1  306.37   20.70
   3   1   1  234.98   20.40
   3   1   1  254.07   20.60
  -3   1  -1  264.77   20.60
  -3   1  -1  267.77   20.50
  -3   1  -1  293.17   20.70
  -3   1  -1  238.68   20.70
  -3   1  -1  269.87   20.30
   4  -1   1  158.98   13.10
   4  -1   1  159.88   13.50
  -4  -1  -1  155.38   12.90
  -4  -1  -1  195.98   15.90
  -4  -1  -1  190.88   14.50
  -4  -1  -1  179.08   12.80
   4  -1   1  166.68   13.10
  -4  -1  -1  138.79   12.80
  -4  -1  -1  169.98   12.80
  -4  -1  -1  155.88   12.90
   4   1   1  162.08   15.00
   4   1   1  160.58   12.80
  -4   1  -1  155.48   12.80
  -4   1  -1  190.68   13.20
  -4   1  -1  188.58   16.60
  -4   1  -1  154.08   13.10
   4   1   1  139.99   13.20
  -4   1  -1  145.89   13.40
  -4   1  -1  185.98   13.40
  -5  -1  -1   83.99    7.90
   5  -1   1   63.29    5.80
  -5  -1  -1   73.39    5.40
  -5  -1  -1   60.39    5.30
   5  -1   1   60.79    5.70
  -5  -1  -1   57.59    5.60
   5   1   1   67.69    8.60
  -5   1  -1   53.99    6.30
  -5   1  -1   61.69    5.50
  -5   1  -1   76.99    5.90
   5   1   1   58.39    6.20
  -5   1  -1   67.19    5.60
  -5   1  -1   67.79    9.80
  -5   1  -1   75.09    6.40
  -5   1  -1   77.99   12.10
  -5   1  -1   63.29    5.80
   5   1   1   62.99    5.40
  -6  -1  -1  103.99    9.30
  -6  -1  -1  116.19   13.50
  -6  -1  -1  107.39    9.20
  -6  -1  -1  109.99    9.00
   6  -1   1  115.89    9.40
  -6  -1  -1  131.39   11.70
  -6  -1  -1  123.29    9.10
   6  -1   1  101.49    9.20
   6   1   1  100.89    8.90
  -6   1  -1  122.89    9.50
   6   1   1  113.69    9.10
  -6   1  -1   97.29   10.00
  -6   1  -1  127.09   13.80
  -6   1  -1  134.59   10.10
  -6   1  -1  110.79    9.10
  -6   1  -1  111.09    9.10
  -6   1  -1  114.69   16.20
  -7  -1  -1  373.16   29.90
  -7  -1  -1  339.67   32.10
  -7  -1  -1  354.76   27.20
   7  -1   1  352.06   27.30
  -7  -1  -1  355.66   27.00
  -7  -1  -1  355.86   27.00
  -7  -1  -1  311.87   27.20
  -7   1  -1  383.56   27.50
  -7   1  -1  292.37   27.90
  -7   1  -1  333.77   35.00
  -7   1  -1  347.77   27.10
  -7   1  -1  339.27   31.70
  -7   1  -1  383.66   28.00
  -8  -1  -1  864.71   74.79
  -8  -1  -1  803.32   69.49
  -8  -1  -1  914.21   69.49
  -8  -1  -1  899.91   69.29
  -8  -1  -1  940.21   69.29
   8  -1   1  973.90   69.99
  -8  -1  -1  928.11   72.49
  -8   1  -1  759.12   70.19
  -8   1  -1  858.41   78.39
  -8   1  -1  958.90   70.39
   8   1   1  976.80   69.49
  -8   1  -1  903.11   69.49
  -8   1  -1  955.00   75.09
  -9  -1  -1   18.00    2.40
  -9  -1  -1   18.00    2.70
  -9  -1  -1   16.00    2.90
  -9  -1  -1   19.00    5.80
  -9  -1  -1   17.90    8.10
   9  -1   1   22.50    3.30
  -9   1  -1   18.10    2.90
  -9   1  -1   18.70    4.50
  -9   1  -1   11.60    6.90
  -9   1  -1   20.10    3.20
  -9   1  -1   15.90   13.90
   9   1   1   15.20    2.70
 -10  -1  -1  197.88   15.80
 -10  -1  -1  194.48   19.40
  10  -1   1  198.18   16.00
 -10  -1  -1  155.18   15.70
 -10  -1  -1  210.08   15.30
 -10  -1  -1  171.38   15.30
 -10   1  -1  200.98   15.70
 -10   1  -1  188.88   28.00
 -10   1  -1  209.08   23.10
  10   1   1  192.98   15.80
 -10   1  -1  211.98   16.00
  11  -1   1   46.30    6.20
  11  -1   1   40.80    5.10
 -11  -1  -1   41.00    8.50
 -11  -1  -1   35.90    5.10
 -11  -1  -1   47.30    5.20
 -11  -1  -1   46.40   10.90
 -11   1  -1   43.10   16.60
 -11   1  -1   52.49    5.20
 -11   1  -1   36.10    9.30
  11   1   1   35.30    4.70
 -11   1  -1   34.20    4.70
 -12  -1  -1   24.80    8.70
 -12  -1  -1   32.20    4.60
  12  -1   1   23.00    4.30
  12  -1   1   20.20    5.20
 -12  -1  -1   15.20    9.60
  12   1   1   21.10    3.90
  12   1   1   25.70    5.50
 -12   1  -1   23.50   27.90
 -12   1  -1   26.70    4.00
 -12   1  -1   24.60    4.20
 -12   1  -1   25.70   11.60
  13  -1   1    5.20    3.60
  13  -1   1   -1.70    4.40
 -13  -1  -1    3.40    3.60
  13   1   1    4.70    3.30
  13   1   1    4.00    4.70
 -13   1  -1   -4.10   12.90
 -13   1  -1    5.80    2.80
  14  -1   1  394.76   32.50
  14  -1   1  393.26   31.80
 -14  -1  -1  341.07   33.30
 -14   1  -1  383.06   31.20
  14   1   1  426.66   32.70
  14   1   1  385.86   31.50
 -15  -1  -1  254.67   21.90
  15  -1   1  260.97   22.30
 -15  -1  -1  247.28   22.30
  15  -1   1  268.77   23.30
 -15   1  -1  264.37   21.70
  15   1   1  286.57   23.30
  15   1   1  241.78   22.00
 -16  -1  -1  275.87   22.90
 -16  -1  -1  216.58   21.90
  16   1   1  303.07   29.20
 -16   1  -1  280.67   22.10
 -17  -1  -1    0.40    5.20
  17  -1   1   -2.00    4.30
 -17  -1  -1    4.10    4.50
  17  -1   1    5.40    5.60
 -17   1  -1    5.90    5.40
  17   1   1   -1.20    3.90
  17   1   1   -2.80    5.10
 -17   1  -1   11.30    4.40
  18  -1   1   19.50    6.10
 -18  -1  -1   26.10    5.80
 -18  -1  -1   35.80    7.30
  18  -1   1   22.90    6.80
 -18   1  -1   19.80    6.30
  18   1   1   31.50    6.00
 -18   1  -1   22.10    5.00
  18   1   1   29.10    7.00
 -19  -1  -1   25.40    5.90
  19  -1   1   23.50    6.60
  19  -1   1   21.80    6.50
 -19  -1  -1   28.80    7.00
 -19   1  -1   19.70    6.60
 -19   1  -1   26.50    5.00
  19   1   1   29.80    6.30
  19   1   1   35.20    7.40
  20  -1   1  111.39   13.40
  20  -1   1  119.89   14.10
 -20  -1  -1  128.49   12.30
  20   1   1  135.09   14.10
  20   1   1  106.39   13.60
 -20   1  -1  144.49   13.70
 -20  -2   1   82.59    9.10
  20  -2  -1   70.99    9.90
 -20  -2   1   87.69   10.60
  20  -2  -1   73.09   10.40
  20   2  -1   90.99   10.90
 -20   2   1   62.49    9.60
  20   2  -1   89.39   10.10
  19  -2  -1   40.30    6.90
  19  -2  -1   34.30    6.60
 -19  -2   1   38.70    6.60
 -19  -2   1   34.10    7.30
 -19   2   1   28.20    7.00
 -19   2   1   30.90    5.50
  19   2  -1   40.70    6.50
  19   2  -1   45.20    7.50
  18  -2  -1    1.50    5.00
  18  -2  -1    0.80    5.10
  18   2  -1    4.90    4.70
  18   2  -1    4.60    5.20
 -17  -2   1  114.59   10.90
 -17  -2   1  113.39   12.00
  17  -2  -1   91.69   11.30
  17  -2  -1   78.19   10.50
  17   2  -1   99.69   11.00
  17   2  -1   98.59   11.60
 -17   2   1   97.09   10.10
 -16  -2   1    6.20    5.10
 -16  -2   1   16.80    4.90
  16  -2  -1   15.80    5.10
  16  -2  -1   24.40    6.10
  16   2  -1   21.20    5.90
  16   2  -1   26.50    5.40
 -16   2   1   12.30    4.30
 -16   2   1   14.00    3.30
 -15  -2   1   14.70    4.50
 -15  -2   1    9.70    4.90
  15  -2  -1   15.90    5.70
  15  -2  -1   12.70    4.70
  15   2  -1    8.20    4.90
 -15   2   1    8.80    3.70
  15   2  -1    8.30    4.20
 -15   2   1   19.20    4.20
 -14  -2   1  113.29   10.70
  14  -2  -1  106.59   11.50
 -14  -2   1  115.09   11.20
  14  -2  -1  100.29   11.10
 -14  -2   1   93.19   11.00
  14   2  -1  111.89   10.70
  14   2  -1  113.89   11.50
 -14   2   1  101.79   10.20
 -14   2   1  101.49   10.50
 -13  -2   1  101.29   11.60
  13  -2  -1  130.09   12.20
 -13  -2   1  142.59   12.20
  13  -2  -1  112.99   12.70
 -13   2   1  137.39   11.50
 -13   2   1  132.89   25.20
  13   2  -1  124.59   11.90
  13   2  -1  139.49   12.90
 -12  -2   1    0.70    3.10
 -12  -2   1   -0.60    2.80
 -12  -2   1    0.40    3.30
  12  -2  -1    3.80    3.40
  12  -2  -1    6.60    4.20
 -12   2   1   -2.00    3.00
 -12   2   1    4.60    2.90
 -12   2   1   -4.10   15.70
  12   2  -1   -1.80    3.40
  12   2  -1    4.90    2.70
 -12   2   1    9.20   10.20
  11  -2  -1  306.07   23.90
 -11  -2   1  307.17   23.30
 -11  -2   1  288.97   23.00
 -11  -2   1  266.97   29.00
 -11  -2   1  289.87   26.60
  11  -2  -1  277.77   23.30
 -11   2   1  290.37   22.90
  11   2  -1  294.27   23.00
 -11   2   1  235.68   38.00
 -11   2   1  267.87   31.40
 -10  -2   1  190.78   26.10
  10  -2  -1  200.68   16.60
 -10  -2   1  215.28   16.40
 -10  -2   1  195.28   15.90
  10  -2  -1  212.38   17.20
 -10  -2   1  191.28   15.90
 -10  -2   1  227.08   22.30
  10   2  -1  202.98   16.20
 -10   2   1  153.08   26.70
 -10   2   1  206.88   16.20
 -10   2   1  201.48   17.90
 -10   2   1  214.88   16.90
  10   2  -1  195.58   16.90
 -10   2   1  166.28   23.40
  -9  -2   1   51.59    5.60
   9  -2  -1   63.09    6.30
  -9  -2   1   65.39    5.90
  -9  -2   1   62.49    9.80
  -9  -2   1   66.79   12.00
   9  -2  -1   63.79    6.70
  -9  -2   1   61.59    5.40
  -9   2   1   55.59   17.00
   9   2  -1   61.39    5.70
  -9   2   1   50.79   11.10
  -9   2   1   63.69    6.40
  -9   2   1   60.99    5.80
  -9   2   1   66.99    7.70
   9   2  -1   68.29   12.50
  -8  -2   1   10.00    1.80
  -8  -2   1    8.90    4.70
  -8  -2   1    7.40    1.90
  -8  -2   1    8.00    1.80
  -8  -2   1   11.30    2.30
   8  -2  -1    9.80    3.10
  -8  -2   1    9.70    1.50
  -8  -2   1    5.00    5.20
   8  -2  -1    9.80    2.30
  -8   2   1    3.60    6.00
  -8   2   1    9.60    2.20
   8   2  -1    5.60    5.40
  -8   2   1    7.90    3.10
  -8   2   1    6.40    3.20
   8   2  -1    9.40    1.80
  -8   2   1   11.00    2.10
  -8   2   1    8.30    6.60
  -7  -2   1  157.78   12.10
   7  -2  -1  163.08   12.80
  -7  -2   1  153.88   12.10
  -7  -2   1  126.09   12.10
  -7  -2   1  170.48   15.10
  -7  -2   1  161.38   16.80
  -7  -2   1  141.39   12.20
  -7  -2   1  164.48   12.40
   7  -2  -1  169.28   12.60
  -7   2   1  155.18   20.50
  -7   2   1  167.68   12.80
  -7   2   1  139.49   12.50
  -7   2   1  166.68   18.10
   7   2  -1  145.49   16.10
   7   2  -1  154.28   12.10
  -7   2   1  125.19   14.10
  -7   2   1  152.38   12.20
  -6  -2   1    3.70    1.20
  -6  -2   1    3.80    1.10
  -6  -2   1    4.00    1.40
  -6  -2   1    7.80    4.30
  -6  -2   1    5.10    1.60
   6  -2  -1    7.30    1.80
  -6  -2   1    4.00    3.10
   6  -2  -1    5.00    2.00
  -6  -2   1    2.60    1.20
  -6   2   1    4.00    2.60
  -6   2   1    2.70    1.90
   6   2  -1    2.70    3.20
  -6   2   1    4.00    4.30
  -6   2   1    5.30    1.40
   6   2  -1    4.70    1.10
  -6   2   1    4.50    2.00
  -6   2   1    5.00    6.30
  -5  -2   1  666.23   48.20
  -5  -2   1  652.73   46.30
   5  -2  -1  634.84   46.50
   5  -2  -1  628.34   46.70
   5  -2  -1  572.34   50.29
  -5  -2   1  560.44   46.20
   5   2  -1  640.14   48.90
   5   2  -1  522.05   46.20
  -5   2   1  595.44   52.69
  -5   2   1  629.54   47.00
  -5   2   1  591.14   46.40
  -5   2   1  612.34   50.79
  -5   2   1  518.65   46.60
  -5   2   1  635.84   46.70
  -4  -2   1 1333.47   92.09
   4  -2  -1 1254.17   90.69
   4  -2  -1 1231.88   90.79
  -4  -2   1 1091.09   90.49
   4  -2  -1 1197.98   93.99
  -4  -2   1 1245.48   90.49
   4  -2  -1 1017.60   91.09
  -4  -2   1 1070.19   90.39
  -4  -2   1 1217.48   90.59
   4  -2  -1 1096.29   91.39
   4   2  -1 1107.99   90.29
  -4   2   1 1240.18   90.79
  -4   2   1 1337.67   94.69
  -4   2   1 1110.29   90.49
   4   2  -1 1361.16   92.59
   4   2  -1 1078.79   90.49
  -4   2   1 1014.40   90.79
  -4   2   1 1277.67   91.09
   4   2  -1 1248.88   90.79
   3  -2  -1   17.90    2.50
   3  -2  -1   16.70    2.50
  -3  -2   1   19.70    2.20
  -3  -2   1   21.80    2.20
   3  -2  -1   20.70    2.40
   3  -2  -1   20.70    1.90
  -3  -2   1   24.30    3.70
   3  -2  -1   24.10    3.20
  -3  -2   1   20.40    1.90
   3  -2  -1   21.80    2.40
  -3  -2   1   23.80    2.10
  -3   2   1   23.90    2.70
  -3   2   1   24.00    3.10
  -3   2   1   18.00    2.30
  -3   2   1   18.10    4.40
  -3   2   1   24.30    2.60
  -3   2   1   18.70    2.50
   3   2  -1   25.30    4.20
   3   2  -1   18.20    2.20
   3   2  -1   21.80    2.20
   2  -2  -1  324.37   23.00
   2  -2  -1  318.07   23.00
   2  -2  -1  305.47   23.10
  -2  -2   1  320.97   22.90
   2  -2  -1  274.37   23.00
   2  -2  -1  262.37   22.80
  -2  -2   1  279.77   22.90
   2  -2  -1  274.47   23.50
  -2  -2   1  296.67   23.00
   2   2  -1  280.47   22.90
  -2   2   1  327.57   23.30
  -2   2   1  291.77   23.00
   2   2  -1  264.07   23.00
   2   2  -1  344.47   24.50
  -2   2   1  282.27   23.00
  -2   2   1  323.27   23.10
   1  -2  -1   69.69    5.70
   1  -2  -1   61.49    5.60
  -1  -2   1   71.79    7.60
   1  -2  -1   79.19    5.50
   1  -2  -1   58.79    5.50
  -1  -2   1   68.09    5.80
  -1  -2   1   66.79    5.60
   1  -2  -1   74.19    5.50
  -1   2   1   67.79    5.50
   1   2  -1   70.59    5.40
   1   2  -1   68.99    5.40
  -1   2   1   75.99    7.70
   1   2  -1   72.19    5.60
  -1   2   1   69.59    5.50
   1   2  -1   81.29    9.00
  -1   2   1   68.79    5.70
   1   2  -1   60.19    5.80
   1   2  -1   64.09    5.70
  -1   2   1   72.49    6.10
   1   2  -1   70.09    5.30
  -1   2   1   70.09    5.70
   0  -2   1    0.20    2.70
   0  -2   1    2.30    0.70
   0  -2   1   -0.50    0.70
   0  -2   1    1.70    1.00
   0  -2  -1    2.80    0.80
   0  -2  -1    2.50    0.40
   0  -2   1    2.40    1.10
   0  -2  -1    1.90    0.50
   0   2  -1    2.60    1.20
   0   2  -1    2.50    0.80
   0   2   1    2.00    0.50
   0   2   1    1.70    0.90
   0   2   1    2.30    0.40
   0   2  -1    6.40    1.30
   0   2   1    2.30    0.40
   0   2  -1    1.80    1.10
   0   2  -1    2.50    0.90
   0   2  -1   -0.10    2.30
   0   2  -1    3.10    0.70
   0   2   1    2.30    0.70
   1  -2   1  333.77   22.50
   1  -2   1  294.17   22.30
   1  -2   1  260.87   22.20
   1  -2   1  307.67   22.20
   1  -2   1  306.47   22.50
   1  -2   1  263.07   22.20
   1  -2   1  272.67   22.40
  -1  -2  -1  267.27   22.20
  -1   2  -1  277.47   22.60
  -1   2  -1  321.57   22.50
  -1   2  -1  272.77   22.30
  -1   2  -1  308.37   22.30
  -1   2  -1  265.87   22.50
  -2  -2  -1 1241.08   98.89
   2  -2   1 1386.86   99.19
   2  -2   1 1172.58   98.99
  -2  -2  -1 1202.78   99.09
   2  -2   1 1411.16   98.99
  -2  -2  -1 1207.08   98.79
  -2  -2  -1 1196.98   98.99
   2  -2   1 1253.77   99.19
  -2   2  -1 1235.08   99.29
  -2   2  -1 1445.46   99.29
  -2   2  -1 1243.88   99.29
  -2   2  -1 1382.06  103.39
  -2   2  -1 1174.98   98.99
  -2   2  -1 1501.05   99.19
  -2   2  -1 1393.26   99.09
  -3  -2  -1  162.08   13.40
  -3  -2  -1  182.78   13.60
   3  -2   1  163.38   14.00
   3  -2   1  158.78   13.90
   3  -2   1  178.08   13.70
   3  -2   1  164.98   14.20
  -3  -2  -1  156.68   13.50
  -3  -2  -1  162.88   13.80
  -3  -2  -1  168.38   13.50
   3  -2   1  177.68   13.90
  -3   2  -1  184.28   14.30
  -3   2  -1  181.18   13.80
  -3   2  -1  163.58   14.00
  -3   2  -1  206.68   17.30
  -3   2  -1  189.98   14.00
   3   2   1  204.18   14.40
   3   2   1  167.18   13.30
  -3   2  -1  149.99   14.00
  -3   2  -1  187.08   19.10
  -4  -2  -1  389.36   30.50
  -4  -2  -1  351.06   30.60
  -4  -2  -1  375.96   30.60
   4  -2   1  390.26   31.30
   4  -2   1  404.26   31.00
   4  -2   1  418.26   30.80
  -4   2  -1  419.16   31.50
  -4   2  -1  439.26   37.40
   4   2   1  449.16   32.30
  -4   2  -1  428.06   31.00
  -4   2  -1  440.96   31.20
  -4   2  -1  372.56   31.10
   4   2   1  363.56   30.60
  -4   2  -1  365.96   31.30
  -4   2  -1  389.36   30.60
   5  -2   1  559.34   41.40
  -5  -2  -1  521.55   41.10
  -5  -2  -1  572.34   42.10
   5  -2   1  529.45   41.40
  -5  -2  -1  595.74   41.80
  -5  -2  -1  509.55   41.20
  -5   2  -1  479.55   41.60
  -5   2  -1  446.16   41.80
  -5   2  -1  561.04   41.80
  -5   2  -1  573.44   46.00
  -5   2  -1  511.55   41.10
  -5   2  -1  559.34   41.50
  -5   2  -1  551.24   48.50
   5   2   1  521.75   43.20
  -6  -2  -1    4.80    2.50
  -6  -2  -1    4.90    2.80
  -6  -2  -1    4.20    1.50
   6  -2   1    4.00    1.90
  -6  -2  -1    4.10    1.10
  -6  -2  -1    7.90    1.30
  -6   2  -1   10.60    3.20
  -6   2  -1    8.60    6.10
   6   2   1    5.60    1.20
  -6   2  -1    2.60    2.40
  -6   2  -1    2.50    4.40
   6   2   1    9.20    4.00
  -6   2  -1    4.30    1.50
  -6   2  -1    5.40    2.20
  -6   2  -1    0.20    2.20
   7  -2   1    0.40    1.70
  -7  -2  -1    1.70    2.60
  -7  -2  -1    0.60    1.60
  -7  -2  -1    3.20    1.10
  -7  -2  -1    1.80    1.20
  -7  -2  -1    2.80    3.10
   7   2   1    2.90    1.30
  -7   2  -1    3.50    1.60
  -7   2  -1    0.80    3.80
  -7   2  -1    2.00    2.30
  -7   2  -1   -0.40    4.90
  -7   2  -1    0.40    2.30
  -7   2  -1    6.10    2.70
   7   2   1    3.70    1.40
  -8  -2  -1  526.95   41.40
  -8  -2  -1  560.64   43.90
   8  -2   1  562.14   41.70
  -8  -2  -1  547.45   41.20
  -8  -2  -1  468.05   41.10
  -8  -2  -1  568.14   43.00
  -8   2  -1  540.65   41.80
  -8   2  -1  474.55   51.09
  -8   2  -1  537.65   41.40
  -8   2  -1  577.44   42.40
   8   2   1  563.34   41.30
  -8   2  -1  436.36   42.70
  -8   2  -1  564.14   48.00
   9  -2   1  317.57   24.50
  -9  -2  -1  316.17   24.20
  -9  -2  -1  254.27   24.30
  -9  -2  -1  306.27   23.90
  -9  -2  -1  329.97   25.80
  -9   2  -1  244.88   33.90
  -9   2  -1  316.67   31.90
   9   2   1  319.77   24.10
  -9   2  -1  321.67   24.60
  -9   2  -1  307.57   24.10
 -10  -2  -1   87.59    8.00
 -10  -2  -1   79.89    8.60
 -10  -2  -1   96.39    8.70
  10  -2   1   93.59    8.90
 -10   2  -1  102.29   10.30
 -10   2  -1  103.49   17.60
 -10   2  -1   87.69    8.30
  10   2   1  104.09    8.40
 -10   2  -1   91.59    8.90
 -10   2  -1  111.29   25.40
 -11  -2  -1  526.05   40.40
  11  -2   1  534.45   40.70
 -11  -2  -1  432.66   40.40
  11  -2   1  526.95   41.20
 -11   2  -1  558.84   40.70
 -11   2  -1  499.95   48.70
 -11   2  -1  542.65   40.30
 -11   2  -1  406.46   54.19
  11   2   1  560.24   40.40
 -12  -2  -1   63.39    7.30
  12  -2   1   59.19    8.00
  12  -2   1   68.49    7.50
 -12  -2  -1   60.79    6.80
 -12  -2  -1   49.30    6.60
 -12   2  -1   59.09    6.70
  12   2   1   73.69    7.00
 -12   2  -1   64.39    7.00
  12   2   1   61.79    7.80
 -12   2  -1   46.80   13.40
 -13  -2  -1   34.80    5.20
  13  -2   1   29.40    6.10
 -13  -2  -1   31.30    5.50
  13  -2   1   35.30    5.40
  13   2   1   25.80    4.50
 -13   2  -1   21.40    4.50
 -13   2  -1   20.20   18.60
  13   2   1   32.10    6.40
 -13   2  -1   45.10    5.40
  14  -2   1   17.00    5.40
 -14  -2  -1   25.80    5.40
 -14  -2  -1   22.80    5.20
  14  -2   1   15.40    4.60
  14   2   1   18.60    5.70
  14   2   1   17.80    4.20
 -14   2  -1   11.00    3.70
 -14   2  -1   20.70    4.30
 -15  -2  -1    6.90    4.90
  15  -2   1    5.20    5.10
  15  -2   1    6.70    4.30
 -15  -2  -1    7.30    4.40
 -15   2  -1   10.50    4.10
  15   2   1    9.90    5.30
  15   2   1   13.00    4.10
 -15   2  -1    8.80    2.90
 -16  -2  -1    7.50    4.70
  16  -2   1   15.50    6.00
  16  -2   1   13.40    6.80
 -16  -2  -1   18.70    5.80
  16   2   1   18.50    6.40
 -16   2  -1   15.10    4.40
 -17  -2  -1  144.09   14.30
  17  -2   1  134.49   14.20
 -17  -2  -1  140.09   13.70
  17  -2   1  132.69   14.70
  17   2   1  136.59   13.80
  17   2   1  138.09   14.90
 -17   2  -1  140.19   13.00
 -18  -2  -1   73.49    9.30
 -18  -2  -1   60.39    8.00
 -18   2  -1   53.89    8.60
  18   2   1   45.00    9.00
 -18   2  -1   62.29    7.30
  19  -2   1    2.10    5.60
  19  -2   1    9.60    5.70
 -19  -2  -1   13.80    6.00
 -19  -2  -1    4.20    4.50
 -19   2  -1    3.80    3.70
  19   2   1   -0.80    5.10
  19   2   1   -0.70    4.90
 -19   2  -1    9.50    5.80
  20  -2   1    5.10    5.70
  20  -2   1    9.00    6.20
 -20  -2  -1   10.90    4.50
 -20  -2  -1    8.10    5.80
 -20   2  -1    5.70    3.70
 -20   2  -1    8.60    5.10
  20   2   1   13.80    5.30
  20  -3  -1   25.30    6.30
 -20  -3   1   20.20    6.50
 -20  -3   1   16.20    5.30
  20  -3  -1   26.60    7.40
  20   3  -1    9.60    5.80
 -20   3   1   25.30    6.40
  20   3  -1    9.60    7.50
 -19  -3   1    3.60    4.50
  19  -3  -1   -4.90    4.60
 -19  -3   1    5.30    5.80
  19  -3  -1   -8.10    4.20
 -19   3   1    5.50    5.50
  19   3  -1    5.50    5.30
 -19   3   1    1.20    3.40
  19   3  -1   -6.60    3.80
  18  -3  -1   27.80    6.50
 -18  -3   1   16.10    7.70
  18  -3  -1   25.00    7.00
 -18  -3   1   20.80    7.60
 -18   3   1   34.40    7.10
 -18   3   1   20.40    7.00
  18   3  -1   24.70    6.00
  18   3  -1   31.60    5.80
  17  -3  -1   19.70    5.70
  17  -3  -1   20.10    5.90
 -17  -3   1   11.60    5.00
 -17  -3   1    4.80    5.60
 -17   3   1   16.00    4.30
  17   3  -1   14.00    4.50
  17   3  -1   12.40    5.60
  16  -3  -1   -4.80    4.00
  16  -3  -1   -1.00    6.10
 -16  -3   1    7.00    4.40
 -16  -3   1    6.80    5.20
  16   3  -1    7.60    4.40
  16   3  -1    0.30    4.50
 -16   3   1    4.50    3.60
 -16   3   1    8.00    3.90
  15  -3  -1    2.40    4.80
 -15  -3   1    3.30    4.50
 -15  -3   1    2.10    4.00
  15  -3  -1    4.50    4.60
  15   3  -1    2.50    3.40
 -15   3   1    3.40    3.40
  15   3  -1    4.20    4.50
 -15   3   1    0.10    3.70
 -14  -3   1    5.30    3.90
  14  -3  -1    2.10    4.60
  14  -3  -1    9.10    4.40
 -14   3   1    8.40    3.60
 -14   3   1    5.60    4.10
  14   3  -1    6.00    3.40
  14   3  -1   10.10    4.70
  13  -3  -1   -0.20    4.20
 -13  -3   1   -1.40    3.50
  13  -3  -1    0.00    3.50
 -13  -3   1    0.40    3.80
 -13  -3   1   11.60    3.80
 -13   3   1   -2.70   17.20
  13   3  -1    7.90    4.30
 -13   3   1    7.60    3.30
 -13   3   1    2.80    4.00
  13   3  -1    4.90    3.00
 -12  -3   1  192.08   15.90
  12  -3  -1  196.78   16.40
 -12  -3   1  161.48   15.80
 -12  -3   1  195.88   15.70
  12  -3  -1  183.28   16.10
 -12   3   1  182.38   17.50
  12   3  -1  201.98   16.40
 -12   3   1  214.98   57.99
 -12   3   1  122.69   24.50
  12   3  -1  171.08   15.30
 -12   3   1  196.98   16.30
 -12   3   1  191.98   15.30
  11  -3  -1  213.88   18.10
 -11  -3   1  213.78   17.50
  11  -3  -1  204.28   17.70
 -11  -3   1  233.68   17.80
 -11  -3   1  188.38   17.70
 -11   3   1  201.08   28.50
 -11   3   1  233.28   18.20
 -11   3   1  212.98   17.20
 -11   3   1  157.28   18.70
  11   3  -1  237.88   17.30
  11   3  -1  210.68   18.00
  10  -3  -1   34.60    5.10
  10  -3  -1   34.20    4.50
 -10  -3   1   27.80    3.40
  10   3  -1   36.70   10.10
 -10   3   1   34.20    4.00
 -10   3   1   24.60   15.10
 -10   3   1   36.80   10.80
 -10   3   1   28.30    4.70
  10   3  -1   36.80    4.80
 -10   3   1   38.20    6.10
  10   3  -1   34.10    3.70
   9  -3  -1   21.60    3.60
   9  -3  -1   24.50    4.10
  -9  -3   1   27.90    3.60
  -9  -3   1   23.40    2.90
  -9  -3   1   23.80    3.00
  -9  -3   1   27.00    3.80
   9   3  -1   25.60    7.60
   9   3  -1   23.90    2.90
  -9   3   1   26.90    5.20
  -9   3   1   14.60    9.30
  -9   3   1   31.70    4.60
  -9   3   1   16.90    8.90
  -9   3   1   34.00    3.50
   8  -3  -1  119.59   10.10
   8  -3  -1  115.59   10.20
  -8  -3   1  100.49    9.10
  -8  -3   1  109.49    9.50
  -8  -3   1  109.59    9.40
  -8  -3   1  113.79   10.80
  -8   3   1  124.39   16.80
  -8   3   1  112.29   21.50
  -8   3   1  117.49   11.00
  -8   3   1  116.99    9.30
   8   3  -1  116.99    9.10
   8   3  -1   97.19   13.40
  -8   3   1  109.69   10.00
  -7  -3   1  448.36   36.60
  -7  -3   1  448.26   34.90
  -7  -3   1  446.66   34.60
  -7  -3   1  492.45   35.00
   7  -3  -1  454.55   35.30
   7  -3  -1  467.15   35.10
  -7  -3   1  384.66   34.80
  -7   3   1  447.26   35.40
  -7   3   1  475.95   35.90
   7   3  -1  465.45   34.60
   7   3  -1  435.16   38.20
  -7   3   1  427.46   44.20
  -7   3   1  452.65   34.70
  -6  -3   1  352.86   27.70
   6  -3  -1  370.36   27.80
  -6  -3   1  378.56   29.30
  -6  -3   1  290.67   27.60
  -6  -3   1  325.17   27.40
  -6  -3   1  360.16   27.60
   6  -3  -1  371.86   28.00
  -6  -3   1  404.86   29.00
  -6   3   1  365.06   36.40
  -6   3   1  350.46   27.50
  -6   3   1  307.47   29.20
  -6   3   1  346.27   33.50
   6   3  -1  364.26   30.60
   6   3  -1  350.36   27.30
  -6   3   1  368.76   28.60
  -6   3   1  384.56   28.20
  -5  -3   1    6.70    1.60
  -5  -3   1    3.40    0.90
  -5  -3   1    7.90    2.80
  -5  -3   1    6.30    1.60
   5  -3  -1    6.70    1.90
  -5  -3   1    6.00    1.60
   5  -3  -1    5.70    0.80
   5  -3  -1    2.00    1.60
   5   3  -1    2.10    1.30
  -5   3   1    8.00    5.10
  -5   3   1    6.10    2.50
  -5   3   1    7.90    2.40
  -5   3   1    5.30    1.20
  -5   3   1    6.10    2.80
  -5   3   1    4.50    2.20
   5   3  -1    4.10    3.00
  -4  -3   1 1267.97  100.29
  -4  -3   1 1506.75  101.59
  -4  -3   1 1270.67  100.29
  -4  -3   1 1124.59  100.09
   4  -3  -1 1198.88  100.09
   4  -3  -1 1371.16  100.39
   4  -3  -1 1342.57  100.49
   4   3  -1 1499.95  102.29
  -4   3   1 1219.18  100.09
   4   3  -1 1126.69  100.39
  -4   3   1 1459.65  105.19
  -4   3   1 1085.49  100.69
  -4   3   1 1379.26  100.69
  -4   3   1 1366.66  106.99
  -4   3   1 1397.56  100.69
  -4   3   1 1427.96  100.99
  -3  -3   1   18.90    1.90
  -3  -3   1   25.40    2.60
   3  -3  -1   28.50    2.80
   3  -3  -1   19.70    2.50
   3  -3  -1   17.90    2.10
  -3  -3   1   23.60    4.10
   3  -3  -1   23.40    3.10
   3  -3  -1   19.40    3.50
  -3  -3   1   23.20    2.00
   3  -3  -1   21.60    2.80
   3  -3  -1   25.50    2.70
  -3   3   1   19.90    2.90
  -3   3   1   12.70    4.40
   3   3  -1   23.60    2.70
   3   3  -1   33.90    5.00
   3   3  -1   24.10    2.50
  -3   3   1   17.90    2.90
  -3   3   1   22.60    3.80
  -3   3   1   24.80    6.60
  -3   3   1   25.00    3.10
  -2  -3   1 1079.49   83.99
  -2  -3   1 1250.17   86.09
  -2  -3   1 1139.89   84.19
   2  -3  -1 1082.79   84.29
   2  -3  -1 1192.68   84.09
   2  -3  -1  977.60   84.19
  -2  -3   1 1142.49   83.99
   2  -3  -1  953.30   84.19
   2  -3  -1 1222.08   84.09
   2  -3  -1  974.10   84.09
  -2   3   1 1102.69   84.29
   2   3  -1 1213.38   86.49
  -2   3   1 1053.49   84.19
  -2   3   1 1114.29   84.29
   2   3  -1  985.40   84.39
  -2   3   1 1228.48   87.39
  -2   3   1 1152.38   84.59
   2   3  -1  959.00   84.19
  -1  -3   1  844.62   62.39
   1  -3  -1  738.33   62.29
   1  -3  -1  871.31   62.19
   1  -3  -1  770.72   62.09
   1  -3  -1  736.23   62.29
   1  -3  -1  773.92   62.39
  -1  -3   1  904.31   62.39
  -1  -3   1  773.22   62.49
   1  -3  -1  839.82   62.59
  -1   3   1  854.81   62.39
  -1   3   1  796.62   62.19
   1   3  -1  903.61   65.59
   1   3  -1  736.53   62.49
  -1   3   1  851.91   62.39
   1   3  -1  851.51   62.19
   1   3  -1  850.01   62.19
   1   3  -1  857.41   62.19
   1   3  -1  684.83   62.79
  -1   3   1  823.32   62.19
   0  -3   1    8.20    1.80
   0  -3  -1    3.70    1.20
   0  -3   1    4.70    1.00
   0  -3   1    7.80    1.60
   0  -3   1    5.30    4.10
   0  -3  -1    4.30    1.50
   0  -3   1    5.10    1.40
   0  -3   1    2.40    1.50
   0  -3  -1    5.40    0.70
   0  -3   1    3.90    0.90
   0   3   1    6.10    1.10
   0   3  -1    2.00    1.50
   0   3  -1    3.70    1.00
   0   3  -1    6.00    1.70
   0   3   1    5.30    1.40
   0   3   1    5.40    0.60
   0   3   1    4.90    0.90
   0   3   1    6.10    0.80
   0   3  -1    5.10    1.20
   0   3  -1   11.80    2.00
   0   3  -1    5.40    1.30
   0   3  -1    4.00    2.80
   0   3  -1    2.80    1.70
   1  -3   1    2.70    1.60
  -1  -3  -1    5.30    1.30
   1  -3   1    2.30    1.10
   1  -3   1    6.60    1.10
   1  -3   1    5.30    1.40
   1  -3   1    3.10    1.70
   1  -3   1    3.30    4.70
  -1  -3  -1    4.90    1.40
   1  -3   1    4.20    1.00
  -1  -3  -1    4.50    1.60
  -1   3  -1    1.90    1.20
   1   3   1    3.80    0.80
  -1   3  -1    1.90    3.50
  -1   3  -1    3.90    1.60
  -1   3  -1    0.90    1.70
  -1   3  -1    5.00    1.40
   1   3   1    7.10    2.60
  -1   3  -1    4.80    1.70
  -1   3  -1    4.00    1.90
   2  -3   1 1154.98   77.49
  -2  -3  -1  947.41   77.09
  -2  -3  -1  985.00   77.19
  -2  -3  -1 1062.69   76.99
  -2  -3  -1  937.21   76.79
   2  -3   1  912.41   76.99
   2  -3   1  930.41   77.29
  -2  -3  -1  896.11   76.89
   2  -3   1  952.00   77.29
   2  -3   1 1094.59   77.09
   2  -3   1 1000.60   77.19
  -2   3  -1  982.00   77.19
  -2   3  -1 1136.19   77.39
  -2   3  -1  925.31   77.49
  -2   3  -1 1132.59   77.29
  -2   3  -1 1064.69   82.59
  -2   3  -1  926.71   77.59
  -2   3  -1 1098.79   77.49
  -3  -3  -1    8.90    1.40
  -3  -3  -1    5.40    1.70
   3  -3   1    5.30    2.00
  -3  -3  -1    7.00    1.00
  -3  -3  -1    8.60    1.70
   3  -3   1    9.80    2.20
  -3  -3  -1    5.70    2.00
  -3   3  -1    8.30    2.50
   3   3   1    6.40    0.90
   3   3   1   11.20    2.10
  -3   3  -1    6.90    2.60
  -3   3  -1   11.90    3.00
  -3   3  -1   13.40    7.50
  -3   3  -1    3.90    2.50
  -4  -3  -1  144.69   12.10
   4  -3   1  131.69   11.90
  -4  -3  -1  154.28   12.20
   4  -3   1  170.78   12.40
  -4  -3  -1  144.79   12.50
  -4  -3  -1  146.29   11.90
  -4  -3  -1  158.68   12.20
   4   3   1  173.98   13.20
  -4   3  -1  145.39   11.90
  -4   3  -1  169.68   12.60
  -4   3  -1  160.88   12.80
  -4   3  -1  174.28   17.30
   4   3   1  145.49   11.90
  -4   3  -1  158.68   12.90
  -4   3  -1  133.99   13.10
  -4   3  -1  161.98   19.60
  -5  -3  -1   56.09    5.00
  -5  -3  -1   47.60    4.70
   5  -3   1   67.99    5.40
  -5  -3  -1   58.39    4.90
  -5  -3  -1   50.19    5.40
  -5  -3  -1   48.10    4.90
  -5   3  -1   68.79   11.90
  -5   3  -1   56.39    4.80
  -5   3  -1   66.19    6.30
  -5   3  -1   57.19    5.90
   5   3   1   74.19    7.20
  -5   3  -1   60.19    6.60
  -5   3  -1   51.99    6.70
  -5   3  -1   45.70   10.90
  -5   3  -1   52.89    5.60
  -6  -3  -1   30.60    3.20
  -6  -3  -1   27.90    3.10
  -6  -3  -1   31.10    2.80
   6  -3   1   33.10    3.60
  -6  -3  -1   36.90    4.10
  -6  -3  -1   28.40    3.30
  -6   3  -1   26.60    4.30
  -6   3  -1   28.60   10.80
  -6   3  -1   20.80    5.20
  -6   3  -1   20.40    6.40
  -6   3  -1   32.20    4.00
   6   3   1   35.30    5.90
   7  -3   1    8.40    2.20
  -7  -3  -1    2.90    1.30
  -7  -3  -1    7.30    2.10
  -7  -3  -1    5.30    1.40
  -7  -3  -1    5.20    1.90
  -7  -3  -1    7.00    2.30
   7   3   1    1.70    3.60
  -7   3  -1    5.10    5.80
  -7   3  -1    2.50    2.90
  -7   3  -1    8.80    1.70
  -7   3  -1   -9.10    5.80
  -7   3  -1    3.60    2.60
  -7   3  -1    6.00    8.10
  -8  -3  -1  112.09   10.70
   8  -3   1  129.69   10.80
  -8  -3  -1  104.29   10.00
  -8  -3  -1  122.39   10.40
  -8  -3  -1  139.69   10.60
  -8  -3  -1  125.49   10.00
  -8   3  -1  110.89   10.60
   8   3   1  141.39   10.10
  -8   3  -1  106.69   21.50
  -8   3  -1  121.59   17.50
  -8   3  -1  130.69   11.00
  -8   3  -1  142.19   11.80
  -9  -3  -1   35.40    4.10
   9  -3   1   55.69    5.70
  -9  -3  -1   50.39    5.20
  -9  -3  -1   54.29    4.50
  -9  -3  -1   48.90    5.10
  -9   3  -1   51.39    6.80
  -9   3  -1   40.60   10.10
   9   3   1   43.70    4.60
  -9   3  -1   45.20    4.60
  -9   3  -1   48.70    5.70
  10  -3   1  188.88   15.90
  10  -3   1  195.38   16.50
 -10  -3  -1  195.58   15.50
 -10  -3  -1  190.48   15.70
 -10  -3  -1  179.78   15.10
 -10  -3  -1  162.18   15.70
 -10   3  -1  202.78   31.40
 -10   3  -1  191.78   17.10
  10   3   1  198.28   15.30
 -10   3  -1  190.38   15.40
 -10   3  -1  177.98   25.70
 -10   3  -1  192.78   16.20
  11  -3   1    9.10    3.30
  11  -3   1    4.30    3.80
 -11  -3  -1    6.00    2.50
 -11  -3  -1    6.50    3.40
 -11  -3  -1    8.60    3.10
 -11  -3  -1    0.10    2.80
 -11   3  -1    6.30    3.00
 -11   3  -1   21.70   17.40
 -11   3  -1    2.40    3.50
 -11   3  -1   10.80    4.80
  11   3   1    9.50    2.40
 -11   3  -1   -2.70    8.60
 -12  -3  -1   12.00    3.80
  12  -3   1   22.70    5.40
 -12  -3  -1    9.50    4.00
  12  -3   1   15.10    4.10
 -12  -3  -1    6.70    3.20
 -12   3  -1   14.70   12.60
 -12   3  -1   10.50    4.00
  12   3   1    9.40    2.90
  12   3   1   10.10    4.50
 -12   3  -1    9.10    3.30
  13  -3   1   33.90    6.10
 -13  -3  -1   28.00    4.90
 -13  -3  -1   23.00    5.10
  13  -3   1   24.30    4.90
 -13  -3  -1   26.90    4.60
 -13   3  -1    8.00   20.10
 -13   3  -1   18.30    4.70
 -13   3  -1   26.10    4.30
  13   3   1   30.30    5.80
  13   3   1   26.90    4.30
 -14  -3  -1   -2.50    3.60
  14  -3   1   -1.70    4.50
  14  -3   1    0.40    4.20
 -14  -3  -1    4.40    4.50
 -14   3  -1    0.00    3.50
  14   3   1    2.50    3.10
  14   3   1    5.60    4.40
 -14   3  -1   -1.00    3.20
 -15  -3  -1   22.70    5.90
 -15  -3  -1   33.20    5.70
  15  -3   1   33.60    6.20
  15  -3   1   35.20    6.80
  15   3   1   35.00    5.20
 -15   3  -1   15.10    4.40
  15   3   1   28.60    6.30
 -15   3  -1   22.30    4.70
 -16  -3  -1   77.79    9.10
  16  -3   1   67.59    9.60
  16  -3   1   98.09   10.20
 -16  -3  -1   68.29    9.40
 -16   3  -1   64.29    8.00
  16   3   1   68.59    8.40
  16   3   1   89.59   14.40
 -16   3  -1   79.69    7.40
 -17  -3  -1   36.70    6.50
  17  -3   1   29.70    6.60
  17  -3   1   25.00    6.80
 -17  -3  -1   40.90    7.60
  17   3   1   26.80    5.60
  17   3   1   39.90    7.10
 -17   3  -1   32.60    5.40
 -18  -3  -1    2.80    5.90
  18  -3   1    0.50    5.80
 -18  -3  -1    7.70    4.70
  18  -3   1   -7.20    6.90
  18   3   1    4.50    5.80
  18   3   1    1.40    5.90
 -18   3  -1   -4.90    3.20
 -18   3  -1   -0.10    5.60
 -19  -3  -1   24.60    5.90
  19  -3   1    8.90    6.90
 -19  -3  -1   25.80    6.80
  19  -3   1   24.50    6.40
 -19   3  -1   12.20    4.20
 -19   3  -1   23.50    6.70
  19   3   1   14.10    4.50
  19   3   1   32.40   10.30
 -20  -4   1   86.79   10.00
 -20  -4   1   67.39   10.10
  20  -4  -1   81.99   10.40
  20  -4  -1  100.49   15.40
  20   4  -1  102.69   10.80
 -20   4   1   86.59   10.50
 -19  -4   1   29.10    6.00
  19  -4  -1   19.90    6.10
 -19  -4   1   40.90    7.40
  19  -4  -1   27.30    6.70
  19   4  -1   36.90    6.30
  19   4  -1   32.80    7.60
 -19   4   1   42.30    7.60
  18  -4  -1   31.10    7.20
 -18  -4   1   34.60    7.50
 -18  -4   1   13.80    5.50
  18  -4  -1   26.90   12.60
  18   4  -1   43.30    6.10
 -18   4   1   21.50    4.60
  17  -4  -1   18.40    5.90
 -17  -4   1   29.00    6.60
 -17  -4   1   24.20    5.90
  17  -4  -1   30.40    6.60
  17   4  -1   30.20    5.90
 -17   4   1   22.80    5.10
  17   4  -1   36.20    6.00
 -17   4   1   28.40    4.80
  16  -4  -1   -4.00    7.80
  16  -4  -1    0.70    5.70
 -16  -4   1    6.40    5.30
 -16  -4   1    4.30    4.40
  16   4  -1    4.90    4.60
 -16   4   1    0.60    3.10
  15  -4  -1   43.20    7.50
 -15  -4   1   49.50    7.60
 -15  -4   1   39.20    6.60
 -15  -4   1   44.50    6.70
  15  -4  -1   34.10    6.60
  15   4  -1   54.39    6.40
 -15   4   1   53.09    7.20
  15   4  -1   61.19    7.80
 -15   4   1   54.79    6.60
 -14  -4   1   15.30    4.30
  14  -4  -1    7.00    4.40
 -14  -4   1   12.90    4.50
  14  -4  -1   16.40    5.20
 -14  -4   1   17.60    5.40
  14   4  -1   14.50    4.80
 -14   4   1   13.30    3.70
  14   4  -1    8.60    3.50
 -14   4   1   10.60    4.80
 -13  -4   1  218.88   18.90
 -13  -4   1  211.38   19.20
  13  -4  -1  225.68   19.70
 -13  -4   1  227.58   19.50
  13  -4  -1  221.48   19.50
  13   4  -1  247.08   20.20
 -13   4   1  221.78   18.50
 -13   4   1  224.08   19.70
 -13   4   1  186.38   36.30
  13   4  -1  238.38   18.70
  12  -4  -1   -0.50    3.30
 -12  -4   1    6.00    3.70
 -12  -4   1   -1.80    3.00
  12  -4  -1    2.30    3.80
 -12  -4   1   -0.50    3.40
 -12   4   1   -4.50    3.70
  12   4  -1    2.80    3.40
 -12   4   1   -1.80   13.20
  12   4  -1    2.50    2.50
 -12   4   1    0.00    2.60
 -12   4   1   -5.60    4.60
  11  -4  -1  209.08   17.30
  11  -4  -1  195.48   16.80
 -11  -4   1  196.58   16.60
 -11  -4   1  186.38   17.00
 -11  -4   1  195.28   16.50
 -11   4   1  165.28   35.00
 -11   4   1  194.18   17.40
 -11   4   1  172.98   26.70
 -11   4   1  212.18   16.10
  11   4  -1  200.78   16.10
  11   4  -1  196.08   16.90
 -11   4   1  200.58   18.20
 -10  -4   1  239.88   18.90
 -10  -4   1  222.08   19.50
  10  -4  -1  189.88   19.20
 -10  -4   1  222.08   18.50
 -10  -4   1  252.37   19.20
  10  -4  -1  250.07   19.40
 -10   4   1  228.78   30.40
 -10   4   1  255.87   20.80
  10   4  -1  250.77   18.60
 -10   4   1  245.58   18.60
  10   4  -1  225.38   24.50
 -10   4   1  169.48   32.60
 -10   4   1  235.78   19.70
  10   4  -1  232.18   19.30
  -9  -4   1  559.64   46.10
  -9  -4   1  639.64   46.70
   9  -4  -1  597.64   46.80
   9  -4  -1  612.74   47.00
  -9  -4   1  625.34   46.50
   9   4  -1  584.94   46.20
  -9   4   1  577.94   61.19
  -9   4   1  604.34   47.20
  -9   4   1  536.85   54.49
   9   4  -1  597.24   47.70
  -9   4   1  639.74   47.90
  -8  -4   1   16.70    2.70
  -8  -4   1   23.10    3.40
   8  -4  -1   20.10    3.40
  -8  -4   1   21.10    2.50
   8  -4  -1   21.10    3.50
  -8  -4   1   22.80    3.20
  -8   4   1   33.40   11.30
  -8   4   1   24.00    2.80
   8   4  -1   22.00    2.50
  -8   4   1    8.80    7.50
  -8   4   1   20.00    3.90
   8   4  -1   20.60    6.50
  -8   4   1   24.30    4.80
  -7  -4   1   31.40    3.20
  -7  -4   1   36.50    3.80
   7  -4  -1   46.00    4.70
  -7  -4   1   36.00    4.00
  -7  -4   1   29.50    3.80
   7  -4  -1   33.90    4.10
   7   4  -1   33.60    3.90
   7   4  -1   42.20    7.30
  -7   4   1   47.10   12.10
  -7   4   1   25.00    4.40
  -7   4   1   21.20    9.00
   7   4  -1   38.10    3.10
  -7   4   1   36.70    5.50
  -6  -4   1    7.50    2.00
  -6  -4   1    5.60    1.20
   6  -4  -1    8.70    2.10
  -6  -4   1   10.80    2.00
   6  -4  -1    9.30    1.10
  -6  -4   1    4.00    1.80
   6  -4  -1   10.50    3.90
   6   4  -1   10.30    4.00
  -6   4   1    2.20    6.20
   6   4  -1    7.30    0.90
  -6   4   1    2.70    3.20
  -6   4   1    8.70    7.60
   6   4  -1   10.60    2.40
  -6   4   1    7.10    1.50
  -5  -4   1  487.15   42.30
  -5  -4   1  475.45   42.60
  -5  -4   1  560.54   42.70
   5  -4  -1  578.24   42.70
   5  -4  -1  590.84   42.80
  -5  -4   1  508.25   42.50
  -5   4   1  556.34   43.50
  -5   4   1  528.45   50.79
  -5   4   1  520.15   42.30
  -5   4   1  591.14   43.20
   5   4  -1  626.54   45.00
  -5   4   1  578.94   43.10
  -5   4   1  613.64   49.10
  -4  -4   1 1526.65  124.69
   4  -4  -1 1468.75  124.59
   4  -4  -1 1722.33  124.89
   4  -4  -1 1712.43  124.89
  -4  -4   1 1376.76  124.49
  -4  -4   1 1632.04  124.79
  -4   4   1 1722.93  130.19
  -4   4   1 1667.63  125.19
  -4   4   1 1704.03  125.19
  -4   4   1 1677.53  132.49
  -4   4   1 1645.94  125.49
   4   4  -1 1767.42  126.99
   3  -4  -1   -0.70    1.60
   3  -4  -1    0.00    1.50
  -3  -4   1    8.30    1.40
   3  -4  -1    3.40    1.10
   3  -4  -1    4.60    1.50
  -3  -4   1    2.00    2.40
  -3  -4   1    0.20    1.50
  -3   4   1    0.70    2.00
  -3   4   1   -0.10    2.90
  -3   4   1    0.90    2.10
   3   4  -1    5.50    2.10
  -3   4   1    1.10    4.70
  -3   4   1    7.40    5.70
   3   4  -1   -2.10    2.80
   2  -4  -1  245.18   17.40
   2  -4  -1  209.78   17.40
  -2  -4   1  256.37   20.10
  -2  -4   1  220.08   17.30
   2  -4  -1  193.78   17.80
  -2  -4   1  212.48   17.80
   2  -4  -1  225.58   17.60
   2  -4  -1  193.98   17.60
   2  -4  -1  201.68   17.30
   2  -4  -1  242.58   17.50
  -2  -4   1  232.18   17.60
  -2   4   1  229.18   18.40
   2   4  -1  232.48   17.40
  -2   4   1  190.48   17.50
   2   4  -1  222.28   21.00
  -2   4   1  233.08   17.80
   2   4  -1  193.38   18.00
   2   4  -1  242.08   17.20
  -2   4   1  248.38   23.50
  -2   4   1  240.58   17.80
  -2   4   1  249.97   21.70
  -1  -4   1   41.20    3.60
   1  -4  -1   40.00    3.30
   1  -4  -1   37.40    4.40
   1  -4  -1   44.50    3.50
   1  -4  -1   40.20    3.80
  -1  -4   1   41.90    4.30
  -1  -4   1   47.20    7.50
  -1  -4   1   42.20    4.20
   1  -4  -1   35.10    3.70
   1  -4  -1   38.00    3.80
  -1   4   1   39.70    3.60
   1   4  -1   44.20    3.70
   1   4  -1   43.90    8.40
   1   4  -1   40.20    3.60
  -1   4   1   44.50    4.10
   1   4  -1   45.60    3.70
  -1   4   1   41.50    4.20
   1   4  -1   35.80    4.40
  -1   4   1   42.20    3.70
   0  -4  -1  227.58   19.50
   0  -4   1  244.58   19.60
   0  -4   1  225.58   19.60
   0  -4  -1  246.58   20.10
   0  -4   1  265.47   20.00
   0  -4   1  230.88   19.40
   0  -4  -1  257.87   20.00
   0  -4  -1  266.47   20.00
   0  -4   1  270.57   20.00
   0   4  -1  215.18   20.40
   0   4   1  277.67   23.70
   0   4   1  264.57   19.80
   0   4  -1  272.07   26.90
   0   4   1  282.77   19.70
   0   4  -1  272.17   19.80
   0   4  -1  283.47   20.00
   0   4  -1  255.67   19.60
   0   4   1  236.18   19.50
   0   4  -1  217.38   20.20
   0   4  -1  245.78   19.70
   0   4   1  247.88   19.40
   0   4  -1  277.57   20.20
   0   4   1  268.27   19.90
   0   4   1  262.77   19.60
   1  -4   1  150.28   11.00
  -1  -4  -1  143.29   11.20
   1  -4   1  121.89   11.60
   1  -4   1  152.48   10.80
   1  -4   1  115.39   11.20
  -1  -4  -1  154.38   11.40
   1  -4   1  126.59   10.90
  -1  -4  -1  133.79   11.30
   1  -4   1  146.89   11.30
  -1  -4  -1  131.09   11.00
   1   4   1  155.18   14.20
  -1   4  -1  144.39   11.40
   1   4   1  129.79   10.70
  -1   4  -1  132.19   16.60
   1   4   1  139.99   10.90
  -1   4  -1  155.38   12.00
  -1   4  -1  150.68   11.30
  -1   4  -1  109.79   11.60
  -2  -4  -1 1637.44  125.59
  -2  -4  -1 1709.23  125.39
  -2  -4  -1 1388.46  125.09
   2  -4   1 1438.76  125.59
   2  -4   1 1789.02  125.39
   2  -4   1 1478.55  125.29
  -2  -4  -1 1565.74  125.39
   2  -4   1 1724.03  125.39
  -2  -4  -1 1587.94  125.19
  -2   4  -1 1704.93  125.99
  -2   4  -1 1798.92  125.79
   2   4   1 1404.96  125.29
  -2   4  -1 1738.73  132.19
   2   4   1 1854.01  127.59
  -2   4  -1 1822.12  125.59
   3  -4   1    8.20    1.60
  -3  -4  -1    4.00    1.70
   3  -4   1    5.00    1.70
  -3  -4  -1    7.80    1.00
  -3  -4  -1    5.70    1.70
   3  -4   1    5.60    1.70
  -3  -4  -1    7.70    1.40
  -3  -4  -1   10.40    2.40
  -3   4  -1    2.80    2.80
   3   4   1   11.20    2.80
  -3   4  -1    7.40    2.30
  -3   4  -1    5.50    4.20
  -3   4  -1    1.10    2.40
   3   4   1    3.60    1.50
   4  -4   1  367.26   32.70
  -4  -4  -1  409.96   33.00
  -4  -4  -1  428.06   33.00
  -4  -4  -1  372.26   32.60
  -4  -4  -1  402.36   32.90
   4  -4   1  449.95   33.10
  -4  -4  -1  422.56   33.30
  -4   4  -1  458.75   33.60
  -4   4  -1  461.55   33.40
  -4   4  -1  391.66   32.70
  -4   4  -1  487.05   38.80
   4   4   1  488.35   33.80
  -4   4  -1  438.16   33.80
  -5  -4  -1  387.86   32.30
  -5  -4  -1  382.86   31.90
  -5  -4  -1  406.66   32.20
  -5  -4  -1  400.86   32.60
  -5  -4  -1  423.46   32.30
   5  -4   1  358.96   31.90
   5  -4   1  449.26   32.50
  -5   4  -1  394.26   32.00
  -5   4  -1  448.36   38.80
  -5   4  -1  426.26   41.90
  -5   4  -1  449.56   33.00
  -5   4  -1  436.26   33.20
   5   4   1  464.15   33.50
  -5   4  -1  441.36   32.80
  -6  -4  -1   62.59    5.60
  -6  -4  -1   56.39    6.00
  -6  -4  -1   47.60    5.40
  -6  -4  -1   54.59    5.50
  -6  -4  -1   58.79    5.00
   6  -4   1   67.39    6.00
  -6   4  -1   61.19    5.20
  -6   4  -1   62.39    7.80
  -6   4  -1   61.09    6.70
  -6   4  -1   66.69    6.40
  -6   4  -1   74.59   13.40
   6   4   1   71.09    7.80
  -7  -4  -1  299.97   23.20
   7  -4   1  302.97   23.50
  -7  -4  -1  301.47   23.40
  -7  -4  -1  273.97   23.70
  -7   4  -1  305.07   31.30
   7   4   1  301.67   25.80
  -7   4  -1  290.97   23.10
  -7   4  -1  293.77   24.40
  -8  -4  -1  603.84   44.30
  -8  -4  -1  568.34   44.00
   8  -4   1  587.94   44.60
  -8  -4  -1  534.55   44.70
   8  -4   1  577.74   44.80
  -8  -4  -1  596.64   44.50
  -8  -4  -1  493.25   44.10
  -8   4  -1  553.74   52.89
  -8   4  -1  597.24   45.10
   8   4   1  633.34   44.10
  -8   4  -1  584.34   44.20
  -8   4  -1  492.65   56.29
  -9  -4  -1   37.00    4.20
   9  -4   1   42.20    5.50
  -9  -4  -1   44.30    5.60
  -9  -4  -1   34.80    4.20
  -9  -4  -1   45.80    4.90
   9  -4   1   46.00    5.30
  -9  -4  -1   53.19    5.40
  -9   4  -1   53.99   18.60
  -9   4  -1   36.60   11.70
  -9   4  -1   43.20    5.70
   9   4   1   42.20    4.20
  -9   4  -1   35.20    6.10
  -9   4  -1   56.99    4.70
  10  -4   1   17.10    4.00
  10  -4   1   14.00    3.40
 -10  -4  -1   15.20    3.20
 -10  -4  -1   13.80    3.60
 -10  -4  -1   18.00    3.70
 -10  -4  -1   10.20    2.20
 -10   4  -1   16.20    3.00
  10   4   1   15.70    2.40
 -10   4  -1   16.10    5.00
 -10   4  -1    7.50   13.50
 -10   4  -1    6.50    3.60
 -10   4  -1   21.90   11.70
 -11  -4  -1  419.66   33.70
  11  -4   1  417.56   34.50
 -11  -4  -1  400.96   34.50
 -11  -4  -1  458.85   34.50
  11  -4   1  453.85   35.00
 -11  -4  -1  447.66   34.20
 -11   4  -1  432.56   35.00
 -11   4  -1  353.46   57.19
 -11   4  -1  443.56   48.60
  11   4   1  434.76   33.80
 -11   4  -1  456.15   36.00
  12  -4   1    9.20    4.90
 -12   4  -1    1.40    2.80
 -12   4  -1   36.60   21.40
 -12   4  -1    4.70    4.70
  12   4   1    7.90    2.60
 -12   4  -1    4.70    5.30
  12   4   1    2.10    3.80
  13  -4   1   87.29    9.90
  13  -4   1   65.99    8.40
 -13  -4  -1   85.29    8.50
 -13  -4  -1   81.49    9.00
 -13  -4  -1   64.29    8.20
  13   4   1   79.79    9.30
  13   4   1   82.89    7.90
 -13   4  -1   31.40   28.50
 -13   4  -1   78.49    7.80
 -13   4  -1   78.69    9.20
 -14  -4  -1   25.40    5.70
  14  -4   1   19.50    5.70
 -14  -4  -1   21.90    5.00
  14  -4   1   21.70    5.40
  14   4   1   23.10    5.30
 -14   4  -1   17.60    4.00
 -14   4  -1   19.00    5.10
  14   4   1   17.80    3.90
 -15  -4  -1   69.39    9.00
 -15  -4  -1   56.49    7.60
  15  -4   1   71.49    8.90
  15  -4   1   56.49    7.90
  15   4   1   64.09    8.40
 -15   4  -1   52.99    7.50
  15   4   1   60.59    7.20
 -15   4  -1   66.09    7.30
  16  -4   1    7.70    5.30
 -16  -4  -1    6.70    4.50
 -16  -4  -1    3.40    5.20
  16  -4   1   -4.40    4.20
  16   4   1   -1.00    3.20
 -16   4  -1   -0.50    3.30
  16   4   1    2.50    4.70
 -16   4  -1    0.70    3.90
  17  -4   1  107.39   13.20
  17  -4   1  126.49   13.40
 -17  -4  -1  112.69   12.10
 -17  -4  -1  133.29   13.50
  17   4   1  111.29   11.60
 -17   4  -1  121.89   11.20
  17   4   1  110.49   12.90
  18  -4   1   50.99    7.60
  18  -4   1   38.00    7.40
 -18  -4  -1   37.30    7.50
 -18  -4  -1   40.20    6.70
  18   4   1   35.50    6.60
 -18   4  -1   30.50    5.40
  18   4   1   42.90    6.50
  19  -4   1   15.20    5.40
 -19  -4  -1   16.30    5.50
 -19  -4  -1    7.20    5.80
  19  -4   1   27.80   11.00
  19   4   1   14.90    6.30
 -19   4  -1   15.80    6.20
  19   4   1   12.20    6.80
 -19   4  -1   17.50    4.30
  19  -5  -1   51.69   12.70
 -19  -5   1   51.49    7.50
  19  -5  -1   49.80    7.40
 -19  -5   1   44.60    8.10
  19   5  -1   47.50    6.80
 -18  -5   1   63.09    9.20
 -18  -5   1   61.49    8.20
  18  -5  -1   60.49    8.80
  18  -5  -1   47.50    8.20
  18   5  -1   73.19    8.30
  18   5  -1   60.49    8.50
  17  -5  -1    4.20    4.90
 -17  -5   1    1.00    4.90
  17  -5  -1   13.30    6.20
 -17  -5   1   13.20    5.90
 -17   5   1    2.80    4.60
 -17   5   1   -2.90    3.00
  17   5  -1   -1.70    4.30
  17   5  -1    2.20    3.50
  16  -5  -1   27.10    6.20
 -16  -5   1   42.50    6.50
 -16  -5   1   39.80    7.20
  16  -5  -1   45.00    7.40
  16   5  -1   35.30    5.60
 -16   5   1   26.80    6.20
 -16   5   1   32.10    5.40
  15  -5  -1    6.40    4.50
  15  -5  -1   -1.60    4.50
 -15  -5   1    1.30    4.90
 -15  -5   1   -0.30    4.20
 -15   5   1    4.10    3.10
  15   5  -1    0.80    3.80
  15   5  -1    0.50    2.90
 -15   5   1    1.40    4.50
  14  -5  -1  250.97   21.60
  14  -5  -1  256.17   21.70
 -14  -5   1  245.98   20.90
 -14  -5   1  204.58   21.10
 -14  -5   1  269.37   21.60
  14   5  -1  262.27   20.70
 -14   5   1  258.27   22.00
 -14   5   1  245.18   20.30
  14   5  -1  250.27   21.30
 -13  -5   1   11.00    4.00
  13  -5  -1    6.70    4.40
 -13  -5   1   13.30    4.50
  13  -5  -1    8.30    4.00
 -13  -5   1    4.70    4.40
 -13   5   1  -20.50   26.80
  13   5  -1    6.40    6.00
 -13   5   1   11.80    3.20
 -13   5   1    4.40    5.00
 -13   5   1   15.00    6.90
  13   5  -1    6.60    3.00
 -12  -5   1   20.70    5.00
  12  -5  -1   16.20    4.70
 -12   5   1   22.30    5.40
  12   5  -1   20.60    4.40
  12   5  -1   27.70    3.70
 -12   5   1   30.80    4.00
 -12   5   1   22.70    6.50
 -12   5   1   -2.40   18.70
 -11  -5   1   28.60    4.70
 -11  -5   1   26.20    5.00
  11  -5  -1   25.50    4.80
 -11  -5   1   24.00    4.10
  11  -5  -1   23.20    4.50
 -11  -5   1   21.70    3.20
 -11   5   1   -1.20   14.00
  11   5  -1   22.10    3.20
 -11   5   1   28.90    3.70
 -11   5   1    4.30   14.40
 -11   5   1    9.00    5.40
  11   5  -1   25.10    4.30
 -11   5   1   19.60    5.10
 -10  -5   1  142.19   13.20
 -10  -5   1  176.28   13.80
  10  -5  -1  153.88   14.10
 -10  -5   1  174.68   14.00
  10  -5  -1  168.48   14.40
 -10  -5   1  156.98   14.40
 -10  -5   1  164.48   13.10
 -10   5   1  151.68   26.00
  10   5  -1  149.39   19.00
  10   5  -1  179.18   13.20
 -10   5   1  166.38   13.30
  10   5  -1  172.78   14.00
 -10   5   1  120.09   15.10
 -10   5   1  175.28   14.80
  -9  -5   1    4.30    2.50
  -9  -5   1   -1.40    2.40
  -9  -5   1    5.60    1.80
  -9  -5   1    1.20    1.80
   9  -5  -1    1.70    2.50
  -9  -5   1    6.30    3.10
   9  -5  -1    8.10    3.00
  -9   5   1    4.20    4.20
  -9   5   1    2.10    8.50
  -9   5   1    2.10    1.80
   9   5  -1    3.60    5.20
  -9   5   1    0.60    8.60
  -9   5   1    3.90    3.30
   9   5  -1    3.80    1.40
  -8  -5   1 1130.39   93.59
  -8  -5   1 1332.07   94.09
  -8  -5   1 1069.79   93.89
  -8  -5   1 1255.47   93.89
   8  -5  -1 1210.38   94.19
  -8  -5   1 1137.09   94.49
   8  -5  -1 1233.28   94.19
   8   5  -1 1276.97   93.49
  -8   5   1 1262.77   94.69
  -8   5   1 1236.48   95.29
   8   5  -1 1302.07   97.69
  -8   5   1 1352.26  112.29
   8   5  -1 1211.68   93.99
  -8   5   1 1163.18  102.89
  -8   5   1 1221.78   93.69
  -7  -5   1   26.80    4.20
  -7  -5   1   18.80    3.10
  -7  -5   1   21.30    3.00
   7  -5  -1   20.40    3.30
  -7  -5   1   20.10    2.30
  -7  -5   1   21.20    3.20
   7  -5  -1   17.30    3.20
  -7   5   1   10.20    7.90
   7   5  -1   18.50    5.40
  -7   5   1   15.30    3.80
   7   5  -1   19.20    2.00
  -7   5   1   23.10    9.80
  -7   5   1   22.60    2.50
  -6  -5   1   71.99    9.60
  -6  -5   1   85.09    6.80
   6  -5  -1   78.49    6.90
   6  -5  -1   79.39    7.00
  -6  -5   1   63.59    6.00
   6  -5  -1   70.69    6.10
  -6  -5   1   77.19    6.90
  -6   5   1   81.59    7.80
   6   5  -1   76.59    9.20
   6   5  -1   72.89    5.80
  -6   5   1   93.39    7.80
  -6   5   1   76.19    8.60
  -6   5   1   85.49   14.90
   6   5  -1   65.49    8.10
  -5  -5   1   -1.90    1.60
   5  -5  -1    2.30    1.70
   5  -5  -1    1.30    1.00
  -5  -5   1    1.70    1.50
   5  -5  -1    3.10    1.70
  -5  -5   1    0.80    1.80
  -5  -5   1    0.80    0.80
  -5  -5   1   -0.20    2.10
   5   5  -1    2.20    3.20
  -5   5   1    1.90    3.20
  -5   5   1    9.20    8.00
  -5   5   1    0.10    2.30
  -5   5   1    1.70    2.40
  -5   5   1   -4.30    5.40
   4  -5  -1  514.75   37.20
   4  -5  -1  475.85   37.20
  -4  -5   1  451.25   37.00
  -4  -5   1  451.45   37.50
   4  -5  -1  466.55   37.10
  -4  -5   1  489.75   37.20
  -4  -5   1  417.06   37.40
  -4   5   1  498.45   43.30
  -4   5   1  492.85   37.60
  -4   5   1  501.75   38.20
   4   5  -1  507.55   40.10
  -4   5   1  504.85   37.60
   3  -5  -1  170.08   12.00
   3  -5  -1  153.98   12.00
   3  -5  -1  129.79   11.80
   3  -5  -1  133.19   12.20
  -3  -5   1  150.08   12.50
  -3  -5   1  128.19   11.50
  -3  -5   1  161.88   12.20
  -3  -5   1  147.89   11.80
   3  -5  -1  139.19   11.90
   3  -5  -1  150.98   12.10
   3   5  -1  159.18   11.50
  -3   5   1  164.78   12.60
  -3   5   1  158.68   13.10
  -3   5   1  162.78   17.60
   3   5  -1  154.18   15.60
  -3   5   1  159.48   19.60
  -2  -5   1   61.59    6.00
  -2  -5   1   66.79    6.40
   2  -5  -1   59.19    5.50
   2  -5  -1   56.99    5.60
   2  -5  -1   72.09    5.40
   2  -5  -1   61.79    5.50
   2  -5  -1   67.59    5.80
   2  -5  -1   58.89    5.10
   2   5  -1   64.79    5.50
   2   5  -1   66.29    5.20
   2   5  -1   67.39    5.30
  -2   5   1   56.09    5.70
   2   5  -1   71.69   11.50
  -2   5   1   61.49    6.10
  -2   5   1   73.09   10.60
  -2   5   1   61.09    6.00
  -2   5   1   57.49    6.90
  -2   5   1   73.29   12.40
   1  -5  -1   41.20    4.30
  -1  -5   1   48.30    4.70
   1  -5  -1   40.30    4.10
   1  -5  -1   39.60    3.90
   1  -5  -1   49.99    4.50
   1  -5  -1   46.50    3.70
  -1  -5   1   47.20    4.80
   1  -5  -1   42.60    3.70
   1   5  -1   44.20    3.90
  -1   5   1   49.60    4.90
  -1   5   1   40.50    4.00
   1   5  -1   48.40    4.20
   1   5  -1   42.10    9.00
   1   5  -1   42.00    4.00
  -1   5   1   47.60    4.60
  -1   5   1   38.50    7.80
   1   5  -1   45.30    4.30
   0  -5  -1   13.60    2.60
   0  -5  -1   14.40    2.30
   0  -5   1   19.20    2.70
   0  -5   1   15.00    1.60
   0  -5   1   16.20    1.80
   0  -5  -1   16.00    2.70
   0  -5   1   25.10    3.10
   0  -5   1   15.50    1.50
   0  -5   1   11.60    1.30
   0   5  -1   13.70    2.40
   0   5  -1   15.40    2.80
   0   5   1   18.10    2.20
   0   5   1   14.30    1.60
   0   5  -1   14.40    1.80
   0   5  -1   12.30    5.80
   0   5   1   13.10    1.40
   0   5   1   17.60    2.00
   0   5  -1   12.10    2.00
   0   5   1   15.50    2.90
   0   5  -1   13.50    2.20
   0   5   1   11.90    5.10
  -1  -5  -1  459.55   34.20
   1  -5   1  439.56   33.70
  -1  -5  -1  450.15   34.00
   1  -5   1  479.35   33.60
  -1  -5  -1  440.76   34.00
   1  -5   1  395.96   33.70
   1  -5   1  472.55   34.10
  -1   5  -1  446.76   40.80
  -1   5  -1  467.85   34.10
  -1   5  -1  385.26   34.00
   1   5   1  423.26   37.60
   1   5   1  450.35   33.60
  -1   5  -1  466.05   34.20
  -1   5  -1  446.86   34.30
   1   5   1  421.36   33.80
   1   5   1  374.76   33.50
  -2  -5  -1   41.30    4.10
   2  -5   1   39.40    3.50
  -2  -5  -1   29.40    2.90
   2  -5   1   39.80    3.30
  -2  -5  -1   37.80    4.10
   2  -5   1   38.20    3.70
  -2  -5  -1   34.10    3.90
  -2   5  -1   40.30    4.50
   2   5   1   43.50    7.20
   2   5   1   35.20    3.20
   2   5   1   29.90    2.90
  -2   5  -1   37.20    4.10
  -2   5  -1   21.80    6.50
  -3  -5  -1    5.10    0.90
   3  -5   1    6.00    1.60
  -3  -5  -1    5.80    1.90
   3  -5   1    5.70    1.50
  -3  -5  -1    6.50    2.00
   3  -5   1    8.30    2.50
   3  -5   1    8.80    1.70
  -3  -5  -1    9.40    2.50
   3  -5   1    5.30    1.80
  -3  -5  -1    5.30    1.30
   3  -5   1    5.70    2.70
   3   5   1    8.40    3.60
  -3   5  -1    3.90    4.30
  -3   5  -1    4.70    2.20
  -3   5  -1    3.40    2.50
  -3   5  -1    9.60    3.20
   4  -5   1  137.99   13.40
   4  -5   1  146.39   12.70
  -4  -5  -1  162.78   13.40
  -4  -5  -1  147.79   12.70
  -4  -5  -1  139.69   12.50
   4  -5   1  161.28   13.00
   4  -5   1  182.18   13.10
  -4  -5  -1  167.08   13.00
  -4   5  -1  152.78   12.50
  -4   5  -1  181.68   13.90
  -4   5  -1  184.18   14.40
   4   5   1  180.48   14.40
  -4   5  -1  153.68   21.80
  -4   5  -1  172.48   13.60
  -4   5  -1  175.38   19.40
  -5  -5  -1  140.49   11.00
   5  -5   1  137.99   11.10
  -5  -5  -1  123.29   10.40
  -5  -5  -1  129.79   11.50
   5  -5   1  140.59   11.10
   5  -5   1  127.79   10.60
  -5  -5  -1  138.59   10.80
  -5  -5  -1  127.89   11.00
  -5   5  -1  141.09   18.00
  -5   5  -1  144.49   12.40
  -5   5  -1  108.69   23.10
  -5   5  -1  146.89   11.90
  -5   5  -1  127.89   12.00
  -5   5  -1  128.99   10.60
   6  -5   1  897.41   68.79
  -6  -5  -1  844.92   68.49
   6  -5   1  903.81   68.69
  -6  -5  -1  844.82   68.69
  -6  -5  -1  911.41   68.69
  -6  -5  -1  832.42   68.19
  -6  -5  -1  899.01   69.29
  -6   5  -1  997.50   69.39
  -6   5  -1  889.81   69.69
   6   5   1  914.61   69.89
  -6   5  -1  784.92   79.59
  -6   5  -1  926.91   76.79
  -6   5  -1  961.60   69.49
  -6   5  -1  871.11   68.29
   7  -5   1  169.78   13.80
  -7  -5  -1  178.78   13.60
  -7  -5  -1  163.98   13.50
  -7  -5  -1  154.68   12.90
  -7  -5  -1  162.28   14.00
  -7  -5  -1  172.58   13.40
   7   5   1  161.88   15.50
  -7   5  -1  169.78   14.60
  -7   5  -1  164.18   13.10
  -7   5  -1  156.08   15.40
  -7   5  -1  161.38   14.30
  -7   5  -1  176.88   22.40
  -7   5  -1  134.99   24.90
  -8  -5  -1  668.13   49.60
  -8  -5  -1  617.84   50.19
   8  -5   1  668.33   50.09
   8  -5   1  639.24   49.90
  -8  -5  -1  697.53   49.90
  -8  -5  -1  559.24   49.50
  -8  -5  -1  650.33   49.30
  -8   5  -1  657.43   49.40
  -8   5  -1  581.24   63.99
  -8   5  -1  631.34   50.99
  -8   5  -1  633.44   59.69
  -8   5  -1  663.13   50.59
  -9  -5  -1   13.70    2.70
  -9  -5  -1   19.80    2.60
   9  -5   1   13.70    3.30
   9  -5   1   13.90    3.70
  -9  -5  -1   13.20    3.30
  -9  -5  -1   18.80    4.00
  -9   5  -1   31.70   19.60
   9   5   1   14.60    2.30
  -9   5  -1    6.60   10.80
  -9   5  -1   22.90    4.90
  -9   5  -1   13.60    5.00
  -9   5  -1   18.80    2.70
  10  -5   1   94.59    9.60
  10  -5   1   89.79    9.40
 -10  -5  -1   98.59    8.90
 -10  -5  -1   80.59    8.10
 -10  -5  -1  101.29    8.30
 -10  -5  -1   98.39    9.30
 -10  -5  -1  100.09    9.50
  10   5   1   98.69    8.10
 -10   5  -1  107.99    8.50
 -10   5  -1  133.99   37.40
 -10   5  -1   80.49   10.80
 -10   5  -1   97.49   10.00
 -10   5  -1   88.79   19.70
 -11  -5  -1   17.20    4.80
 -11  -5  -1   27.40    4.90
 -11  -5  -1   18.10    4.10
 -11  -5  -1   19.20    3.00
 -11  -5  -1   24.60    3.50
  11  -5   1   23.70    4.50
  11  -5   1   27.20    5.10
 -11   5  -1   -2.20   14.50
 -11   5  -1   29.70    3.80
  11   5   1   23.20    3.10
  11   5   1   33.00    5.10
 -11   5  -1   19.20    5.20
 -11   5  -1   19.50    6.00
  12  -5   1  232.48   20.70
  12  -5   1  243.78   21.00
 -12  -5  -1  228.78   20.60
 -12  -5  -1  264.87   20.80
 -12  -5  -1  245.78   20.30
 -12   5  -1  245.38   21.50
 -12   5  -1  223.88   40.60
 -12   5  -1  247.28   19.80
 -12   5  -1  247.78   22.40
  12   5   1  242.58   19.70
  12   5   1  247.88   20.80
 -13  -5  -1   15.50    4.30
  13  -5   1    7.70    4.60
  13  -5   1   21.30    5.10
 -13  -5  -1   24.90    8.10
 -13   5  -1   17.70    3.60
  13   5   1   14.20    4.50
 -13   5  -1   18.50    5.50
  13   5   1   17.30    3.40
 -13   5  -1   18.10    6.70
 -14  -5  -1  180.78   17.10
  14  -5   1  209.78   18.20
 -14  -5  -1  203.78   17.30
 -14  -5  -1  231.28   17.90
  14  -5   1  177.88   17.60
 -14   5  -1  189.68   16.40
 -14   5  -1  183.48   17.80
  14   5   1  198.78   17.60
  14   5   1  193.98   16.50
 -15  -5  -1  101.09   10.60
 -15  -5  -1   90.59    9.40
  15  -5   1   84.19    9.90
  15  -5   1   77.79    9.30
  15   5   1   83.39    8.40
 -15   5  -1   68.79    8.00
 -15   5  -1   55.79    8.70
  15   5   1   77.99    9.60
  16  -5   1    6.60    5.20
 -16  -5  -1    4.10    4.90
 -16  -5  -1    9.00    5.90
  16  -5   1    2.50    4.60
  16   5   1   -2.90    4.20
  16   5   1    3.60    3.50
 -16   5  -1    0.00    3.10
 -16   5  -1    2.10    4.30
  17  -5   1   -5.60    4.90
  17  -5   1    4.90    5.10
 -17   5  -1    2.10    4.20
  17   5   1   -0.40    3.30
  17   5   1   -1.20    4.80
  18  -5   1    2.10    5.20
  18  -5   1    0.40    6.20
 -18  -5  -1   -4.30    4.60
 -18  -5  -1   -1.60    5.30
  18   5   1    5.50    3.30
 -18   5  -1    2.40    4.50
  18   5   1   -2.50    5.00
 -19  -5  -1   10.10    5.90
 -19  -5  -1    6.80    4.80
  19  -5   1    1.00    5.90
  19  -5   1   10.40    5.20
  19   5   1    2.10    4.10
 -19   5  -1    2.60    5.70
  19  -6  -1   28.90    8.60
  19  -6  -1   17.40    9.30
 -19  -6   1   12.30    6.10
 -19  -6   1   16.90    5.40
  19   6  -1   -0.40    6.30
  19   6  -1   14.40    4.70
  18  -6  -1    4.50    4.80
  18  -6  -1   12.60    5.90
 -18  -6   1   13.20    6.40
 -18  -6   1    7.60    4.90
 -18   6   1    3.90    5.10
  18   6  -1    6.80    4.00
 -17  -6   1    0.60    6.90
  17  -6  -1    4.50    4.80
  17  -6  -1    1.00    6.00
 -17  -6   1    2.90    5.60
  17   6  -1    7.50    4.40
 -17   6   1   -7.20    4.70
  17   6  -1    0.60    3.40
  16  -6  -1    6.10    4.90
  16  -6  -1    4.20    5.10
 -16  -6   1    1.40    4.70
 -16  -6   1   14.60    6.00
 -16  -6   1    7.20    4.80
  16   6  -1   14.40    4.60
  16   6  -1    6.70    3.40
 -16   6   1    7.30    5.40
 -15  -6   1   80.49    8.90
  15  -6  -1   67.69    8.90
 -15  -6   1   69.39    9.40
 -15  -6   1   66.29    8.90
  15  -6  -1   89.59    9.80
 -15   6   1   69.59    7.30
 -15   6   1   52.99    9.00
  15   6  -1   77.39    8.40
  15   6  -1   77.89    8.90
 -14  -6   1   12.00    4.80
 -14  -6   1   15.00    4.80
  14  -6  -1   23.20    5.60
  14  -6  -1   27.50    5.50
 -14  -6   1   14.70    5.50
 -14   6   1   21.90    7.10
  14   6  -1   16.80    3.80
  14   6  -1   24.90    5.10
 -14   6   1   22.80    6.20
  13  -6  -1    5.70    4.30
 -13  -6   1   10.00    5.10
  13  -6  -1    5.70    4.20
  13   6  -1    1.70    2.60
 -13   6   1    8.60    2.80
 -13   6   1   -4.00    4.30
 -13   6   1    4.30    6.20
 -13   6   1  -37.10   49.40
 -12  -6   1    8.30    3.80
 -12  -6   1    7.90    4.20
  12  -6  -1    4.20    4.20
  12  -6  -1    7.50    4.20
 -12  -6   1    9.10    2.40
 -12  -6   1    4.50    4.10
  12   6  -1    4.80    2.50
 -12   6   1    5.50    5.20
  12   6  -1    7.00    3.30
 -12   6   1    7.20    2.70
 -12   6   1  -19.10   32.10
 -11  -6   1   28.70    4.60
  11  -6  -1   23.20    4.80
 -11  -6   1   25.80    5.60
 -11  -6   1   28.80    3.80
 -11  -6   1   30.10    4.90
  11  -6  -1   22.80    4.90
  11   6  -1   20.70    3.30
  11   6  -1   27.70    4.40
 -11   6   1   24.20    6.60
 -11   6   1   24.40    5.80
 -11   6   1   25.80    3.60
 -11   6   1   16.90   20.60
 -10  -6   1   -0.40    1.80
 -10  -6   1    0.80    2.70
  10  -6  -1    4.00    3.20
  10  -6  -1    2.50    3.10
 -10  -6   1    1.40    3.20
 -10  -6   1    2.60    3.50
 -10   6   1    2.80    1.90
 -10   6   1   -1.90    4.80
 -10   6   1    7.10    4.10
  10   6  -1    2.80    1.70
  10   6  -1    2.70    6.60
 -10   6   1    3.60   17.30
  10   6  -1    3.50    2.80
 -10   6   1   -3.20   11.50
  -9  -6   1  224.48   19.60
  -9  -6   1  209.98   19.10
   9  -6  -1  272.97   20.20
  -9  -6   1  256.77   19.90
  -9  -6   1  243.88   20.50
  -9  -6   1  268.07   19.80
   9  -6  -1  237.78   20.00
  -9   6   1  219.88   36.40
  -9   6   1  235.28   19.10
  -9   6   1  248.38   33.40
   9   6  -1  250.77   19.10
   9   6  -1  229.28   23.60
   9   6  -1  248.28   19.80
  -9   6   1  248.58   21.90
  -9   6   1  265.77   21.10
  -8  -6   1  126.09   11.50
  -8  -6   1  141.69   11.70
  -8  -6   1  118.99   10.80
   8  -6  -1  144.79   11.80
  -8  -6   1  147.69   11.40
   8  -6  -1  124.69   11.70
  -8  -6   1  134.09   12.30
  -8   6   1  133.79   13.40
   8   6  -1  138.39   10.70
  -8   6   1  148.09   26.70
  -8   6   1  141.69   23.10
  -8   6   1  134.19   11.00
  -8   6   1  139.49   12.60
   8   6  -1  142.39   11.50
   7  -6  -1    2.10    2.40
  -7  -6   1    6.50    2.20
  -7  -6   1    4.20    2.40
  -7  -6   1    1.30    2.20
  -7  -6   1   -1.00    2.70
  -7  -6   1    2.30    1.20
   7  -6  -1    3.40    2.30
   7   6  -1    2.30    3.80
  -7   6   1    1.40    9.80
  -7   6   1    1.00    3.10
  -7   6   1    2.00    1.30
   7   6  -1    1.20    1.70
  -7   6   1    1.80    4.20
  -7   6   1    0.60    3.10
  -6  -6   1   45.90    5.20
   6  -6  -1   51.09    5.10
  -6  -6   1   52.89    5.10
   6  -6  -1   44.20    5.10
  -6  -6   1   44.90    4.60
  -6  -6   1   46.90    5.60
  -6  -6   1   42.10    4.00
   6  -6  -1   44.50    4.30
   6   6  -1   46.60    3.80
  -6   6   1   58.89   16.90
  -6   6   1   56.09    6.20
  -6   6   1   43.50   11.70
   6   6  -1   47.10    7.90
  -6   6   1   61.19    6.40
   6   6  -1   45.50    3.90
  -5  -6   1   17.80    2.00
   5  -6  -1   19.40    2.50
  -5  -6   1   21.20    2.80
  -5  -6   1   21.50    3.20
   5  -6  -1   23.40    3.00
  -5  -6   1   23.90    3.80
  -5  -6   1   24.00    3.40
   5  -6  -1   25.70    3.10
   5   6  -1   20.90    5.60
  -5   6   1   23.90    3.90
   5   6  -1   20.40    1.90
  -5   6   1    2.70    7.30
  -5   6   1   19.70    4.60
  -5   6   1   24.10    9.60
   5   6  -1   21.90    1.90
  -5   6   1   20.80    3.90
  -4  -6   1  247.08   22.40
  -4  -6   1  290.07   22.70
   4  -6  -1  285.87   22.80
  -4  -6   1  298.57   23.10
   4  -6  -1  319.87   22.90
  -4  -6   1  283.67   23.30
   4  -6  -1  254.47   22.80
   4  -6  -1  310.27   23.00
   4  -6  -1  282.57   23.80
  -4  -6   1  284.27   23.10
   4   6  -1  292.37   22.40
   4   6  -1  286.67   22.50
  -4   6   1  326.17   30.50
  -4   6   1  290.27   32.60
   4   6  -1  294.67   26.70
  -4   6   1  315.27   23.50
  -4   6   1  296.67   23.50
  -4   6   1  286.97   24.10
   4   6  -1  311.77   22.40
  -3  -6   1  544.05   45.20
   3  -6  -1  608.74   44.90
  -3  -6   1  590.74   44.90
   3  -6  -1  563.44   45.00
   3  -6  -1  583.34   44.90
  -3  -6   1  629.24   45.20
  -3  -6   1  596.34   45.50
   3  -6  -1  625.74   45.20
   3  -6  -1  483.45   44.70
   3  -6  -1  481.55   45.10
   3   6  -1  644.04   44.70
   3   6  -1  610.44   44.90
  -3   6   1  642.44   45.50
  -3   6   1  664.13   51.69
  -3   6   1  522.15   53.19
   3   6  -1  515.05   44.40
  -3   6   1  629.64   45.50
   2  -6  -1  862.81   63.29
   2  -6  -1  923.21   63.69
  -2  -6   1  823.32   63.69
  -2  -6   1  811.72   63.79
  -2  -6   1  795.02   63.19
   2  -6  -1  819.72   63.49
   2  -6  -1  683.03   63.49
  -2   6   1  814.42   64.39
  -2   6   1  820.22   71.29
   2   6  -1  742.33   63.19
  -2   6   1  855.51   63.79
  -2   6   1  870.41   68.89
   2   6  -1  825.52   63.29
  -2   6   1  857.51   63.89
   2   6  -1  880.31   63.29
   2   6  -1  840.02   69.19
  -1  -6   1   17.40    2.90
  -1  -6   1    7.80    2.60
   1  -6  -1   13.90    2.40
   1  -6  -1   16.70    2.80
   1  -6  -1   14.40    1.60
  -1   6   1   15.30    2.50
  -1   6   1   12.50    2.70
   1   6  -1    7.40    1.80
  -1   6   1   14.10    2.00
   1   6  -1   13.80    2.10
   1   6  -1   16.10    7.50
   1   6  -1   12.90    2.80
  -1   6   1   12.40    6.40
   1   6  -1   11.00    2.10
   1   6  -1   12.00    1.70
   0  -6  -1   88.39    8.30
   0  -6  -1   99.39    8.50
   0  -6  -1   97.79    8.60
   0  -6   1  109.79    8.70
   0  -6   1   86.59    8.60
   0   6   1   87.59    7.90
   0   6   1  101.29   14.30
   0   6   1  105.59    8.40
   0   6   1   89.89    7.70
   0   6  -1  104.39    8.50
   0   6  -1   83.89   14.50
   0   6  -1   95.29    7.90
   0   6  -1   99.69    8.40
   0   6  -1  105.69    9.00
   0   6   1  105.89    8.70
   0   6   1  111.89    8.40
   1  -6   1  448.86   38.00
  -1  -6  -1  509.05   38.40
   1  -6   1  491.65   38.70
  -1  -6  -1  468.05   37.90
   1  -6   1  448.06   38.20
  -1  -6  -1  519.05   38.50
   1  -6   1  508.75   37.80
  -1  -6  -1  484.35   38.50
   1   6   1  467.45   43.10
   1   6   1  495.65   37.90
  -1   6  -1  540.85   38.80
   1   6   1  534.35   38.00
   1   6   1  433.16   37.70
  -1   6  -1  522.55   46.70
  -1   6  -1  439.86   39.50
  -1   6  -1  536.75   38.50
  -1   6  -1  534.25   38.50
   1   6   1  536.95   38.50
   1   6   1  480.55   37.80
   1   6   1  491.75   38.20
  -2  -6  -1  182.58   15.10
   2  -6   1  183.58   14.90
   2  -6   1  200.48   14.70
   2  -6   1  202.48   14.80
   2  -6   1  165.38   14.70
  -2  -6  -1  182.28   15.30
  -2  -6  -1  183.18   15.10
   2  -6   1  189.68   15.10
  -2  -6  -1  174.58   14.60
  -2   6  -1  189.98   15.60
   2   6   1  198.38   14.40
  -2   6  -1  195.08   23.90
   2   6   1  209.18   14.40
   2   6   1  192.88   14.60
   2   6   1  173.08   14.70
   2   6   1  155.78   14.40
   2   6   1  183.18   19.30
  -2   6  -1  211.08   15.80
  -3  -6  -1   13.80    2.90
  -3  -6  -1   11.30    2.50
   3  -6   1   11.30    1.80
  -3  -6  -1   12.50    2.50
   3  -6   1   11.50    2.00
   3  -6   1    6.70    3.10
  -3  -6  -1   10.60    1.30
   3  -6   1   11.00    2.00
  -3  -6  -1   11.70    1.80
   3  -6   1   12.20    2.20
   3   6   1   10.10    1.60
  -3   6  -1    6.00    5.10
  -3   6  -1    7.10    3.10
  -3   6  -1   12.60    2.80
  -4  -6  -1    0.30    2.40
   4  -6   1    2.60    1.50
  -4  -6  -1    4.30    2.20
   4  -6   1    2.40    1.60
  -4  -6  -1    1.40    1.40
  -4  -6  -1    2.50    0.80
   4  -6   1    3.20    1.70
  -4  -6  -1    2.30    1.90
   4  -6   1    1.80    1.40
  -4   6  -1    2.00    4.30
  -4   6  -1    3.10    3.40
  -4   6  -1    1.10    1.90
  -4   6  -1    1.50    2.70
  -4   6  -1    6.00    7.10
   4   6   1    3.80    3.30
   5  -6   1    4.80    2.00
  -5  -6  -1    6.10    2.70
  -5  -6  -1    6.20    2.20
   5  -6   1    6.40    2.00
  -5  -6  -1    6.10    1.10
   5  -6   1    5.20    1.50
  -5  -6  -1    5.40    1.80
  -5  -6  -1    8.50    2.40
  -5   6  -1    4.90    1.10
  -5   6  -1   12.30   19.80
  -5   6  -1    3.90    2.80
  -5   6  -1    6.50    3.20
  -5   6  -1    9.10    4.00
   5   6   1    6.30    3.00
  -5   6  -1   16.40    9.00
  -6  -6  -1  467.65   35.70
   6  -6   1  459.95   35.60
  -6  -6  -1  446.86   36.00
   6  -6   1  427.76   35.40
   6  -6   1  471.05   35.60
  -6  -6  -1  453.85   35.30
  -6  -6  -1  465.15   35.50
  -6  -6  -1  414.86   35.00
  -6   6  -1  435.86   48.50
  -6   6  -1  506.65   36.40
   6   6   1  472.85   36.50
  -6   6  -1  467.75   36.50
  -6   6  -1  434.56   35.00
  -7  -6  -1  609.04   47.60
  -7  -6  -1  617.44   48.40
   7  -6   1  617.04   48.00
  -7  -6  -1  582.34   47.80
  -7  -6  -1  636.74   47.90
  -7  -6  -1  599.44   47.30
  -7   6  -1  592.04   47.40
  -7   6  -1  682.03   58.99
  -7   6  -1  611.24   49.20
  -7   6  -1  670.73   48.80
  -7   6  -1  638.24   48.80
  -7   6  -1  546.35   61.69
  -8  -6  -1   23.50    3.70
  -8  -6  -1   33.40    3.90
  -8  -6  -1   28.30    4.60
   8  -6   1   29.50    4.20
  -8  -6  -1   26.30    3.00
   8  -6   1   29.00    4.20
  -8  -6  -1   27.00    4.10
  -8   6  -1   20.80   13.50
  -8   6  -1   25.60    5.70
  -8   6  -1   23.20    4.90
  -8   6  -1   23.10   10.60
  -8   6  -1   33.00    3.40
  -9  -6  -1   -2.10    2.40
   9  -6   1   -0.30    2.70
  -9  -6  -1    1.90    2.80
   9  -6   1   -1.60    2.70
  -9  -6  -1   -0.60    1.50
  -9  -6  -1   -3.10    1.80
  -9  -6  -1    1.10    3.00
  -9   6  -1    5.70   13.30
  -9   6  -1   -5.10   10.40
  -9   6  -1   -1.60    4.00
  -9   6  -1   -2.70    4.30
  -9   6  -1   -5.50    1.60
   9   6   1   -0.10    1.00
  10  -6   1    1.20    3.30
 -10  -6  -1    5.10    3.70
 -10  -6  -1    4.80    3.00
 -10  -6  -1    1.00    1.90
 -10  -6  -1    1.70    3.30
 -10  -6  -1    5.00    2.30
  10  -6   1    2.90    3.10
 -10   6  -1    8.80   16.10
 -10   6  -1   10.60    5.20
  10   6   1    2.20    1.40
 -10   6  -1   -0.90   17.50
 -10   6  -1    2.70    2.20
 -10   6  -1    2.20    4.00
 -11  -6  -1    2.20    3.60
 -11  -6  -1    2.10    2.00
  11  -6   1    5.90    3.50
 -11  -6  -1    0.70    3.40
 -11  -6  -1    6.20    4.00
  11  -6   1    3.60    3.60
 -11  -6  -1    4.40    2.40
  11   6   1    1.70    1.80
  11   6   1    4.30    3.30
 -11   6  -1    0.30    4.90
 -11   6  -1   11.40   16.80
 -11   6  -1    2.90    2.40
  12  -6   1   52.39    7.00
  12  -6   1   53.29    7.20
 -12  -6  -1   64.49    6.80
 -12  -6  -1   46.90    6.90
 -12  -6  -1   51.59    7.10
 -12   6  -1   45.80    5.50
  12   6   1   51.79    6.70
 -12   6  -1   36.70   10.60
 -12   6  -1   59.49    8.00
 -12   6  -1   68.29   32.00
  13  -6   1  388.76   34.30
 -13  -6  -1  432.26   34.50
 -13  -6  -1  445.86   34.00
  13  -6   1  414.96   34.60
 -13  -6  -1  400.36   35.00
  13   6   1  455.75   33.40
 -13   6  -1  434.56   36.30
  13   6   1  449.46   34.40
 -13   6  -1  394.06   33.20
 -13   6  -1  408.56   34.90
 -14  -6  -1   -6.50    3.50
 -14  -6  -1   -0.60    4.70
  14  -6   1    4.20    4.40
  14  -6   1    6.30    4.60
 -14  -6  -1    0.90    4.10
 -14   6  -1    0.40    2.70
  14   6   1   -0.70    3.80
  14   6   1    5.30    2.80
 -14   6  -1   -0.40    5.00
 -15  -6  -1   25.60    5.40
  15  -6   1    9.20    5.50
 -15  -6  -1   18.20    6.10
  15   6   1   22.40    5.40
 -15   6  -1   11.70    3.50
 -15   6  -1   28.70    6.30
 -16  -6  -1   37.20    7.40
  16  -6   1   24.90    6.30
 -16  -6  -1   34.50    6.30
  16  -6   1   25.20    6.30
  16   6   1   18.20    5.60
  16   6   1   33.90    4.80
 -16   6  -1   26.70    4.50
 -16   6  -1   22.70    6.00
  17  -6   1    9.10    7.30
  17  -6   1    3.70    5.40
 -17  -6  -1    7.80    5.10
 -17  -6  -1   11.50    6.20
  17   6   1    4.00    3.80
  18  -6   1   17.50    5.90
  18  -6   1   15.50    6.70
 -18  -6  -1   28.30    7.00
 -18  -6  -1   25.20    5.90
  18   6   1   16.90    4.30
  19  -6   1   72.19    9.60
  19  -6   1   98.39   22.50
 -19  -6  -1   91.29   11.00
 -19  -6  -1   85.29    9.70
  19   6   1   90.99   11.60
  19   6   1   85.89    9.30
 -19  -7   1   98.59   11.00
  19  -7  -1   88.79   10.10
  19   7  -1   70.49   10.50
  19   7  -1   70.39    8.60
 -18  -7   1    5.30    6.40
 -18  -7   1    4.80    4.70
  18  -7  -1   -3.60    7.10
  18  -7  -1   -9.20    4.20
 -18   7   1   -1.90    5.20
  18   7  -1    5.10    5.80
  18   7  -1   11.80    3.80
  17  -7  -1   -3.40    8.20
 -17  -7   1    4.70    4.90
  17  -7  -1    0.30    4.60
 -17  -7   1   -3.30    5.70
  17   7  -1    3.50    3.60
  17   7  -1   -3.10    5.90
 -17   7   1   -6.50    6.20
 -16  -7   1    4.50    4.60
  16  -7  -1    7.30    5.90
 -16  -7   1   -0.40    4.30
  16  -7  -1   -4.10    4.50
 -16  -7   1    1.60    5.80
  16   7  -1    7.00    3.50
  16   7  -1   -0.60    5.90
 -16   7   1   -6.40    4.70
 -15  -7   1   -2.40    4.40
 -15  -7   1    6.80    4.80
  15  -7  -1    7.00    4.80
 -15  -7   1    4.40    5.30
  15  -7  -1    6.30    5.30
 -15   7   1    8.80    5.70
  15   7  -1    7.20    4.00
 -14  -7   1  209.18   19.80
  14  -7  -1  205.08   19.60
  14  -7  -1  208.08   19.60
 -14  -7   1  266.97   20.20
 -14  -7   1  218.58   19.10
 -14   7   1  201.58   22.10
  14   7  -1  212.08   18.90
 -14   7   1  217.58   20.80
  14   7  -1  246.58   18.70
  13  -7  -1   48.10    7.00
  13  -7  -1   51.19    7.20
 -13  -7   1   53.29    7.90
 -13  -7   1   41.70    7.30
 -13  -7   1   43.70    6.40
  13   7  -1   52.79    5.70
  13   7  -1   48.20    6.70
 -13   7   1   41.10    9.20
 -13   7   1   41.40    7.80
 -12  -7   1  129.59   11.10
 -12  -7   1  102.79   11.20
  12  -7  -1  122.39   11.40
  12  -7  -1  106.49   11.90
 -12  -7   1   91.09    9.80
 -12   7   1   55.29   34.40
 -12   7   1  113.19   13.10
  12   7  -1  131.89   10.00
  12   7  -1  113.49   10.70
 -12   7   1  107.29   13.90
 -11  -7   1   26.60    5.60
  11  -7  -1   17.80    4.20
  11  -7  -1   15.90    4.40
 -11  -7   1   21.20    3.80
 -11  -7   1   16.00    5.00
  11   7  -1   19.00    3.70
  11   7  -1   17.10    2.90
 -11   7   1   -4.10   19.70
 -11   7   1   15.50    6.50
 -10  -7   1  220.88   19.40
 -10  -7   1  245.38   19.00
 -10  -7   1  202.58   17.70
 -10  -7   1  208.28   18.40
  10  -7  -1  224.18   18.90
 -10  -7   1  220.08   18.50
  10  -7  -1  227.28   18.90
 -10   7   1  233.08   20.00
 -10   7   1  220.08   38.60
  10   7  -1  218.88   18.40
  10   7  -1  250.67   17.90
  10   7  -1  209.78   22.80
 -10   7   1  236.18   21.40
   9  -7  -1    6.10    3.20
  -9  -7   1    5.20    2.90
  -9  -7   1    1.70    3.80
  -9  -7   1    5.20    2.70
  -9  -7   1    6.70    3.40
  -9  -7   1    6.80    1.80
   9  -7  -1    2.00    2.80
  -9   7   1   14.50   19.00
  -9   7   1    5.80    5.30
  -9   7   1   10.80    4.40
   9   7  -1    6.00    2.30
   9   7  -1    6.30    1.70
  -9   7   1    8.20   11.80
   9   7  -1   13.40    6.20
  -8  -7   1  270.37   22.00
   8  -7  -1  259.27   21.90
   8  -7  -1  281.07   21.90
  -8  -7   1  285.37   22.00
  -8  -7   1  259.47   21.60
  -8  -7   1  237.78   21.00
  -8  -7   1  265.87   22.60
  -8   7   1  293.77   23.00
  -8   7   1  291.47   24.10
   8   7  -1  225.38   22.50
   8   7  -1  270.27   25.00
  -8   7   1  264.97   33.80
  -8   7   1  271.37   39.90
   8   7  -1  314.37   21.30
   7  -7  -1  101.59    8.90
   7  -7  -1   91.59    8.90
  -7  -7   1   96.59    8.50
   7  -7  -1   89.59    8.00
  -7  -7   1   87.39    7.90
  -7  -7   1   98.49    9.70
  -7  -7   1  105.89    9.20
  -7  -7   1  102.09    9.00
  -7   7   1  106.19   10.00
  -7   7   1  117.09   20.30
   7   7  -1  107.59    7.90
   7   7  -1   86.59   11.70
  -7   7   1  107.19   10.20
  -7   7   1   66.39   18.70
  -7   7   1  107.79   11.70
   7   7  -1  104.59    8.40
  -6  -7   1    6.10    2.70
  -6  -7   1   10.60    3.60
   6  -7  -1   10.60    2.50
  -6  -7   1   12.60    3.00
  -6  -7   1   12.30    2.30
   6  -7  -1    8.70    2.60
   6  -7  -1   12.40    2.10
  -6  -7   1    9.70    1.50
   6   7  -1   10.00    5.30
  -6   7   1   16.00    8.80
   6   7  -1    8.70    1.80
  -6   7   1    9.50    3.60
   6   7  -1    8.80    1.50
  -6   7   1    7.90   10.70
  -6   7   1   14.10    4.80
  -6   7   1    6.50    3.60
  -5  -7   1  344.87   27.30
  -5  -7   1  322.97   27.10
   5  -7  -1  318.57   26.90
   5  -7  -1  342.77   27.20
  -5  -7   1  331.57   27.70
   5  -7  -1  377.46   27.30
  -5  -7   1  353.06   27.50
  -5   7   1  402.56   37.30
  -5   7   1  366.56   28.00
   5   7  -1  323.87   30.80
   5   7  -1  323.07   26.60
  -5   7   1  321.97   28.60
  -5   7   1  321.37   38.90
   5   7  -1  338.17   26.60
   5   7  -1  370.36   26.60
  -5   7   1  384.96   28.00
  -4  -7   1  587.84   48.90
   4  -7  -1  658.03   48.80
   4  -7  -1  651.63   48.50
  -4  -7   1  644.14   48.90
   4  -7  -1  600.44   48.60
  -4  -7   1  614.34   49.10
   4  -7  -1  602.04   49.50
  -4  -7   1  616.14   48.40
   4   7  -1  601.64   53.19
  -4   7   1  661.73   49.30
  -4   7   1  571.54   59.39
  -4   7   1  651.53   50.09
   4   7  -1  595.44   48.00
   4   7  -1  615.14   48.30
   4   7  -1  658.63   48.60
   4   7  -1  655.03   48.20
  -4   7   1  660.73   56.89
  -4   7   1  660.13   49.30
  -3  -7   1   97.59    8.70
   3  -7  -1   86.99    7.90
  -3  -7   1   91.69    8.00
  -3  -7   1  102.19    9.10
  -3  -7   1   94.59    8.70
   3  -7  -1  100.79    8.10
   3  -7  -1  107.99    8.70
   3  -7  -1   97.99    8.20
   3  -7  -1  103.59    8.40
   3  -7  -1   82.59    8.80
   3   7  -1  101.19   14.40
  -3   7   1  111.49   24.90
   3   7  -1   91.29    8.00
  -3   7   1  100.39    9.20
   3   7  -1   99.39    8.20
  -3   7   1  103.49   10.30
  -3   7   1  107.89    9.10
  -3   7   1  107.89   15.50
   3   7  -1  107.49    8.10
   2  -7  -1   80.69    6.20
  -2  -7   1   58.19    6.10
   2  -7  -1   74.09    6.70
  -2  -7   1   60.79    6.80
   2  -7  -1   76.69    6.20
  -2  -7   1   72.29    7.00
  -2  -7   1   78.49    7.30
   2  -7  -1   87.99    7.10
   2   7  -1   78.59   14.40
   2   7  -1   79.79    6.90
   2   7  -1   74.49    6.30
  -2   7   1   77.19    7.10
   2   7  -1   70.89    6.50
   2   7  -1   77.19    6.60
  -2   7   1   76.59    7.50
  -2   7   1   72.19    8.40
  -2   7   1   82.69   12.80
  -2   7   1   83.49   17.50
  -1  -7   1  783.22   58.79
  -1  -7   1  717.53   58.59
   1  -7  -1  721.43   57.99
   1  -7  -1  778.72   58.69
   1  -7  -1  734.43   58.49
  -1  -7   1  833.22   58.79
   1   7  -1  714.23   65.79
  -1   7   1  828.82   58.89
   1   7  -1  761.22   58.09
  -1   7   1  766.82   58.69
   1   7  -1  732.43   58.49
  -1   7   1  669.03   65.79
   1   7  -1  792.72   58.79
   0  -7  -1   76.99    7.40
   0  -7  -1   92.19    7.70
   0  -7   1   81.19    7.60
   0  -7   1   75.99    7.30
   0  -7  -1   80.09    7.20
   0   7  -1   78.49    6.60
   0   7  -1   87.09   16.50
   0   7  -1   89.59    7.50
   0   7   1   74.29    6.90
   0   7   1   76.79   14.60
   0   7  -1   76.09    7.20
   0   7   1   95.19    7.80
   0   7  -1   67.59    7.40
   0   7   1   88.89    7.70
   0   7   1   76.19    7.10
   0   7  -1   87.39    7.80
  -1  -7  -1  700.73   52.29
  -1  -7  -1  662.83   52.09
  -1  -7  -1  714.83   52.19
   1  -7   1  623.54   51.99
   1  -7   1  623.84   51.39
   1  -7   1  612.84   51.59
  -1  -7  -1  638.04   51.49
   1  -7   1  614.44   51.49
   1  -7   1  714.73   52.19
   1   7   1  641.94   51.59
   1   7   1  646.24   51.59
   1   7   1  751.92   52.29
   1   7   1  725.03   51.79
  -1   7  -1  719.83   52.29
   1   7   1  641.84   51.39
  -1   7  -1  735.23   52.49
   1   7   1  692.23   51.99
   1   7   1  699.23   58.69
  -2  -7  -1  213.28   15.70
   2  -7   1  185.38   15.10
   2  -7   1  210.58   15.60
  -2  -7  -1  211.38   15.70
   2  -7   1  170.88   15.10
   2  -7   1  208.48   15.00
  -2  -7  -1  168.18   14.90
   2  -7   1  177.98   15.40
  -2   7  -1  210.48   15.90
  -2   7  -1  205.58   16.20
   2   7   1  199.98   14.90
   2   7   1  169.38   14.70
   2   7   1  178.68   15.20
   2   7   1  195.18   21.10
   2   7   1  206.18   15.00
  -2   7  -1  179.88   24.80
   2   7   1  181.88   14.90
  -3  -7  -1  112.59   10.50
  -3  -7  -1  134.39   11.50
  -3  -7  -1  127.69   11.60
  -3  -7  -1  137.69   11.70
   3  -7   1  143.09   10.90
  -3  -7  -1  127.29   10.80
   3  -7   1  133.79   11.20
   3  -7   1  128.29   11.00
   3  -7   1  146.99   11.40
  -3   7  -1  142.69   11.90
   3   7   1  122.29   10.90
  -3   7  -1  148.59   12.30
   3   7   1  143.39   11.00
   3   7   1  149.88   16.50
   3   7   1  142.09   10.50
  -3   7  -1  126.19   21.60
  -3   7  -1  141.89   13.10
   3   7   1  140.49   10.50
  -4  -7  -1   38.20    5.00
   4  -7   1   40.90    4.00
  -4  -7  -1   39.60    4.70
   4  -7   1   38.80    4.20
  -4  -7  -1   28.20    3.10
   4  -7   1   36.50    4.20
  -4  -7  -1   39.60    3.80
  -4  -7  -1   43.10    4.60
   4  -7   1   33.90    3.90
   4   7   1   29.30    3.70
  -4   7  -1   43.90    5.20
  -4   7  -1   44.50   12.20
  -4   7  -1   38.10    6.20
  -4   7  -1   18.40    8.30
   4   7   1   48.60    8.30
  -4   7  -1   49.50    5.60
  -5  -7  -1   94.19    8.30
   5  -7   1   99.59    8.70
  -5  -7  -1  100.29    8.80
  -5  -7  -1  109.79    9.60
  -5  -7  -1   87.79    7.90
   5  -7   1  109.59    8.60
   5  -7   1  104.69    8.60
   5  -7   1   97.19    8.40
  -5  -7  -1  106.29    9.10
  -5   7  -1  108.19   11.00
  -5   7  -1  113.39    9.50
  -5   7  -1   92.79   17.00
  -5   7  -1   58.49   15.00
   5   7   1   95.69   10.70
  -5   7  -1  104.99    9.90
  -6  -7  -1 1135.49   87.09
   6  -7   1 1005.30   86.09
  -6  -7  -1 1124.79   86.59
  -6  -7  -1 1160.78   86.19
   6  -7   1 1160.78   86.49
  -6  -7  -1 1110.79   86.69
   6  -7   1 1125.49   86.49
   6   7   1 1160.78   87.39
  -6   7  -1 1071.19   96.09
  -6   7  -1 1190.28   87.29
  -6   7  -1 1119.09   87.89
  -6   7  -1 1157.78   87.39
  -6   7  -1 1060.89  101.39
  -7  -7  -1  244.18   20.10
  -7  -7  -1  215.08   18.60
  -7  -7  -1  257.27   19.20
  -7  -7  -1  255.67   19.50
   7  -7   1  231.38   19.40
  -7   7  -1  241.98   31.80
  -7   7  -1  193.68   34.60
  -7   7  -1  239.48   20.70
  -7   7  -1  248.88   20.50
  -7   7  -1  251.97   21.40
  -8  -7  -1  197.08   15.50
  -8  -7  -1  185.68   15.40
  -8  -7  -1  198.58   16.10
  -8  -7  -1  167.18   14.50
   8  -7   1  172.08   15.50
   8  -7   1  191.68   15.50
  -8   7  -1  189.48   17.50
  -8   7  -1  144.19   32.70
  -8   7  -1  201.08   29.60
  -8   7  -1  203.08   17.20
  -8   7  -1  201.38   16.70
  -8   7  -1  165.68   14.70
   9  -7   1   38.70    5.30
  -9  -7  -1   42.70    5.10
  -9  -7  -1   46.90    6.30
   9  -7   1   35.70    5.20
  -9  -7  -1   48.50    5.90
  -9  -7  -1   36.80    4.10
  -9  -7  -1   37.50    5.00
  -9   7  -1   41.50    7.40
   9   7   1   43.50    3.60
  -9   7  -1   40.20    4.40
  -9   7  -1   49.70    7.00
  -9   7  -1   35.00   15.10
  -9   7  -1    9.00   15.50
 -10  -7  -1  137.69   12.20
 -10  -7  -1  158.68   13.00
 -10  -7  -1  171.38   14.10
  10  -7   1  161.98   13.60
 -10  -7  -1  157.18   13.40
 -10  -7  -1  137.49   12.70
  10  -7   1  146.49   13.50
  10   7   1  144.39   13.10
 -10   7  -1  151.58   15.90
 -10   7  -1   93.09   38.20
 -10   7  -1  147.99   28.90
 -10   7  -1  168.28   14.90
  10   7   1  151.88   12.00
 -10   7  -1  140.69   12.20
 -11  -7  -1    4.50    2.30
 -11  -7  -1    2.00    3.90
  11  -7   1    2.00    3.90
 -11  -7  -1    4.60    3.70
 -11  -7  -1   -2.20    2.10
  11  -7   1    1.20    3.70
 -11  -7  -1   -0.40    3.70
 -11   7  -1  -14.40   24.00
  11   7   1    2.50    1.70
 -11   7  -1    2.50    2.10
  11   7   1   -2.00    2.90
 -11   7  -1    5.60    5.40
 -11   7  -1    5.60    5.70
 -12  -7  -1  452.35   34.70
 -12  -7  -1  358.36   34.00
 -12  -7  -1  448.66   36.40
 -12  -7  -1  437.96   35.20
  12  -7   1  479.65   35.40
  12  -7   1  423.26   35.20
 -12   7  -1  309.97   64.79
  12   7   1  439.56   34.90
  12   7   1  505.75   34.10
 -12   7  -1  431.86   37.10
 -12   7  -1  471.45   36.30
 -12   7  -1  398.56   34.00
 -13  -7  -1    4.50    4.80
  13  -7   1    6.00    4.40
 -13  -7  -1   11.00    4.20
  13  -7   1   12.70    4.70
 -13  -7  -1    2.80    4.20
 -13   7  -1   -2.50    4.90
 -13   7  -1    1.50    6.00
  13   7   1    5.00    2.30
  13   7   1    1.80    3.60
 -14  -7  -1  195.98   16.80
  14  -7   1  170.98   17.40
 -14  -7  -1  215.28   17.90
  14  -7   1  183.68   17.40
 -14  -7  -1  181.38   17.20
 -14   7  -1  194.88   18.50
 -14   7  -1  172.18   19.80
  14   7   1  198.58   16.00
  14   7   1  194.18   17.00
  15  -7   1    2.90    4.90
  15  -7   1    4.30    4.80
 -15  -7  -1    9.70    4.50
 -15  -7  -1   12.50    4.80
 -15  -7  -1   16.00    6.30
  15   7   1    6.80    3.20
 -15   7  -1   14.80    6.10
 -16  -7  -1   40.80    8.10
 -16  -7  -1   51.89    7.40
  16  -7   1   40.10    7.40
  16  -7   1   60.69    8.20
 -16   7  -1   49.10    8.00
  16   7   1   60.49    6.70
  16   7   1   45.20    8.00
 -17  -7  -1   12.10    5.50
  17  -7   1    8.70    4.90
 -17  -7  -1    6.10    5.80
  17  -7   1    0.70    6.40
  17   7   1   13.40    3.90
 -17   7  -1    4.90    5.10
 -18  -7  -1   48.00    7.10
  18  -7   1   35.50    7.00
  18  -7   1   32.20    8.50
 -18  -7  -1   28.60    7.40
  18   7   1   31.80    8.70
 -18  -8   1    7.60    6.40
  18   8  -1    0.60    9.20
 -17  -8   1   14.00    6.90
  17  -8  -1   -1.20    7.10
  17  -8  -1   15.90    5.50
 -17  -8   1   27.40    6.10
 -17   8   1    6.50    5.80
  17   8  -1    7.30    5.80
  17   8  -1   11.80    3.60
  16  -8  -1   -8.00    4.60
 -16  -8   1   15.90    6.30
 -16  -8   1    3.90    5.00
  16  -8  -1    0.00    4.40
 -16  -8   1    8.80    4.70
  16   8  -1    5.60    5.90
  16   8  -1    2.60    3.30
 -16   8   1    7.20    6.10
 -15  -8   1   -1.80    4.40
 -15  -8   1    1.00    4.20
  15  -8  -1    0.60    4.20
 -15  -8   1    4.80    5.40
  15  -8  -1    4.30    5.40
 -15   8   1    6.50    6.00
 -15   8   1    0.40    7.70
  15   8  -1    5.80    3.10
 -14  -8   1   36.60    6.90
 -14  -8   1   27.40    6.50
  14  -8  -1   17.70    5.80
  14  -8  -1   28.60    5.90
 -14  -8   1   26.80    5.60
  14   8  -1   28.20    4.60
 -14   8   1   37.60    7.80
 -14   8   1   32.80    9.10
  13  -8  -1   46.10    6.50
 -13  -8   1   45.10    5.80
 -13  -8   1   50.79    6.60
 -13  -8   1   44.90    7.40
 -13  -8   1   57.89    8.10
  13  -8  -1   29.80    6.10
 -13   8   1   54.19   10.00
 -13   8   1   34.80    8.30
  13   8  -1   37.90    5.60
  13   8  -1   60.49    5.90
 -12  -8   1   29.50    6.60
 -12  -8   1   24.90    4.40
  12  -8  -1   28.40    5.30
 -12  -8   1   35.80    6.50
  12  -8  -1   31.60    5.40
 -12   8   1   35.50    8.30
 -12   8   1   27.90    7.40
  12   8  -1   39.40    4.40
  12   8  -1   25.10    4.40
 -12   8   1   71.99   51.59
 -11  -8   1  458.75   41.10
 -11  -8   1  545.35   40.90
 -11  -8   1  548.35   41.40
  11  -8  -1  518.45   41.20
  11  -8  -1  489.15   41.20
  11   8  -1  499.85   40.60
 -11   8   1  401.86   64.09
  11   8  -1  581.94   40.40
 -11   8   1  515.65   43.70
 -11   8   1  549.35   42.60
 -10  -8   1   33.60    4.80
 -10  -8   1   30.70    5.40
 -10  -8   1   28.40    4.80
  10  -8  -1   38.00    5.50
  10  -8  -1   27.20    4.80
 -10  -8   1   36.20    6.40
  10   8  -1   32.10    4.10
  10   8  -1   37.90    4.10
 -10   8   1   14.40   25.10
 -10   8   1   25.40    6.20
 -10   8   1   11.00    7.00
  -9  -8   1   19.50    3.90
  -9  -8   1   21.60    2.70
  -9  -8   1   22.00    5.30
   9  -8  -1   12.20    3.80
   9  -8  -1   20.30    3.80
  -9  -8   1   13.00    4.20
  -9  -8   1   23.10    3.90
  -9   8   1    6.30   13.80
   9   8  -1   21.40    7.00
   9   8  -1   18.90    3.00
  -9   8   1   26.60   21.30
   9   8  -1   22.80    2.80
  -9   8   1   18.40    5.50
  -9   8   1   20.50    7.10
  -8  -8   1    1.80    2.70
  -8  -8   1   -4.70    2.40
   8  -8  -1    0.50    2.40
   8  -8  -1    0.30    2.60
  -8  -8   1   -0.20    3.60
  -8  -8   1    0.70    1.40
  -8  -8   1   -0.20    3.10
  -8   8   1    5.60    5.60
  -8   8   1    5.40   13.00
   8   8  -1    0.70    1.40
  -8   8   1    2.00   11.70
   8   8  -1   -0.30    5.10
  -8   8   1    4.20    4.30
   8   8  -1    4.00    1.70
   7  -8  -1   27.10    4.10
  -7  -8   1   31.80    4.60
   7  -8  -1   30.90    3.30
   7  -8  -1   24.40    3.70
  -7  -8   1   20.70    4.30
  -7  -8   1   20.70    3.60
   7   8  -1   26.50    3.10
  -7   8   1   31.90    6.80
  -7   8   1   30.70    5.50
  -7   8   1   47.80   20.90
  -7   8   1   19.30   16.90
   7   8  -1   25.30    3.00
  -7   8   1   29.10    5.40
   7   8  -1   30.10    7.10
   6  -8  -1   -0.50    1.90
  -6  -8   1    2.40    1.10
  -6  -8   1    4.00    2.90
   6  -8  -1    0.10    2.10
  -6  -8   1    6.20    2.20
  -6  -8   1    3.10    2.80
  -6  -8   1    3.30    3.40
   6  -8  -1    0.20    1.70
  -6   8   1    0.70    3.40
  -6   8   1    0.10    8.00
   6   8  -1   -7.50    5.10
   6   8  -1    0.70    2.30
   6   8  -1    2.30    1.00
  -6   8   1    3.20    8.90
  -6   8   1    5.70    3.70
  -6   8   1    7.50    5.00
   6   8  -1    1.80    1.30
   5  -8  -1  436.16   35.40
  -5  -8   1  487.35   36.30
  -5  -8   1  456.45   35.80
   5  -8  -1  508.15   36.10
  -5  -8   1  453.75   36.10
  -5  -8   1  443.06   35.30
   5  -8  -1  434.96   35.50
   5  -8  -1  468.25   35.50
   5   8  -1  463.25   35.50
  -5   8   1  400.86   48.70
   5   8  -1  399.66   34.90
   5   8  -1  419.86   35.20
  -5   8   1  494.95   36.40
  -5   8   1  516.45   47.00
  -5   8   1  460.05   36.50
   5   8  -1  451.05   40.60
   5   8  -1  470.25   35.10
  -5   8   1  452.85   37.50
  -4  -8   1   16.10    1.60
  -4  -8   1   15.60    3.30
   4  -8  -1   11.40    2.40
   4  -8  -1   13.50    2.30
  -4  -8   1   17.70    3.90
  -4  -8   1   12.50    2.30
   4  -8  -1   17.50    2.80
  -4  -8   1   17.80    3.50
   4   8  -1   19.90    7.50
   4   8  -1   15.80    2.60
  -4   8   1   38.70   27.00
   4   8  -1   13.80    2.40
  -4   8   1   18.60    3.90
   4   8  -1   11.90    2.10
  -4   8   1   16.50    8.80
  -4   8   1   10.70    5.10
   4   8  -1   15.30    2.10
  -4   8   1   13.60    3.70
   3  -8  -1  347.57   27.20
   3  -8  -1  358.66   26.90
  -3  -8   1  351.16   27.80
   3  -8  -1  354.16   27.80
  -3  -8   1  349.07   27.50
  -3  -8   1  358.36   27.60
  -3   8   1  372.66   27.90
  -3   8   1  292.17   37.60
   3   8  -1  318.37   27.10
   3   8  -1  371.16   27.00
   3   8  -1  296.27   26.90
   3   8  -1  342.97   26.90
  -3   8   1  341.27   28.80
  -3   8   1  379.76   27.90
  -3   8   1  358.66   35.50
   3   8  -1  324.37   34.00
  -2  -8   1    1.10    0.70
  -2  -8   1    2.30    2.70
  -2  -8   1    3.40    2.40
   2  -8  -1    2.30    2.30
  -2  -8   1   -2.10    2.40
   2  -8  -1    3.30    2.00
   2   8  -1    0.50    1.20
   2   8  -1    1.20    1.80
  -2   8   1    2.00    2.70
  -2   8   1   -1.20    6.80
  -2   8   1   -3.90    6.40
   2   8  -1    5.00    2.90
   2   8  -1    1.10    6.00
  -2   8   1   -2.50    4.20
   2   8  -1    1.30    1.80
  -2   8   1    3.00    2.40
   1  -8  -1   21.80    3.10
  -1  -8   1   13.00    3.20
   1  -8  -1   17.80    3.20
  -1  -8   1   12.70    2.90
  -1  -8   1   14.60    3.50
   1   8  -1   13.90    2.80
   1   8  -1    9.90    3.20
   1   8  -1   10.10    7.30
   1   8  -1   14.30    1.80
  -1   8   1    7.90    5.50
  -1   8   1   20.40    3.40
   1   8  -1    6.10    2.50
   1   8  -1   16.50    2.80
  -1   8   1   13.40    8.20
   0  -8   1   72.99    7.00
   0  -8   1   75.39    7.20
   0  -8  -1   77.09    7.20
   0  -8  -1   71.99    6.90
   0   8  -1   67.09    7.50
   0   8  -1   79.99    7.10
   0   8  -1   73.99    7.20
   0   8  -1   45.10   12.30
   0   8   1   75.49    7.00
   0   8   1   80.59   16.60
   0   8   1   62.59    6.60
   0   8   1   82.69    7.50
   0   8   1   71.09    6.90
  -1  -8  -1   29.60    3.80
   1  -8   1   23.10    3.40
   1  -8   1   17.80    1.90
  -1  -8  -1   29.80    4.00
  -1  -8  -1   23.20    3.80
   1   8   1   25.10    3.10
   1   8   1   20.00    2.70
  -1   8  -1   27.10    4.30
   1   8   1   23.20    3.60
   1   8   1   15.30    8.50
   1   8   1   19.90    3.60
  -1   8  -1   19.30   10.70
  -1   8  -1   20.70    3.80
   2  -8   1  315.57   23.10
   2  -8   1  286.07   22.30
   2  -8   1  270.37   22.80
  -2  -8  -1  287.07   23.30
   2  -8   1  273.87   23.20
  -2  -8  -1  303.27   23.20
  -2  -8  -1  297.67   23.10
  -2  -8  -1  276.57   22.30
  -2   8  -1  273.77   34.20
  -2   8  -1  294.07   23.30
   2   8   1  271.17   22.70
   2   8   1  302.77   23.70
   2   8   1  264.37   22.40
   2   8   1  318.47   22.60
  -2   8  -1  314.17   23.70
   2   8   1  279.97   22.20
  -2   8  -1  277.87   24.20
   2   8   1  275.67   29.60
  -3  -8  -1  163.28   13.00
   3  -8   1  163.98   12.10
   3  -8   1  143.89   12.30
   3  -8   1  145.09   12.50
  -3  -8  -1  151.98   13.10
  -3  -8  -1  168.68   13.00
  -3  -8  -1  123.29   11.80
   3  -8   1  173.38   12.80
  -3  -8  -1  148.19   12.10
   3   8   1  129.69   12.40
  -3   8  -1  157.38   13.70
   3   8   1  141.39   11.90
  -3   8  -1  161.28   13.30
   3   8   1  160.08   12.00
  -3   8  -1  184.08   21.50
  -3   8  -1  155.58   14.70
   3   8   1  148.69   12.00
   3   8   1  152.48   19.10
   4  -8   1  162.98   14.00
  -4  -8  -1  174.48   14.40
  -4  -8  -1  146.79   13.30
  -4  -8  -1  169.18   14.70
   4  -8   1  185.18   13.80
  -4  -8  -1  175.58   14.30
   4  -8   1  197.28   14.30
  -4  -8  -1  170.08   13.60
   4   8   1  173.38   13.80
   4   8   1  152.58   18.20
  -4   8  -1  172.88   14.90
  -4   8  -1  155.08   26.90
  -4   8  -1  179.18   16.10
  -4   8  -1  177.38   15.30
  -4   8  -1  182.88   23.50
   4   8   1  167.88   13.30
  -5  -8  -1  218.78   17.30
  -5  -8  -1  224.78   18.00
  -5  -8  -1  180.58   16.90
  -5  -8  -1  220.18   18.30
   5  -8   1  210.78   17.40
   5  -8   1  223.88   17.60
   5  -8   1  228.98   17.50
   5  -8   1  210.58   17.60
  -5  -8  -1  223.98   17.80
  -5   8  -1  225.48   19.80
   5   8   1  215.98   16.70
  -5   8  -1  212.38   32.50
  -5   8  -1  228.88   18.80
   5   8   1  209.48   20.50
  -5   8  -1  253.37   29.00
  -5   8  -1  240.68   18.80
  -6  -8  -1    2.50    2.50
  -6  -8  -1    1.50    3.20
   6  -8   1    8.50    2.00
   6  -8   1    7.50    2.60
  -6  -8  -1    5.50    1.30
  -6  -8  -1    4.30    3.10
   6  -8   1    7.80    2.70
  -6  -8  -1    3.70    2.10
  -6   8  -1    4.60    3.90
  -6   8  -1   -0.60    4.70
  -6   8  -1    5.10    3.70
  -6   8  -1   -2.50    9.60
  -7  -8  -1  142.99   11.50
  -7  -8  -1  120.89   12.10
  -7  -8  -1  132.79   10.90
  -7  -8  -1  130.59   11.40
   7  -8   1  134.99   11.20
   7  -8   1  135.59   10.60
   7  -8   1  122.39   11.20
  -7  -8  -1  108.89   10.20
  -7   8  -1   98.99   12.50
  -7   8  -1  127.89   14.00
  -7   8  -1  151.38   12.70
  -7   8  -1  152.38   27.10
  -7   8  -1  109.99   27.00
  -8  -8  -1   34.00    4.70
   8  -8   1   28.50    4.30
  -8  -8  -1   30.10    4.80
  -8  -8  -1   27.30    5.30
  -8  -8  -1   31.50    3.30
  -8  -8  -1   31.30    4.20
   8  -8   1   20.50    4.10
  -8   8  -1   28.30    6.00
  -8   8  -1   43.00   17.00
  -8   8  -1   22.10    6.50
  -8   8  -1   15.10   13.60
  -8   8  -1   30.40    6.20
   9  -8   1  190.78   15.70
  -9  -8  -1  169.28   15.70
  -9  -8  -1  184.98   16.30
   9  -8   1  175.98   15.70
  -9  -8  -1  154.08   14.70
  -9  -8  -1  182.78   15.50
  -9  -8  -1  200.58   15.40
  -9   8  -1  190.18   18.30
  -9   8  -1  185.28   40.90
   9   8   1  182.38   15.20
   9   8   1  184.48   14.30
  -9   8  -1  324.87   53.19
  -9   8  -1  181.28   17.00
  10  -8   1   64.49    7.40
 -10  -8  -1   65.09    5.80
 -10  -8  -1   65.09    7.20
  10  -8   1   54.69    7.00
 -10  -8  -1   47.90    7.60
 -10  -8  -1   58.39    6.80
 -10   8  -1   52.99    9.30
 -10   8  -1   39.30   21.50
  10   8   1   60.99    5.40
  10   8   1   60.69    6.60
 -11  -8  -1  236.28   18.00
 -11  -8  -1  189.68   17.40
  11  -8   1  203.38   18.20
 -11  -8  -1  196.88   18.30
 -11  -8  -1  202.88   17.00
  11  -8   1  217.18   18.20
 -11  -8  -1  220.28   19.20
  11   8   1  223.88   17.80
 -11   8  -1  225.28   20.20
 -11   8  -1  163.98   47.60
 -11   8  -1  199.88   20.60
  11   8   1  217.58   16.90
  12  -8   1   71.39    8.20
 -12  -8  -1   54.19    7.90
 -12  -8  -1   61.69    7.20
 -12  -8  -1   46.90    6.40
  12  -8   1   59.89    7.70
 -12  -8  -1   54.59    8.30
  12   8   1   74.99    6.30
  12   8   1   61.19    7.40
 -12   8  -1   63.89   10.60
 -12   8  -1   82.19   10.00
  13  -8   1  188.28   16.40
 -13  -8  -1  189.88   17.00
 -13  -8  -1  180.68   16.90
  13  -8   1  163.98   16.60
 -13  -8  -1  201.78   16.20
 -13   8  -1  175.88   18.10
  13   8   1  185.98   15.10
  13   8   1  174.28   15.90
 -13   8  -1  161.58   18.80
 -14  -8  -1    1.00    4.20
 -14  -8  -1    1.40    5.00
 -14  -8  -1    6.70    4.60
  14  -8   1   11.90    5.00
 -14   8  -1    5.60    6.80
  14   8   1    9.90    3.00
 -14   8  -1   16.80    7.70
  14   8   1    0.80    3.90
  15  -8   1   29.30    5.80
 -15  -8  -1   17.30    5.30
  15  -8   1   17.80    5.20
 -15  -8  -1   16.40    5.30
 -15  -8  -1   11.50    5.90
 -15   8  -1   15.00    6.30
  15   8   1   21.10    3.80
  16  -8   1   -0.90    6.40
  16  -8   1    2.40    4.80
 -16  -8  -1    1.90    5.10
 -16  -8  -1  -18.20    5.50
  16   8   1   -3.20    3.00
 -16   8  -1    0.60    5.40
 -17  -8  -1    1.60    5.70
  17  -8   1    0.80    4.60
  17  -8   1   -8.70    5.90
 -17  -8  -1    6.70    4.80
 -17   8  -1    4.00    5.40
  17   8   1    8.50    3.30
  17   8   1    2.40    5.70
  18  -8   1   10.00    5.20
 -18  -8  -1   25.70    7.10
 -18  -8  -1   14.00    5.20
 -18   8  -1   20.70   10.00
  18   8   1   20.00    4.20
  18   8   1   17.00    6.70
 -18  -9   1   21.40    6.90
  18  -9  -1   23.40    6.30
  18   9  -1   23.90    4.30
 -18   9   1   15.60    6.60
  18   9  -1    7.90    7.80
  17  -9  -1   16.60    5.40
 -17  -9   1   34.60    7.40
  17   9  -1   17.90    6.40
 -17   9   1   18.40    6.20
  17   9  -1   17.40    4.10
 -16  -9   1    1.10    4.70
  16  -9  -1    3.90    4.90
 -16  -9   1   -6.70    5.70
 -16  -9   1   -2.00    4.40
  16   9  -1    4.50    7.80
 -16   9   1   -0.70    5.70
  16   9  -1    2.70    4.70
 -15  -9   1   15.80    5.20
 -15  -9   1    9.20    6.20
 -15  -9   1   21.30    5.80
  15  -9  -1   11.60    6.30
  15  -9  -1   22.60    5.40
  15   9  -1   23.30    4.00
  15   9  -1   14.60    6.10
 -15   9   1   18.80    8.10
 -15   9   1   12.30    6.90
  14  -9  -1    0.80    4.20
 -14  -9   1   13.70    6.10
 -14  -9   1    5.00    4.30
 -14  -9   1    0.10    4.70
  14  -9  -1   -7.50    4.50
 -14   9   1    8.90    6.80
 -14   9   1    5.30    8.20
 -13  -9   1   57.49    8.60
  13  -9  -1   44.90    7.40
 -13  -9   1   53.19    7.40
 -13  -9   1   66.29    9.10
  13  -9  -1   64.79    7.70
 -13  -9   1   55.19    6.70
 -13   9   1   64.59   10.00
  13   9  -1   72.79    6.80
 -13   9   1   48.90   10.10
  13   9  -1   56.79    8.50
 -12  -9   1  183.28   16.80
 -12  -9   1  184.88   17.30
 -12  -9   1  178.78   15.70
  12  -9  -1  159.98   16.50
 -12  -9   1  172.28   16.00
  12  -9  -1  177.98   16.20
 -12   9   1  175.48   19.50
  12   9  -1  193.38   15.30
 -12   9   1  189.88   18.60
  12   9  -1  207.48   17.30
 -11  -9   1  340.77   29.40
 -11  -9   1  381.96   29.40
 -11  -9   1  381.76   31.60
  11  -9  -1  331.07   29.90
  11  -9  -1  350.26   29.50
 -11  -9   1  356.86   30.60
  11   9  -1  390.16   30.30
 -11   9   1  379.96   31.30
  11   9  -1  390.66   28.80
 -11   9   1  337.67   32.20
 -10  -9   1  125.89   11.40
 -10  -9   1  103.79   10.20
  10  -9  -1   99.69   11.60
 -10  -9   1  142.69   12.30
 -10  -9   1  119.69   12.80
  10  -9  -1  121.99   11.60
 -10  -9   1  129.79   11.80
 -10   9   1  186.88   45.80
  10   9  -1  135.29   12.40
 -10   9   1  155.18   13.90
 -10   9   1  130.89   15.40
  10   9  -1  136.29   10.70
   9  -9  -1  100.29    9.40
  -9  -9   1   94.99    9.80
  -9  -9   1   91.89    9.70
  -9  -9   1  107.19   10.80
   9  -9  -1   93.99    9.60
  -9  -9   1   87.19    9.10
  -9  -9   1   81.59    8.00
  -9   9   1   94.69   12.50
   9   9  -1  111.29    8.40
   9   9  -1   93.29    8.80
   9   9  -1  103.79   10.00
  -9   9   1  101.19   11.40
  -9   9   1  204.28   76.29
  -9   9   1   75.39   23.90
  -8  -9   1    6.80    4.30
  -8  -9   1    0.90    2.70
  -8  -9   1    1.80    3.50
   8  -9  -1    2.40    2.60
  -8  -9   1    1.20    1.40
  -8  -9   1    7.20    3.50
   8  -9  -1   -0.20    2.70
  -8   9   1    1.70    4.30
  -8   9   1    3.30    5.00
  -8   9   1   -7.80   21.60
   8   9  -1    3.90    6.90
  -8   9   1   -8.60   13.80
  -8   9   1    9.60    6.30
   8   9  -1    2.40    3.10
   8   9  -1    2.80    1.80
  -7  -9   1   37.80    4.00
   7  -9  -1   44.90    5.30
   7  -9  -1   43.50    4.60
  -7  -9   1   44.10    6.00
  -7  -9   1   54.49    6.30
  -7  -9   1   45.50    6.70
  -7   9   1   46.30   16.70
  -7   9   1   50.99    7.20
  -7   9   1   60.09   45.70
   7   9  -1   47.50    4.50
   7   9  -1   34.50    8.90
   7   9  -1   44.30    5.50
  -7   9   1   48.50    6.90
  -7   9   1   48.40    8.80
  -6  -9   1  112.79   10.30
  -6  -9   1  132.69   12.00
   6  -9  -1  106.49   11.10
   6  -9  -1  132.69   11.00
  -6  -9   1  147.59   11.90
  -6  -9   1  138.79   11.00
   6  -9  -1  131.09   11.20
  -6  -9   1  130.49   12.40
   6   9  -1  132.29   11.30
  -6   9   1  145.59   25.20
   6   9  -1  142.59   10.70
   6   9  -1  123.49   16.50
  -6   9   1  148.29   14.90
  -6   9   1  132.59   12.80
  -6   9   1  146.89   13.30
  -5  -9   1  362.96   28.60
   5  -9  -1  370.96   27.90
  -5  -9   1  350.56   27.80
   5  -9  -1  304.57   27.90
   5  -9  -1  385.86   28.40
  -5  -9   1  388.26   28.70
   5  -9  -1  345.47   28.00
  -5  -9   1  389.86   29.50
  -5   9   1  351.76   29.10
  -5   9   1  338.57   30.20
   5   9  -1  339.27   27.90
   5   9  -1  367.96   27.70
   5   9  -1  298.77   33.70
  -5   9   1  357.96   40.90
  -5   9   1  384.76   29.30
  -5   9   1  349.77   45.00
   4  -9  -1   18.40    3.10
  -4  -9   1   13.40    3.60
   4  -9  -1   24.70    3.90
   4  -9  -1   15.10    2.40
  -4  -9   1   11.50    1.70
  -4  -9   1   19.10    4.30
  -4  -9   1   14.80    3.90
  -4   9   1   16.00    4.20
   4   9  -1   24.30    9.20
  -4   9   1   16.20    4.10
  -4   9   1   12.50   13.80
  -4   9   1   21.10    6.10
   4   9  -1   15.90    2.60
   4   9  -1   14.50    2.50
  -4   9   1   10.30    9.30
   3  -9  -1  464.65   34.80
  -3  -9   1  425.76   35.50
   3  -9  -1  444.66   35.30
   3  -9  -1  484.85   35.60
  -3  -9   1  437.56   35.80
  -3  -9   1  472.95   35.70
   3   9  -1  484.65   36.00
   3   9  -1  475.35   35.10
  -3   9   1  348.97   46.80
  -3   9   1  458.95   37.00
  -3   9   1  487.85   45.20
  -3   9   1  479.05   36.00
   3   9  -1  430.76   34.80
   3   9  -1  409.86   43.00
   3   9  -1  406.16   35.20
   2  -9  -1  140.09   12.00
  -2  -9   1  145.09   12.20
   2  -9  -1  132.19   11.80
  -2  -9   1  142.09   12.20
  -2  -9   1  148.09   12.30
   2   9  -1  130.59   21.70
  -2   9   1  138.19   12.30
  -2   9   1  142.49   20.10
   2   9  -1  124.59   11.70
  -2   9   1  151.08   12.70
   2   9  -1  142.79   11.80
   2   9  -1  128.49   11.00
  -2   9   1  146.59   14.20
  -1  -9   1   44.40    5.70
  -1  -9   1   51.19    5.90
   1  -9  -1   44.00    5.30
   1  -9  -1   39.80    5.10
  -1  -9   1   51.89    5.90
  -1   9   1   45.10    5.70
   1   9  -1   40.30    3.90
  -1   9   1   37.00    9.80
  -1   9   1   44.50   13.60
   1   9  -1   45.60    5.90
   1   9  -1   37.40    4.80
   1   9  -1   37.60   13.50
  -1   9   1   46.80    5.40
   1   9  -1   44.50    5.20
   0  -9  -1  134.29   11.80
   0  -9   1  142.59   11.80
   0  -9   1  134.19   11.50
   0  -9  -1  137.49   11.50
   0   9  -1  124.69   12.50
   0   9   1  123.09   11.60
   0   9   1  144.79   18.30
   0   9   1  112.79   20.30
   0   9  -1  128.89   23.50
   0   9   1  137.69   11.90
   0   9  -1  123.49   11.50
   0   9  -1  131.39   11.70
  -1  -9  -1   57.89    6.60
   1  -9   1   58.19    6.30
   1  -9   1   52.29    6.00
  -1  -9  -1   52.39    6.40
  -1   9  -1   47.10    6.10
  -1   9  -1   50.59   16.50
   1   9   1   71.79   15.60
  -1   9  -1   57.99    9.20
   1   9   1   59.39    6.00
   1   9   1   57.39    6.00
   1   9   1   58.99    6.60
  -2  -9  -1   55.69    6.10
  -2  -9  -1   49.90    5.80
  -2  -9  -1   39.60    4.00
   2  -9   1   50.49    5.60
  -2  -9  -1   56.59    6.40
   2  -9   1   49.10    5.20
   2  -9   1   45.80    4.00
   2   9   1   42.30   12.20
   2   9   1   48.60    5.80
   2   9   1   46.60    3.90
  -2   9  -1   45.90    7.40
   2   9   1   56.79    5.20
  -2   9  -1   21.00   10.60
  -2   9  -1   57.89    6.10
  -2   9  -1   59.59    6.70
   2   9   1   41.00    5.10
  -3  -9  -1 1117.89   84.09
  -3  -9  -1 1189.18   84.39
  -3  -9  -1 1138.89   83.99
   3  -9   1 1100.69   83.79
   3  -9   1 1142.99   83.89
   3  -9   1 1088.49   83.19
  -3  -9  -1 1057.09   83.19
   3   9   1 1023.40   83.19
  -3   9  -1 1135.19   84.39
  -3   9  -1 1098.99   85.19
  -3   9  -1 1107.39   84.49
   3   9   1  998.50   90.69
  -3   9  -1  976.50   97.79
   3   9   1  942.01   83.29
  -3   9  -1 1120.29   93.39
   3   9   1 1136.19   84.19
   4  -9   1  136.29   10.50
  -4  -9  -1  110.59    9.60
  -4  -9  -1   96.39    9.20
  -4  -9  -1  128.39   11.20
  -4  -9  -1  128.79   10.80
   4  -9   1  102.39    9.90
   4  -9   1  121.29    9.80
   4  -9   1  122.49   10.20
  -4  -9  -1  122.19   10.80
  -4   9  -1  124.19   11.40
  -4   9  -1  126.59   12.80
   4   9   1  109.99    9.50
  -4   9  -1  124.89   11.80
  -4   9  -1  131.19   21.30
   4   9   1  119.39    9.70
   4   9   1  116.49   16.10
   5  -9   1    2.60    1.90
  -5  -9  -1    7.20    1.30
   5  -9   1    5.70    2.30
  -5  -9  -1    1.90    1.90
  -5  -9  -1    6.60    3.10
   5  -9   1    5.00    2.10
   5  -9   1    4.00    2.60
  -5  -9  -1    2.90    3.10
   5   9   1    3.50    1.00
  -5   9  -1   -1.40    3.80
  -5   9  -1    2.30    5.00
  -5   9  -1    5.50   13.00
   5   9   1    8.80    2.20
  -5   9  -1    5.00   10.10
   5   9   1    1.60    1.20
   5   9   1    3.30    6.00
  -5   9  -1    0.10    3.40
  -6  -9  -1   93.69    8.80
  -6  -9  -1   88.59    9.30
  -6  -9  -1  104.69    8.80
   6  -9   1   88.79    7.80
  -6  -9  -1   73.89    7.10
   6  -9   1   95.19    8.30
   6  -9   1   93.99    8.00
  -6  -9  -1   83.89    7.80
  -6   9  -1   84.49   10.10
   6   9   1   89.49   10.70
  -6   9  -1   88.79   11.60
  -6   9  -1   85.29   21.70
   6   9   1   99.29    8.20
  -6   9  -1  100.49   10.00
  -6   9  -1   42.90   18.30
   6   9   1   81.69    7.10
  -7  -9  -1   14.10    4.10
   7  -9   1   17.70    3.60
  -7  -9  -1   23.50    3.30
   7  -9   1   13.40    3.20
  -7  -9  -1   17.90    2.40
   7  -9   1   30.30    3.20
  -7  -9  -1   22.60    4.90
  -7  -9  -1   15.60    4.10
   7   9   1   14.50    2.50
  -7   9  -1   14.30    5.30
  -7   9  -1   18.50   16.10
  -7   9  -1   12.30    6.30
  -7   9  -1   27.80   16.70
   7   9   1   19.00    2.30
  -7   9  -1   19.30    5.30
   7   9   1   17.70    2.00
   8  -9   1   13.50    3.50
  -8  -9  -1   12.40    3.90
  -8  -9  -1   16.20    4.80
  -8  -9  -1   15.60    3.40
   8  -9   1    7.80    3.10
  -8  -9  -1    9.00    3.90
  -8  -9  -1   13.70    2.20
  -8   9  -1    9.20    5.30
  -8   9  -1    4.60   21.30
  -8   9  -1   25.40   52.09
   8   9   1   14.20    1.80
  -8   9  -1   12.10    6.70
  -8   9  -1    6.40    5.00
  -9  -9  -1  361.46   29.60
  -9  -9  -1  359.06   28.40
  -9  -9  -1  337.07   31.50
   9  -9   1  352.06   28.60
  -9  -9  -1  376.56   28.90
  -9  -9  -1  331.97   27.80
   9  -9   1  324.47   28.70
  -9   9  -1  385.26   30.50
  -9   9  -1  347.57   31.30
   9   9   1  394.96   27.70
   9   9   1  351.76   28.30
  -9   9  -1  322.17   49.99
 -10  -9  -1  185.48   15.50
 -10  -9  -1  209.68   16.40
 -10  -9  -1  212.68   17.30
  10  -9   1  187.38   16.80
 -10  -9  -1  172.38   17.40
 -10  -9  -1  197.78   16.60
  10   9   1  201.48   15.40
  10   9   1  163.08   15.80
 -10   9  -1  228.68   18.70
 -10   9  -1  204.48   20.10
 -10   9  -1  148.79   38.70
  11  -9   1    6.20    3.70
 -11  -9  -1    6.70    3.80
 -11  -9  -1    2.40    4.40
 -11  -9  -1    3.80    4.80
  11   9   1    6.00    2.90
 -11   9  -1   12.60    6.10
  11   9   1    2.60    1.90
 -11   9  -1   -1.60    5.70
 -12  -9  -1  320.67   24.70
  12  -9   1  246.58   24.00
 -12  -9  -1  313.97   23.80
 -12  -9  -1  242.18   23.20
  12  -9   1  283.87   24.00
 -12  -9  -1  299.27   24.90
 -12   9  -1  297.37   26.00
  12   9   1  313.47   22.90
 -12   9  -1  276.87   26.70
 -13  -9  -1    3.90    4.00
 -13  -9  -1    2.60    2.80
 -13  -9  -1    1.30    4.80
  13  -9   1    3.00    4.10
  13  -9   1    1.10    3.80
 -13  -9  -1   -0.10    4.70
  13   9   1    5.00    2.40
 -13   9  -1    2.80    6.60
 -13   9  -1    1.40    5.50
 -14  -9  -1   17.90    6.30
  14  -9   1   11.80    4.90
 -14  -9  -1   10.60    5.00
  14  -9   1    7.50    5.80
 -14  -9  -1   19.80    4.80
 -14   9  -1    1.80    6.30
 -14   9  -1    7.70    7.60
  14   9   1    9.20    2.90
 -15  -9  -1   65.09    9.00
 -15  -9  -1   40.60    7.20
 -15  -9  -1   47.60    7.10
  15  -9   1   56.49    7.50
  15  -9   1   44.00    8.10
 -15   9  -1   45.30    8.50
  15   9   1   49.00    5.80
  15   9   1   43.60    7.70
 -15   9  -1   59.09   11.00
 -16  -9  -1   14.80    6.40
 -16  -9  -1   20.60    5.30
  16  -9   1   15.20    5.40
 -16   9  -1   18.40    6.60
  16   9   1    7.70    6.00
  16   9   1   23.20    4.00
  17  -9   1   -7.20    6.90
 -17  -9  -1    4.70    4.80
 -17  -9  -1    2.40    6.00
 -17   9  -1    6.50    5.50
  18  -9   1   29.50   10.80
  18   9   1   22.40    4.80
 -17 -10   1   98.39   10.90
  17 -10  -1   61.89    9.00
  17  10  -1   69.19    8.30
 -16 -10   1   95.69   11.80
  16 -10  -1  101.59   11.00
 -16 -10   1  129.19   12.90
 -16  10   1   83.69   12.30
  16  10  -1  107.39   12.50
  16  10  -1  102.59   10.00
  15 -10  -1   32.60    6.00
 -15 -10   1   41.10   13.50
 -15  10   1   21.40    8.70
  15  10  -1   20.40    6.50
 -15  10   1   16.60    7.80
  15  10  -1   24.40    4.10
  14 -10  -1   37.00    6.00
 -14 -10   1   29.60    7.00
 -14 -10   1   40.90    6.50
 -14 -10   1   34.00    7.30
  14  10  -1   37.20    5.00
  14  10  -1   40.00    7.20
 -14  10   1   30.50    9.70
 -14  10   1   39.10    8.60
 -13 -10   1    8.30    3.40
 -13 -10   1   -1.80    3.90
  13 -10  -1    6.40    4.10
 -13 -10   1   -1.80    4.90
 -13 -10   1   -1.30    5.20
  13  10  -1    8.10    5.00
 -13  10   1   -3.10   10.20
  13  10  -1    7.00    2.80
  12 -10  -1   -1.10    4.30
  12 -10  -1    9.50    4.00
 -12 -10   1    6.30    5.10
 -12 -10   1    5.70    5.40
 -12 -10   1    8.20    3.60
 -12 -10   1    3.00    3.80
  12  10  -1    3.80    4.40
  12  10  -1    7.00    2.60
 -12  10   1    2.30    6.30
 -12  10   1    9.40    6.70
  11 -10  -1  280.77   27.80
 -11 -10   1  359.06   28.50
 -11 -10   1  358.66   29.20
  11 -10  -1  331.47   27.80
 -11 -10   1  324.87   27.50
 -11 -10   1  352.46   28.00
  11  10  -1  363.86   27.10
 -11  10   1  326.27   31.00
 -11  10   1  356.86   30.10
  11  10  -1  354.16   28.40
 -10 -10   1    7.00    4.80
  10 -10  -1    9.10    3.90
 -10 -10   1    6.00    3.60
  10 -10  -1    8.80    3.60
 -10 -10   1    9.20    4.20
 -10 -10   1    8.90    5.20
  10  10  -1   15.80    4.40
  10  10  -1   10.40    2.60
 -10  10   1   10.50    7.00
 -10  10   1    7.80    5.60
   9 -10  -1    2.90    3.40
  -9 -10   1    3.90    3.90
  -9 -10   1    2.20    4.70
  -9 -10   1    1.10    1.70
   9 -10  -1    2.50    2.90
  -9 -10   1   11.00    3.80
  -9 -10   1    9.40    4.50
  -9  10   1   13.70    6.20
   9  10  -1    6.20    2.20
   9  10  -1    3.60    3.40
  -9  10   1    1.10    6.20
  -8 -10   1  433.36   33.70
  -8 -10   1  435.26   33.90
  -8 -10   1  445.96   34.50
   8 -10  -1  395.56   33.00
  -8 -10   1  437.06   33.00
  -8 -10   1  357.16   32.20
  -8  10   1  693.13  119.19
   8  10  -1  386.66   36.00
  -8  10   1  426.16   34.90
  -8  10   1  428.46   36.30
   8  10  -1  430.66   33.40
   8  10  -1  436.96   32.60
  -8  10   1  428.06   34.90
  -8  10   1  391.16   52.89
   7 -10  -1  331.97   30.80
  -7 -10   1  417.16   32.20
  -7 -10   1  396.36   30.70
   7 -10  -1  401.56   30.80
  -7 -10   1  423.76   31.70
  -7 -10   1  401.36   31.50
   7 -10  -1  386.26   30.50
  -7  10   1  388.76   32.30
   7  10  -1  392.36   30.40
   7  10  -1  353.16   35.00
  -7  10   1  375.66   33.70
  -7  10   1  379.36   51.09
   7  10  -1  388.46   31.00
  -7  10   1  418.76   32.80
   6 -10  -1  412.06   31.40
  -6 -10   1  387.76   31.20
  -6 -10   1  403.96   32.10
   6 -10  -1  409.56   31.40
  -6 -10   1  401.86   32.20
  -6 -10   1  389.46   32.50
  -6  10   1  442.76   49.90
   6  10  -1  408.16   31.20
  -6  10   1  402.66   32.90
  -6  10   1  375.26   34.00
   6  10  -1  371.16   31.40
  -6  10   1  434.86   33.10
   6  10  -1  366.46   37.30
   5 -10  -1   55.79    5.30
   5 -10  -1   52.59    6.30
   5 -10  -1   48.80    6.00
  -5 -10   1   49.50    7.10
  -5 -10   1   53.79    6.80
  -5 -10   1   42.50    6.40
   5  10  -1   58.19    5.70
   5  10  -1   46.10   12.30
   5  10  -1   49.40    5.70
  -5  10   1   66.79   19.60
  -5  10   1   58.49    7.50
  -5  10   1   53.59   21.60
  -5  10   1   41.90    8.50
  -5  10   1   62.89    7.70
   4 -10  -1  243.08   20.80
   4 -10  -1  282.37   21.20
   4 -10  -1  248.78   20.30
  -4 -10   1  272.37   21.40
  -4 -10   1  263.47   21.60
  -4 -10   1  269.17   21.40
   4  10  -1  245.28   21.70
  -4  10   1  258.67   34.20
  -4  10   1  233.98   38.60
  -4  10   1  265.07   21.90
   4  10  -1  230.68   20.30
  -4  10   1  272.67   22.00
  -4  10   1  265.77   23.40
   4  10  -1  214.08   29.00
   4  10  -1  280.57   20.70
   3 -10  -1   63.29    6.20
   3 -10  -1   52.29    4.90
  -3 -10   1   56.89    6.50
   3 -10  -1   50.29    6.30
   3  10  -1   58.39    6.10
   3  10  -1   49.90    6.00
  -3  10   1   49.90   14.80
  -3  10   1   40.50    8.00
   3  10  -1   52.39   14.90
  -3  10   1   58.69    7.10
  -3  10   1   72.79   23.10
   3  10  -1   58.89    7.10
  -3  10   1   60.69    7.30
   2 -10  -1 1232.48   92.39
  -2 -10   1 1196.68   92.49
  -2 -10   1 1250.57   92.79
  -2 -10   1 1250.77   92.69
   2 -10  -1 1253.27   92.59
  -2  10   1 1306.37  103.29
   2  10  -1 1079.79   91.49
  -2  10   1 1238.88   93.89
   2  10  -1 1113.19   92.29
  -2  10   1 1177.98   92.79
   2  10  -1 1037.50  102.19
   2  10  -1 1281.47   92.29
  -2  10   1 1041.80  105.69
  -2  10   1 1197.88   92.79
   2  10  -1 1262.87   92.89
  -1 -10   1  127.29   11.60
   1 -10  -1  142.79   11.80
  -1 -10   1  142.29   12.10
   1 -10  -1  138.79   11.60
   1  10  -1  117.99   11.60
  -1  10   1  120.19   20.00
  -1  10   1  138.99   13.90
  -1  10   1  129.29   12.20
   1  10  -1  121.29   12.20
   1  10  -1   82.89   19.30
   1  10  -1  152.88   11.90
   0 -10  -1 1234.88   91.59
   0 -10  -1 1266.87   91.79
   0 -10   1 1222.88   91.69
   0 -10   1 1177.98   91.59
   0  10   1 1234.58   91.79
   0  10   1 1006.00  102.29
   0  10  -1 1100.79  104.19
   0  10   1 1185.68   99.19
   0  10   1 1156.38   91.69
   0  10  -1 1118.39   91.99
   0  10  -1 1268.27   91.99
   1 -10   1    6.60    2.80
  -1 -10  -1    3.40    2.90
   1 -10   1    2.20    2.90
  -1 -10  -1    4.10    3.30
  -1  10  -1    4.10   12.70
   1  10   1    3.10    2.70
   1  10   1    0.20    3.00
   1  10   1   -0.60    6.40
  -1  10  -1    4.60    3.40
  -1  10  -1    1.60    2.90
   1  10   1    3.80    8.80
   1  10   1    6.60    2.90
   2 -10   1    3.60    2.60
  -2 -10  -1    5.60    3.50
  -2 -10  -1   -0.70    2.80
   2 -10   1    1.70    2.70
  -2 -10  -1    4.60    3.70
  -2 -10  -1    0.10    1.00
   2  10   1    3.50    6.40
  -2  10  -1   -2.30    6.30
  -2  10  -1   -6.80   15.80
   2  10   1   -1.70    8.90
  -2  10  -1   -2.60    3.20
  -2  10  -1   -2.80    3.40
   2  10   1   -1.60    2.20
   2  10   1    1.00    3.20
  -2  10  -1    3.10    4.90
   3 -10   1  289.77   22.50
  -3 -10  -1  298.07   22.70
   3 -10   1  265.77   22.30
   3 -10   1  258.17   21.50
  -3 -10  -1  283.27   23.00
  -3 -10  -1  291.47   25.20
   3  10   1  295.47   23.00
  -3  10  -1  278.37   23.10
  -3  10  -1  285.67   33.90
  -3  10  -1  254.07   46.10
   3  10   1  227.18   30.50
   3  10   1  249.88   21.30
   3  10   1  299.37   22.10
   3  10   1  285.87   28.30
  -3  10  -1  290.27   23.50
   4 -10   1  692.43   52.19
  -4 -10  -1  719.63   52.59
  -4 -10  -1  714.93   52.79
  -4 -10  -1  656.93   51.49
   4 -10   1  746.73   53.99
   4 -10   1  648.54   51.49
  -4 -10  -1  664.63   52.39
  -4  10  -1  635.64   53.99
  -4  10  -1  575.04   72.59
   4  10   1  613.94   51.39
  -4  10  -1  724.33   53.19
   4  10   1  574.14   57.99
  -4  10  -1  640.94   64.09
   4  10   1  695.03   51.69
   4  10   1  674.83   52.59
  -5 -10  -1    2.80    1.20
  -5 -10  -1    0.40    2.00
  -5 -10  -1    3.50    3.50
   5 -10   1    0.30    2.70
   5 -10   1    0.90    3.50
  -5 -10  -1    2.20    3.70
  -5 -10  -1    5.40    3.40
   5 -10   1    3.00    1.90
   5 -10   1    3.20    2.30
  -5  10  -1    4.30    5.60
  -5  10  -1    0.30    3.80
   5  10   1    1.30    1.80
  -5  10  -1    4.10    4.20
  -5  10  -1    0.70   13.30
   5  10   1    0.80    5.90
   5  10   1    5.20    7.60
  -5  10  -1   28.00   29.20
   5  10   1    2.90    1.80
  -6 -10  -1  475.25   36.20
  -6 -10  -1  402.16   34.40
   6 -10   1  444.26   35.00
   6 -10   1  465.35   35.00
   6 -10   1  410.66   35.10
  -6 -10  -1  461.25   34.80
  -6 -10  -1  424.16   37.90
  -6 -10  -1  442.66   35.60
   6  10   1  454.55   35.00
  -6  10  -1  469.15   53.69
  -6  10  -1  456.15  101.69
   6  10   1  461.35   37.70
  -6  10  -1  460.65   36.80
  -6  10  -1  441.76   37.80
   6  10   1  400.26   39.50
   6  10   1  455.85   34.50
  -6  10  -1  491.05   36.70
   7 -10   1   20.60    3.50
   7 -10   1   13.80    3.70
  -7 -10  -1   12.80    4.70
  -7 -10  -1   20.00    3.40
  -7 -10  -1   15.00    4.70
   7 -10   1   18.90    3.10
  -7 -10  -1   27.60    4.80
  -7 -10  -1   15.60    2.30
   7  10   1   19.20    3.60
  -7  10  -1   10.20   22.90
  -7  10  -1   25.80    6.20
  -7  10  -1   15.40   17.30
  -7  10  -1   15.20    7.20
  -7  10  -1   15.20    5.30
   7  10   1   18.50    2.40
   8 -10   1    3.60    2.70
  -8 -10  -1   -0.10    5.00
  -8 -10  -1   -0.30    3.60
  -8 -10  -1    2.50    2.90
   8 -10   1    4.40    3.30
  -8  10  -1    3.30   23.20
  -8  10  -1   -3.40   27.90
   8  10   1    1.50    3.00
  -8  10  -1    1.70    4.90
  -8  10  -1   -0.40    5.10
   8  10   1   -0.40    1.50
  -9 -10  -1  804.22   60.19
  -9 -10  -1  702.23   59.39
   9 -10   1  737.73   59.29
  -9 -10  -1  680.73   58.59
  -9 -10  -1  795.92   59.99
  -9 -10  -1  747.33   60.39
  -9  10  -1  729.43   61.99
   9  10   1  788.42   59.79
  -9  10  -1  827.32   61.29
   9  10   1  817.12   58.59
  10 -10   1   39.00    6.00
  10 -10   1   50.09    6.00
 -10 -10  -1   41.80    7.20
 -10 -10  -1   56.29    6.90
 -10 -10  -1   36.00    4.50
 -10 -10  -1   52.29    6.10
 -10  10  -1   49.99    8.50
  10  10   1   40.40    6.40
 -10  10  -1   45.10    9.70
  11 -10   1   44.90    6.60
 -11 -10  -1   49.10    8.10
 -11 -10  -1   52.09    6.40
 -11 -10  -1   50.89    5.40
 -11 -10  -1   51.59    7.60
 -11 -10  -1   52.79    6.70
  11 -10   1   47.40    6.40
  11  10   1   56.39    5.40
 -11  10  -1   56.59   10.40
  11  10   1   55.09    7.40
 -11  10  -1   57.19    9.30
 -12 -10  -1   -1.20    4.80
 -12 -10  -1   -1.60    3.70
  12 -10   1    4.40    4.80
 -12 -10  -1    7.50    5.00
 -12 -10  -1    3.60    3.40
  12 -10   1    2.40    3.60
  12  10   1    0.40    4.20
 -12  10  -1   13.40    6.30
 -12  10  -1   -0.40    6.40
  12  10   1    5.10    2.20
  13 -10   1   19.70    9.80
  13 -10   1   33.00    6.30
 -13 -10  -1   35.40    7.30
 -13 -10  -1   38.60    7.20
 -13 -10  -1   41.20    6.10
 -13 -10  -1   35.80    5.20
 -13  10  -1   31.20    8.90
  13  10   1   31.80    6.80
 -13  10  -1   27.60    8.40
 -14 -10  -1    1.60    5.90
 -14 -10  -1    8.70    5.30
  14 -10   1    3.40    4.30
 -14 -10  -1    9.70    4.60
 -14  10  -1   19.90    7.50
  14  10   1    7.10    5.40
  14  10   1   10.60    2.70
 -14  10  -1  -11.50    6.80
  15 -10   1  245.08   24.50
 -15 -10  -1  262.27   23.20
 -15 -10  -1  257.37   22.40
 -15  10  -1  255.37   23.80
  16 -10   1   19.50    5.20
 -16 -10  -1   15.30    6.40
 -16 -10  -1   13.60    5.60
 -16 -10  -1   30.20    7.50
 -16  10  -1   18.20    6.80
  16  10   1   21.70    3.70
 -17 -10  -1    9.90    6.30
  17 -10   1    3.40    5.20
 -17  10  -1   -1.20    5.50
 -17 -11   1   44.90    8.10
 -17 -11   1   40.60    8.40
  17 -11  -1   43.90    9.80
 -17  11   1   27.60    7.40
 -16 -11   1   -2.90    4.80
 -16 -11   1   -8.70    5.60
  16 -11  -1   -3.20    7.10
  16  11  -1   10.30    5.40
 -16  11   1   -0.20    5.80
 -15 -11   1   13.20    5.90
 -15 -11   1   10.70    6.60
  15 -11  -1    4.20    4.50
 -15  11   1   12.40    9.00
  15  11  -1   15.20    3.60
 -15  11   1   29.20   15.10
 -14 -11   1   40.50    7.70
  14 -11  -1   36.60    6.10
 -14 -11   1   29.50    7.10
  14  11  -1   24.00    6.50
  14  11  -1   42.50    4.90
 -14  11   1   23.20    7.90
 -14  11   1   13.60    8.70
 -13 -11   1    7.20    5.80
 -13 -11   1   11.80    6.10
 -13 -11   1    9.30    4.20
  13 -11  -1   14.10    4.40
 -13 -11   1    6.50    3.60
  13  11  -1    1.50    5.00
  13  11  -1    5.60    2.90
 -13  11   1   16.60    7.70
 -13  11   1    4.10    7.40
 -12 -11   1   28.30    6.70
  12 -11  -1   19.10    4.60
 -12 -11   1   17.90    6.40
 -12 -11   1   20.90    4.80
 -12 -11   1   17.20    4.70
  12  11  -1   24.00    5.70
  12  11  -1   27.80    3.90
 -12  11   1   20.60    7.90
 -12  11   1   25.90    8.50
  11 -11  -1   92.69   10.60
 -11 -11   1  106.49   11.90
 -11 -11   1  124.09   11.40
 -11 -11   1  111.49   10.70
 -11 -11   1  113.09   12.90
  11  11  -1  112.29    9.90
  11  11  -1  114.39   11.40
 -11  11   1   94.19   14.00
 -11  11   1  113.19   13.40
 -10 -11   1   11.00    5.30
  10 -11  -1    5.10    3.20
 -10 -11   1   14.30    5.90
 -10 -11   1    9.30    6.20
 -10 -11   1    9.50    4.70
 -10  11   1    9.30    7.60
 -10  11   1   19.50    6.20
  10  11  -1    7.90    2.60
  -9 -11   1  167.98   17.90
  -9 -11   1  177.58   17.70
   9 -11  -1  173.78   16.20
  -9 -11   1  185.38   16.20
  -9 -11   1  192.68   17.20
  -9  11   1  201.28   21.00
  -9  11   1  222.18   18.90
   9  11  -1  206.98   16.80
   9  11  -1  205.78   15.90
  -8 -11   1   26.00    5.30
   8 -11  -1   20.20    3.70
  -8 -11   1   24.70    6.20
  -8 -11   1   17.60    5.30
  -8  11   1   17.00    6.20
  -8  11   1   25.90    6.50
   8  11  -1   17.80    3.30
   8  11  -1   18.10    4.10
  -8  11   1   19.90    8.40
  -7 -11   1   27.30    6.30
   7 -11  -1   28.80    4.10
   7 -11  -1   31.80    4.20
  -7 -11   1   34.10    5.80
  -7 -11   1   33.70    6.50
   7  11  -1   21.00   10.80
   7  11  -1   27.70    4.40
  -7  11   1   36.80   30.30
  -7  11   1   17.20    8.00
   7  11  -1   34.60    4.20
  -7  11   1   44.80    7.30
  -7  11   1   29.70    6.40
  -6 -11   1   49.40    7.20
  -6 -11   1   53.49    7.80
   6 -11  -1   52.89    5.70
  -6 -11   1   41.90    6.60
   6 -11  -1   49.80    5.30
  -6  11   1   47.00    7.40
   6  11  -1   33.00   12.30
  -6  11   1   17.00   22.80
   6  11  -1   44.40    5.40
   6  11  -1   48.60    5.40
  -6  11   1   55.59    8.00
  -6  11   1   46.30    9.30
   5 -11  -1   80.79    8.00
   5 -11  -1   77.99    7.40
  -5 -11   1   80.09    8.90
   5 -11  -1   65.69    6.50
  -5 -11   1   69.19    8.20
  -5 -11   1   79.59    9.00
  -5  11   1   73.39   11.10
   5  11  -1   61.09    6.60
   5  11  -1   64.79    8.50
  -5  11   1   73.29    8.90
  -5  11   1   83.39    9.40
   5  11  -1   69.09   16.40
  -5  11   1   57.99   19.70
   5  11  -1   80.69    7.50
   4 -11  -1   39.10    4.40
   4 -11  -1   50.89    6.60
  -4 -11   1   44.20    6.60
  -4 -11   1   49.70    9.60
  -4 -11   1   52.99    7.20
   4 -11  -1   50.19    5.80
   4  11  -1   48.70    5.50
  -4  11   1   43.30    6.80
   4  11  -1   38.50    4.50
   4  11  -1   65.99   18.60
  -4  11   1   38.90   21.70
  -4  11   1   63.59   20.30
  -4  11   1   42.60    9.10
   4  11  -1   55.79    7.20
   3 -11  -1  179.08   15.50
  -3 -11   1  194.78   16.10
  -3 -11   1  168.58   15.80
  -3 -11   1  176.18   15.70
   3 -11  -1  170.38   15.10
   3  11  -1  182.58   16.10
  -3  11   1  185.08   17.90
  -3  11   1  187.28   16.30
  -3  11   1  168.48   29.40
   3  11  -1  181.18   15.30
  -3  11   1  172.08   16.00
   3  11  -1  155.98   28.10
   2 -11  -1   18.20    4.00
   2 -11  -1   23.90    4.70
  -2 -11   1   13.30    4.40
  -2 -11   1   22.40    4.40
  -2  11   1   18.00   12.90
   2  11  -1   23.40    4.20
  -2  11   1   27.10    5.00
  -2  11   1   14.60    6.70
  -2  11   1    0.60   13.90
   2  11  -1   22.20   14.30
  -2  11   1   22.50    4.60
   2  11  -1   22.70    5.10
   1 -11  -1   28.40    4.80
  -1 -11   1   23.60    4.30
   1 -11  -1   15.30    3.70
  -1 -11   1   18.30    4.50
   1  11  -1   19.80    4.20
  -1  11   1   13.60    6.30
   1  11  -1    9.40   12.90
  -1  11   1   19.40    4.60
   1  11  -1   12.90    4.40
   1  11  -1   14.70    3.90
  -1  11   1   20.00    4.40
  -1  11   1    5.80   10.90
  -1  11   1   17.60   12.10
   0 -11  -1   33.00    4.90
   0 -11  -1   28.20    5.00
   0 -11   1   25.70    4.60
   0 -11   1   38.40    5.40
   0  11  -1   28.30    4.70
   0  11   1   26.20    4.80
   0  11   1   11.60   14.90
   0  11   1   16.50   11.80
   0  11  -1   24.00    5.30
   0  11  -1   19.10   17.00
   0  11   1   25.10    5.10
  -1 -11  -1   35.10    5.10
  -1 -11  -1   28.10    5.20
  -1 -11  -1   27.00    2.90
   1 -11   1   39.90    5.10
  -1  11  -1   37.80    5.50
  -1  11  -1   14.80   16.60
  -1  11  -1   16.70    9.00
   1  11   1   34.20   13.70
   1  11   1   28.80    5.10
  -1  11  -1   35.90    6.00
  -2 -11  -1   24.10    4.70
   2 -11   1   26.90    4.40
  -2 -11  -1   34.20    5.50
   2 -11   1   35.10    5.60
  -2 -11  -1   25.00    2.80
  -2 -11  -1   35.10    5.50
   2  11   1   22.80   10.20
   2  11   1   26.90   13.80
  -2  11  -1   16.80   13.40
  -2  11  -1   28.20    5.60
  -2  11  -1   24.60    5.50
   2  11   1   26.40    4.50
   2  11   1   27.90    5.10
  -2  11  -1   31.70    7.50
  -2  11  -1   47.40   15.80
  -3 -11  -1  224.88   18.10
  -3 -11  -1  194.78   18.40
   3 -11   1  202.98   17.30
  -3 -11  -1  210.08   18.10
   3 -11   1  220.78   17.70
  -3  11  -1  206.58   20.20
  -3  11  -1  216.98   18.70
   3  11   1  217.98   17.30
   3  11   1  152.98   27.00
  -3  11  -1  197.58   30.60
   3  11   1  209.58   18.10
  -3  11  -1  242.98   44.00
  -3  11  -1  203.38   18.30
   4 -11   1   31.00    4.50
   4 -11   1   27.10    3.40
   4 -11   1   36.40    5.10
  -4 -11  -1   30.80    5.60
  -4 -11  -1   34.50    5.90
  -4 -11  -1   27.20    3.10
  -4 -11  -1   32.90    5.30
  -4  11  -1   44.30    6.80
   4  11   1   32.20    4.10
  -4  11  -1   34.80   25.20
  -4  11  -1   35.20    8.00
   4  11   1   37.60   10.80
  -4  11  -1   32.60    6.30
  -4  11  -1   21.10   26.70
   4  11   1   21.80   12.80
   4  11   1   36.40    5.80
   5 -11   1   16.30    2.60
  -5 -11  -1   13.30    2.10
   5 -11   1   27.60    3.80
  -5 -11  -1   24.30    5.00
   5 -11   1   23.10    4.30
  -5 -11  -1   23.60    5.30
  -5 -11  -1   20.90    4.70
  -5  11  -1   14.30    5.40
   5  11   1   12.40   10.60
  -5  11  -1   -8.00   18.70
   5  11   1   23.30    3.20
   5  11   1   16.10    4.90
   5  11   1    5.40    9.10
  -5  11  -1   17.30    5.20
  -5  11  -1   19.40   15.20
  -5  11  -1   19.00    7.30
  -6 -11  -1   68.29    6.60
   6 -11   1   67.09    6.50
  -6 -11  -1   72.09    8.40
   6 -11   1   67.09    6.90
  -6 -11  -1   60.19    5.80
  -6 -11  -1   70.69    8.40
  -6 -11  -1   76.89    9.10
   6  11   1   81.19    6.70
   6  11   1   54.19    6.50
   6  11   1   80.79   11.90
  -6  11  -1   61.79    8.70
  -6  11  -1   31.40   27.60
  -6  11  -1   62.79   10.80
  -6  11  -1   78.29    9.50
  -7 -11  -1    7.40    4.90
   7 -11   1    9.70    2.80
  -7 -11  -1    8.60    4.70
  -7 -11  -1   10.30    1.90
  -7 -11  -1   14.80    3.30
  -7 -11  -1   12.20    5.00
   7 -11   1    5.50    2.60
   7  11   1    8.10    2.80
   7  11   1   16.50    2.60
  -7  11  -1    5.80    5.70
  -7  11  -1   15.70    8.00
  -7  11  -1  -10.90   34.20
  -8 -11  -1  136.59   13.00
  -8 -11  -1  124.49   10.80
  -8 -11  -1  121.19   12.30
   8 -11   1  120.29   10.90
  -8 -11  -1  140.09   12.30
  -8 -11  -1  106.49    9.90
  -8  11  -1  125.59   14.00
   8  11   1  115.39   11.00
   8  11   1  119.29   10.20
  -8  11  -1  115.99   13.50
  -8  11  -1  143.79   16.30
  -9 -11  -1  101.49    9.90
  -9 -11  -1   95.49   14.30
[truncated: 2,989,134 more chars]
