# Supplementary material for: Actinide-lanthanide single electron metal-metal bond formed in mixed-valence di-metallofullerenes
Source: Nat Commun. 2023 Oct 20;14:6637. doi: 10.1038/s41467-023-42165-x (PMC10589252; doi:10.1038/s41467-023-42165-x)
Supplement: Supplementary file 4 — Supplementary Data 1 [file 41467_2023_42165_MOESM4_ESM.zip › Supplementary Data/ThDy@Ih(7)-C80.cif]

data_thdy@ih(7)-c80
_audit_creation_date               2022-05-31
_audit_creation_method
;
Olex2 1.2
(compiled 2018.05.29 svn.r3508 for OlexSys, GUI svn.r5506)
;
_shelx_SHELXL_version_number       '2018/1'
_audit_contact_author_address      ?
_audit_contact_author_email        ?
_audit_contact_author_name         ''
_audit_contact_author_phone        ?
_publ_contact_author_id_orcid      ?
_publ_section_references
;
Dolomanov, O.V., Bourhis, L.J., Gildea, R.J, Howard, J.A.K. & Puschmann, H.
 (2009), J. Appl. Cryst. 42, 339-341.

Sheldrick, G.M. (2015). Acta Cryst. C71, 3-8.
;
_chemical_name_common              ?
_chemical_name_systematic          ?
_chemical_formula_moiety          
 'C80 Dy1 Th1, C36 H44 N4 Ni, 1.5(C6 H6), C S2'
_chemical_formula_sum              'C126 H53 Dy N4 Ni S2 Th'
_chemical_formula_weight           2140.09
_chemical_melting_point            ?
loop_
  _atom_type_symbol
  _atom_type_description
  _atom_type_scat_dispersion_real
  _atom_type_scat_dispersion_imag
  _atom_type_scat_source
 'C' 'C' 0.0150 0.0070 'International Tables Vol C Tables 4.2.6.8 and 6.1.1.4'
 'H' 'H' 0.0000 0.0000 'International Tables Vol C Tables 4.2.6.8 and 6.1.1.4'
 'Dy' 'Dy' -5.9240 12.4050
 'International Tables Vol C Tables 4.2.6.8 and 6.1.1.4'
 'N' 'N' 0.0250 0.0140 'International Tables Vol C Tables 4.2.6.8 and 6.1.1.4'
 'Ni' 'Ni' -1.3410 3.2900
 'International Tables Vol C Tables 4.2.6.8 and 6.1.1.4'
 'S' 'S' 0.2920 0.4250 'International Tables Vol C Tables 4.2.6.8 and 6.1.1.4'
 'Th' 'Th' -3.3220 10.6100
 'International Tables Vol C Tables 4.2.6.8 and 6.1.1.4'

_shelx_space_group_comment
;
The symmetry employed for this shelxl refinement is uniquely defined
by the following loop, which should always be used as a source of
symmetry information in preference to the above space-group names.
They are only intended as comments.
;
_space_group_crystal_system        'monoclinic'
_space_group_IT_number             14
_space_group_name_H-M_alt          'P 1 21/c 1'
_space_group_name_Hall             '-P 2ybc'
loop_
  _space_group_symop_operation_xyz
 'x, y, z'
 '-x, y+1/2, -z+1/2'
 '-x, -y, -z'
 'x, -y-1/2, z-1/2'

_cell_length_a                     17.6074(13)
_cell_length_b                     17.0153(12)
_cell_length_c                     26.800(2)
_cell_angle_alpha                  90
_cell_angle_beta                   106.809(4)
_cell_angle_gamma                  90
_cell_volume                       7686.0(10)
_cell_formula_units_Z              4
_cell_measurement_reflns_used      9957
_cell_measurement_temperature      120(2)
_cell_measurement_theta_max        53.83
_cell_measurement_theta_min        2.71
_shelx_estimated_absorpt_T_max     0.896
_shelx_estimated_absorpt_T_min     0.508
_exptl_absorpt_coefficient_mu      11.181
_exptl_absorpt_correction_T_max    0.894
_exptl_absorpt_correction_T_min    0.537
_exptl_absorpt_correction_type     multi-scan
_exptl_absorpt_process_details    
 'SADABS-2016/2 (Bruker,2016/2) was used for absorption correction. wR2(int) was 0.1430 before and 0.0844 after correction. The Ratio of minimum to maximum transmission is 0.7386. The \l/2 correction factor is Not present.'
_exptl_absorpt_special_details     ?
_exptl_crystal_colour              'clear dark black'
_exptl_crystal_colour_lustre       clear
_exptl_crystal_colour_modifier     dark
_exptl_crystal_colour_primary      black
_exptl_crystal_density_diffrn      1.849
_exptl_crystal_density_meas        ?
_exptl_crystal_density_method      ?
_exptl_crystal_description         block
_exptl_crystal_F_000               4212
_exptl_crystal_size_max            0.07
_exptl_crystal_size_mid            0.05
_exptl_crystal_size_min            0.01
_exptl_transmission_factor_max     ?
_exptl_transmission_factor_min     ?
_diffrn_reflns_av_R_equivalents    0.0895
_diffrn_reflns_av_unetI/netI       0.0562
_diffrn_reflns_Laue_measured_fraction_full  0.995
_diffrn_reflns_Laue_measured_fraction_max  0.995
_diffrn_reflns_limit_h_max         20
_diffrn_reflns_limit_h_min         -20
_diffrn_reflns_limit_k_max         20
_diffrn_reflns_limit_k_min         -19
_diffrn_reflns_limit_l_max         31
_diffrn_reflns_limit_l_min         -31
_diffrn_reflns_number              90456
_diffrn_reflns_point_group_measured_fraction_full  0.995
_diffrn_reflns_point_group_measured_fraction_max  0.995
_diffrn_reflns_theta_full          52.201
_diffrn_reflns_theta_max           52.201
_diffrn_reflns_theta_min           2.281
_diffrn_ambient_temperature        120.0
_diffrn_detector_area_resol_mean   ?
_diffrn_measured_fraction_theta_full  0.995
_diffrn_measured_fraction_theta_max  0.995
_diffrn_measurement_device_type    'Bruker APEX-II CCD'
_diffrn_measurement_method         '\f and \w scans'
_diffrn_radiation_type             GaK\a
_diffrn_radiation_wavelength       1.34139
_diffrn_source                     ?
_reflns_Friedel_coverage           0.000
_reflns_Friedel_fraction_full      .
_reflns_Friedel_fraction_max       .
_reflns_number_gt                  10614
_reflns_number_total               13097
_reflns_special_details
;
 Reflections were merged by SHELXL according to the crystal
 class for the calculation of statistics and refinement.
 
 _reflns_Friedel_fraction is defined as the number of unique
 Friedel pairs measured divided by the number that would be
 possible theoretically, ignoring centric projections and
 systematic absences.
;
_reflns_threshold_expression       'I > 2\s(I)'
_computing_cell_refinement         'SAINT V8.40B (?, 2016)'
_computing_data_collection         ?
_computing_data_reduction          'SAINT V8.40B (?, 2016)'
_computing_molecular_graphics      'Olex2 (Dolomanov et al., 2009)'
_computing_publication_material    'Olex2 (Dolomanov et al., 2009)'
_computing_structure_refinement    'ShelXL (Sheldrick, 2015)'
_computing_structure_solution      'SHELXT 2014/5 (Sheldrick, 2014)'
_refine_diff_density_max           1.513
_refine_diff_density_min           -1.116
_refine_diff_density_rms           0.151
_refine_ls_extinction_coef         .
_refine_ls_extinction_method       none
_refine_ls_goodness_of_fit_ref     1.024
_refine_ls_hydrogen_treatment      constr
_refine_ls_matrix_type             full
_refine_ls_number_parameters       1336
_refine_ls_number_reflns           13097
_refine_ls_number_restraints       825
_refine_ls_R_factor_all            0.0834
_refine_ls_R_factor_gt             0.0638
_refine_ls_restrained_S_all        1.073
_refine_ls_shift/su_max            0.001
_refine_ls_shift/su_mean           0.000
_refine_ls_structure_factor_coef   Fsqd
_refine_ls_weighting_details      
 'w=1/[\s^2^(Fo^2^)+(0.0739P)^2^+79.6873P] where P=(Fo^2^+2Fc^2^)/3'
_refine_ls_weighting_scheme        calc
_refine_ls_wR_factor_gt            0.1517
_refine_ls_wR_factor_ref           0.1628
_refine_special_details            ?
_olex2_refinement_description
;
1. Fixed Uiso
 At 1.2 times of:
  All C(H) groups, All C(H,H) groups
 At 1.5 times of:
  All C(H,H,H) groups
2. Restrained distances
 C34-C35
 1.45 with sigma of 0.02
3. Uiso/Uaniso restraints and constraints
C1 \\sim C2 \\sim C3 \\sim C4 \\sim C5 \\sim C6 \\sim C7 \\sim C8 \\sim C9
\\sim C10 \\sim C11 \\sim C12 \\sim C13 \\sim C14 \\sim C15 \\sim C16 \\sim C17
\\sim C18 \\sim C19 \\sim C20 \\sim C21 \\sim C22 \\sim C23 \\sim C24 \\sim C25
\\sim C26 \\sim C27 \\sim C28 \\sim C29 \\sim C30 \\sim C31 \\sim C32 \\sim C33
\\sim C34 \\sim C35 \\sim C36 \\sim C37 \\sim C38 \\sim C39 \\sim C40 \\sim C41
\\sim C42 \\sim C43 \\sim C44 \\sim C45 \\sim C46 \\sim C47 \\sim C48 \\sim C49
\\sim C50 \\sim C51 \\sim C52 \\sim C53 \\sim C54 \\sim C55 \\sim C56 \\sim C57
\\sim C58 \\sim C59 \\sim C60 \\sim C61 \\sim C62 \\sim C63 \\sim C64 \\sim C65
\\sim C66 \\sim C67 \\sim C68 \\sim C69 \\sim C70 \\sim C71 \\sim C72 \\sim C73
\\sim C74 \\sim C75 \\sim C76 \\sim C77 \\sim C78 \\sim C79 \\sim C80: within
2A with sigma of 0.005 and sigma for terminal atoms of 0.01
Dy1 \\sim Dy2 \\sim Dy3 \\sim Dy4 \\sim Dy5 \\sim Dy6: within 2A with sigma of
0.005 and sigma for terminal atoms of 0.01
Th1 \\sim Th2 \\sim Th3 \\sim Th4 \\sim Th5 \\sim Th6 \\sim Th7: within 2A with
sigma of 0.005 and sigma for terminal atoms of 0.01
4. Others
 1*[Sof(Dy1)]+1*[Sof(Dy4)]+1*[Sof(Dy2)]+1*[Sof(Dy6)]+1*[Sof(Dy3)]+1*[Sof(Dy5)]=
 1 with esd of 0.00001
 1*[Sof(Th1)]+1*[Sof(Th5)]+1*[Sof(Th7)]+1*[Sof(Th4)]+1*[Sof(Th6)]+1*[Sof(Th2)]+
 1*[Sof(Th3)]=1 with esd of 0.00001
5.a Secondary CH2 refined with riding coordinates:
 C21P(H21A,H21B), C23P(H23A,H23B), C25P(H25A,H25B), C27P(H27A,H27B), C29P(H29A,
 H29B), C31P(H31A,H31B), C33P(H33A,H33B), C35P(H35A,H35B)
5.b Aromatic/amide H refined with riding coordinates:
 C2P(H2P), C7P(H7P), C12P(H12P), C17P(H17P), C1S(H1S), C2S(H2S), C3S(H3S),
 C4S(H4S), C5S(H5S), C6S(H6S), C7S(H7S), C8S(H8S), C9S(H9S)
5.c Idealised Me refined as rotating group:
 C22P(H22A,H22B,H22C), C24P(H24A,H24B,H24C), C26P(H26A,H26B,H26C), C28P(H28A,
 H28B,H28C), C30P(H30A,H30B,H30C), C32P(H32A,H32B,H32C), C34P(H34A,H34B,H34C),
 C36P(H36A,H36B,H36C)
;
_atom_sites_solution_hydrogens     geom
_atom_sites_solution_primary       ?
_atom_sites_solution_secondary     ?
loop_
  _atom_site_label
  _atom_site_type_symbol
  _atom_site_fract_x
  _atom_site_fract_y
  _atom_site_fract_z
  _atom_site_U_iso_or_equiv
  _atom_site_adp_type
  _atom_site_occupancy
  _atom_site_site_symmetry_order
  _atom_site_calc_flag
  _atom_site_refinement_flags_posn
  _atom_site_refinement_flags_adp
  _atom_site_refinement_flags_occupancy
  _atom_site_disorder_assembly
  _atom_site_disorder_group
 Th1 Th 0.15477(3) 0.43205(4) 0.26840(2) 0.02045(19) Uani 0.7221(19) 1 d . U P .
 .
 Th2 Th 0.1522(9) 0.475(2) 0.2750(6) 0.021(2) Uani 0.0193(12) 1 d . U P . .
 Th3 Th 0.1514(13) 0.5258(17) 0.2728(8) 0.024(2) Uani 0.0125(8) 1 d . U P . .
 Th4 Th 0.2399(10) 0.5561(9) 0.2531(6) 0.027(2) Uani 0.0204(9) 1 d . U P . .
 Th5 Th 0.27345(9) 0.52708(9) 0.23977(6) 0.0234(6) Uani 0.1861(13) 1 d . U P . .
 Th6 Th 0.2755(10) 0.4592(11) 0.2448(7) 0.024(2) Uani 0.0151(8) 1 d . U P . .
 Th7 Th 0.1967(9) 0.4095(7) 0.2603(4) 0.0220(19) Uani 0.0245(9) 1 d . U P . .
 Dy1 Dy 0.17300(4) 0.53630(4) 0.14140(2) 0.0298(2) Uani 0.7184(18) 1 d . U P . .
 Dy2 Dy 0.1901(12) 0.4758(12) 0.1400(7) 0.032(2) Uani 0.0247(12) 1 d . U P . .
 Dy3 Dy 0.0922(15) 0.4107(15) 0.1633(9) 0.033(3) Uani 0.0212(13) 1 d . U P . .
 Dy4 Dy 0.05971(13) 0.44141(15) 0.17770(9) 0.0300(8) Uani 0.1982(17) 1 d . U P .
 .
 Dy5 Dy 0.0555(18) 0.5196(19) 0.1715(12) 0.032(2) Uani 0.0151(11) 1 d . U P . .
 Dy6 Dy 0.1268(14) 0.5668(13) 0.1527(8) 0.032(2) Uani 0.0224(12) 1 d . U P . .
 C1 C 0.1859(7) 0.4368(7) 0.3642(4) 0.0511(16) Uani 1 1 d . U . . .
 C2 C 0.2280(7) 0.3686(6) 0.3506(4) 0.0467(16) Uani 1 1 d . U . . .
 C3 C 0.1831(7) 0.3056(7) 0.3173(4) 0.0568(17) Uani 1 1 d . U . . .
 C4 C 0.1042(7) 0.3091(7) 0.2993(4) 0.0573(17) Uani 1 1 d . U . . .
 C5 C 0.0619(7) 0.3801(7) 0.3130(4) 0.0518(16) Uani 1 1 d . U . . .
 C6 C 0.0975(6) 0.4476(7) 0.3427(4) 0.0469(16) Uani 1 1 d . U . . .
 C7 C 0.0661(6) 0.5200(6) 0.3248(4) 0.0464(15) Uani 1 1 d . U . . .
 C8 C 0.1160(6) 0.5900(6) 0.3299(4) 0.0439(15) Uani 1 1 d . U . . .
 C9 C 0.1988(6) 0.5809(6) 0.3493(3) 0.0443(16) Uani 1 1 d . U . . .
 C10 C 0.2318(7) 0.5019(6) 0.3636(3) 0.0467(16) Uani 1 1 d . U . . .
 C11 C 0.3059(6) 0.4817(6) 0.3533(3) 0.0451(16) Uani 1 1 d . U . . .
 C12 C 0.2993(7) 0.3954(6) 0.3431(4) 0.0501(17) Uani 1 1 d . U . . .
 C13 C 0.3428(6) 0.3657(6) 0.3092(4) 0.0487(17) Uani 1 1 d . U . . .
 C14 C 0.3022(7) 0.3003(6) 0.2783(4) 0.0540(17) Uani 1 1 d . U . . .
 C15 C 0.2282(7) 0.2755(6) 0.2828(4) 0.0483(17) Uani 1 1 d . U . . .
 C16 C 0.1823(7) 0.2458(6) 0.2280(4) 0.0515(17) Uani 1 1 d . U . . .
 C17 C 0.1016(7) 0.2549(6) 0.2087(4) 0.0499(17) Uani 1 1 d . U . . .
 C18 C 0.0629(7) 0.2889(6) 0.2445(4) 0.0529(17) Uani 1 1 d . U . . .
 C19 C -0.0008(6) 0.3351(7) 0.2275(4) 0.0527(16) Uani 1 1 d . U . . .
 C20 C -0.0025(6) 0.3911(7) 0.2664(4) 0.0522(16) Uani 1 1 d . U . . .
 C21 C -0.0358(6) 0.4655(7) 0.2508(4) 0.0530(16) Uani 1 1 d . U . . .
 C22 C -0.0020(6) 0.5304(7) 0.2804(4) 0.0511(16) Uani 1 1 d . U . . .
 C23 C 0.0073(7) 0.6091(7) 0.2607(4) 0.0565(17) Uani 1 1 d . U . . .
 C24 C 0.0814(6) 0.6449(6) 0.2900(4) 0.0478(16) Uani 1 1 d . U . . .
 C25 C 0.1298(7) 0.6927(6) 0.2695(4) 0.0475(16) Uani 1 1 d . U . . .
 C26 C 0.2118(6) 0.6870(5) 0.2906(4) 0.0446(16) Uani 1 1 d . U . . .
 C27 C 0.2470(6) 0.6306(6) 0.3302(4) 0.0445(16) Uani 1 1 d . U . . .
 C28 C 0.3249(7) 0.6068(6) 0.3200(4) 0.0529(17) Uani 1 1 d . U . . .
 C29 C 0.3496(7) 0.5315(7) 0.3302(4) 0.0531(17) Uani 1 1 d . U . . .
 C30 C 0.3945(6) 0.4993(7) 0.3001(4) 0.0509(17) Uani 1 1 d . U . . .
 C31 C 0.3876(6) 0.4132(7) 0.2879(4) 0.0537(17) Uani 1 1 d . U . . .
 C32 C 0.3926(6) 0.4049(7) 0.2352(4) 0.0518(17) Uani 1 1 d . U . . .
 C33 C 0.3482(6) 0.3412(7) 0.2011(4) 0.0535(17) Uani 1 1 d . U . . .
 C34 C 0.3085(6) 0.2905(6) 0.2268(4) 0.0491(17) Uani 1 1 d D U . . .
 C35 C 0.2292(6) 0.2545(5) 0.1966(4) 0.0461(16) Uani 1 1 d D U . . .
 C36 C 0.1979(6) 0.2734(5) 0.1424(4) 0.0382(15) Uani 1 1 d . U . . .
 C37 C 0.1158(6) 0.2793(5) 0.1211(4) 0.0389(15) Uani 1 1 d . U . . .
 C38 C 0.0660(6) 0.2696(5) 0.1548(4) 0.0429(16) Uani 1 1 d . U . . .
 C39 C -0.0032(6) 0.3174(6) 0.1376(4) 0.0454(16) Uani 1 1 d . U . . .
 C40 C -0.0374(6) 0.3530(7) 0.1737(4) 0.0522(17) Uani 1 1 d . U . . .
 C41 C -0.0736(6) 0.4301(8) 0.1578(5) 0.0576(17) Uani 1 1 d . U . . .
 C42 C -0.0729(6) 0.4854(8) 0.1957(5) 0.0601(18) Uani 1 1 d . U . . .
 C43 C -0.0641(6) 0.5606(7) 0.1759(4) 0.0556(17) Uani 1 1 d . U . . .
 C44 C -0.0214(7) 0.6228(7) 0.2092(5) 0.0592(18) Uani 1 1 d . U . . .
 C45 C 0.0182(7) 0.6749(6) 0.1845(4) 0.0537(17) Uani 1 1 d . U . . .
 C46 C 0.0952(7) 0.7108(6) 0.2144(4) 0.0555(17) Uani 1 1 d . U . . .
 C47 C 0.1419(8) 0.7192(6) 0.1826(4) 0.0597(18) Uani 1 1 d . U . . .
 C48 C 0.2260(7) 0.7123(6) 0.2031(4) 0.0566(17) Uani 1 1 d . U . . .
 C49 C 0.2637(7) 0.6972(6) 0.2573(4) 0.0500(17) Uani 1 1 d . U . . .
 C50 C 0.3334(7) 0.6489(6) 0.2747(4) 0.0498(17) Uani 1 1 d . U . . .
 C51 C 0.3669(6) 0.6139(7) 0.2377(4) 0.0560(17) Uani 1 1 d . U . . .
 C52 C 0.4021(6) 0.5348(7) 0.2535(5) 0.0582(17) Uani 1 1 d . U . . .
 C53 C 0.3999(6) 0.4785(8) 0.2145(5) 0.0589(17) Uani 1 1 d . U . . .
 C54 C 0.3644(6) 0.4977(8) 0.1598(4) 0.0564(17) Uani 1 1 d . U . . .
 C55 C 0.3289(6) 0.4342(7) 0.1296(4) 0.0526(16) Uani 1 1 d . U . . .
 C56 C 0.3192(6) 0.3548(7) 0.1499(4) 0.0531(16) Uani 1 1 d . U . . .
 C57 C 0.2468(6) 0.3212(6) 0.1216(4) 0.0448(16) Uani 1 1 d . U . . .
 C58 C 0.2085(6) 0.3766(6) 0.0807(4) 0.0450(15) Uani 1 1 d . U . . .
 C59 C 0.1274(7) 0.3838(6) 0.0633(4) 0.0480(16) Uani 1 1 d . U . . .
 C60 C 0.0809(6) 0.3340(6) 0.0817(4) 0.0462(16) Uani 1 1 d . U . . .
 C61 C 0.0036(6) 0.3588(7) 0.0915(4) 0.0520(17) Uani 1 1 d . U . . .
 C62 C -0.0229(6) 0.4316(7) 0.0813(4) 0.0550(18) Uani 1 1 d . U . . .
 C63 C -0.0654(6) 0.4659(7) 0.1114(4) 0.0534(17) Uani 1 1 d . U . . .
 C64 C -0.0610(7) 0.5509(7) 0.1236(4) 0.0596(18) Uani 1 1 d . U . . .
 C65 C -0.0142(7) 0.5993(7) 0.1024(4) 0.0570(18) Uani 1 1 d . U . . .
 C66 C 0.0229(8) 0.6646(7) 0.1325(4) 0.0615(18) Uani 1 1 d . U . . .
 C67 C 0.0990(8) 0.6914(6) 0.1294(4) 0.0560(18) Uani 1 1 d . U . . .
 C68 C 0.1419(8) 0.6592(7) 0.0943(4) 0.0629(18) Uani 1 1 d . U . . .
 C69 C 0.2208(8) 0.6553(7) 0.1112(4) 0.0622(18) Uani 1 1 d . U . . .
 C70 C 0.2625(8) 0.6805(7) 0.1664(4) 0.0605(18) Uani 1 1 d . U . . .
 C71 C 0.3268(7) 0.6351(7) 0.1827(4) 0.0568(17) Uani 1 1 d . U . . .
 C72 C 0.3315(7) 0.5753(7) 0.1450(4) 0.0552(16) Uani 1 1 d . U . . .
 C73 C 0.2645(7) 0.5855(7) 0.0985(4) 0.0533(16) Uani 1 1 d . U . . .
 C74 C 0.2314(7) 0.5168(7) 0.0701(4) 0.0505(16) Uani 1 1 d . U . . .
 C75 C 0.2620(7) 0.4447(7) 0.0867(4) 0.0497(16) Uani 1 1 d . U . . .
 C76 C 0.1409(8) 0.5265(7) 0.0485(4) 0.0564(17) Uani 1 1 d . U . . .
 C77 C 0.0938(7) 0.4620(7) 0.0475(4) 0.0537(17) Uani 1 1 d . U . . .
 C78 C 0.0228(7) 0.4837(6) 0.0592(4) 0.0498(17) Uani 1 1 d . U . . .
 C79 C 0.0255(7) 0.5685(7) 0.0679(4) 0.0587(18) Uani 1 1 d . U . . .
 C80 C 0.0997(7) 0.5974(7) 0.0614(4) 0.0553(18) Uani 1 1 d . U . . .
 Ni1P Ni 0.41394(5) 0.48011(5) 0.45171(4) 0.0113(2) Uani 1 1 d . . . A 3
 N1P N 0.4760(3) 0.3992(3) 0.4289(2) 0.0120(12) Uani 1 1 d . . . A 3
 N2P N 0.3476(3) 0.3979(3) 0.4686(2) 0.0125(12) Uani 1 1 d . . . A 3
 N3P N 0.3483(3) 0.5610(3) 0.4709(2) 0.0133(12) Uani 1 1 d . . . A 3
 N4P N 0.4779(3) 0.5622(3) 0.4324(2) 0.0139(12) Uani 1 1 d . . . A 3
 C1P C 0.4664(4) 0.3193(4) 0.4287(3) 0.0161(15) Uani 1 1 d . . . A 3
 C2P C 0.4101(4) 0.2801(4) 0.4455(3) 0.0185(15) Uani 1 1 d . . . A 3
 H2P H 0.409776 0.224299 0.444475 0.022 Uiso 1 1 calc R . . A 3
 C3P C 0.3545(4) 0.3176(4) 0.4638(3) 0.0151(15) Uani 1 1 d . . . A 3
 C4P C 0.2920(4) 0.2759(4) 0.4783(3) 0.0141(14) Uani 1 1 d . . . A 3
 C5P C 0.2475(4) 0.3320(4) 0.4924(3) 0.0169(15) Uani 1 1 d . . . A 3
 C6P C 0.2817(4) 0.4069(4) 0.4870(3) 0.0164(15) Uani 1 1 d . . . A 3
 C7P C 0.2524(4) 0.4777(4) 0.4968(3) 0.0166(15) Uani 1 1 d . . . A 3
 H7P H 0.207811 0.477211 0.509987 0.020 Uiso 1 1 calc R . . A 3
 C8P C 0.2827(4) 0.5497(4) 0.4891(3) 0.0156(15) Uani 1 1 d . . . A 3
 C9P C 0.2495(4) 0.6243(4) 0.4979(3) 0.0190(16) Uani 1 1 d . . . A 3
 C10P C 0.2950(4) 0.6815(4) 0.4859(3) 0.0196(16) Uani 1 1 d . . . A 3
 C11P C 0.3556(4) 0.6411(4) 0.4685(3) 0.0162(15) Uani 1 1 d . . . A 3
 C12P C 0.4127(4) 0.6802(4) 0.4524(3) 0.0160(15) Uani 1 1 d . . . A 3
 H12P H 0.413109 0.735982 0.453471 0.019 Uiso 1 1 calc R . . A 3
 C13P C 0.4695(4) 0.6426(4) 0.4348(3) 0.0151(15) Uani 1 1 d . . . A 3
 C14P C 0.5266(4) 0.6840(4) 0.4143(3) 0.0185(16) Uani 1 1 d . . . A 3
 C15P C 0.5696(4) 0.6275(4) 0.3994(3) 0.0178(15) Uani 1 1 d . . . A 3
 C16P C 0.5401(4) 0.5524(4) 0.4108(3) 0.0184(16) Uani 1 1 d . . . A 3
 C17P C 0.5688(4) 0.4821(4) 0.4006(3) 0.0162(15) Uani 1 1 d . . . A 3
 H17P H 0.613093 0.482638 0.387088 0.019 Uiso 1 1 calc R . . A 3
 C18P C 0.5387(4) 0.4107(4) 0.4081(3) 0.0157(15) Uani 1 1 d . . . A 3
 C19P C 0.5678(4) 0.3366(4) 0.3946(3) 0.0184(16) Uani 1 1 d . . . A 3
 C20P C 0.5231(4) 0.2793(5) 0.4076(3) 0.0204(16) Uani 1 1 d . . . A 3
 C21P C 0.5269(5) 0.1916(5) 0.3999(3) 0.0278(19) Uani 1 1 d . . . A 3
 H21A H 0.581842 0.177225 0.400873 0.033 Uiso 1 1 calc R . . A 3
 H21B H 0.514426 0.164516 0.429226 0.033 Uiso 1 1 calc R . . A 3
 C22P C 0.4712(6) 0.1624(5) 0.3496(4) 0.045(2) Uani 1 1 d . . . A 3
 H22A H 0.485021 0.186638 0.320157 0.067 Uiso 1 1 calc GR . . A 3
 H22B H 0.416651 0.176496 0.348099 0.067 Uiso 1 1 calc GR . . A 3
 H22C H 0.475708 0.105179 0.347657 0.067 Uiso 1 1 calc GR . . A 3
 C23P C 0.2806(5) 0.1892(4) 0.4756(3) 0.0240(17) Uani 1 1 d . . . A 3
 H23A H 0.246232 0.174115 0.497409 0.029 Uiso 1 1 calc R . . A 3
 H23B H 0.332720 0.163347 0.490251 0.029 Uiso 1 1 calc R . . A 3
 C24P C 0.2432(5) 0.1590(5) 0.4197(4) 0.036(2) Uani 1 1 d . . . A 3
 H24A H 0.278346 0.171087 0.398285 0.054 Uiso 1 1 calc GR . . A 3
 H24B H 0.191751 0.184584 0.404773 0.054 Uiso 1 1 calc GR . . A 3
 H24C H 0.235583 0.101955 0.420425 0.054 Uiso 1 1 calc GR . . A 3
 C25P C 0.1739(4) 0.3194(5) 0.5094(3) 0.0242(17) Uani 1 1 d . . . A 3
 H25A H 0.168937 0.362875 0.532803 0.029 Uiso 1 1 calc R . . A 3
 H25B H 0.179394 0.269791 0.529381 0.029 Uiso 1 1 calc R . . A 3
 C26P C 0.0996(5) 0.3157(7) 0.4640(4) 0.043(2) Uani 1 1 d . . . A 3
 H26A H 0.103382 0.271603 0.441334 0.065 Uiso 1 1 calc GR . . A 3
 H26B H 0.093721 0.364880 0.444151 0.065 Uiso 1 1 calc GR . . A 3
 H26C H 0.053499 0.308367 0.476988 0.065 Uiso 1 1 calc GR . . A 3
 C27P C 0.1776(4) 0.6341(5) 0.5170(3) 0.0263(18) Uani 1 1 d . . . A 3
 H27A H 0.183140 0.683025 0.537785 0.032 Uiso 1 1 calc R . . A 3
 H27B H 0.174685 0.589518 0.540094 0.032 Uiso 1 1 calc R . . A 3
 C28P C 0.1008(5) 0.6378(7) 0.4721(4) 0.052(3) Uani 1 1 d . . . A 3
 H28A H 0.094787 0.589218 0.451658 0.078 Uiso 1 1 calc GR . . A 3
 H28B H 0.102868 0.682763 0.449654 0.078 Uiso 1 1 calc GR . . A 3
 H28C H 0.055567 0.643759 0.486138 0.078 Uiso 1 1 calc GR . . A 3
 C29P C 0.2850(5) 0.7687(5) 0.4866(3) 0.0271(18) Uani 1 1 d . . . A 3
 H29A H 0.337980 0.793414 0.499266 0.033 Uiso 1 1 calc R . . A 3
 H29B H 0.255119 0.781917 0.511621 0.033 Uiso 1 1 calc R . . A 3
 C30P C 0.2414(6) 0.8037(6) 0.4332(4) 0.053(3) Uani 1 1 d . . . A 3
 H30A H 0.269972 0.790124 0.407994 0.080 Uiso 1 1 calc GR . . A 3
 H30B H 0.238789 0.860944 0.436121 0.080 Uiso 1 1 calc GR . . A 3
 H30C H 0.187442 0.782217 0.421408 0.080 Uiso 1 1 calc GR . . A 3
 C31P C 0.5313(5) 0.7713(4) 0.4089(3) 0.0247(17) Uani 1 1 d . . . A 3
 H31A H 0.586536 0.785818 0.410845 0.030 Uiso 1 1 calc R . . A 3
 H31B H 0.518119 0.796701 0.438597 0.030 Uiso 1 1 calc R . . A 3
 C32P C 0.4762(5) 0.8027(5) 0.3585(4) 0.036(2) Uani 1 1 d . . . A 3
 H32A H 0.488372 0.777307 0.328895 0.054 Uiso 1 1 calc GR . . A 3
 H32B H 0.483604 0.859635 0.356705 0.054 Uiso 1 1 calc GR . . A 3
 H32C H 0.421139 0.791578 0.357301 0.054 Uiso 1 1 calc GR . . A 3
 C33P C 0.6339(4) 0.6365(5) 0.3735(3) 0.0240(17) Uani 1 1 d . . . A 3
 H33A H 0.676743 0.598489 0.388938 0.029 Uiso 1 1 calc R . . A 3
 H33B H 0.656532 0.690051 0.380396 0.029 Uiso 1 1 calc R . . A 3
 C34P C 0.6043(5) 0.6233(5) 0.3141(3) 0.0268(18) Uani 1 1 d . . . A 3
 H34A H 0.567139 0.665205 0.297968 0.040 Uiso 1 1 calc GR . . A 3
 H34B H 0.577359 0.572352 0.306915 0.040 Uiso 1 1 calc GR . . A 3
 H34C H 0.649545 0.623882 0.299788 0.040 Uiso 1 1 calc GR . . A 3
 C35P C 0.6333(4) 0.3294(5) 0.3692(3) 0.0259(18) Uani 1 1 d . . . A 3
 H35A H 0.657460 0.276514 0.376482 0.031 Uiso 1 1 calc R . . A 3
 H35B H 0.674996 0.368620 0.384732 0.031 Uiso 1 1 calc R . . A 3
 C36P C 0.6039(5) 0.3420(5) 0.3099(3) 0.0310(19) Uani 1 1 d . . . A 3
 H36A H 0.562815 0.303140 0.294264 0.046 Uiso 1 1 calc GR . . A 3
 H36B H 0.648355 0.335926 0.295082 0.046 Uiso 1 1 calc GR . . A 3
 H36C H 0.581717 0.395025 0.302457 0.046 Uiso 1 1 calc GR . . A 3
 C1S C -0.0946(5) 0.5534(5) 0.3955(4) 0.037(2) Uani 1 1 d . . . B 3
 H1S H -0.069106 0.600276 0.411012 0.045 Uiso 1 1 calc R . . B 3
 C2S C -0.1686(6) 0.5548(5) 0.3655(4) 0.042(2) Uani 1 1 d . . . B 3
 H2S H -0.196028 0.603577 0.359752 0.050 Uiso 1 1 calc R . . B 3
 C3S C -0.2080(6) 0.4874(6) 0.3419(4) 0.043(2) Uani 1 1 d . . . B 3
 H3S H -0.262146 0.489316 0.321880 0.052 Uiso 1 1 calc R . . B 3
 C4S C -0.1650(6) 0.4160(5) 0.3486(3) 0.037(2) Uani 1 1 d . . . B 3
 H4S H -0.189643 0.370163 0.330971 0.044 Uiso 1 1 calc R . . B 3
 C5S C -0.0902(5) 0.4119(4) 0.3793(3) 0.0269(18) Uani 1 1 d . . . B 3
 H5S H -0.062355 0.363398 0.384137 0.032 Uiso 1 1 calc R . . B 3
 C6S C -0.0536(5) 0.4800(5) 0.4042(4) 0.037(2) Uani 1 1 d . . . B 3
 H6S H -0.001165 0.477422 0.427116 0.044 Uiso 1 1 calc R . . B 3
 S1S S -0.2630(2) 0.39214(19) 0.19968(15) 0.0743(9) Uani 1 1 d . . . C 3
 S2S S -0.2603(2) 0.57212(18) 0.20873(14) 0.0695(9) Uani 1 1 d . . . C 3
 C10S C -0.2615(6) 0.4828(6) 0.2041(4) 0.049(3) Uani 1 1 d . . . C 3
 C7S C 0.4726(13) 0.4848(8) 0.0413(7) 0.089(5) Uani 1 1 d . . . D 3
 H7S H 0.453120 0.475188 0.070288 0.107 Uiso 1 1 calc R . . D 3
 C8S C 0.5526(13) 0.4770(9) 0.0479(7) 0.102(6) Uani 1 1 d . . . D 3
 H8S H 0.587570 0.460585 0.080359 0.123 Uiso 1 1 calc R . . D 3
 C9S C 0.5809(11) 0.4938(8) 0.0056(8) 0.091(5) Uani 1 1 d . . . D 3
 H9S H 0.636049 0.490751 0.008927 0.109 Uiso 1 1 calc R . . D 3

loop_
  _atom_site_aniso_label
  _atom_site_aniso_U_11
  _atom_site_aniso_U_22
  _atom_site_aniso_U_33
  _atom_site_aniso_U_23
  _atom_site_aniso_U_13
  _atom_site_aniso_U_12
 Th1 0.0241(3) 0.0232(4) 0.0142(2) 0.00497(19) 0.00575(15) -0.0075(2)
 Th2 0.024(3) 0.025(3) 0.018(3) 0.004(3) 0.010(3) -0.010(3)
 Th3 0.026(3) 0.027(3) 0.017(3) 0.001(3) 0.005(3) -0.005(3)
 Th4 0.027(3) 0.027(3) 0.021(3) 0.001(3) -0.002(3) -0.006(3)
 Th5 0.0180(9) 0.0274(10) 0.0211(8) 0.0026(6) -0.0003(6) -0.0086(6)
 Th6 0.022(3) 0.026(3) 0.021(3) 0.003(3) 0.000(3) -0.004(3)
 Th7 0.027(3) 0.022(3) 0.016(3) 0.006(3) 0.003(3) -0.008(3)
 Dy1 0.0455(4) 0.0287(4) 0.0158(3) 0.0067(2) 0.0099(3) -0.0116(3)
 Dy2 0.042(4) 0.035(4) 0.018(4) 0.002(4) 0.009(3) -0.003(4)
 Dy3 0.025(4) 0.035(4) 0.033(4) -0.002(4) -0.001(4) -0.007(4)
 Dy4 0.0170(12) 0.0356(15) 0.0331(13) 0.0005(10) 0.0004(9) -0.0102(10)
 Dy5 0.027(4) 0.036(4) 0.029(4) -0.001(3) 0.002(3) -0.005(3)
 Dy6 0.041(3) 0.033(3) 0.021(3) 0.002(3) 0.006(3) -0.005(3)
 C1 0.067(3) 0.058(3) 0.028(3) 0.002(3) 0.013(3) -0.001(3)
 C2 0.065(3) 0.043(3) 0.027(3) 0.009(3) 0.005(3) 0.003(3)
 C3 0.076(3) 0.046(3) 0.045(3) 0.018(3) 0.011(3) -0.005(3)
 C4 0.075(3) 0.051(3) 0.049(3) 0.011(3) 0.022(3) -0.022(3)
 C5 0.065(3) 0.059(3) 0.044(3) 0.000(3) 0.035(3) -0.017(3)
 C6 0.059(3) 0.060(3) 0.034(3) -0.004(3) 0.034(3) -0.006(3)
 C7 0.057(3) 0.058(3) 0.039(3) -0.013(3) 0.035(3) 0.000(3)
 C8 0.063(3) 0.046(3) 0.033(3) -0.017(3) 0.029(3) 0.004(3)
 C9 0.066(3) 0.042(3) 0.025(3) -0.014(3) 0.013(3) 0.001(3)
 C10 0.065(3) 0.052(3) 0.019(3) -0.002(3) 0.007(3) 0.001(3)
 C11 0.055(3) 0.051(3) 0.022(3) -0.001(3) -0.001(3) 0.005(3)
 C12 0.060(3) 0.052(3) 0.029(3) 0.003(3) -0.002(3) 0.015(3)
 C13 0.048(3) 0.051(3) 0.038(3) 0.002(3) -0.002(3) 0.025(3)
 C14 0.063(3) 0.043(3) 0.046(3) 0.004(3) 0.002(3) 0.025(3)
 C15 0.071(3) 0.029(3) 0.040(3) 0.014(3) 0.010(3) 0.012(3)
 C16 0.073(3) 0.027(3) 0.049(3) 0.002(3) 0.010(3) 0.004(3)
 C17 0.066(3) 0.029(3) 0.050(3) -0.002(3) 0.011(3) -0.019(3)
 C18 0.070(3) 0.044(3) 0.046(3) 0.002(3) 0.020(3) -0.032(3)
 C19 0.053(3) 0.060(3) 0.052(3) -0.010(3) 0.028(3) -0.034(3)
 C20 0.052(3) 0.067(3) 0.050(3) -0.007(3) 0.037(3) -0.026(3)
 C21 0.039(3) 0.079(3) 0.053(3) -0.008(3) 0.032(3) -0.007(3)
 C22 0.046(3) 0.067(3) 0.052(3) -0.010(3) 0.033(3) 0.010(3)
 C23 0.054(3) 0.061(3) 0.057(3) -0.018(3) 0.021(3) 0.024(3)
 C24 0.061(3) 0.042(3) 0.045(3) -0.021(3) 0.022(3) 0.018(3)
 C25 0.071(3) 0.028(3) 0.044(3) -0.013(3) 0.019(3) 0.015(3)
 C26 0.068(3) 0.024(3) 0.043(3) -0.020(3) 0.019(3) -0.005(3)
 C27 0.063(3) 0.034(3) 0.033(3) -0.021(3) 0.008(3) -0.007(3)
 C28 0.062(3) 0.046(3) 0.041(3) -0.017(3) 0.000(3) -0.016(3)
 C29 0.051(3) 0.060(3) 0.038(3) -0.010(3) -0.005(3) -0.005(3)
 C30 0.033(3) 0.069(3) 0.045(3) -0.011(3) 0.003(3) -0.001(3)
 C31 0.034(3) 0.070(3) 0.049(3) -0.006(3) 0.001(3) 0.016(3)
 C32 0.030(3) 0.072(3) 0.054(3) -0.012(3) 0.012(3) 0.018(3)
 C33 0.044(3) 0.062(3) 0.057(3) -0.012(3) 0.017(3) 0.027(3)
 C34 0.057(3) 0.040(3) 0.046(3) -0.005(3) 0.009(3) 0.031(3)
 C35 0.067(3) 0.026(3) 0.043(3) -0.006(3) 0.013(3) 0.018(3)
 C36 0.053(3) 0.026(3) 0.037(3) -0.016(3) 0.014(3) 0.010(3)
 C37 0.049(3) 0.030(3) 0.037(3) -0.022(3) 0.012(3) -0.004(3)
 C38 0.052(3) 0.030(3) 0.045(3) -0.015(3) 0.012(3) -0.021(3)
 C39 0.042(3) 0.045(3) 0.045(3) -0.017(3) 0.007(3) -0.024(3)
 C40 0.039(3) 0.063(3) 0.055(3) -0.018(3) 0.013(3) -0.027(3)
 C41 0.032(3) 0.079(4) 0.058(3) -0.016(3) 0.007(3) -0.009(3)
 C42 0.036(3) 0.083(4) 0.061(3) -0.014(3) 0.014(3) 0.003(3)
 C43 0.037(3) 0.072(3) 0.056(3) -0.010(3) 0.010(3) 0.023(3)
 C44 0.054(3) 0.061(3) 0.061(3) -0.011(3) 0.014(3) 0.034(3)
 C45 0.068(3) 0.039(3) 0.050(3) -0.005(3) 0.010(3) 0.035(3)
 C46 0.083(3) 0.029(3) 0.052(3) -0.003(3) 0.015(3) 0.023(3)
 C47 0.092(4) 0.026(3) 0.055(3) 0.006(3) 0.012(3) 0.007(3)
 C48 0.083(3) 0.026(3) 0.058(3) 0.003(3) 0.016(3) -0.019(3)
 C49 0.073(3) 0.025(3) 0.052(3) -0.014(3) 0.018(3) -0.021(3)
 C50 0.061(3) 0.042(3) 0.045(3) -0.015(3) 0.012(3) -0.028(3)
 C51 0.050(3) 0.064(3) 0.054(3) -0.018(3) 0.015(3) -0.032(3)
 C52 0.037(3) 0.078(3) 0.057(3) -0.019(3) 0.010(3) -0.020(3)
 C53 0.036(3) 0.084(4) 0.059(3) -0.014(3) 0.018(3) -0.004(3)
 C54 0.043(3) 0.085(4) 0.054(3) -0.008(3) 0.034(3) -0.011(3)
 C55 0.050(3) 0.071(3) 0.052(3) -0.014(3) 0.041(3) 0.002(3)
 C56 0.049(3) 0.063(3) 0.055(3) -0.021(3) 0.026(3) 0.013(3)
 C57 0.052(3) 0.044(3) 0.044(3) -0.021(3) 0.024(3) 0.008(3)
 C58 0.064(3) 0.047(3) 0.035(3) -0.018(3) 0.031(3) 0.001(3)
 C59 0.067(3) 0.045(3) 0.030(3) -0.018(3) 0.011(3) 0.005(3)
 C60 0.054(3) 0.043(3) 0.035(3) -0.024(3) 0.004(3) 0.000(3)
 C61 0.050(3) 0.052(3) 0.042(3) -0.019(3) -0.005(3) -0.009(3)
 C62 0.049(3) 0.064(3) 0.040(3) -0.014(3) -0.006(3) 0.002(3)
 C63 0.033(3) 0.071(3) 0.047(3) -0.012(3) -0.003(3) 0.006(3)
 C64 0.046(3) 0.071(3) 0.052(3) -0.005(3) -0.002(3) 0.023(3)
 C65 0.063(3) 0.053(3) 0.042(3) 0.002(3) -0.006(3) 0.029(3)
 C66 0.079(3) 0.043(3) 0.050(3) 0.005(3) 0.000(3) 0.030(3)
 C67 0.087(4) 0.031(3) 0.044(3) 0.014(3) 0.009(3) 0.014(3)
 C68 0.094(4) 0.045(3) 0.044(3) 0.019(3) 0.011(3) -0.006(3)
 C69 0.089(4) 0.051(3) 0.050(3) 0.017(3) 0.025(3) -0.023(3)
 C70 0.084(4) 0.046(3) 0.054(3) 0.006(3) 0.022(3) -0.034(3)
 C71 0.063(3) 0.062(3) 0.053(3) -0.009(3) 0.029(3) -0.041(3)
 C72 0.058(3) 0.071(3) 0.051(3) -0.007(3) 0.037(3) -0.035(3)
 C73 0.073(3) 0.059(3) 0.041(3) 0.003(3) 0.037(3) -0.025(3)
 C74 0.072(3) 0.062(3) 0.031(3) -0.005(3) 0.036(3) -0.014(3)
 C75 0.063(3) 0.061(3) 0.040(3) -0.012(3) 0.040(3) -0.005(3)
 C76 0.081(3) 0.059(3) 0.027(3) 0.000(3) 0.013(3) -0.004(3)
 C77 0.073(3) 0.056(3) 0.027(3) -0.007(3) 0.007(3) 0.003(3)
 C78 0.060(3) 0.053(3) 0.025(3) -0.006(3) -0.004(3) 0.008(3)
 C79 0.074(3) 0.055(3) 0.034(3) 0.004(3) -0.005(3) 0.018(3)
 C80 0.083(4) 0.047(3) 0.029(3) 0.011(3) 0.005(3) 0.002(3)
 Ni1P 0.0069(5) 0.0148(5) 0.0133(5) -0.0023(4) 0.0048(4) -0.0023(4)
 N1P 0.007(3) 0.015(3) 0.014(3) 0.001(2) 0.002(2) 0.001(2)
 N2P 0.008(3) 0.019(3) 0.010(3) 0.000(2) 0.003(2) -0.002(2)
 N3P 0.007(3) 0.017(3) 0.015(3) -0.004(2) 0.002(2) -0.005(2)
 N4P 0.011(3) 0.016(3) 0.014(3) -0.004(2) 0.003(2) -0.005(2)
 C1P 0.012(3) 0.018(4) 0.017(4) -0.002(3) 0.002(3) 0.003(3)
 C2P 0.015(4) 0.018(4) 0.020(4) 0.002(3) 0.002(3) 0.003(3)
 C3P 0.013(3) 0.015(4) 0.016(4) 0.003(3) 0.001(3) -0.003(3)
 C4P 0.011(3) 0.018(4) 0.014(3) 0.001(3) 0.003(3) -0.003(3)
 C5P 0.020(4) 0.016(4) 0.015(4) 0.004(3) 0.006(3) -0.006(3)
 C6P 0.018(4) 0.020(4) 0.012(3) -0.001(3) 0.006(3) -0.001(3)
 C7P 0.013(4) 0.028(4) 0.010(3) -0.005(3) 0.005(3) -0.005(3)
 C8P 0.011(3) 0.019(4) 0.017(4) -0.004(3) 0.004(3) 0.000(3)
 C9P 0.017(4) 0.025(4) 0.016(4) -0.004(3) 0.007(3) -0.003(3)
 C10P 0.020(4) 0.022(4) 0.017(4) -0.007(3) 0.006(3) -0.001(3)
 C11P 0.011(3) 0.022(4) 0.016(4) -0.005(3) 0.005(3) -0.001(3)
 C12P 0.017(4) 0.012(4) 0.018(4) -0.005(3) 0.002(3) -0.005(3)
 C13P 0.011(3) 0.018(4) 0.017(4) -0.004(3) 0.006(3) -0.005(3)
 C14P 0.021(4) 0.019(4) 0.019(4) -0.004(3) 0.011(3) -0.010(3)
 C15P 0.015(4) 0.023(4) 0.016(4) -0.005(3) 0.005(3) -0.010(3)
 C16P 0.012(4) 0.024(4) 0.018(4) -0.001(3) 0.002(3) -0.006(3)
 C17P 0.010(3) 0.025(4) 0.018(4) -0.003(3) 0.009(3) 0.000(3)
 C18P 0.009(3) 0.022(4) 0.017(4) -0.003(3) 0.006(3) 0.001(3)
 C19P 0.011(3) 0.022(4) 0.022(4) 0.000(3) 0.005(3) 0.005(3)
 C20P 0.012(4) 0.026(4) 0.027(4) 0.000(3) 0.010(3) 0.004(3)
 C21P 0.024(4) 0.019(4) 0.049(5) 0.002(4) 0.024(4) 0.006(3)
 C22P 0.041(6) 0.027(5) 0.067(7) -0.017(5) 0.018(5) -0.003(4)
 C23P 0.027(4) 0.018(4) 0.032(4) 0.006(3) 0.016(4) -0.004(3)
 C24P 0.037(5) 0.023(5) 0.047(5) -0.004(4) 0.012(4) -0.009(4)
 C25P 0.024(4) 0.025(4) 0.030(4) 0.005(3) 0.017(3) -0.005(3)
 C26P 0.014(4) 0.075(7) 0.043(6) 0.005(5) 0.011(4) 0.005(4)
 C27P 0.020(4) 0.030(5) 0.031(4) -0.010(4) 0.012(3) 0.000(3)
 C28P 0.017(5) 0.079(8) 0.063(7) -0.016(6) 0.016(4) 0.004(5)
 C29P 0.027(4) 0.024(4) 0.035(5) -0.004(4) 0.016(4) -0.002(3)
 C30P 0.046(6) 0.037(6) 0.071(7) 0.003(5) 0.007(5) 0.006(5)
 C31P 0.024(4) 0.018(4) 0.037(5) -0.007(3) 0.017(4) -0.007(3)
 C32P 0.037(5) 0.022(4) 0.049(6) 0.006(4) 0.011(4) -0.001(4)
 C33P 0.022(4) 0.022(4) 0.033(4) -0.004(3) 0.015(3) -0.010(3)
 C34P 0.032(4) 0.029(5) 0.027(4) -0.003(3) 0.020(4) -0.008(4)
 C35P 0.018(4) 0.028(4) 0.036(5) 0.000(4) 0.014(3) 0.008(3)
 C36P 0.025(4) 0.044(5) 0.029(5) 0.001(4) 0.016(4) 0.005(4)
 C1S 0.027(5) 0.033(5) 0.059(6) -0.025(4) 0.024(4) -0.012(4)
 C2S 0.054(6) 0.019(5) 0.055(6) 0.002(4) 0.020(5) 0.012(4)
 C3S 0.041(6) 0.036(5) 0.042(6) -0.003(4) -0.003(4) 0.001(4)
 C4S 0.060(6) 0.012(4) 0.036(5) -0.002(4) 0.010(5) -0.009(4)
 C5S 0.032(5) 0.015(4) 0.044(5) 0.005(3) 0.027(4) 0.002(3)
 C6S 0.028(5) 0.038(5) 0.050(6) 0.000(4) 0.020(4) -0.001(4)
 S1S 0.096(3) 0.0445(17) 0.088(2) -0.0109(16) 0.035(2) -0.0145(16)
 S2S 0.086(2) 0.0446(17) 0.088(2) 0.0127(16) 0.0399(19) 0.0130(15)
 C10S 0.039(6) 0.051(7) 0.057(7) 0.004(5) 0.012(5) -0.002(5)
 C7S 0.139(16) 0.053(8) 0.106(13) 0.000(8) 0.085(13) -0.003(9)
 C8S 0.145(18) 0.074(11) 0.095(13) 0.010(9) 0.044(12) -0.002(11)
 C9S 0.114(13) 0.046(8) 0.138(15) -0.002(9) 0.075(13) -0.017(8)

_geom_special_details
;
 All esds (except the esd in the dihedral angle between two l.s. planes)
 are estimated using the full covariance matrix.  The cell esds are taken
 into account individually in the estimation of esds in distances, angles
 and torsion angles; correlations between esds in cell parameters are only
 used when they are defined by crystal symmetry.  An approximate (isotropic)
 treatment of cell esds is used for estimating esds involving l.s. planes.
;
loop_
  _geom_bond_atom_site_label_1
  _geom_bond_atom_site_label_2
  _geom_bond_distance
  _geom_bond_site_symmetry_2
  _geom_bond_publ_flag
 Th1 Th2 0.75(3) . ?
 Th1 Th3 1.60(3) . ?
 Th1 Th4 2.689(14) . ?
 Th1 Th6 2.431(18) . ?
 Th1 Th7 0.912(16) . ?
 Th1 Dy4 2.526(2) . ?
 Th1 C1 2.466(10) . ?
 Th1 C2 2.457(9) . ?
 Th1 C3 2.493(10) . ?
 Th1 C4 2.506(10) . ?
 Th1 C5 2.452(9) . ?
 Th1 C6 2.494(9) . ?
 Th2 Th3 0.87(3) . ?
 Th2 Th4 2.27(3) . ?
 Th2 Th6 2.54(3) . ?
 Th2 Th7 1.48(3) . ?
 Th2 C1 2.379(18) . ?
 Th2 C5 2.66(2) . ?
 Th2 C6 2.334(17) . ?
 Th2 C7 2.42(2) . ?
 Th2 C8 2.64(3) . ?
 Th2 C9 2.63(3) . ?
 Th2 C10 2.43(2) . ?
 Th3 Th4 1.86(3) . ?
 Th3 Th5 2.55(2) . ?
 Th3 Th7 2.20(3) . ?
 Th3 C6 2.69(3) . ?
 Th3 C7 2.33(2) . ?
 Th3 C8 2.11(2) . ?
 Th3 C9 2.19(2) . ?
 Th3 C10 2.47(2) . ?
 Th3 C24 2.48(3) . ?
 Th3 C27 2.62(3) . ?
 Th4 Th5 0.92(2) . ?
 Th4 Th6 1.80(3) . ?
 Th4 Th7 2.631(18) . ?
 Th4 C26 2.55(2) . ?
 Th4 C27 2.396(19) . ?
 Th4 C28 2.155(17) . ?
 Th4 C29 2.421(17) . ?
 Th4 C49 2.434(18) . ?
 Th4 C50 2.233(16) . ?
 Th4 C51 2.582(19) . ?
 Th5 Th6 1.163(19) . ?
 Th5 Th7 2.562(11) . ?
 Th5 C28 2.481(10) . ?
 Th5 C29 2.407(10) . ?
 Th5 C30 2.322(10) . ?
 Th5 C50 2.391(9) . ?
 Th5 C51 2.223(10) . ?
 Th5 C52 2.190(11) . ?
 Th5 C53 2.641(11) . ?
 Th6 Th7 1.77(2) . ?
 Th6 C13 2.39(2) . ?
 Th6 C29 2.59(2) . ?
 Th6 C30 2.29(2) . ?
 Th6 C31 2.13(2) . ?
 Th6 C32 2.34(2) . ?
 Th6 C52 2.52(2) . ?
 Th6 C53 2.57(2) . ?
 Th7 C2 2.422(14) . ?
 Th7 C3 2.392(14) . ?
 Th7 C12 2.435(14) . ?
 Th7 C13 2.635(17) . ?
 Th7 C14 2.574(18) . ?
 Th7 C15 2.383(15) . ?
 Dy1 Dy2 1.08(2) . ?
 Dy1 Dy3 2.72(2) . ?
 Dy1 Dy5 2.44(3) . ?
 Dy1 Dy6 1.08(2) . ?
 Dy1 C68 2.422(11) . ?
 Dy1 C69 2.420(10) . ?
 Dy1 C73 2.385(9) . ?
 Dy1 C74 2.440(9) . ?
 Dy1 C76 2.393(10) . ?
 Dy1 C77 2.801(10) . ?
 Dy1 C80 2.396(10) . ?
 Dy2 Dy3 2.28(3) . ?
 Dy2 Dy6 1.99(3) . ?
 Dy2 C55 2.64(2) . ?
 Dy2 C58 2.40(2) . ?
 Dy2 C59 2.57(2) . ?
 Dy2 C73 2.70(2) . ?
 Dy2 C74 2.30(2) . ?
 Dy2 C75 2.23(2) . ?
 Dy2 C76 2.50(2) . ?
 Dy2 C77 2.58(2) . ?
 Dy3 Dy4 0.94(3) . ?
 Dy3 Dy5 2.00(4) . ?
 Dy3 C37 2.59(3) . ?
 Dy3 C38 2.44(3) . ?
 Dy3 C39 2.27(2) . ?
 Dy3 C40 2.57(3) . ?
 Dy3 C60 2.50(3) . ?
 Dy3 C61 2.28(2) . ?
 Dy3 C62 2.55(2) . ?
 Dy4 Dy5 1.34(3) . ?
 Dy4 Dy6 2.62(2) . ?
 Dy4 C19 2.648(10) . ?
 Dy4 C39 2.479(9) . ?
 Dy4 C40 2.256(10) . ?
 Dy4 C41 2.260(10) . ?
 Dy4 C42 2.626(11) . ?
 Dy4 C61 2.641(10) . ?
 Dy4 C62 2.578(10) . ?
 Dy4 C63 2.433(10) . ?
 Dy5 Dy6 1.69(4) . ?
 Dy5 C41 2.67(3) . ?
 Dy5 C42 2.59(3) . ?
 Dy5 C43 2.25(3) . ?
 Dy5 C44 2.59(3) . ?
 Dy5 C63 2.45(3) . ?
 Dy5 C64 2.15(3) . ?
 Dy5 C65 2.34(3) . ?
 Dy5 C66 2.68(3) . ?
 Dy6 C47 2.70(2) . ?
 Dy6 C65 2.52(2) . ?
 Dy6 C66 2.42(3) . ?
 Dy6 C67 2.23(2) . ?
 Dy6 C68 2.29(2) . ?
 Dy6 C69 2.70(2) . ?
 Dy6 C79 2.45(2) . ?
 Dy6 C80 2.41(2) . ?
 C1 C2 1.478(15) . ?
 C1 C6 1.506(15) . ?
 C1 C10 1.375(15) . ?
 C2 C3 1.470(15) . ?
 C2 C12 1.404(15) . ?
 C3 C4 1.333(16) . ?
 C3 C15 1.474(16) . ?
 C4 C5 1.519(16) . ?
 C4 C18 1.478(15) . ?
 C5 C6 1.434(15) . ?
 C5 C20 1.437(16) . ?
 C6 C7 1.379(15) . ?
 C7 C8 1.462(15) . ?
 C7 C22 1.436(15) . ?
 C8 C9 1.407(14) . ?
 C8 C24 1.418(14) . ?
 C9 C10 1.471(14) . ?
 C9 C27 1.395(14) . ?
 C10 C11 1.451(15) . ?
 C11 C12 1.493(15) . ?
 C11 C29 1.402(16) . ?
 C12 C13 1.438(15) . ?
 C13 C14 1.447(15) . ?
 C13 C31 1.364(16) . ?
 C14 C15 1.408(16) . ?
 C14 C34 1.425(15) . ?
 C15 C16 1.542(14) . ?
 C16 C17 1.374(15) . ?
 C16 C35 1.347(15) . ?
 C17 C18 1.448(16) . ?
 C17 C38 1.421(14) . ?
 C18 C19 1.338(16) . ?
 C19 C20 1.417(15) . ?
 C19 C40 1.432(15) . ?
 C20 C21 1.407(16) . ?
 C21 C22 1.390(15) . ?
 C21 C42 1.469(16) . ?
 C22 C23 1.465(17) . ?
 C23 C24 1.449(16) . ?
 C23 C44 1.346(16) . ?
 C24 C25 1.400(15) . ?
 C25 C26 1.394(15) . ?
 C25 C46 1.457(14) . ?
 C26 C27 1.433(14) . ?
 C26 C49 1.462(14) . ?
 C27 C28 1.529(15) . ?
 C28 C29 1.354(15) . ?
 C28 C50 1.455(15) . ?
 C29 C30 1.396(15) . ?
 C30 C31 1.498(16) . ?
 C30 C52 1.427(16) . ?
 C31 C32 1.449(15) . ?
 C32 C33 1.485(15) . ?
 C32 C53 1.391(17) . ?
 C33 C34 1.409(16) . ?
 C33 C56 1.340(15) . ?
 C34 C35 1.526(12) . ?
 C35 C36 1.432(13) . ?
 C36 C37 1.395(13) . ?
 C36 C57 1.411(14) . ?
 C37 C38 1.438(13) . ?
 C37 C60 1.409(14) . ?
 C38 C39 1.426(15) . ?
 C39 C40 1.415(14) . ?
 C39 C61 1.459(15) . ?
 C40 C41 1.466(17) . ?
 C41 C42 1.382(16) . ?
 C41 C63 1.429(16) . ?
 C42 C43 1.412(17) . ?
 C43 C44 1.448(16) . ?
 C43 C64 1.427(16) . ?
 C44 C45 1.406(17) . ?
 C45 C46 1.491(16) . ?
 C45 C66 1.432(15) . ?
 C46 C47 1.353(16) . ?
 C47 C48 1.428(17) . ?
 C47 C67 1.485(15) . ?
 C48 C49 1.435(15) . ?
 C48 C70 1.426(17) . ?
 C49 C50 1.437(16) . ?
 C50 C51 1.423(15) . ?
 C51 C52 1.490(17) . ?
 C51 C71 1.484(16) . ?
 C52 C53 1.411(16) . ?
 C53 C54 1.453(16) . ?
 C54 C55 1.388(16) . ?
 C54 C72 1.449(17) . ?
 C55 C56 1.486(16) . ?
 C55 C75 1.399(16) . ?
 C56 C57 1.403(15) . ?
 C57 C58 1.456(15) . ?
 C58 C59 1.373(14) . ?
 C58 C75 1.472(15) . ?
 C59 C60 1.366(15) . ?
 C59 C77 1.467(15) . ?
 C60 C61 1.517(15) . ?
 C61 C62 1.325(15) . ?
 C62 C63 1.379(15) . ?
 C62 C78 1.434(17) . ?
 C63 C64 1.481(16) . ?
 C64 C65 1.395(17) . ?
 C65 C66 1.416(16) . ?
 C65 C79 1.413(16) . ?
 C66 C67 1.442(17) . ?
 C67 C68 1.470(17) . ?
 C68 C69 1.333(17) . ?
 C68 C80 1.433(16) . ?
 C69 C70 1.513(16) . ?
 C69 C73 1.507(17) . ?
 C70 C71 1.336(17) . ?
 C71 C72 1.452(15) . ?
 C72 C73 1.457(16) . ?
 C73 C74 1.425(15) . ?
 C74 C75 1.362(15) . ?
 C74 C76 1.538(17) . ?
 C76 C77 1.372(16) . ?
 C76 C80 1.498(16) . ?
 C77 C78 1.423(16) . ?
 C78 C79 1.459(15) . ?
 C79 C80 1.452(17) . ?
 Ni1P N1P 1.960(6) . ?
 Ni1P N2P 1.956(6) . ?
 Ni1P N3P 1.959(6) . ?
 Ni1P N4P 1.956(6) . ?
 N1P C1P 1.370(9) . ?
 N1P C18P 1.388(8) . ?
 N2P C3P 1.382(9) . ?
 N2P C6P 1.394(9) . ?
 N3P C8P 1.390(9) . ?
 N3P C11P 1.373(9) . ?
 N4P C13P 1.379(9) . ?
 N4P C16P 1.388(9) . ?
 C1P C2P 1.375(10) . ?
 C1P C20P 1.452(10) . ?
 C2P C3P 1.372(10) . ?
 C3P C4P 1.454(9) . ?
 C4P C5P 1.357(10) . ?
 C4P C23P 1.487(10) . ?
 C5P C6P 1.435(10) . ?
 C5P C25P 1.508(10) . ?
 C6P C7P 1.366(10) . ?
 C7P C8P 1.375(10) . ?
 C8P C9P 1.446(10) . ?
 C9P C10P 1.356(10) . ?
 C9P C27P 1.507(10) . ?
 C10P C11P 1.453(10) . ?
 C10P C29P 1.495(11) . ?
 C11P C12P 1.375(10) . ?
 C12P C13P 1.380(10) . ?
 C13P C14P 1.460(9) . ?
 C14P C15P 1.354(10) . ?
 C14P C31P 1.496(10) . ?
 C15P C16P 1.445(10) . ?
 C15P C33P 1.496(10) . ?
 C16P C17P 1.357(10) . ?
 C17P C18P 1.364(10) . ?
 C18P C19P 1.445(10) . ?
 C19P C20P 1.360(11) . ?
 C19P C35P 1.505(10) . ?
 C20P C21P 1.511(11) . ?
 C21P C22P 1.503(13) . ?
 C23P C24P 1.540(12) . ?
 C25P C26P 1.508(11) . ?
 C27P C28P 1.530(12) . ?
 C29P C30P 1.535(13) . ?
 C31P C32P 1.515(12) . ?
 C33P C34P 1.540(11) . ?
 C35P C36P 1.539(11) . ?
 C1S C2S 1.318(13) . ?
 C1S C6S 1.427(13) . ?
 C2S C3S 1.394(13) . ?
 C3S C4S 1.415(13) . ?
 C4S C5S 1.337(12) . ?
 C5S C6S 1.398(12) . ?
 S1S C10S 1.546(11) . ?
 S2S C10S 1.525(11) . ?
 C7S C8S 1.37(2) . ?
 C7S C9S 1.38(2) 3_665 ?
 C8S C9S 1.39(2) . ?

loop_
  _geom_angle_atom_site_label_1
  _geom_angle_atom_site_label_2
  _geom_angle_atom_site_label_3
  _geom_angle
  _geom_angle_site_symmetry_1
  _geom_angle_site_symmetry_3
  _geom_angle_publ_flag
 Th2 Th1 Th3 9.9(13) . . ?
 Th2 Th1 Th4 49.5(12) . . ?
 Th2 Th1 Th6 89.6(12) . . ?
 Th2 Th1 Th7 124.7(13) . . ?
 Th2 Th1 Dy4 95.6(11) . . ?
 Th2 Th1 C1 74.6(11) . . ?
 Th2 Th1 C2 105.4(12) . . ?
 Th2 Th1 C3 136.6(11) . . ?
 Th2 Th1 C4 132.7(11) . . ?
 Th2 Th1 C5 98.1(11) . . ?
 Th2 Th1 C6 69.2(11) . . ?
 Th3 Th1 Th4 42.6(9) . . ?
 Th3 Th1 Th6 83.3(9) . . ?
 Th3 Th1 Dy4 88.8(8) . . ?
 Th3 Th1 C1 83.8(8) . . ?
 Th3 Th1 C2 113.1(8) . . ?
 Th3 Th1 C3 145.8(8) . . ?
 Th3 Th1 C4 141.5(8) . . ?
 Th3 Th1 C5 106.2(8) . . ?
 Th3 Th1 C6 78.6(8) . . ?
 Th6 Th1 Th4 40.8(6) . . ?
 Th6 Th1 Dy4 97.1(4) . . ?
 Th6 Th1 C1 108.5(5) . . ?
 Th6 Th1 C2 92.6(5) . . ?
 Th6 Th1 C3 104.1(5) . . ?
 Th6 Th1 C4 131.7(5) . . ?
 Th6 Th1 C5 162.1(5) . . ?
 Th6 Th1 C6 140.7(5) . . ?
 Th7 Th1 Th3 119.1(11) . . ?
 Th7 Th1 Th4 76.6(8) . . ?
 Th7 Th1 Th6 35.8(8) . . ?
 Th7 Th1 Dy4 98.9(7) . . ?
 Th7 Th1 C1 108.0(7) . . ?
 Th7 Th1 C2 77.1(7) . . ?
 Th7 Th1 C3 73.1(7) . . ?
 Th7 Th1 C4 96.7(7) . . ?
 Th7 Th1 C5 131.6(7) . . ?
 Th7 Th1 C6 140.9(7) . . ?
 Dy4 Th1 Th4 92.7(3) . . ?
 C1 Th1 Th4 99.6(4) . . ?
 C1 Th1 Dy4 152.3(3) . . ?
 C1 Th1 C3 62.0(4) . . ?
 C1 Th1 C4 71.1(4) . . ?
 C1 Th1 C6 35.4(4) . . ?
 C2 Th1 Th4 108.1(4) . . ?
 C2 Th1 Dy4 156.9(3) . . ?
 C2 Th1 C1 34.9(4) . . ?
 C2 Th1 C3 34.5(3) . . ?
 C2 Th1 C4 58.8(4) . . ?
 C2 Th1 C6 63.8(4) . . ?
 C3 Th1 Th4 136.2(4) . . ?
 C3 Th1 Dy4 122.4(3) . . ?
 C3 Th1 C4 30.9(4) . . ?
 C3 Th1 C6 74.8(4) . . ?
 C4 Th1 Th4 166.6(4) . . ?
 C4 Th1 Dy4 99.8(3) . . ?
 C5 Th1 Th4 146.8(5) . . ?
 C5 Th1 Dy4 98.2(3) . . ?
 C5 Th1 C1 58.9(4) . . ?
 C5 Th1 C2 69.8(4) . . ?
 C5 Th1 C3 59.5(4) . . ?
 C5 Th1 C4 35.7(4) . . ?
 C5 Th1 C6 33.7(3) . . ?
 C6 Th1 Th4 114.2(5) . . ?
 C6 Th1 Dy4 117.0(3) . . ?
 C6 Th1 C4 63.9(4) . . ?
 Th1 Th2 Th3 162(3) . . ?
 Th1 Th2 Th4 115.8(16) . . ?
 Th1 Th2 Th6 73.1(13) . . ?
 Th1 Th2 Th7 30.5(11) . . ?
 Th1 Th2 C1 87.6(15) . . ?
 Th1 Th2 C5 65.6(12) . . ?
 Th1 Th2 C6 93.3(15) . . ?
 Th1 Th2 C7 121.8(15) . . ?
 Th1 Th2 C8 152.8(14) . . ?
 Th1 Th2 C9 144.3(15) . . ?
 Th1 Th2 C10 110.9(16) . . ?
 Th3 Th2 Th4 51.3(17) . . ?
 Th3 Th2 Th6 94.7(18) . . ?
 Th3 Th2 Th7 137(2) . . ?
 Th3 Th2 C1 110(2) . . ?
 Th3 Th2 C5 129(2) . . ?
 Th3 Th2 C6 104(2) . . ?
 Th3 Th2 C7 74(2) . . ?
 Th3 Th2 C8 45.2(19) . . ?
 Th3 Th2 C9 50.5(19) . . ?
 Th3 Th2 C10 83(2) . . ?
 Th4 Th2 Th6 43.5(7) . . ?
 Th4 Th2 C1 115.8(9) . . ?
 Th4 Th2 C5 172.7(8) . . ?
 Th4 Th2 C6 141.8(14) . . ?
 Th4 Th2 C7 122.1(16) . . ?
 Th4 Th2 C8 89.1(12) . . ?
 Th4 Th2 C9 72.1(9) . . ?
 Th4 Th2 C10 83.9(8) . . ?
 Th6 Th2 C5 135.8(15) . . ?
 Th6 Th2 C8 128.5(11) . . ?
 Th6 Th2 C9 101.8(8) . . ?
 Th7 Th2 Th4 86.4(9) . . ?
 Th7 Th2 Th6 43.0(7) . . ?
 Th7 Th2 C1 93.7(12) . . ?
 Th7 Th2 C5 93.8(15) . . ?
 Th7 Th2 C6 115.3(15) . . ?
 Th7 Th2 C7 148.4(15) . . ?
 Th7 Th2 C8 160.1(10) . . ?
 Th7 Th2 C9 130.1(10) . . ?
 Th7 Th2 C10 101.7(10) . . ?
 C1 Th2 Th6 107.7(8) . . ?
 C1 Th2 C5 56.9(5) . . ?
 C1 Th2 C7 63.0(6) . . ?
 C1 Th2 C8 70.9(7) . . ?
 C1 Th2 C9 59.7(6) . . ?
 C1 Th2 C10 33.2(4) . . ?
 C6 Th2 Th6 144.1(10) . . ?
 C6 Th2 C1 37.3(4) . . ?
 C6 Th2 C5 32.5(4) . . ?
 C6 Th2 C7 33.7(4) . . ?
 C6 Th2 C8 59.5(7) . . ?
 C6 Th2 C9 70.0(7) . . ?
 C6 Th2 C10 61.9(5) . . ?
 C7 Th2 Th6 160.0(13) . . ?
 C7 Th2 C5 56.1(5) . . ?
 C7 Th2 C8 33.3(5) . . ?
 C7 Th2 C9 58.2(7) . . ?
 C7 Th2 C10 71.1(7) . . ?
 C8 Th2 C5 88.2(6) . . ?
 C9 Th2 C5 102.5(7) . . ?
 C9 Th2 C8 31.0(5) . . ?
 C10 Th2 Th6 91.5(7) . . ?
 C10 Th2 C5 88.9(6) . . ?
 C10 Th2 C8 58.5(7) . . ?
 C10 Th2 C9 33.5(5) . . ?
 Th1 Th3 Th4 101.7(13) . . ?
 Th1 Th3 Th5 86.0(10) . . ?
 Th1 Th3 Th7 21.3(5) . . ?
 Th1 Th3 C6 65.6(9) . . ?
 Th1 Th3 C7 92.6(11) . . ?
 Th1 Th3 C8 126.3(13) . . ?
 Th1 Th3 C9 118.9(13) . . ?
 Th1 Th3 C10 83.4(10) . . ?
 Th1 Th3 C24 149.0(13) . . ?
 Th1 Th3 C27 133.5(12) . . ?
 Th2 Th3 Th1 8.6(13) . . ?
 Th2 Th3 Th4 107(2) . . ?
 Th2 Th3 Th5 91.9(19) . . ?
 Th2 Th3 Th7 27.3(15) . . ?
 Th2 Th3 C6 57.3(18) . . ?
 Th2 Th3 C7 85(2) . . ?
 Th2 Th3 C8 118(2) . . ?
 Th2 Th3 C9 112(2) . . ?
 Th2 Th3 C10 76.9(19) . . ?
 Th2 Th3 C24 143(2) . . ?
 Th2 Th3 C27 130(2) . . ?
 Th4 Th3 Th5 15.9(6) . . ?
 Th4 Th3 Th7 80.5(11) . . ?
 Th4 Th3 C6 146.2(13) . . ?
 Th4 Th3 C7 157.2(14) . . ?
 Th4 Th3 C8 120.6(14) . . ?
 Th4 Th3 C9 91.3(11) . . ?
 Th4 Th3 C10 92.1(10) . . ?
 Th4 Th3 C24 109.2(14) . . ?
 Th4 Th3 C27 61.9(9) . . ?
 Th5 Th3 C6 138.6(11) . . ?
 Th5 Th3 C27 74.7(7) . . ?
 Th7 Th3 Th5 64.8(7) . . ?
 Th7 Th3 C6 82.9(10) . . ?
 Th7 Th3 C7 112.3(12) . . ?
 Th7 Th3 C10 82.6(9) . . ?
 Th7 Th3 C24 170.3(12) . . ?
 Th7 Th3 C27 120.1(10) . . ?
 C7 Th3 Th5 164.3(10) . . ?
 C7 Th3 C6 30.9(5) . . ?
 C7 Th3 C10 71.8(7) . . ?
 C7 Th3 C24 58.8(7) . . ?
 C7 Th3 C27 95.3(8) . . ?
 C8 Th3 Th5 134.5(12) . . ?
 C8 Th3 Th7 140.5(13) . . ?
 C8 Th3 C6 60.9(7) . . ?
 C8 Th3 C7 38.1(5) . . ?
 C8 Th3 C9 38.1(5) . . ?
 C8 Th3 C10 65.0(7) . . ?
 C8 Th3 C24 34.8(5) . . ?
 C8 Th3 C27 59.9(7) . . ?
 C9 Th3 Th5 101.0(9) . . ?
 C9 Th3 Th7 118.1(11) . . ?
 C9 Th3 C6 71.0(7) . . ?
 C9 Th3 C7 66.1(7) . . ?
 C9 Th3 C10 36.2(5) . . ?
 C9 Th3 C24 63.4(8) . . ?
 C9 Th3 C27 32.1(5) . . ?
 C10 Th3 Th5 92.5(8) . . ?
 C10 Th3 C6 56.5(6) . . ?
 C10 Th3 C24 97.2(9) . . ?
 C10 Th3 C27 56.4(6) . . ?
 C24 Th3 Th5 124.8(11) . . ?
 C24 Th3 C6 88.9(8) . . ?
 C24 Th3 C27 66.8(7) . . ?
 C27 Th3 C6 102.9(8) . . ?
 Th2 Th4 Th7 34.1(9) . . ?
 Th2 Th4 C26 101.8(11) . . ?
 Th2 Th4 C27 88.2(9) . . ?
 Th2 Th4 C29 96.2(7) . . ?
 Th2 Th4 C49 135.2(13) . . ?
 Th2 Th4 C51 163.2(11) . . ?
 Th3 Th4 Th2 21.4(8) . . ?
 Th3 Th4 Th7 55.4(10) . . ?
 Th3 Th4 C26 81.7(11) . . ?
 Th3 Th4 C27 75.0(10) . . ?
 Th3 Th4 C28 108.2(11) . . ?
 Th3 Th4 C29 103.7(10) . . ?
 Th3 Th4 C49 114.1(13) . . ?
 Th3 Th4 C50 137.7(13) . . ?
 Th3 Th4 C51 171.0(12) . . ?
 Th5 Th4 Th2 109.6(14) . . ?
 Th5 Th4 Th3 130.4(15) . . ?
 Th5 Th4 Th6 34.2(9) . . ?
 Th5 Th4 Th7 75.6(10) . . ?
 Th5 Th4 C26 147.5(12) . . ?
 Th5 Th4 C27 137.9(12) . . ?
 Th5 Th4 C28 99.8(11) . . ?
 Th5 Th4 C29 78.2(10) . . ?
 Th5 Th4 C49 115.3(11) . . ?
 Th5 Th4 C50 88.4(11) . . ?
 Th5 Th4 C51 57.2(9) . . ?
 Th6 Th4 Th2 76.2(11) . . ?
 Th6 Th4 Th3 97.6(12) . . ?
 Th6 Th4 Th7 42.2(7) . . ?
 Th6 Th4 C26 164.3(9) . . ?
 Th6 Th4 C27 131.1(9) . . ?
 Th6 Th4 C28 106.6(10) . . ?
 Th6 Th4 C29 74.2(8) . . ?
 Th6 Th4 C49 147.9(11) . . ?
 Th6 Th4 C50 115.0(11) . . ?
 Th6 Th4 C51 88.9(10) . . ?
 C26 Th4 Th7 134.9(8) . . ?
 C26 Th4 C51 90.4(6) . . ?
 C27 Th4 Th7 112.4(7) . . ?
 C27 Th4 C26 33.5(4) . . ?
 C27 Th4 C29 61.7(5) . . ?
 C27 Th4 C49 58.3(5) . . ?
 C27 Th4 C51 96.0(6) . . ?
 C28 Th4 Th2 112.9(9) . . ?
 C28 Th4 Th7 117.7(7) . . ?
 C28 Th4 C26 59.3(6) . . ?
 C28 Th4 C27 38.8(5) . . ?
 C28 Th4 C29 33.8(4) . . ?
 C28 Th4 C49 59.9(5) . . ?
 C28 Th4 C50 38.7(5) . . ?
 C28 Th4 C51 63.6(5) . . ?
 C29 Th4 Th7 87.1(6) . . ?
 C29 Th4 C26 90.7(6) . . ?
 C29 Th4 C49 92.7(6) . . ?
 C29 Th4 C51 71.9(6) . . ?
 C49 Th4 Th7 168.9(10) . . ?
 C49 Th4 C26 34.0(4) . . ?
 C49 Th4 C51 59.1(5) . . ?
 C50 Th4 Th2 150.3(10) . . ?
 C50 Th4 Th7 149.2(8) . . ?
 C50 Th4 C26 59.5(5) . . ?
 C50 Th4 C27 63.4(5) . . ?
 C50 Th4 C29 63.6(5) . . ?
 C50 Th4 C49 35.5(4) . . ?
 C50 Th4 C51 33.4(4) . . ?
 C51 Th4 Th7 130.9(9) . . ?
 Th3 Th5 Th2 18.6(6) . . ?
 Th3 Th5 Th7 50.9(7) . . ?
 Th3 Th5 C53 160.8(7) . . ?
 Th4 Th5 Th2 51.9(11) . . ?
 Th4 Th5 Th3 33.7(11) . . ?
 Th4 Th5 Th6 119.4(13) . . ?
 Th4 Th5 Th7 84.1(9) . . ?
 Th4 Th5 C28 58.9(9) . . ?
 Th4 Th5 C29 79.9(9) . . ?
 Th4 Th5 C30 113.7(9) . . ?
 Th4 Th5 C50 69.0(9) . . ?
 Th4 Th5 C51 102.5(9) . . ?
 Th4 Th5 C52 130.7(9) . . ?
 Th4 Th5 C53 162.4(9) . . ?
 Th6 Th5 Th2 68.7(12) . . ?
 Th6 Th5 Th3 87.3(11) . . ?
 Th6 Th5 Th7 36.8(10) . . ?
 Th6 Th5 C28 116.8(9) . . ?
 Th6 Th5 C29 85.7(9) . . ?
 Th6 Th5 C30 74.0(9) . . ?
 Th6 Th5 C50 145.1(9) . . ?
 Th6 Th5 C51 131.6(10) . . ?
 Th6 Th5 C52 92.5(9) . . ?
 Th6 Th5 C53 73.6(10) . . ?
 Th7 Th5 Th2 32.3(8) . . ?
 Th7 Th5 C53 110.3(5) . . ?
 C28 Th5 Th2 90.2(6) . . ?
 C28 Th5 Th3 80.6(6) . . ?
 C28 Th5 Th7 108.9(4) . . ?
 C28 Th5 C53 105.7(4) . . ?
 C29 Th5 Th2 85.7(4) . . ?
 C29 Th5 Th3 86.0(6) . . ?
 C29 Th5 Th7 89.0(4) . . ?
 C29 Th5 C28 32.1(4) . . ?
 C29 Th5 C53 90.2(4) . . ?
 C30 Th5 Th2 110.2(5) . . ?
 C30 Th5 Th3 116.9(6) . . ?
 C30 Th5 Th7 97.3(4) . . ?
 C30 Th5 C28 58.4(4) . . ?
 C30 Th5 C29 34.3(4) . . ?
 C30 Th5 C50 72.0(4) . . ?
 C30 Th5 C53 56.1(4) . . ?
 C50 Th5 Th2 116.7(7) . . ?
 C50 Th5 Th3 101.1(7) . . ?
 C50 Th5 Th7 142.5(4) . . ?
 C50 Th5 C28 34.7(4) . . ?
 C50 Th5 C29 61.6(4) . . ?
 C50 Th5 C53 93.6(4) . . ?
 C51 Th5 Th2 152.3(7) . . ?
 C51 Th5 Th3 135.9(7) . . ?
 C51 Th5 Th7 164.6(4) . . ?
 C51 Th5 C28 64.6(4) . . ?
 C51 Th5 C29 78.7(4) . . ?
 C51 Th5 C30 67.4(4) . . ?
 C51 Th5 C50 35.7(4) . . ?
 C51 Th5 C53 61.1(4) . . ?
 C52 Th5 Th2 146.9(5) . . ?
 C52 Th5 Th3 151.2(6) . . ?
 C52 Th5 Th7 126.5(5) . . ?
 C52 Th5 C28 73.8(4) . . ?
 C52 Th5 C29 65.2(4) . . ?
 C52 Th5 C30 36.7(4) . . ?
 C52 Th5 C50 64.2(4) . . ?
 C52 Th5 C51 39.5(4) . . ?
 C52 Th5 C53 32.3(4) . . ?
 C53 Th5 Th2 142.3(8) . . ?
 Th1 Th6 Th2 17.3(8) . . ?
 Th1 Th6 C29 96.6(7) . . ?
 Th1 Th6 C52 152.6(9) . . ?
 Th1 Th6 C53 175.3(9) . . ?
 Th2 Th6 C29 85.8(8) . . ?
 Th2 Th6 C53 166.6(12) . . ?
 Th4 Th6 Th1 77.3(8) . . ?
 Th4 Th6 Th2 60.3(11) . . ?
 Th4 Th6 C13 129.5(10) . . ?
 Th4 Th6 C29 63.9(7) . . ?
 Th4 Th6 C30 86.2(9) . . ?
 Th4 Th6 C31 124.8(11) . . ?
 Th4 Th6 C32 136.4(11) . . ?
 Th4 Th6 C52 81.4(9) . . ?
 Th4 Th6 C53 106.3(10) . . ?
 Th5 Th6 Th1 102.6(11) . . ?
 Th5 Th6 Th2 86.1(13) . . ?
 Th5 Th6 Th4 26.4(7) . . ?
 Th5 Th6 Th7 120.0(14) . . ?
 Th5 Th6 C13 137.4(12) . . ?
 Th5 Th6 C29 67.8(9) . . ?
 Th5 Th6 C30 76.8(9) . . ?
 Th5 Th6 C31 115.0(12) . . ?
 Th5 Th6 C32 112.2(12) . . ?
 Th5 Th6 C52 60.1(8) . . ?
 Th5 Th6 C53 80.6(10) . . ?
 Th7 Th6 Th1 17.5(5) . . ?
 Th7 Th6 Th2 34.6(9) . . ?
 Th7 Th6 Th4 94.8(11) . . ?
 Th7 Th6 C13 76.8(8) . . ?
 Th7 Th6 C29 104.3(9) . . ?
 Th7 Th6 C30 128.4(10) . . ?
 Th7 Th6 C31 111.3(10) . . ?
 Th7 Th6 C32 127.7(11) . . ?
 Th7 Th6 C52 161.9(10) . . ?
 Th7 Th6 C53 158.7(12) . . ?
 C13 Th6 Th1 88.5(7) . . ?
 C13 Th6 Th2 97.5(9) . . ?
 C13 Th6 C29 70.2(6) . . ?
 C13 Th6 C52 91.9(7) . . ?
 C13 Th6 C53 91.4(7) . . ?
 C30 Th6 Th1 126.4(8) . . ?
 C30 Th6 Th2 117.9(9) . . ?
 C30 Th6 C13 64.0(6) . . ?
 C30 Th6 C29 32.5(4) . . ?
 C30 Th6 C32 61.3(6) . . ?
 C30 Th6 C52 34.0(5) . . ?
 C30 Th6 C53 57.5(6) . . ?
 C31 Th6 Th1 122.2(9) . . ?
 C31 Th6 Th2 127.6(9) . . ?
 C31 Th6 C13 34.5(5) . . ?
 C31 Th6 C29 62.9(6) . . ?
 C31 Th6 C30 39.4(5) . . ?
 C31 Th6 C32 37.5(5) . . ?
 C31 Th6 C52 58.8(6) . . ?
 C31 Th6 C53 58.5(6) . . ?
 C32 Th6 Th1 144.9(9) . . ?
 C32 Th6 Th2 159.7(11) . . ?
 C32 Th6 C13 63.2(6) . . ?
 C32 Th6 C29 92.9(7) . . ?
 C32 Th6 C52 55.2(6) . . ?
 C32 Th6 C53 32.5(5) . . ?
 C52 Th6 Th2 136.8(11) . . ?
 C52 Th6 C29 58.1(5) . . ?
 C52 Th6 C53 32.2(4) . . ?
 C53 Th6 C29 87.8(6) . . ?
 Th1 Th7 Th2 24.8(9) . . ?
 Th1 Th7 Th3 39.6(8) . . ?
 Th1 Th7 Th4 83.7(9) . . ?
 Th1 Th7 Th5 103.7(8) . . ?
 Th1 Th7 Th6 126.7(12) . . ?
 Th1 Th7 C2 81.4(8) . . ?
 Th1 Th7 C3 85.5(8) . . ?
 Th1 Th7 C12 105.3(9) . . ?
 Th1 Th7 C13 137.9(9) . . ?
 Th1 Th7 C14 148.2(9) . . ?
 Th1 Th7 C15 119.2(9) . . ?
 Th2 Th7 Th3 15.6(8) . . ?
 Th2 Th7 Th4 59.5(10) . . ?
 Th2 Th7 Th5 79.8(9) . . ?
 Th2 Th7 Th6 102.4(12) . . ?
 Th2 Th7 C2 86.3(9) . . ?
 Th2 Th7 C3 103.2(10) . . ?
 Th2 Th7 C12 98.2(8) . . ?
 Th2 Th7 C13 126.6(9) . . ?
 Th2 Th7 C14 154.6(9) . . ?
 Th2 Th7 C15 139.1(11) . . ?
 Th3 Th7 Th4 44.1(8) . . ?
 Th3 Th7 Th5 64.3(7) . . ?
 Th3 Th7 C2 95.4(8) . . ?
 Th3 Th7 C3 117.5(9) . . ?
 Th3 Th7 C12 99.0(7) . . ?
 Th3 Th7 C13 121.7(8) . . ?
 Th3 Th7 C14 153.8(8) . . ?
 Th3 Th7 C15 153.2(9) . . ?
 Th4 Th7 C13 92.5(6) . . ?
 Th5 Th7 Th4 20.3(4) . . ?
 Th5 Th7 C13 80.1(5) . . ?
 Th5 Th7 C14 102.0(6) . . ?
 Th6 Th7 Th3 87.1(10) . . ?
 Th6 Th7 Th4 43.0(8) . . ?
 Th6 Th7 Th5 23.1(6) . . ?
 Th6 Th7 C2 113.8(8) . . ?
 Th6 Th7 C3 137.0(10) . . ?
 Th6 Th7 C12 80.6(8) . . ?
 Th6 Th7 C13 62.2(8) . . ?
 Th6 Th7 C14 79.4(9) . . ?
 Th6 Th7 C15 112.0(10) . . ?
 C2 Th7 Th4 111.0(6) . . ?
 C2 Th7 Th5 117.2(5) . . ?
 C2 Th7 C12 33.6(4) . . ?
 C2 Th7 C13 61.0(4) . . ?
 C2 Th7 C14 70.2(5) . . ?
 C3 Th7 Th4 146.3(7) . . ?
 C3 Th7 Th5 150.6(6) . . ?
 C3 Th7 C2 35.6(4) . . ?
 C3 Th7 C12 62.0(5) . . ?
 C3 Th7 C13 74.8(5) . . ?
 C3 Th7 C14 63.1(5) . . ?
 C12 Th7 Th4 90.4(5) . . ?
 C12 Th7 Th5 88.5(5) . . ?
 C12 Th7 C13 32.7(4) . . ?
 C12 Th7 C14 56.8(5) . . ?
 C14 Th7 Th4 119.3(7) . . ?
 C14 Th7 C13 32.2(4) . . ?
 C15 Th7 Th4 151.0(8) . . ?
 C15 Th7 Th5 134.7(7) . . ?
 C15 Th7 C2 60.2(4) . . ?
 C15 Th7 C3 36.0(4) . . ?
 C15 Th7 C12 67.5(5) . . ?
 C15 Th7 C13 58.7(5) . . ?
 C15 Th7 C14 32.7(4) . . ?
 Th5 Dy1 Dy3 88.8(5) . . ?
 Th5 Dy1 C77 149.2(2) . . ?
 Dy2 Dy1 Th5 82.5(10) . . ?
 Dy2 Dy1 Dy3 55.0(12) . . ?
 Dy2 Dy1 Dy5 99.9(13) . . ?
 Dy2 Dy1 Dy6 135.3(15) . . ?
 Dy2 Dy1 C68 146.2(10) . . ?
 Dy2 Dy1 C69 131.3(11) . . ?
 Dy2 Dy1 C73 94.8(10) . . ?
 Dy2 Dy1 C74 69.9(10) . . ?
 Dy2 Dy1 C76 83.1(10) . . ?
 Dy2 Dy1 C77 66.9(10) . . ?
 Dy2 Dy1 C80 117.8(10) . . ?
 Dy3 Dy1 C77 71.6(6) . . ?
 Dy5 Dy1 Th5 92.8(7) . . ?
 Dy5 Dy1 Dy3 45.0(10) . . ?
 Dy5 Dy1 C77 89.7(7) . . ?
 Dy6 Dy1 Th5 95.1(10) . . ?
 Dy6 Dy1 Dy3 80.4(13) . . ?
 Dy6 Dy1 Dy5 35.4(13) . . ?
 Dy6 Dy1 C68 69.8(11) . . ?
 Dy6 Dy1 C69 93.1(11) . . ?
 Dy6 Dy1 C73 129.5(11) . . ?
 Dy6 Dy1 C74 143.8(11) . . ?
 Dy6 Dy1 C76 110.7(11) . . ?
 Dy6 Dy1 C77 104.4(11) . . ?
 Dy6 Dy1 C80 77.7(11) . . ?
 C68 Dy1 Th5 122.7(3) . . ?
 C68 Dy1 Dy3 137.4(6) . . ?
 C68 Dy1 Dy5 100.8(8) . . ?
 C68 Dy1 C74 78.0(4) . . ?
 C68 Dy1 C77 86.7(4) . . ?
 C69 Dy1 Th5 100.4(3) . . ?
 C69 Dy1 Dy3 169.2(6) . . ?
 C69 Dy1 Dy5 128.1(8) . . ?
 C69 Dy1 C68 32.0(4) . . ?
 C69 Dy1 C74 65.5(4) . . ?
 C69 Dy1 C77 102.0(4) . . ?
 C73 Dy1 Th5 98.4(3) . . ?
 C73 Dy1 Dy3 147.9(7) . . ?
 C73 Dy1 Dy5 162.5(8) . . ?
 C73 Dy1 C68 61.9(4) . . ?
 C73 Dy1 C69 36.5(4) . . ?
 C73 Dy1 C74 34.3(4) . . ?
 C73 Dy1 C76 60.8(4) . . ?
 C73 Dy1 C77 87.5(4) . . ?
 C73 Dy1 C80 71.4(4) . . ?
 C74 Dy1 Th5 116.6(3) . . ?
 C74 Dy1 Dy3 115.2(7) . . ?
 C74 Dy1 Dy5 146.2(7) . . ?
 C74 Dy1 C77 56.5(4) . . ?
 C76 Dy1 Th5 153.5(3) . . ?
 C76 Dy1 Dy3 100.9(6) . . ?
 C76 Dy1 Dy5 111.6(8) . . ?
 C76 Dy1 C68 64.4(4) . . ?
 C76 Dy1 C69 73.2(4) . . ?
 C76 Dy1 C74 37.1(4) . . ?
 C76 Dy1 C77 29.3(4) . . ?
 C76 Dy1 C80 36.5(4) . . ?
 C80 Dy1 Th5 157.3(3) . . ?
 C80 Dy1 Dy3 110.7(5) . . ?
 C80 Dy1 Dy5 93.3(8) . . ?
 C80 Dy1 C68 34.6(4) . . ?
 C80 Dy1 C69 59.1(4) . . ?
 C80 Dy1 C74 66.3(4) . . ?
 C80 Dy1 C77 52.6(4) . . ?
 Dy1 Dy2 Th6 97.8(11) . . ?
 Dy1 Dy2 Dy3 102.3(15) . . ?
 Dy1 Dy2 Dy6 22.4(8) . . ?
 Dy1 Dy2 C55 122.6(13) . . ?
 Dy1 Dy2 C58 142.0(13) . . ?
 Dy1 Dy2 C59 123.6(13) . . ?
 Dy1 Dy2 C73 61.8(9) . . ?
 Dy1 Dy2 C74 84.1(11) . . ?
 Dy1 Dy2 C75 117.8(13) . . ?
 Dy1 Dy2 C76 71.6(10) . . ?
 Dy1 Dy2 C77 90.5(11) . . ?
 Dy3 Dy2 Th6 84.5(8) . . ?
 Dy3 Dy2 C55 134.0(12) . . ?
 Dy3 Dy2 C58 95.5(10) . . ?
 Dy3 Dy2 C59 74.9(9) . . ?
 Dy3 Dy2 C73 160.7(12) . . ?
 Dy3 Dy2 C74 144.1(11) . . ?
 Dy3 Dy2 C76 111.1(10) . . ?
 Dy3 Dy2 C77 83.1(9) . . ?
 Dy6 Dy2 Th6 94.1(10) . . ?
 Dy6 Dy2 Dy3 80.0(12) . . ?
 Dy6 Dy2 C55 143.9(11) . . ?
 Dy6 Dy2 C58 147.9(11) . . ?
 Dy6 Dy2 C59 118.6(11) . . ?
 Dy6 Dy2 C73 84.0(9) . . ?
 Dy6 Dy2 C74 103.2(10) . . ?
 Dy6 Dy2 C75 138.0(11) . . ?
 Dy6 Dy2 C76 81.2(9) . . ?
 Dy6 Dy2 C77 89.5(9) . . ?
 C55 Dy2 Th6 80.4(7) . . ?
 C55 Dy2 C73 64.3(6) . . ?
 C58 Dy2 Th6 117.2(9) . . ?
 C58 Dy2 C55 55.6(6) . . ?
 C58 Dy2 C59 31.9(4) . . ?
 C58 Dy2 C73 92.3(7) . . ?
 C58 Dy2 C76 70.7(6) . . ?
 C58 Dy2 C77 58.5(6) . . ?
 C59 Dy2 Th6 136.5(10) . . ?
 C59 Dy2 C55 87.0(7) . . ?
 C59 Dy2 C73 103.9(7) . . ?
 C59 Dy2 C77 33.2(4) . . ?
 C73 Dy2 Th6 107.5(8) . . ?
 C74 Dy2 Th6 130.1(9) . . ?
 C74 Dy2 C55 58.3(6) . . ?
 C74 Dy2 C58 62.7(6) . . ?
 C74 Dy2 C59 72.4(6) . . ?
 C74 Dy2 C73 31.9(4) . . ?
 C74 Dy2 C76 37.0(5) . . ?
 C74 Dy2 C77 61.4(6) . . ?
 C75 Dy2 Th6 112.3(9) . . ?
 C75 Dy2 Dy3 132.3(12) . . ?
 C75 Dy2 C55 32.0(5) . . ?
 C75 Dy2 C58 36.8(5) . . ?
 C75 Dy2 C59 62.2(6) . . ?
 C75 Dy2 C73 57.8(6) . . ?
 C75 Dy2 C74 34.9(5) . . ?
 C75 Dy2 C76 63.6(6) . . ?
 C75 Dy2 C77 72.5(6) . . ?
 C76 Dy2 Th6 162.4(10) . . ?
 C76 Dy2 C55 93.3(7) . . ?
 C76 Dy2 C59 58.6(5) . . ?
 C76 Dy2 C73 55.3(5) . . ?
 C76 Dy2 C77 31.3(4) . . ?
 C77 Dy2 Th6 166.3(10) . . ?
 C77 Dy2 C55 104.2(7) . . ?
 C77 Dy2 C73 86.0(6) . . ?
 Th7 Dy3 Dy1 87.8(6) . . ?
 Dy2 Dy3 Th7 84.8(8) . . ?
 Dy2 Dy3 Dy1 22.7(6) . . ?
 Dy2 Dy3 C37 94.0(12) . . ?
 Dy2 Dy3 C38 126.1(15) . . ?
 Dy2 Dy3 C40 168.1(12) . . ?
 Dy2 Dy3 C60 83.7(11) . . ?
 Dy2 Dy3 C62 99.8(10) . . ?
 Dy4 Dy3 Th7 86.2(15) . . ?
 Dy4 Dy3 Dy1 94.1(16) . . ?
 Dy4 Dy3 Dy2 116.2(18) . . ?
 Dy4 Dy3 Dy5 35.0(13) . . ?
 Dy4 Dy3 C37 148.7(18) . . ?
 Dy4 Dy3 C38 117.7(18) . . ?
 Dy4 Dy3 C39 91.6(16) . . ?
 Dy4 Dy3 C40 60.0(13) . . ?
 Dy4 Dy3 C60 138.3(17) . . ?
 Dy4 Dy3 C61 102.4(16) . . ?
 Dy4 Dy3 C62 81.4(15) . . ?
 Dy5 Dy3 Th7 93.0(13) . . ?
 Dy5 Dy3 Dy1 60.1(11) . . ?
 Dy5 Dy3 Dy2 82.7(13) . . ?
 Dy5 Dy3 C37 161.2(14) . . ?
 Dy5 Dy3 C38 149.8(16) . . ?
 Dy5 Dy3 C39 116.6(15) . . ?
 Dy5 Dy3 C40 90.9(14) . . ?
 Dy5 Dy3 C60 129.3(14) . . ?
 Dy5 Dy3 C61 106.8(14) . . ?
 Dy5 Dy3 C62 76.3(12) . . ?
 C37 Dy3 Th7 105.1(10) . . ?
 C37 Dy3 Dy1 115.1(11) . . ?
 C38 Dy3 Th7 98.0(9) . . ?
 C38 Dy3 Dy1 147.9(13) . . ?
 C38 Dy3 C37 33.0(5) . . ?
 C38 Dy3 C40 59.0(6) . . ?
 C38 Dy3 C60 56.0(7) . . ?
 C38 Dy3 C62 88.6(8) . . ?
 C39 Dy3 Th7 121.4(10) . . ?
 C39 Dy3 Dy1 150.6(10) . . ?
 C39 Dy3 Dy2 143.9(14) . . ?
 C39 Dy3 C37 57.5(7) . . ?
 C39 Dy3 C38 35.0(5) . . ?
 C39 Dy3 C40 33.2(5) . . ?
 C39 Dy3 C60 60.4(7) . . ?
 C39 Dy3 C61 37.4(5) . . ?
 C39 Dy3 C62 60.1(6) . . ?
 C40 Dy3 Th7 105.6(9) . . ?
 C40 Dy3 Dy1 149.1(12) . . ?
 C40 Dy3 C37 88.7(8) . . ?
 C60 Dy3 Th7 133.9(12) . . ?
 C60 Dy3 Dy1 97.8(9) . . ?
 C60 Dy3 C37 32.0(5) . . ?
 C60 Dy3 C40 92.7(8) . . ?
 C60 Dy3 C62 58.4(6) . . ?
 C61 Dy3 Th7 156.2(11) . . ?
 C61 Dy3 Dy1 113.3(10) . . ?
 C61 Dy3 Dy2 110.1(12) . . ?
 C61 Dy3 C37 56.9(7) . . ?
 C61 Dy3 C38 58.3(7) . . ?
 C61 Dy3 C40 62.0(7) . . ?
 C61 Dy3 C60 36.6(5) . . ?
 C61 Dy3 C62 31.2(5) . . ?
 C62 Dy3 Th7 167.6(14) . . ?
 C62 Dy3 Dy1 92.3(8) . . ?
 C62 Dy3 C37 86.1(8) . . ?
 C62 Dy3 C40 68.8(7) . . ?
 Th1 Dy4 Dy6 94.3(4) . . ?
 Th1 Dy4 C19 73.9(2) . . ?
 Th1 Dy4 C42 102.6(3) . . ?
 Th1 Dy4 C61 141.7(3) . . ?
 Th1 Dy4 C62 170.1(3) . . ?
 Dy3 Dy4 Th1 92.8(13) . . ?
 Dy3 Dy4 Dy5 121(2) . . ?
 Dy3 Dy4 Dy6 88.5(15) . . ?
 Dy3 Dy4 C19 102.1(14) . . ?
 Dy3 Dy4 C39 66.2(13) . . ?
 Dy3 Dy4 C40 98.9(14) . . ?
 Dy3 Dy4 C41 124.9(13) . . ?
 Dy3 Dy4 C42 156.4(13) . . ?
 Dy3 Dy4 C61 57.4(13) . . ?
 Dy3 Dy4 C62 77.6(14) . . ?
 Dy3 Dy4 C63 109.0(14) . . ?
 Dy5 Dy4 Th1 100.3(13) . . ?
 Dy5 Dy4 Dy6 34.1(14) . . ?
 Dy5 Dy4 C19 136.4(14) . . ?
 Dy5 Dy4 C39 142.2(13) . . ?
 Dy5 Dy4 C40 129.9(13) . . ?
 Dy5 Dy4 C41 92.3(13) . . ?
 Dy5 Dy4 C42 73.7(14) . . ?
 Dy5 Dy4 C61 115.3(13) . . ?
 Dy5 Dy4 C62 86.9(13) . . ?
 Dy5 Dy4 C63 74.6(13) . . ?
 Dy6 Dy4 C19 164.3(5) . . ?
 Dy6 Dy4 C42 107.8(6) . . ?
 Dy6 Dy4 C61 107.0(5) . . ?
 C39 Dy4 Th1 116.9(3) . . ?
 C39 Dy4 Dy6 139.5(5) . . ?
 C39 Dy4 C19 56.1(3) . . ?
 C39 Dy4 C42 90.7(4) . . ?
 C39 Dy4 C61 32.9(3) . . ?
 C39 Dy4 C62 57.3(4) . . ?
 C40 Dy4 Th1 106.6(3) . . ?
 C40 Dy4 Dy6 157.3(6) . . ?
 C40 Dy4 C19 32.7(4) . . ?
 C40 Dy4 C39 34.4(4) . . ?
 C40 Dy4 C41 37.9(4) . . ?
 C40 Dy4 C42 59.8(4) . . ?
 C40 Dy4 C61 61.1(4) . . ?
 C40 Dy4 C62 73.1(4) . . ?
 C40 Dy4 C63 64.3(4) . . ?
 C41 Dy4 Th1 125.1(3) . . ?
 C41 Dy4 Dy6 121.6(6) . . ?
 C41 Dy4 C19 61.2(4) . . ?
 C41 Dy4 C39 61.4(4) . . ?
 C41 Dy4 C42 31.8(4) . . ?
 C41 Dy4 C61 69.4(4) . . ?
 C41 Dy4 C62 60.8(4) . . ?
 C41 Dy4 C63 35.2(4) . . ?
 C42 Dy4 C19 66.0(4) . . ?
 C42 Dy4 C61 100.7(4) . . ?
 C61 Dy4 C19 88.5(4) . . ?
 C62 Dy4 Dy6 87.8(5) . . ?
 C62 Dy4 C19 105.6(4) . . ?
 C62 Dy4 C42 86.0(4) . . ?
 C62 Dy4 C61 29.4(3) . . ?
 C63 Dy4 Th1 157.1(3) . . ?
 C63 Dy4 Dy6 93.1(6) . . ?
 C63 Dy4 C19 94.2(4) . . ?
 C63 Dy4 C39 68.4(4) . . ?
 C63 Dy4 C42 54.6(4) . . ?
 C63 Dy4 C61 54.6(4) . . ?
 C63 Dy4 C62 31.8(4) . . ?
 Dy1 Dy5 C41 142.0(14) . . ?
 Dy1 Dy5 C42 172.4(14) . . ?
 Dy1 Dy5 C44 129.6(13) . . ?
 Dy1 Dy5 C63 119.0(13) . . ?
 Dy1 Dy5 C66 82.6(10) . . ?
 Dy3 Dy5 Dy1 74.9(13) . . ?
 Dy3 Dy5 C41 75.2(12) . . ?
 Dy3 Dy5 C42 98.8(14) . . ?
 Dy3 Dy5 C43 129.1(17) . . ?
 Dy3 Dy5 C44 153.4(17) . . ?
 Dy3 Dy5 C63 80.1(12) . . ?
 Dy3 Dy5 C64 116.6(16) . . ?
 Dy3 Dy5 C65 124.3(16) . . ?
 Dy3 Dy5 C66 148.5(17) . . ?
 Dy4 Dy5 Dy1 97.7(16) . . ?
 Dy4 Dy5 Dy3 23.6(10) . . ?
 Dy4 Dy5 Dy6 119(2) . . ?
 Dy4 Dy5 C41 57.7(11) . . ?
 Dy4 Dy5 C42 76.5(14) . . ?
 Dy4 Dy5 C43 108.6(17) . . ?
 Dy4 Dy5 C44 129.8(19) . . ?
 Dy4 Dy5 C63 73.5(13) . . ?
 Dy4 Dy5 C64 109.2(17) . . ?
 Dy4 Dy5 C65 132.2(18) . . ?
 Dy4 Dy5 C66 164.0(19) . . ?
 Dy6 Dy5 Dy1 21.8(9) . . ?
 Dy6 Dy5 Dy3 96.7(19) . . ?
 Dy6 Dy5 C41 155.2(18) . . ?
 Dy6 Dy5 C42 164(2) . . ?
 Dy6 Dy5 C43 131.0(19) . . ?
 Dy6 Dy5 C44 108.2(17) . . ?
 Dy6 Dy5 C63 124.2(17) . . ?
 Dy6 Dy5 C64 111.6(17) . . ?
 Dy6 Dy5 C65 75.7(14) . . ?
 Dy6 Dy5 C66 62.5(13) . . ?
 C41 Dy5 C66 113.2(12) . . ?
 C42 Dy5 C41 30.4(5) . . ?
 C42 Dy5 C44 57.5(8) . . ?
 C42 Dy5 C66 101.6(11) . . ?
 C43 Dy5 Dy1 150.9(15) . . ?
 C43 Dy5 C41 54.0(8) . . ?
 C43 Dy5 C42 32.9(6) . . ?
 C43 Dy5 C44 33.8(6) . . ?
 C43 Dy5 C63 60.1(8) . . ?
 C43 Dy5 C65 64.9(9) . . ?
 C43 Dy5 C66 68.7(10) . . ?
 C44 Dy5 C41 85.4(10) . . ?
 C44 Dy5 C66 56.7(8) . . ?
 C63 Dy5 C41 32.0(5) . . ?
 C63 Dy5 C42 54.9(7) . . ?
 C63 Dy5 C44 93.2(11) . . ?
 C63 Dy5 C66 92.3(11) . . ?
 C64 Dy5 Dy1 121.8(14) . . ?
 C64 Dy5 C41 55.4(8) . . ?
 C64 Dy5 C42 56.9(9) . . ?
 C64 Dy5 C43 37.7(7) . . ?
 C64 Dy5 C44 63.2(9) . . ?
 C64 Dy5 C63 36.9(6) . . ?
 C64 Dy5 C65 35.9(7) . . ?
 C64 Dy5 C66 58.5(9) . . ?
 C65 Dy5 Dy1 88.4(11) . . ?
 C65 Dy5 C41 89.5(10) . . ?
 C65 Dy5 C42 91.9(11) . . ?
 C65 Dy5 C44 72.7(10) . . ?
 C65 Dy5 C63 62.4(8) . . ?
 C65 Dy5 C66 31.9(5) . . ?
 Dy1 Dy6 Dy2 22.3(8) . . ?
 Dy1 Dy6 Dy4 96.5(13) . . ?
 Dy1 Dy6 Dy5 123(2) . . ?
 Dy1 Dy6 C47 121.7(14) . . ?
 Dy1 Dy6 C65 131.5(14) . . ?
 Dy1 Dy6 C66 148.4(15) . . ?
 Dy1 Dy6 C67 120.1(15) . . ?
 Dy1 Dy6 C68 83.8(12) . . ?
 Dy1 Dy6 C69 63.4(10) . . ?
 Dy1 Dy6 C79 98.7(13) . . ?
 Dy1 Dy6 C80 76.3(11) . . ?
 Dy2 Dy6 Dy4 74.2(9) . . ?
 Dy2 Dy6 C47 141.5(12) . . ?
 Dy2 Dy6 C65 126.3(11) . . ?
 Dy2 Dy6 C66 157.1(12) . . ?
 Dy2 Dy6 C67 141.3(13) . . ?
 Dy2 Dy6 C68 103.6(11) . . ?
 Dy2 Dy6 C69 85.6(10) . . ?
 Dy2 Dy6 C79 98.3(10) . . ?
 Dy2 Dy6 C80 87.2(10) . . ?
 Dy4 Dy6 C47 135.9(10) . . ?
 Dy4 Dy6 C69 159.1(11) . . ?
 Dy5 Dy6 Dy2 100.5(16) . . ?
 Dy5 Dy6 Dy4 26.5(12) . . ?
 Dy5 Dy6 C47 112.7(16) . . ?
 Dy5 Dy6 C65 63.9(13) . . ?
 Dy5 Dy6 C66 79.3(15) . . ?
 Dy5 Dy6 C67 114.6(17) . . ?
 Dy5 Dy6 C68 140.9(16) . . ?
 Dy5 Dy6 C69 170.4(16) . . ?
 Dy5 Dy6 C79 83.0(13) . . ?
 Dy5 Dy6 C80 117.5(15) . . ?
 C65 Dy6 Dy4 82.4(7) . . ?
 C65 Dy6 C47 86.9(8) . . ?
 C65 Dy6 C69 106.5(8) . . ?
 C66 Dy6 Dy4 104.5(9) . . ?
 C66 Dy6 C47 53.8(6) . . ?
 C66 Dy6 C65 33.3(5) . . ?
 C66 Dy6 C69 92.2(8) . . ?
 C66 Dy6 C79 58.9(6) . . ?
 C67 Dy6 Dy4 140.4(11) . . ?
 C67 Dy6 C47 33.3(5) . . ?
 C67 Dy6 C65 62.5(7) . . ?
 C67 Dy6 C66 35.9(6) . . ?
 C67 Dy6 C68 38.0(5) . . ?
 C67 Dy6 C69 57.6(6) . . ?
 C67 Dy6 C79 71.7(7) . . ?
 C67 Dy6 C80 63.0(6) . . ?
 C68 Dy6 Dy4 152.3(10) . . ?
 C68 Dy6 C47 61.5(6) . . ?
 C68 Dy6 C65 77.0(8) . . ?
 C68 Dy6 C66 66.6(7) . . ?
 C68 Dy6 C69 29.5(5) . . ?
 C68 Dy6 C79 63.6(7) . . ?
 C68 Dy6 C80 35.4(5) . . ?
 C69 Dy6 C47 64.4(6) . . ?
 C79 Dy6 Dy4 89.2(7) . . ?
 C79 Dy6 C47 104.3(9) . . ?
 C79 Dy6 C65 33.0(5) . . ?
 C79 Dy6 C69 88.8(7) . . ?
 C80 Dy6 Dy4 117.7(8) . . ?
 C80 Dy6 C47 93.9(8) . . ?
 C80 Dy6 C65 62.3(6) . . ?
 C80 Dy6 C66 73.1(7) . . ?
 C80 Dy6 C69 55.0(6) . . ?
 C80 Dy6 C79 34.8(5) . . ?
 Th1 C1 Th3 34.8(5) . . ?
 Th1 C1 Th7 17.5(3) . . ?
 Th2 C1 Th1 17.8(8) . . ?
 Th2 C1 Th3 17.0(7) . . ?
 Th2 C1 Th7 30.8(8) . . ?
 Th3 C1 Th7 45.5(6) . . ?
 C2 C1 Th1 72.2(5) . . ?
 C2 C1 Th2 87.9(10) . . ?
 C2 C1 Th3 102.0(8) . . ?
 C2 C1 Th7 57.2(5) . . ?
 C2 C1 C6 122.6(9) . . ?
 C6 C1 Th1 73.3(5) . . ?
 C6 C1 Th2 69.8(6) . . ?
 C6 C1 Th3 70.2(7) . . ?
 C6 C1 Th7 90.1(6) . . ?
 C10 C1 Th1 88.3(6) . . ?
 C10 C1 Th2 75.3(9) . . ?
 C10 C1 Th3 62.2(7) . . ?
 C10 C1 Th7 85.2(6) . . ?
 C10 C1 C2 107.0(10) . . ?
 C10 C1 C6 116.3(10) . . ?
 Th1 C2 Th2 15.3(6) . . ?
 Th7 C2 Th1 21.5(4) . . ?
 Th7 C2 Th2 32.4(6) . . ?
 C1 C2 Th1 72.9(5) . . ?
 C1 C2 Th2 59.7(7) . . ?
 C1 C2 Th7 92.0(7) . . ?
 C3 C2 Th1 74.1(5) . . ?
 C3 C2 Th2 88.4(8) . . ?
 C3 C2 Th7 71.1(6) . . ?
 C3 C2 C1 120.1(10) . . ?
 C12 C2 Th1 89.4(6) . . ?
 C12 C2 Th2 86.9(7) . . ?
 C12 C2 Th7 73.7(6) . . ?
 C12 C2 C1 108.2(9) . . ?
 C12 C2 C3 119.8(10) . . ?
 Th1 C3 Th2 9.7(4) . . ?
 Th7 C3 Th1 21.4(4) . . ?
 Th7 C3 Th2 27.8(5) . . ?
 C2 C3 Th1 71.4(5) . . ?
 C2 C3 Th2 63.2(6) . . ?
 C2 C3 Th7 73.3(6) . . ?
 C2 C3 C15 110.0(10) . . ?
 C4 C3 Th1 75.1(6) . . ?
 C4 C3 Th2 76.8(7) . . ?
 C4 C3 Th7 91.3(8) . . ?
 C4 C3 C2 120.5(11) . . ?
 C4 C3 C15 118.9(11) . . ?
 C15 C3 Th1 91.9(6) . . ?
 C15 C3 Th2 99.5(7) . . ?
 C15 C3 Th7 71.7(7) . . ?
 Th1 C4 Th2 10.4(4) . . ?
 Th1 C4 Th7 19.1(3) . . ?
 Th7 C4 Th2 28.8(5) . . ?
 C3 C4 Th1 74.0(6) . . ?
 C3 C4 Th2 78.2(7) . . ?
 C3 C4 Th7 59.9(6) . . ?
 C3 C4 C5 118.7(10) . . ?
 C3 C4 C18 120.7(11) . . ?
 C5 C4 Th1 70.2(5) . . ?
 C5 C4 Th2 60.3(7) . . ?
 C5 C4 Th7 89.0(7) . . ?
 C18 C4 Th1 89.2(6) . . ?
 C18 C4 Th2 95.2(7) . . ?
 C18 C4 Th7 86.7(6) . . ?
 C18 C4 C5 106.9(10) . . ?
 Th1 C5 Th2 16.3(7) . . ?
 C4 C5 Th1 74.1(5) . . ?
 C4 C5 Th2 90.1(9) . . ?
 C6 C5 Th1 74.7(5) . . ?
 C6 C5 Th2 61.0(8) . . ?
 C6 C5 C4 127.3(10) . . ?
 C6 C5 C20 119.2(11) . . ?
 C20 C5 Th1 89.9(6) . . ?
 C20 C5 Th2 89.8(7) . . ?
 C20 C5 C4 102.2(9) . . ?
 Th1 C6 Th3 35.8(6) . . ?
 Th2 C6 Th1 17.6(9) . . ?
 Th2 C6 Th3 18.3(8) . . ?
 C1 C6 Th1 71.3(5) . . ?
 C1 C6 Th2 73.0(6) . . ?
 C1 C6 Th3 78.0(7) . . ?
 C5 C6 Th1 71.6(5) . . ?
 C5 C6 Th2 86.5(9) . . ?
 C5 C6 Th3 101.2(8) . . ?
 C5 C6 C1 110.5(10) . . ?
 C7 C6 Th1 91.7(6) . . ?
 C7 C6 Th2 76.4(10) . . ?
 C7 C6 Th3 60.1(7) . . ?
 C7 C6 C1 120.5(10) . . ?
 C7 C6 C5 117.1(10) . . ?
 Th2 C7 Th1 12.9(7) . . ?
 Th3 C7 Th1 33.7(7) . . ?
 Th3 C7 Th2 21.0(7) . . ?
 C6 C7 Th1 59.7(5) . . ?
 C6 C7 Th2 69.9(8) . . ?
 C6 C7 Th3 89.1(9) . . ?
 C6 C7 C8 121.7(10) . . ?
 C6 C7 C22 123.6(10) . . ?
 C8 C7 Th1 94.0(5) . . ?
 C8 C7 Th2 81.6(9) . . ?
 C8 C7 Th3 63.1(8) . . ?
 C22 C7 Th1 94.5(5) . . ?
 C22 C7 Th2 95.1(7) . . ?
 C22 C7 Th3 91.6(8) . . ?
 C22 C7 C8 108.2(10) . . ?
 Th3 C8 Th2 16.9(6) . . ?
 C7 C8 Th2 65.1(6) . . ?
 C7 C8 Th3 78.9(9) . . ?
 C9 C8 Th2 74.5(6) . . ?
 C9 C8 Th3 73.7(8) . . ?
 C9 C8 C7 118.4(9) . . ?
 C9 C8 C24 121.6(10) . . ?
 C24 C8 Th2 100.9(7) . . ?
 C24 C8 Th3 86.9(9) . . ?
 C24 C8 C7 110.5(10) . . ?
 Th2 C9 Th4 48.2(5) . . ?
 Th3 C9 Th2 17.8(6) . . ?
 Th3 C9 Th4 39.8(7) . . ?
 C8 C9 Th2 74.6(7) . . ?
 C8 C9 Th3 68.1(8) . . ?
 C8 C9 Th4 100.8(6) . . ?
 C8 C9 C10 119.1(9) . . ?
 C10 C9 Th2 65.5(7) . . ?
 C10 C9 Th3 82.5(9) . . ?
 C10 C9 Th4 85.3(6) . . ?
 C27 C9 Th2 103.2(7) . . ?
 C27 C9 Th3 91.4(9) . . ?
 C27 C9 Th4 55.2(5) . . ?
 C27 C9 C8 118.3(10) . . ?
 C27 C9 C10 114.4(10) . . ?
 Th1 C10 Th7 16.9(3) . . ?
 Th2 C10 Th1 14.7(8) . . ?
 Th2 C10 Th3 20.4(7) . . ?
 Th2 C10 Th7 28.0(7) . . ?
 Th3 C10 Th1 34.8(7) . . ?
 Th3 C10 Th7 44.9(7) . . ?
 C1 C10 Th1 62.2(5) . . ?
 C1 C10 Th2 71.5(8) . . ?
 C1 C10 Th3 88.4(9) . . ?
 C1 C10 Th7 68.5(6) . . ?
 C1 C10 C9 123.4(10) . . ?
 C1 C10 C11 112.1(10) . . ?
 C9 C10 Th1 95.7(6) . . ?
 C9 C10 Th2 81.0(10) . . ?
 C9 C10 Th3 61.4(8) . . ?
 C9 C10 Th7 105.6(6) . . ?
 C11 C10 Th1 87.2(6) . . ?
 C11 C10 Th2 93.7(7) . . ?
 C11 C10 Th3 98.1(8) . . ?
 C11 C10 Th7 70.5(6) . . ?
 C11 C10 C9 118.4(9) . . ?
 Th2 C11 Th1 14.1(7) . . ?
 Th2 C11 Th3 16.6(6) . . ?
 Th2 C11 Th5 54.5(3) . . ?
 Th2 C11 Th7 29.3(7) . . ?
 Th3 C11 Th1 30.4(5) . . ?
 Th4 C11 Th1 53.5(3) . . ?
 Th4 C11 Th2 46.2(5) . . ?
 Th4 C11 Th3 36.4(6) . . ?
 Th4 C11 Th5 17.6(4) . . ?
 Th4 C11 Th7 53.7(4) . . ?
 Th5 C11 Th1 57.04(16) . . ?
 Th5 C11 Th3 49.7(4) . . ?
 Th6 C11 Th1 48.4(4) . . ?
 Th6 C11 Th2 52.6(5) . . ?
 Th6 C11 Th3 55.9(6) . . ?
 Th6 C11 Th4 36.7(5) . . ?
 Th6 C11 Th5 22.6(4) . . ?
 Th6 C11 Th7 35.8(4) . . ?
 Th7 C11 Th1 17.2(3) . . ?
 Th7 C11 Th3 43.1(6) . . ?
 Th7 C11 Th5 50.8(3) . . ?
 C10 C11 Th1 64.7(5) . . ?
 C10 C11 Th2 56.4(7) . . ?
 C10 C11 Th3 53.6(6) . . ?
 C10 C11 Th4 86.1(7) . . ?
 C10 C11 Th5 102.3(6) . . ?
 C10 C11 Th6 108.4(7) . . ?
 C10 C11 Th7 81.8(6) . . ?
 C10 C11 C12 103.9(9) . . ?
 C12 C11 Th1 65.8(5) . . ?
 C12 C11 Th2 79.8(9) . . ?
 C12 C11 Th3 96.2(8) . . ?
 C12 C11 Th4 105.9(6) . . ?
 C12 C11 Th5 94.9(5) . . ?
 C12 C11 Th6 72.4(6) . . ?
 C12 C11 Th7 55.8(5) . . ?
 C29 C11 Th1 107.9(6) . . ?
 C29 C11 Th2 102.8(7) . . ?
 C29 C11 Th3 91.7(8) . . ?
 C29 C11 Th4 56.6(6) . . ?
 C29 C11 Th5 51.0(5) . . ?
 C29 C11 Th6 66.0(6) . . ?
 C29 C11 Th7 100.8(6) . . ?
 C29 C11 C10 125.4(10) . . ?
 C29 C11 C12 122.6(10) . . ?
 Th1 C12 Th2 14.3(6) . . ?
 Th6 C12 Th1 51.6(4) . . ?
 Th6 C12 Th2 51.8(5) . . ?
 Th7 C12 Th1 18.2(4) . . ?
 Th7 C12 Th2 28.9(6) . . ?
 Th7 C12 Th6 39.2(5) . . ?
 C2 C12 Th1 60.7(5) . . ?
 C2 C12 Th2 65.5(6) . . ?
 C2 C12 Th6 111.5(7) . . ?
 C2 C12 Th7 72.7(6) . . ?
 C2 C12 C11 108.6(9) . . ?
 C2 C12 C13 129.6(10) . . ?
 C11 C12 Th1 85.3(6) . . ?
 C11 C12 Th2 71.1(8) . . ?
 C11 C12 Th6 76.7(7) . . ?
 C11 C12 Th7 93.8(6) . . ?
 C13 C12 Th1 99.5(6) . . ?
 C13 C12 Th2 107.2(7) . . ?
 C13 C12 Th6 59.9(6) . . ?
 C13 C12 Th7 81.3(7) . . ?
 C13 C12 C11 115.7(10) . . ?
 Th6 C13 Th7 41.0(5) . . ?
 C12 C13 Th6 88.8(7) . . ?
 C12 C13 Th7 66.0(6) . . ?
 C12 C13 C14 111.6(10) . . ?
 C14 C13 Th6 92.2(7) . . ?
 C14 C13 Th7 71.6(6) . . ?
 C31 C13 Th6 62.0(7) . . ?
 C31 C13 Th7 102.9(7) . . ?
 C31 C13 C12 122.3(10) . . ?
 C31 C13 C14 117.7(10) . . ?
 Th7 C14 Th6 37.8(5) . . ?
 C13 C14 Th6 57.2(6) . . ?
 C13 C14 Th7 76.2(6) . . ?
 C15 C14 Th6 103.8(7) . . ?
 C15 C14 Th7 66.2(6) . . ?
 C15 C14 C13 119.8(10) . . ?
 C15 C14 C34 112.4(10) . . ?
 C34 C14 Th6 81.8(7) . . ?
 C34 C14 Th7 99.1(7) . . ?
 C34 C14 C13 118.7(11) . . ?
 Th7 C15 Th1 15.7(4) . . ?
 C3 C15 Th1 58.0(5) . . ?
 C3 C15 Th7 72.4(7) . . ?
 C3 C15 C16 118.8(10) . . ?
 C14 C15 Th1 95.8(6) . . ?
 C14 C15 Th7 81.1(7) . . ?
 C14 C15 C3 129.0(10) . . ?
 C14 C15 C16 105.0(9) . . ?
 C16 C15 Th1 94.7(6) . . ?
 C16 C15 Th7 93.0(6) . . ?
 C15 C16 Th7 55.0(5) . . ?
 C17 C16 Th7 89.7(7) . . ?
 C17 C16 C15 121.4(10) . . ?
 C35 C16 Th7 93.7(7) . . ?
 C35 C16 C15 108.2(10) . . ?
 C35 C16 C17 120.5(10) . . ?
 C16 C17 Dy3 100.8(8) . . ?
 C16 C17 C18 115.4(10) . . ?
 C16 C17 C38 120.4(10) . . ?
 C18 C17 Dy3 86.2(8) . . ?
 C38 C17 Dy3 57.2(7) . . ?
 C38 C17 C18 116.8(10) . . ?
 Th1 C18 Th7 17.3(3) . . ?
 C4 C18 Th1 60.1(5) . . ?
 C4 C18 Th7 64.4(6) . . ?
 C17 C18 Th1 98.2(6) . . ?
 C17 C18 Th7 82.5(6) . . ?
 C17 C18 C4 124.1(11) . . ?
 C19 C18 Th1 86.6(6) . . ?
 C19 C18 Th7 100.9(7) . . ?
 C19 C18 C4 108.9(11) . . ?
 C19 C18 C17 121.2(10) . . ?
 Dy3 C19 Th1 53.2(4) . . ?
 Dy4 C19 Th1 51.25(17) . . ?
 Dy4 C19 Dy3 17.8(5) . . ?
 C18 C19 Th1 68.0(6) . . ?
 C18 C19 Dy3 84.5(8) . . ?
 C18 C19 Dy4 98.8(6) . . ?
 C18 C19 C20 109.8(10) . . ?
 C18 C19 C40 123.9(10) . . ?
 C20 C19 Th1 65.7(5) . . ?
 C20 C19 Dy3 105.4(8) . . ?
 C20 C19 Dy4 90.5(6) . . ?
 C20 C19 C40 119.8(11) . . ?
 C40 C19 Th1 109.6(6) . . ?
 C40 C19 Dy3 59.4(6) . . ?
 C40 C19 Dy4 58.4(5) . . ?
 Th1 C20 Th2 14.4(6) . . ?
 Th1 C20 Dy4 51.04(15) . . ?
 Dy4 C20 Th2 53.3(3) . . ?
 C5 C20 Th1 59.7(5) . . ?
 C5 C20 Th2 61.8(6) . . ?
 C5 C20 Dy4 110.4(6) . . ?
 C19 C20 Th1 87.3(6) . . ?
 C19 C20 Th2 99.5(8) . . ?
 C19 C20 Dy4 61.5(5) . . ?
 C19 C20 C5 111.9(11) . . ?
 C21 C20 Th1 96.1(6) . . ?
 C21 C20 Th2 83.5(8) . . ?
 C21 C20 Dy4 74.1(5) . . ?
 C21 C20 C5 122.1(10) . . ?
 C21 C20 C19 118.8(10) . . ?
 C20 C21 Dy4 78.7(6) . . ?
 C20 C21 C42 122.1(10) . . ?
 C22 C21 Dy4 104.9(6) . . ?
 C22 C21 C20 118.2(11) . . ?
 C22 C21 C42 112.5(11) . . ?
 C42 C21 Dy4 62.6(5) . . ?
 Th3 C22 Th2 17.3(5) . . ?
 C7 C22 Th2 55.6(6) . . ?
 C7 C22 Th3 57.2(6) . . ?
 C7 C22 C23 104.9(10) . . ?
 C21 C22 Th2 88.0(8) . . ?
 C21 C22 Th3 101.6(8) . . ?
 C21 C22 C7 119.5(11) . . ?
 C21 C22 C23 126.5(11) . . ?
 C23 C22 Th2 94.3(8) . . ?
 C23 C22 Th3 77.7(8) . . ?
 C22 C23 Th3 72.1(8) . . ?
 C24 C23 Th3 60.8(7) . . ?
 C24 C23 C22 111.4(10) . . ?
 C44 C23 Th3 105.1(8) . . ?
 C44 C23 C22 118.7(11) . . ?
 C44 C23 C24 119.6(12) . . ?
 C8 C24 Th3 58.3(7) . . ?
 C8 C24 C23 104.8(10) . . ?
 C23 C24 Th3 88.6(8) . . ?
 C25 C24 Th3 90.6(8) . . ?
 C25 C24 C8 120.1(10) . . ?
 C25 C24 C23 125.9(10) . . ?
 C24 C25 Th3 60.1(7) . . ?
 C24 C25 C46 113.4(10) . . ?
 C26 C25 Th3 78.8(7) . . ?
 C26 C25 C24 118.5(10) . . ?
 C26 C25 C46 120.4(10) . . ?
 C46 C25 Th3 104.7(7) . . ?
 Th4 C26 Th3 38.8(6) . . ?
 C25 C26 Th3 73.4(7) . . ?
 C25 C26 Th4 101.3(7) . . ?
 C25 C26 C27 121.5(10) . . ?
 C25 C26 C49 120.1(10) . . ?
 C27 C26 Th3 63.4(7) . . ?
 C27 C26 Th4 67.3(6) . . ?
 C27 C26 C49 108.6(9) . . ?
 C49 C26 Th3 105.8(7) . . ?
 C49 C26 Th4 68.6(6) . . ?
 Th4 C27 Th3 43.1(6) . . ?
 C9 C27 Th3 56.4(7) . . ?
 C9 C27 Th4 96.3(7) . . ?
 C9 C27 C26 119.9(10) . . ?
 C9 C27 C28 125.3(9) . . ?
 C26 C27 Th3 87.4(8) . . ?
 C26 C27 Th4 79.2(6) . . ?
 C26 C27 C28 105.3(9) . . ?
 C28 C27 Th3 99.9(7) . . ?
 C28 C27 Th4 62.0(6) . . ?
 Th4 C28 Th5 21.4(5) . . ?
 C27 C28 Th4 79.2(8) . . ?
 C27 C28 Th5 100.3(6) . . ?
 C29 C28 Th4 83.9(8) . . ?
 C29 C28 Th5 70.9(6) . . ?
 C29 C28 C27 117.8(10) . . ?
 C29 C28 C50 122.0(11) . . ?
 C50 C28 Th4 73.6(7) . . ?
 C50 C28 Th5 69.3(5) . . ?
 C50 C28 C27 109.4(10) . . ?
 Th4 C29 Th6 41.9(6) . . ?
 Th5 C29 Th4 21.9(5) . . ?
 Th5 C29 Th6 26.6(4) . . ?
 C11 C29 Th4 94.4(7) . . ?
 C11 C29 Th5 102.0(7) . . ?
 C11 C29 Th6 84.4(7) . . ?
 C28 C29 Th4 62.3(7) . . ?
 C28 C29 Th5 77.0(6) . . ?
 C28 C29 Th6 102.8(8) . . ?
 C28 C29 C11 118.4(11) . . ?
 C28 C29 C30 117.2(11) . . ?
 C30 C29 Th4 91.2(8) . . ?
 C30 C29 Th5 69.5(6) . . ?
 C30 C29 Th6 61.8(7) . . ?
 C30 C29 C11 119.5(11) . . ?
 Th5 C30 Th4 17.3(4) . . ?
 Th6 C30 Th4 39.6(6) . . ?
 Th6 C30 Th5 29.2(5) . . ?
 C29 C30 Th4 59.1(7) . . ?
 C29 C30 Th5 76.2(6) . . ?
 C29 C30 Th6 85.7(8) . . ?
 C29 C30 C31 119.1(10) . . ?
 C29 C30 C52 123.4(11) . . ?
 C31 C30 Th4 103.4(7) . . ?
 C31 C30 Th5 92.7(6) . . ?
 C31 C30 Th6 64.3(7) . . ?
 C52 C30 Th4 77.6(7) . . ?
 C52 C30 Th5 66.6(6) . . ?
 C52 C30 Th6 81.9(8) . . ?
 C52 C30 C31 104.2(9) . . ?
 Th6 C31 Th5 21.9(5) . . ?
 C13 C31 Th5 100.2(6) . . ?
 C13 C31 Th6 83.5(8) . . ?
 C13 C31 C30 120.5(10) . . ?
 C13 C31 C32 123.8(11) . . ?
 C30 C31 Th5 55.3(5) . . ?
 C30 C31 Th6 76.3(8) . . ?
 C32 C31 Th5 81.8(6) . . ?
 C32 C31 Th6 79.3(8) . . ?
 C32 C31 C30 106.5(10) . . ?
 Th6 C32 Th5 21.2(5) . . ?
 C31 C32 Th5 69.5(5) . . ?
 C31 C32 Th6 63.2(7) . . ?
 C31 C32 C33 120.0(11) . . ?
 C33 C32 Th5 106.4(6) . . ?
 C33 C32 Th6 91.9(7) . . ?
 C53 C32 Th5 62.3(6) . . ?
 C53 C32 Th6 82.8(8) . . ?
 C53 C32 C31 109.9(10) . . ?
 C53 C32 C33 120.4(10) . . ?
 C32 C33 Th6 56.3(6) . . ?
 C34 C33 Th6 83.3(7) . . ?
 C34 C33 C32 113.2(9) . . ?
 C56 C33 Th6 102.6(7) . . ?
 C56 C33 C32 118.7(11) . . ?
 C56 C33 C34 120.7(11) . . ?
 C14 C34 Th6 70.1(6) . . ?
 C14 C34 C35 104.2(9) . . ?
 C33 C34 Th6 68.8(6) . . ?
 C33 C34 C14 126.1(10) . . ?
 C33 C34 C35 119.5(9) . . ?
 C35 C34 Th6 106.2(6) . . ?
 C16 C35 C34 110.1(9) . . ?
 C16 C35 C36 122.2(10) . . ?
 C36 C35 C34 118.3(9) . . ?
 C37 C36 C35 118.7(9) . . ?
 C37 C36 C57 118.4(9) . . ?
 C57 C36 C35 115.4(9) . . ?
 C36 C37 Dy3 99.3(7) . . ?
 C36 C37 C38 118.8(9) . . ?
 C36 C37 C60 122.0(9) . . ?
 C38 C37 Dy3 67.8(7) . . ?
 C60 C37 Dy3 70.5(7) . . ?
 C60 C37 C38 109.4(9) . . ?
 Dy3 C38 Dy4 16.1(7) . . ?
 C17 C38 Dy3 93.5(8) . . ?
 C17 C38 Dy4 89.7(6) . . ?
 C17 C38 C37 119.3(9) . . ?
 C17 C38 C39 120.8(9) . . ?
 C37 C38 Dy3 79.2(9) . . ?
 C37 C38 Dy4 94.7(5) . . ?
 C39 C38 Dy3 65.8(8) . . ?
 C39 C38 Dy4 55.3(5) . . ?
 C39 C38 C37 110.6(9) . . ?
 Dy3 C39 Dy4 22.2(8) . . ?
 C38 C39 Dy3 79.2(9) . . ?
 C38 C39 Dy4 96.5(5) . . ?
 C38 C39 C61 106.0(9) . . ?
 C40 C39 Dy3 85.2(9) . . ?
 C40 C39 Dy4 64.2(5) . . ?
 C40 C39 C38 121.1(10) . . ?
 C40 C39 C61 121.9(10) . . ?
 C61 C39 Dy3 71.5(8) . . ?
 C61 C39 Dy4 79.6(6) . . ?
 Dy4 C40 Dy3 21.1(6) . . ?
 C19 C40 Dy3 92.0(8) . . ?
 C19 C40 Dy4 88.9(6) . . ?
 C19 C40 C41 121.0(10) . . ?
 C39 C40 Dy3 61.5(8) . . ?
 C39 C40 Dy4 81.5(6) . . ?
 C39 C40 C19 116.1(11) . . ?
 C39 C40 C41 114.8(10) . . ?
 C41 C40 Dy3 87.2(9) . . ?
 C41 C40 Dy4 71.2(6) . . ?
 Dy4 C41 Dy3 15.4(5) . . ?
 Dy4 C41 Dy5 30.1(7) . . ?
 Dy5 C41 Dy3 41.7(9) . . ?
 C40 C41 Dy3 62.4(7) . . ?
 C40 C41 Dy4 70.9(6) . . ?
 C40 C41 Dy5 100.9(9) . . ?
 C42 C41 Dy3 104.2(8) . . ?
 C42 C41 Dy4 88.9(7) . . ?
 C42 C41 Dy5 71.6(9) . . ?
 C42 C41 C40 118.9(11) . . ?
 C42 C41 C63 111.6(12) . . ?
 C63 C41 Dy3 74.9(7) . . ?
 C63 C41 Dy4 79.0(6) . . ?
 C63 C41 Dy5 65.2(9) . . ?
 C63 C41 C40 119.3(10) . . ?
 Dy5 C42 Dy4 29.8(7) . . ?
 C21 C42 Dy4 87.6(6) . . ?
 C21 C42 Dy5 97.8(9) . . ?
 C41 C42 Dy4 59.4(6) . . ?
 C41 C42 Dy5 78.0(9) . . ?
 C41 C42 C21 119.2(12) . . ?
 C41 C42 C43 108.5(11) . . ?
 C43 C42 Dy4 89.3(7) . . ?
 C43 C42 Dy5 60.2(9) . . ?
 C43 C42 C21 121.5(11) . . ?
 Dy5 C43 Dy4 25.4(8) . . ?
 C42 C43 Dy4 62.3(6) . . ?
 C42 C43 Dy5 86.9(10) . . ?
 C42 C43 C44 121.6(11) . . ?
 C42 C43 C64 107.8(11) . . ?
 C44 C43 Dy4 104.0(6) . . ?
 C44 C43 Dy5 86.1(10) . . ?
 C64 C43 Dy4 72.7(6) . . ?
 C64 C43 Dy5 67.2(10) . . ?
 C64 C43 C44 122.0(12) . . ?
 C23 C44 Dy5 101.5(9) . . ?
 C23 C44 C43 118.7(12) . . ?
 C23 C44 C45 120.1(12) . . ?
 C43 C44 Dy5 60.0(8) . . ?
 C45 C44 Dy5 81.8(9) . . ?
 C45 C44 C43 114.2(10) . . ?
 Dy5 C45 Dy6 34.1(8) . . ?
 C44 C45 Dy5 68.0(8) . . ?
 C44 C45 Dy6 101.2(7) . . ?
 C44 C45 C46 120.2(10) . . ?
 C44 C45 C66 123.8(11) . . ?
 C46 C45 Dy5 104.3(8) . . ?
 C46 C45 Dy6 81.2(7) . . ?
 C66 C45 Dy5 71.2(8) . . ?
 C66 C45 Dy6 54.3(6) . . ?
 C66 C45 C46 106.0(11) . . ?
 C25 C46 C45 120.4(11) . . ?
 C47 C46 C25 120.6(11) . . ?
 C47 C46 C45 109.1(10) . . ?
 C46 C47 Dy6 93.5(8) . . ?
 C46 C47 C48 120.0(11) . . ?
 C46 C47 C67 109.9(11) . . ?
 C48 C47 Dy6 92.1(8) . . ?
 C48 C47 C67 121.7(11) . . ?
 C67 C47 Dy6 55.3(7) . . ?
 C47 C48 Th4 100.9(7) . . ?
 C47 C48 C49 121.9(11) . . ?
 C49 C48 Th4 55.0(6) . . ?
 C70 C48 Th4 88.7(7) . . ?
 C70 C48 C47 113.0(10) . . ?
 C70 C48 C49 117.4(11) . . ?
 Th4 C49 Th5 16.4(5) . . ?
 C26 C49 Th4 77.4(7) . . ?
 C26 C49 Th5 93.2(6) . . ?
 C48 C49 Th4 96.1(7) . . ?
 C48 C49 Th5 92.6(6) . . ?
 C48 C49 C26 116.9(10) . . ?
 C48 C49 C50 122.2(10) . . ?
 C50 C49 Th4 64.6(7) . . ?
 C50 C49 Th5 53.6(5) . . ?
 C50 C49 C26 111.1(9) . . ?
 Th4 C50 Th5 22.6(5) . . ?
 C28 C50 Th4 67.8(6) . . ?
 C28 C50 Th5 76.0(5) . . ?
 C49 C50 Th4 79.9(7) . . ?
 C49 C50 Th5 97.4(6) . . ?
 C49 C50 C28 105.6(10) . . ?
 C51 C50 Th4 86.9(8) . . ?
 C51 C50 Th5 65.7(5) . . ?
 C51 C50 C28 122.5(11) . . ?
 C51 C50 C49 120.0(10) . . ?
 Th4 C51 Th6 35.3(5) . . ?
 Th5 C51 Th4 20.3(4) . . ?
 Th5 C51 Th6 16.2(4) . . ?
 C50 C51 Th4 59.7(6) . . ?
 C50 C51 Th5 78.6(6) . . ?
 C50 C51 Th6 89.2(7) . . ?
 C50 C51 C52 113.7(10) . . ?
 C50 C51 C71 114.6(11) . . ?
 C52 C51 Th4 85.3(7) . . ?
 C52 C51 Th5 69.1(6) . . ?
 C52 C51 Th6 53.1(6) . . ?
 C71 C51 Th4 93.8(7) . . ?
 C71 C51 Th5 92.5(6) . . ?
 C71 C51 Th6 99.2(7) . . ?
 C71 C51 C52 122.8(10) . . ?
 Th5 C52 Th4 14.0(3) . . ?
 Th5 C52 Th6 27.4(4) . . ?
 Th6 C52 Th4 38.3(5) . . ?
 C30 C52 Th4 73.4(7) . . ?
 C30 C52 Th5 76.6(6) . . ?
 C30 C52 Th6 64.0(7) . . ?
 C30 C52 C51 119.7(10) . . ?
 C51 C52 Th4 63.6(6) . . ?
 C51 C52 Th5 71.5(6) . . ?
 C51 C52 Th6 98.7(8) . . ?
 C53 C52 Th4 105.6(7) . . ?
 C53 C52 Th5 91.7(7) . . ?
 C53 C52 Th6 75.6(8) . . ?
 C53 C52 C30 111.8(11) . . ?
 C53 C52 C51 118.8(11) . . ?
 Th6 C53 Th5 25.7(4) . . ?
 C32 C53 Th5 89.9(6) . . ?
 C32 C53 Th6 64.7(7) . . ?
 C32 C53 C52 107.5(11) . . ?
 C32 C53 C54 122.8(11) . . ?
 C52 C53 Th5 56.0(6) . . ?
 C52 C53 Th6 72.2(7) . . ?
 C52 C53 C54 120.4(12) . . ?
 C54 C53 Th5 92.2(7) . . ?
 C54 C53 Th6 101.0(8) . . ?
 Dy2 C54 Th5 55.0(4) . . ?
 C53 C54 Th5 59.5(5) . . ?
 C53 C54 Dy2 105.8(7) . . ?
 C55 C54 Th5 107.3(6) . . ?
 C55 C54 Dy2 62.1(7) . . ?
 C55 C54 C53 113.8(11) . . ?
 C55 C54 C72 118.2(11) . . ?
 C72 C54 Th5 78.2(6) . . ?
 C72 C54 Dy2 75.9(7) . . ?
 C72 C54 C53 120.2(11) . . ?
 C54 C55 Dy2 90.2(8) . . ?
 C54 C55 C56 125.1(11) . . ?
 C54 C55 C75 120.7(11) . . ?
 C56 C55 Dy2 89.8(7) . . ?
 C75 C55 Dy2 57.7(6) . . ?
 C75 C55 C56 105.0(10) . . ?
 C33 C56 C55 118.9(10) . . ?
 C33 C56 C57 120.1(11) . . ?
 C57 C56 C55 110.8(10) . . ?
 C36 C57 Dy2 100.2(6) . . ?
 C36 C57 C58 117.9(9) . . ?
 C56 C57 Dy2 81.0(7) . . ?
 C56 C57 C36 125.8(10) . . ?
 C56 C57 C58 107.1(10) . . ?
 C58 C57 Dy2 55.6(6) . . ?
 C57 C58 Dy2 94.5(7) . . ?
 C57 C58 C75 106.5(9) . . ?
 C59 C58 Dy2 80.6(7) . . ?
 C59 C58 C57 121.6(10) . . ?
 C59 C58 C75 122.5(10) . . ?
 C75 C58 Dy2 65.1(7) . . ?
 Dy2 C59 Dy3 48.2(6) . . ?
 C58 C59 Dy2 67.5(7) . . ?
 C58 C59 Dy3 100.1(7) . . ?
 C58 C59 C77 118.1(10) . . ?
 C60 C59 Dy2 104.6(7) . . ?
 C60 C59 Dy3 57.5(7) . . ?
 C60 C59 C58 119.7(10) . . ?
 C60 C59 C77 115.6(10) . . ?
 C77 C59 Dy2 73.8(7) . . ?
 C77 C59 Dy3 87.0(8) . . ?
 C37 C60 Dy3 77.5(8) . . ?
 C37 C60 C61 105.9(9) . . ?
 C59 C60 Dy3 95.1(8) . . ?
 C59 C60 C37 120.2(10) . . ?
 C59 C60 C61 123.5(10) . . ?
 C61 C60 Dy3 63.5(7) . . ?
 Dy3 C61 Dy4 20.3(7) . . ?
 C39 C61 Dy3 71.0(8) . . ?
 C39 C61 Dy4 67.5(5) . . ?
 C39 C61 C60 108.1(9) . . ?
 C60 C61 Dy3 79.9(9) . . ?
 C60 C61 Dy4 99.9(6) . . ?
 C62 C61 Dy3 85.7(9) . . ?
 C62 C61 Dy4 72.7(6) . . ?
 C62 C61 C39 121.1(11) . . ?
 C62 C61 C60 120.2(11) . . ?
 Dy3 C62 Dy4 21.1(7) . . ?
 Dy3 C62 Dy5 43.1(9) . . ?
 Dy4 C62 Dy5 28.1(6) . . ?
 C61 C62 Dy3 63.0(8) . . ?
 C61 C62 Dy4 77.9(6) . . ?
 C61 C62 Dy5 105.2(9) . . ?
 C61 C62 C63 119.5(12) . . ?
 C61 C62 C78 117.3(11) . . ?
 C63 C62 Dy3 89.2(9) . . ?
 C63 C62 Dy4 68.3(6) . . ?
 C63 C62 Dy5 59.4(8) . . ?
 C63 C62 C78 116.4(11) . . ?
 C78 C62 Dy3 92.4(8) . . ?
 C78 C62 Dy4 98.8(6) . . ?
 C78 C62 Dy5 80.4(9) . . ?
 Dy4 C63 Dy3 17.9(5) . . ?
 Dy4 C63 Dy5 31.9(8) . . ?
 Dy5 C63 Dy3 43.1(9) . . ?
 C41 C63 Dy3 76.5(8) . . ?
 C41 C63 Dy4 65.8(6) . . ?
 C41 C63 Dy5 82.7(9) . . ?
 C41 C63 C64 103.7(10) . . ?
 C62 C63 Dy3 62.2(8) . . ?
 C62 C63 Dy4 79.9(6) . . ?
 C62 C63 Dy5 91.5(10) . . ?
 C62 C63 C41 122.6(11) . . ?
 C62 C63 C64 122.6(11) . . ?
 C64 C63 Dy3 103.3(8) . . ?
 C64 C63 Dy4 91.6(6) . . ?
 C64 C63 Dy5 60.6(9) . . ?
 Dy5 C64 Dy4 26.0(8) . . ?
 C43 C64 Dy4 79.1(6) . . ?
 C43 C64 Dy5 75.0(10) . . ?
 C43 C64 C63 108.3(11) . . ?
 C63 C64 Dy4 57.5(5) . . ?
 C63 C64 Dy5 82.5(10) . . ?
 C65 C64 Dy4 98.6(7) . . ?
 C65 C64 Dy5 79.3(11) . . ?
 C65 C64 C43 121.6(11) . . ?
 C65 C64 C63 119.1(10) . . ?
 Dy5 C65 Dy6 40.4(9) . . ?
 C64 C65 Dy5 64.7(9) . . ?
 C64 C65 Dy6 105.1(8) . . ?
 C64 C65 C66 117.5(11) . . ?
 C64 C65 C79 120.6(11) . . ?
 C66 C65 Dy5 87.4(10) . . ?
 C66 C65 Dy6 69.3(8) . . ?
 C79 C65 Dy5 93.3(10) . . ?
 C79 C65 Dy6 70.8(8) . . ?
 C79 C65 C66 115.4(12) . . ?
 Dy6 C66 Dy5 38.2(8) . . ?
 C45 C66 Dy5 78.4(9) . . ?
 C45 C66 Dy6 96.9(8) . . ?
 C45 C66 C67 109.5(11) . . ?
 C65 C66 Dy5 60.7(8) . . ?
 C65 C66 Dy6 77.4(8) . . ?
 C65 C66 C45 120.3(12) . . ?
 C65 C66 C67 120.0(11) . . ?
 C67 C66 Dy5 102.5(9) . . ?
 C67 C66 Dy6 64.8(8) . . ?
 Dy6 C67 Dy1 18.7(6) . . ?
 C47 C67 Dy1 95.4(6) . . ?
 C47 C67 Dy6 91.4(8) . . ?
 C66 C67 Dy1 95.7(6) . . ?
 C66 C67 Dy6 79.2(9) . . ?
 C66 C67 C47 105.5(10) . . ?
 C66 C67 C68 125.2(11) . . ?
 C68 C67 Dy1 55.8(5) . . ?
 C68 C67 Dy6 73.3(8) . . ?
 C68 C67 C47 121.4(11) . . ?
 Dy6 C68 Dy1 26.3(6) . . ?
 C67 C68 Dy1 94.0(6) . . ?
 C67 C68 Dy6 68.7(8) . . ?
 C69 C68 Dy1 74.0(7) . . ?
 C69 C68 Dy6 92.9(9) . . ?
 C69 C68 C67 118.6(11) . . ?
 C69 C68 C80 118.4(12) . . ?
 C80 C68 Dy1 71.7(6) . . ?
 C80 C68 Dy6 77.0(8) . . ?
 C80 C68 C67 113.4(12) . . ?
 Dy1 C69 Dy6 23.5(5) . . ?
 C68 C69 Dy1 74.1(6) . . ?
 C68 C69 Dy6 57.6(7) . . ?
 C68 C69 C70 118.8(12) . . ?
 C68 C69 C73 120.9(11) . . ?
 C70 C69 Dy1 91.6(6) . . ?
 C70 C69 Dy6 86.4(7) . . ?
 C73 C69 Dy1 70.5(5) . . ?
 C73 C69 Dy6 93.8(8) . . ?
 C73 C69 C70 108.0(11) . . ?
 Dy1 C70 Dy6 20.9(5) . . ?
 C48 C70 Dy1 99.1(6) . . ?
 C48 C70 Dy6 80.1(8) . . ?
 C48 C70 C69 126.4(12) . . ?
 C69 C70 Dy1 56.9(5) . . ?
 C69 C70 Dy6 63.5(7) . . ?
 C71 C70 Dy1 86.5(7) . . ?
 C71 C70 Dy6 103.6(8) . . ?
 C71 C70 C48 120.2(11) . . ?
 C71 C70 C69 106.3(11) . . ?
 Th5 C71 Th4 17.0(3) . . ?
 C51 C71 Th4 57.3(6) . . ?
 C51 C71 Th5 54.6(5) . . ?
 C70 C71 Th4 85.8(7) . . ?
 C70 C71 Th5 100.1(7) . . ?
 C70 C71 C51 125.5(11) . . ?
 C70 C71 C72 113.1(11) . . ?
 C72 C71 Th4 105.1(7) . . ?
 C72 C71 Th5 90.9(6) . . ?
 C72 C71 C51 114.4(11) . . ?
 Dy1 C72 Th5 54.19(16) . . ?
 Dy1 C72 Dy2 21.1(4) . . ?
 Dy2 C72 Th5 54.5(4) . . ?
 C54 C72 Th5 74.7(5) . . ?
 C54 C72 Dy1 96.1(6) . . ?
 C54 C72 Dy2 76.0(7) . . ?
 C54 C72 C71 123.1(11) . . ?
 C54 C72 C73 120.2(10) . . ?
 C71 C72 Th5 61.3(5) . . ?
 C71 C72 Dy1 86.2(6) . . ?
 C71 C72 Dy2 102.4(7) . . ?
 C71 C72 C73 108.4(11) . . ?
 C73 C72 Th5 110.7(6) . . ?
 C73 C72 Dy1 56.9(5) . . ?
 C73 C72 Dy2 64.5(6) . . ?
 Dy1 C73 Dy2 23.4(5) . . ?
 C69 C73 Dy1 73.0(5) . . ?
 C69 C73 Dy2 96.4(7) . . ?
 C72 C73 Dy1 92.2(6) . . ?
 C72 C73 Dy2 86.3(7) . . ?
 C72 C73 C69 104.0(9) . . ?
 C74 C73 Dy1 75.0(5) . . ?
 C74 C73 Dy2 58.7(6) . . ?
 C74 C73 C69 127.6(11) . . ?
 C74 C73 C72 117.7(11) . . ?
 Dy2 C74 Dy1 26.0(5) . . ?
 C73 C74 Dy1 70.7(5) . . ?
 C73 C74 Dy2 89.4(7) . . ?
 C73 C74 C76 109.4(10) . . ?
 C75 C74 Dy1 94.7(6) . . ?
 C75 C74 Dy2 69.5(8) . . ?
 C75 C74 C73 120.1(11) . . ?
 C75 C74 C76 119.2(10) . . ?
 C76 C74 Dy1 69.8(5) . . ?
 C76 C74 Dy2 78.6(7) . . ?
 Dy2 C75 Dy1 19.2(5) . . ?
 C55 C75 Dy1 96.0(6) . . ?
 C55 C75 Dy2 90.3(7) . . ?
 C55 C75 C58 110.5(10) . . ?
 C58 C75 Dy1 93.3(5) . . ?
 C58 C75 Dy2 78.1(7) . . ?
 C74 C75 Dy1 57.3(5) . . ?
 C74 C75 Dy2 75.6(8) . . ?
 C74 C75 C55 122.9(11) . . ?
 C74 C75 C58 119.5(10) . . ?
 Dy1 C76 Dy2 25.2(5) . . ?
 Dy1 C76 Dy6 20.0(5) . . ?
 Dy2 C76 Dy6 41.8(7) . . ?
 C74 C76 Dy1 73.1(5) . . ?
 C74 C76 Dy2 64.4(7) . . ?
 C74 C76 Dy6 91.8(7) . . ?
 C77 C76 Dy1 92.0(7) . . ?
 C77 C76 Dy2 77.3(8) . . ?
 C77 C76 Dy6 89.3(8) . . ?
 C77 C76 C74 118.4(10) . . ?
 C77 C76 C80 108.6(11) . . ?
 C80 C76 Dy1 71.9(5) . . ?
 C80 C76 Dy2 96.0(8) . . ?
 C80 C76 Dy6 54.3(7) . . ?
 C80 C76 C74 121.2(10) . . ?
 Dy2 C77 Dy1 22.6(5) . . ?
 C59 C77 Dy1 95.6(6) . . ?
 C59 C77 Dy2 73.1(7) . . ?
 C76 C77 Dy1 58.6(6) . . ?
 C76 C77 Dy2 71.4(8) . . ?
 C76 C77 C59 122.0(11) . . ?
 C76 C77 C78 110.6(10) . . ?
 C78 C77 Dy1 85.8(6) . . ?
 C78 C77 Dy2 98.1(8) . . ?
 C78 C77 C59 118.7(10) . . ?
 Dy3 C78 Dy6 55.0(6) . . ?
 Dy5 C78 Dy3 39.3(8) . . ?
 Dy5 C78 Dy6 32.9(7) . . ?
 C62 C78 Dy3 58.8(7) . . ?
 C62 C78 Dy5 71.0(8) . . ?
 C62 C78 Dy6 103.1(7) . . ?
 C62 C78 C79 122.7(11) . . ?
 C77 C78 Dy3 87.0(8) . . ?
 C77 C78 Dy5 110.6(9) . . ?
 C77 C78 Dy6 86.7(8) . . ?
 C77 C78 C62 124.2(10) . . ?
 C77 C78 C79 107.6(11) . . ?
 C79 C78 Dy3 106.0(8) . . ?
 C79 C78 Dy5 69.2(8) . . ?
 C79 C78 Dy6 54.2(7) . . ?
 Dy5 C79 Dy1 51.6(6) . . ?
 Dy6 C79 Dy1 22.2(6) . . ?
 Dy6 C79 Dy5 36.7(8) . . ?
 C65 C79 Dy1 98.3(6) . . ?
 C65 C79 Dy5 56.4(8) . . ?
 C65 C79 Dy6 76.2(8) . . ?
 C65 C79 C78 118.1(11) . . ?
 C65 C79 C80 125.9(11) . . ?
 C78 C79 Dy1 84.4(6) . . ?
 C78 C79 Dy5 81.6(9) . . ?
 C78 C79 Dy6 96.8(8) . . ?
 C80 C79 Dy1 58.1(5) . . ?
 C80 C79 Dy5 107.6(9) . . ?
 C80 C79 Dy6 71.1(8) . . ?
 C80 C79 C78 107.7(10) . . ?
 Dy1 C80 Dy6 26.0(6) . . ?
 C68 C80 Dy1 73.7(6) . . ?
 C68 C80 Dy6 67.6(7) . . ?
 C68 C80 C76 122.2(11) . . ?
 C68 C80 C79 119.9(11) . . ?
 C76 C80 Dy1 71.7(6) . . ?
 C76 C80 Dy6 95.3(8) . . ?
 C79 C80 Dy1 90.9(6) . . ?
 C79 C80 Dy6 74.1(8) . . ?
 C79 C80 C76 105.5(10) . . ?
 N2P Ni1P N1P 89.6(2) . . ?
 N2P Ni1P N3P 90.3(2) . . ?
 N3P Ni1P N1P 177.1(2) . . ?
 N4P Ni1P N1P 90.2(2) . . ?
 N4P Ni1P N2P 178.0(2) . . ?
 N4P Ni1P N3P 89.8(2) . . ?
 C1P N1P Ni1P 128.3(4) . . ?
 C1P N1P C18P 104.3(5) . . ?
 C18P N1P Ni1P 127.4(5) . . ?
 C3P N2P Ni1P 127.7(4) . . ?
 C3P N2P C6P 104.2(5) . . ?
 C6P N2P Ni1P 128.1(5) . . ?
 C8P N3P Ni1P 127.4(5) . . ?
 C11P N3P Ni1P 128.0(4) . . ?
 C11P N3P C8P 104.6(5) . . ?
 C13P N4P Ni1P 128.1(5) . . ?
 C13P N4P C16P 104.3(6) . . ?
 C16P N4P Ni1P 127.5(5) . . ?
 N1P C1P C2P 125.4(6) . . ?
 N1P C1P C20P 111.8(6) . . ?
 C2P C1P C20P 122.8(7) . . ?
 C3P C2P C1P 123.2(7) . . ?
 N2P C3P C4P 111.4(6) . . ?
 C2P C3P N2P 125.7(6) . . ?
 C2P C3P C4P 122.9(7) . . ?
 C3P C4P C23P 124.9(6) . . ?
 C5P C4P C3P 105.9(6) . . ?
 C5P C4P C23P 129.1(6) . . ?
 C4P C5P C6P 107.7(6) . . ?
 C4P C5P C25P 126.9(7) . . ?
 C6P C5P C25P 125.4(7) . . ?
 N2P C6P C5P 110.8(6) . . ?
 C7P C6P N2P 124.4(6) . . ?
 C7P C6P C5P 124.8(6) . . ?
 C6P C7P C8P 124.9(7) . . ?
 N3P C8P C9P 110.6(6) . . ?
 C7P C8P N3P 125.0(6) . . ?
 C7P C8P C9P 124.4(6) . . ?
 C8P C9P C27P 124.8(7) . . ?
 C10P C9P C8P 107.3(6) . . ?
 C10P C9P C27P 127.8(7) . . ?
 C9P C10P C11P 105.9(6) . . ?
 C9P C10P C29P 128.9(7) . . ?
 C11P C10P C29P 125.1(7) . . ?
 N3P C11P C10P 111.6(6) . . ?
 N3P C11P C12P 125.6(6) . . ?
 C12P C11P C10P 122.8(7) . . ?
 C11P C12P C13P 123.4(7) . . ?
 N4P C13P C12P 125.1(6) . . ?
 N4P C13P C14P 111.5(6) . . ?
 C12P C13P C14P 123.4(7) . . ?
 C13P C14P C31P 125.4(6) . . ?
 C15P C14P C13P 105.8(6) . . ?
 C15P C14P C31P 128.7(6) . . ?
 C14P C15P C16P 107.4(6) . . ?
 C14P C15P C33P 128.8(7) . . ?
 C16P C15P C33P 123.8(7) . . ?
 N4P C16P C15P 111.0(6) . . ?
 C17P C16P N4P 125.1(7) . . ?
 C17P C16P C15P 124.0(7) . . ?
 C16P C17P C18P 124.9(6) . . ?
 N1P C18P C19P 111.1(6) . . ?
 C17P C18P N1P 124.9(6) . . ?
 C17P C18P C19P 124.0(6) . . ?
 C18P C19P C35P 124.0(7) . . ?
 C20P C19P C18P 106.7(6) . . ?
 C20P C19P C35P 129.3(7) . . ?
 C1P C20P C21P 125.4(6) . . ?
 C19P C20P C1P 106.1(7) . . ?
 C19P C20P C21P 128.4(6) . . ?
 C22P C21P C20P 113.9(7) . . ?
 C4P C23P C24P 113.1(6) . . ?
 C5P C25P C26P 112.5(6) . . ?
 C9P C27P C28P 112.0(7) . . ?
 C10P C29P C30P 113.7(7) . . ?
 C14P C31P C32P 113.4(7) . . ?
 C15P C33P C34P 112.9(6) . . ?
 C19P C35P C36P 112.5(6) . . ?
 C2S C1S C6S 118.7(8) . . ?
 C1S C2S C3S 122.4(9) . . ?
 C2S C3S C4S 118.1(9) . . ?
 C5S C4S C3S 121.2(8) . . ?
 C4S C5S C6S 119.1(8) . . ?
 C5S C6S C1S 120.3(8) . . ?
 S2S C10S S1S 179.6(9) . . ?
 C8S C7S C9S 123.1(15) . 3_665 ?
 C7S C8S C9S 118.0(17) . . ?
 C7S C9S C8S 118.9(17) 3_665 . ?

_shelx_res_file
;
TITL 20210315ThDyC80_0m_b.res in P2(1)/c
    thdy@ih(7)-c80.res
    created by SHELXL-2018/1 at 20:48:36 on 31-May-2022
REM Old TITL 20210315ThDyC80_0m in P2(1)/c
REM SHELXT solution in P2(1)/c: R1 0.228, Rweak 0.015, Alpha 0.080
REM <I/s> 0.374 for 527 systematic absences, Orientation as input
REM Formula found by SHELXT: C114 Dy N18 Ni3 S3
CELL 1.34139 17.6074 17.0153 26.7995 90 106.809 90
ZERR 4 0.0013 0.0012 0.0021 0 0.004 0
LATT 1
SYMM -X,0.5+Y,0.5-Z
SFAC C H Dy N Ni S Th
DISP C 0.015 0.007 57.748
DISP Dy -5.924 12.405 96625.971
DISP N 0.025 0.014 110.512
DISP Ni -1.341 3.29 25626.389
DISP S 0.292 0.425 3241.763
DISP Th -3.322 10.61 78346.35
UNIT 504 212 4 16 4 8 4
DFIX 1.45 C34 C35
SIMU 0.005 0.01 2 C1 > C80
SIMU 0.005 0.01 2 Dy1 > Dy6
SIMU 0.005 0.01 2 Th1 > Th7
SUMP 1 0.00001 1 6 1 3 1 5 1 2 1 4 1 13
SUMP 1 0.00001 1 10 1 11 1 9 1 7 1 8 1 12 1 14

L.S. 10
PLAN  1
SIZE 0.01 0.07 0.05
TEMP -153.15
LIST 4
fmap 2
acta
REM <olex2.extras>
REM <HklSrc "%.\\thdy@ih(7)-c80.hkl">
REM </olex2.extras>

WGHT    0.073900   79.687302
FVAR       0.12096   0.02237   0.19818   0.02117   0.02470   0.71845   0.02039
FVAR       0.01509   0.02451   0.72213   0.18608   0.01931   0.01511   0.01247
TH1   7    0.154766    0.432051    0.268401   101.00000    0.02411    0.02317 =
         0.01420    0.00497    0.00575   -0.00748
TH2   7    0.152239    0.474909    0.275037   121.00000    0.02351    0.02504 =
         0.01818    0.00411    0.00970   -0.00999
TH3   7    0.151394    0.525839    0.272812   141.00000    0.02575    0.02714 =
         0.01727    0.00136    0.00468   -0.00503
TH4   7    0.239944    0.556117    0.253128    71.00000    0.02680    0.02657 =
         0.02127    0.00086   -0.00210   -0.00620
TH5   7    0.273453    0.527078    0.239766   111.00000    0.01799    0.02737 =
         0.02107    0.00261   -0.00033   -0.00860
TH6   7    0.275525    0.459173    0.244823    81.00000    0.02235    0.02575 =
         0.02059    0.00296   -0.00050   -0.00435
TH7   7    0.196699    0.409523    0.260332    91.00000    0.02656    0.02190 =
         0.01576    0.00563    0.00311   -0.00804
DY1   3    0.173000    0.536302    0.141402    61.00000    0.04546    0.02868 =
         0.01582    0.00671    0.00985   -0.01159
DY2   3    0.190067    0.475846    0.139962    51.00000    0.04236    0.03518 =
         0.01840    0.00227    0.00928   -0.00317
DY3   3    0.092212    0.410728    0.163278    41.00000    0.02494    0.03544 =
         0.03252   -0.00232   -0.00088   -0.00732
DY4   3    0.059707    0.441406    0.177700    31.00000    0.01699    0.03556 =
         0.03305    0.00050    0.00043   -0.01019
DY5   3    0.055522    0.519612    0.171514   131.00000    0.02749    0.03594 =
         0.02935   -0.00060    0.00193   -0.00516
DY6   3    0.126765    0.566789    0.152669    21.00000    0.04075    0.03303 =
         0.02096    0.00210    0.00593   -0.00505
C1    1    0.185880    0.436758    0.364159    11.00000    0.06746    0.05779 =
         0.02789    0.00213    0.01329   -0.00055
C2    1    0.227955    0.368569    0.350573    11.00000    0.06520    0.04310 =
         0.02653    0.00897    0.00497    0.00299
C3    1    0.183064    0.305607    0.317262    11.00000    0.07579    0.04607 =
         0.04460    0.01781    0.01112   -0.00528
C4    1    0.104196    0.309088    0.299297    11.00000    0.07453    0.05098 =
         0.04895    0.01052    0.02182   -0.02184
C5    1    0.061941    0.380122    0.313011    11.00000    0.06487    0.05889 =
         0.04375    0.00040    0.03489   -0.01692
C6    1    0.097499    0.447624    0.342740    11.00000    0.05948    0.06010 =
         0.03386   -0.00437    0.03366   -0.00624
C7    1    0.066140    0.520045    0.324823    11.00000    0.05658    0.05787 =
         0.03858   -0.01327    0.03545   -0.00035
C8    1    0.116044    0.589977    0.329913    11.00000    0.06302    0.04551 =
         0.03273   -0.01731    0.02912    0.00429
C9    1    0.198801    0.580882    0.349258    11.00000    0.06620    0.04193 =
         0.02488   -0.01401    0.01317    0.00127
C10   1    0.231844    0.501878    0.363628    11.00000    0.06522    0.05230 =
         0.01939   -0.00221    0.00723    0.00106
C11   1    0.305905    0.481749    0.353262    11.00000    0.05530    0.05069 =
         0.02155   -0.00120   -0.00135    0.00496
C12   1    0.299346    0.395381    0.343147    11.00000    0.05971    0.05195 =
         0.02917    0.00303   -0.00221    0.01504
C13   1    0.342803    0.365706    0.309246    11.00000    0.04804    0.05141 =
         0.03758    0.00236   -0.00201    0.02450
C14   1    0.302237    0.300255    0.278315    11.00000    0.06345    0.04341 =
         0.04625    0.00446    0.00188    0.02510
C15   1    0.228205    0.275488    0.282791    11.00000    0.07136    0.02938 =
         0.04049    0.01379    0.01043    0.01215
C16   1    0.182340    0.245817    0.227979    11.00000    0.07323    0.02750 =
         0.04895    0.00220    0.00983    0.00411
C17   1    0.101567    0.254940    0.208699    11.00000    0.06638    0.02918 =
         0.05030   -0.00165    0.01087   -0.01908
C18   1    0.062932    0.288862    0.244524    11.00000    0.07041    0.04406 =
         0.04632    0.00199    0.02034   -0.03242
C19   1   -0.000793    0.335110    0.227528    11.00000    0.05331    0.06033 =
         0.05242   -0.01008    0.02766   -0.03371
C20   1   -0.002452    0.391086    0.266353    11.00000    0.05247    0.06750 =
         0.05048   -0.00691    0.03703   -0.02613
C21   1   -0.035782    0.465481    0.250760    11.00000    0.03876    0.07896 =
         0.05280   -0.00798    0.03161   -0.00741
C22   1   -0.002027    0.530435    0.280406    11.00000    0.04571    0.06700 =
         0.05249   -0.01022    0.03321    0.00968
C23   1    0.007253    0.609120    0.260727    11.00000    0.05444    0.06080 =
         0.05717   -0.01817    0.02089    0.02430
C24   1    0.081433    0.644858    0.290011    11.00000    0.06092    0.04198 =
         0.04496   -0.02124    0.02238    0.01825
C25   1    0.129788    0.692683    0.269519    11.00000    0.07087    0.02846 =
         0.04441   -0.01287    0.01860    0.01531
C26   1    0.211834    0.687018    0.290642    11.00000    0.06839    0.02380 =
         0.04309   -0.01992    0.01869   -0.00490
C27   1    0.247029    0.630572    0.330244    11.00000    0.06300    0.03409 =
         0.03289   -0.02113    0.00834   -0.00674
C28   1    0.324931    0.606759    0.320010    11.00000    0.06170    0.04638 =
         0.04142   -0.01712    0.00036   -0.01642
C29   1    0.349552    0.531529    0.330186    11.00000    0.05114    0.05954 =
         0.03774   -0.01034   -0.00454   -0.00538
C30   1    0.394541    0.499262    0.300111    11.00000    0.03302    0.06909 =
         0.04530   -0.01139    0.00304   -0.00082
C31   1    0.387608    0.413169    0.287934    11.00000    0.03448    0.07040 =
         0.04928   -0.00637    0.00107    0.01636
C32   1    0.392600    0.404876    0.235156    11.00000    0.02964    0.07224 =
         0.05368   -0.01219    0.01223    0.01827
C33   1    0.348244    0.341174    0.201147    11.00000    0.04392    0.06177 =
         0.05667   -0.01213    0.01746    0.02700
C34   1    0.308548    0.290467    0.226838    11.00000    0.05707    0.04044 =
         0.04605   -0.00531    0.00904    0.03060
C35   1    0.229216    0.254518    0.196550    11.00000    0.06711    0.02599 =
         0.04322   -0.00589    0.01259    0.01769
C36   1    0.197879    0.273355    0.142377    11.00000    0.05296    0.02567 =
         0.03663   -0.01580    0.01416    0.00997
C37   1    0.115800    0.279280    0.121095    11.00000    0.04946    0.02956 =
         0.03715   -0.02153    0.01192   -0.00431
C38   1    0.066021    0.269583    0.154777    11.00000    0.05245    0.03009 =
         0.04486   -0.01479    0.01186   -0.02073
C39   1   -0.003201    0.317366    0.137641    11.00000    0.04227    0.04523 =
         0.04485   -0.01728    0.00659   -0.02389
C40   1   -0.037403    0.353019    0.173734    11.00000    0.03851    0.06261 =
         0.05518   -0.01830    0.01292   -0.02699
C41   1   -0.073603    0.430080    0.157818    11.00000    0.03202    0.07945 =
         0.05792   -0.01622    0.00747   -0.00910
C42   1   -0.072861    0.485379    0.195746    11.00000    0.03648    0.08279 =
         0.06114   -0.01425    0.01427    0.00280
C43   1   -0.064060    0.560563    0.175854    11.00000    0.03693    0.07167 =
         0.05586   -0.00980    0.00981    0.02275
C44   1   -0.021409    0.622837    0.209221    11.00000    0.05378    0.06086 =
         0.06131   -0.01081    0.01398    0.03364
C45   1    0.018241    0.674944    0.184548    11.00000    0.06821    0.03882 =
         0.04965   -0.00494    0.01028    0.03544
C46   1    0.095233    0.710816    0.214447    11.00000    0.08290    0.02859 =
         0.05231   -0.00317    0.01506    0.02315
C47   1    0.141900    0.719198    0.182594    11.00000    0.09187    0.02634 =
         0.05482    0.00638    0.01166    0.00662
C48   1    0.226024    0.712266    0.203066    11.00000    0.08340    0.02572 =
         0.05823    0.00272    0.01646   -0.01868
C49   1    0.263747    0.697182    0.257264    11.00000    0.07334    0.02532 =
         0.05150   -0.01383    0.01835   -0.02059
C50   1    0.333410    0.648927    0.274681    11.00000    0.06066    0.04174 =
         0.04512   -0.01530    0.01223   -0.02762
C51   1    0.366910    0.613852    0.237709    11.00000    0.05010    0.06368 =
         0.05437   -0.01814    0.01513   -0.03224
C52   1    0.402052    0.534788    0.253523    11.00000    0.03726    0.07828 =
         0.05694   -0.01902    0.01047   -0.01976
C53   1    0.399909    0.478492    0.214459    11.00000    0.03583    0.08449 =
         0.05909   -0.01389    0.01818   -0.00392
C54   1    0.364395    0.497736    0.159844    11.00000    0.04304    0.08473 =
         0.05427   -0.00807    0.03444   -0.01148
C55   1    0.328891    0.434183    0.129561    11.00000    0.05039    0.07134 =
         0.05235   -0.01354    0.04059    0.00222
C56   1    0.319193    0.354753    0.149903    11.00000    0.04896    0.06258 =
         0.05468   -0.02130    0.02603    0.01320
C57   1    0.246768    0.321196    0.121602    11.00000    0.05181    0.04436 =
         0.04448   -0.02101    0.02402    0.00764
C58   1    0.208455    0.376590    0.080668    11.00000    0.06398    0.04694 =
         0.03468   -0.01766    0.03108    0.00080
C59   1    0.127367    0.383776    0.063263    11.00000    0.06680    0.04534 =
         0.02979   -0.01771    0.01091    0.00541
C60   1    0.080864    0.334030    0.081703    11.00000    0.05427    0.04306 =
         0.03545   -0.02359    0.00372    0.00018
C61   1    0.003602    0.358784    0.091469    11.00000    0.04981    0.05247 =
         0.04191   -0.01867   -0.00538   -0.00878
C62   1   -0.022853    0.431632    0.081269    11.00000    0.04919    0.06375 =
         0.03996   -0.01437   -0.00633    0.00161
C63   1   -0.065433    0.465852    0.111389    11.00000    0.03333    0.07072 =
         0.04687   -0.01234   -0.00293    0.00599
C64   1   -0.061038    0.550904    0.123556    11.00000    0.04556    0.07138 =
         0.05178   -0.00525   -0.00168    0.02292
C65   1   -0.014197    0.599266    0.102449    11.00000    0.06315    0.05265 =
         0.04204    0.00175   -0.00579    0.02922
C66   1    0.022874    0.664554    0.132482    11.00000    0.07894    0.04300 =
         0.05040    0.00478   -0.00046    0.02989
C67   1    0.099034    0.691447    0.129354    11.00000    0.08734    0.03087 =
         0.04361    0.01426    0.00895    0.01411
C68   1    0.141853    0.659163    0.094304    11.00000    0.09398    0.04506 =
         0.04399    0.01937    0.01098   -0.00568
C69   1    0.220766    0.655285    0.111160    11.00000    0.08904    0.05067 =
         0.05011    0.01651    0.02509   -0.02272
C70   1    0.262498    0.680520    0.166421    11.00000    0.08383    0.04551 =
         0.05362    0.00632    0.02198   -0.03373
C71   1    0.326816    0.635098    0.182684    11.00000    0.06335    0.06201 =
         0.05280   -0.00945    0.02888   -0.04057
C72   1    0.331541    0.575284    0.145031    11.00000    0.05761    0.07090 =
         0.05072   -0.00681    0.03716   -0.03485
C73   1    0.264541    0.585464    0.098539    11.00000    0.07334    0.05878 =
         0.04068    0.00309    0.03715   -0.02492
C74   1    0.231409    0.516773    0.070107    11.00000    0.07190    0.06170 =
         0.03098   -0.00462    0.03551   -0.01375
C75   1    0.261966    0.444684    0.086728    11.00000    0.06314    0.06114 =
         0.04045   -0.01196    0.03994   -0.00520
C76   1    0.140929    0.526509    0.048537    11.00000    0.08110    0.05942 =
         0.02672    0.00047    0.01271   -0.00391
C77   1    0.093819    0.461957    0.047536    11.00000    0.07293    0.05594 =
         0.02729   -0.00666    0.00663    0.00275
C78   1    0.022786    0.483725    0.059167    11.00000    0.06043    0.05344 =
         0.02522   -0.00589   -0.00408    0.00827
C79   1    0.025549    0.568475    0.067908    11.00000    0.07446    0.05460 =
         0.03411    0.00366   -0.00478    0.01830
C80   1    0.099702    0.597383    0.061403    11.00000    0.08310    0.04678 =
         0.02924    0.01085    0.00550    0.00162
PART 3
NI1P  5    0.413942    0.480110    0.451713    11.00000    0.00694    0.01484 =
         0.01328   -0.00228    0.00480   -0.00227
N1P   4    0.475958    0.399246    0.428942    11.00000    0.00676    0.01453 =
         0.01413    0.00055    0.00215    0.00060
N2P   4    0.347641    0.397933    0.468559    11.00000    0.00802    0.01946 =
         0.01028    0.00000    0.00299   -0.00181
N3P   4    0.348273    0.560956    0.470888    11.00000    0.00742    0.01725 =
         0.01473   -0.00366    0.00222   -0.00524
N4P   4    0.477904    0.562166    0.432357    11.00000    0.01132    0.01589 =
         0.01383   -0.00382    0.00251   -0.00477
C1P   1    0.466407    0.319349    0.428670    11.00000    0.01199    0.01838 =
         0.01684   -0.00163    0.00236    0.00290
C2P   1    0.410144    0.280109    0.445517    11.00000    0.01479    0.01842 =
         0.02027    0.00202    0.00203    0.00317
AFIX  43
H2P   2    0.409776    0.224299    0.444475    11.00000   -1.20000
AFIX   0
C3P   1    0.354510    0.317552    0.463758    11.00000    0.01266    0.01484 =
         0.01560    0.00339    0.00050   -0.00286
C4P   1    0.291997    0.275866    0.478253    11.00000    0.01122    0.01762 =
         0.01350    0.00116    0.00346   -0.00273
C5P   1    0.247521    0.332009    0.492384    11.00000    0.02032    0.01570 =
         0.01498    0.00355    0.00569   -0.00645
C6P   1    0.281749    0.406904    0.486973    11.00000    0.01759    0.02021 =
         0.01226   -0.00070    0.00561   -0.00113
C7P   1    0.252429    0.477728    0.496808    11.00000    0.01290    0.02804 =
         0.01009   -0.00503    0.00526   -0.00509
AFIX  43
H7P   2    0.207811    0.477211    0.509987    11.00000   -1.20000
AFIX   0
C8P   1    0.282684    0.549675    0.489052    11.00000    0.01121    0.01870 =
         0.01679   -0.00398    0.00382   -0.00017
C9P   1    0.249548    0.624344    0.497867    11.00000    0.01739    0.02521 =
         0.01602   -0.00414    0.00734   -0.00328
C10P  1    0.295014    0.681512    0.485852    11.00000    0.02043    0.02193 =
         0.01705   -0.00747    0.00644   -0.00129
C11P  1    0.355558    0.641095    0.468505    11.00000    0.01128    0.02239 =
         0.01554   -0.00548    0.00482   -0.00109
C12P  1    0.412714    0.680173    0.452423    11.00000    0.01654    0.01176 =
         0.01778   -0.00497    0.00214   -0.00482
AFIX  43
H12P  2    0.413109    0.735982    0.453471    11.00000   -1.20000
AFIX   0
C13P  1    0.469530    0.642554    0.434842    11.00000    0.01102    0.01837 =
         0.01724   -0.00353    0.00619   -0.00501
C14P  1    0.526644    0.684030    0.414329    11.00000    0.02083    0.01904 =
         0.01886   -0.00424    0.01083   -0.01034
C15P  1    0.569623    0.627480    0.399380    11.00000    0.01523    0.02313 =
         0.01561   -0.00530    0.00519   -0.00989
C16P  1    0.540103    0.552390    0.410828    11.00000    0.01215    0.02352 =
         0.01813   -0.00135    0.00206   -0.00597
C17P  1    0.568768    0.482064    0.400559    11.00000    0.00963    0.02451 =
         0.01766   -0.00262    0.00905    0.00035
AFIX  43
H17P  2    0.613093    0.482638    0.387088    11.00000   -1.20000
AFIX   0
C18P  1    0.538715    0.410654    0.408129    11.00000    0.00935    0.02154 =
         0.01750   -0.00305    0.00573    0.00088
C19P  1    0.567766    0.336633    0.394579    11.00000    0.01089    0.02218 =
         0.02211   -0.00041    0.00480    0.00477
C20P  1    0.523124    0.279294    0.407589    11.00000    0.01161    0.02572 =
         0.02651   -0.00049    0.00987    0.00390
C21P  1    0.526931    0.191588    0.399863    11.00000    0.02375    0.01857 =
         0.04944    0.00220    0.02367    0.00564
AFIX  23
H21A  2    0.581842    0.177225    0.400873    11.00000   -1.20000
H21B  2    0.514426    0.164516    0.429226    11.00000   -1.20000
AFIX   0
C22P  1    0.471230    0.162438    0.349566    11.00000    0.04141    0.02689 =
         0.06744   -0.01726    0.01809   -0.00342
AFIX 137
H22A  2    0.485021    0.186638    0.320157    11.00000   -1.50000
H22B  2    0.416651    0.176496    0.348099    11.00000   -1.50000
H22C  2    0.475708    0.105179    0.347657    11.00000   -1.50000
AFIX   0
C23P  1    0.280643    0.189182    0.475579    11.00000    0.02666    0.01791 =
         0.03209    0.00565    0.01580   -0.00382
AFIX  23
H23A  2    0.246232    0.174115    0.497409    11.00000   -1.20000
H23B  2    0.332720    0.163347    0.490251    11.00000   -1.20000
AFIX   0
C24P  1    0.243174    0.158953    0.419683    11.00000    0.03748    0.02318 =
         0.04712   -0.00397    0.01197   -0.00904
AFIX 137
H24A  2    0.278346    0.171087    0.398285    11.00000   -1.50000
H24B  2    0.191751    0.184584    0.404773    11.00000   -1.50000
H24C  2    0.235583    0.101955    0.420425    11.00000   -1.50000
AFIX   0
C25P  1    0.173926    0.319430    0.509380    11.00000    0.02357    0.02474 =
         0.03025    0.00536    0.01701   -0.00477
AFIX  23
H25A  2    0.168937    0.362875    0.532803    11.00000   -1.20000
H25B  2    0.179394    0.269791    0.529381    11.00000   -1.20000
AFIX   0
C26P  1    0.099627    0.315748    0.463989    11.00000    0.01354    0.07482 =
         0.04261    0.00538    0.01118    0.00525
AFIX 137
H26A  2    0.103382    0.271603    0.441334    11.00000   -1.50000
H26B  2    0.093721    0.364880    0.444151    11.00000   -1.50000
H26C  2    0.053499    0.308367    0.476988    11.00000   -1.50000
AFIX   0
C27P  1    0.177625    0.634134    0.517013    11.00000    0.01998    0.03033 =
         0.03141   -0.00954    0.01183   -0.00042
AFIX  23
H27A  2    0.183140    0.683025    0.537785    11.00000   -1.20000
H27B  2    0.174685    0.589518    0.540094    11.00000   -1.20000
AFIX   0
C28P  1    0.100806    0.637798    0.472076    11.00000    0.01674    0.07914 =
         0.06290   -0.01591    0.01600    0.00441
AFIX 137
H28A  2    0.094787    0.589218    0.451658    11.00000   -1.50000
H28B  2    0.102868    0.682763    0.449654    11.00000   -1.50000
H28C  2    0.055567    0.643759    0.486138    11.00000   -1.50000
AFIX   0
C29P  1    0.284969    0.768692    0.486606    11.00000    0.02712    0.02373 =
         0.03516   -0.00379    0.01635   -0.00229
AFIX  23
H29A  2    0.337980    0.793414    0.499266    11.00000   -1.20000
H29B  2    0.255119    0.781917    0.511621    11.00000   -1.20000
AFIX   0
C30P  1    0.241350    0.803654    0.433206    11.00000    0.04575    0.03697 =
         0.07058    0.00284    0.00700    0.00637
AFIX 137
H30A  2    0.269972    0.790124    0.407994    11.00000   -1.50000
H30B  2    0.238789    0.860944    0.436121    11.00000   -1.50000
H30C  2    0.187442    0.782217    0.421408    11.00000   -1.50000
AFIX   0
C31P  1    0.531323    0.771280    0.408932    11.00000    0.02427    0.01826 =
         0.03691   -0.00726    0.01743   -0.00686
AFIX  23
H31A  2    0.586536    0.785818    0.410845    11.00000   -1.20000
H31B  2    0.518119    0.796701    0.438597    11.00000   -1.20000
AFIX   0
C32P  1    0.476248    0.802726    0.358507    11.00000    0.03661    0.02212 =
         0.04892    0.00562    0.01145   -0.00075
AFIX 137
H32A  2    0.488372    0.777307    0.328895    11.00000   -1.50000
H32B  2    0.483604    0.859635    0.356705    11.00000   -1.50000
H32C  2    0.421139    0.791578    0.357301    11.00000   -1.50000
AFIX   0
C33P  1    0.633856    0.636537    0.373473    11.00000    0.02183    0.02188 =
         0.03295   -0.00447    0.01543   -0.00957
AFIX  23
H33A  2    0.676743    0.598489    0.388938    11.00000   -1.20000
H33B  2    0.656532    0.690051    0.380396    11.00000   -1.20000
AFIX   0
C34P  1    0.604287    0.623290    0.314143    11.00000    0.03185    0.02917 =
         0.02661   -0.00342    0.01969   -0.00789
AFIX 137
H34A  2    0.567139    0.665205    0.297968    11.00000   -1.50000
H34B  2    0.577359    0.572352    0.306915    11.00000   -1.50000
H34C  2    0.649545    0.623882    0.299788    11.00000   -1.50000
AFIX   0
C35P  1    0.633332    0.329394    0.369218    11.00000    0.01812    0.02759 =
         0.03581   -0.00049    0.01363    0.00793
AFIX  23
H35A  2    0.657460    0.276514    0.376482    11.00000   -1.20000
H35B  2    0.674996    0.368620    0.384732    11.00000   -1.20000
AFIX   0
C36P  1    0.603881    0.342017    0.309867    11.00000    0.02547    0.04426 =
         0.02862    0.00106    0.01633    0.00453
AFIX 137
H36A  2    0.562815    0.303140    0.294264    11.00000   -1.50000
H36B  2    0.648355    0.335926    0.295082    11.00000   -1.50000
H36C  2    0.581717    0.395025    0.302457    11.00000   -1.50000
AFIX   0

C1S   1   -0.094608    0.553400    0.395511    11.00000    0.02674    0.03350 =
         0.05885   -0.02490    0.02381   -0.01199
AFIX  43
H1S   2   -0.069106    0.600276    0.411012    11.00000   -1.20000
AFIX   0
C2S   1   -0.168569    0.554826    0.365504    11.00000    0.05400    0.01919 =
         0.05519    0.00166    0.01958    0.01161
AFIX  43
H2S   2   -0.196028    0.603577    0.359752    11.00000   -1.20000
AFIX   0
C3S   1   -0.207980    0.487394    0.341895    11.00000    0.04053    0.03645 =
         0.04241   -0.00304   -0.00342    0.00051
AFIX  43
H3S   2   -0.262146    0.489316    0.321880    11.00000   -1.20000
AFIX   0
C4S   1   -0.164960    0.416026    0.348610    11.00000    0.06017    0.01161 =
         0.03645   -0.00200    0.01008   -0.00907
AFIX  43
H4S   2   -0.189643    0.370163    0.330971    11.00000   -1.20000
AFIX   0
C5S   1   -0.090214    0.411927    0.379320    11.00000    0.03176    0.01460 =
         0.04429    0.00455    0.02698    0.00192
AFIX  43
H5S   2   -0.062355    0.363398    0.384137    11.00000   -1.20000
AFIX   0
C6S   1   -0.053595    0.480014    0.404250    11.00000    0.02754    0.03759 =
         0.05029   -0.00008    0.02045   -0.00093
AFIX  43
H6S   2   -0.001165    0.477422    0.427116    11.00000   -1.20000
AFIX   0

S1S   6   -0.263030    0.392138    0.199683    11.00000    0.09618    0.04447 =
         0.08775   -0.01089    0.03523   -0.01453
S2S   6   -0.260265    0.572124    0.208733    11.00000    0.08559    0.04458 =
         0.08769    0.01275    0.03990    0.01302
C10S  1   -0.261507    0.482766    0.204097    11.00000    0.03874    0.05146 =
         0.05706    0.00391    0.01220   -0.00159
C7S   1    0.472596    0.484847    0.041293    11.00000    0.13914    0.05257 =
         0.10606   -0.00040    0.08485   -0.00328
AFIX  43
H7S   2    0.453120    0.475188    0.070288    11.00000   -1.20000
AFIX   0
C8S   1    0.552629    0.476993    0.047930    11.00000    0.14472    0.07388 =
         0.09476    0.00986    0.04445   -0.00239
AFIX  43
H8S   2    0.587570    0.460585    0.080359    11.00000   -1.20000
AFIX   0
C9S   1    0.580936    0.493845    0.005615    11.00000    0.11398    0.04605 =
         0.13776   -0.00194    0.07529   -0.01699
AFIX  43
H9S   2    0.636049    0.490751    0.008927    11.00000   -1.20000
AFIX   0
HKLF 4


REM  20210315ThDyC80_0m_b.res in P2(1)/c
REM R1 =  0.0638 for   10614 Fo > 4sig(Fo)  and  0.0834 for all   13097 data
REM   1336 parameters refined using    825 restraints

END

WGHT      0.0739     79.6761

REM Highest difference peak  1.513,  deepest hole -1.116,  1-sigma level  0.151
Q1    1   0.1514  0.3470  0.3277  11.00000  0.05    1.51
;
_shelx_res_checksum                5798
_shelx_hkl_file
;
   1   0   0 1249.88   62.89
   1   0   0 1220.28   62.79
  -1   0   0 1219.48   62.79
  -1   0   0 1101.29   62.89
  -1   0   0 1183.58   62.79
  -1   0   0 1118.99   64.19
   2   0   0  807.32   42.10
   2   0   0  776.62   41.90
   2   0   0  833.32   42.10
   2   0   0  748.43   42.30
  -2   0   0  783.62   42.30
   2   0   0  752.12   44.80
  -2   0   0  789.62   42.50
  -2   0   0  752.92   41.90
  -2   0   0  783.32   45.40
  -2   0   0  825.52   42.10
   3   0   0  233.98   12.70
  -3   0   0  229.28   13.70
   3   0   0  250.67   13.30
   3   0   0  263.87   13.80
   3   0   0  225.68   14.10
  -3   0   0  235.38   14.50
  -3   0   0  234.28   13.30
   4   0   0   19.10    7.40
   4   0   0   24.40    5.70
  -4   0   0   15.10    8.30
   4   0   0   15.30    3.40
  -4   0   0   22.80    4.60
  -4   0   0   17.50    3.10
  -4   0   0   27.80    3.70
   4   0   0   23.40    3.80
   4   0   0   19.50    1.40
  -4   0   0   21.60    3.50
  -4   0   0   25.70    4.50
  -5   0   0  127.09    9.30
   5   0   0  138.79    9.20
   5   0   0  130.89    7.10
  -5   0   0  121.09   10.50
  -5   0   0  116.89    9.00
  -5   0   0  125.19   18.20
  -5   0   0  147.99   11.10
   5   0   0  145.59    8.40
   5   0   0  111.19    9.50
   6   0   0   22.60    4.30
  -6   0   0   29.10    5.30
  -6   0   0   20.40    5.20
   6   0   0   16.10    9.20
  -6   0   0   29.20    5.90
   6   0   0   27.50    3.90
   6   0   0   15.80    4.80
   6   0   0   26.10    6.00
   6   0   0   18.20    1.50
  -6   0   0   22.00    4.50
  -7   0   0  479.55   28.90
   7   0   0  456.05   24.70
   7   0   0  465.65   25.90
  -7   0   0  463.85   28.10
  -7   0   0  442.16   26.70
   7   0   0  470.05   30.10
   7   0   0  469.75   26.80
   8   0   0   19.10    6.50
  -8   0   0   19.20    7.20
   8   0   0   13.30    3.30
  -8   0   0   24.20    6.00
   8   0   0   15.80    1.50
  -8   0   0   29.20    5.30
   9   0   0 1335.27   71.89
   9   0   0 1322.37   77.39
   9   0   0 1352.76   70.29
   9   0   0 1268.57   74.39
  -9   0   0 1298.37   72.69
  -9   0   0 1351.76   75.29
  -9   0   0 1343.97   74.79
  10   0   0  423.16   22.60
  10   0   0  386.16   30.90
  10   0   0  443.86   24.40
 -10   0   0  451.75   29.50
 -10   0   0  383.36   25.00
 -10   0   0  431.56   28.00
 -11   0   0  237.38   19.40
  11   0   0  212.48   31.70
  11   0   0  203.38   16.50
  11   0   0  230.38   24.60
  11   0   0  240.48   15.10
 -11   0   0  241.68   16.20
 -11   0   0  248.38   20.80
  11   0   0  253.97   13.10
  12   0   0 1103.49   56.39
  12   0   0  984.80   56.99
  12   0   0  971.00   65.49
  13   0   0   97.09    7.30
  13   0   0   65.49   23.30
  14   0   0  -15.00   27.30
 -14   0   0    8.90   10.00
 -15   0   0   16.50   10.20
 -16   0   0  435.66   34.90
  17   0   0  171.18   17.80
 -17   0   0  139.49   22.70
 -17   0   0  155.58   15.80
 -18   0   0    7.80   12.80
 -18   0   0    5.80    6.10
  19   0   0  247.28   21.10
 -19   0   0  242.08   19.20
 -19   0   0  244.08   30.00
   0  -1   0   -1.30    0.80
   0   1   0    0.50    0.30
   0   1   0    0.50    0.60
   0   1   0    0.40    0.50
   0   1   0    0.50    0.40
  -1  -1   0  167.08    9.90
  -1  -1   0  160.58    9.40
  -1  -1   0  169.98    9.70
  -1  -1   0  175.48   10.00
  -1  -1   0  164.38    9.60
   1   1   0  176.78    9.40
   1   1   0  167.28    9.80
   1   1   0  167.18   10.00
   1   1   0  185.38    9.80
   2  -1   0   43.20    3.30
  -2  -1   0   42.80    4.20
   2  -1   0   43.90    2.40
  -2  -1   0   41.80    9.40
  -2  -1   0   38.20    3.10
  -2  -1   0   42.30    4.30
   2  -1   0   41.10    4.30
   2  -1   0   34.70    3.20
   2  -1   0   43.60    2.50
  -2  -1   0   38.40    5.10
  -2  -1   0   38.10    4.20
   2   1   0   35.30    3.80
  -2   1   0   42.10    3.30
   2   1   0   42.20    4.40
  -2   1   0   41.90    5.90
  -2   1   0   36.90    2.60
   2   1   0   52.29    5.60
   2   1   0   32.20    5.00
   2   1   0   43.10    4.30
   2   1   0   38.50    8.90
   2   1   0   40.30    3.20
   3  -1   0   38.50    4.30
  -3  -1   0   27.30    3.30
   3  -1   0   28.40    2.90
  -3  -1   0   31.80    9.00
  -3  -1   0   32.40    4.50
   3  -1   0   32.40    6.10
  -3  -1   0   30.00    4.20
  -3  -1   0   38.50    5.60
   3  -1   0   35.70    1.90
  -3  -1   0   27.20    5.30
   3  -1   0   35.10    3.20
   3  -1   0   35.60    2.60
  -3   1   0   32.80    3.90
   3   1   0   32.00    3.20
  -3   1   0   37.90    3.50
  -3   1   0   40.60    8.70
   3   1   0   40.40    4.60
   3   1   0   32.20    6.40
   3   1   0   33.20    2.00
   3   1   0   35.60    9.30
   3   1   0   37.60    4.20
  -4  -1   0   22.00    3.80
  -4  -1   0   19.70    3.20
   4  -1   0   23.90    4.80
   4  -1   0   17.80    1.20
   4  -1   0   15.60    2.50
   4  -1   0   18.10    2.90
   4  -1   0   19.20    6.50
  -4  -1   0   20.40    5.00
   4  -1   0   18.20    2.80
  -4  -1   0   16.00    4.00
   4   1   0   16.00    1.30
  -4   1   0   19.90    3.40
   4   1   0   17.70    4.50
   4   1   0   16.20    4.10
   4   1   0   17.90    5.00
  -4   1   0   15.50    3.60
  -4   1   0   17.50    3.10
   4   1   0   16.90    3.30
   4   1   0   17.30    8.20
  -4   1   0   18.70    2.50
   4   1   0   21.80    3.60
  -4   1   0   18.20    8.00
  -5  -1   0   67.99    7.00
  -5  -1   0   75.19    9.00
   5  -1   0   67.19   10.80
   5  -1   0   75.69    7.70
   5  -1   0   71.89    5.00
   5  -1   0   69.89    5.70
   5  -1   0   70.39    3.90
  -5  -1   0   73.09    7.90
   5   1   0   79.39    9.70
  -5   1   0   80.89    6.70
  -5   1   0   62.79    5.80
  -5   1   0   53.99    7.40
   5   1   0   55.69    7.30
   5   1   0   65.99    5.60
  -5   1   0   74.79   14.20
   5   1   0   68.69    3.90
   6  -1   0   -1.40    2.70
   6  -1   0    4.20    2.10
   6  -1   0   -2.80    4.40
   6  -1   0   -0.20    1.90
   6  -1   0    0.00    3.50
  -6  -1   0    1.40    4.10
  -6  -1   0    2.80    5.80
   6  -1   0    1.50    6.50
  -6  -1   0    5.40    3.50
   6  -1   0    0.60    0.60
   6   1   0   -1.60    2.20
  -6   1   0   -1.90    3.40
   6   1   0   -3.70    4.20
  -6   1   0    0.70    3.50
  -6   1   0   -9.70    7.80
   6   1   0   -5.00    3.60
   6   1   0    0.20    5.10
   6   1   0    0.00    0.60
   6   1   0   -6.70    7.80
   6   1   0   -0.50    4.10
  -6   1   0   -2.10    3.90
   7  -1   0   20.10    1.50
   7  -1   0   21.30    3.40
  -7  -1   0   20.20    4.70
  -7  -1   0   22.40    7.00
   7  -1   0   24.90    6.30
   7  -1   0   22.70    8.50
   7  -1   0   20.90    3.90
   7   1   0   16.80    9.00
  -7   1   0   20.90    4.70
   7   1   0   18.60    1.70
   7   1   0   18.40    4.80
   7   1   0   18.30    7.90
  -7   1   0   18.30    6.30
   7   1   0   19.30    3.80
   8  -1   0    1.90    4.60
   8  -1   0    6.70    7.30
   8  -1   0    8.20    3.40
  -8  -1   0    9.50    4.00
   8  -1   0    9.30    1.00
   8  -1   0    5.80    2.60
  -8  -1   0    5.70    6.90
  -8  -1   0    6.60    5.40
   8   1   0    9.90    3.00
   8   1   0   -1.20    4.30
   8   1   0    9.70    6.10
   8   1   0    6.10   10.10
  -8   1   0    7.90    4.00
   8   1   0    9.80    6.40
  -8   1   0    5.30    5.10
   8   1   0    7.10    1.00
  -8   1   0    4.10    6.00
  -9  -1   0   12.60    7.40
  -9  -1   0    4.30    5.70
   9  -1   0   10.60    1.30
   9  -1   0   21.90    6.50
   9  -1   0   11.00    2.90
  -9  -1   0   12.50    5.00
   9  -1   0   22.50    9.20
   9  -1   0   12.30    3.40
   9   1   0   20.70    6.40
  -9   1   0   13.30    7.00
   9   1   0    8.90    3.90
   9   1   0    9.90    1.30
  -9   1   0   13.60    4.70
   9   1   0   22.10    8.50
   9   1   0   28.90   13.10
   9   1   0   15.20    7.00
 -10  -1   0    0.90    4.20
  10  -1   0    4.70    6.90
  10  -1   0   23.30   10.00
  10  -1   0    8.20    1.30
  10  -1   0   11.30    2.90
  10  -1   0   10.50    3.30
 -10  -1   0   15.40    7.00
 -10  -1   0    7.10    6.30
  10   1   0   12.70    4.20
  10   1   0    7.40    8.50
 -10   1   0    0.90    7.20
 -10   1   0   17.50    4.30
  10   1   0    5.90   12.70
 -10   1   0    8.70    6.80
  11  -1   0   41.70   13.20
 -11  -1   0   22.80    9.60
  11  -1   0   40.90    4.00
  11  -1   0   19.00   10.50
 -11  -1   0   30.90   10.20
  11  -1   0   34.00    2.70
  11   1   0   48.20   13.90
 -11   1   0   29.80   10.30
 -11   1   0   38.30    6.70
  11   1   0   46.00   18.40
  11   1   0   28.60    5.90
  12  -1   0   76.39    5.10
  12  -1   0   92.89   18.30
 -12  -1   0   87.69   13.30
  12   1   0   66.39   18.60
  12   1   0   81.49   26.90
 -12   1   0   78.89   15.00
  12   1   0   86.09    8.70
  13  -1   0   -1.00    1.60
  13  -1   0   13.30    8.40
 -13  -1   0   -9.20   10.10
  13   1   0    1.60    4.40
  13   1   0    6.70   22.40
 -13   1   0   -2.90    8.20
 -14  -1   0   37.20   12.60
  14   1   0   11.20    4.40
 -14   1   0    0.30   11.00
 -15  -1   0    1.60   11.70
 -15   1   0   -5.50    9.60
 -16  -1   0   16.60   12.60
 -16  -1   0    2.50    6.30
  16  -1   0  -11.30    6.30
 -16   1   0    9.00   10.90
 -17  -1   0   22.70   12.80
 -17  -1   0   15.30    6.90
  17  -1   0   16.70   10.30
 -17   1   0   35.40   14.80
 -17   1   0   13.30    7.40
 -18  -1   0  -16.10   13.40
 -18  -1   0   -2.00    8.10
 -18   1   0   17.30   13.00
 -18   1   0   -0.70    5.70
  19  -1   0   16.40   11.10
 -19  -1   0   11.50    7.20
 -19  -1   0   11.70   16.90
  19   1   0   34.10   10.30
 -19   1   0   15.90    6.70
   0  -2   0 4527.85  239.88
   1  -2   0  264.27   14.90
  -1  -2   0  282.97   15.20
  -1  -2   0  272.37   14.40
  -1  -2   0  248.08   14.70
  -1  -2   0  259.37   14.50
   1   2   0  247.68   15.10
   1   2   0  242.48   15.50
   1   2   0  283.37   15.50
   1   2   0  265.77   14.90
   1   2   0  270.17   14.60
  -2  -2   0    7.20    2.70
  -2  -2   0    8.40    2.10
  -2  -2   0   10.50    3.90
  -2  -2   0    4.10    3.20
   2  -2   0    8.50    0.70
  -2  -2   0    8.90    3.70
  -2   2   0   10.90    1.70
   2   2   0   10.10    3.60
   2   2   0   10.50    3.30
   2   2   0    4.30    6.70
   2   2   0   10.90    3.30
   2   2   0   10.70    3.90
   2   2   0    9.10    2.10
  -3  -2   0   57.29    6.10
   3  -2   0   52.29    6.20
   3  -2   0   57.29    4.70
  -3  -2   0   54.79    4.40
   3  -2   0   59.29    3.10
  -3  -2   0   61.19    7.60
  -3  -2   0   52.79    6.40
  -3  -2   0   60.19    6.10
  -3  -2   0   52.69    4.00
   3   2   0   58.69    5.00
   3   2   0   49.80    6.80
   3   2   0   57.09   12.60
   3   2   0   63.59    6.50
   3   2   0   43.10    5.80
   3   2   0   47.60    5.70
   4  -2   0  601.04   31.30
   4  -2   0  552.84   32.10
  -4  -2   0  630.74   33.20
   4  -2   0  586.04   33.10
  -4   2   0  581.84   32.40
   4   2   0  554.84   33.20
   4   2   0  632.64   32.50
  -4   2   0  577.74   32.40
   5  -2   0  798.52   41.40
  -5  -2   0  800.22   42.60
   5  -2   0  725.13   41.90
   5  -2   0  748.03   40.80
   5  -2   0  722.73   41.80
  -5   2   0  702.73   41.60
   5   2   0  811.62   45.80
  -5   2   0  667.73   46.40
   5   2   0  724.63   42.20
   5   2   0  803.52   42.20
   5   2   0  785.82   41.50
  -6  -2   0   39.00    6.90
   6  -2   0   31.60    5.40
   6  -2   0   37.10    6.70
   6  -2   0   27.10    2.00
   6  -2   0   26.30    3.60
  -6  -2   0   29.70    7.10
   6  -2   0   33.50    4.90
   6   2   0   49.90    8.20
   6   2   0   31.40   11.10
   6   2   0   33.20    7.80
  -6   2   0   32.20   10.90
   6   2   0   34.50    6.10
  -6   2   0   30.80    5.10
  -6   2   0   35.10    5.10
   6   2   0   31.80    4.00
   6   2   0   33.60    4.60
  -6   2   0   27.00    4.30
  -6   2   0   31.20    3.60
   7  -2   0  515.35   30.80
  -7  -2   0  508.65   30.30
   7  -2   0  513.65   28.90
   7   2   0  474.95   41.50
  -7   2   0  502.15   30.70
   7   2   0  547.95   30.70
   7   2   0  568.64   29.80
  -8  -2   0  236.68   18.40
  -8  -2   0  216.48   14.90
  -8  -2   0  225.08   17.10
   8  -2   0  209.28   15.00
   8  -2   0  235.08   12.10
   8   2   0  214.38   20.20
   8   2   0  215.28   16.50
   8   2   0  177.08   19.30
   8   2   0  246.18   15.60
  -8   2   0  221.08   14.90
  -9  -2   0 1485.75   77.99
   9  -2   0 1485.05   73.19
   9  -2   0 1321.37   75.99
   9   2   0 1276.77   81.79
  -9   2   0 1269.17   76.89
  -9   2   0 1367.36   75.69
   9   2   0 1420.66   75.49
  10  -2   0  361.26   23.60
 -10  -2   0  381.66   25.50
 -10  -2   0  408.06   27.30
  10  -2   0  377.96   19.90
  10   2   0  365.46   22.50
  10   2   0  338.87   31.40
  10   2   0  351.26   23.70
 -10   2   0  358.46   22.60
 -10   2   0  361.86   25.10
 -11  -2   0   12.10    7.70
  11   2   0   -5.00    5.50
  11   2   0    2.40    4.80
 -11   2   0   -4.40    6.50
  11   2   0    7.30   10.40
  11   2   0  -30.80   17.60
 -11   2   0    2.60    4.70
  12  -2   0  521.05   27.60
 -12  -2   0  508.85   34.20
 -12   2   0  500.25   34.60
  12   2   0  506.75   30.90
  13  -2   0   -0.40    1.60
 -13   2   0    3.70   10.50
  13   2   0   19.60   25.90
  13   2   0    0.00    4.80
  14  -2   0   32.10    7.70
 -14  -2   0   16.80    9.90
 -14   2   0   25.30   12.90
  14   2   0   23.00    6.30
  15  -2   0   -3.70    7.70
 -15  -2   0    9.10    6.80
 -15  -2   0  -11.90   11.10
 -15   2   0   28.10   13.30
  15   2   0    6.20    4.50
  16  -2   0  107.39   14.60
 -16  -2   0   85.89   17.80
 -16   2   0   91.89   17.50
  17  -2   0   -4.20    8.90
 -17  -2   0   17.00    7.00
 -17  -2   0   15.10   13.90
 -17   2   0   -6.00   14.50
  18  -2   0   24.80   11.30
 -18  -2   0   42.90   13.80
 -18  -2   0   30.20    7.70
 -18   2   0   45.90    9.10
 -19  -2   0   50.39    9.60
 -19  -2   0   44.50   13.80
  19  -2   0   50.39   10.90
  19   2   0   47.30   10.80
 -19   2   0   77.99   10.80
   0  -3   0    1.80    3.00
   0  -3   0    3.20    3.70
   0  -3   0    0.10    4.40
   0   3   0    0.60    1.00
   0   3   0    0.20    1.40
   0   3   0    0.80    1.90
   0   3   0    0.40    2.70
   0   3   0    2.50    2.20
   0   3   0   -2.40    3.20
   1  -3   0   10.50    3.80
  -1  -3   0    6.50    2.90
  -1  -3   0    5.30    2.40
   1  -3   0   -1.70    3.10
  -1  -3   0    6.30    1.50
  -1  -3   0    4.10    3.20
   1  -3   0    0.70    3.20
  -1  -3   0    4.10    0.70
  -1   3   0    4.00    1.20
  -1   3   0    1.00    2.50
   1   3   0    3.70    1.70
   1   3   0    5.00    3.70
   1   3   0    8.40    3.00
   1   3   0    0.80    2.70
   1   3   0    4.20    1.70
   1   3   0    4.20    3.40
   1   3   0    5.10    3.30
  -2  -3   0   13.60    4.70
  -2  -3   0    6.10    4.00
  -2  -3   0    7.50    2.60
   2  -3   0    8.10    0.80
  -2  -3   0   11.00    3.30
   2  -3   0   17.80    4.20
  -2  -3   0    9.70    2.20
   2  -3   0   11.60    3.00
  -2  -3   0   13.90    4.00
   2   3   0   15.20    4.60
   2   3   0   11.80    3.80
   2   3   0    4.50    8.20
   2   3   0    8.70    3.60
   2   3   0   13.30    2.50
  -2   3   0    9.20    1.10
   2   3   0    4.10    4.00
  -2   3   0    9.40    2.20
   2   3   0    4.00    4.10
   3  -3   0  161.88   11.80
  -3  -3   0  155.28   10.50
   3  -3   0  147.79   10.00
   3  -3   0  160.78    9.70
  -3  -3   0  143.19    9.50
   3  -3   0  150.28    8.20
  -3  -3   0  172.98   12.70
  -3  -3   0  136.69    9.30
  -3  -3   0  156.68   10.90
  -3   3   0  143.89    8.30
   3   3   0  148.89   11.70
   3   3   0  157.18    9.70
   3   3   0  129.79   18.40
  -3   3   0  166.68    9.70
   4  -3   0  197.08   11.50
   4  -3   0  189.18   10.10
   4  -3   0  194.38   11.80
  -4  -3   0  184.78   10.90
  -4   3   0  188.18   11.00
  -4   3   0  173.78   14.10
   4   3   0  162.18   14.00
   4   3   0  198.48   13.00
   4   3   0  178.68   14.70
   4   3   0  199.88   11.90
   5  -3   0  179.38    9.90
   5  -3   0  187.48   13.00
  -5  -3   0  195.48   13.30
   5  -3   0  197.88   11.80
   5  -3   0  179.48   11.40
   5   3   0  214.18   13.70
  -5   3   0  162.18   15.80
   5   3   0  155.78   22.30
   5   3   0  158.88   14.80
  -5   3   0  168.88   11.50
   5   3   0  204.28   12.30
  -5   3   0  192.88   11.80
  -6  -3   0   42.90    7.90
   6  -3   0   53.09    5.20
   6  -3   0   39.30    6.70
  -6  -3   0   53.49   10.10
   6  -3   0   47.90    2.80
   6   3   0   30.80   12.80
   6   3   0   57.99    7.10
  -6   3   0   44.30    6.00
   6   3   0   59.09   11.00
  -6   3   0   40.50    5.90
   7  -3   0    1.70    0.80
   7  -3   0   -0.30    2.50
   7  -3   0   -5.90    4.90
  -7  -3   0   15.40    6.50
  -7  -3   0   -1.30    4.70
  -7   3   0    3.70    3.50
   7   3   0    3.00    3.30
  -7   3   0    1.90    4.30
   7   3   0   -7.60   10.40
   7   3   0    0.10    5.10
   7   3   0    2.30    3.30
  -7   3   0    0.10    3.70
   8  -3   0  375.66   24.60
   8  -3   0  380.06   23.00
  -8  -3   0  460.95   28.70
  -8  -3   0  418.66   26.80
   8  -3   0  414.66   22.00
   8   3   0  445.76   24.90
   8   3   0  408.86   25.60
  -8   3   0  420.96   25.00
   8   3   0  406.16   23.00
   9  -3   0  141.39    8.20
  -9  -3   0  153.98   13.70
  -9  -3   0  177.38   16.50
  -9   3   0  129.99   11.60
   9   3   0  154.08   18.60
   9   3   0  157.18   12.00
   9   3   0  150.78   13.00
   9   3   0  129.39   27.60
  10  -3   0   13.30    1.50
 -10  -3   0    6.20    7.10
 -10   3   0   11.90    5.20
  10   3   0   32.70   12.70
  10   3   0    8.30    5.30
  10   3   0   18.80    6.80
 -10   3   0   13.60    8.00
 -11  -3   0  165.78   17.50
  11  -3   0  174.18    9.70
  11   3   0  186.48   14.40
  11   3   0  222.78   28.10
 -11   3   0  155.88   13.50
  11   3   0  175.18   15.30
  11   3   0  169.78   36.80
 -11   3   0  162.28   16.60
  12  -3   0  493.75   24.90
  12  -3   0  485.65   28.60
 -12  -3   0  428.46   32.30
 -12   3   0  461.25   32.90
  12   3   0  438.16   43.60
  12   3   0  414.16   29.70
  12   3   0  458.25   29.00
  13  -3   0   25.30    2.80
 -13  -3   0    9.60    6.50
 -13  -3   0   13.90   10.80
  13   3   0   30.60   32.80
 -13   3   0   30.60   12.30
  13   3   0   21.90    7.10
 -14  -3   0   45.20   13.60
  14  -3   0   56.29    9.80
  14  -3   0   46.10    3.80
 -14  -3   0   36.30    7.30
 -14   3   0   53.79   14.50
  14   3   0   43.70    8.20
 -15  -3   0  160.78   19.00
 -15  -3   0  132.89   14.10
  15  -3   0  155.28   15.60
 -15   3   0  142.09   20.40
  15   3   0  164.08   14.50
  16  -3   0    8.60    9.00
 -16   3   0   18.60   11.20
  16   3   0   16.70    5.90
  17  -3   0   10.20    9.60
 -17  -3   0   33.30   14.20
 -17  -3   0   25.70    8.00
 -17   3   0   19.40   15.70
  18  -3   0  118.09   16.30
 -19  -3   0   42.30   17.10
 -19  -3   0   15.40    7.80
  19  -3   0   39.20   10.80
 -19   3   0   28.50    6.90
   0  -4   0   28.00    6.20
   0  -4   0   27.30    4.80
   0  -4   0   29.90    4.60
   0   4   0   23.90    3.40
   0   4   0   19.10    3.00
   0   4   0   33.00    5.30
   0   4   0   26.10    4.60
   0   4   0   25.40    2.40
   0   4   0   31.50    6.00
   1  -4   0   21.40    4.00
  -1  -4   0   17.50    2.90
  -1  -4   0   15.60    1.30
   1  -4   0   20.00    6.40
  -1  -4   0   25.30    4.40
   1  -4   0   13.70    4.60
  -1  -4   0   22.30    3.70
  -1  -4   0   16.90    5.60
   1   4   0   12.70    2.40
   1   4   0   24.50    4.00
  -1   4   0   18.00    4.10
   1   4   0   17.60    5.60
  -1   4   0   17.20    3.20
  -1   4   0   15.00    2.30
   1   4   0   18.30    5.70
   1   4   0   18.50    2.70
   1   4   0   26.50    5.40
   1   4   0   23.40    4.50
  -2  -4   0   14.50    4.90
  -2  -4   0   18.10    5.50
  -2  -4   0   12.90    2.80
   2  -4   0    9.70    4.50
   2  -4   0    9.80    5.80
  -2  -4   0   16.20    3.30
   2  -4   0   20.40    4.30
  -2   4   0   18.20    3.80
   2   4   0   14.60    3.00
   2   4   0    5.70    9.80
   2   4   0   17.20    5.40
   2   4   0   21.20    5.90
   3  -4   0  788.72   45.70
   3  -4   0  780.62   43.10
  -3  -4   0  783.12   44.10
  -3  -4   0  812.32   45.00
  -3  -4   0  813.72   44.00
   3  -4   0  799.22   44.60
   3  -4   0  824.92   44.50
  -3  -4   0  850.91   45.20
   3   4   0  870.71   45.80
   3   4   0  826.52   44.50
   4  -4   0   22.20    5.80
  -4  -4   0   15.90    3.00
  -4  -4   0   10.50    7.40
  -4  -4   0   16.60    4.80
   4  -4   0   16.90    3.60
  -4  -4   0   14.60    3.10
   4  -4   0   21.90    4.00
   4   4   0   12.50    6.00
   4   4   0   15.70    5.20
  -4   4   0   10.70    3.60
   4   4   0   12.80    3.40
  -5  -4   0   73.09    5.90
   5  -4   0   64.49    3.90
   5  -4   0   81.69    6.60
   5  -4   0   79.19    8.60
   5  -4   0   64.39    6.00
  -5  -4   0   65.79    7.90
  -5   4   0   70.49    8.70
   5   4   0   72.99   11.00
   5   4   0   68.79    8.00
   5   4   0   50.59   15.00
   6  -4   0  483.45   26.00
   6  -4   0  475.35   24.10
  -6  -4   0  473.25   27.60
   6  -4   0  430.46   25.60
   6  -4   0  430.16   27.00
   6   4   0  469.45   26.30
   6   4   0  405.36   40.10
  -6   4   0  406.76   28.90
   7  -4   0  135.29    9.80
   7  -4   0  134.19    7.50
   7  -4   0  125.09   11.10
  -7  -4   0  129.69   12.90
   7  -4   0  137.89   10.10
  -7   4   0  130.59    9.90
   7   4   0  108.59   22.50
   7   4   0  149.99   12.60
   7   4   0  139.29   11.10
   8  -4   0  390.06   20.00
   8  -4   0  329.47   22.80
  -8  -4   0  408.76   24.70
   8  -4   0  376.36   22.40
   8  -4   0  344.67   21.30
  -8   4   0  383.76   23.20
   8   4   0  359.46   22.80
   8   4   0  378.36   24.40
   8   4   0  395.56   32.20
   9  -4   0  360.56   20.80
   9  -4   0  304.17   19.40
   9  -4   0  299.27   21.30
  -9  -4   0  327.77   23.70
   9   4   0  277.87   37.10
   9   4   0  370.06   21.60
  -9   4   0  358.26   21.60
   9   4   0  319.47   30.80
   9   4   0  322.07   19.40
   9   4   0  363.06   23.00
  10  -4   0  103.09    5.60
 -10  -4   0   82.09   11.90
  10  -4   0  110.09    9.20
  10  -4   0   91.39   11.80
  10   4   0   87.59   11.40
 -10   4   0   78.89    9.90
  10   4   0   57.19   25.70
  10   4   0   82.39   17.70
  10   4   0   98.69    9.90
 -11  -4   0   28.00    8.70
 -11  -4   0   34.00    6.70
  11  -4   0   35.60    7.00
  11  -4   0   36.00    2.70
 -11   4   0   11.80    9.10
  11   4   0   21.70   32.20
  11   4   0   29.30    8.50
  11   4   0   20.30    6.40
 -11   4   0   25.30    6.50
  12  -4   0   11.30    2.00
 -12  -4   0   -2.00    6.20
  12  -4   0   10.90    6.40
 -12  -4   0   28.10   12.00
  12   4   0  -23.30   18.80
  12   4   0   10.00    8.20
 -12   4   0   21.20    9.00
  13  -4   0   77.29   10.80
 -13  -4   0   55.09    9.20
 -13  -4   0   58.69   12.30
  13  -4   0   68.29    4.60
  13   4   0   62.39   11.30
  13   4   0   78.29   12.10
 -13   4   0   55.59   14.90
 -14  -4   0   18.30    6.50
 -14  -4   0   -4.30    9.50
  14  -4   0   10.50    2.10
 -14   4   0   22.80   10.00
  14   4   0    7.40    7.10
  15  -4   0   13.10    7.10
 -15  -4   0    5.60    5.90
  15  -4   0    4.00    2.10
 -15  -4   0    5.40   11.90
 -15   4   0   18.70   14.10
  15   4   0   15.80    7.50
 -16  -4   0    8.10    6.80
 -16  -4   0   14.40   13.40
  16  -4   0   21.00   10.00
 -16   4   0    9.00   11.70
  16   4   0    8.30    7.40
  17  -4   0   30.90   10.30
 -17  -4   0   50.99    8.90
 -17  -4   0   36.30   15.10
  17   4   0   61.49   10.10
 -17   4   0   36.50   17.80
  18  -4   0    5.70    9.20
  19  -4   0   10.70    9.50
 -19  -4   0  -13.60   14.10
 -19  -4   0    8.90    9.10
 -19   4   0    3.50    6.90
   0  -5   0    7.10    6.40
   0  -5   0    9.00    5.60
   0   5   0    1.70    3.10
   0   5   0   -0.70    2.30
   0   5   0    2.50    1.60
   0   5   0    6.90    4.60
   1  -5   0  273.67   16.00
   1  -5   0  269.07   16.50
   1  -5   0  241.88   17.70
  -1  -5   0  274.07   15.70
  -1  -5   0  260.97   13.90
  -1  -5   0  265.97   17.00
  -1  -5   0  255.47   15.40
   1   5   0  213.18   24.50
   1   5   0  222.28   18.40
  -1   5   0  242.18   14.30
   1   5   0  257.67   15.60
  -1   5   0  246.48   14.30
  -1   5   0  244.28   13.50
   1   5   0  246.68   14.90
   1   5   0  269.97   17.00
   2  -5   0  258.77   16.30
  -2  -5   0  271.77   16.40
  -2  -5   0  281.37   15.00
  -2  -5   0  262.67   16.00
  -2  -5   0  270.47   17.90
   2  -5   0  256.97   16.50
   2   5   0  269.17   15.70
   2   5   0  281.37   17.80
   2   5   0  242.58   26.30
  -2   5   0  246.58   14.70
  -3  -5   0  387.86   21.00
   3  -5   0  375.66   21.90
  -3  -5   0  357.46   21.50
   3  -5   0  362.16   21.90
   3  -5   0  363.56   23.70
  -3  -5   0  398.86   22.60
  -3  -5   0  370.96   23.00
   3   5   0  400.76   24.00
  -4  -5   0   16.00    3.10
   4  -5   0   13.60    1.20
  -4  -5   0   18.80    3.70
  -4  -5   0   13.70    5.00
  -4  -5   0   25.80    5.00
   4  -5   0   17.60    6.40
   4   5   0   20.10    7.00
  -4   5   0   18.60    4.20
   4   5   0   11.10    3.70
   4   5   0   19.20    6.60
  -4   5   0   11.70    2.20
   4   5   0   16.50   10.70
  -5  -5   0    1.00    2.90
   5  -5   0    2.80    3.00
   5  -5   0    5.00    3.50
   5  -5   0    2.20    0.70
  -5  -5   0    3.70    5.40
   5  -5   0    0.10    5.70
  -5  -5   0    0.40    2.70
   5   5   0   -3.50   11.20
   5   5   0    3.00    6.50
  -5   5   0    3.20    2.50
   5   5   0    0.10    5.70
   5   5   0   -0.70    3.20
  -5   5   0    0.30    3.00
   6  -5   0   33.60    2.40
  -6  -5   0   40.00    4.10
   6  -5   0   45.90    7.70
   6  -5   0   36.40    5.70
   6  -5   0   40.40    9.00
  -6  -5   0   47.60    7.70
   6   5   0   32.90    9.00
   6   5   0   42.60    6.20
   6   5   0   13.50   12.60
  -6   5   0   35.30    6.20
   6   5   0   38.80    7.10
   7  -5   0   40.00    2.60
   7  -5   0   38.80    6.20
   7  -5   0   42.60    7.50
  -7  -5   0   28.80    5.20
  -7  -5   0   41.60    8.40
   7  -5   0   33.60    6.00
   7   5   0   42.10    8.60
   7   5   0   50.29   11.00
  -8  -5   0  225.58   17.30
   8  -5   0  211.78   14.30
   8  -5   0  229.28   12.40
  -8  -5   0  203.98   14.60
   8  -5   0  239.18   15.00
   8   5   0  239.78   18.20
   8   5   0  225.58   15.90
   8   5   0  242.58   16.60
   8   5   0  277.17   27.90
  -9  -5   0    4.70    7.70
  -9  -5   0   -1.30    3.60
   9  -5   0    5.00    3.80
   9  -5   0    4.30    4.00
  -9   5   0    1.20    3.40
   9   5   0    7.50    4.70
   9   5   0   13.10    7.80
   9   5   0  -12.60   18.70
   9   5   0   -4.60    4.30
   9   5   0   18.10   12.90
  10  -5   0   77.29    4.60
  10  -5   0   65.69    9.70
  10  -5   0   67.69    6.90
 -10  -5   0   64.39   11.50
 -10  -5   0   65.59    9.20
  10  -5   0   71.49   10.40
  10   5   0   85.39   10.70
  10   5   0   81.19   20.40
 -10   5   0   71.49    9.90
  10   5   0   69.69   30.60
  10   5   0   71.99    9.50
  10   5   0   79.69    9.70
  11  -5   0   99.39   10.30
  11  -5   0  104.19    6.30
 -11  -5   0  123.69   16.00
 -11  -5   0   97.99   11.10
 -11   5   0  101.09   11.50
  11   5   0  103.69   13.60
  11   5   0  104.99   46.60
  11   5   0  119.99   12.10
  12  -5   0  284.47   16.30
  12  -5   0  325.77   21.20
 -12  -5   0  334.67   21.90
  12   5   0  303.67   21.70
  12   5   0  267.97   22.80
 -12   5   0  272.17   25.30
  13  -5   0    7.20    6.20
 -13  -5   0    0.70    6.40
  13  -5   0    4.70    1.80
 -13  -5   0  -10.80    8.70
  13   5   0   12.40   10.10
  13   5   0  -15.90   42.30
  13   5   0    8.30    6.80
 -14  -5   0   29.40   11.00
  14  -5   0   18.90    9.10
  14  -5   0   31.60    3.30
 -14  -5   0   20.80    7.80
  14   5   0   26.40   11.10
  14   5   0   36.80    8.20
 -14   5   0   25.70   12.80
 -15  -5   0   63.29   14.00
 -15  -5   0   63.59   10.10
  15  -5   0   47.40   10.00
  15  -5   0   69.49    5.10
  15   5   0   41.90    9.50
 -15   5   0   71.29   16.00
 -16  -5   0   13.80    8.20
 -16  -5   0   19.60   11.00
  16  -5   0   22.80    9.50
  16   5   0   15.60    8.20
 -17  -5   0    3.70   13.10
 -17  -5   0    1.00    8.50
  17  -5   0    1.80    7.90
 -17   5   0   -9.90   16.70
  17   5   0    6.30    7.40
 -18  -5   0   55.69   16.10
 -18  -5   0   65.89   10.50
 -18   5   0   66.29   10.10
 -19  -5   0  112.19   15.00
 -19  -5   0   62.59   15.00
  19  -5   0   96.79   16.10
   0  -6   0  126.69    9.10
   0  -6   0  119.89   12.10
   0   6   0  124.69    8.60
   0   6   0  135.49   12.40
   0   6   0  104.29    7.10
   0   6   0  109.29    7.90
  -1  -6   0  767.12   43.50
   1  -6   0  777.52   43.70
   1  -6   0  705.53   42.60
  -1  -6   0  752.72   41.90
   1   6   0  772.72   41.50
   1   6   0  772.52   41.90
  -1   6   0  771.62   40.90
   1   6   0  778.02   43.30
  -1   6   0  724.33   41.00
  -1   6   0  730.13   40.40
  -2  -6   0  208.28   13.20
   2  -6   0  218.78   14.70
  -2  -6   0  185.58   10.70
   2  -6   0  225.68   15.30
  -2  -6   0  210.28   13.40
   2  -6   0  207.58   13.30
  -2  -6   0  187.28   15.30
   2   6   0  212.28   12.70
  -2   6   0  205.48   10.80
   2   6   0  174.78   22.80
  -2   6   0  196.28   11.70
  -2   6   0  184.18   10.90
   2   6   0  202.08   15.90
  -3  -6   0  572.94   32.30
   3  -6   0  583.74   32.90
   3  -6   0  564.74   32.70
  -3  -6   0  599.64   31.50
   3  -6   0  578.74   34.50
  -3  -6   0  611.54   33.80
   3  -6   0  541.15   30.60
  -3   6   0  591.64   33.90
   3   6   0  614.04   32.70
  -3   6   0  523.85   31.20
  -4  -6   0  231.58   14.70
  -4  -6   0  220.78   15.70
   4  -6   0  244.28   15.20
   4  -6   0  253.37   17.00
  -4  -6   0  224.78   13.90
   4  -6   0  214.08   12.70
   4  -6   0  237.28   15.30
  -4   6   0  236.48   15.40
   4   6   0  264.17   21.80
   4   6   0  257.07   18.20
   4   6   0  252.57   15.20
   5  -6   0  276.77   15.40
  -5  -6   0  290.37   17.00
   5  -6   0  299.57   17.90
   5  -6   0  295.57   18.10
   5  -6   0  276.97   19.80
  -5  -6   0  286.77   16.90
  -5  -6   0  273.67   19.00
  -5   6   0  278.77   17.30
   5   6   0  251.27   31.50
   5   6   0  293.57   18.00
   5   6   0  317.17   25.90
   5   6   0  280.07   20.50
  -6  -6   0  488.15   29.60
   6  -6   0  512.25   30.20
  -6  -6   0  541.55   30.20
  -6  -6   0  529.65   31.70
   6  -6   0  486.85   30.10
   6  -6   0  533.45   28.00
   6   6   0  586.64   39.40
   6   6   0  539.75   31.00
   7  -6   0   36.90    5.50
   7  -6   0   30.00    5.80
   7  -6   0   26.10    2.20
  -7  -6   0   19.20    6.70
  -7  -6   0   22.20    4.80
   7  -6   0   26.80    7.60
   7   6   0   26.00   19.50
   7   6   0   28.80   11.90
   7   6   0   33.40    5.90
   7   6   0   35.20    7.60
   8  -6   0    1.30    1.20
   8  -6   0    2.60    6.30
   8  -6   0   -1.60    4.60
  -8  -6   0   -7.30    5.40
   8  -6   0    1.50    4.40
  -8  -6   0    0.90    4.20
   8   6   0    1.40    4.30
   8   6   0    4.10    6.00
   8   6   0   16.40   11.50
   8   6   0   26.60   17.10
  -9  -6   0  190.48   17.90
   9  -6   0  222.18   11.10
   9  -6   0  186.68   15.90
   9  -6   0  208.08   14.70
   9  -6   0  196.58   13.50
  -9  -6   0  192.48   13.80
   9   6   0  183.48   16.80
   9   6   0  201.18   15.70
   9   6   0  196.08   24.50
   9   6   0  193.68   15.60
   9   6   0  140.09   34.60
 -10  -6   0  239.58   16.70
  10  -6   0  241.78   13.10
  10  -6   0  225.48   15.50
  10  -6   0  213.48   18.10
  10  -6   0  251.77   17.20
 -10  -6   0  229.48   20.60
  10   6   0  231.58   16.70
 -10   6   0  238.88   18.40
  10   6   0  306.57   38.10
  10   6   0  236.48   19.10
  10   6   0  195.28   41.10
  10   6   0  251.37   18.20
  11  -6   0    0.70    1.40
  11  -6   0   -0.30    6.00
 -11  -6   0    2.00    8.30
  11  -6   0   -2.80    7.10
 -11  -6   0    3.10    4.60
  11   6   0   -5.00    7.10
  11   6   0   52.49   24.70
  11   6   0    3.40    7.10
 -12  -6   0   10.10    9.40
  12  -6   0    2.90    1.60
  12  -6   0  -10.10    6.40
  12   6   0   -2.40    8.60
  12   6   0  -12.90    6.00
 -12   6   0   -3.20    9.60
  12   6   0  -10.20   30.00
  13  -6   0  250.87   17.80
 -13  -6   0  207.88   17.30
  13  -6   0  197.78   12.20
 -13  -6   0  200.08   20.60
  13   6   0  214.98   18.50
  13   6   0  215.08   20.60
 -13   6   0  218.68   22.70
  14  -6   0    5.80    2.00
 -14  -6   0   -1.40   11.30
 -14  -6   0   12.90    7.30
  14  -6   0   16.70    6.90
  14   6   0   10.00    9.00
  14   6   0    4.00   10.10
 -14   6   0   37.90   12.80
  15  -6   0    6.80    2.20
  15  -6   0   -3.50    8.10
 -15  -6   0   -7.00    5.30
 -15  -6   0   11.80   12.90
 -15   6   0   -5.10   12.80
  16  -6   0   53.59   11.10
 -16  -6   0   57.99   10.50
 -16  -6   0   67.19   15.40
  16  -6   0   52.99    4.70
  16   6   0   51.99   10.80
 -16   6   0   67.69   17.10
 -17  -6   0  106.19   14.10
  17   6   0   83.39   13.70
  18  -6   0   37.50   10.80
 -18  -6   0   53.09   15.80
 -18  -6   0   79.39   11.60
 -18   6   0   57.19    9.10
   0  -7   0   -0.40    5.70
   0  -7   0    0.00    3.80
   0   7   0    1.90    2.20
   0   7   0    5.20    8.50
   0   7   0    2.10    2.60
   0   7   0   11.10    5.80
  -1  -7   0  273.87   16.70
  -1  -7   0  272.37   19.10
   1  -7   0  281.77   17.00
   1  -7   0  274.67   18.60
   1  -7   0  242.48   17.60
   1   7   0  239.08   26.90
   1   7   0  289.17   18.50
  -1   7   0  262.07   15.30
  -1   7   0  244.68   15.30
   1   7   0  262.07   15.70
  -1   7   0  231.48   14.30
  -1   7   0  245.78   21.20
  -2  -7   0   54.49    6.90
   2  -7   0   55.19    7.90
  -2  -7   0   70.79    7.40
  -2  -7   0   52.49    8.80
   2  -7   0   52.39    8.80
   2  -7   0   59.19    8.60
  -2  -7   0   53.59    4.30
  -2   7   0   62.89    4.90
   2   7   0   56.69    5.80
   2   7   0   72.99   11.10
  -2   7   0   54.69    5.00
  -2   7   0   56.79    3.80
  -2   7   0   66.09    8.80
   3  -7   0   31.60    6.20
   3  -7   0   20.10    5.10
  -3  -7   0   18.70    2.00
  -3  -7   0   30.90    5.60
  -3  -7   0   28.40    5.00
  -3  -7   0   21.30    3.50
  -3  -7   0   40.40    8.00
   3  -7   0   22.70    1.70
   3  -7   0   36.70    8.00
   3   7   0   23.50   17.10
   3   7   0   19.70    6.80
   3   7   0   18.40    7.80
   3   7   0   20.80    4.20
  -3   7   0   24.20    3.50
   4  -7   0  112.79    9.70
  -4  -7   0   85.79   10.90
  -4  -7   0   89.49    6.60
   4  -7   0  108.69    9.30
  -4  -7   0  100.39   10.50
   4  -7   0   97.09   12.10
  -4  -7   0  116.79    8.60
  -4  -7   0  109.39    7.40
   4   7   0  101.59   11.70
   4   7   0  116.79    9.20
   4   7   0  111.49   14.30
  -4   7   0  113.09   10.20
  -5  -7   0   36.70    6.60
  -5  -7   0   32.00    4.20
   5  -7   0   30.60    8.40
   5  -7   0   38.80    6.80
  -5  -7   0   35.10    5.40
   5  -7   0   34.70    5.90
   5  -7   0   30.30    2.30
   5   7   0   39.80   18.80
   5   7   0   28.30    8.70
   5   7   0   35.20    7.70
  -5   7   0   27.40    5.70
   5   7   0   33.10    5.60
   6  -7   0  136.59   11.00
  -6  -7   0  123.09    9.40
   6  -7   0  123.39    7.50
   6  -7   0  139.49   12.60
  -6  -7   0  135.79    9.70
   6  -7   0  138.69   11.40
  -6  -7   0  139.89   12.10
   6   7   0  169.48   18.80
   6   7   0  139.79   11.30
   6   7   0  136.89   14.60
  -7  -7   0  154.78   13.60
   7  -7   0  149.99   12.10
   7  -7   0  163.18    8.50
  -7  -7   0  133.59   10.20
  -7  -7   0  163.58   11.10
   7  -7   0  131.29   14.10
   7   7   0  161.98   12.90
   7   7   0  176.18   16.20
   7   7   0  102.99   26.20
   8  -7   0   64.99   10.00
   8  -7   0   68.99    8.50
  -8  -7   0   52.89   10.00
   8  -7   0   52.49    8.00
   8  -7   0   58.79    4.00
  -8  -7   0   55.09    6.70
   8   7   0   59.39    9.10
   8   7   0   45.30   21.80
   8   7   0   66.89   11.60
   9  -7   0    7.70    5.20
   9  -7   0    1.30    6.80
  -9  -7   0   -1.30    7.00
  -9  -7   0    0.20    4.80
   9  -7   0    5.50    5.60
   9  -7   0    2.40    1.50
   9   7   0   10.80    6.90
   9   7   0    8.90    7.20
   9   7   0   -0.60    7.50
   9   7   0   14.20   22.50
  10  -7   0   95.29    5.70
  10  -7   0   92.49   11.00
 -10  -7   0   82.99   12.90
  10  -7   0   91.29    9.50
  10  -7   0   90.49   13.00
 -10  -7   0   91.69    9.40
  10   7   0  100.09   13.40
 -10   7   0   90.19   12.70
  10   7   0   94.89   11.50
  10   7   0  111.19   13.90
  10   7   0  124.69   41.40
 -11  -7   0   50.39   12.20
 -11  -7   0   44.80    7.70
  11  -7   0   53.59    7.80
  11  -7   0   46.00   10.50
  11  -7   0   45.20    8.40
  11   7   0   39.80   11.60
 -11   7   0   48.80   10.10
  11   7   0   29.70    9.90
 -12  -7   0   61.69    9.40
 -12  -7   0   86.19   14.70
  12  -7   0   87.89    5.50
  12  -7   0   80.29   13.00
  12  -7   0   69.69   12.10
  12   7   0   39.70   41.20
  12   7   0   74.69   13.20
  12   7   0   82.49   15.40
 -13  -7   0    6.10    6.80
 -13  -7   0    3.40    8.90
  13  -7   0   11.90    2.40
  13  -7   0   24.50    8.00
 -13   7   0   19.10   12.40
  13   7   0    9.60    8.50
  13   7   0    0.60    7.50
 -14  -7   0    5.20    7.00
 -14  -7   0    9.20   11.20
  14  -7   0    6.70    7.70
  14  -7   0    0.20    2.30
 -14   7   0    6.30   13.00
  14   7   0  -14.10    9.70
  14   7   0    4.30    7.70
 -15  -7   0    4.70    9.60
  15  -7   0    5.20    2.70
  15  -7   0    7.50    7.90
 -15   7   0   -0.40   13.80
  15   7   0    9.50    9.90
 -16  -7   0   22.60    7.30
  16  -7   0    1.60    8.40
 -16   7   0   24.20   21.00
  16   7   0   17.50    8.30
 -17  -7   0    5.80   11.60
  17  -7   0   -0.30    8.80
 -17  -7   0   -0.50   10.70
  18  -7   0    3.00    9.90
 -18  -7   0   19.20   11.00
 -18   7   0    7.40    5.40
   0  -8   0 1171.68   63.19
   0  -8   0 1077.09   60.99
   0   8   0 1144.79   62.79
   0   8   0 1149.58   66.29
   0   8   0 1044.90   60.19
   0   8   0 1059.29   60.39
   1  -8   0  435.66   29.50
  -1  -8   0  514.25   27.80
   1  -8   0  504.35   28.00
  -1  -8   0  511.45   30.40
   1   8   0  463.15   27.20
  -1   8   0  410.36   36.10
  -1   8   0  529.35   32.60
  -1   8   0  428.76   26.60
   1   8   0  496.25   30.40
  -1   8   0  434.06   26.80
   2  -8   0   60.69    9.20
  -2  -8   0   65.89    6.90
   2  -8   0   48.80    8.20
   2  -8   0   56.99    8.60
  -2  -8   0   52.69    9.90
  -2   8   0   54.79    5.40
  -2   8   0   42.50    5.40
   2   8   0   69.89   12.20
  -2   8   0   44.90    3.80
  -2   8   0   66.89   14.30
   2   8   0   50.29    7.30
   2   8   0   41.70   15.30
   3  -8   0  728.93   40.50
   3  -8   0  747.53   43.50
   3  -8   0  760.62   45.00
  -3  -8   0  806.62   45.20
  -3  -8   0  800.32   42.90
  -3  -8   0  780.12   43.70
   3   8   0  783.72   45.30
  -3   8   0  725.53   40.70
  -3   8   0  759.32   46.00
   3   8   0  769.42   43.00
  -3   8   0  748.13   41.10
  -4  -8   0   90.39    9.40
  -4  -8   0   79.69    8.30
   4  -8   0   84.39    5.00
  -4  -8   0   83.59    6.50
   4  -8   0   74.39   10.00
   4  -8   0  113.69   13.00
  -4  -8   0   76.99   11.30
   4  -8   0  100.59    9.10
   4   8   0   90.99   20.30
  -4   8   0   95.49   10.80
  -4   8   0   69.69   12.70
   4   8   0   72.59   12.70
   4   8   0   86.19   15.40
   4   8   0   82.29    8.40
  -5  -8   0  236.88   14.10
   5  -8   0  222.18   12.60
   5  -8   0  241.88   18.90
  -5  -8   0  246.48   15.30
   5  -8   0  246.58   16.40
   5  -8   0  239.48   16.00
  -5  -8   0  250.77   17.00
  -5   8   0  205.88   17.10
   5   8   0  227.98   16.10
  -5   8   0  216.68   16.40
   5   8   0  226.38   18.60
   5   8   0  213.58   34.30
   5   8   0  271.87   26.40
  -6  -8   0  567.64   32.50
  -6  -8   0  574.84   32.80
  -6  -8   0  630.94   35.30
   6  -8   0  548.85   35.90
   6  -8   0  569.94   34.00
   6  -8   0  571.04   34.00
   6  -8   0  537.25   30.80
   6   8   0  607.84   36.90
   6   8   0  569.34   45.00
   6   8   0  627.14   34.90
   7  -8   0  188.18   13.50
  -7  -8   0  163.58   14.70
   7  -8   0  176.28    9.70
   7  -8   0  174.88   13.60
   7  -8   0  171.88   15.20
  -7  -8   0  175.88   12.20
  -7  -8   0  180.78   12.00
   7   8   0  172.58   15.20
   7   8   0  153.18   17.30
  -8  -8   0   -3.80    6.20
   8  -8   0   17.40    5.40
   8  -8   0    4.30    1.30
  -8  -8   0    2.30    4.60
   8  -8   0    1.60    5.10
   8  -8   0    9.90    8.40
   8   8   0    3.20    5.50
   8   8   0   14.80   15.80
   8   8   0    8.50    8.00
   8   8   0   15.60   21.90
   9  -8   0  369.26   23.90
   9  -8   0  395.76   24.60
  -9  -8   0  372.36   23.40
  -9  -8   0  365.76   26.40
   9  -8   0  358.56   26.10
   9  -8   0  385.46   20.50
   9   8   0  385.66   26.70
   9   8   0  358.76   27.40
   9   8   0  404.06   44.70
   9   8   0  407.76   26.00
   9   8   0  257.77   61.59
  10  -8   0  407.06   20.70
  10  -8   0  407.46   25.20
  10  -8   0  367.36   23.90
  10  -8   0  333.67   26.40
  10   8   0  416.86   26.80
  10   8   0  374.06   50.69
  10   8   0  354.46   26.20
  10   8   0  366.36   29.20
 -10   8   0  361.26   25.00
  11  -8   0   11.00    6.00
  11  -8   0   11.90    8.10
 -11  -8   0   -5.80    5.70
  11  -8   0    8.50    1.70
  11  -8   0    2.20    7.10
 -11  -8   0    1.30   10.60
 -11   8   0   17.20   10.60
  11   8   0   17.90    7.90
  11   8   0   17.50    8.80
 -12  -8   0   50.89    8.80
  12  -8   0   49.10   11.20
 -12  -8   0   85.89   14.10
  12  -8   0   55.49   10.00
  12   8   0   72.59   12.70
  12   8   0   56.89   12.00
  13  -8   0  332.87   23.10
 -13  -8   0  325.77   25.90
  13  -8   0  308.87   17.30
 -13  -8   0  307.37   21.80
  13   8   0  294.07   25.50
 -13   8   0  311.77   28.40
  13   8   0  295.57   24.50
 -14  -8   0    3.80    7.20
  14  -8   0   16.40    8.20
 -14  -8   0    2.70    9.00
  14  -8   0   13.50    2.70
  14   8   0    2.20   11.00
 -14   8   0  -12.30   13.60
  15  -8   0    5.30    8.40
 -15  -8   0   32.10   13.30
  15  -8   0    5.40    2.80
 -15   8   0   -4.30   14.80
  15   8   0   23.90   14.00
  15   8   0   12.80    8.70
 -16  -8   0  111.09   19.20
 -16  -8   0  111.79   15.40
  16   8   0  110.89   15.40
 -17  -8   0  -19.70   12.20
  17  -8   0    0.70    8.30
  17   8   0   14.40   10.20
 -18   8   0   13.30    5.70
  18   8   0   18.50   13.90
   0  -9   0    6.00    4.50
   0  -9   0   -6.90    6.10
   0   9   0    7.00    6.70
   0   9   0    1.80    2.90
   0   9   0  -12.80   10.50
   0   9   0    5.80    6.70
   1  -9   0  461.75   30.60
  -1  -9   0  483.85   27.90
  -1  -9   0  470.75   30.60
   1  -9   0  505.85   28.00
  -1   9   0  478.95   33.30
   1   9   0  421.56   26.90
  -1   9   0  432.86   26.90
   1   9   0  502.35   34.80
  -1   9   0  420.76   27.30
   1   9   0  462.85   30.30
  -1   9   0  490.45   29.70
  -2  -9   0  427.46   28.30
   2  -9   0  434.16   26.80
  -2  -9   0  404.26   25.00
   2   9   0  431.16   33.80
   2   9   0  390.16   28.10
   2   9   0  408.46   25.10
  -2   9   0  415.06   30.20
   3  -9   0  116.49   13.10
  -3  -9   0  132.89   14.80
   3  -9   0   99.69   11.30
   3  -9   0  129.59   11.40
   3  -9   0  104.19    6.30
  -3  -9   0  109.89   10.60
  -3  -9   0  113.29   10.40
  -3   9   0  105.59   14.20
   3   9   0  108.69   13.00
   3   9   0  113.29    9.80
  -3   9   0  112.99    8.30
   4  -9   0   32.00    9.30
   4  -9   0   26.50    7.00
   4  -9   0   20.50    2.00
   4  -9   0   26.00    7.10
  -4  -9   0   41.50    9.40
  -4  -9   0   34.60    6.40
  -4  -9   0   23.80    6.60
  -4   9   0    9.70    9.20
  -4   9   0   19.50    9.00
  -4   9   0   23.20    2.60
   4   9   0   26.80   20.30
   4   9   0   34.10    8.80
   4   9   0   37.20   11.50
   4   9   0   29.00    6.80
  -4   9   0   19.70    3.60
   5  -9   0  303.07   19.70
  -5  -9   0  317.07   20.80
   5  -9   0  315.97   22.40
  -5  -9   0  285.87   16.90
   5  -9   0  263.27   15.50
  -5  -9   0  301.07   18.40
   5  -9   0  305.67   19.30
  -5   9   0  269.57   15.40
   5   9   0  291.87   22.20
  -5   9   0  271.27   20.70
   5   9   0  294.77   19.40
   5   9   0  277.27   30.60
   6  -9   0    3.30    5.60
  -6  -9   0    9.30    3.70
  -6  -9   0   10.70    4.70
  -6  -9   0    0.50    6.00
   6  -9   0   10.10    1.60
   6  -9   0   -1.60    5.20
   6   9   0  -11.00   22.70
   6   9   0   38.90   15.90
   6   9   0   19.50    8.80
   6   9   0   13.80    5.10
   7  -9   0  427.36   27.40
  -7  -9   0  453.95   28.80
   7  -9   0  389.26   27.00
   7  -9   0  447.66   23.40
   7  -9   0  434.06   29.60
  -7  -9   0  411.56   25.40
   7   9   0  456.35   31.30
   7   9   0  453.05   28.20
   7   9   0  469.95   42.50
   8  -9   0  341.37   22.70
   8  -9   0  327.07   25.00
   8  -9   0  330.87   18.60
  -8  -9   0  315.17   24.20
  -8  -9   0  373.06   21.90
   8  -9   0  341.37   22.90
   8   9   0  347.77   24.00
   8   9   0  330.77   27.10
   8   9   0  412.26   41.30
   9  -9   0   75.19   12.60
   9  -9   0   63.39    4.70
  -9  -9   0   76.39    8.90
   9  -9   0   76.59   10.40
   9  -9   0   82.29   11.00
   9   9   0   73.29   33.00
   9   9   0   76.39   13.60
   9   9   0  106.89   41.50
   9   9   0   94.59   12.30
   9   9   0   75.19   13.50
 -10  -9   0  530.25   34.80
  10  -9   0  487.95   31.50
  10  -9   0  512.65   34.50
  10  -9   0  514.55   32.30
  10  -9   0  533.65   27.90
 -10  -9   0  508.65   30.80
  10   9   0  516.85   37.10
 -10   9   0  495.75   33.30
  10   9   0  550.74   34.20
 -11  -9   0  189.78   19.90
  11  -9   0  214.28   18.00
  11  -9   0  209.58   18.90
  11  -9   0  222.28   12.30
 -11   9   0  220.78   22.00
  11   9   0  243.38   21.80
  11   9   0  221.38   19.70
 -12  -9   0  -14.50    7.50
  12  -9   0    3.40    2.20
 -12  -9   0    9.70    6.90
  12  -9   0    4.20    9.20
  12   9   0   -5.00    7.80
  12   9   0  -13.30   10.80
  13  -9   0    4.90    1.90
 -13  -9   0    7.40    7.30
 -13  -9   0    1.90    8.50
  13  -9   0   18.80    7.90
 -13   9   0   26.40   12.80
  13   9   0   12.80   12.20
  13   9   0  -15.70    9.90
 -14  -9   0   47.20    9.70
  14  -9   0   43.20    4.10
  14  -9   0   19.20   10.10
 -14   9   0   63.09   16.10
  14   9   0   48.70   17.00
  15  -9   0    3.00    8.00
 -15  -9   0    5.80    9.60
  15  -9   0   -4.00    2.10
  15   9   0  -15.70   13.70
  15   9   0   18.00   11.40
  16  -9   0   16.00    9.40
 -16  -9   0    0.40   13.90
  16  -9   0   -2.50    2.20
  17  -9   0  104.79   16.60
 -17  -9   0  113.89   16.50
  17   9   0   95.49   15.90
   0 -10   0   57.19    9.50
   0 -10   0   59.19   12.20
   0  10   0   92.59   18.10
   0  10   0   65.99    7.80
   0  10   0   65.69   10.70
  -1 -10   0  294.27   20.70
   1 -10   0  288.47   18.40
   1 -10   0  257.07   21.10
  -1  10   0  261.67   19.50
  -1  10   0  270.97   24.00
   1  10   0  251.97   25.00
  -1  10   0  238.88   16.50
   1  10   0  284.37   20.40
   1  10   0  200.98   30.40
   1  10   0  228.38   16.40
  -1  10   0  202.48   28.80
   2 -10   0   20.30   10.10
  -2 -10   0   25.10    6.80
   2 -10   0    9.90    7.00
  -2 -10   0   29.30    9.00
  -2  10   0   20.90    9.30
   2  10   0   34.80   18.80
   2  10   0   20.00    8.50
   2  10   0   31.00    5.80
  -2  10   0   27.30    8.80
  -2  10   0   25.10   14.00
   2  10   0   25.70    9.90
   3 -10   0  109.29   12.60
   3 -10   0  146.79   12.90
  -3 -10   0  136.29   14.50
   3 -10   0  125.59    7.20
  -3 -10   0  150.08   11.80
  -3  10   0  115.19   16.20
  -3  10   0  100.09   21.30
   3  10   0  133.59   15.90
   3  10   0   86.59   28.30
   3  10   0  127.09   11.50
  -3  10   0  127.39   10.00
  -4 -10   0  174.88   17.10
   4 -10   0  171.28   14.10
   4 -10   0  158.78   13.70
   4 -10   0  140.39    8.20
  -4 -10   0  150.98   13.20
   4 -10   0  127.89   15.20
   4  10   0  142.29   15.50
  -4  10   0  127.29   17.00
   4  10   0  144.19   12.30
  -4  10   0  106.09   20.30
  -4  10   0  144.29   10.10
   5 -10   0   17.90    8.40
  -5 -10   0   19.60    6.00
   5 -10   0   10.80    6.70
   5 -10   0   21.30    7.40
  -5 -10   0   32.90    7.60
  -5  10   0   17.90    8.60
  -5  10   0   15.20    3.30
  -5  10   0   16.40    2.70
   5  10   0   26.60   10.00
  -5  10   0   33.80    9.60
   5  10   0   22.20    6.00
   5  10   0   37.80   22.90
   6 -10   0  284.17   20.10
  -6 -10   0  314.17   21.00
   6 -10   0  272.47   15.10
  -6 -10   0  315.27   18.70
   6 -10   0  295.37   20.20
   6 -10   0  282.27   22.90
   6  10   0  263.27   31.20
   6  10   0  310.07   25.00
  -6  10   0  252.97   15.60
   6  10   0  295.37   20.60
  -6  10   0  256.77   15.20
   7 -10   0   -0.50    6.20
  -7 -10   0    5.00    5.20
  -7 -10   0    4.70    7.20
   7 -10   0    6.10    1.70
   7 -10   0   16.90    7.90
   7 -10   0   10.40    9.60
   7  10   0   17.60    6.50
   7  10   0    5.20   10.00
   7  10   0    9.00   23.50
   7  10   0   12.10   31.20
  -8 -10   0   50.29    7.20
   8 -10   0   32.10    7.40
   8 -10   0   31.30    8.40
   8 -10   0   37.90    3.10
   8 -10   0   31.60   10.60
   8  10   0   21.20   39.30
   8  10   0   23.90    8.00
   9 -10   0  116.09   12.90
   9 -10   0   92.19    6.10
  -9 -10   0   83.89   13.60
   9 -10   0   84.19   12.20
   9 -10   0  118.89   15.60
   9  10   0   93.29   15.70
   9  10   0  113.09   16.90
  10 -10   0  187.68   15.60
  10 -10   0  199.98   18.70
 -10 -10   0  194.18   19.10
  10 -10   0  214.28   11.30
 -10  10   0  161.08   19.10
  10  10   0  190.38   21.20
  10  10   0  205.28   18.50
  10  10   0  211.78   21.90
  11 -10   0    0.80    8.60
 -11 -10   0   20.80    7.60
  11 -10   0   13.10    7.40
 -11 -10   0    8.70    8.50
  11 -10   0   11.90    7.90
  11 -10   0    6.40    1.90
 -11  10   0   14.30   12.40
  11  10   0   21.70   13.30
  11  10   0   25.30    9.30
  12 -10   0   44.20   12.90
  12 -10   0   64.69    4.70
  12 -10   0   71.49   12.10
 -12 -10   0   77.39   13.30
  12  10   0   59.69   13.30
  12  10   0   66.29   12.10
  13 -10   0   52.99    4.90
 -13 -10   0   39.80   12.00
  13 -10   0   65.29   11.00
  13 -10   0   43.30   14.70
  13  10   0   80.29   18.00
 -13  10   0   61.09   14.80
  14 -10   0    6.60    8.30
  14 -10   0   13.30    2.90
 -14 -10   0    8.10    9.80
  14  10   0    5.10   13.00
 -15 -10   0    8.70   10.60
  15  10   0   13.00   15.40
  15  10   0   17.40   10.00
  16 -10   0   18.00   10.50
  16 -10   0    3.40    2.40
 -16 -10   0   13.00   10.10
  16  10   0    9.50    9.80
   0 -11   0    0.10    8.10
   0 -11   0   14.00    7.20
   0  11   0    4.00    4.70
   0  11   0    4.50    9.00
   0  11   0   -3.20   10.90
   0  11   0   15.40   18.00
  -1 -11   0  931.31   50.29
   1 -11   0  900.51   53.19
  -1 -11   0  895.31   53.59
   1 -11   0  879.81   50.29
   1  11   0  786.62   59.09
  -1  11   0  910.61   52.59
   1  11   0  844.72   50.09
  -1  11   0  853.61   58.19
  -2 -11   0 1407.76   77.99
  -2 -11   0 1501.85   81.29
   2 -11   0 1432.46   78.19
   2 -11   0 1410.46   80.79
  -2  11   0 1448.16   80.09
  -2  11   0 1313.47   85.09
   2  11   0 1417.96   89.99
   2  11   0 1317.17   77.99
   3 -11   0  216.78   16.50
   3 -11   0  209.48   19.80
  -3 -11   0  235.78   20.40
  -3 -11   0  203.78   15.60
   3  11   0  177.08   39.70
   3  11   0  168.88   18.30
  -3  11   0  203.38   18.30
  -3  11   0  134.49   26.80
   3  11   0  209.98   30.30
  -3  11   0  199.08   21.90
   3  11   0  195.18   16.50
  -4 -11   0  128.29   16.70
   4 -11   0  100.89    5.90
   4 -11   0  104.99   12.60
   4 -11   0   98.89   13.90
  -4  11   0   98.19   21.90
   4  11   0   84.19   11.10
   4  11   0  108.29   23.90
   4  11   0   59.59   25.20
  -4  11   0   82.69   13.20
  -4  11   0   73.39   14.00
   4  11   0  117.99   17.20
  -5 -11   0  107.69   11.10
   5 -11   0   93.19    5.80
   5 -11   0   90.49   12.80
   5 -11   0   86.49   13.80
   5 -11   0  106.59   14.50
   5  11   0   92.09   11.20
   5  11   0   99.09   30.60
   5  11   0  138.79   29.70
   5  11   0  132.29   16.10
  -5  11   0   86.49   12.60
  -6 -11   0   88.69   10.00
   6 -11   0  100.89   12.40
  -6 -11   0  101.49   14.60
   6 -11   0   84.69    5.90
   6 -11   0  116.09   11.90
   6 -11   0  102.29   15.70
  -6  11   0   87.29   13.30
   6  11   0   69.39   35.70
   6  11   0  105.49   11.90
   6  11   0  139.29   18.60
   7 -11   0   65.79    4.50
   7 -11   0   85.59   12.50
  -7 -11   0   78.39    9.40
   7 -11   0   57.59   13.00
  -7 -11   0   63.79   12.40
   7 -11   0   68.89   10.90
   7  11   0   63.89   13.30
  -7  11   0   59.39   10.00
   7  11   0   71.69   11.50
   7  11   0   66.69   39.40
   8 -11   0  122.89   14.20
   8 -11   0  139.29   13.30
  -8 -11   0  114.29   14.60
   8 -11   0  117.59    7.10
   8 -11   0  102.19   15.90
   8  11   0  109.49   13.90
   8  11   0  110.79   17.40
  -8  11   0  127.89   13.40
   9 -11   0  212.88   12.70
  -9 -11   0  248.98   20.50
   9 -11   0  229.08   20.80
   9 -11   0  209.98   18.70
   9  11   0  243.38   20.10
   9  11   0  223.18   27.30
   9  11   0  230.88   23.30
 -10 -11   0  495.45   33.10
  10 -11   0  460.35   29.90
  10 -11   0  404.56   32.90
  10 -11   0  436.86   29.40
  10 -11   0  453.95   24.50
  10  11   0  465.95   34.60
 -10  11   0  467.25   33.20
  10  11   0  406.66   33.80
  11 -11   0  516.45   34.60
  11 -11   0  504.85   27.40
  11 -11   0  479.45   33.30
  11 -11   0  476.65   31.40
 -11 -11   0  545.55   35.30
  11  11   0  531.15   35.30
  11  11   0  489.25   38.30
  12 -11   0   39.60   10.60
  12 -11   0   36.80    9.70
  12 -11   0   23.40    8.50
  12 -11   0   34.40    3.60
  12  11   0   23.10   20.90
  13 -11   0   -0.60    8.30
  13 -11   0    1.00    2.40
  13 -11   0   -0.10   10.20
 -13 -11   0   -0.40    9.00
  13  11   0    5.90   13.10
  13  11   0   -9.00    9.10
 -14 -11   0   50.69   12.60
  14 -11   0   73.49    5.40
  14  11   0   50.39   15.10
  15 -11   0    4.00    2.30
 -15 -11   0   11.00    9.70
  15 -11   0    3.50   10.10
  15  11   0   26.30   16.40
 -16 -11   0   35.00   13.40
  16  11   0   30.50   11.80
   0 -12   0    7.30   11.20
   0  12   0   11.40   24.60
   0  12   0   25.70   13.80
   0  12   0   11.60   10.10
  -1 -12   0   20.00   12.20
   1 -12   0    6.90    7.80
  -1 -12   0    9.90    6.90
   1 -12   0    6.50   11.10
   1  12   0   13.60   28.10
   1  12   0    5.40   10.50
  -1  12   0    2.50    9.90
   1  12   0   22.40   16.90
  -1  12   0   -2.10   21.50
   1  12   0    8.90    4.70
  -1  12   0   -0.30   14.50
   2 -12   0   20.60    8.50
  -2 -12   0   28.00    8.00
   2 -12   0   21.70   11.20
  -2 -12   0   23.70   12.00
   2  12   0   18.60    5.60
  -2  12   0   20.50   10.20
   2  12   0   -4.30   25.30
   2  12   0   28.70   11.20
  -2  12   0  -10.10   21.00
   3 -12   0   11.90    8.50
  -3 -12   0    5.80   10.90
   3 -12   0   -0.10   10.50
  -3 -12   0   13.90    7.20
  -3  12   0    1.90    6.80
   3  12   0    9.90    5.90
   3  12   0   -2.90   27.90
   3  12   0   12.50   10.00
  -3  12   0  -10.60   20.70
  -3  12   0   18.60   15.00
   4 -12   0    7.30    1.50
   4 -12   0    1.50    8.60
  -4 -12   0    3.50   10.70
   4 -12   0   -2.20    8.30
  -4 -12   0    5.40    6.90
   4  12   0    7.30    6.00
   4  12   0   -1.40    9.20
  -4  12   0   19.70   21.40
   4  12   0  -29.90   33.20
  -4  12   0   14.60    8.10
  -5 -12   0   -0.80    6.20
   5 -12   0   -3.80    7.80
   5 -12   0    0.70    1.70
   5  12   0   -2.70    5.60
  -5  12   0    6.50    8.80
   5  12   0    7.60   10.20
   5  12   0  -53.49   31.70
  -5  12   0    4.70   14.60
  -5  12   0   -0.20   15.50
   6 -12   0    6.20   11.20
   6 -12   0    1.80    7.10
  -6 -12   0    2.50    6.00
   6 -12   0    2.50    1.80
   6 -12   0    7.50    8.50
   6  12   0  -39.50   39.60
   6  12   0   14.30    7.10
  -6  12   0    0.80    7.80
   6  12   0   -6.10   12.20
   7 -12   0   14.70    8.90
   7 -12   0   12.70    8.00
   7 -12   0   13.20    2.20
   7 -12   0   13.20    9.60
  -7  12   0   12.00    9.50
   7  12   0  -49.99   57.39
   7  12   0   27.40    9.20
   7  12   0   23.90   11.80
   8 -12   0    8.60    2.20
   8 -12   0   12.30    9.10
   8 -12   0   12.70   11.00
  -8 -12   0   27.50    9.50
   8  12   0   15.90    7.90
  -8  12   0   31.20    9.20
   8  12   0   13.30   11.30
   9 -12   0   29.50    9.10
   9 -12   0   31.40    9.00
  -9 -12   0   19.60    9.10
   9 -12   0   14.10    2.20
   9 -12   0   27.90   10.10
   9  12   0   17.10   12.10
   9  12   0   14.30   13.90
  10 -12   0    3.10   10.20
  10 -12   0    1.30    2.10
  10 -12   0    6.90    8.50
 -10 -12   0    3.40   10.40
  10 -12   0   -9.10    7.40
  10  12   0   13.00    9.10
  10  12   0    0.70   11.80
  10  12   0   -1.90   12.40
  11 -12   0   14.50   10.40
  11 -12   0   11.00    8.10
  11 -12   0   18.10    9.10
  11 -12   0   17.30    2.40
  11  12   0   15.20   11.40
  12 -12   0   -6.10    9.50
  12 -12   0   -4.70    8.50
 -12 -12   0   13.50    9.70
  12 -12   0    3.40    2.40
  12  12   0    7.50   11.30
  12  12   0  -10.30    9.00
  13 -12   0   24.30    2.90
  13 -12   0   39.20   11.60
 -13 -12   0   15.00   10.10
  13  12   0   33.30   16.00
 -14 -12   0   36.10   19.20
  14 -12   0    1.70    2.30
  14  12   0    1.90   14.90
  15 -12   0    2.10    2.80
  15  12   0   15.00   18.80
   0 -13   0   -3.00    7.90
   0  13   0  -11.20    8.50
   1 -13   0  125.19   13.40
   1 -13   0  110.79   20.80
  -1 -13   0  140.49   14.10
  -1  13   0  120.69   17.40
  -1  13   0   53.69   35.70
   2 -13   0  275.17   15.60
  -2 -13   0  299.17   20.50
   2 -13   0  286.57   24.30
  -2  13   0  217.78   46.50
   2  13   0  320.07   26.30
  -2  13   0  288.97   24.20
   3 -13   0    3.70    1.70
   3 -13   0   -5.10   11.40
   3 -13   0  -10.80    6.10
  -3 -13   0   11.70    7.50
   3  13   0   10.80   10.20
  -3  13   0   12.00   29.00
   3  13   0    3.90    5.90
  -3  13   0   -0.10    9.90
   4 -13   0    8.20    2.00
   4 -13   0    9.20   11.90
   4 -13   0    0.60    8.70
  -4 -13   0   14.00    7.70
  -4  13   0   13.30   28.00
   4  13   0   14.20    6.20
   4  13   0    4.20   10.00
   4  13   0   50.59   49.70
  -4  13   0    4.00    9.80
   5 -13   0   34.80    3.40
   5 -13   0   57.69   13.60
   5 -13   0   40.30   10.50
  -5 -13   0   39.00    8.20
   5  13   0   56.09   13.70
   5  13   0  -42.60   57.69
  -5  13   0   33.70   11.00
  -5  13   0   -2.10   21.40
   6 -13   0   21.80    2.50
   6 -13   0   23.10    9.50
  -6 -13   0    5.10    6.40
   6  13   0   29.40   11.90
   6  13   0   38.90    8.90
  -6  13   0   43.20   11.70
   6  13   0   75.59   83.39
   7 -13   0   18.70    9.10
  -7 -13   0   28.30    7.00
   7 -13   0   23.40   10.50
   7 -13   0   20.20    8.20
   7  13   0   24.50    8.60
  -7  13   0   26.00   10.70
   7  13   0    3.30   13.10
   8 -13   0  162.78   19.50
   8 -13   0  201.58   10.80
   8 -13   0  177.28   16.80
   8 -13   0  147.79   16.40
   8  13   0  210.48   19.90
   8  13   0  198.18   21.60
   9 -13   0   16.20    7.70
   9 -13   0   21.50   11.80
   9 -13   0   -0.10    8.30
   9  13   0   17.40    8.60
   9  13   0   14.90   14.00
   9  13   0   -4.80   12.90
  10 -13   0   53.89   11.30
  10 -13   0   54.79    4.60
  10 -13   0   40.30   11.40
  10  13   0   54.59   11.50
  10  13   0   56.99   19.40
  11 -13   0   56.69   11.00
  11 -13   0   58.29    4.50
  11 -13   0   52.29   12.80
  11 -13   0   69.19   12.50
  11  13   0   67.89   13.60
  11  13   0   41.50   13.10
  12 -13   0   -6.10   10.30
  12 -13   0   -6.40    9.50
  12 -13   0    2.40    2.00
  12  13   0  -13.20   12.70
  13  13   0   46.70   22.50
  14 -13   0   22.40    2.80
  14  13   0   37.40   17.70
  15 -13   0   -3.40    2.60
  15  13   0  -22.80   21.20
  15  13   0  -14.70   13.50
   0 -14   0   26.10    9.40
   0 -14   0   -1.20   11.90
   0  14   0   -2.90   54.89
   0  14   0    2.70    9.30
  -1 -14   0   12.70   13.30
  -1 -14   0   21.50    8.90
   1 -14   0   25.50    9.30
   1 -14   0   28.10   11.70
   1  14   0  -87.19   62.69
   1  14   0   27.10   11.30
  -1  14   0   48.90   13.10
   2 -14   0    8.10    9.00
   2 -14   0   12.50   12.20
  -2 -14   0    8.70   12.40
  -2 -14   0    0.20    6.70
  -2  14   0    5.40   10.90
   2  14   0   11.60   10.50
   3 -14   0   49.10    4.20
  -3 -14   0   64.69   11.40
   3 -14   0   71.09   11.80
  -3  14   0   80.49   14.20
   3  14   0   52.59   15.60
   4 -14   0  128.19   20.30
   4 -14   0  116.59   13.60
   4 -14   0   94.49    6.50
  -4 -14   0  120.39   12.90
  -4  14   0  100.49   15.50
   4  14   0  100.39   17.00
   4  14   0  112.39   14.10
   5 -14   0    9.00    2.00
  -5 -14   0    3.60    6.80
   5 -14   0    4.70    9.50
   5 -14   0   35.20   13.80
   5  14   0    8.80   11.30
   5  14   0    8.00    7.90
  -5  14   0   -3.30    9.50
   6 -14   0   37.20   12.20
   6 -14   0   36.60   11.10
  -6 -14   0   35.50    8.10
   6 -14   0   45.90    3.80
   6  14   0   41.30   10.10
  -6  14   0   53.49   12.20
   6  14   0   49.50   15.30
   7 -14   0    3.20    7.80
   7 -14   0    3.50    1.70
   7 -14   0   -2.90   11.50
  -7 -14   0    1.50    6.80
  -7  14   0    8.90   11.30
   7  14   0  -14.50    7.70
   7  14   0   10.30   10.90
   8 -14   0    8.10    2.30
   8 -14   0   -0.90    9.90
   8 -14   0   13.60    9.70
   8  14   0   23.40   12.20
   8  14   0   15.50   15.40
   8  14   0   21.60    9.60
   9 -14   0    2.10    1.90
   9 -14   0    0.60    9.40
   9 -14   0    8.00   12.30
  -9  14   0   -7.10   15.20
   9  14   0   -4.30   13.00
  10 -14   0  105.19   19.50
  10 -14   0  131.99    7.80
  10  14   0  150.38   24.50
  10  14   0  124.69   19.40
  10  14   0   92.49   17.00
  11 -14   0  181.78   20.30
  11 -14   0  142.19   15.30
  11 -14   0  155.48    9.20
  11  14   0  160.58   21.80
  12 -14   0    2.60    2.40
  12  14   0    8.40   12.60
  13 -14   0  134.89    8.10
  13  14   0  124.99   21.80
  14 -14   0   30.40    3.40
  14  14   0   34.40   15.80
   0 -15   0   -9.70    8.50
   0 -15   0   14.10   13.30
   0  15   0  -17.70    8.50
  -1 -15   0   -3.10    8.30
  -1 -15   0    4.90   13.10
   1 -15   0    4.50    1.80
   1 -15   0   -6.90   10.00
   1  15   0    2.50    9.90
  -2 -15   0   56.09   10.70
   2 -15   0   52.09   14.30
   2 -15   0   61.69   10.60
  -2 -15   0   64.29   14.20
   2  15   0   54.79   15.90
  -2  15   0   88.19   15.70
  -3 -15   0    3.50    8.00
   3 -15   0   10.90    2.10
   3 -15   0   -0.20   10.30
   3 -15   0   23.00    8.30
   3  15   0   26.80   12.00
  -4 -15   0   43.80    8.50
   4 -15   0   28.20   14.30
   4 -15   0   70.59   12.20
   4 -15   0   43.00    3.70
   4  15   0   41.80   13.10
  -4  15   0   32.40   12.00
   5 -15   0   -8.60   13.00
  -5 -15   0    6.80    7.10
   5 -15   0   10.10    8.10
   5 -15   0    8.20    1.80
  -5  15   0   31.60   11.60
   5  15   0    7.40   11.50
   6 -15   0   -5.80   10.30
   6 -15   0    3.10    1.90
  -6 -15   0   -3.40    7.50
   6 -15   0    5.80    8.20
   6  15   0  -19.80    8.40
  -6  15   0   21.80   12.70
   6  15   0   -5.90   15.50
   7 -15   0    9.30    1.90
   7 -15   0   10.70   11.30
   7 -15   0    7.20    8.40
   7  15   0   15.80   14.40
   7  15   0    9.10   10.00
   8 -15   0  126.59   18.60
   8 -15   0  134.09    8.00
   8  15   0  138.59   21.70
   8  15   0  137.19   19.80
   8  15   0  108.89   18.30
   9 -15   0    8.20   10.50
   9 -15   0   13.80   12.90
  -9  15   0   25.90   17.50
   9  15   0   24.10   12.10
   9  15   0  -20.20   16.80
   9  15   0   16.90   12.60
  10 -15   0   15.70    8.60
  10  15   0   34.60   15.60
  10  15   0   32.80   13.60
  11 -15   0   11.00    2.20
  11 -15   0    2.40    9.60
  11  15   0    0.20   13.00
  11  15   0    9.90   13.30
  12  15   0   14.90   12.50
  13 -15   0   56.99    4.40
  13  15   0   52.89   15.40
   0 -16   0   28.10   10.20
   0 -16   0    6.50    2.00
   0 -16   0    3.60   14.50
   0  16   0    4.10   13.20
   1 -16   0   31.50    3.00
   1 -16   0   48.00   11.60
   1 -16   0   13.50   12.10
  -1 -16   0   39.20   10.60
   1  16   0   14.20   13.90
  -1  16   0   49.99   12.50
   2 -16   0   -2.10    1.80
   2 -16   0   11.90    8.70
  -2 -16   0  -15.90    8.10
   2 -16   0    3.60   11.40
  -2  16   0    2.30   10.70
   2  16   0   -1.60   13.20
   3 -16   0   28.50    3.30
   3 -16   0   18.10   12.00
  -3 -16   0   40.30   10.10
   3 -16   0   35.20   10.10
  -3  16   0   31.20   12.60
   3  16   0   31.30   24.90
   4 -16   0   12.50    8.90
   4 -16   0   17.70    2.10
  -4 -16   0   12.70    8.80
   4 -16   0   32.20   12.90
   4  16   0   21.40   16.00
  -4  16   0   10.90   12.50
  -5 -16   0   11.60    8.50
   5 -16   0   -6.20   11.40
   5 -16   0    3.00    2.00
   5 -16   0    5.10   10.90
  -5  16   0   10.60   11.90
   5  16   0    0.60   11.30
  -6 -16   0   39.50    9.40
   6 -16   0   11.70   12.00
   6 -16   0   27.70    3.00
   6  16   0   54.89   14.70
   7 -16   0    5.40    2.10
   7 -16   0   20.20   12.20
   7 -16   0    8.00   10.50
   7  16   0   18.30   15.00
   7  16   0    1.80   13.80
   8 -16   0   22.50    9.50
   8 -16   0    0.30   12.00
   8 -16   0   20.40    2.90
   8  16   0   42.70   15.30
   8  16   0   20.60   17.90
  -8  16   0   42.30   20.00
   8  16   0   10.10   14.10
   9 -16   0    1.20    8.70
   9 -16   0    2.40    1.80
   9 -16   0    4.50   13.40
   9  16   0    7.40   12.80
  10 -16   0  141.29   15.40
  10 -16   0  142.59    8.60
  10  16   0  146.09   20.80
  10  16   0  133.29   20.60
  11 -16   0   35.60    3.40
  11  16   0   12.40   13.00
   0 -17   0    7.00    2.00
   0 -17   0   19.10   10.80
   0  17   0   -9.90   13.00
  -1 -17   0  125.79    7.80
   1 -17   0  164.38   20.30
  -1 -17   0  139.49   15.30
   1 -17   0  129.19    7.80
   1  17   0  148.29   20.50
  -1  17   0  168.98   22.00
  -2 -17   0   59.19   12.30
   2 -17   0   27.90   14.10
   2 -17   0   65.59    4.30
   2  17   0   84.69   18.10
  -2  17   0   55.99   13.20
   3 -17   0   12.00   15.50
   3 -17   0    7.80    2.00
  -3  17   0   10.90   13.60
   3  17   0   23.20   12.00
   4 -17   0  176.78   22.10
   4 -17   0  162.38    9.80
   4 -17   0  206.78   18.10
  -4  17   0  161.28   23.20
   4  17   0  158.28   21.30
   5 -17   0  161.08    9.70
   5 -17   0  182.58   17.70
   5  17   0  181.88   24.60
   6 -17   0   -6.50   19.50
   6 -17   0    4.50    9.10
   6 -17   0    3.00    2.20
   6  17   0    4.90   14.60
   6  17   0    8.00   12.00
   7 -17   0   21.90   12.80
   7 -17   0   16.80    9.90
   7 -17   0    9.10    2.10
   7  17   0    3.30   11.40
  -7  17   0   -9.00   23.80
   8 -17   0  255.17   14.20
   8 -17   0  278.07   22.60
  -8  17   0  225.78   29.20
   8  17   0  222.28   32.00
   9 -17   0    2.80    8.70
   9 -17   0    0.50    1.70
   9  17   0   19.30   12.90
  10 -17   0    3.40    2.30
  10  17   0    3.60   13.10
   0 -18   0   21.20    3.10
   0 -18   0   23.40    9.40
   0  18   0   25.60   12.00
  -1 -18   0   12.80   10.20
   1 -18   0   17.90    8.80
   1  18   0   18.70   14.90
  -1  18   0  -13.70   13.50
   2 -18   0   25.30   10.00
  -2 -18   0    7.50    9.60
  -2  18   0   13.20   12.10
   2  18   0   24.10   15.40
  -3 -18   0    7.90    2.00
   3 -18   0    8.30    9.60
   3 -18   0    7.90    2.00
  -3  18   0   -7.20   14.50
   3  18   0   13.70   12.70
   4 -18   0   -4.70    8.50
   4 -18   0   -1.30    1.80
   5 -18   0   21.80    2.50
   5 -18   0    8.10    9.50
  -5  18   0   31.80   18.00
   5  18   0   10.30   18.30
   5  18   0   31.60   15.20
   6 -18   0  -13.90    8.40
  -6  18   0   45.80   20.30
   6  18   0    9.00   15.40
   6  18   0    9.80   12.10
   7 -18   0   15.60    9.30
  -7  18   0   -4.90   19.70
   7  18   0   34.10   16.80
   7  18   0   22.50   12.10
   8 -18   0   15.30    2.50
   8 -18   0   25.70    9.90
   8  18   0   22.00   26.80
   8  18   0    8.60   12.10
   0  19   0   -9.60   17.00
   1 -19   0  161.98   10.00
  -1  19   0  215.88   27.20
   1  19   0  225.18   24.20
  -1  19   0  188.98   28.70
   2 -19   0  126.99    8.30
  -2  19   0  162.08   26.30
   2  19   0  184.38   28.20
  -2  19   0  141.99   24.80
   2  19   0  136.69   23.80
   3 -19   0   21.60    9.90
  -3  19   0   41.70   20.80
   3  19   0  -21.10   17.10
   3  19   0   22.70   15.30
   4 -19   0  109.49   15.10
   4  19   0  106.59   20.60
   5 -19   0   78.99   13.10
   5  19   0   44.20   18.00
   5  19   0   -7.90   27.00
  -5  19   0    7.50   24.30
   6 -19   0   10.80   13.70
  -6  19   0  -11.30   18.40
   6  19   0  -10.00   17.10
   0  20   0  119.79   22.00
   0  20   0   68.49   18.70
   1  20   0   15.60   15.00
   1  20   0    3.30   19.80
  -1  20   0   32.30   16.60
  20   0  -1    5.30   11.20
 -20   0   1    5.50   10.60
  19   0  -1   -3.60    9.90
 -19   0   1  -17.40   13.50
 -19   0   1   -5.10    7.50
 -18   0   1   -5.50    7.10
 -18   0   1   -2.00   14.90
 -17   0   1    0.90   13.00
 -17   0   1    4.50    7.30
  17   0  -1   -0.20    9.00
 -16   0   1   -3.00    6.10
 -16   0   1   -2.50    8.80
 -15   0   1   12.10   12.20
 -14   0   1   -7.10    9.40
 -13   0   1    2.10   10.20
  13   0  -1    2.00    2.90
  12   0  -1   40.30   19.10
  12   0  -1   36.60   13.70
 -12   0   1   -4.90    8.70
  12   0  -1    5.70    3.80
  11   0  -1   14.90   14.90
 -11   0   1   16.10    7.20
  11   0  -1   10.70   10.40
  11   0  -1    1.00    5.30
  10   0  -1   -6.70    5.10
  10   0  -1   10.60    8.50
  10   0  -1   -5.90   12.10
  10   0  -1    3.20    1.30
 -10   0   1    3.90    3.80
 -10   0   1    4.60    6.00
 -10   0   1    9.20    6.20
  10   0  -1    3.50    2.90
   9   0  -1    6.50    4.40
  -9   0   1   -3.80    5.90
  -9   0   1    3.50    3.40
   9   0  -1    1.10    9.40
   9   0  -1    8.00    6.60
   9   0  -1   -1.50    3.20
  -9   0   1   11.00    5.00
   8   0  -1    2.20    3.00
   8   0  -1    0.90    0.70
  -8   0   1   -1.70    4.20
  -8   0   1    1.40    3.10
  -8   0   1   -1.70    5.70
   8   0  -1   -3.80    4.90
  -7   0   1   -1.00    2.80
  -7   0   1   -0.70    4.30
   7   0  -1    0.10    0.70
   7   0  -1    3.10    7.40
   7   0  -1   -1.90    3.90
  -7   0   1    6.70    4.80
  -6   0   1    1.00    3.80
   6   0  -1    3.20    2.50
  -6   0   1   -1.20    2.40
   6   0  -1    4.40    2.40
   6   0  -1   -1.70    2.90
   6   0  -1    8.60    4.80
  -6   0   1    0.20    4.10
   6   0  -1  -10.90    6.00
   6   0  -1    0.20    0.60
  -5   0   1    3.00    3.90
   5   0  -1    3.00    2.40
  -5   0   1    4.40    4.80
  -5   0   1   -0.50    2.70
  -5   0   1   -4.20    3.40
   5   0  -1    6.10    4.80
   5   0  -1   -3.70    8.10
   5   0  -1    3.30    3.60
   5   0  -1    1.10    3.10
  -4   0   1    4.50    4.00
  -4   0   1    1.20    2.10
   4   0  -1   -4.00    2.70
   4   0  -1    0.10    6.70
  -4   0   1    3.10    3.10
   4   0  -1    2.30    2.00
   4   0  -1    0.80    2.80
   4   0  -1    2.30    3.40
  -4   0   1   -1.80    3.70
   3   0  -1   -1.60    1.70
  -3   0   1   -0.20    1.50
   3   0  -1    1.00    2.60
   3   0  -1    2.00    1.60
  -3   0   1    0.40    3.10
  -3   0   1    0.00    1.40
   3   0  -1    2.90    5.90
   3   0  -1   -0.10    2.60
  -3   0   1    3.30    2.50
   3   0  -1   -2.50    2.30
  -3   0   1   -2.10    2.60
  -3   0   1   -1.50    2.30
  -2   0   1    1.00    0.80
  -2   0   1   -0.50    1.20
   2   0  -1    0.50    1.50
  -2   0   1    1.40    1.90
  -2   0   1    1.20    0.90
  -2   0   1   -1.70    2.00
  -2   0   1   -1.70    1.20
   2   0  -1    0.10    1.30
  -2   0   1   -2.60    1.60
   2   0  -1   -1.10    1.00
   2   0  -1    0.40    2.10
   2   0  -1    1.20    1.80
  -1   0   1   -1.20    1.10
  -1   0   1   -0.50    0.80
   1   0  -1   -0.50    0.60
  -1   0   1    1.10    0.90
   1   0  -1   -1.00    0.80
  -1   0   1   -0.10    0.50
   1   0  -1    1.10    0.60
   1   0  -1    0.20    1.20
  -1   0   1    0.40    0.70
   0   0   1    0.00    0.60
   0   0  -1    0.30    0.20
   0   0  -1    0.50    0.40
   0   0   1    0.30    0.50
   0   0  -1   -0.50    1.10
   0   0   1   -0.90    0.50
   0   0   1   -1.00    0.90
  -1   0  -1    0.30    1.50
   1   0   1   -0.20    1.40
  -1   0  -1    0.30    1.30
  -1   0  -1    0.90    0.90
  -1   0  -1    0.20    2.90
   1   0   1    1.30    1.40
  -1   0  -1    0.60    1.00
   1   0   1    1.70    0.80
  -2   0  -1   -2.10    4.60
   2   0   1   -0.60    1.70
  -2   0  -1   -2.00    2.30
   2   0   1    0.90    1.10
  -2   0  -1    0.20    2.00
   2   0   1    0.70    1.10
   2   0   1    1.60    2.40
  -2   0  -1   -1.50    1.70
   2   0   1   -1.90    2.00
  -3   0  -1   -1.70    1.90
   3   0   1    6.40    3.10
  -3   0  -1   -3.90    2.70
   3   0   1   -0.30    0.40
   3   0   1   -2.60    1.80
   3   0   1    0.00    1.50
  -3   0  -1   -5.30    2.70
   3   0   1    2.40    5.50
  -3   0  -1    7.20    7.40
   4   0   1    3.80    3.70
   4   0   1    6.20    7.10
   4   0   1    0.20    0.60
  -4   0  -1    2.60    3.90
  -4   0  -1    0.10    2.90
   4   0   1    3.10    3.90
  -4   0  -1    3.90    3.70
  -4   0  -1    9.80    8.70
   4   0   1   -0.10    2.90
   4   0   1    2.50    2.10
   5   0   1   -0.50    7.60
   5   0   1   -0.30    2.80
  -5   0  -1   -0.60    9.40
   5   0   1    0.90    0.60
  -5   0  -1   -3.90    2.80
   5   0   1   -0.20    2.10
  -5   0  -1    1.90    3.90
   5   0   1   -2.40    3.60
   5   0   1    0.90    4.00
  -5   0  -1   -2.90    3.70
   6   0   1   -4.80    3.50
   6   0   1   -0.80    0.60
  -6   0  -1   -0.10    4.90
  -6   0  -1   -5.70    8.90
   6   0   1    1.20    3.10
  -6   0  -1   -6.80    4.20
   6   0   1   -0.90    8.00
  -6   0  -1    4.80    4.20
  -6   0  -1   -2.00    5.20
   6   0   1   -2.00    4.30
   6   0   1   -3.00    2.30
  -7   0  -1    6.00    4.70
   7   0   1   -3.90    8.60
   7   0   1    4.20    2.60
   7   0   1    4.90    3.00
  -7   0  -1   -0.30    3.80
  -7   0  -1    3.30    5.80
  -7   0  -1  -10.50    8.60
   7   0   1    5.80    4.20
   7   0   1    0.90    0.80
   7   0   1   -1.30    3.80
   8   0   1    0.90    0.80
   8   0   1   -2.20    2.50
  -8   0  -1  -11.20    5.70
  -8   0  -1   -0.90    4.90
   8   0   1    0.10    5.80
  -8   0  -1    1.30    4.40
   9   0   1    3.00    2.90
   9   0   1   15.70   10.00
  -9   0  -1    3.50    7.20
  -9   0  -1    5.60    4.70
   9   0   1    0.80    6.80
  -9   0  -1    1.20    6.80
   9   0   1    1.30    0.90
 -10   0  -1    8.50    4.80
  10   0   1   -7.90    4.60
 -10   0  -1    2.50    6.10
  10   0   1   -5.10   11.10
 -10   0  -1    6.30    7.80
  10   0   1   -2.10    1.30
  10   0   1   -0.30    3.00
  11   0   1    1.80    3.70
 -11   0  -1    0.10    5.10
 -11   0  -1   -0.70    7.10
  11   0   1   -1.60    1.10
  11   0   1   10.20   16.80
  11   0   1    9.80    5.80
  11   0   1    4.10   10.20
 -12   0  -1   10.30    8.40
  12   0   1   -0.70    1.40
  12   0   1   -3.90    5.20
  12   0   1   30.60   23.80
 -12   0  -1   -0.80    5.60
  12   0   1  -20.10   15.30
  12   0   1    5.20    3.80
  13   0   1    2.20    3.10
  13   0   1    4.10   21.30
 -14   0  -1   -3.50   11.00
 -15   0  -1    5.70   10.20
 -16   0  -1   -2.20   12.20
 -17   0  -1    2.00    7.30
  17   0   1   -4.80    8.70
 -17   0  -1    0.20   10.70
 -18   0  -1    9.00    8.10
  18   0   1   18.20   10.70
 -18   0  -1  -15.80   21.30
 -19   0  -1   31.40   30.60
  19   0   1  -11.00    9.30
 -19   0  -1   10.30    8.10
  19  -1  -1   11.90    9.00
 -19  -1   1   20.60    8.60
 -19  -1   1    7.80   13.50
 -19   1   1   28.00    8.30
  19   1  -1   14.40   11.70
  18  -1  -1   24.40   14.10
 -18  -1   1   -4.20    6.40
 -18  -1   1   20.40   12.80
 -18   1   1   -6.30   15.30
 -18   1   1    7.90    5.50
 -17  -1   1  350.96   30.50
 -17  -1   1  376.66   25.50
 -17   1   1  339.47   24.70
 -17   1   1  328.47   30.90
  16  -1  -1   52.49   11.20
 -16  -1   1   68.19   10.20
 -16  -1   1   69.59   14.00
 -16   1   1   50.19   14.50
 -15  -1   1  125.59   17.20
 -15  -1   1  137.89   14.00
 -15   1   1  144.99   19.50
 -14  -1   1   11.70   10.00
 -14   1   1   11.30   11.10
 -13  -1   1  125.99   17.50
  13   1  -1  166.78   12.00
  13   1  -1   94.89   28.50
 -13   1   1  127.09   16.10
  12  -1  -1  229.18   12.30
 -12  -1   1  230.08   20.20
  12   1  -1  154.68   37.80
  12   1  -1  219.98   15.00
 -12   1   1  207.08   20.30
  11  -1  -1  120.39   16.30
  11  -1  -1  124.09    7.90
  11  -1  -1  134.09    7.40
 -11  -1   1  132.29   15.00
  11  -1  -1  118.09   20.50
 -11   1   1  127.19    9.50
 -11   1   1  116.69   14.70
  11   1  -1  123.49   10.70
  11   1  -1  136.99   25.30
  11   1  -1  131.09   20.10
  10  -1  -1  291.07   18.70
  10  -1  -1  340.47   18.60
  10  -1  -1  341.97   17.50
 -10  -1   1  312.77   23.00
 -10   1   1  324.17   23.40
  10   1  -1  329.87   27.90
 -10   1   1  336.17   22.70
  10   1  -1  327.57   20.00
 -10   1   1  310.47   19.50
  -9  -1   1   16.90    7.90
   9  -1  -1   24.50    9.10
  -9  -1   1   10.10    4.20
   9  -1  -1    8.20    2.80
   9  -1  -1   10.00    3.40
   9  -1  -1   12.20    6.20
   9  -1  -1   10.50    1.20
  -9   1   1    6.00    5.40
   9   1  -1    1.90    5.30
   9   1  -1   13.60    7.60
   9   1  -1    0.50    9.90
  -9   1   1   10.10    3.70
   9   1  -1   11.20    3.90
   9   1  -1   11.70    6.40
  -9   1   1    6.50    6.20
   8  -1  -1  571.44   32.30
   8  -1  -1  623.24   33.30
   8  -1  -1  576.74   37.00
  -8  -1   1  622.34   36.00
  -8  -1   1  582.14   34.10
   8  -1  -1  555.94   33.70
  -8   1   1  638.54   37.20
  -8   1   1  618.24   36.20
   8   1  -1  597.14   39.60
   8   1  -1  636.14   32.40
   8   1  -1  650.03   35.40
   8   1  -1  619.44   34.10
  -8   1   1  620.84   34.10
   7  -1  -1  130.09    6.90
  -7  -1   1  111.09   11.30
   7  -1  -1  108.99   10.20
   7  -1  -1  109.69   14.60
  -7  -1   1  130.49   13.20
   7  -1  -1  122.79    7.80
  -7  -1   1  127.89    9.20
   7  -1  -1  132.29    8.10
  -7   1   1  120.59   10.20
   7   1  -1   95.69   17.90
  -7   1   1  135.39   10.60
   7   1  -1  121.79    6.90
   7   1  -1  135.39    8.80
  -7   1   1  130.99    8.90
   7   1  -1  124.39   13.90
   7   1  -1  128.09   10.20
  -6  -1   1   45.00    5.30
   6  -1  -1   40.20    7.00
   6  -1  -1   35.60    4.80
  -6  -1   1   65.79    8.40
   6  -1  -1   41.30    2.70
  -6  -1   1   48.80    6.80
   6  -1  -1   44.20    4.10
   6  -1  -1   31.40    6.00
   6  -1  -1   34.00    8.30
  -6   1   1   47.60    6.80
   6   1  -1   48.10    5.70
   6   1  -1   24.50   10.70
   6   1  -1   49.20    2.70
   6   1  -1   44.80    5.40
   6   1  -1   54.79    8.90
  -6   1   1   40.20    6.60
  -6   1   1   52.49    5.30
   6   1  -1   41.20    4.70
   5  -1  -1 2156.58  124.69
   5  -1  -1 2169.48  124.29
   5  -1  -1 2416.26  124.39
  -5  -1   1 2422.06  125.89
   5  -1  -1 2344.87  126.49
  -5  -1   1 2372.36  124.99
  -5   1   1 2251.27  124.29
   5   1  -1 2428.56  124.49
   5   1  -1 2303.17  125.09
   5   1  -1 2484.95  124.99
   5   1  -1 2178.68  126.69
  -5   1   1 2337.97  125.59
  -5   1   1 2409.06  124.89
   5   1  -1 2510.35  125.59
  -4  -1   1   27.80    5.40
   4  -1  -1   10.20    5.50
  -4  -1   1   22.80    4.00
  -4  -1   1   26.80    4.40
  -4  -1   1   22.60    3.70
   4  -1  -1   17.10    2.90
  -4  -1   1   19.00    3.40
   4  -1  -1   23.70    4.90
   4  -1  -1   23.30    3.40
   4  -1  -1   24.60    2.70
   4   1  -1    6.00    8.00
  -4   1   1   19.00    3.40
   4   1  -1   19.90    3.30
  -4   1   1   22.90    3.80
   4   1  -1   20.60    3.80
   4   1  -1   19.00    1.40
  -4   1   1   23.90    3.20
   4   1  -1   25.10    4.60
   4   1  -1   20.60    5.00
   4   1  -1   21.40    3.50
  -4   1   1   19.60    3.00
  -4   1   1   22.80    4.80
   3  -1  -1   97.49    6.70
  -3  -1   1  100.89    8.40
   3  -1  -1   88.29    8.40
   3  -1  -1   83.29    5.50
  -3  -1   1   90.19    6.70
  -3  -1   1   78.89    5.70
   3  -1  -1   95.49    5.20
   3  -1  -1   76.69    5.80
  -3  -1   1   78.99    6.40
  -3  -1   1   90.49    6.10
  -3  -1   1   93.69    7.80
   3  -1  -1   91.69    4.80
   3   1  -1   84.29    6.40
  -3   1   1   98.39    6.10
   3   1  -1   81.69   12.30
   3   1  -1   93.99    6.40
   3   1  -1   90.09    6.10
   3   1  -1   92.29    5.80
  -3   1   1   84.49    5.30
  -3   1   1   80.49    6.10
   3   1  -1   81.09    7.30
  -3   1   1   84.69    6.20
   2  -1  -1  462.65   26.90
  -2  -1   1  508.75   27.00
   2  -1  -1  473.25   27.20
  -2  -1   1  505.45   27.20
  -2  -1   1  463.65   26.70
   2  -1  -1  510.25   27.00
   2   1  -1  487.55   26.80
  -2   1   1  536.55   27.20
   2   1  -1  467.85   27.10
   2   1  -1  504.25   26.80
   2   1  -1  528.45   27.10
  -2   1   1  493.35   26.40
  -2   1   1  501.45   26.60
   2   1  -1  477.85   27.50
   0  -1   1  110.39    6.00
   0  -1  -1   99.79    5.80
   0  -1  -1  109.89    6.00
   0  -1   1  100.79    5.90
   0  -1  -1  110.89    6.40
   0  -1  -1  101.29    5.70
   0  -1   1  111.89    5.70
   0  -1  -1   95.79    7.90
   0   1   1  109.69    6.30
   0   1   1  105.39    8.00
   0   1   1   99.39    6.00
   0   1  -1   97.29    5.70
   0   1   1  105.59    5.90
   0   1  -1  110.69    6.00
   0   1  -1  105.19    5.80
   0   1   1  101.29    6.40
   0   1  -1  109.69    5.90
  -1  -1  -1 1105.89   58.79
  -1  -1  -1 1023.40   58.39
   1  -1   1 1157.28   59.09
  -1  -1  -1 1051.19   61.79
  -1  -1  -1 1105.59   58.49
   1  -1   1 1144.79   58.39
  -1   1  -1 1160.48   58.19
  -1   1  -1 1156.28   59.49
   1   1   1 1100.69   58.39
   1   1   1 1073.59   58.69
   1   1   1 1004.00   58.99
   1   1   1 1041.00   58.49
   2  -1   1  387.26   23.80
  -2  -1  -1  404.56   23.10
   2  -1   1  415.96   21.60
  -2  -1  -1  417.86   22.80
  -2  -1  -1  380.66   28.30
   2  -1   1  395.36   21.90
  -2  -1  -1  419.46   22.80
  -2   1  -1  408.16   22.20
   2   1   1  428.06   22.40
   2   1   1  378.46   22.70
   2   1   1  422.56   22.00
   2   1   1  383.96   23.30
  -2   1  -1  397.46   21.70
  -2   1  -1  395.96   25.00
  -3  -1  -1   27.50    8.60
   3  -1   1   17.40    2.40
  -3  -1  -1   20.50    3.60
   3  -1   1   19.90    2.10
  -3  -1  -1   17.00    4.10
  -3  -1  -1   24.00    4.40
  -3  -1  -1   25.30    4.30
   3  -1   1   17.50    5.40
   3   1   1   17.10    4.50
  -3   1  -1   16.40    2.30
  -3   1  -1   20.30    3.50
  -3   1  -1   20.30    7.40
   3   1   1   17.60    2.90
   3   1   1   22.10    4.00
   3   1   1   18.40    1.20
   3   1   1   20.90    3.80
   3   1   1   16.50    8.00
  -4  -1  -1 1292.27   83.19
  -4  -1  -1 1421.76   75.39
   4  -1   1 1331.07   73.69
   4  -1   1 1371.06   74.39
   4  -1   1 1370.16   78.49
  -4  -1  -1 1465.15   75.89
  -4  -1  -1 1345.77   76.09
  -4   1  -1 1468.55   75.29
  -4   1  -1 1316.57   74.39
   4   1   1 1430.86   74.59
  -4   1  -1 1331.27   75.29
   4   1   1 1351.06   75.39
   4   1   1 1489.35   73.69
   4   1   1 1483.65   74.99
  -4   1  -1 1410.16   73.89
  -4   1  -1 1366.96   80.99
   5  -1   1 2387.36  122.19
   5  -1   1 2131.99  127.09
  -5  -1  -1 2385.86  123.49
  -5  -1  -1 2357.96  124.49
  -5  -1  -1 2437.76  124.09
   5   1   1 2448.35  123.19
   5   1   1 2377.46  122.69
   5   1   1 2171.58  123.59
  -5   1  -1 2234.88  123.69
  -5   1  -1 2103.59  130.29
   5   1   1 2208.88  121.59
  -6  -1  -1  304.07   18.60
   6  -1   1  274.57   17.70
  -6  -1  -1  285.07   30.60
   6  -1   1  315.27   17.00
   6  -1   1  310.07   16.00
  -6  -1  -1  320.27   19.60
  -6  -1  -1  292.47   20.80
   6   1   1  302.47   18.10
   6   1   1  290.57   21.80
  -6   1  -1  291.07   20.30
   6   1   1  261.37   19.00
   6   1   1  315.77   16.10
   6   1   1  267.37   19.60
   6   1   1  316.07   17.70
  -7  -1  -1  260.57   18.60
  -7  -1  -1  263.57   17.10
   7  -1   1  267.57   16.10
   7  -1   1  250.57   18.50
   7  -1   1  251.17   22.30
  -7  -1  -1  275.07   19.90
  -7   1  -1  251.07   17.10
   7   1   1  275.87   16.60
  -7   1  -1  225.78   17.30
   7   1   1  280.47   14.10
  -7   1  -1  237.48   18.00
   7   1   1  267.87   20.80
  -8  -1  -1  619.94   37.10
  -8  -1  -1  589.44   34.40
   8  -1   1  610.64   31.50
   8  -1   1  584.84   36.50
  -8  -1  -1  584.04   35.90
   8  -1   1  608.14   32.50
   8   1   1  593.14   38.90
   8   1   1  571.74   34.00
  -8   1  -1  552.84   35.40
  -8   1  -1  554.24   34.00
   8   1   1  587.24   31.50
  -8   1  -1  620.34   35.80
   9  -1   1   96.39   12.30
  -9  -1  -1   90.49    9.40
   9  -1   1   88.49    7.00
  -9  -1  -1   82.79   11.00
   9  -1   1   69.89   14.80
  -9  -1  -1   91.59   11.70
   9  -1   1   82.99    5.00
   9  -1   1   77.69    7.70
  -9   1  -1   92.39    9.10
   9   1   1   80.99   19.30
  -9   1  -1   78.49   10.70
   9   1   1   81.79    5.00
   9   1   1   95.29   15.30
   9   1   1   91.89    7.90
   9   1   1   92.89    8.70
  -9   1  -1  101.49   12.00
 -10  -1  -1   87.29    9.30
  10  -1   1   86.29   13.30
 -10  -1  -1   61.99   11.10
  10  -1   1   76.79    8.10
  10  -1   1   80.79   18.90
 -10  -1  -1  102.99   14.90
  10  -1   1   69.69    6.10
  10   1   1   87.59    7.90
  10   1   1   49.00   18.80
  10   1   1   79.49    4.90
 -10   1  -1   79.09   13.00
  10   1   1   73.69   14.70
 -10   1  -1   70.29   10.90
 -10   1  -1   67.19    8.60
 -11  -1  -1  457.55   27.80
 -11  -1  -1  482.95   31.50
  11  -1   1  449.06   24.00
  11  -1   1  443.26   24.70
 -11  -1  -1  437.76   33.00
  11   1   1  404.86   36.10
 -11   1  -1  463.25   30.60
 -11   1  -1  425.96   27.40
  11   1   1  442.46   26.50
  12  -1   1  102.59    5.90
 -12  -1  -1   84.69   14.90
  12  -1   1  106.99   20.90
  12   1   1   97.49   22.20
 -12   1  -1  113.19   16.00
  12   1   1   86.89    9.20
 -12   1  -1   85.39   10.40
  12   1   1   56.19   28.30
  13  -1   1   10.30    1.90
 -13  -1  -1    5.90    9.90
  13   1   1  -38.50   23.30
  13   1   1    8.30    5.20
 -14  -1  -1  116.39   17.10
  14   1   1  120.99   10.30
 -14   1  -1  139.89   19.60
 -15  -1  -1  139.59   18.70
 -15   1  -1  132.29   18.50
  16  -1   1  164.78   15.80
 -16  -1  -1  186.68   20.70
 -16   1  -1  142.69   22.70
 -17  -1  -1   69.79   17.60
 -17  -1  -1   39.70    9.60
  17  -1   1   40.30   11.30
 -17   1  -1   77.09   17.40
 -17   1  -1   43.80    9.60
 -18  -1  -1  132.69   15.90
  18  -1   1  163.08   16.80
  18   1   1  183.88   17.20
 -18   1  -1  158.48   26.40
 -18   1  -1  153.28   16.90
 -19  -1  -1   32.40    9.70
 -19  -1  -1   52.79   20.50
  19  -1   1   30.30   10.00
 -19   1  -1   33.20    9.10
 -19   1  -1   77.19   24.00
  19   1   1   29.80    9.80
 -19  -2   1   61.39   10.60
  19  -2  -1   36.10   12.00
 -19  -2   1   43.50   17.20
 -19   2   1   41.40    9.10
  19   2  -1   40.70   10.40
 -18  -2   1   -2.50    7.60
 -18  -2   1   16.10   14.80
  18  -2  -1    0.20   11.90
 -18   2   1   30.40   16.00
 -18   2   1   10.40    7.20
  17  -2  -1   33.50    9.50
 -17  -2   1   37.70    9.70
 -17  -2   1   44.90   12.80
 -17   2   1   51.79    9.00
 -17   2   1   43.40   13.00
 -16  -2   1  116.09   16.80
  16  -2  -1   95.59   14.90
 -16  -2   1   88.29   11.70
 -16   2   1   88.99   15.20
 -15  -2   1    0.70    8.90
  15  -2  -1    2.00    7.60
 -15  -2   1   15.90    7.40
  15   2  -1    1.50    4.40
 -15   2   1    8.90    9.20
  14  -2  -1  116.19   12.90
 -14  -2   1   94.29   16.50
 -14  -2   1   69.59   11.60
  14   2  -1   94.89   10.00
 -14   2   1   81.99   14.20
  13  -2  -1  324.87   17.20
 -13  -2   1  281.47   24.20
 -13   2   1  309.07   25.90
 -12  -2   1   49.60   10.10
  12  -2  -1   26.50    2.70
  12   2  -1   39.70   30.80
 -12   2   1   15.20    9.80
  12   2  -1   51.89   19.30
  11  -2  -1  119.69    6.70
 -11  -2   1  127.59   13.70
  11   2  -1  112.79   10.00
 -11   2   1  110.79   13.00
 -11   2   1  112.59   10.10
  11   2  -1  120.39   22.60
  11   2  -1  105.19   12.00
 -10  -2   1  164.58   15.90
  10  -2  -1  152.58   11.20
  10  -2  -1  179.38    9.40
 -10   2   1  177.68   15.10
  10   2  -1  169.38   12.70
  10   2  -1  182.18   19.60
   9  -2  -1  142.19   10.90
  -9  -2   1  132.29   12.70
   9  -2  -1  112.99   11.30
   9  -2  -1  134.09    7.50
  -9   2   1  123.99   10.40
   9   2  -1  147.19   10.40
  -9   2   1  130.79   12.30
   9   2  -1  138.19   18.10
   9   2  -1  152.68   12.30
  -9   2   1  126.29   12.30
  -8  -2   1    9.70    5.60
   8  -2  -1    8.20    4.80
   8  -2  -1   11.60    1.40
  -8  -2   1   21.60    8.00
   8  -2  -1    0.90    5.70
   8  -2  -1   14.10    3.90
   8   2  -1    8.00    5.50
   8   2  -1   11.60    6.80
  -8   2   1   17.90    4.10
  -8   2   1   17.40    5.60
  -8   2   1   10.20    5.10
   8   2  -1   10.60    7.10
   7  -2  -1  158.28   11.20
   7  -2  -1  172.28    8.60
   7  -2  -1  145.79   12.10
   7  -2  -1  149.39    9.50
   7  -2  -1  142.89   11.70
  -7  -2   1  175.88   13.80
  -7   2   1  144.69    9.00
   7   2  -1  157.68   16.40
   7   2  -1  171.08    9.80
  -7   2   1  171.98   11.90
   7   2  -1  148.49   12.40
   7   2  -1  138.79   21.80
   7   2  -1  171.58   10.90
   7   2  -1  128.79   13.70
  -7   2   1  163.28   10.80
  -6  -2   1   90.29    8.50
   6  -2  -1   70.29    5.50
  -6  -2   1   81.99   10.10
   6  -2  -1   71.99    4.10
   6  -2  -1   69.59    7.30
   6  -2  -1   77.09    6.40
  -6   2   1   60.29    6.90
   6   2  -1   86.49    6.60
   6   2  -1   68.19    7.00
  -6   2   1   63.29    7.50
   6   2  -1   78.39    8.20
   6   2  -1   73.69   10.30
  -6   2   1   65.69    6.30
   6   2  -1   57.19   14.30
  -6   2   1   68.79    5.90
   6   2  -1   87.59   10.60
   6   2  -1   72.29    6.10
  -5  -2   1    6.70    5.50
   5  -2  -1    5.60    0.70
   5  -2  -1   11.00    2.60
   5  -2  -1   10.10    4.40
   5  -2  -1    3.70    1.90
   5  -2  -1    7.10    2.00
  -5  -2   1    7.80    5.10
  -5   2   1   10.20    3.50
  -5   2   1   11.80    3.40
   5   2  -1    5.00    5.00
   5   2  -1   16.60    5.20
   5   2  -1    2.70    4.70
   5   2  -1   -3.40    7.90
  -5   2   1   13.30    3.40
   5   2  -1    6.00    3.60
   5   2  -1   11.50    3.50
   5   2  -1    7.90    3.50
   4  -2  -1  538.65   27.00
  -4  -2   1  564.64   29.20
  -4  -2   1  505.35   29.10
  -4  -2   1  498.45   28.20
   4  -2  -1  516.45   28.00
   4  -2  -1  533.15   29.20
   4   2  -1  502.85   30.30
   4   2  -1  471.85   30.10
   4   2  -1  466.85   37.00
  -4   2   1  485.55   27.40
   4   2  -1  487.05   28.60
  -3  -2   1   38.10    3.80
   3  -2  -1   41.50    4.30
  -3  -2   1   36.70    5.00
  -3  -2   1   56.29    8.80
  -3  -2   1   35.80    5.20
   3  -2  -1   34.00    4.40
   3  -2  -1   39.30    2.20
   3   2  -1   36.50    4.70
   3   2  -1   43.50    4.10
   3   2  -1   40.70    6.70
   3   2  -1   40.00    5.10
   3   2  -1   40.80    5.80
   3   2  -1   29.10    9.50
  -3   2   1   39.90    3.00
  -3   2   1   39.40    2.60
   3   2  -1   38.50    6.30
  -2  -2   1   48.90    6.00
  -2  -2   1   36.70    4.50
   2  -2  -1   34.40    4.10
  -2  -2   1   40.10    3.50
   2  -2  -1   35.50    5.50
  -2  -2   1   42.90    3.70
  -2  -2   1   43.90    5.10
   2   2  -1   35.10    5.80
   2   2  -1   36.10    3.70
   2   2  -1   50.59    6.40
   2   2  -1   43.80    4.80
  -1  -2   1  301.37   17.30
   1  -2  -1  307.67   17.70
  -1  -2   1  322.37   18.00
  -1  -2   1  341.27   17.80
  -1  -2   1  310.17   17.40
   1   2  -1  331.17   17.40
  -1   2   1  300.27   17.30
   1   2  -1  314.67   17.40
   1   2  -1  296.77   17.80
   1   2  -1  346.07   18.00
   0  -2   1  301.47   16.80
   0  -2  -1  296.17   16.30
   0  -2   1  288.07   16.30
   0  -2  -1  334.07   16.90
   0  -2  -1  300.47   16.20
   0  -2   1  304.47   16.30
   0  -2   1  300.27   16.20
   0   2   1  289.47   20.40
   0   2  -1  317.47   16.40
   0   2   1  293.87   16.40
   0   2   1  325.37   16.60
   0   2   1  292.47   16.90
   0   2  -1  308.87   16.50
   0   2  -1  300.77   16.20
   0   2  -1  312.77   17.10
   0   2   1  313.87   16.30
   0   2   1  280.67   17.20
   0   2  -1  317.77   16.60
  -1  -2  -1   21.70    3.00
  -1  -2  -1   15.40    3.50
   1  -2   1   23.70    3.50
   1  -2   1   22.40    3.00
  -1  -2  -1   27.60    4.60
  -1  -2  -1   14.70    7.00
  -1  -2  -1   20.70    3.70
  -1  -2  -1   17.60    1.60
  -1   2  -1   23.80    4.20
   1   2   1   15.90    7.80
   1   2   1   21.80    3.60
   1   2   1   23.90    3.30
   1   2   1   24.10    4.60
   1   2   1   20.70    3.80
  -1   2  -1   20.00    1.90
  -2  -2  -1    1.60    3.70
  -2  -2  -1   -0.40    2.70
   2  -2   1    1.60    1.90
   2  -2   1    0.10    0.40
  -2  -2  -1   -0.40    2.90
  -2  -2  -1    7.90    9.00
   2  -2   1    1.70    1.30
   2   2   1    5.30    3.10
   2   2   1    2.40    2.70
   2   2   1    0.20    1.60
  -2   2  -1    4.10    3.40
   2   2   1    2.90    3.40
   2   2   1    0.10    2.50
   2   2   1    3.80    6.70
  -2   2  -1    0.60    1.20
  -3  -2  -1  109.49   10.10
  -3  -2  -1  107.89    8.50
   3  -2   1  109.99    7.10
  -3  -2  -1  109.39    9.40
   3  -2   1  113.29    6.10
  -3  -2  -1  100.69   16.30
  -3  -2  -1  114.29    9.10
   3  -2   1  103.39    8.70
   3   2   1  111.59    7.40
  -3   2  -1  119.79    7.30
   3   2   1  105.29    8.50
  -3   2  -1  117.39   11.50
   3   2   1  117.89    9.00
  -4  -2  -1   43.60    6.00
   4  -2   1   42.20    4.30
  -4  -2  -1   50.99    7.20
   4  -2   1   47.70    2.80
  -4  -2  -1   60.89    8.90
   4  -2   1   49.50    6.10
   4  -2   1   51.09    4.70
  -4  -2  -1   36.90    5.40
   4  -2   1   48.10    2.80
  -4  -2  -1   47.40    8.20
  -4  -2  -1   52.49   13.90
   4  -2   1   42.50    2.70
   4  -2   1   37.90    6.80
   4   2   1   41.20   11.70
   4   2   1   45.30    7.00
  -4   2  -1   40.60    5.70
   4   2   1   41.70    4.80
  -4   2  -1   43.80    4.30
   4   2   1   42.10    7.20
   4   2   1   42.00    7.40
   4   2   1   43.00    8.30
   5  -2   1   47.10    6.40
  -5  -2  -1   63.19    7.90
   5  -2   1   52.99    3.00
   5  -2   1   55.29    5.60
  -5  -2  -1   47.10    7.30
   5  -2   1   54.19    7.20
  -5  -2  -1   59.79   15.10
   5  -2   1   48.20    3.50
   5  -2   1   52.59    3.30
   5  -2   1   58.69    4.40
  -5  -2  -1   60.79    9.30
  -5   2  -1   53.29   12.10
  -5   2  -1   43.60    4.50
   5   2   1   46.30    7.30
   5   2   1   62.29    6.80
  -5   2  -1   57.79    7.00
   5   2   1   45.90   12.60
   5   2   1   43.80    5.10
   6  -2   1   76.89    7.90
   6  -2   1   86.49    6.10
   6  -2   1   97.89    5.50
  -6  -2  -1   95.49    8.90
  -6  -2  -1   89.29   11.90
   6  -2   1   92.59    5.70
  -6  -2  -1   99.69    9.60
   6  -2   1   96.29    7.90
   6  -2   1   90.79   10.10
   6  -2   1   90.09    5.10
   6   2   1   82.39    8.20
   6   2   1   95.39    5.10
  -6   2  -1   83.49    7.00
  -6   2  -1  106.69   16.90
   6   2   1   94.89    8.60
  -6   2  -1   98.49    8.40
  -6   2  -1   85.89    5.70
   6   2   1   98.29   12.50
  -6   2  -1   85.19    9.10
   7  -2   1   18.60    1.60
   7  -2   1   13.20    5.50
   7  -2   1   17.40    2.40
  -7  -2  -1   25.00    6.10
   7  -2   1   26.00    5.80
  -7  -2  -1   12.90    6.90
   7  -2   1    7.40    5.10
  -7  -2  -1   14.10    5.20
   7   2   1   31.90    5.40
   7   2   1   21.00    7.60
   7   2   1   24.50   12.90
  -7   2  -1   25.40    4.80
   7   2   1   28.40    5.40
  -7   2  -1   33.10   11.70
  -7   2  -1   14.80    5.30
  -7   2  -1   25.50    5.30
   8  -2   1  135.69    7.80
  -8  -2  -1  157.68   14.30
   8  -2   1  141.89    7.60
   8  -2   1  124.79   11.30
   8  -2   1  125.39   13.40
  -8  -2  -1  131.59   11.70
  -8  -2  -1  134.59   14.20
   8   2   1  151.18   15.50
  -8   2  -1  126.19   12.10
  -8   2  -1  137.69   10.90
   8   2   1  148.29   11.30
   8   2   1  143.19   10.10
  -9  -2  -1  203.18   14.90
  -9  -2  -1  181.88   19.00
   9  -2   1  208.78   11.00
  -9  -2  -1  189.88   17.10
   9  -2   1  196.48   14.90
   9   2   1  215.78   14.30
  -9   2  -1  224.48   17.60
  -9   2  -1  197.88   14.90
   9   2   1  219.08   21.70
   9   2   1  184.68   15.00
  -9   2  -1  185.28   16.10
 -10  -2  -1   81.99   13.40
 -10  -2  -1   98.19   10.00
  10  -2   1   73.59    4.60
 -10  -2  -1   78.49   11.70
  10  -2   1   72.79   10.90
  10   2   1   61.19   13.20
 -10   2  -1   72.49    8.50
  10   2   1   83.39    8.90
 -10   2  -1   67.69   12.60
  10   2   1   88.39    9.50
 -11  -2  -1   32.00    9.00
  11  -2   1   36.60    2.80
  11   2   1   33.90    7.20
 -11   2  -1   46.90    8.60
  11   2   1   -6.00   22.70
  11   2   1   29.40    6.30
 -11   2  -1   28.60   10.20
 -12  -2  -1   30.00   11.30
  12  -2   1   18.80    2.30
  12   2   1   21.50    6.20
 -12   2  -1   17.10   10.90
 -12   2  -1   28.60    6.90
  13  -2   1   76.19    5.40
 -13  -2  -1   95.29   15.30
  13   2   1   94.89   10.70
 -14  -2  -1   11.60   11.70
 -14   2  -1   25.20   13.30
  14   2   1   21.80    6.00
  15  -2   1   30.80    8.70
 -15  -2  -1   44.40   12.00
 -15  -2  -1   27.10    8.20
 -15   2  -1   41.90   12.30
  15   2   1   24.90    5.50
  16  -2   1   19.20    9.80
 -16  -2  -1   18.20   10.20
 -16   2  -1   29.20   13.00
  17  -2   1   15.90    9.70
 -17  -2  -1   14.20   14.20
 -17  -2  -1    4.50    7.90
 -17   2  -1    3.10   14.90
 -18  -2  -1  -11.10   13.20
  18  -2   1    3.20    7.70
 -19  -2  -1   29.20    7.90
  19  -2   1   29.20    9.50
 -19  -2  -1    7.00   22.00
 -19   2  -1   23.80    8.60
  19   2   1   34.40    9.90
 -19  -3   1   -5.20    6.90
  19  -3  -1   14.70   10.50
 -19  -3   1  -13.20   14.90
 -19   3   1   -2.20    6.30
 -18  -3   1    2.60   11.50
  18  -3  -1   10.20   10.80
 -18  -3   1    9.20    7.10
 -18   3   1    3.10    6.20
 -17  -3   1   41.20   12.60
  17  -3  -1   14.10   10.30
 -17  -3   1   22.60    8.90
 -17   3   1   23.80   12.40
 -17   3   1   23.10    7.30
  16  -3  -1   -2.10    8.50
 -16  -3   1   10.00   10.30
 -16   3   1   -4.80   12.10
  16   3  -1   -5.10    4.80
 -15  -3   1   19.40   12.50
  15  -3  -1   -1.10    7.90
 -15  -3   1    2.50    5.90
 -15   3   1   -1.40   11.50
  15   3  -1    5.20    6.40
 -14  -3   1   44.80    8.20
  14  -3  -1   33.00    7.80
 -14  -3   1   27.90   10.80
 -14   3   1   34.90   12.60
  14   3  -1   17.30    6.90
  13  -3  -1   52.49    3.90
  13   3  -1   67.19   28.90
 -13   3   1   48.40   10.70
  13   3  -1   45.20    8.20
 -12  -3   1   -0.30    5.70
 -12  -3   1    0.00    8.20
  12  -3  -1    9.30    6.40
  12  -3  -1    7.60    1.80
 -12   3   1    9.00    7.80
  12   3  -1    7.20    7.50
  12   3  -1   13.60    5.50
  11  -3  -1   93.19   10.00
  11  -3  -1   85.39    5.00
 -11  -3   1   98.29   13.60
 -11   3   1   68.29    9.00
  11   3  -1   85.79   26.50
  11   3  -1   67.89   11.10
  11   3  -1   83.19    9.30
  11   3  -1   69.29   15.40
 -11   3   1   81.29   13.10
 -10  -3   1  471.05   29.70
  10  -3  -1  403.56   23.80
  10  -3  -1  403.06   26.80
  10   3  -1  496.65   28.80
  10   3  -1  484.25   27.10
 -10   3   1  428.16   26.30
  10   3  -1  425.16   36.60
 -10   3   1  471.95   29.70
  -9  -3   1   36.40    8.40
   9  -3  -1   22.60    3.40
   9  -3  -1   18.50    1.90
   9  -3  -1   15.00    6.00
   9   3  -1   29.40    5.70
   9   3  -1   36.70   17.40
   9   3  -1   17.40    6.30
   9   3  -1   41.00   10.70
  -9   3   1   21.60    4.80
   8  -3  -1  476.85   24.10
   8  -3  -1  413.26   25.10
  -8  -3   1  446.06   28.10
  -8   3   1  474.35   26.60
   8   3  -1  462.55   33.00
   8   3  -1  478.25   27.70
   8   3  -1  435.76   25.40
   8   3  -1  473.85   26.60
  -8   3   1  400.36   26.90
   7  -3  -1   55.19    3.10
   7  -3  -1   42.10    5.20
  -7  -3   1   64.59   11.10
   7  -3  -1   43.40    7.10
  -7  -3   1   48.30    8.80
  -7   3   1   46.10    6.60
   7   3  -1   30.30   14.50
   7   3  -1   53.89    5.90
   7   3  -1   48.70    6.10
   7   3  -1   52.29   12.20
  -7   3   1   34.30    6.70
   6  -3  -1  167.38   12.40
  -6  -3   1  166.98   13.00
   6  -3  -1  161.68    8.70
   6  -3  -1  167.58   10.90
  -6   3   1  136.89   10.50
   6   3  -1  148.99   11.20
   6   3  -1  150.58   15.50
   6   3  -1  164.38   12.10
   6   3  -1  171.08   22.60
   6   3  -1  173.98   11.10
   6   3  -1  161.58   16.20
  -5  -3   1  275.97   17.40
   5  -3  -1  273.17   16.60
   5  -3  -1  266.17   15.90
   5  -3  -1  246.58   17.40
   5  -3  -1  277.67   14.50
   5   3  -1  287.17   16.70
   5   3  -1  221.58   26.40
   5   3  -1  287.87   17.90
   4  -3  -1 2203.78  123.09
  -4  -3   1 2458.85  123.59
   4  -3  -1 2350.16  123.69
  -4  -3   1 2268.27  122.49
   4  -3  -1 2397.76  122.79
  -4  -3   1 2212.08  121.99
  -4   3   1 2217.18  121.69
  -3  -3   1   45.40    5.80
  -3  -3   1   31.50    3.90
   3  -3  -1   29.30    1.90
  -3  -3   1   30.80    3.50
  -3  -3   1   23.30    4.30
  -3  -3   1   25.50    5.50
   3  -3  -1   30.20    4.60
   3  -3  -1   35.10    4.70
   3  -3  -1   40.40    6.30
   3   3  -1   32.40    5.40
   3   3  -1   30.60   10.80
   3   3  -1   36.30    4.40
   3   3  -1   38.20    6.20
   3   3  -1   40.70    6.50
   3   3  -1   34.00    5.50
   3   3  -1   29.30    6.50
  -2  -3   1  207.28   12.60
  -2  -3   1  213.98   12.50
  -2  -3   1  223.98   13.80
  -2  -3   1  196.78   14.10
  -2  -3   1  237.08   12.40
   2  -3  -1  218.38   14.50
   2  -3  -1  209.58   13.00
   2  -3  -1  217.78   11.60
   2   3  -1  213.38   14.50
   2   3  -1  228.58   12.80
   1  -3  -1  140.19    9.50
   1  -3  -1  129.99    9.60
  -1  -3   1  122.79    7.80
  -1  -3   1  117.69    9.40
  -1  -3   1  125.59    8.10
  -1  -3   1  118.39    7.50
   1  -3  -1  118.29    8.70
   1   3  -1  130.69    7.80
   1   3  -1  146.09    8.70
  -1   3   1  129.29   11.60
   1   3  -1  122.09    7.50
   1   3  -1  134.19    9.60
   0  -3  -1  109.49    7.80
   0  -3  -1  117.29    9.70
   0  -3   1  115.59    8.80
   0  -3  -1  130.09    9.20
   0  -3  -1  119.09    7.60
   0  -3   1  116.79    7.80
   0   3   1  124.99   13.10
   0   3  -1  119.89    7.00
   0   3  -1  126.49    6.70
   0   3   1  117.79    6.30
   0   3  -1  111.39    7.50
   0   3  -1  115.79    6.30
   0   3   1  108.29    6.70
   0   3  -1  116.59    7.20
   0   3   1  118.19    8.00
   0   3   1  104.19    8.10
   0   3   1  126.19    7.30
   1  -3   1   14.80    3.30
  -1  -3  -1   11.30    3.00
  -1  -3  -1   14.20    1.80
  -1  -3  -1   12.60    2.70
  -1  -3  -1   10.90    1.40
  -1  -3  -1   18.50    4.10
   1  -3   1   20.50    4.30
  -1  -3  -1    7.10    2.40
  -1  -3  -1    9.40    4.50
  -1   3  -1   13.20    2.00
   1   3   1   13.90    2.70
  -1   3  -1   16.20    3.50
   1   3   1   15.90    4.60
   1   3   1   11.20    3.10
   1   3   1   10.10    7.30
   1   3   1   13.10    4.60
   1   3   1   13.00    2.10
  -2  -3  -1  179.68   12.00
  -2  -3  -1  144.09   10.30
   2  -3   1  150.38   10.80
  -2  -3  -1  162.78   11.00
  -2  -3  -1  172.28   11.10
   2  -3   1  146.99    8.40
   2  -3   1  160.58    9.80
   2  -3   1  160.28    9.80
   2   3   1  140.49   10.80
  -2   3  -1  156.58    8.90
   2   3   1  161.68   18.50
   2   3   1  143.79   11.20
   2   3   1  170.68    9.60
  -3  -3  -1  201.38   14.30
  -3  -3  -1  179.58   13.00
   3  -3   1  195.78   11.60
  -3  -3  -1  216.08   14.40
   3  -3   1  186.68   10.30
   3  -3   1  180.58   13.20
  -3   3  -1  188.98   10.90
   3   3   1  199.38   12.10
  -3   3  -1  193.08   13.60
   3   3   1  174.98   14.40
   3   3   1  183.98   21.60
   3   3   1  202.78   13.30
   4  -3   1  280.47   19.20
  -4  -3  -1  330.07   19.00
  -4  -3  -1  318.97   19.00
   4  -3   1  312.87   17.50
  -4  -3  -1  330.87   20.40
   4  -3   1  286.57   16.20
   4  -3   1  298.67   17.40
  -4   3  -1  294.87   17.40
   4   3   1  317.97   19.20
  -4   3  -1  304.37   21.50
   4   3   1  311.37   17.80
   4   3   1  258.57   27.70
  -5  -3  -1  162.98   11.70
   5  -3   1  143.19    9.30
  -5  -3  -1  150.48   11.10
   5  -3   1  123.29   10.60
   5  -3   1  139.09    7.90
  -5  -3  -1  147.89   13.30
   5   3   1  162.98   11.10
  -5   3  -1  150.38   15.80
   5   3   1  150.28    9.90
   5   3   1  124.89   22.40
  -5   3  -1  147.29   10.40
   6  -3   1  180.88   13.00
   6  -3   1  176.18   11.30
  -6  -3  -1  196.78   14.70
   6  -3   1  189.68   10.00
  -6  -3  -1  194.88   15.90
  -6  -3  -1  192.68   13.30
   6   3   1  135.49   19.70
  -6   3  -1  177.48   18.90
   6   3   1  196.38   13.20
   6   3   1  180.48   12.10
  -7  -3  -1  181.48   15.50
   7  -3   1  168.48    8.90
   7  -3   1  142.89   10.00
   7  -3   1  157.28   11.80
  -7  -3  -1  184.88   12.90
  -7  -3  -1  180.88   14.50
  -7   3  -1  158.28   19.60
   7   3   1  179.68   12.00
   7   3   1  138.49   20.40
  -7   3  -1  183.08   12.50
  -7   3  -1  144.19   12.10
  -7   3  -1  139.79   11.10
   7   3   1  180.88   12.90
   7   3   1  119.19   24.60
   7   3   1  197.08   18.30
  -7   3  -1  150.88    9.70
   8  -3   1 1086.59   62.49
  -8  -3  -1 1250.87   65.99
   8  -3   1 1217.08   61.59
  -8  -3  -1 1174.28   64.89
  -8   3  -1 1169.98   64.69
   8   3   1 1105.99   62.09
   8   3   1 1203.38   64.89
   8   3   1 1179.58   64.09
  -8   3  -1 1049.59   73.69
  -9  -3  -1  103.09   14.20
   9  -3   1  117.89    6.60
  -9  -3  -1  127.79   12.80
   9   3   1  120.29   11.30
   9   3   1  157.18   20.70
   9   3   1   82.19   20.60
  -9   3  -1  109.59   11.00
   9   3   1  109.89    9.90
 -10  -3  -1   33.10   10.00
 -10  -3  -1   36.60    9.10
  10  -3   1   42.10    3.00
  10   3   1   51.19    7.30
  10   3   1   52.59    8.80
 -10   3  -1   51.89   10.90
  10   3   1   23.40   11.60
 -10   3  -1   41.70    7.20
  11  -3   1  375.26   20.40
 -11  -3  -1  377.06   26.90
  11   3   1  384.16   24.50
 -11   3  -1  366.56   28.20
  11   3   1  359.16   25.10
  11   3   1  426.76   42.40
  12  -3   1    9.80    6.10
  12  -3   1    5.30    1.90
 -12  -3  -1    8.00   11.10
  12   3   1   15.80    6.90
  12   3   1    7.10    6.30
 -12   3  -1   -4.00    8.20
  13  -3   1   -0.20    1.60
 -13  -3  -1    8.40    9.20
  13   3   1   -0.10    5.90
 -14  -3  -1   20.20   10.30
  14  -3   1   18.00    2.70
 -14  -3  -1   18.00    6.60
  14  -3   1   17.30    8.90
  14   3   1   15.00    6.90
 -14   3  -1   25.70   13.50
 -15  -3  -1  121.89   19.00
  15  -3   1   99.79    6.70
 -15  -3  -1  105.69   13.10
  15   3   1  101.79   12.10
 -15   3  -1  131.99   19.80
 -16  -3  -1   41.10   16.00
  16  -3   1   35.80    8.90
 -16  -3  -1   53.79   10.00
 -17  -3  -1   71.39   17.30
 -17  -3  -1   60.59   11.30
 -17   3  -1   61.09   18.40
 -18  -3  -1   32.40   12.00
  18  -3   1   33.80   10.40
 -18  -3  -1   70.19   18.90
 -18   3  -1   32.50   15.60
 -19  -3  -1   11.20   10.70
  19  -3   1    8.00    7.60
 -19   3  -1   16.20    7.50
 -19  -4   1   52.69    9.80
 -19  -4   1   48.70   18.70
  19  -4  -1   50.19   10.20
 -19   4   1   43.80    8.30
 -18  -4   1   -1.60   12.90
  18  -4  -1   -2.60    8.70
 -17  -4   1   95.39   13.90
  17  -4  -1   72.99   13.00
 -17  -4   1   71.89   14.50
  17   4  -1   76.89   10.50
 -17   4   1   70.19   17.90
  16  -4  -1  145.69   16.30
 -16   4   1  106.99   20.90
 -15  -4   1   14.50   10.30
  15  -4  -1   -2.60    6.10
  15  -4  -1   -1.70    1.90
 -15  -4   1    6.30    7.50
 -15   4   1   -5.80    8.50
  15   4  -1   -1.20    6.40
  14  -4  -1  178.88   10.50
 -14  -4   1  166.98   15.60
  14  -4  -1  198.28   17.80
 -14  -4   1  200.68   21.50
  14   4  -1  182.58   15.70
 -14   4   1  176.78   20.40
  13  -4  -1  457.85   24.60
  13  -4  -1  449.66   30.40
 -13  -4   1  473.25   32.10
 -13  -4   1  433.66   28.20
  13   4  -1  465.85   30.00
 -13   4   1  438.86   32.00
  13   4  -1  447.16   31.10
 -12  -4   1   19.00    5.60
  12  -4  -1   21.80    7.50
  12  -4  -1   19.80    2.20
 -12  -4   1   17.00   10.10
 -12   4   1   17.80   10.30
  12   4  -1   31.60    9.40
  12   4  -1   31.00    7.70
  12   4  -1   35.60   23.50
  11  -4  -1  425.16   21.90
  11  -4  -1  436.36   25.80
 -11  -4   1  402.06   28.00
 -11  -4   1  397.16   25.20
  11   4  -1  417.16   26.00
  11   4  -1  355.86   50.99
 -11   4   1  397.16   28.90
  11   4  -1  390.56   27.60
 -11   4   1  377.46   24.70
  10  -4  -1  246.68   18.30
 -10  -4   1  273.07   21.20
  10  -4  -1  273.67   14.60
  10  -4  -1  298.17   18.40
 -10  -4   1  256.07   17.60
  10   4  -1  263.87   19.40
 -10   4   1  257.57   17.80
  10   4  -1  271.27   18.40
  10   4  -1  275.67   29.10
  10   4  -1  244.38   38.70
   9  -4  -1  456.75   24.40
   9  -4  -1  408.46   27.70
   9  -4  -1  469.75   27.20
  -9  -4   1  421.06   26.70
  -9  -4   1  478.65   29.30
   9   4  -1  451.25   26.20
  -9   4   1  461.15   27.40
   9   4  -1  497.15   36.70
   9   4  -1  455.55   28.60
   9   4  -1  476.15   27.70
   8  -4  -1  179.08   14.50
  -8  -4   1  200.18   15.20
   8  -4  -1  200.18   10.40
   8  -4  -1  178.58   12.30
  -8  -4   1  169.98   12.90
   8  -4  -1  190.48   13.30
   8   4  -1  190.38   14.80
   8   4  -1  199.38   14.00
   8   4  -1  200.78   13.60
   8   4  -1  193.98   20.10
  -7  -4   1  130.89    9.60
  -7  -4   1  143.19   12.00
   7  -4  -1  123.09   11.50
   7  -4  -1  130.69   10.10
   7  -4  -1  142.19   10.30
   7  -4  -1  140.69    7.60
   7   4  -1  160.98   21.30
   7   4  -1  143.39   12.10
   7   4  -1  146.89   10.70
   7   4  -1  134.59   10.80
  -7   4   1  131.19   10.30
   7   4  -1   99.79   21.80
   6  -4  -1   10.50    5.20
   6  -4  -1    8.90    3.80
  -6  -4   1   18.00    5.30
   6  -4  -1    9.00    1.00
   6  -4  -1   10.60    3.50
  -6  -4   1    7.40    3.50
   6   4  -1   16.20   14.30
   6   4  -1    8.90    4.00
  -6   4   1   12.10    3.10
   6   4  -1    4.20    8.20
   5  -4  -1   85.49    7.70
   5  -4  -1   83.49    7.70
   5  -4  -1   94.59    5.10
  -5  -4   1   96.99    7.30
  -5  -4   1   93.29    6.00
  -5   4   1   84.39    5.90
   5   4  -1  105.69    7.90
   5   4  -1  108.09   10.30
   5   4  -1  106.99   13.40
   5   4  -1   65.19   17.40
   4  -4  -1 1112.59   60.39
  -4  -4   1 1098.79   59.89
  -4  -4   1 1143.69   61.09
   4  -4  -1 1063.99   60.39
   4  -4  -1 1078.79   58.89
   4   4  -1 1127.29   60.49
   4   4  -1 1175.98   61.59
  -3  -4   1  456.85   25.70
  -3  -4   1  475.05   26.80
  -3  -4   1  492.45   25.70
   3  -4  -1  455.55   27.70
   3  -4  -1  478.05   26.50
   3  -4  -1  443.26   26.30
   3  -4  -1  430.96   24.70
   3   4  -1  491.35   26.40
   3   4  -1  510.65   27.60
   3   4  -1  409.76   36.10
  -2  -4   1    8.80    2.40
   2  -4  -1   13.90    4.70
  -2  -4   1    9.80    2.30
  -2  -4   1   14.30    4.10
  -2  -4   1   12.80    3.60
   2  -4  -1   11.90    5.00
   2  -4  -1    4.40    4.30
   2   4  -1   12.00    2.80
   2   4  -1   18.40    5.60
   2   4  -1   10.10    3.40
   2   4  -1    6.20    5.10
  -2   4   1    4.10    2.80
  -2   4   1   10.60    5.70
   1  -4  -1  583.74   32.40
   1  -4  -1  569.64   32.00
   1  -4  -1  582.44   33.00
  -1  -4   1  536.35   31.10
  -1  -4   1  564.14   31.60
  -1  -4   1  569.94   32.80
  -1   4   1  527.35   35.90
   1   4  -1  575.64   33.10
   1   4  -1  587.34   33.60
  -1   4   1  601.34   30.40
  -1   4   1  585.84   30.50
   1   4  -1  574.04   31.40
   0  -4  -1   96.69    9.80
   0  -4   1  100.09   10.10
   0  -4   1  108.99    9.10
   0  -4  -1  118.59   11.40
   0   4  -1  107.59    6.30
   0   4  -1  101.19    7.20
   0   4  -1  122.89   10.30
   0   4   1  109.59    7.10
   0   4   1   95.99    8.50
   0   4   1   76.39   15.80
   0   4   1   98.99    6.40
   0   4  -1  107.79    7.00
  -1  -4  -1   47.50    6.80
   1  -4   1   40.60    5.30
   1  -4   1   30.20    4.40
  -1  -4  -1   29.60    2.20
  -1  -4  -1   35.00    4.80
  -1  -4  -1   41.50    5.80
  -1  -4  -1   33.60    4.80
   1  -4   1   35.30    6.70
   1   4   1   29.60    6.90
  -1   4  -1   27.50    3.10
   1   4   1   26.80    6.60
   1   4   1   33.40   12.60
  -1   4  -1   37.60    6.50
  -1   4  -1   31.40    2.60
   1   4   1   37.80    4.10
   1   4   1   37.60    4.70
  -1   4  -1   33.00    2.30
  -2  -4  -1    1.40    3.80
  -2  -4  -1   10.80    6.60
   2  -4   1    6.50    3.60
   2  -4   1   11.70    4.70
  -2  -4  -1    8.60    3.70
  -2  -4  -1    4.70    1.20
  -2  -4  -1   10.60    5.20
  -2  -4  -1   10.10    2.50
   2  -4   1    4.30    3.50
   2   4   1    5.90    5.10
   2   4   1   10.90    5.90
   2   4   1    8.80    2.80
  -2   4  -1   14.20    4.10
   2   4   1    5.00    9.40
  -2   4  -1    7.30    1.40
  -2   4  -1    6.50    1.80
   3  -4   1  686.43   39.40
  -3  -4  -1  670.23   38.70
  -3  -4  -1  695.13   37.80
   3  -4   1  726.53   38.40
  -3  -4  -1  669.83   38.00
   3  -4   1  685.53   36.90
  -3  -4  -1  724.83   39.00
   3   4   1  744.33   39.90
  -3   4  -1  666.43   37.30
  -4  -4  -1   31.30    5.50
   4  -4   1   36.30    5.00
  -4  -4  -1   23.70    4.30
   4  -4   1   30.80    2.20
   4  -4   1   38.20    6.30
  -4  -4  -1   40.40    7.40
  -4  -4  -1   46.40    6.10
   4  -4   1   33.30    5.30
   4   4   1   43.50    9.40
   4   4   1   33.00   12.30
   4   4   1   36.80    6.40
   4   4   1   32.50    4.90
  -4   4  -1   36.00    3.90
   5  -4   1   39.80    2.60
   5  -4   1   42.50    6.70
   5  -4   1   39.00    5.30
  -5  -4  -1   49.10    7.80
  -5  -4  -1   44.30    4.40
  -5  -4  -1   46.10    9.10
   5   4   1   45.60    5.50
  -5   4  -1   39.40    9.30
   5   4   1   43.10    7.00
   5   4   1   37.20   14.90
   5   4   1   62.29   10.20
  -5   4  -1   33.60    5.00
  -6  -4  -1   50.09    9.10
   6  -4   1   51.39    5.70
  -6  -4  -1   41.20    7.70
   6  -4   1   52.89    5.90
   6   4   1   53.79   11.20
  -6   4  -1   54.29    7.30
   6   4   1   50.29    6.20
  -6   4  -1   36.20    9.60
  -6   4  -1   32.60    6.30
   7  -4   1  153.18   10.50
   7  -4   1  157.38    8.80
   7  -4   1  172.18   11.40
   7   4   1  167.68   13.10
   7   4   1  184.18   19.20
   7   4   1  166.18   13.60
  -7   4  -1  154.48   17.60
   7   4   1  118.49   24.30
  -8  -4  -1  194.98   17.70
   8  -4   1  169.68   13.10
   8  -4   1  159.18   10.90
   8  -4   1  180.78   12.20
  -8  -4  -1  176.88   14.60
   8  -4   1  182.68    9.30
  -8   4  -1  160.58   10.50
   8   4   1  149.19   11.50
   8   4   1  146.29   19.00
   8   4   1  185.58   12.80
  -8   4  -1  169.98   13.30
   8   4   1  174.68   14.50
   8   4   1  136.19   25.30
   9  -4   1   11.80    5.90
   9  -4   1    4.10    4.70
   9  -4   1    5.70    1.40
  -9  -4  -1    6.60    6.30
   9  -4   1    3.40    3.30
  -9  -4  -1   11.50    8.80
   9   4   1   10.60    4.70
   9   4   1    9.50   18.00
   9   4   1   28.10   12.10
   9   4   1   -0.10    6.30
   9   4   1    9.20    3.30
  10  -4   1  222.38   12.10
 -10  -4  -1  257.07   24.30
 -10  -4  -1  198.38   18.10
  10  -4   1  227.08   15.50
  10   4   1  167.38   32.80
  10   4   1  237.08   17.70
  10   4   1  220.88   16.10
  10   4   1  252.37   29.20
 -10   4  -1  191.98   16.30
  11  -4   1  103.39   10.90
 -11  -4  -1   74.59   13.50
  11  -4   1  103.19    5.90
 -11   4  -1   89.09   11.10
  11   4   1  113.09   11.00
  11   4   1   62.29   32.90
  11   4   1   96.09   12.40
 -11   4  -1   80.99   13.30
  12  -4   1   14.70    6.80
  12   4   1    9.40    7.50
 -12   4  -1    5.10   10.90
 -12   4  -1    4.50    6.80
  12   4   1   15.60    7.40
  13  -4   1  167.08    8.70
 -13  -4  -1  143.79   19.80
  13  -4   1  146.29   14.20
 -13  -4  -1  114.69   13.60
  13   4   1  110.29   50.09
  13   4   1  124.79   15.00
  13   4   1  156.68   15.10
 -13   4  -1  146.89   20.40
  14  -4   1   56.69    4.50
 -14  -4  -1   51.19   12.90
 -14  -4  -1   64.09    9.80
 -14   4  -1   60.29   15.20
  14   4   1   65.59   11.90
  15  -4   1   30.20    3.50
  15  -4   1   25.00    8.80
 -15  -4  -1   32.40   12.30
  15   4   1   28.60    8.20
 -15   4  -1    4.20   12.70
  16  -4   1   79.49   13.80
 -16  -4  -1   73.49   13.30
 -16  -4  -1  117.69   19.80
  16   4   1   87.29   13.10
  17  -4   1   62.79   11.70
 -17  -4  -1   50.89    9.40
 -17  -4  -1   89.29   17.90
  17   4   1   57.79    8.70
 -17   4  -1   80.09   19.90
  18  -4   1   -1.00    6.90
 -18  -4  -1    2.70    8.40
 -18  -4  -1  -14.00   12.70
 -18   4  -1   -2.70    6.30
 -19  -4  -1   37.70   13.50
  19  -4   1   39.90   12.10
  19  -5  -1   35.00   11.30
 -19  -5   1   -3.70   12.90
 -18  -5   1   87.29   17.20
 -18  -5   1  139.39   15.20
  18  -5  -1  101.19   15.80
 -18   5   1  132.99   12.60
 -17  -5   1   19.70    8.70
 -17  -5   1    0.80   10.70
  17  -5  -1   -4.10    9.10
  17   5  -1    5.90    7.90
  16  -5  -1   12.60    9.10
 -16  -5   1    7.60    7.90
 -16  -5   1   11.00   12.90
 -16   5   1  -18.60   12.70
  16   5  -1   -1.60    7.30
  15  -5  -1   20.10    7.70
 -15  -5   1   31.60    8.50
  15  -5  -1   18.50    2.70
 -15  -5   1   37.30   11.10
 -15   5   1   40.40   14.00
  15   5  -1   13.00    6.80
 -14  -5   1   93.59   15.90
  14  -5  -1   92.09    6.20
 -14  -5   1   95.09   12.10
 -14   5   1   84.19   15.00
  14   5  -1   90.89   12.10
  14   5  -1   80.19   14.90
  13  -5  -1  101.39   11.50
  13  -5  -1  101.09    6.30
 -13  -5   1   87.99   12.00
 -13  -5   1  103.19   14.70
 -13   5   1   95.79   16.70
  13   5  -1  107.79   14.10
  12  -5  -1   90.89   10.00
 -12  -5   1   82.89   15.00
 -12  -5   1   59.89   10.40
  12   5  -1   64.29   11.30
  12   5  -1  109.79   33.00
  12   5  -1   86.79   12.70
 -12   5   1   76.99   13.50
  11  -5  -1  304.67   16.00
  11  -5  -1  264.17   17.70
  11  -5  -1  256.27   20.50
 -11  -5   1  333.87   23.90
 -11  -5   1  266.27   19.60
  11   5  -1  328.57   21.80
  11   5  -1  293.47   21.80
  11   5  -1  248.68   54.39
 -11   5   1  300.17   20.00
 -11   5   1  320.17   24.00
 -10  -5   1   43.30    7.10
  10  -5  -1   63.69    9.20
 -10  -5   1   43.40    9.50
  10  -5  -1   45.20    6.00
  10  -5  -1   49.60    3.60
  10   5  -1   51.39   17.90
  10   5  -1   88.29   26.40
  10   5  -1   48.10   10.10
 -10   5   1   51.89    8.20
  10   5  -1   65.99    9.10
   9  -5  -1   70.39    4.30
   9  -5  -1   68.89    7.00
  -9  -5   1   66.99   10.20
   9  -5  -1   77.89    8.80
   9  -5  -1   76.79   10.40
  -9  -5   1   62.19    8.40
   9   5  -1   71.69   16.80
   9   5  -1   70.79    9.10
   9   5  -1   60.59   11.40
   9   5  -1   90.79    9.40
  -9   5   1   77.99    8.90
   9   5  -1   34.30   20.20
   8  -5  -1   65.09    9.00
   8  -5  -1   45.30    6.60
  -8  -5   1   54.89    9.70
   8  -5  -1   59.49    3.60
  -8  -5   1   58.79    7.50
   8  -5  -1   60.99    7.80
   8   5  -1   69.99   11.00
   8   5  -1   67.39    8.00
   8   5  -1   57.29    8.20
   8   5  -1   44.10   16.30
   7  -5  -1  411.56   23.70
   7  -5  -1  380.26   23.20
   7  -5  -1  342.67   24.70
   7  -5  -1  423.26   21.20
  -7  -5   1  376.56   23.10
  -7  -5   1  408.46   25.60
   7   5  -1  410.06   26.00
   6  -5  -1  197.18   13.10
  -6  -5   1  189.48   12.20
  -6  -5   1  179.58   14.20
   6  -5  -1  191.18   14.80
   6  -5  -1  184.28   13.00
   6  -5  -1  195.28   10.50
   6   5  -1  173.08   26.30
   6   5  -1  210.38   15.80
   6   5  -1  206.38   13.50
   6   5  -1  199.98   20.10
   5  -5  -1  149.88   12.40
   5  -5  -1  131.89    9.60
   5  -5  -1  130.49    7.30
  -5  -5   1  121.99   10.70
  -5  -5   1  127.49    8.70
  -5  -5   1  130.89    9.20
   5  -5  -1  135.89   10.30
   5   5  -1  149.49   10.30
   5   5  -1  104.89   21.80
   5   5  -1  137.09   12.50
   5   5  -1  159.28   15.80
  -4  -5   1  170.68   10.30
   4  -5  -1  173.38   11.60
  -4  -5   1  159.78   10.30
   4  -5  -1  163.78    9.00
  -4  -5   1  187.18   12.20
   4  -5  -1  169.68   13.80
   4  -5  -1  179.58   11.40
  -4   5   1  144.79   10.70
   4   5  -1  158.68   11.30
  -4   5   1  175.68   10.00
   4   5  -1  148.19   22.50
   4   5  -1  165.18   12.80
   4   5  -1  184.18   16.30
  -3  -5   1  461.05   24.60
   3  -5  -1  430.36   23.70
  -3  -5   1  461.95   25.20
  -3  -5   1  466.35   26.70
   3  -5  -1  440.06   27.30
   3  -5  -1  487.45   25.80
   3  -5  -1  461.75   25.90
  -3  -5   1  462.65   26.10
  -3   5   1  415.26   24.00
  -3   5   1  406.66   27.30
   3   5  -1  389.26   35.80
   3   5  -1  462.95   27.40
  -2  -5   1   11.70    3.40
  -2  -5   1   14.90    4.10
  -2  -5   1   13.80    2.20
   2  -5  -1   15.30    4.30
  -2  -5   1    1.10    5.70
   2  -5  -1   16.90    4.40
  -2   5   1    9.80    1.80
  -2   5   1   15.60    3.90
   2   5  -1    9.70    5.70
  -2   5   1   14.90    7.20
   2   5  -1   25.90    5.90
   2   5  -1   13.70    3.70
   2   5  -1    7.90    2.80
   1  -5  -1  551.94   32.10
  -1  -5   1  573.54   32.60
   1  -5  -1  570.74   31.60
   1  -5  -1  573.04   33.30
  -1  -5   1  554.84   30.10
  -1  -5   1  553.14   31.30
  -1   5   1  550.34   30.50
   1   5  -1  556.04   35.10
   1   5  -1  563.54   32.50
   1   5  -1  584.14   31.20
  -1   5   1  553.54   30.00
   0  -5  -1  213.28   13.80
   0  -5   1  222.58   15.60
   0  -5   1  208.38   13.20
   0  -5  -1  211.48   15.00
   0  -5  -1  193.78   15.60
   0   5   1  219.68   13.00
   0   5  -1  198.08   11.80
   0   5  -1  218.78   12.90
   0   5   1  217.48   12.40
   0   5  -1  208.68   14.30
   0   5  -1  217.78   12.70
   0   5   1  171.98   20.40
  -1  -5  -1  255.97   14.10
   1  -5   1  286.07   17.70
  -1  -5  -1  274.47   16.40
  -1  -5  -1  282.17   18.20
   1  -5   1  269.77   16.00
  -1  -5  -1  257.47   15.90
   1   5   1  275.17   15.50
   1   5   1  250.27   16.10
  -1   5  -1  288.57   18.70
  -1   5  -1  243.18   14.90
  -1   5  -1  247.98   14.40
   1   5   1  256.47   25.60
  -2  -5  -1   54.39    5.40
   2  -5   1   42.70    6.40
  -2  -5  -1   43.90    8.40
  -2  -5  -1   37.00    3.00
   2  -5   1   41.60    6.30
  -2  -5  -1   45.10    3.90
  -2  -5  -1   38.80    6.00
   2   5   1   49.20   13.80
   2   5   1   50.79    8.20
   2   5   1   35.60    6.00
  -2   5  -1   50.69    7.20
  -2   5  -1   43.90    4.00
   2   5   1   48.20   10.00
   2   5   1   49.10    5.00
  -2   5  -1   43.90    3.10
   3  -5   1   45.90    2.90
   3  -5   1   50.49    5.80
  -3  -5  -1   44.90    3.60
  -3  -5  -1   54.19    7.10
  -3  -5  -1   50.19    5.60
   3  -5   1   48.30    6.60
   3  -5   1   54.39    8.00
  -3  -5  -1   50.59    4.70
  -3  -5  -1   68.29    9.50
  -3  -5  -1   58.59    7.50
   3   5   1   51.39    6.20
  -3   5  -1   47.10    4.10
  -3   5  -1   61.29    7.00
   3   5   1   54.19    8.30
   3   5   1   25.90   12.70
  -3   5  -1   41.80    3.60
  -4  -5  -1   -0.30    2.50
   4  -5   1    1.80    4.70
  -4  -5  -1    8.60    4.60
  -4  -5  -1    0.20    4.00
  -4  -5  -1   -7.70    6.80
  -4  -5  -1    6.50    2.10
   4  -5   1    2.00    0.70
   4  -5   1    4.50    3.40
  -4  -5  -1    1.70    3.30
   4  -5   1    4.90    3.60
   4   5   1   -2.40    4.90
   4   5   1    1.60    5.50
  -4   5  -1    3.30    2.10
   4   5   1    6.60    3.90
  -4   5  -1    5.00    4.40
   4   5   1   -1.10   10.50
  -5  -5  -1  957.20   50.89
   5  -5   1  917.71   47.70
   5  -5   1  906.81   49.30
  -5  -5  -1  832.12   48.90
   5  -5   1  872.51   50.59
  -5  -5  -1  847.52   48.80
   5  -5   1  893.81   49.30
   5   5   1  964.60   49.99
  -6  -5  -1  188.38   12.70
  -6  -5  -1  194.78   12.30
   6  -5   1  202.68   13.20
  -6  -5  -1  240.48   18.20
  -6  -5  -1  210.78   15.20
   6  -5   1  202.98   15.00
   6  -5   1  197.58   11.00
   6  -5   1  197.98   13.20
   6   5   1  150.78   28.80
   6   5   1  218.18   14.30
   6   5   1  232.48   20.40
   7  -5   1   13.10    4.30
  -7  -5  -1    3.80    5.60
  -7  -5  -1    7.40    3.20
   7  -5   1    9.30    1.20
   7  -5   1   16.90    6.60
  -7  -5  -1   10.50    8.00
  -7   5  -1   19.50    7.30
   7   5   1   10.40    6.90
   7   5   1   -9.10   11.60
   7   5   1   14.20    8.40
   7   5   1   15.30    4.50
  -8  -5  -1    2.60    7.90
   8  -5   1   -4.70    3.50
   8  -5   1    4.60    1.10
   8  -5   1    2.30    4.30
   8  -5   1    2.90    5.50
  -8  -5  -1    3.40    7.40
  -8  -5  -1    4.00    4.20
   8   5   1   -3.50    6.10
   8   5   1   14.90    4.90
   8   5   1   -5.60   13.80
   8   5   1   -1.90    5.30
   9  -5   1   51.09    8.20
   9  -5   1   41.70    7.30
  -9  -5  -1   57.69   10.50
   9  -5   1   33.50    5.70
   9  -5   1   47.20    3.40
  -9  -5  -1   32.50    5.40
   9   5   1   49.80    7.00
  -9   5  -1   47.20    8.90
   9   5   1   42.80    7.20
  -9   5  -1   50.29    5.50
   9   5   1   45.90    9.30
   9   5   1   46.90   22.90
  10  -5   1   45.20    3.40
 -10  -5  -1   50.19   10.40
 -10  -5  -1   59.99    7.70
  10  -5   1   59.79    8.00
  10   5   1   39.80    8.50
  10   5   1   22.90   23.70
  10   5   1   65.79   18.60
 -10   5  -1   54.09    8.70
  10   5   1   47.60    8.70
  11  -5   1   31.80    3.10
 -11  -5  -1   34.00    7.10
  11  -5   1   39.30    7.60
 -11  -5  -1   61.59   11.50
  11   5   1   41.20    7.90
  11   5   1   51.29   10.30
 -11   5  -1   38.00    8.40
  11   5   1   64.09   24.40
 -12  -5  -1  187.48   19.40
  12  -5   1  190.58   15.80
  12  -5   1  189.18   10.80
  12   5   1  199.58   18.00
 -12   5  -1  195.78   21.40
  12   5   1  193.68   17.50
  13  -5   1    4.10    6.90
 -13  -5  -1  -12.00   11.10
 -13  -5  -1   -5.50    6.70
  13   5   1    9.50    6.90
 -13   5  -1   -3.00   11.60
  14  -5   1   35.50    8.90
 -14  -5  -1   22.80    7.90
 -14  -5  -1   21.90   12.70
  14  -5   1   36.30    3.50
 -14   5  -1   52.39   15.30
  14   5   1   44.40   10.30
 -15  -5  -1   -3.50    7.30
  15  -5   1    7.60    8.00
 -15  -5  -1  -16.40   11.10
  15  -5   1    8.80    2.20
  15   5   1   18.60    8.40
 -15   5  -1    3.20   10.10
  16  -5   1    5.50    2.80
 -16  -5  -1   18.10   11.40
 -16  -5  -1   10.20    6.80
  16  -5   1   -4.00    6.20
 -16   5  -1    3.60   13.00
  16   5   1   11.30    7.50
 -17  -5  -1   13.80    8.50
 -17  -5  -1    3.70   13.60
  17   5   1    2.20    7.30
 -17   5  -1    2.90   14.70
 -18  -5  -1   21.90   14.80
  18  -5   1    0.40    7.80
 -18  -5  -1   10.40    7.50
 -18   5  -1    4.40    5.60
 -19  -5  -1    6.80    9.30
 -19  -5  -1   16.80   13.20
 -19   5  -1    8.80    5.80
 -19  -6   1   -4.70    9.80
 -19  -6   1   -7.80   12.30
  19  -6  -1    2.70   11.10
 -19   6   1    5.80    5.90
  18  -6  -1   13.50    9.80
 -18  -6   1   16.50    7.90
 -18  -6   1   -5.40   10.80
  18   6  -1    3.20   10.50
 -18   6   1   18.70    5.70
 -17  -6   1   12.40    7.00
 -17  -6   1   41.40   12.00
  17  -6  -1   10.70   11.60
  17   6  -1   13.20    8.50
  16  -6  -1   48.60    4.80
  16  -6  -1   37.20   10.20
 -16  -6   1   27.90   11.30
  16   6  -1   42.90   10.90
 -16   6   1   34.80   17.50
  15  -6  -1    6.80    2.30
 -15  -6   1    5.90    7.40
 -15  -6   1    6.40    9.50
  15  -6  -1   -3.30    8.10
  15   6  -1   19.80    9.70
 -15   6   1   -3.20   12.20
 -14  -6   1  132.19   14.40
  14  -6  -1  157.78    8.90
  14  -6  -1  153.18   15.30
 -14  -6   1  142.19   17.70
  14   6  -1  138.39   18.20
  14   6  -1  143.19   17.00
 -14   6   1  161.18   21.10
 -13  -6   1  509.25   33.50
 -13  -6   1  581.04   38.40
  13  -6  -1  576.94   35.10
  13  -6  -1  559.24   30.10
  13   6  -1  532.45   37.70
  13   6  -1  591.24   36.80
  12  -6  -1    0.00    5.60
  12  -6  -1    4.20    7.80
  12  -6  -1    0.50    1.50
 -12  -6   1    4.70    6.80
 -12  -6   1    2.60   10.00
  12   6  -1    8.60    8.50
 -12   6   1   -6.30    9.70
  12   6  -1   -5.90    7.20
  11  -6  -1  374.16   26.00
 -11  -6   1  411.66   25.40
 -11  -6   1  374.46   28.10
  11  -6  -1  420.56   21.90
  11  -6  -1  425.86   26.10
  11  -6  -1  365.66   23.70
  11   6  -1  440.56   27.40
 -11   6   1  397.76   26.20
  11   6  -1  427.36   28.50
 -10  -6   1   55.49    7.60
 -10  -6   1   60.29   11.50
  10  -6  -1   58.49   10.10
  10  -6  -1   54.99    7.00
  10  -6  -1   49.70    8.90
  10  -6  -1   67.19    3.90
  10   6  -1   56.89    9.20
  10   6  -1   37.50   19.40
  10   6  -1   67.49   12.00
  10   6  -1   53.39    9.60
  10   6  -1   48.80   30.70
 -10   6   1   51.49    9.30
  -9  -6   1   12.70    7.40
  -9  -6   1    0.50    4.50
   9  -6  -1   -1.60    6.30
   9  -6  -1   -1.80    4.80
   9   6  -1   -2.30    8.00
   9   6  -1   -0.10    6.10
   9   6  -1   15.40   13.90
   9   6  -1   -8.60   23.80
   9   6  -1   14.10    5.70
   8  -6  -1   49.30    7.60
   8  -6  -1   37.00    2.80
  -8  -6   1   47.80    9.10
   8  -6  -1   43.90    6.40
   8  -6  -1   41.30    8.20
  -8  -6   1   29.90    5.00
   8   6  -1   41.80   17.30
   8   6  -1   51.09    8.90
   8   6  -1   43.60    9.20
   8   6  -1   47.20    8.20
   8   6  -1   53.09   12.90
   7  -6  -1   16.70    5.30
   7  -6  -1   26.40    5.30
   7  -6  -1   15.50    7.10
  -7  -6   1   13.30    4.20
  -7  -6   1   14.50    5.90
   7  -6  -1   12.40    1.40
   7   6  -1    7.00    6.90
   7   6  -1   42.20   17.40
   7   6  -1   10.80    4.70
   6  -6  -1    1.40    0.80
  -6  -6   1    4.30    3.30
   6  -6  -1    2.90    4.70
   6  -6  -1   -1.10    6.40
  -6  -6   1   -1.40    4.60
   6   6  -1    6.00   10.60
   6   6  -1   -2.90    3.70
   6   6  -1    7.30   13.10
   5  -6  -1   92.79    5.20
  -5  -6   1   85.09    7.20
   5  -6  -1   85.69    8.20
  -5  -6   1   98.79    7.20
  -5  -6   1   90.59    9.10
   5  -6  -1   99.09    8.60
   5  -6  -1   98.49   10.30
   5   6  -1   89.09   13.80
   5   6  -1   93.19   11.70
   5   6  -1   84.99    8.30
   5   6  -1   74.49   18.60
  -4  -6   1 1170.48   67.49
  -4  -6   1 1278.77   67.99
   4  -6  -1 1162.98   65.09
   4  -6  -1 1225.88   67.19
   4  -6  -1 1209.58   68.39
  -4  -6   1 1203.58   66.39
   4  -6  -1 1254.67   67.19
   4   6  -1 1273.07   68.89
   4   6  -1 1258.17   67.19
  -4   6   1 1257.57   66.89
  -3  -6   1   65.19    6.70
   3  -6  -1   75.29    7.40
  -3  -6   1   63.29    4.40
   3  -6  -1   73.99    4.10
  -3  -6   1   79.49    5.40
  -3  -6   1   83.09    9.90
   3  -6  -1   70.79    7.30
   3  -6  -1   83.59   10.70
   3   6  -1   79.69    6.90
   3   6  -1   86.89   12.40
  -3   6   1   62.29    4.80
   3   6  -1   64.39   16.60
  -3   6   1   82.69    7.80
  -3   6   1   87.39   10.70
  -2  -6   1  944.21   52.49
   2  -6  -1  956.20   51.39
  -2  -6   1  998.60   51.69
  -2  -6   1  929.51   50.99
   2  -6  -1  901.21   51.79
   2  -6  -1  920.11   52.59
  -2   6   1  916.21   49.30
   2   6  -1  968.50   52.79
   2   6  -1  935.91   50.99
  -2   6   1  850.61   49.90
  -1  -6   1  407.56   24.60
  -1  -6   1  409.36   22.70
   1  -6  -1  394.46   24.80
   1  -6  -1  395.66   23.90
  -1   6   1  387.86   21.60
  -1   6   1  363.06   21.00
   1   6  -1  391.56   26.80
  -1   6   1  375.16   21.50
   1   6  -1  378.76   22.20
   1   6  -1  383.86   24.40
   0  -6   1   36.90    6.30
   0  -6   1   45.80    8.00
   0  -6  -1   46.40    8.10
   0   6  -1   42.50    8.70
   0   6   1   27.70    4.10
   0   6   1   27.50   10.00
   0   6   1   25.70    3.40
   0   6  -1   42.80    7.30
   0   6  -1   24.80    3.00
   0   6   1   44.20    8.10
   0   6  -1   36.30    4.00
   0   6  -1   28.10    4.10
  -1  -6  -1  435.16   23.60
   1  -6   1  445.26   26.00
  -1  -6  -1  481.45   27.20
  -1  -6  -1  484.85   25.90
  -1  -6  -1  448.66   25.40
   1  -6   1  427.86   27.40
   1   6   1  456.15   24.90
  -1   6  -1  482.35   28.90
  -1   6  -1  412.56   24.50
  -1   6  -1  422.86   24.40
   1   6   1  435.26   25.50
   1   6   1  394.86   28.70
  -1   6  -1  412.96   23.80
   2  -6   1    9.30    6.70
  -2  -6  -1    6.50    4.30
  -2  -6  -1    6.50    1.90
  -2  -6  -1    7.50    6.20
   2  -6   1   16.00    4.30
   2  -6   1   18.00    5.00
  -2  -6  -1    6.80    3.90
  -2   6  -1    6.00    2.40
   2   6   1    6.20    5.60
   2   6   1    3.40    8.70
   2   6   1    6.30    2.90
  -2   6  -1    1.30    4.80
  -2   6  -1    9.80    1.60
   2   6   1    0.60    5.20
  -2   6  -1    4.80    1.80
  -2   6  -1    6.30    1.20
   3  -6   1    7.60    4.90
  -3  -6  -1   -3.80    2.90
   3  -6   1    1.40    4.10
  -3  -6  -1   -0.40    5.80
  -3  -6  -1    2.70    2.20
   3  -6   1   -4.10    4.80
   3  -6   1    3.50    0.80
   3   6   1   20.10   11.50
  -3   6  -1    5.10    2.40
   3   6   1    4.90    5.70
   3   6   1    3.60    3.00
  -3   6  -1    6.00    4.50
   3   6   1    6.00    5.30
  -3   6  -1    1.10    1.70
  -4  -6  -1  103.99   10.10
   4  -6   1  112.09   11.60
   4  -6   1  100.59    9.20
  -4  -6  -1  108.69    7.70
   4  -6   1   99.59    6.00
   4  -6   1  109.99    8.90
  -4  -6  -1  115.49   10.70
  -4  -6  -1  120.09    8.60
  -4  -6  -1   91.89    7.30
  -4   6  -1  117.39   10.60
   4   6   1  113.39    9.30
   4   6   1  101.89   12.20
   4   6   1  125.99   14.00
   5  -6   1   17.00    4.40
  -5  -6  -1    4.40    4.90
   5  -6   1   14.00    1.30
   5  -6   1    8.70    6.70
  -5  -6  -1   11.10    3.40
  -5  -6  -1   22.80    3.90
   5  -6   1    8.20    4.20
  -5   6  -1   12.00    5.30
   5   6   1   24.70   12.20
   5   6   1   17.50    6.50
  -5   6  -1   15.30    3.80
   6  -6   1   19.10    4.40
   6  -6   1   22.60    5.00
  -6  -6  -1   17.10    3.90
  -6  -6  -1   21.70    6.20
   6  -6   1   16.60    1.70
   6  -6   1   18.00    7.90
   6   6   1   22.10    9.00
   6   6   1   24.10   13.90
   6   6   1   30.50    9.70
   6   6   1   20.50    4.90
   7  -6   1    6.50    4.50
   7  -6   1   16.90    7.20
  -7  -6  -1    3.00    3.30
   7  -6   1    1.60    0.90
  -7  -6  -1    2.20    6.90
   7  -6   1   -5.70    4.30
   7   6   1   -0.60    4.20
   7   6   1    8.00    6.30
  -7   6  -1    3.90    5.50
   7   6   1   -6.20   15.20
   8  -6   1   96.89    8.80
   8  -6   1   92.39   10.90
  -8  -6  -1   91.29    9.20
  -8  -6  -1  103.29   11.50
   8  -6   1  102.09    5.80
   8  -6   1   86.39    9.20
   8   6   1  124.09   19.00
   8   6   1   90.89   13.00
   8   6   1  111.79   10.60
   9  -6   1   53.29    9.70
   9  -6   1   70.89    8.50
   9  -6   1   63.19    4.00
   9  -6   1   73.89    8.40
  -9  -6  -1   63.09    8.60
  -9  -6  -1   61.09   11.50
   9   6   1   70.59    9.70
   9   6   1   75.09   12.30
  -9   6  -1   53.19    7.50
   9   6   1   64.09    9.80
   9   6   1   38.00   27.00
  10  -6   1   15.20    1.80
  10  -6   1    9.20    5.90
 -10  -6  -1   10.70    5.70
  10  -6   1    8.30    7.50
  10  -6   1   17.20    5.00
 -10  -6  -1    1.60    7.50
  10   6   1    9.20    7.60
  10   6   1   11.40   28.60
  10   6   1    3.60    6.80
  10   6   1   19.20    6.90
  10   6   1    3.90   14.00
 -10   6  -1    8.60    6.80
  11  -6   1  107.99   13.80
 -11  -6  -1   92.69   11.30
  11  -6   1  112.19    6.50
  11  -6   1  126.29   11.60
 -11   6  -1   92.19   13.10
  11   6   1   91.19   14.20
 -12  -6  -1   11.90   11.10
  12  -6   1   -4.90    5.90
  12  -6   1    5.40    1.70
 -12  -6  -1   -0.60    5.10
  12   6   1   -0.40    7.00
  12   6   1  -38.30   32.10
 -12   6  -1   -8.30   10.80
  12   6   1   -3.40    8.80
 -12   6  -1   16.00    8.20
 -13  -6  -1   -0.40   10.90
 -13  -6  -1    6.50    6.00
  13  -6   1    9.70    2.00
  13   6   1   17.10    7.90
 -13   6  -1    7.60   12.30
  13   6   1    8.60    9.50
 -14  -6  -1   11.40    6.00
  14  -6   1    5.60    2.00
 -14  -6  -1   19.00   11.10
  14  -6   1   11.20    8.10
  14   6   1   27.00   10.80
  14   6   1   10.90    9.70
 -14   6  -1    8.70   12.70
  15  -6   1   12.10    2.40
  15  -6   1    2.40    8.00
  15   6   1    7.20    8.60
 -15   6  -1   21.20   15.50
  16  -6   1    1.90    7.90
 -16  -6  -1   18.10   12.70
  16  -6   1    2.00    2.40
 -16  -6  -1    4.40    8.20
 -16   6  -1   22.30   16.80
  16   6   1    3.20    8.60
 -17  -6  -1   20.10   12.00
  17  -6   1    5.60    8.00
  18  -6   1   41.10   11.40
 -18  -6  -1   58.19   13.80
 -18  -6  -1   73.39   12.40
 -18   6  -1   58.89    9.20
  18  -7  -1  128.49   16.70
 -18  -7   1  176.68   26.70
 -18  -7   1  122.29   18.20
  18   7  -1  106.49   17.80
 -18   7   1  113.89   11.40
  17  -7  -1   15.70    9.20
 -17  -7   1   28.60   14.80
  16  -7  -1   16.50    2.70
 -16  -7   1    6.40   10.90
 -16  -7   1    1.00    8.30
  16  -7  -1   29.50    9.90
  16   7  -1   19.00   10.00
  15  -7  -1   49.40   10.80
  15  -7  -1   59.29    5.00
  15   7  -1   55.19   12.00
 -15   7   1   37.30   15.10
  15   7  -1   52.29   14.40
 -14  -7   1  161.38   17.70
 -14  -7   1  153.38   14.30
  14  -7  -1  121.79    8.40
  14  -7  -1  144.59   15.30
 -14   7   1  114.69   20.10
  14   7  -1  134.69   18.50
  14   7  -1  144.19   15.70
 -13  -7   1   42.90    8.50
 -13  -7   1   22.40   12.20
  13  -7  -1   51.49   10.00
  13  -7  -1   38.20    4.00
 -13   7   1   35.60   12.10
  13   7  -1   46.00   12.30
  13   7  -1   52.59   10.50
 -12  -7   1  104.19   15.00
 -12  -7   1  100.59   13.70
  12  -7  -1   90.39    6.40
  12  -7  -1  108.29   12.80
  12  -7  -1  101.49   14.10
 -12   7   1  131.59   17.30
  12   7  -1  167.88   42.80
  12   7  -1  102.89   13.80
  12   7  -1   91.49   15.30
  11  -7  -1  261.57   18.20
 -11  -7   1  268.47   18.50
  11  -7  -1  288.87   19.50
  11  -7  -1  289.87   15.30
 -11   7   1  272.47   20.90
  11   7  -1  249.58   37.30
  11   7  -1  269.37   23.10
  10  -7  -1   29.40    6.10
  10  -7  -1   25.70    7.20
  10  -7  -1   14.90    7.80
 -10  -7   1   14.20    7.90
  10  -7  -1   24.00    2.50
 -10  -7   1   19.80    6.00
  10   7  -1   29.00    7.80
  10   7  -1   27.70   29.60
  10   7  -1   24.60    7.10
  10   7  -1   27.10    9.40
  10   7  -1   -5.50   17.60
  -9  -7   1   52.09   10.70
  -9  -7   1   58.89    8.20
   9  -7  -1   55.89    3.70
   9  -7  -1   63.69    9.90
   9  -7  -1   53.89    7.70
   9  -7  -1   57.89   10.20
   9   7  -1   79.09   13.30
   9   7  -1   22.10   26.60
   9   7  -1   45.00    8.10
   9   7  -1   54.29    9.80
   9   7  -1   59.39   22.80
  -8  -7   1  245.18   15.90
   8  -7  -1  254.37   17.10
   8  -7  -1  251.67   19.00
   8  -7  -1  248.48   13.30
  -8  -7   1  244.78   18.50
   8  -7  -1  222.98   16.60
   8   7  -1  180.08   36.60
   8   7  -1  255.37   18.00
   8   7  -1  241.48   29.40
   8   7  -1  234.38   19.40
  -7  -7   1   78.59    7.40
   7  -7  -1   82.49    8.80
  -7  -7   1   64.09    9.60
   7  -7  -1   74.69   11.30
   7  -7  -1   72.29    4.40
  -7  -7   1   59.29    6.10
   7  -7  -1   61.19    8.70
   7   7  -1   62.89    9.90
   7   7  -1   85.89   12.70
   7   7  -1  110.09   19.50
   6  -7  -1  454.25   27.30
  -6  -7   1  450.05   26.10
  -6  -7   1  471.05   28.60
   6  -7  -1  463.75   24.70
  -6  -7   1  463.45   26.30
   6  -7  -1  446.76   27.50
   6  -7  -1  449.56   29.50
   6   7  -1  486.45   30.00
   6   7  -1  497.15   37.70
   6   7  -1  391.06   43.80
   6   7  -1  478.55   28.30
   5  -7  -1  224.78   15.40
  -5  -7   1  237.98   14.10
  -5  -7   1  245.58   14.50
   5  -7  -1  228.88   12.60
   5  -7  -1  230.78   18.30
  -5  -7   1  248.48   16.50
   5   7  -1  259.87   25.70
   5   7  -1  229.08   18.80
  -5   7   1  212.68   14.40
  -5   7   1  231.18   13.90
  -4  -7   1  378.46   24.10
  -4  -7   1  384.86   21.10
   4  -7  -1  386.16   25.00
   4  -7  -1  393.76   22.80
   4  -7  -1  374.36   22.70
  -4  -7   1  382.66   22.00
  -4  -7   1  385.66   23.20
   4  -7  -1  330.37   20.00
   4   7  -1  403.76   30.60
   4   7  -1  368.76   24.50
   4   7  -1  291.07   36.70
   4   7  -1  389.26   22.80
   3  -7  -1  349.37   21.40
  -3  -7   1  354.36   22.80
   3  -7  -1  364.46   22.20
   3  -7  -1  323.37   18.80
  -3  -7   1  372.56   22.10
   3  -7  -1  363.86   23.90
  -3  -7   1  350.36   19.70
   3   7  -1  351.96   23.90
   3   7  -1  286.07   36.30
   3   7  -1  374.26   21.30
   2  -7  -1  876.71   47.20
  -2  -7   1  859.21   46.80
  -2  -7   1  886.21   48.50
   2  -7  -1  855.01   48.70
  -2  -7   1  794.92   45.20
   2  -7  -1  847.82   47.90
  -2   7   1  845.82   45.40
   2   7  -1  888.71   48.60
  -2   7   1  800.12   45.20
   2   7  -1  907.31   53.69
   2   7  -1  838.42   46.80
  -2   7   1  786.72   45.70
   1  -7  -1  548.55   31.40
  -1  -7   1  562.34   33.30
  -1  -7   1  559.64   31.10
   1  -7  -1  556.14   32.50
   1  -7  -1  537.55   33.00
   1   7  -1  526.35   30.80
  -1   7   1  576.74   30.30
  -1   7   1  501.05   30.10
   0  -7  -1   78.29    8.30
   0  -7  -1   90.59   10.30
   0  -7   1   68.99   10.70
   0   7   1   66.49   14.00
   0   7  -1   78.09   10.10
   0   7   1   80.29   10.60
   0   7  -1   72.69    5.90
   0   7   1   53.69    5.10
   0   7  -1   53.19    5.00
   0   7   1   66.39    5.70
   1  -7   1  671.63   38.40
  -1  -7  -1  653.73   36.50
   1  -7   1  667.33   36.40
  -1  -7  -1  674.83   38.50
   1  -7   1  638.84   37.10
  -1   7  -1  631.84   35.40
   1   7   1  649.04   35.70
   1   7   1  605.64   36.20
  -1   7  -1  629.34   40.40
   1   7   1  654.03   38.00
  -1   7  -1  596.74   35.50
   2  -7   1  952.30   53.59
   2  -7   1 1022.30   53.29
  -2  -7  -1  963.40   53.09
  -2  -7  -1  943.71   51.39
   2  -7   1  870.61   55.69
  -2  -7  -1 1027.50   54.79
  -2   7  -1  889.81   52.09
   2   7   1  986.50   52.79
   2   7   1  986.90   54.99
  -2   7  -1 1006.80   56.59
  -2   7  -1  928.51   51.69
   3  -7   1   11.70    1.50
  -3  -7  -1   16.30    2.10
  -3  -7  -1   18.40    5.00
   3  -7   1   26.90    8.00
  -3  -7  -1   11.10    6.60
   3  -7   1   18.40    4.80
  -3  -7  -1   21.60    3.40
  -3  -7  -1    7.10    5.30
   3  -7   1   27.60    6.00
  -3   7  -1   16.30    1.60
   3   7   1    7.80    6.10
  -3   7  -1   16.10    3.20
  -3   7  -1   18.20    5.90
   3   7   1   18.70    7.10
  -3   7  -1   14.40    1.90
  -3   7  -1   16.80    2.20
   3   7   1   16.60    4.00
   4  -7   1  297.47   19.50
  -4  -7  -1  273.67   15.90
   4  -7   1  255.67   17.30
   4  -7   1  271.67   14.70
  -4  -7  -1  282.17   18.20
  -4  -7  -1  259.77   18.90
   4  -7   1  268.47   17.40
  -4   7  -1  283.97   19.80
   4   7   1  312.67   24.70
   4   7   1  273.37   17.30
  -4   7  -1  263.17   16.70
   4   7   1  218.18   34.30
  -5  -7  -1  603.94   32.80
  -5  -7  -1  561.34   32.10
   5  -7   1  588.14   35.00
   5  -7   1  587.34   33.30
  -5  -7  -1  536.95   34.00
  -5  -7  -1  615.34   34.50
   5  -7   1  583.14   30.80
   5  -7   1  527.15   33.10
   5   7   1  600.44   33.60
   5   7   1  574.54   36.00
  -6  -7  -1  141.59   10.20
   6  -7   1  143.29   11.00
  -6  -7  -1  140.49   10.10
   6  -7   1  130.69   11.40
   6  -7   1  145.79    7.80
  -6  -7  -1  135.89   13.50
   6  -7   1  135.19   13.50
   6   7   1  145.99   20.50
   6   7   1  122.09   15.00
  -7  -7  -1   97.49   10.90
  -7  -7  -1   88.49    8.20
   7  -7   1   97.69    9.10
  -7  -7  -1   84.79    7.60
   7  -7   1   82.29    5.20
   7  -7   1   74.69   11.00
   7  -7   1   89.49    8.80
   7   7   1   63.99   21.60
   7   7   1  103.29    9.90
   7   7   1   88.19   16.10
   7   7   1  101.49   13.40
  -8  -7  -1  342.77   21.50
   8  -7   1  316.27   23.90
   8  -7   1  363.26   19.40
  -8  -7  -1  377.46   24.90
   8  -7   1  356.46   22.30
   8  -7   1  354.46   22.50
   8   7   1  394.16   26.50
   8   7   1  392.16   36.90
   9  -7   1   78.89   12.30
  -9  -7  -1   76.69   13.90
  -9  -7  -1   92.19    9.60
   9  -7   1   92.69    5.50
   9  -7   1   88.29    9.30
   9  -7   1   86.99   10.20
   9   7   1   77.19   31.60
   9   7   1   78.69   13.80
  -9   7  -1   97.39   10.70
   9   7   1  102.09   11.40
  10  -7   1    5.40    5.90
  10  -7   1    2.00    5.00
  10  -7   1   12.30    7.00
 -10  -7  -1    8.60    9.90
  10  -7   1    2.30    1.40
 -10  -7  -1    9.00    5.90
  10   7   1   25.40   41.70
  10   7   1   -7.40    6.90
 -10   7  -1    9.30    7.80
  10   7   1  -24.30   16.10
  10   7   1    4.80    6.50
 -11  -7  -1   36.00   10.30
 -11  -7  -1   38.60    7.70
  11  -7   1   47.60    3.90
  11  -7   1   54.69    9.60
  11  -7   1   39.20    9.30
  11   7   1   56.49   11.40
 -11   7  -1   59.09   10.40
  11   7   1   32.30    8.80
  12  -7   1  340.97   24.10
 -12  -7  -1  299.37   22.00
 -12  -7  -1  332.47   27.20
  12  -7   1  327.77   17.90
  12   7   1  321.87   26.10
 -12   7  -1  305.27   24.70
  12   7   1  356.36   24.90
 -13  -7  -1   -1.80   10.80
  13  -7   1    0.80    1.70
 -13  -7  -1   17.10    6.00
 -13   7  -1   12.30   12.10
  13   7   1    2.50    9.90
  13   7   1    1.50    6.60
 -14  -7  -1  129.59   13.70
  14  -7   1  121.19    7.50
  14  -7   1  121.99   14.00
 -14  -7  -1  110.59   16.60
 -14   7  -1  136.59   21.50
  14   7   1   91.09   16.60
  14   7   1  127.09   15.40
 -15  -7  -1   28.40    7.50
 -15  -7  -1   48.20   13.00
  15  -7   1   21.70    8.90
  15  -7   1   34.00    3.80
  15   7   1   16.50    8.40
 -16  -7  -1    8.30    8.30
  16  -7   1   13.50    2.60
  16  -7   1   18.50    8.20
 -16  -7  -1   13.50   11.60
 -16   7  -1  -23.30   16.80
  16   7   1   12.30    9.60
 -17  -7  -1   69.69   14.90
 -17  -7  -1   78.19   12.20
  17  -7   1   45.40   11.00
  17   7   1   75.89   11.70
 -18  -7  -1   67.09   14.70
 -18  -7  -1   30.40   19.00
  18  -7   1   42.70   12.70
  18  -8  -1   28.10   11.30
  17  -8  -1    7.00    9.40
 -17  -8   1   -8.50   10.30
 -17  -8   1  -10.10   11.70
 -17   8   1    0.50    4.50
  17   8  -1    0.30   10.40
 -16  -8   1    8.50    7.00
 -16  -8   1   11.60   12.80
  16  -8  -1    1.70    9.40
  16  -8  -1   18.40    3.20
  16   8  -1   35.90    9.90
 -15  -8   1    7.90    9.50
  15  -8  -1    3.20    2.70
  15  -8  -1   17.00    8.90
 -15  -8   1    5.20    6.20
  15   8  -1    2.80    7.90
  15   8  -1    4.00   12.80
 -14  -8   1   -3.50    5.60
 -14  -8   1   40.80   12.70
  14  -8  -1    9.00    2.60
  14  -8  -1    6.50    8.00
 -14   8   1    7.10   12.60
  14   8  -1   13.50   11.30
  14   8  -1   -0.60    8.00
  13  -8  -1   21.00    8.40
 -13  -8   1   17.90   11.00
  13  -8  -1   12.90    2.60
 -13  -8   1    9.80    6.90
  13   8  -1   25.70    9.40
  13   8  -1   12.00   11.00
 -13   8   1   24.50   11.30
  12  -8  -1   48.40   10.70
  12  -8  -1   40.50    7.90
 -12  -8   1   49.30   11.70
  12  -8  -1   34.10    4.10
 -12  -8   1   39.50    7.50
  12  -8  -1   37.20    9.20
  12   8  -1   66.09   12.60
  12   8  -1   44.10   12.90
  11  -8  -1  263.67   21.00
  11  -8  -1  275.07   15.10
 -11  -8   1  281.47   19.10
 -11  -8   1  306.57   24.20
  11  -8  -1  259.87   18.30
  11  -8  -1  275.77   20.40
  11   8  -1  289.47   23.20
 -11   8   1  279.87   22.00
  11   8  -1  204.08   44.40
  11   8  -1  257.17   22.50
 -10  -8   1   30.80   11.90
  10  -8  -1   12.90    1.90
  10  -8  -1   13.20    7.10
 -10  -8   1   17.20    6.10
  10  -8  -1    4.90    5.80
  10   8  -1   17.80   11.10
  10   8  -1    2.30    8.60
  10   8  -1   13.00    7.50
   9  -8  -1  129.99   12.20
   9  -8  -1  132.89   12.70
   9  -8  -1  138.59    7.60
  -9  -8   1  141.89   14.20
   9  -8  -1  107.29   14.20
  -9  -8   1  136.29   11.50
   9   8  -1  120.49   15.30
   9   8  -1  118.09   15.60
   9   8  -1  143.69   13.80
   9   8  -1  117.99   35.20
  -8  -8   1  180.08   15.50
   8  -8  -1  169.68   14.00
   8  -8  -1  153.58   15.90
  -8  -8   1  178.18   13.60
   8  -8  -1  162.48    9.60
   8  -8  -1  172.28   14.10
   8   8  -1  186.58   15.10
   8   8  -1  169.48   16.70
   8   8  -1  169.38   37.70
  -7  -8   1    9.40    3.70
   7  -8  -1    4.60    5.40
   7  -8  -1    2.90    6.00
   7  -8  -1    5.10    1.30
   7  -8  -1   -5.80    7.30
  -7  -8   1    8.50    4.30
  -7  -8   1    1.30    7.20
   7   8  -1   18.10    5.70
   7   8  -1   -5.50    8.60
   7   8  -1   10.20   10.50
   7   8  -1   32.90   21.70
   6  -8  -1   86.39    5.40
  -6  -8   1   98.19   11.40
  -6  -8   1   91.59    7.60
   6  -8  -1   92.39    9.40
   6  -8  -1   66.99   12.60
  -6  -8   1   92.09    8.10
   6  -8  -1   87.99    9.90
   6   8  -1  113.89   19.40
   6   8  -1  117.49   11.20
   6   8  -1   98.49   12.40
   6   8  -1   81.19   22.20
   5  -8  -1   12.80    8.10
  -5  -8   1   14.00    6.70
  -5  -8   1   11.80    4.30
   5  -8  -1   12.20    5.90
   5  -8  -1   10.80    1.30
   5   8  -1   22.60    9.80
   5   8  -1   15.60    5.70
   5   8  -1   18.10   16.00
  -5   8   1    9.60    4.10
  -5   8   1    2.00    5.30
   5   8  -1   15.00    7.20
   4  -8  -1  487.15   26.90
  -4  -8   1  493.05   27.90
   4  -8  -1  509.35   30.10
   4  -8  -1  523.65   32.40
   4  -8  -1  446.16   30.00
  -4  -8   1  512.25   29.10
  -4  -8   1  525.05   31.70
  -4  -8   1  502.55   30.30
   4   8  -1  566.34   40.10
   4   8  -1  513.55   32.10
   4   8  -1  511.85   30.10
  -3  -8   1  633.54   34.20
   3  -8  -1  592.44   34.60
   3  -8  -1  553.64   31.80
   3  -8  -1  628.34   36.70
   3  -8  -1  535.85   35.90
  -3  -8   1  643.04   36.80
   3   8  -1  649.24   43.80
   3   8  -1  598.54   36.50
  -3   8   1  571.74   32.00
   3   8  -1  636.74   34.60
  -3   8   1  583.24   32.30
  -2  -8   1  600.24   35.90
  -2  -8   1  642.54   34.10
   2  -8  -1  580.74   35.90
   2  -8  -1  616.74   34.30
   2  -8  -1  578.74   36.50
  -2   8   1  615.64   32.70
   2   8  -1  580.54   35.80
   2   8  -1  544.35   47.40
  -2   8   1  541.15   32.70
   1  -8  -1    4.50    4.40
  -1  -8   1   -0.30    3.90
   1  -8  -1    5.10    6.30
  -1  -8   1    9.60    6.20
   1  -8  -1    5.20    6.50
  -1   8   1   -5.00    8.60
  -1   8   1   12.10    6.30
   1   8  -1   -9.20   10.00
   1   8  -1   11.40    6.20
   1   8  -1    2.80    5.70
  -1   8   1    0.00    2.50
   1   8  -1   -1.10    3.60
  -1   8   1    0.00    3.50
   0  -8  -1  754.72   43.80
   0  -8  -1  740.63   41.50
   0  -8   1  730.53   43.20
   0  -8   1  734.73   41.50
   0   8  -1  766.22   47.30
   0   8   1  695.03   40.50
   0   8  -1  746.83   43.20
   0   8   1  731.23   41.00
   0   8  -1  706.53   40.80
  -1  -8  -1   93.89    8.70
  -1  -8  -1  109.99   11.80
   1  -8   1   84.29   11.30
   1  -8   1   91.49    9.60
   1   8   1  117.09   13.70
  -1   8  -1   73.99    9.90
   1   8   1   87.19   19.30
  -1   8  -1   96.99   13.00
   1   8   1   90.49    7.50
  -1   8  -1   94.89    7.80
   1   8   1   86.69   12.40
  -2  -8  -1    4.40    4.40
   2  -8   1   10.60    4.90
   2  -8   1   14.70    7.00
  -2  -8  -1   19.50    4.70
   2  -8   1   17.70    6.40
  -2  -8  -1   16.60    7.00
   2   8   1    7.80    3.80
  -2   8  -1    9.50    3.30
  -2   8  -1   15.20    2.20
   2   8   1    7.90    7.20
   2   8   1   14.70   14.20
   2   8   1   20.50    8.00
  -3  -8  -1  146.19   11.60
   3  -8   1  151.68   12.20
  -3  -8  -1  134.19    8.00
   3  -8   1  136.09   11.40
  -3  -8  -1  161.28   12.60
   3  -8   1  147.29   13.70
   3  -8   1  149.09    8.00
  -3  -8  -1  157.18   13.50
  -3   8  -1  162.28   15.30
   3   8   1  172.78   18.30
   3   8   1   97.99   23.00
   3   8   1  146.49   10.90
   3   8   1  167.18   15.40
  -3   8  -1  138.99    8.40
   4  -8   1  312.97   19.90
  -4  -8  -1  310.87   20.60
   4  -8   1  330.87   20.10
  -4  -8  -1  330.17   19.30
   4  -8   1  305.57   22.10
  -4  -8  -1  289.07   17.50
   4  -8   1  294.37   16.50
   4   8   1  335.87   28.50
  -4   8  -1  285.47   16.60
   4   8   1  327.47   19.50
   4   8   1  297.37   21.90
  -4   8  -1  294.57   22.50
  -5  -8  -1   35.70    5.80
   5  -8   1   22.10    6.20
   5  -8   1   36.20    8.90
  -5  -8  -1   28.00    3.90
   5  -8   1   24.00    2.20
  -5  -8  -1   22.20    6.50
   5  -8   1   20.90    6.60
   5   8   1   30.30    5.50
   5   8   1   12.40   16.60
   5   8   1   24.90    9.80
  -5   8  -1   20.80    7.30
   6  -8   1  250.07   14.20
  -6  -8  -1  252.97   18.80
  -6  -8  -1  281.17   16.80
  -6  -8  -1  260.27   16.10
   6  -8   1  264.67   18.10
   6  -8   1  275.77   17.70
   6  -8   1  238.08   19.90
   6   8   1  268.27   18.00
   6   8   1  277.47   28.10
   6   8   1  243.88   20.40
  -7  -8  -1   80.49    8.10
   7  -8   1   78.79    9.20
  -7  -8  -1   89.79   11.30
   7  -8   1   92.49   10.20
   7  -8   1  107.79   12.90
   7   8   1   71.99   12.30
   7   8   1   89.69   27.70
   7   8   1   78.29   11.30
   8  -8   1   -6.50    4.40
  -8  -8  -1    3.60    4.50
   8  -8   1   11.50    7.90
   8  -8   1    1.10    5.30
  -8  -8  -1    2.30    6.50
   8  -8   1    4.80    1.40
   8   8   1   21.10   17.70
   8   8   1   10.60    6.00
   8   8   1   22.40   24.20
   8   8   1   -9.50    8.60
   9  -8   1  414.76   25.90
   9  -8   1  416.76   22.00
   9  -8   1  405.36   29.50
  -9  -8  -1  395.76   24.80
   9  -8   1  383.26   25.20
  -9  -8  -1  420.36   28.30
   9   8   1  395.96   29.60
  -9   8  -1  379.06   26.70
   9   8   1  452.25   27.60
   9   8   1  375.26   45.30
  10  -8   1   20.20    8.70
 -10  -8  -1    8.80    5.90
  10  -8   1   12.90    6.50
 -10  -8  -1   -2.00    7.70
  10   8   1   -3.80   10.00
  10   8   1   11.90    8.40
  11  -8   1   88.99    5.50
  11  -8   1   77.49   10.70
  11  -8   1   74.49   13.10
  11  -8   1   78.39   10.20
 -11  -8  -1   93.49   14.80
  11   8   1  103.59   13.50
  11   8   1   85.69   15.40
 -11   8  -1   74.99   12.90
  12  -8   1   39.30    8.50
 -12  -8  -1   49.90    8.30
  12  -8   1   38.90    4.10
 -12  -8  -1   38.00   10.80
  12  -8   1   44.80   13.00
  12   8   1   43.90   12.60
  12   8   1   51.09   11.50
  13  -8   1  199.48   16.90
 -13  -8  -1  219.18   22.40
  13  -8   1  189.18   11.10
 -13   8  -1  169.58   22.20
  13   8   1  179.78   20.30
  13   8   1  205.48   19.20
  14  -8   1   15.20    2.50
 -14  -8  -1    1.60    7.00
  14  -8   1   24.10    8.40
 -14   8  -1   37.60   16.00
  14   8   1   26.70   13.10
  15  -8   1    0.40    7.20
  15  -8   1    8.60    2.50
 -15  -8  -1   -1.10    8.30
 -15  -8  -1   -6.10   12.40
 -15   8  -1    5.80   13.60
  15   8   1   26.60   14.80
  15   8   1   20.80    9.10
  16  -8   1   50.59   10.10
 -16  -8  -1   69.59   19.90
 -16  -8  -1   32.10   14.30
  16  -8   1   35.20    4.30
  16   8   1   48.90   10.90
  17  -8   1  -10.40    9.80
 -17  -8  -1   11.10   13.00
  17   8   1    0.80    9.40
  17  -9  -1   23.60   10.70
 -17  -9   1   -0.30    9.70
 -17   9   1   11.70    4.60
  17   9  -1   28.80    9.80
  16  -9  -1   14.20    9.20
  16  -9  -1    5.80    2.50
 -16  -9   1    8.50   10.40
  16   9  -1   33.50   12.50
  15  -9  -1   81.39   13.80
 -15  -9   1   81.49   16.40
 -15  -9   1   79.49   11.20
  15  -9  -1   71.59    5.60
  15   9  -1   59.19   16.60
  15   9  -1   92.99   14.60
  14  -9  -1   28.30    9.20
  14  -9  -1   28.00    3.20
 -14  -9   1   40.20    9.30
 -14  -9   1   55.29   11.80
 -14   9   1   50.89   17.30
  13  -9  -1    2.50    7.80
  13  -9  -1   23.20   11.20
  13  -9  -1   13.40    2.20
 -13  -9   1   -0.80    6.70
  13   9  -1   10.30   10.00
  13   9  -1   33.10   10.60
 -13   9   1   -2.60   12.40
  12  -9  -1    0.50    9.30
  12  -9  -1    2.30    6.00
 -12  -9   1    9.70    8.90
 -12  -9   1    1.30    6.40
  12  -9  -1    7.80    2.20
  12   9  -1   10.50   11.70
  12   9  -1   -3.50    7.50
  11  -9  -1  442.16   23.20
  11  -9  -1  433.46   28.50
 -11  -9   1  444.86   26.70
  11  -9  -1  426.96   27.90
 -11  -9   1  440.16   31.60
  11  -9  -1  377.46   29.70
  11   9  -1  412.76   31.70
  11   9  -1  365.76   30.30
  11   9  -1  437.26   30.30
 -11   9   1  470.15   31.70
 -10  -9   1   16.80    5.90
  10  -9  -1   14.90    6.80
 -10  -9   1    3.50   10.40
  10  -9  -1    7.10    9.30
  10  -9  -1   22.20    7.90
  10   9  -1   35.00   10.10
  10   9  -1   12.20   11.50
  10   9  -1   34.40   11.40
   9  -9  -1   55.59    9.50
   9  -9  -1   26.70    2.80
   9  -9  -1   35.80   10.20
  -9  -9   1   43.10    7.40
  -9  -9   1   29.70    9.40
   9  -9  -1   34.80    8.80
   9   9  -1    5.40   47.70
   9   9  -1   45.70   11.40
   9   9  -1   16.40    7.60
   9   9  -1   34.60   18.40
   9   9  -1   35.90   12.40
   8  -9  -1  157.68   14.50
  -8  -9   1  144.29   16.20
   8  -9  -1  151.68   16.70
   8  -9  -1  166.48    9.30
  -8  -9   1  164.58   12.00
   8  -9  -1  178.88   14.40
   8   9  -1  138.19   17.10
   8   9  -1  174.48   15.30
   8   9  -1  159.58   32.10
   7  -9  -1  179.78   10.20
   7  -9  -1  170.68   14.80
   7  -9  -1  184.88   15.40
  -7  -9   1  187.78   12.70
  -7  -9   1  176.98   12.30
   7  -9  -1  177.98   16.40
  -7  -9   1  211.18   16.20
   7   9  -1  162.18   17.60
   7   9  -1  204.18   15.60
   6  -9  -1  100.49    6.20
  -6  -9   1  111.79    9.10
   6  -9  -1  113.19   11.20
  -6  -9   1  113.09   11.70
  -6  -9   1  111.29    8.50
   6   9  -1  114.79   21.60
   6   9  -1  108.99   12.10
   6   9  -1   81.99   24.50
   6   9  -1   99.49   13.50
   5  -9  -1  143.99   11.30
   5  -9  -1  116.89    6.70
  -5  -9   1  106.49    8.40
  -5  -9   1  133.09   10.10
   5  -9  -1  113.09   11.80
  -5  -9   1  121.59   11.70
   5  -9  -1  111.89   14.50
   5   9  -1  105.99   10.70
   5   9  -1  123.89   14.00
   5   9  -1   81.29   24.40
  -5   9   1  113.59   11.60
   5   9  -1  156.68   21.60
  -5   9   1  108.99   13.70
  -4  -9   1   45.60   10.00
  -4  -9   1   51.19    9.10
   4  -9  -1   54.19    8.40
  -4  -9   1   43.70    7.30
   4  -9  -1   43.10    2.90
   4  -9  -1   42.80   10.10
  -4   9   1   25.50   11.40
  -4   9   1   42.50    3.20
   4   9  -1   66.19   13.50
   4   9  -1   60.89   20.70
   4   9  -1   52.49   11.30
  -4   9   1   41.50    4.00
   3  -9  -1   28.10    2.20
   3  -9  -1   38.90    7.80
   3  -9  -1   34.30    9.80
  -3  -9   1   25.70    9.30
   3  -9  -1   40.10    7.00
  -3  -9   1   33.00    6.30
  -3   9   1   22.00    3.90
   3   9  -1   24.50    9.80
   3   9  -1   27.20    8.40
  -3   9   1   21.40   11.60
   3   9  -1   36.40    6.30
   3   9  -1   25.90   14.90
  -2  -9   1  363.86   24.50
   2  -9  -1  331.97   22.80
   2  -9  -1  351.36   22.70
   2  -9  -1  367.76   24.70
  -2   9   1  300.97   19.60
   2   9  -1  312.97   23.00
   2   9  -1  342.67   21.20
   1  -9  -1  181.08   13.70
  -1  -9   1  167.88   16.10
  -1  -9   1  197.18   13.50
   1  -9  -1  188.58   17.60
   1   9  -1  200.08   16.00
  -1   9   1  196.98   18.40
  -1   9   1  192.88   13.30
   1   9  -1  159.78   13.20
   1   9  -1  215.38   20.30
   0  -9   1   26.60    7.90
   0  -9  -1   22.30    8.60
   0  -9  -1    8.40    4.90
   0  -9   1   13.70    5.90
   0   9  -1    3.80   11.70
   0   9   1   13.90    3.60
   0   9   1    7.00    4.30
   0   9   1   18.60    7.40
   0   9  -1    7.50    7.30
   0   9   1   16.60    7.20
   0   9  -1    8.90    4.20
   0   9  -1   16.60    9.20
   0   9   1   -2.90   11.90
  -1  -9  -1   77.39    9.10
   1  -9   1   63.29   10.70
  -1  -9  -1   80.19   12.90
  -1   9  -1   63.89    7.60
   1   9   1   56.89   16.30
   1   9   1   67.29    7.10
   1   9   1   60.29   13.20
   1   9   1   74.29   11.00
  -1   9  -1   79.09   16.50
  -1   9  -1   63.99   11.70
  -1   9  -1   84.59   13.60
  -2  -9  -1  391.16   25.70
   2  -9   1  389.36   23.70
   2  -9   1  395.86   23.20
   2  -9   1  358.26   25.30
  -2   9  -1  365.06   23.80
   2   9   1  351.66   21.90
  -2   9  -1  375.56   28.30
   2   9   1  332.67   28.40
   2   9   1  365.96   25.70
  -2   9  -1  335.47   21.50
   2   9   1  300.07   36.60
  -2   9  -1  309.47   30.90
  -3  -9  -1   72.39    8.60
   3  -9   1   59.39    9.10
   3  -9   1   54.89    8.60
  -3  -9  -1   63.99    9.40
   3  -9   1   62.99   11.20
   3  -9   1   50.29    3.70
  -3   9  -1   51.19   12.30
  -3   9  -1   56.69   13.10
   3   9   1   56.59    7.90
  -3   9  -1   59.79    9.90
   3   9   1   51.99   19.60
   3   9   1   59.19   13.50
  -3   9  -1   52.49    6.00
   3   9   1   53.79   10.90
  -4  -9  -1  160.28   12.10
   4  -9   1  142.39    8.20
   4  -9   1  145.09   14.30
   4  -9   1  133.99   12.50
   4  -9   1  148.29   13.00
  -4  -9  -1  174.78   13.80
  -4  -9  -1  177.98   15.80
   4   9   1  102.19   25.50
  -4   9  -1  138.29    8.60
   4   9   1  149.09   18.50
  -4   9  -1  125.59   18.10
   4   9   1  171.38   15.50
  -4   9  -1  144.39    9.50
   4   9   1  161.48   12.10
   5  -9   1  409.86   27.20
  -5  -9  -1  384.16   22.80
  -5  -9  -1  437.56   24.70
   5  -9   1  377.86   25.00
   5  -9   1  401.56   21.50
  -5  -9  -1  416.86   27.10
  -5  -9  -1  423.96   26.00
   5  -9   1  427.66   25.10
  -5   9  -1  363.56   27.40
   5   9   1  397.36   28.00
  -5   9  -1  377.36   21.90
   5   9   1  405.26   37.40
   6  -9   1   13.10    6.80
   6  -9   1   13.40    5.90
  -6  -9  -1    9.00    3.50
  -6  -9  -1   11.30    4.80
  -6  -9  -1    9.50    7.70
   6   9   1  -27.60   23.70
   6   9   1    7.50    5.40
   6   9   1   46.10   17.10
   6   9   1   16.30   10.40
   7  -9   1  124.39   14.50
   7  -9   1  103.19   12.00
  -7  -9  -1  123.69   10.20
   7  -9   1  124.19    7.10
   7  -9   1  112.29   11.40
  -7  -9  -1  121.09   13.10
   7   9   1  140.79   13.00
   7   9   1  118.39   14.90
   7   9   1  100.09   32.80
   8  -9   1  440.16   24.00
   8  -9   1  390.96   29.60
  -8  -9  -1  496.65   31.10
   8   9   1  521.75   50.69
   8   9   1  401.06   31.70
   8   9   1  465.65   29.30
  -9  -9  -1  182.58   13.50
   9  -9   1  145.99   16.30
   9  -9   1  198.48   15.00
   9  -9   1  175.48    9.80
   9  -9   1  163.68   13.70
  -9  -9  -1  173.68   21.00
   9   9   1  111.49   68.29
   9   9   1  173.28   16.10
   9   9   1  181.68   32.20
   9   9   1  155.48   18.30
  10  -9   1   56.99   11.20
 -10  -9  -1   66.69    7.90
  10  -9   1   58.69   10.10
  10  -9   1   44.70    3.90
 -10  -9  -1   39.30   12.00
  10  -9   1   56.49   10.00
  10   9   1   54.79   10.20
  10   9   1   62.19   13.50
  11  -9   1   91.19   11.50
 -11  -9  -1  104.69   17.30
  11  -9   1  124.59   13.70
  11  -9   1  102.99   15.40
  11   9   1   92.89   17.60
  11   9   1  120.59   15.00
 -11   9  -1   98.59   16.40
 -12  -9  -1  143.49   17.30
  12  -9   1  133.69   16.90
 -12  -9  -1  127.89   14.30
  12  -9   1  159.68    9.10
  12   9   1  160.18   17.30
  12   9   1  148.19   19.80
  13  -9   1   23.80    8.40
 -13  -9  -1   -5.00   11.30
 -13  -9  -1   13.40    7.50
  13  -9   1    8.10    2.20
 -13   9  -1   14.50   12.60
  13   9   1    4.80    8.50
  13   9   1   20.80   12.80
 -14  -9  -1   30.60   10.70
  14  -9   1   20.70    2.80
  14  -9   1   14.60    7.80
  14   9   1   37.40   14.50
  14   9   1   25.20   10.60
  15  -9   1   23.20    3.00
  15  -9   1   13.50    8.90
 -15  -9  -1   28.90   11.70
  15   9   1   30.40   10.30
  15   9   1   15.80   15.40
  16  -9   1   16.20   10.90
 -16  -9  -1   -1.20   10.40
  16  -9   1    6.50    2.60
  16   9   1   -4.10    8.40
  17  -9   1   81.69    5.80
 -17  -9  -1   51.69   13.30
  17   9   1   84.49   13.00
 -17 -10   1   20.90   16.40
  17  10  -1   12.30   10.30
 -16 -10   1   32.00   10.70
  16 -10  -1    6.70    9.40
  16 -10  -1   14.00    2.60
  16  10  -1   11.60    9.90
  16  10  -1  -29.00   19.10
 -15 -10   1   89.89   15.50
  15  10  -1   70.59   15.30
  15  10  -1  112.89   19.00
 -14 -10   1   82.49   15.40
  14 -10  -1   95.59   14.20
  14 -10  -1   72.89    5.90
  14  10  -1   74.19   14.60
  14  10  -1   65.29   13.20
  13 -10  -1   92.19   14.50
  13 -10  -1  118.39    7.50
  13 -10  -1  143.39   17.40
 -13  10   1  107.89   20.20
  13  10  -1  118.49   21.80
  12 -10  -1  172.38   15.60
 -12 -10   1  132.49   17.30
  12 -10  -1  151.48    8.80
  12 -10  -1  149.88   13.80
  12 -10  -1  103.59   20.00
 -12 -10   1  133.89   16.90
  12  10  -1  168.48   17.90
  12  10  -1  136.69   21.40
 -11 -10   1  145.69   19.00
  11 -10  -1  175.18    9.80
  11 -10  -1  173.68   15.10
  11 -10  -1  174.88   16.10
 -11 -10   1  176.08   14.30
  11 -10  -1  154.88   17.50
  11  10  -1  180.88   18.40
  11  10  -1  162.78   21.50
  11  10  -1  144.99   23.10
  10 -10  -1  223.28   19.70
 -10 -10   1  207.18   19.30
 -10 -10   1  202.08   14.90
  10 -10  -1  189.58   16.30
  10 -10  -1  197.68   11.30
  10  10  -1  174.18   20.50
  10  10  -1  207.18   18.90
  10  10  -1  181.28   20.50
   9 -10  -1   -1.30    6.90
   9 -10  -1   15.20    7.80
  -9 -10   1   22.20    5.60
   9 -10  -1    9.10    1.90
  -9 -10   1   11.10    9.70
   9 -10  -1   21.00   10.60
   9  10  -1   28.60   11.40
   9  10  -1   15.70    9.90
   9  10  -1   13.50    9.90
   8 -10  -1  195.38   16.40
   8 -10  -1  174.68   18.60
   8 -10  -1  185.28   10.80
   8 -10  -1  205.08   16.70
   8  10  -1  195.68   19.60
   8  10  -1  213.18   17.40
  -7 -10   1  381.66   25.50
  -7 -10   1  367.56   22.40
   7 -10  -1  358.36   19.90
   7 -10  -1  398.66   24.50
   7 -10  -1  372.46   26.50
   7 -10  -1  360.46   24.60
   7  10  -1  362.16   25.10
   7  10  -1  313.97   50.79
   7  10  -1  376.66   27.90
   7  10  -1  332.47   43.10
   6 -10  -1  500.65   28.20
   6 -10  -1  544.45   32.20
  -6 -10   1  542.15   30.80
  -6 -10   1  563.54   33.80
   6 -10  -1  493.15   33.20
   6 -10  -1  548.35   34.60
   6  10  -1  447.16   60.69
   6  10  -1  533.35   50.99
  -6  10   1  492.85   28.10
   6  10  -1  548.85   36.60
   6  10  -1  575.54   33.60
   5 -10  -1   43.30   10.80
  -5 -10   1   43.40    7.70
   5 -10  -1   53.99    8.80
   5 -10  -1   36.80    2.80
   5 -10  -1   47.90    9.00
  -5 -10   1   43.50    8.00
  -5  10   1   37.40    3.20
  -5  10   1   43.50    8.80
   5  10  -1   65.99   11.90
   5  10  -1   66.69   19.90
  -5  10   1   32.50    4.30
  -5  10   1   48.10   11.00
   5  10  -1   46.90    8.50
   5  10  -1    7.40   21.90
   4 -10  -1  194.88   15.70
   4 -10  -1  204.18   15.40
  -4 -10   1  184.58   14.80
   4 -10  -1  182.48   16.90
  -4 -10   1  213.08   18.70
   4 -10  -1  163.48   10.00
   4  10  -1  204.88   28.80
   4  10  -1  201.68   14.60
  -4  10   1  178.38   11.60
  -4  10   1  158.88   21.50
  -4  10   1  157.18   17.20
   4  10  -1  177.48   18.30
   3 -10  -1  356.76   23.60
   3 -10  -1  357.66   22.90
  -3 -10   1  363.26   25.80
   3 -10  -1  330.37   18.40
  -3  10   1  311.57   20.20
   3  10  -1  369.66   34.70
   3  10  -1  360.96   22.70
   3  10  -1  341.77   25.00
  -3  10   1  339.97   26.40
   2 -10  -1   30.10    6.60
  -2 -10   1   23.80    6.50
  -2 -10   1   10.70    8.20
  -2  10   1   14.50    8.30
  -2  10   1   15.50   12.10
   2  10  -1   21.00    8.40
   2  10  -1   17.20    5.00
  -2  10   1    9.70    4.60
   2  10  -1   36.80   12.30
   2  10  -1   12.90   16.90
   1 -10  -1    7.80    9.60
  -1 -10   1   11.20    6.30
  -1 -10   1    1.50    8.80
   1 -10  -1   -1.30    6.40
   1  10  -1   23.10   10.40
  -1  10   1    9.60    7.20
   1  10  -1    4.10    3.80
   1  10  -1   -4.00    6.40
  -1  10   1    8.00    7.20
   1  10  -1   -3.70   13.10
  -1  10   1   24.10   14.00
  -1  10   1    7.50    4.90
  -1  10   1    5.80    3.20
   0 -10   1  309.87   20.50
   0 -10  -1  334.97   24.10
   0 -10  -1  316.27   20.20
   0 -10   1  326.27   23.90
   0  10  -1  299.97   21.90
   0  10   1  269.27   19.00
   0  10   1  311.07   26.60
   0  10   1  298.87   22.30
   1 -10   1  669.23   41.20
  -1 -10  -1  682.43   40.60
   1 -10   1  673.33   38.40
  -1 -10  -1  667.53   38.30
   1  10   1  671.43   45.80
  -1  10  -1  586.94   37.20
  -1  10  -1  668.03   45.30
   1  10   1  631.74   38.40
   1  10   1  651.63   40.50
  -1  10  -1  650.33   40.10
   2 -10   1  458.75   28.30
   2 -10   1  438.16   30.10
  -2 -10  -1  461.65   31.10
  -2 -10  -1  467.65   28.10
   2  10   1  495.15   31.60
   2  10   1  439.96   27.30
  -2  10  -1  438.86   29.70
  -2  10  -1  457.75   34.10
   3 -10   1  200.08   19.50
   3 -10   1  211.88   11.70
  -3 -10  -1  211.28   15.80
   3 -10   1  223.08   15.80
  -3 -10  -1  221.28   19.80
   3 -10   1  211.78   16.90
   3  10   1  195.28   19.70
  -3  10  -1  205.28   17.30
   3  10   1  230.18   15.30
   3  10   1  234.38   27.30
  -3  10  -1  183.08   25.50
  -3  10  -1  196.08   21.50
   4 -10   1  728.93   39.50
  -4 -10  -1  795.12   43.90
   4 -10   1  742.13   45.80
  -4 -10  -1  769.32   45.60
   4 -10   1  691.23   43.30
   4 -10   1  747.13   43.10
   4  10   1  733.63   54.29
   4  10   1  749.53   46.00
  -4  10  -1  717.33   44.00
  -5 -10  -1   88.09    9.30
  -5 -10  -1   94.99   11.30
   5 -10   1   96.59   14.30
   5 -10   1   95.79    5.40
   5 -10   1   80.79   10.50
  -5 -10  -1  111.59   14.30
   5 -10   1   88.99   11.50
  -5  10  -1   64.19   15.10
  -5  10  -1   72.19   16.00
   5  10   1   89.99   10.40
   5  10   1   81.69   13.50
   5  10   1  105.09   23.40
  -5  10  -1   77.89   11.20
   6 -10   1  660.63   34.40
   6 -10   1  595.44   38.10
  -6 -10  -1  662.73   37.30
   6 -10   1  578.04   39.80
   6  10   1  710.73   42.60
  -6  10  -1  627.14   38.70
   6  10   1  662.53   39.30
  -7 -10  -1   91.89    9.50
   7 -10   1   94.69   14.10
   7 -10   1   87.99   10.30
  -7 -10  -1   94.69   14.00
   7 -10   1   78.49    5.20
   7  10   1  109.09   13.40
   7  10   1   45.80   19.80
   7  10   1   28.50   33.30
  -7  10  -1   70.79   10.50
   7  10   1   93.39   14.60
  -8 -10  -1   74.99   12.30
   8 -10   1   72.79    4.70
   8 -10   1   64.59   10.10
   8 -10   1   75.79   13.60
   8 -10   1   70.79   10.40
  -8 -10  -1   65.39    8.30
   8  10   1   72.59   13.40
   8  10   1   18.40   53.99
   9 -10   1  988.50   49.20
  -9 -10  -1  941.61   55.49
   9 -10   1  834.92   52.89
   9 -10   1  865.41   54.89
   9  10   1  906.61   57.99
   9  10   1  952.10   55.19
  10 -10   1  126.19   15.50
  10 -10   1  138.09   14.10
 -10 -10  -1  145.19   18.30
  10 -10   1  143.39    8.30
 -10 -10  -1  121.89   12.40
  10  10   1  124.09   18.70
  10  10   1  141.69   18.50
  10  10   1  161.18   17.60
  11 -10   1   13.60    7.60
  11 -10   1    6.10    9.20
  11 -10   1    9.70    6.20
 -11 -10  -1    4.20   10.90
  11 -10   1    7.00    1.90
  11  10   1   16.00   12.30
  11  10   1    2.10    8.60
 -11  10  -1   12.40   11.70
 -12 -10  -1  116.79   16.00
  12 -10   1  126.99    7.80
  12 -10   1  124.99   14.30
  12 -10   1   95.09   16.40
  12  10   1  132.49   18.60
  12  10   1  177.18   21.00
  13 -10   1  152.58    9.70
  13 -10   1  136.79   16.60
 -13 -10  -1  167.68   20.30
  13  10   1  199.38   19.50
  13  10   1  149.29   25.10
  14 -10   1   -7.30    9.10
  14 -10   1    3.70    2.30
 -14 -10  -1  -14.50   11.50
  14  10   1   27.20   14.90
 -14  10  -1   15.50   15.70
  14  10   1   -4.90   10.90
 -15 -10  -1   35.60   11.40
  15 -10   1    5.50    9.20
  15  10   1   24.60   10.10
  16 -10   1  169.98   10.10
 -16 -10  -1  140.49   18.00
  16  10   1  169.18   21.30
 -16 -11   1   16.10   12.10
  16 -11  -1   11.80   12.90
  16  11  -1   15.30   10.80
  15 -11  -1   -5.50    9.20
  15 -11  -1    7.30    2.40
 -15 -11   1  -14.50   14.50
  15  11  -1  -16.90   15.50
 -14 -11   1    7.70   10.00
  14 -11  -1    8.00    2.70
  14 -11  -1   -8.90    8.60
  14  11  -1   29.20   14.60
  14  11  -1   20.30    9.60
 -13 -11   1   -5.10    8.50
  13 -11  -1    4.60    8.20
  13 -11  -1    7.10   11.20
  13 -11  -1    2.80    2.40
  13  11  -1   20.50   12.40
  13  11  -1   -8.20    9.30
  12 -11  -1    0.00    8.20
  12 -11  -1   11.20    7.60
  12 -11  -1   10.50    9.60
 -12 -11   1    5.60   17.00
  12 -11  -1    2.70    1.90
  12  11  -1   -3.30   13.40
  12  11  -1    9.30    9.60
  11 -11  -1   40.80    9.70
  11 -11  -1   65.29   13.70
  11 -11  -1   71.39   11.40
 -11 -11   1   66.79   13.80
  11 -11  -1   46.30    4.10
  11  11  -1   82.99   14.10
  11  11  -1   65.69   17.90
  11  11  -1   43.20   13.40
  10 -11  -1   33.00   12.10
  10 -11  -1   26.90    8.60
 -10 -11   1   30.40   10.20
  10 -11  -1   42.50    9.30
  10  11  -1   16.70   12.70
  10  11  -1   15.00   11.60
  10  11  -1   28.80    9.80
  -9 -11   1  -19.30    9.10
   9 -11  -1   15.10    8.60
   9 -11  -1   -1.10    8.70
   9 -11  -1    4.40    2.00
   9  11  -1   -2.50    7.30
   9  11  -1   -6.00    9.20
   9  11  -1    6.60   14.10
   8 -11  -1   45.00   11.00
   8 -11  -1   32.80    2.90
  -8 -11   1   42.60    9.80
   8 -11  -1   30.80    8.70
   8 -11  -1   32.80   11.70
   8  11  -1   24.00    9.60
  -8  11   1   23.30    3.80
   8  11  -1  128.59   78.69
   8  11  -1   12.40   13.10
  -7 -11   1   28.30    6.50
  -7 -11   1   46.70   11.00
   7 -11  -1   26.90    2.70
   7 -11  -1   27.10    8.40
   7 -11  -1   33.60    9.00
   7 -11  -1   25.70    9.80
   7  11  -1    7.70   35.80
   7  11  -1   31.40   11.50
  -7  11   1   27.10    4.30
   7  11  -1   38.20    8.40
   6 -11  -1    4.80   10.60
   6 -11  -1   23.50    8.20
   6 -11  -1   30.40    8.90
   6  11  -1   25.50    7.00
   6  11  -1   19.00   10.70
   5 -11  -1    7.40    9.10
   5 -11  -1    6.80    1.70
   5 -11  -1    6.30    6.30
  -5 -11   1   13.80    7.10
   5 -11  -1   18.80    8.30
  -5  11   1    7.90    3.80
   5  11  -1  -34.90   27.70
   5  11  -1    7.30    5.20
  -5  11   1    6.80   12.50
   5  11  -1    5.70    9.50
  -4 -11   1   77.29    9.90
   4 -11  -1   64.99   11.80
  -4 -11   1   85.69   13.40
  -4  11   1   89.69   18.90
   4  11  -1   55.99   13.20
  -4  11   1   62.29    7.60
   4  11  -1   74.29   28.20
   4  11  -1   55.39    8.80
   4  11  -1   85.29   17.80
   3 -11  -1  128.59    7.40
   3 -11  -1  133.89   12.40
   3 -11  -1  120.29   17.10
  -3 -11   1  142.09   16.20
  -3 -11   1  155.48   11.90
   3  11  -1   83.09   28.60
   3  11  -1   92.79   22.60
  -3  11   1  127.59   10.60
  -3  11   1  102.39   18.90
  -3  11   1  125.49   15.30
  -3  11   1  159.58   27.60
   3  11  -1  142.69   17.10
   2 -11  -1   61.39   12.60
  -2 -11   1   39.40    7.50
   2 -11  -1   60.69   10.60
  -2 -11   1   67.49   13.10
   2  11  -1   53.59   12.30
  -2  11   1   55.39   10.50
   2  11  -1   37.30    6.80
  -2  11   1   52.59   12.50
   2  11  -1   73.99   23.90
  -2  11   1   47.40   18.60
   2  11  -1   33.90   14.50
   1 -11  -1  244.78   17.70
   1 -11  -1  249.48   20.10
  -1 -11   1  247.58   17.20
  -1 -11   1  232.18   19.90
   1  11  -1  177.78   35.90
   1  11  -1  232.88   19.30
  -1  11   1  253.77   24.80
   1  11  -1  190.68   27.20
  -1  11   1  202.68   19.80
   1  11  -1  218.98   17.00
  -1  11   1  174.18   31.20
   0 -11  -1   71.69   13.10
   0 -11   1   90.89    9.70
   0 -11   1   96.19   15.30
   0 -11  -1   57.39    9.10
   0  11   1   74.39   12.20
   0  11   1   78.19   17.60
   0  11   1   58.79   22.70
   0  11  -1   76.29   12.80
   0  11  -1   79.39   18.60
   0  11   1   72.89    8.30
   0  11  -1   62.99    9.30
  -1 -11  -1   70.59   13.50
  -1 -11  -1   75.79   10.80
   1 -11   1   67.39   13.20
  -1  11  -1   61.69   20.10
  -1  11  -1   91.99   18.80
   1  11   1   68.79   11.90
   1  11   1   59.19    7.60
   1  11   1   47.20   13.70
  -1  11  -1   98.29   13.30
   2 -11   1  143.99   13.60
  -2 -11  -1  152.48   12.30
   2 -11   1  129.49   16.90
  -2 -11  -1  147.59   15.90
   2  11   1  143.99   15.70
   2  11   1  118.09   11.40
  -2  11  -1  128.69   15.20
  -2  11  -1  121.09   19.90
  -3 -11  -1   15.90    7.10
   3 -11   1   25.20    7.00
   3 -11   1   25.00   10.70
  -3 -11  -1   28.40   11.10
   3  11   1   22.50    5.80
  -3  11  -1   20.10   11.80
  -3  11  -1  -12.90   15.60
  -3  11  -1   20.30    7.30
   3  11   1   16.90    9.30
   3  11   1   40.70   14.00
   3  11   1   25.80   24.90
   4 -11   1   16.80    9.00
  -4 -11  -1   15.90   10.70
  -4 -11  -1    7.70    6.40
   4 -11   1   10.20    1.60
   4 -11   1   21.20    9.30
   4 -11   1    6.30    7.60
  -4  11  -1   14.50   12.70
   4  11   1   37.30   18.20
   4  11   1   41.80   26.70
  -4  11  -1   18.40    8.50
   4  11   1    5.10   10.80
   5 -11   1   43.70    8.10
  -5 -11  -1   36.90    7.40
   5 -11   1   23.80    9.60
  -5 -11  -1   34.00    8.40
   5 -11   1   30.00    3.00
   5 -11   1   26.80    7.70
   5  11   1   25.00    6.70
  -5  11  -1   26.40    8.30
  -5  11  -1    4.80   13.90
   5  11   1   12.40   10.60
   5  11   1   45.20   34.00
  -5  11  -1   25.70   15.00
   5  11   1   22.70   15.60
   6 -11   1   44.90    9.60
  -6 -11  -1   38.60    7.90
  -6 -11  -1   60.59   11.10
   6 -11   1   61.59   12.70
   6 -11   1   30.90    3.10
   6 -11   1   45.90    9.20
   6  11   1  -10.30   37.60
   6  11   1   58.39   13.00
   6  11   1   39.70    8.10
  -6  11  -1   28.50    8.30
   7 -11   1   10.30    7.00
  -7 -11  -1    7.90    8.10
   7 -11   1    2.50    9.70
   7 -11   1   12.80    1.90
   7 -11   1   10.80    7.50
  -7 -11  -1    4.70    5.90
   7  11   1   17.40   10.30
   7  11   1    8.50    6.60
  -7  11  -1    9.70    7.80
   7  11   1   64.59   50.49
   8 -11   1   98.89   13.30
   8 -11   1   95.19   11.30
   8 -11   1   83.19    5.60
  -8 -11  -1   93.39   15.40
   8 -11   1   88.19   13.60
   8  11   1  106.19   16.20
  -8  11  -1   80.89   11.20
   9 -11   1   55.59    4.50
   9 -11   1   51.19    9.50
   9 -11   1   72.79   13.70
   9 -11   1   68.19   11.20
  -9 -11  -1   49.60   12.80
   9  11   1   49.40   10.70
   9  11   1   62.29   13.70
  -9  11  -1   55.29   14.30
  10 -11   1   28.30    8.70
  10 -11   1   35.30    3.30
 -10 -11  -1   50.29   11.20
  10 -11   1   33.40    9.10
  10  11   1   39.80   10.10
  10  11   1   12.60   11.80
  10  11   1   40.00   13.20
 -11 -11  -1   58.59   12.20
  11 -11   1   65.09    4.80
  11 -11   1   62.29   12.40
  11 -11   1   68.29   11.50
  11 -11   1   57.19   10.40
 -11  11  -1  101.49   16.80
  11  11   1   70.89   12.60
  11  11   1   58.69   15.80
 -12 -11  -1  -11.00    7.80
  12 -11   1   16.20   11.80
  12 -11   1   -0.40    1.90
  12 -11   1   11.50    8.80
  12  11   1  -13.20    9.80
  13 -11   1    8.20    9.90
 -13 -11  -1   29.30   12.40
  13 -11   1   -1.20    2.50
  13  11   1    7.50   11.00
  13  11   1  -11.50    9.20
 -14 -11  -1   -6.20   11.00
  14  11   1   17.10   12.50
  14  11   1    2.30    9.50
  15 -11   1   -8.40    2.10
 -15 -11  -1    0.60    8.90
  15  11   1    1.50   18.20
  15  11   1   -7.60   10.10
 -16 -11  -1  -14.90   12.00
  16 -11   1   -1.90    2.30
  16  11   1    5.80   17.90
  16 -12  -1    7.10    2.40
  16  12  -1    7.70   12.80
  16  12  -1  -14.20   21.20
  15 -12  -1   16.20    3.10
  15 -12  -1   25.10   15.90
  15  12  -1   28.60   18.10
  15  12  -1   25.70   11.70
  14 -12  -1  239.58   21.80
  14 -12  -1  266.17   14.40
  14  12  -1  215.98   30.10
 -13 -12   1    1.90    9.50
  13 -12  -1   13.50    8.80
  13 -12  -1   13.80   10.80
  13  12  -1   -8.30   11.30
  12 -12  -1   12.70    2.60
 -12 -12   1    8.80   11.60
  12 -12  -1    8.10    9.70
  12 -12  -1    7.70    7.70
  12 -12  -1    8.10   11.20
  12  12  -1   23.30   10.50
  12  12  -1   28.70   14.90
 -11 -12   1   -8.40   16.30
  11 -12  -1    2.40    7.80
  11 -12  -1    1.60    1.80
  11 -12  -1   13.70   10.30
  11 -12  -1   -3.30    8.10
  11  12  -1   15.00   14.90
  11  12  -1    1.40    8.30
  10 -12  -1   24.30    9.50
  10 -12  -1   52.69   10.20
  10 -12  -1   33.20    3.80
 -10 -12   1   40.40   10.60
  10 -12  -1   53.79   11.20
  10  12  -1   36.30   14.80
  10  12  -1   28.90   10.20
  10  12  -1   63.79   15.00
  -9 -12   1  160.18   17.10
   9 -12  -1  135.59   15.70
   9 -12  -1  165.88   19.20
   9 -12  -1  170.18   16.30
   9  12  -1  131.69   23.10
   9  12  -1  142.29   21.70
   8 -12  -1   24.10   11.80
   8 -12  -1   15.90    9.80
   8 -12  -1   20.00    2.40
   8 -12  -1   21.40    9.40
  -8  12   1   39.50   10.60
   8  12  -1   25.40   12.00
   8  12  -1    8.40    9.10
   7 -12  -1   78.79   13.30
   7 -12  -1   80.19   14.40
   7 -12  -1   84.29   13.80
  -7 -12   1   89.39    9.40
   7  12  -1   21.40   57.09
   7  12  -1  107.39   18.60
   7  12  -1   71.89   12.50
  -7  12   1   84.09   15.00
   6 -12  -1  201.98   21.20
   6 -12  -1  181.28   11.10
  -6 -12   1  225.18   16.20
   6 -12  -1  212.58   18.40
   6 -12  -1  213.48   18.00
   6  12  -1  192.48   20.50
   6  12  -1  198.18   17.50
  -6  12   1  192.48   18.40
   6  12  -1  177.08   54.89
   5 -12  -1   18.40    2.10
   5 -12  -1   14.90    8.10
  -5 -12   1   18.20    6.90
   5 -12  -1   29.90    9.00
  -5  12   1   45.20   14.10
  -5  12   1   32.00   10.40
   5  12  -1   13.70    6.40
   5  12  -1   12.30   10.80
   5  12  -1  -46.60   37.70
   4 -12  -1   27.70    7.90
   4 -12  -1   22.10    2.40
   4 -12  -1   24.50    9.90
  -4 -12   1   21.30    7.30
  -4  12   1   40.60   11.10
   4  12  -1   35.90    7.50
   4  12  -1   39.80   11.90
  -4  12   1   35.80   20.50
   4  12  -1   18.80   28.90
   3 -12  -1  513.65   34.40
   3 -12  -1  531.05   31.10
   3 -12  -1  450.95   25.70
  -3 -12   1  494.65   30.00
  -3 -12   1  510.45   34.80
  -3  12   1  455.75   32.00
   3  12  -1  462.05   33.30
  -3  12   1  387.26   45.50
   3  12  -1  486.95   30.50
   2 -12  -1    2.30    1.40
   2 -12  -1    0.60   10.80
   2 -12  -1    0.00    6.30
  -2 -12   1    4.80   11.10
  -2 -12   1    0.10    7.10
   2  12  -1  -46.70   22.90
  -2  12   1  -10.30    8.90
   2  12  -1    8.70    5.40
   2  12  -1   -3.80   10.10
  -2  12   1   27.70   23.00
  -1 -12   1   53.89   11.90
   1 -12  -1   23.20   10.30
   1  12  -1   31.00    9.80
  -1  12   1   13.40   13.90
   1  12  -1   47.20    8.90
   1  12  -1   40.40   24.90
   1  12  -1   16.40   15.30
  -1  12   1   -7.30   21.50
  -1  12   1   41.80   12.20
   0 -12   1  256.07   20.50
   0  12   1  299.27   22.70
   0  12   1  293.37   30.80
   0  12  -1  270.37   32.90
   0  12  -1  265.47   21.90
   0  12   1  248.28   43.90
   1 -12   1  736.13   43.60
   1 -12   1  728.33   40.70
  -1 -12  -1  688.23   44.00
   1  12   1  647.74   39.50
   1  12   1  682.33   43.60
   1  12   1  550.84   64.49
  -1  12  -1  672.43   42.10
  -1  12  -1  588.84   50.49
   1  12   1  658.83   58.99
   2 -12   1  210.48   17.70
  -2 -12  -1  254.17   22.30
   2 -12   1  202.88   19.90
  -2 -12  -1  239.48   16.70
   2  12   1  254.17   20.80
   2  12   1  187.88   16.10
   2  12   1  148.49   36.30
  -2  12  -1  211.38   35.60
  -2  12  -1  205.28   19.60
   3 -12   1   72.39    5.10
  -3 -12  -1   96.99   10.20
   3 -12   1   88.19   14.20
  -3 -12  -1   70.69   14.40
   3 -12   1   87.89   11.20
   3  12   1   79.39    9.60
   3  12   1   87.79   15.00
  -3  12  -1   59.59   17.50
  -3  12  -1   80.59   23.00
   3  12   1   58.69   27.10
  -3  12  -1   86.19   13.60
  -4 -12  -1  241.88   17.70
   4 -12   1  222.88   19.00
   4 -12   1  222.78   22.70
   4 -12   1  230.78   12.90
  -4 -12  -1  262.27   23.00
   4  12   1  237.38   18.00
  -4  12  -1  222.18   19.70
   5 -12   1   38.50    3.60
  -5 -12  -1   48.50    8.70
   5  12   1  126.79   46.00
   5  12   1   59.09   10.00
  -5  12  -1   26.80    9.80
   5  12   1   49.60   13.30
  -5  12  -1   33.60   18.60
  -6 -12  -1  163.18   15.40
   6 -12   1  187.58   16.30
   6 -12   1  222.38   21.00
   6  12   1  176.98   20.80
  -6  12  -1  198.68   18.00
   6  12   1  191.68   16.90
  -7 -12  -1   99.59   14.30
   7 -12   1   95.99   14.00
   7 -12   1   93.89    6.30
  -7 -12  -1  103.29   11.10
   7 -12   1   83.69   13.70
   7 -12   1   95.89   15.00
  -7  12  -1  120.19   14.30
   7  12   1  113.09   13.60
   7  12   1   98.59   16.80
   8 -12   1   54.69   10.90
   8 -12   1   49.90   14.30
  -8 -12  -1   72.79   13.20
   8  12   1   65.29   10.80
   8  12   1   68.29   15.40
   9 -12   1  231.38   22.20
   9 -12   1  222.48   19.30
  -9 -12  -1  230.08   20.50
   9 -12   1  229.28   19.70
   9 -12   1  222.28   12.80
   9  12   1  268.37   24.90
   9  12   1  207.48   20.10
   9  12   1  236.28   25.00
  -9  12  -1  225.68   24.90
  10 -12   1  217.88   22.70
  10 -12   1  203.28   19.70
 -10 -12  -1  275.67   22.20
  10 -12   1  254.67   13.80
  10 -12   1  244.28   19.70
  10  12   1  259.37   22.00
  10  12   1  253.07   27.20
  10  12   1  208.78   26.40
  11 -12   1   15.30   10.90
  11 -12   1   11.60    8.60
  11 -12   1   10.10    2.10
  11 -12   1   17.80    8.80
 -11 -12  -1    4.50    8.90
  11  12   1   32.80   14.20
 -11  12  -1   36.20   14.30
  12 -12   1   12.70    2.80
 -12 -12  -1   10.30    9.30
  12 -12   1   26.70   10.20
  12  12   1    2.90   13.50
  12  12   1   24.20   10.80
  13 -12   1  212.18   11.90
 -13 -12  -1  184.98   20.80
  13  12   1  230.68   24.00
  13  12   1  174.68   22.00
 -14 -12  -1   13.70   15.70
  14 -12   1   12.70    2.60
  14  12   1   -6.40   12.40
 -15 -12  -1    7.00   10.70
  15 -12   1   -0.90    2.20
  15  12   1    7.30   11.00
  15 -13  -1   73.19    5.70
  15  13  -1   74.09   20.50
  14 -13  -1   59.69    4.70
  14  13  -1   82.49   16.20
  13 -13  -1   13.20   13.60
  13 -13  -1   20.40   12.00
  13 -13  -1   13.70    2.70
  13  13  -1    4.40   13.50
  12 -13  -1  188.38   17.60
  12 -13  -1  194.48   11.10
  12 -13  -1  186.08   20.90
  12 -13  -1  195.98   18.40
  12  13  -1  175.58   21.90
  12  13  -1  171.78   21.70
  11 -13  -1   62.59    4.90
  11 -13  -1   57.99   13.50
  11 -13  -1   74.69   12.30
  11 -13  -1   80.89   13.10
  11  13  -1   81.79   14.40
  11  13  -1   72.29   15.60
  10 -13  -1   27.20    9.40
  10 -13  -1   -1.20    9.00
  10 -13  -1   16.20    2.50
  10 -13  -1   12.80   11.30
  10  13  -1   37.50   16.10
  10  13  -1   18.00    9.10
   9 -13  -1   61.39   11.60
   9 -13  -1   66.69    4.80
   9 -13  -1   87.39   13.80
   9 -13  -1   67.99   14.60
   9  13  -1  101.29   18.20
   9  13  -1   72.79   12.00
   9  13  -1   67.69   16.60
   8 -13  -1   21.40    2.60
   8 -13  -1   20.30   11.00
   8 -13  -1   20.70    8.30
  -8  13   1   36.00   11.30
   8  13  -1   33.40   13.80
   8  13  -1   22.30    8.60
   8  13  -1   28.20   12.00
   7 -13  -1   -9.50    8.30
   7 -13  -1    9.80    8.30
   7 -13  -1    2.20    1.80
   7 -13  -1   -0.30    7.50
  -7 -13   1    7.40    6.50
   7  13  -1   13.00    9.80
   7  13  -1   -4.60    9.80
   6 -13  -1  107.09   14.80
  -6 -13   1  108.49   10.90
   6 -13  -1   78.79    5.40
   6  13  -1  219.98   84.59
   6  13  -1  114.59   18.80
  -6  13   1   71.99   13.20
   6  13  -1   83.19   13.60
   5 -13  -1  142.19   15.80
  -5 -13   1  140.79   12.90
   5 -13  -1  136.89   17.20
   5 -13  -1  117.89    7.50
  -5  13   1  109.09   16.10
   5  13  -1   75.59   59.99
   5  13  -1  127.29   14.60
  -5  13   1  159.38   31.90
   5  13  -1  118.19   20.30
   4 -13  -1    2.30    8.50
  -4 -13   1   -2.20    6.90
   4 -13  -1   -5.40   11.50
   4  13  -1   -6.10   10.10
   4  13  -1   12.30    6.80
  -4  13   1   19.30   10.90
  -4  13   1  -13.00   25.80
  -3 -13   1  224.78   17.80
   3 -13  -1  232.88   22.80
   3 -13  -1  245.88   18.50
   3 -13  -1  214.68   12.50
  -3  13   1  255.77   21.90
   3  13  -1  210.48   19.50
  -3  13   1  262.27   46.20
   3  13  -1  223.88   21.80
  -2 -13   1   94.09   12.40
   2 -13  -1   96.19    5.80
   2 -13  -1   87.19   16.10
  -2  13   1  142.19   37.80
  -2  13   1  102.39   14.90
   1 -13  -1   17.90    7.70
   1 -13  -1   10.00   11.30
  -1 -13   1   18.90    8.30
   1  13  -1   12.30   12.00
  -1  13   1   20.30   34.20
  -1  13   1   31.00   10.40
   0 -13  -1   38.40    9.60
   0 -13   1   25.20    9.30
   0  13   1   38.30   11.20
   0  13  -1    5.90   10.50
   1 -13   1   15.10   13.20
  -1 -13  -1   13.90    8.30
   1 -13   1    6.50    6.90
  -1  13  -1   15.70    8.90
  -1  13  -1  -18.40   37.00
  -2 -13  -1   20.70    8.70
   2 -13   1    1.00   11.80
   2  13   1   23.90   12.30
  -2  13  -1    9.60   10.20
  -2  13  -1   14.00   31.10
   3 -13   1   30.20   13.40
   3 -13   1   20.30    7.90
   3 -13   1   20.00    2.40
  -3 -13  -1   39.80    8.70
   3  13   1   17.50    6.40
   3  13   1   54.19   50.79
   3  13   1   11.30   13.00
  -3  13  -1   12.40    9.90
  -4 -13  -1   53.29    9.80
   4 -13   1   58.89   14.40
   4 -13   1   46.00   10.70
   4  13   1   52.79   12.80
   4  13   1   64.49    9.60
   4  13   1  -13.00   49.80
  -4  13  -1   60.49   12.10
   5 -13   1   27.00   12.60
   5 -13   1   36.20   10.30
  -5 -13  -1   18.10    7.10
  -5  13  -1   32.00    9.70
  -5  13  -1   28.90   23.10
   5  13   1   33.30   64.69
   5  13   1   35.90   14.20
   5  13   1   27.00    9.10
  -6 -13  -1   13.40    7.00
   6 -13   1    6.30    1.80
   6 -13   1   32.60   10.10
   6  13   1    6.50   13.30
  -6  13  -1   17.50    8.90
   6  13   1  -42.30  101.69
   6  13   1    4.90    9.00
   7 -13   1   21.60    7.90
   7 -13   1   23.60   12.00
   7 -13   1   12.00    2.40
  -7  13  -1   16.00    9.30
   7  13   1   21.10   12.20
   8 -13   1    1.40    2.10
   8 -13   1    4.70    9.40
   8 -13   1  -14.40    8.40
   8 -13   1   14.70    8.10
   8  13   1   20.70   14.30
   8  13   1    0.80    9.00
   9 -13   1    0.10    8.90
   9 -13   1   13.00    7.80
   9 -13   1   26.90   12.80
   9 -13   1    2.80    1.90
   9  13   1   10.50   15.70
  -9  13  -1   14.30   13.20
   9  13   1    8.80    9.10
   9  13   1    9.70   13.40
  10 -13   1   -4.10    8.70
  10 -13   1    3.00    2.40
  10 -13   1   -5.10   10.40
  10 -13   1   31.40   10.60
  10  13   1  -18.40   13.50
  10  13   1   22.30   17.50
  11 -13   1    6.10   10.40
 -11 -13  -1   13.70   10.00
  11  13   1   21.50   15.70
  12 -13   1   52.19    4.50
  12  13   1   73.89   14.30
  13  13   1   18.70   15.70
  14 -13   1   13.80    2.60
  14  13   1   24.80   17.30
  14 -14  -1   91.39    6.20
  14  14  -1   51.39   32.10
  13  14  -1   16.20   18.10
  13  14  -1    9.60   12.80
  12 -14  -1   11.00   12.80
  12 -14  -1    2.20    2.30
  12 -14  -1    7.00    9.20
  12  14  -1   -2.50   18.00
  11 -14  -1   15.50   10.30
  11 -14  -1    8.10    9.50
  11 -14  -1   -5.70   11.90
  11  14  -1   25.30   12.20
  11  14  -1   -7.30   10.30
  10 -14  -1   35.00   13.20
  10 -14  -1   49.90   11.40
  10 -14  -1   59.49    4.30
  10  14  -1   72.89   15.10
  10  14  -1   42.10   14.20
  10  14  -1   70.09   20.50
   9 -14  -1   16.20   12.50
   9 -14  -1   11.30    2.20
   9 -14  -1   21.80    8.60
   9  14  -1  -13.00    9.30
   9  14  -1   13.30   18.90
   9  14  -1   -8.30   14.30
   8 -14  -1   76.79   15.00
   8 -14  -1   44.80    3.80
   8 -14  -1   51.89   10.10
   8  14  -1   69.29   16.70
   8  14  -1   60.09   16.30
   8  14  -1   38.00   11.00
  -7 -14   1   94.79   11.80
   7 -14  -1  110.09   18.30
   7 -14  -1   78.59    5.50
   7  14  -1   79.29   14.50
   7  14  -1   64.19   15.50
  -7  14   1  101.29   15.40
  -6 -14   1   42.00    8.20
   6 -14  -1   25.70   13.00
   6 -14  -1   16.10    8.10
  -6  14   1   25.00   11.60
   6  14  -1   38.80   11.60
   6  14  -1   37.10   12.30
   5 -14  -1   34.50    9.20
   5 -14  -1   38.00    3.50
   5 -14  -1   47.30   14.30
   5  14  -1   49.60    9.70
  -5  14   1   61.19   13.00
   5  14  -1   22.90   14.10
   4 -14  -1    3.00    1.50
   4 -14  -1   -1.40   12.00
  -4 -14   1    2.60    7.40
   4 -14  -1   13.50    8.10
   4  14  -1   -7.40    7.00
   4  14  -1    2.10   10.50
  -4  14   1   -4.30   10.70
  -3 -14   1   17.20    7.10
   3 -14  -1   20.30    2.20
   3 -14  -1   20.50    8.60
  -3  14   1    0.00   11.10
   3  14  -1   35.30   14.10
  -2 -14   1   17.80   11.10
   2 -14  -1   10.50    1.70
  -2 -14   1    8.10    6.90
   2 -14  -1   -2.30   12.40
   2 -14  -1    9.80    9.40
  -2  14   1   -4.20   11.40
   2  14  -1  -15.70   51.19
   2  14  -1    6.70   10.30
   1 -14  -1   -0.30   10.80
  -1 -14   1   18.10    9.00
   1 -14  -1   10.50    1.80
   1 -14  -1    6.70    7.50
  -1 -14   1    1.20   12.20
   1  14  -1   56.69   51.09
  -1  14   1    0.70    9.40
   1  14  -1   -6.80    8.90
   0 -14   1   17.00   11.20
   0 -14  -1   12.30    9.20
   0 -14  -1   27.00   13.20
   0 -14   1   22.70    9.30
   0  14   1   37.30   11.60
   0  14  -1   25.50   12.10
   0  14  -1   49.20   57.09
   1 -14   1  158.98   15.80
  -1 -14  -1  150.88   18.70
   1 -14   1  141.39   20.90
  -1 -14  -1  118.09   13.70
   1  14   1  122.19   17.90
  -1  14  -1  121.39   16.40
  -2 -14  -1  136.99   20.30
   2 -14   1  128.29    7.40
   2 -14   1  116.39   13.70
  -2 -14  -1  120.79   14.70
  -2  14  -1  131.89   16.00
   2  14   1  102.59   16.40
   3 -14   1   38.80    3.20
   3 -14   1   53.09   17.20
  -3 -14  -1   21.30   13.20
   3 -14   1   36.30   10.80
  -3 -14  -1   33.50    9.40
   3  14   1   37.50   14.20
  -3  14  -1   30.30   11.90
   4 -14   1   17.00    9.80
   4 -14   1   11.90   10.30
   4 -14   1   14.80    2.00
  -4 -14  -1   26.90    8.40
   4  14   1   13.00   13.90
  -4  14  -1   25.20   10.20
   4  14   1    0.20    7.50
  -5 -14  -1   -3.40    6.60
   5 -14   1   -1.50    9.90
   5 -14   1    3.40    9.40
   5  14   1    1.50   11.30
   5  14   1   -0.10    7.30
  -5  14  -1   17.50   10.10
   6 -14   1   25.80   12.90
   6 -14   1   26.80   10.50
  -6 -14  -1   17.40    7.20
   6 -14   1   18.70    2.60
   6  14   1   41.70   15.00
   6  14   1   22.30   10.60
  -6  14  -1   19.90   10.10
  -7 -14  -1    3.90    6.80
   7 -14   1   -9.00   11.80
   7 -14   1   15.40   10.00
   7 -14   1    2.00    1.70
   7  14   1  -13.40   12.30
   7  14   1  -16.40    7.60
   8 -14   1  122.49   15.70
   8 -14   1  110.49   19.00
   8 -14   1  108.19    7.00
  -8  14  -1  126.79   23.00
   8  14   1   86.59   14.00
   9 -14   1   37.00   11.40
   9  14   1   70.39   17.10
  -9  14  -1   48.70   19.90
  10 -14   1   -9.40   11.10
  10 -14   1    7.00    7.80
  10 -14   1    7.80    2.40
  10  14   1   13.40   14.60
  10  14   1   16.30   31.20
  11  14   1   -3.90   13.40
  12  14   1   36.20   16.60
  13 -14   1    5.10    2.20
  13  14   1   -0.30   12.30
  13  14   1    1.50   13.10
  13  15  -1   -8.40   21.40
  12 -15  -1  213.78   12.20
  11 -15  -1  190.08   11.10
  11 -15  -1  196.58   17.40
  11 -15  -1  215.08   23.20
  11  15  -1  205.58   33.50
  10 -15  -1   27.60   10.90
  10  15  -1   12.90   12.80
  10  15  -1   11.90   23.50
  10  15  -1    3.40   15.20
   9 -15  -1  127.89    7.90
   9 -15  -1  128.19   15.20
   9 -15  -1  130.29   18.50
   9  15  -1  158.78   23.10
   9  15  -1  128.99   19.60
  -9  15   1  129.39   23.00
   9  15  -1  116.79   20.10
   8 -15  -1   32.40   10.40
   8 -15  -1   13.60   13.20
   8 -15  -1   34.80    3.50
   8  15  -1   37.20   16.80
   8  15  -1   32.00   13.00
   7 -15  -1   19.00    2.40
   7 -15  -1   10.30   10.50
   7 -15  -1    2.90   12.80
   7  15  -1    3.30    9.70
   7  15  -1    8.30   10.80
  -7  15   1   39.40   12.40
   6 -15  -1  136.79   16.90
   6 -15  -1  140.59   21.30
   6 -15  -1  127.39    7.90
  -6 -15   1  137.19   13.70
  -6  15   1  137.49   18.90
   6  15  -1  118.29   17.20
   6  15  -1  164.88   20.90
   5 -15  -1  165.28   17.10
  -5 -15   1  144.89   13.70
   5 -15  -1  118.79    7.70
   5 -15  -1  122.59   21.30
  -5  15   1  134.39   18.70
   5  15  -1  128.99   21.30
   4 -15  -1    4.20    8.00
  -4 -15   1   -6.30    7.60
   4 -15  -1    2.20    1.70
   4 -15  -1   -1.00   13.40
  -4  15   1   -8.80   10.00
   4  15  -1  -10.10    9.20
   3 -15  -1  245.08   24.30
   3 -15  -1  285.47   22.10
  -3  15   1  249.78   24.40
   3  15  -1  241.68   25.90
   2 -15  -1  230.38   19.90
   2 -15  -1  208.98   22.50
   2 -15  -1  196.78   11.50
  -2 -15   1  221.48   18.40
  -2  15   1  220.58   22.50
   2  15  -1  187.18   23.50
  -1 -15   1    4.00   13.90
  -1 -15   1   -1.70    6.70
   1 -15  -1    6.50    1.80
   1 -15  -1   37.30   12.60
   1 -15  -1   11.10    8.20
  -1  15   1   12.00   12.30
   1  15  -1   -5.10   10.30
   0 -15   1   33.20   15.30
   0 -15  -1   24.30    8.70
   0 -15  -1   48.40   14.90
   0 -15   1   23.70    8.20
   0  15   1   29.00   11.60
   0  15  -1   34.50   13.40
  -1 -15  -1  145.29   14.10
   1 -15   1  145.19   19.90
  -1 -15  -1  114.99   21.00
   1 -15   1  122.59   14.60
   1  15   1  111.79   17.90
  -1  15  -1  142.59   19.80
   2 -15   1   31.40    9.40
  -2 -15  -1    7.50   13.20
   2 -15   1   46.30   13.20
   2 -15   1   17.40    2.20
  -2 -15  -1   30.60    9.30
  -2  15  -1   -1.90   10.40
   2  15   1   31.90   12.10
  -3 -15  -1   13.00    8.20
   3 -15   1    3.80    9.70
   3 -15   1   17.10   13.00
   3 -15   1    3.80    2.10
  -3  15  -1   11.30    9.40
   3  15   1    2.90   11.30
   4 -15   1   27.30   12.30
  -4 -15  -1   40.60    9.60
   4 -15   1   33.50    3.60
   4 -15   1   45.00   10.10
  -4  15  -1   29.20   11.50
   4  15   1   36.50   16.00
   5 -15   1   31.40   12.00
   5 -15   1   41.00    3.50
   5 -15   1   44.20   11.30
  -5 -15  -1   44.40    9.70
   5  15   1   15.80   14.60
  -5  15  -1   49.70   12.00
   6 -15   1   11.40    2.30
  -6 -15  -1   -0.50    7.20
   6 -15   1   10.60   10.10
   6 -15   1   22.30   13.50
   6  15   1    4.20    9.20
   7 -15   1   -9.30   12.20
   7 -15   1   20.00    8.90
   7 -15   1    8.80    2.00
   7  15   1   -1.20    9.60
   7  15   1   35.30   14.80
   8 -15   1   12.40    2.50
   8 -15   1   17.10   13.90
   8  15   1   27.30   14.70
   8  15   1  -10.40    9.10
   8  15   1   49.00   18.80
  -8  15  -1    0.80   15.60
   9 -15   1   18.80    2.60
   9 -15   1   25.40    9.70
   9 -15   1   57.49   15.30
   9  15   1   23.90   12.50
   9  15   1   49.90   20.60
   9  15   1   11.70   11.40
  10 -15   1    0.20    2.30
  10 -15   1    2.30    9.60
  10  15   1   10.30   12.20
  10  15   1    3.80   12.30
  11 -15   1    6.30    2.10
  11  15   1   13.30   12.40
  12 -15   1  117.39    7.00
  12  15   1   72.99   16.40
  12  16  -1   35.20   18.30
  12  16  -1   28.10   20.30
  11 -16  -1   11.50    9.60
  11 -16  -1   12.20    2.40
  11  16  -1   11.60   15.20
  10 -16  -1   11.80    2.00
  10 -16  -1   29.10   14.00
  10 -16  -1   19.20   11.10
  10  16  -1   -3.50   12.00
   9 -16  -1  111.89    7.20
   9 -16  -1  105.89   17.40
   9 -16  -1  136.49   17.20
   9  16  -1  134.99   20.20
   8 -16  -1   12.10    2.30
   8 -16  -1   -8.70   13.40
   8 -16  -1   20.70   10.90
   8  16  -1   30.60   14.40
   8  16  -1   32.90   13.40
   8  16  -1   26.80   15.30
   7 -16  -1  -13.40    7.40
   7 -16  -1    3.10    2.00
   7 -16  -1    1.20   14.20
   7  16  -1   -5.30   16.50
   7  16  -1    1.40   11.80
   6 -16  -1  191.58   21.60
  -6 -16   1  186.98   16.90
   6 -16  -1  176.78   10.30
   6  16  -1  134.79   21.30
   6  16  -1  227.58   26.00
   5 -16  -1  122.99   22.20
   5 -16  -1   94.69    5.90
   4 -16  -1  103.39    6.60
   4 -16  -1  135.09   22.00
   4 -16  -1  146.69   17.20
  -4 -16   1  109.69   13.90
  -4  16   1   82.19   15.90
   3 -16  -1   68.19   12.50
  -3 -16   1   37.80    8.90
   3 -16  -1   43.90   13.80
   3 -16  -1   43.50    3.50
  -3  16   1   72.99   14.80
   3  16  -1   45.40   14.80
   2 -16  -1   17.50    2.20
  -2 -16   1   29.70   10.00
   2 -16  -1   30.40   11.00
   2 -16  -1   15.20   12.20
   2  16  -1   39.40   14.60
  -2  16   1   -5.70    9.60
   1 -16  -1    4.80    8.20
   1 -16  -1   45.30   13.20
   1 -16  -1   13.30    2.00
  -1 -16   1   10.50    7.80
   1  16  -1   11.50   12.00
  -1  16   1   29.20   12.00
   0 -16  -1   42.20   13.60
   0 -16   1   31.00    3.30
   0 -16  -1   26.10    3.10
   0 -16  -1   29.80    9.10
   0 -16   1   22.40    8.60
   0  16  -1   22.40   13.50
   0  16   1   28.20   11.60
   1 -16   1   25.50   12.60
   1 -16   1    1.10    7.90
  -1 -16  -1   29.90   14.70
  -1 -16  -1   -3.40    9.00
  -1  16  -1   -9.50   12.00
   1  16   1   -0.20   10.80
  -2 -16  -1   52.59    9.90
   2 -16   1   49.30   12.00
   2 -16   1   41.40    3.90
   2 -16   1   53.89   14.80
   2  16   1   63.19   16.00
  -2  16  -1   33.10   11.60
   3 -16   1  204.68   11.70
  -3 -16  -1  204.88   18.50
   3 -16   1  210.68   20.30
  -3  16  -1  207.28   23.20
   4 -16   1   91.19   15.60
   4 -16   1   62.59    4.50
  -4 -16  -1   77.39   12.90
   4 -16   1   55.69   14.50
   4  16   1   46.40   13.00
  -4  16  -1   62.29   14.20
   5 -16   1    6.60   11.10
   5 -16   1   21.90    9.00
   5 -16   1    8.50    2.30
  -5 -16  -1   11.80    8.60
   5  16   1    3.30   11.60
  -5  16  -1   15.00   14.30
   6 -16   1  150.98   22.50
   6 -16   1  139.19    8.30
  -6 -16  -1  139.19   14.50
   6  16   1  134.79   23.20
   7 -16   1  156.58    9.20
   7 -16   1  152.78   16.80
   7 -16   1  169.68   23.40
   7  16   1  169.68   27.70
  -7  16  -1  161.98   25.40
   7  16   1  140.69   23.90
   8 -16   1   62.39    6.30
   8 -16   1   73.09   22.50
   8 -16   1   93.49   16.40
   8  16   1   74.89   26.80
  -8  16  -1  103.99   21.50
   8  16   1   58.69   15.50
   8  16   1   84.79   18.60
   9 -16   1    2.70    1.90
   9 -16   1  -10.60    7.70
   9  16   1   -6.80   26.10
   9  16   1   14.80   14.20
  10 -16   1   51.89    4.50
  10  16   1   50.39   16.50
  10  16   1   68.89   14.10
  11 -16   1    4.30    2.00
  11  16   1    8.50   12.70
  10 -17  -1   17.40    2.40
  10  17  -1    4.00   11.90
   9 -17  -1   38.90   10.50
   9 -17  -1   76.39   17.60
   9 -17  -1   57.19    4.30
   9  17  -1   41.50   14.10
   9  17  -1   60.49   29.30
   8 -17  -1   12.50   12.50
   8 -17  -1   12.10    9.20
   8 -17  -1    3.60    1.90
   8  17  -1   27.40   13.20
  -8  17   1    9.10   17.20
   8  17  -1    1.90   19.00
   7 -17  -1    8.80   12.40
   7 -17  -1    6.70    9.20
   7 -17  -1    6.20    1.70
   7  17  -1    5.20   11.70
   6 -17  -1   50.69   11.20
   6 -17  -1   29.00    3.70
   6  17  -1   49.50   16.70
   6  17  -1   76.69   20.00
   5 -17  -1   17.80    9.20
   5 -17  -1    5.40    1.90
   5 -17  -1    4.50   12.60
   5  17  -1  -11.70   10.00
  -5  17   1    7.20   13.80
   5  17  -1   10.80   17.70
   4 -17  -1   -1.10    1.30
   4 -17  -1   -2.30   10.60
   4 -17  -1    0.30   11.50
  -4  17   1    4.80   13.40
   4  17  -1   -3.00   11.60
   3 -17  -1   92.99    5.90
  -3  17   1  118.99   17.90
   3  17  -1   80.49   15.90
   2 -17  -1   88.99    5.70
   2 -17  -1   59.59   15.20
  -2 -17   1   85.09   14.40
  -2  17   1  117.59   20.20
   2  17  -1  126.69   20.80
   1 -17  -1   18.80   15.00
   1 -17  -1   22.50   12.50
   1 -17  -1   17.50    2.20
  -1 -17   1   12.80    2.10
  -1 -17   1   13.90    8.50
   1  17  -1   20.70   11.90
  -1  17   1   36.30   14.50
   0 -17   1    6.00    2.10
   0 -17  -1    6.60    1.80
   0 -17  -1    1.00   12.00
   0 -17   1   12.90    8.70
   0 -17  -1   23.70   10.80
   0  17  -1   15.00   11.80
   0  17   1  -11.60   12.60
  -1 -17  -1    2.80    1.80
   1 -17   1    5.30    9.20
   1 -17   1    9.80    2.20
  -1 -17  -1   18.30   10.60
   1  17   1   10.70   11.50
  -1  17  -1   25.60   10.90
  -2 -17  -1    1.80    1.80
   2 -17   1    2.30    1.70
   2  17   1    8.20   11.30
  -2  17  -1    8.80   12.70
   3 -17   1   -2.30    8.50
   3 -17   1   -1.60    1.50
   3  17   1    1.00   13.60
  -3  17  -1   23.70   13.50
   4 -17   1   -4.40    8.40
   4 -17   1   -2.20    2.00
   4 -17   1    3.80   13.20
  -4 -17  -1   -7.00    9.10
  -4  17  -1   21.50   13.70
   4  17   1    7.90   11.90
   5 -17   1    3.80   11.00
   5 -17   1    7.50    2.10
  -5 -17  -1   -3.00    8.30
  -5  17  -1   -7.20   17.80
   5  17   1    2.10   11.70
   6 -17   1   13.60   11.50
   6  17   1   21.80   17.80
  -6  17  -1   26.30   19.70
   6  17   1   58.49   15.10
   7 -17   1   13.20   10.90
  -7  17  -1    6.60   22.40
   8 -17   1   11.50    9.10
   8  17   1   17.20   13.20
   8  17   1   25.10   19.30
   9 -17   1   20.80   11.30
   9 -17   1   34.10    3.20
   9  17   1   20.70   12.90
  10 -17   1    9.00    2.50
  10  17   1   18.00   19.90
   8 -18  -1   -3.20    8.80
   8  18  -1   31.20   44.90
   8  18  -1  -13.80   11.60
   7 -18  -1   17.60    2.50
   7 -18  -1   42.20   10.70
  -7  18   1    9.10   20.40
   7  18  -1   24.80   16.70
   7  18  -1   20.20   15.20
   6 -18  -1  108.49   17.90
   6 -18  -1   77.39    5.40
   6 -18  -1  114.39   14.40
  -6  18   1   81.49   23.30
   6  18  -1  115.99   23.10
   6  18  -1   58.19   14.30
   5 -18  -1   33.70    3.20
   5 -18  -1   34.80   10.20
   5 -18  -1   53.29   18.10
   5  18  -1   30.50   16.60
   4 -18  -1  109.79   20.60
   4 -18  -1  117.39    7.10
   4 -18  -1  133.29   15.50
   3 -18  -1   88.59    5.80
   3 -18  -1  108.19   15.00
   3  18  -1  136.89   23.00
   3  18  -1   61.79   15.00
  -3  18   1  142.29   22.60
   2 -18  -1  109.59   14.30
  -2 -18   1   93.69   13.80
   2  18  -1   72.19   18.60
   2  18  -1   71.39   18.70
  -2  18   1  132.99   22.70
  -1 -18   1   69.29   12.90
   1 -18  -1   52.39   11.40
   1  18  -1   84.79   16.80
  -1  18   1   61.69   16.00
   0 -18   1  205.38   18.70
   0 -18  -1  201.98   18.60
   0  18   1  199.88   23.00
   0  18  -1  198.98   25.20
  -1 -18  -1  138.99   17.50
   1 -18   1  137.89   16.30
   1  18   1  153.08   23.30
  -1  18  -1  169.28   20.60
   2 -18   1   -0.40   10.40
  -2  18  -1   -7.20   15.30
   2  18   1    6.20   11.20
  -3 -18  -1  346.37   19.50
   3 -18   1  373.76   26.50
   3 -18   1  359.36   19.50
  -3  18  -1  376.36   36.60
   4 -18   1  105.99   14.70
   4 -18   1   91.59    5.60
   4  18   1   52.59   17.00
   5 -18   1   13.30   11.60
   5 -18   1   10.10    2.00
   5  18   1   14.10   15.50
  -5  18  -1   -1.70   19.50
   5  18   1   33.40   12.90
   6 -18   1  106.09   14.70
   6 -18   1  104.19    6.70
   6  18   1  137.49   24.00
   6  18   1  100.59   19.50
   7 -18   1   81.69    5.10
   7 -18   1   61.29   11.30
   7  18   1   48.00   13.80
   7  18   1   35.40   25.50
   8 -18   1    6.60   11.70
   8 -18   1    8.00    1.90
   8  18   1   13.60   24.30
   8  18   1    8.60   21.90
   6  19  -1    7.90   20.60
  -6  19   1   28.70   22.70
   5  19  -1   39.90   30.80
  -4 -19   1   -0.60    1.90
   4  19  -1  -13.20   18.00
   4  19  -1   33.70   12.70
  -4  19   1    8.70   19.80
   3  19  -1   24.00   15.40
   3  19  -1   16.40   12.50
  -2 -19   1    1.50    1.60
   2  19  -1  -11.30   14.90
   2  19  -1   -2.30   11.70
  -2  19   1   -3.10   13.20
  -1 -19   1   55.39    4.20
   1  19  -1   73.19   14.80
   1  19  -1   50.59   19.90
  -1  19   1   49.30   17.40
   0 -19   1   13.40    2.20
   0  19   1   35.90   14.20
   0  19  -1   15.30   18.00
   0  19  -1   22.80   13.30
   1 -19   1   49.70   12.30
   1 -19   1   21.20    2.30
   1  19   1   34.90   13.60
  -1  19  -1    5.00   13.50
  -1  19  -1   22.90   18.10
   2 -19   1   16.10    2.40
   2 -19   1    9.40   11.80
  -2  19  -1   36.90   15.60
   2  19   1   31.80   15.70
   3 -19   1   -5.20    9.30
   3 -19   1    3.60    2.00
  -3  19  -1   -3.00   13.90
   3  19   1   -8.30   13.90
   3  19   1   -4.40   11.90
   4 -19   1   42.90    3.60
   4 -19   1   51.99   11.00
   4  19   1   10.70   12.80
   4  19   1   31.70   18.90
  -4  19  -1   50.39   17.70
   5 -19   1    2.10   10.80
   5 -19   1   13.30    2.50
   5  19   1   29.10   12.20
   5  19   1   24.30   33.70
   6 -19   1   28.20   12.80
   6 -19   1   38.50    4.10
   6  19   1   28.30   19.90
   6  19   1   47.10   19.30
  -6  19  -1   -1.60   22.50
   1  20  -1   -8.60   15.30
  -1  20   1   13.50   16.00
  -1  20   1   49.00   17.10
   1  20  -1   19.10   14.40
   0  20   1  102.59   25.10
   0  20  -1  167.68   31.70
   0  20  -1  100.69   29.40
   0  20   1  110.49   19.20
  -1  20  -1   30.40   16.70
   1  20   1   47.80   25.30
  20   0  -2   45.10   13.30
  19   0  -2   -4.80   10.40
 -19   0   2   11.00    6.40
  18   0  -2  249.48   21.40
 -18   0   2  267.07   20.40
 -18   0   2  226.28   26.20
 -17   0   2  370.26   26.80
  17   0  -2  425.06   28.30
 -16   0   2    3.10    6.40
 -16   0   2   -5.70   10.80
 -15   0   2  307.77   25.40
 -15   0   2  265.57   20.20
  14   0  -2  -19.20   23.40
 -13   0   2  418.06   30.00
  13   0  -2  409.56   23.20
  13   0  -2  394.16   38.80
  12   0  -2   13.70    5.20
 -12   0   2   16.10    9.00
  12   0  -2   18.20    4.30
  12   0  -2   11.30   18.10
 -11   0   2    7.90    8.10
  11   0  -2    7.70   10.10
  11   0  -2    7.60    3.70
  11   0  -2    9.20   13.00
  11   0  -2   15.10    5.30
  10   0  -2   71.99    4.00
 -10   0   2   57.29    9.50
  10   0  -2   44.70   14.50
  10   0  -2   54.09    8.10
  10   0  -2   67.79    6.40
  -9   0   2  555.04   31.40
   9   0  -2  462.45   33.50
   9   0  -2  525.45   26.90
   9   0  -2  432.46   37.60
   8   0  -2  166.58   15.30
   8   0  -2  152.68    8.70
   8   0  -2  162.88   10.50
  -8   0   2  159.48   10.00
   7   0  -2   51.59   12.60
   7   0  -2   77.89    6.40
   7   0  -2   81.39   10.30
   7   0  -2   70.09    4.20
  -7   0   2   71.59    5.70
  -7   0   2   79.59    8.90
  -7   0   2   83.39    9.90
  -6   0   2  423.76   23.20
   6   0  -2  403.56   23.50
   6   0  -2  409.86   22.40
  -6   0   2  447.56   25.70
  -6   0   2  423.96   25.00
   6   0  -2  406.36   27.00
   6   0  -2  442.16   24.60
   5   0  -2 1561.84   82.29
   5   0  -2 1564.64   82.19
  -5   0   2 1570.44   83.19
   5   0  -2 1489.35   81.39
   5   0  -2 1586.04   85.49
  -5   0   2 1424.76   82.29
  -5   0   2 1512.45   81.89
   5   0  -2 1615.94   83.19
   4   0  -2    9.60    3.40
   4   0  -2    7.20    0.80
  -4   0   2    7.50    3.50
  -4   0   2    6.10    2.90
   4   0  -2    8.70    2.90
  -4   0   2    7.70    2.40
   4   0  -2    8.60    2.40
   4   0  -2    3.80    7.90
   4   0  -2    2.60    3.30
  -4   0   2    9.80    1.70
   4   0  -2    5.60    4.00
  -4   0   2    9.60    4.20
   3   0  -2   57.99    5.40
  -3   0   2   43.80    3.90
   3   0  -2   49.00    6.20
  -3   0   2   52.09    4.40
   3   0  -2   59.59    4.70
  -3   0   2   44.90    4.50
   3   0  -2   56.69    4.80
   3   0  -2   49.00    2.80
   3   0  -2   52.39    3.80
   2   0  -2 2473.05  136.39
  -2   0   2 2483.35  136.79
   2   0  -2 2659.83  138.09
  -2   0   2 2769.72  138.19
  -2   0   2 2486.85  136.49
   1   0  -2 1582.94   82.89
  -1   0   2 1611.74   83.49
   1   0  -2 1451.55   82.59
  -1   0   2 1476.65   84.29
   1   0  -2 1667.53   83.19
   1   0  -2 1572.44   84.39
   0   0  -2 3249.77  175.68
   0   0   2 3250.87  173.78
   0   0   2 3328.47  173.78
  -1   0  -2 5476.75  301.87
  -1   0  -2 5941.11  305.37
   2   0   2   37.90    4.20
  -2   0  -2   28.90    4.80
   2   0   2   31.00    2.70
  -2   0  -2   15.70    7.20
  -2   0  -2   26.60    3.70
   2   0   2   34.50    3.30
  -2   0  -2   36.20    4.50
   2   0   2   29.00    4.80
  -2   0  -2   29.60    3.40
  -3   0  -2  329.17   19.80
   3   0   2  335.37   20.70
  -3   0  -2  357.86   21.50
   3   0   2  353.46   19.40
  -3   0  -2  379.96   20.80
  -3   0  -2  361.56   27.40
   3   0   2  370.16   19.70
   3   0   2  369.86   19.00
  -4   0  -2 1465.25   84.09
   4   0   2 1481.85   84.99
   4   0   2 1676.83   84.09
  -4   0  -2 1584.84   85.69
   4   0   2 1653.13   83.29
   5   0   2   42.80    6.80
   5   0   2   58.99    3.20
   5   0   2   59.19    5.00
  -5   0  -2   50.49    8.90
  -5   0  -2   45.00   12.90
   5   0   2   53.99   12.50
   5   0   2   58.59    5.30
  -6   0  -2  850.11   61.49
   6   0   2  883.81   49.10
   6   0   2  915.71   48.10
   6   0   2  930.11   49.50
  -6   0  -2  892.61   51.49
  -6   0  -2  934.21   50.69
  -6   0  -2  909.61   51.39
  -7   0  -2  744.63   41.40
   7   0   2  729.43   37.20
  -7   0  -2  642.74   41.00
  -7   0  -2  668.93   53.59
   7   0   2  693.93   43.00
   7   0   2  625.44   39.70
   7   0   2  728.93   38.90
  -7   0  -2  727.53   40.20
   8   0   2   -2.50    3.70
   8   0   2    6.60    1.00
  -8   0  -2    1.40    6.50
   8   0   2    6.30    5.30
  -8   0  -2    3.20   12.80
  -8   0  -2   12.20    5.00
   9   0   2 1038.10   55.09
  -9   0  -2 1001.30   58.39
  -9   0  -2 1007.40   60.89
   9   0   2 1056.19   56.69
   9   0   2 1022.00   62.79
  -9   0  -2 1085.49   60.19
  10   0   2  793.42   45.50
 -10   0  -2  926.41   52.79
  10   0   2  908.91   54.59
  10   0   2  794.82   48.60
 -10   0  -2  906.81   51.49
 -11   0  -2   14.50    6.30
  11   0   2    6.10    4.20
  11   0   2    7.80   16.60
 -11   0  -2   36.10    9.40
  11   0   2   14.60    1.70
 -11   0  -2   12.70    8.20
  12   0   2  319.57   34.00
 -12   0  -2  310.67   22.50
  12   0   2  304.47   48.10
  12   0   2  323.17   17.70
  12   0   2  324.47   19.60
 -12   0  -2  353.26   26.30
 -13   0  -2  443.76   31.40
  13   0   2  394.56   23.50
 -14   0  -2  128.99   20.10
 -15   0  -2  103.79   18.10
 -17   0  -2  371.96   27.80
 -17   0  -2  438.56   34.30
  17   0   2  432.06   28.50
 -18   0  -2  166.18   23.10
  18   0   2  199.18   18.10
  19   0   2  223.78   20.10
 -19   0  -2  237.08   20.30
 -19   0  -2  267.27   35.70
  20  -1  -2   19.00   11.70
  20   1  -2   -6.00   10.90
 -19  -1   2   -6.90   14.90
  19  -1  -2   -1.00    9.30
 -19  -1   2   -4.00    6.50
  19   1  -2   16.00   11.10
 -19   1   2   -0.70    7.30
  18  -1  -2   20.50   11.10
 -18  -1   2   24.40    9.30
 -18  -1   2   18.30   14.80
 -18   1   2   -7.10   15.00
 -18   1   2   21.70    7.10
  18   1  -2   17.40    9.20
  17  -1  -2    9.20   10.50
 -17  -1   2    7.40   11.90
 -17  -1   2   10.70    6.70
 -17   1   2   25.00    7.70
 -16  -1   2   20.50    7.60
 -16  -1   2   38.80   13.80
  16  -1  -2    5.70    9.00
 -16   1   2   10.60    6.80
 -16   1   2    7.70   12.10
 -15  -1   2   36.90    8.40
 -15  -1   2   42.40   12.90
 -15   1   2   41.90   13.00
 -14  -1   2   62.79   10.40
 -14  -1   2   40.90   11.60
 -13  -1   2   24.70   11.00
  13   1  -2    8.30    5.10
 -13   1   2    3.50    8.10
  12  -1  -2  120.89   18.10
  12  -1  -2  118.79    6.60
 -12  -1   2  114.29   13.40
  12   1  -2   92.69   10.00
 -12   1   2  103.59   14.10
  12   1  -2   77.29   27.60
  12   1  -2  146.89   25.70
 -11  -1   2   53.89    9.70
  11  -1  -2   35.90   10.70
  11  -1  -2   48.40    3.40
  11  -1  -2   43.40   12.60
  11   1  -2   57.79    7.70
  11   1  -2   22.90   18.40
 -11   1   2   69.39   11.50
  10  -1  -2    7.40    1.30
  10  -1  -2   -5.50    6.70
  10  -1  -2    2.80    2.90
 -10  -1   2   -0.20    5.10
  10  -1  -2   10.40    9.60
  10   1  -2   -2.80    3.40
 -10   1   2   -2.30    2.50
 -10   1   2    4.70    7.00
  10   1  -2   -2.10    6.70
  10   1  -2   -2.70   12.20
   9  -1  -2   35.40    6.70
   9  -1  -2   36.20   10.10
   9  -1  -2   24.30    4.70
   9  -1  -2   30.30    2.20
   9  -1  -2   30.40    4.20
  -9  -1   2   26.50    7.30
   9  -1  -2   25.80    7.30
   9   1  -2   32.80    5.70
   9   1  -2   41.80    9.80
   9   1  -2   24.00    7.20
   9   1  -2   28.30    6.80
  -9   1   2   38.00    7.70
   9   1  -2   47.80   13.20
  -9   1   2   26.20    4.00
   8  -1  -2   67.09    3.80
   8  -1  -2   58.79    9.20
   8  -1  -2   71.29   13.00
   8  -1  -2   58.49    5.90
   8  -1  -2   66.89    7.80
   8  -1  -2   65.59    5.40
  -8  -1   2   66.79    8.20
   8   1  -2   66.49    6.10
  -8   1   2   72.39    9.10
   8   1  -2   47.40   13.60
  -8   1   2   61.19    5.30
   8   1  -2   59.99    9.70
   8   1  -2   62.29    7.40
   8   1  -2   74.29   11.20
   7  -1  -2    5.30    0.80
   7  -1  -2   -2.90    6.00
   7  -1  -2    8.50    4.50
   7  -1  -2    2.80    2.80
  -7  -1   2    0.70    5.00
   7  -1  -2    5.90    2.50
   7   1  -2    8.80    3.20
   7   1  -2    6.00    5.10
  -7   1   2   10.90    2.70
   7   1  -2   17.40    8.40
   7   1  -2    3.60    2.20
   7   1  -2   16.00    5.20
  -7   1   2    9.80    5.00
  -7   1   2    3.60    4.80
  -6  -1   2   50.59    7.50
   6  -1  -2   28.40    7.80
   6  -1  -2   36.00    3.80
   6  -1  -2   48.10    4.10
   6  -1  -2   46.00    2.60
   6  -1  -2   40.60    7.10
   6  -1  -2   39.60    4.90
  -6   1   2   36.10    4.30
   6   1  -2   45.30   11.40
   6   1  -2   39.90    5.80
   6   1  -2   54.49    5.50
  -6   1   2   38.70    6.80
  -6   1   2   47.20    6.00
  -6   1   2   46.10    4.20
   6   1  -2   47.30    4.80
   6   1  -2   37.80    4.40
   6   1  -2   52.89    9.30
   5  -1  -2  173.08   16.60
  -5  -1   2  222.78   16.10
   5  -1  -2  183.78   10.80
  -5  -1   2  205.68   13.70
   5  -1  -2  187.68   14.20
   5  -1  -2  194.58   12.20
   5  -1  -2  215.38   11.70
   5   1  -2  215.78   13.50
  -5   1   2  195.48   11.60
  -5   1   2  194.48   11.90
   5   1  -2  211.98   12.30
   5   1  -2  214.08   12.20
   5   1  -2  195.68   16.20
  -5   1   2  209.38   13.20
   5   1  -2  187.48   11.90
  -5   1   2  206.38   13.20
  -5   1   2  224.58   15.30
   5   1  -2  193.18   15.10
   4  -1  -2    0.70    2.30
   4  -1  -2    1.90    0.50
   4  -1  -2    2.70    3.60
  -4  -1   2    0.50    2.30
   4  -1  -2    2.20    1.70
  -4  -1   2    2.60    3.70
   4  -1  -2   -7.40    5.30
  -4  -1   2   -2.40    3.20
   4  -1  -2   -2.00    2.10
  -4  -1   2    1.90    4.40
   4   1  -2   -2.30    3.10
   4   1  -2    1.70    2.40
   4   1  -2    7.50    5.20
   4   1  -2    0.40    2.90
  -4   1   2    2.50    4.50
  -4   1   2    5.30    3.30
   4   1  -2    2.00    3.90
   4   1  -2   -1.90    2.80
  -4   1   2    1.20    2.20
  -4   1   2    2.50    2.60
  -3  -1   2  169.68   11.50
  -3  -1   2  203.78   13.50
   3  -1  -2  186.98   12.20
   3  -1  -2  183.88   10.00
   3  -1  -2  190.58   10.50
  -3  -1   2  185.48   11.40
  -3   1   2  193.08   12.30
   3   1  -2  168.38   11.40
   3   1  -2  194.78   11.40
  -3   1   2  181.88   11.60
   3   1  -2  200.68   11.10
  -3   1   2  180.78   11.20
   3   1  -2  190.38   11.50
  -2  -1   2  215.98   13.60
  -2  -1   2  211.18   11.70
  -2  -1   2  184.48   11.70
   2  -1  -2  210.98   13.00
  -2  -1   2  184.78   11.40
   2  -1  -2  211.78   11.10
  -2  -1   2  190.98   11.10
   2   1  -2  204.08   11.80
  -2   1   2  190.28   11.90
   2   1  -2  217.58   11.80
  -2   1   2  191.28   11.10
  -2   1   2  182.28   11.20
   2   1  -2  188.88   11.70
   2   1  -2  213.98   13.80
   2   1  -2  198.98   11.40
  -1  -1   2   45.40    3.10
   1  -1  -2   46.20    3.50
  -1  -1   2   46.70    3.70
  -1  -1   2   42.30    3.30
  -1  -1   2   46.30    4.00
   1  -1  -2   46.80    5.60
  -1  -1   2   51.39    4.90
  -1  -1   2   46.90    3.00
   1  -1  -2   38.80    3.30
   1   1  -2   48.90    3.30
  -1   1   2   46.80    3.50
  -1   1   2   46.20    3.50
   1   1  -2   44.30    5.10
   1   1  -2   46.50    2.90
   1   1  -2   50.19    4.10
   1   1  -2   42.70    3.10
   1   1  -2   48.60    3.50
  -1   1   2   45.40    2.60
  -1   1   2   47.90    5.60
  -1   1   2   42.00    2.60
   0  -1  -2   73.29    4.50
   0  -1  -2   63.69    7.50
   0  -1   2   77.29    4.50
   0  -1  -2   72.49    5.20
   0  -1   2   73.19    4.20
   0  -1  -2   76.29    5.30
   0  -1   2   78.19    4.50
   0  -1   2   73.79    4.40
   0  -1  -2   65.19    4.30
   0  -1  -2   64.89    4.30
   0   1   2   76.59    5.10
   0   1   2   67.89    4.50
   0   1   2   74.49    4.50
   0   1  -2   64.49    4.20
   0   1   2   74.99    5.30
   0   1  -2   78.69    5.20
   0   1   2   70.09    4.20
   0   1  -2   74.59    4.30
   0   1   2   70.79    7.60
   0   1  -2   78.79    4.50
   1  -1   2   13.20    2.00
  -1  -1  -2   21.40    6.30
  -1  -1  -2   22.80    3.20
  -1  -1  -2   16.50    3.40
  -1  -1  -2   15.90    1.70
  -1  -1  -2   18.00    2.70
   1  -1   2   21.20    4.80
  -1  -1  -2   21.80    3.70
   1  -1   2   19.20    2.50
   1  -1   2   18.40    2.00
   1   1   2   23.70    3.90
  -1   1  -2   24.00    5.50
   1   1   2   16.50    3.00
  -1   1  -2   20.40    2.80
  -1   1  -2   16.70    1.90
  -1   1  -2   16.00    2.20
   1   1   2   14.90    5.50
   1   1   2   19.80    1.80
  -1   1  -2   19.30    1.30
  -1   1  -2   16.80    3.00
   1   1   2   14.70    2.90
  -2  -1  -2   14.60    7.30
  -2  -1  -2   24.20    2.40
  -2  -1  -2   35.40    4.60
  -2  -1  -2   28.20    5.10
   2  -1   2   30.20    3.00
  -2  -1  -2   32.80    4.70
   2  -1   2   20.90    5.40
  -2  -1  -2   34.10    3.80
   2   1   2   36.00    3.80
  -2   1  -2   24.50    2.40
  -2   1  -2   30.00    3.60
  -2   1  -2   31.70    3.30
   2   1   2   23.20    7.20
   2   1   2   31.80    4.90
   2   1   2   29.00    4.00
   2   1   2   25.70    4.20
  -2   1  -2   41.70    7.90
  -3  -1  -2   11.00    8.20
   3  -1   2   25.30    6.80
  -3  -1  -2   22.10    3.70
  -3  -1  -2   15.80    2.50
  -3  -1  -2   24.50    4.30
   3  -1   2   21.50    1.40
  -3  -1  -2   18.60    4.30
  -3  -1  -2   26.40    4.90
   3   1   2   26.20    4.10
  -3   1  -2   18.30    2.20
   3   1   2   23.20    5.30
  -3   1  -2   23.60    4.10
  -3   1  -2   21.80    4.20
  -3   1  -2   22.30    3.30
   3   1   2   22.90    1.40
   3   1   2    8.30    7.50
  -3   1  -2   25.60    7.80
   3   1   2   23.30    4.10
  -4  -1  -2  122.79   10.20
   4  -1   2  126.89    7.50
  -4  -1  -2  131.59    9.60
  -4  -1  -2  122.89   10.80
   4  -1   2  114.79   13.50
   4  -1   2  116.49    6.70
   4   1   2  105.09   17.10
  -4   1  -2  120.19    7.50
   4   1   2  118.69    9.60
  -4   1  -2  138.49   10.30
   4   1   2  132.29    6.70
   4   1   2  124.09    8.60
  -4   1  -2  114.49   17.20
   4   1   2  125.79    7.80
  -4   1  -2  117.19    9.80
   4   1   2  128.99    8.10
   5  -1   2   52.09   11.10
  -5  -1  -2   56.89   15.00
   5  -1   2   54.69    3.20
  -5  -1  -2   49.70    8.80
   5  -1   2   54.99    4.40
  -5  -1  -2   55.29    6.80
  -5  -1  -2   60.89    8.80
   5   1   2   41.50    7.40
   5   1   2   64.09    6.00
   5   1   2   55.39    3.30
  -5   1  -2   54.19   13.10
   5   1   2   58.59    3.90
  -5   1  -2   67.09    7.20
   5   1   2   63.09    8.40
   5   1   2   56.29    5.60
  -6  -1  -2   44.30    7.60
   6  -1   2   40.70    2.60
   6  -1   2   39.50    4.30
  -6  -1  -2   33.40    7.10
  -6  -1  -2   33.60    6.40
  -6  -1  -2   51.09   15.50
   6  -1   2   53.09    7.70
  -6  -1  -2   48.60    8.90
  -6  -1  -2   43.80    6.90
   6   1   2   63.89   10.00
  -6   1  -2   38.80   12.50
   6   1   2   49.00    6.00
  -6   1  -2   48.40    6.90
   6   1   2   57.59    7.70
   6   1   2   44.20    2.70
  -6   1  -2   40.40    7.20
  -7  -1  -2  232.58   30.70
   7  -1   2  240.48   12.80
  -7  -1  -2  251.47   18.20
   7  -1   2  263.57   18.20
  -7  -1  -2  220.48   16.00
   7  -1   2  214.48   21.50
   7  -1   2  220.88   14.90
  -7  -1  -2  246.98   17.90
   7  -1   2  243.98   14.00
   7   1   2  235.48   14.70
   7   1   2  224.08   24.50
   7   1   2  225.88   17.50
   7   1   2  241.78   15.30
  -7   1  -2  222.78   17.30
  -7   1  -2  209.38   27.30
  -7   1  -2  258.27   16.40
   8  -1   2   30.30    2.10
   8  -1   2   27.20    3.80
  -8  -1  -2   27.90    7.00
   8  -1   2   26.70    9.70
  -8  -1  -2   33.10    6.20
   8  -1   2   35.50    5.80
   8   1   2   13.80   10.90
  -8   1  -2   35.80    7.00
  -8   1  -2   28.60   15.30
   8   1   2   25.20    2.10
  -8   1  -2   40.80    7.90
   8   1   2   34.80    5.70
   8   1   2   31.70    4.90
   8   1   2   31.50    8.60
   9  -1   2   43.90    6.00
   9  -1   2   29.40    4.90
  -9  -1  -2   43.70    8.30
   9  -1   2   40.60   11.10
   9  -1   2   26.20    7.60
  -9  -1  -2   45.60    8.00
   9  -1   2   44.40    2.80
  -9  -1  -2   62.39   11.20
   9   1   2   49.00    6.40
   9   1   2   27.90   12.90
  -9   1  -2   45.80    8.00
  -9   1  -2   45.60    8.90
   9   1   2   34.10    5.40
  -9   1  -2   57.39    9.90
   9   1   2   52.89   11.40
   9   1   2   37.60    2.70
  10  -1   2   29.00    2.30
 -10  -1  -2   26.10    7.10
  10  -1   2   45.50   13.30
 -10  -1  -2   30.90    9.80
  10  -1   2   22.70    8.70
  10  -1   2   28.10    4.50
  10   1   2   25.40    2.40
 -10   1  -2   47.90   10.10
  10   1   2   19.10   10.70
 -10   1  -2   17.90    8.60
  10   1   2   33.80    6.20
  10   1   2   17.50   16.70
  11  -1   2   13.70    2.90
 -11  -1  -2   14.80   11.80
  11  -1   2   -7.40   15.20
  11  -1   2    3.70   10.80
  11  -1   2   17.30    1.80
 -11  -1  -2   21.90   10.50
 -11  -1  -2    8.80    6.60
 -11   1  -2   19.00   10.00
  11   1   2   11.40    4.70
 -11   1  -2    8.60    6.30
  11   1   2   35.50   23.00
  12  -1   2   37.20    3.10
 -12  -1  -2   36.80   15.80
 -12  -1  -2   39.50    7.90
  12  -1   2   26.20   13.70
 -12  -1  -2   39.00   10.80
 -12   1  -2   33.50    7.80
  12   1   2   25.80   19.50
  12   1   2   27.00    6.10
 -12   1  -2   32.40   10.40
  13  -1   2    5.60    2.00
 -13  -1  -2   -6.60    9.20
  13   1   2    1.60    4.40
 -13   1  -2   -9.30   10.60
  13   1   2  -48.80   29.40
 -14  -1  -2   29.60   11.60
  14   1   2   19.50    4.90
 -14   1  -2   27.20   11.90
 -15  -1  -2   -5.00    9.80
 -15   1  -2    1.10   10.30
 -16  -1  -2   35.30   15.70
  16  -1   2   32.10    9.40
 -17  -1  -2   19.20    7.80
  17  -1   2   -0.50    7.10
 -17  -1  -2    0.20   14.10
 -17   1  -2   -8.60   14.90
 -18  -1  -2   34.60   17.50
  18  -1   2   23.70   10.60
 -18   1  -2   25.50   15.50
  18   1   2   38.50   10.80
  19  -1   2   21.20   10.80
 -19  -1  -2    9.20   23.20
 -19  -1  -2   10.30    8.40
 -19   1  -2    2.30   32.50
  19   1   2  -15.40    9.70
 -19   1  -2    5.30    7.80
  20  -2  -2   19.30   10.30
  20   2  -2   27.90   10.70
 -19  -2   2   -8.70    6.40
  19  -2  -2    7.40   10.30
 -19  -2   2  -12.70   15.60
  19   2  -2   10.10    9.30
 -19   2   2   -6.20    6.50
 -18  -2   2   30.90   12.90
 -18  -2   2   44.40    9.90
 -18   2   2   46.40    8.90
 -18   2   2   71.69   18.90
 -17  -2   2    8.50    7.70
 -17  -2   2   -6.70   11.50
  17  -2  -2   30.10   10.30
 -17   2   2    2.80    6.50
  16  -2  -2   14.90    9.60
 -16  -2   2   16.40    6.70
 -16  -2   2   -2.30   11.20
 -16   2   2   20.60   12.70
  15  -2  -2   99.99   12.40
 -15  -2   2   76.89   14.50
 -15  -2   2  104.59   11.20
 -15   2   2   90.09   16.50
  15   2  -2   78.89    9.70
  14  -2  -2   -0.70    6.10
 -14  -2   2    1.10    5.20
 -14  -2   2  -14.70    9.10
  14   2  -2   -9.00    5.10
 -14   2   2   -1.10   13.60
 -13  -2   2   73.89   12.90
 -13  -2   2   80.29   10.60
 -13   2   2   96.59   15.10
  13   2  -2   73.79   28.20
  13   2  -2  100.19   10.80
 -12  -2   2   58.79   11.10
  12  -2  -2   55.19    3.90
  12   2  -2   40.10   18.80
 -12   2   2   64.59   11.70
  12   2  -2   53.09    8.40
  12   2  -2   67.59   28.70
  11  -2  -2  118.09    6.80
 -11  -2   2  125.59   14.30
  11   2  -2  123.79   12.10
  11   2  -2   96.19   18.90
  11   2  -2  116.39   10.80
 -11   2   2  125.89   13.90
  10  -2  -2   34.90    2.60
 -10  -2   2   43.20    8.10
  10   2  -2   34.40    7.60
  10   2  -2   42.90    6.30
  10   2  -2   32.70   14.30
 -10   2   2   33.70    4.70
 -10   2   2   23.70    7.90
  10   2  -2   29.60   14.10
   9  -2  -2  711.73   44.40
   9  -2  -2  766.82   41.20
   9  -2  -2  714.93   43.50
   9   2  -2  801.02   50.79
   9   2  -2  817.22   45.10
  -9   2   2  777.12   42.50
  -9   2   2  818.62   45.40
   9   2  -2  807.12   43.70
   8  -2  -2    5.00    5.20
   8  -2  -2    6.20    2.50
   8  -2  -2    2.30    4.50
   8  -2  -2    8.50    1.00
  -8  -2   2    9.80    6.00
   8   2  -2   18.90    8.20
  -8   2   2   10.60    5.60
   8   2  -2    8.10    8.10
   8   2  -2   10.40    2.70
   8   2  -2    7.60    3.90
   8   2  -2   12.90    5.90
   8   2  -2   11.70    5.90
  -8   2   2    7.00    2.90
   7  -2  -2    9.00    4.50
  -7  -2   2    3.80    5.30
   7  -2  -2    4.90    2.70
   7  -2  -2    7.40    3.40
   7  -2  -2    7.00    4.20
   7  -2  -2    9.30    1.00
   7   2  -2   11.90    7.00
   7   2  -2    9.20    4.40
  -7   2   2   10.40    2.80
   7   2  -2    4.40    3.10
   7   2  -2   14.30    3.30
   7   2  -2    7.40    4.20
   7   2  -2   22.90    7.50
  -7   2   2   10.70    3.10
   6  -2  -2  125.59    8.70
  -6  -2   2  123.39   10.40
   6  -2  -2  104.89    9.10
   6  -2  -2   97.89    8.90
   6  -2  -2  114.29    6.30
   6   2  -2  117.19    8.50
   6   2  -2  130.19    9.00
   6   2  -2  124.89    9.50
   6   2  -2  125.99   13.80
   6   2  -2   80.89   19.20
  -6   2   2  110.09    9.00
   6   2  -2  119.09   12.20
  -6   2   2  103.39    8.10
   5  -2  -2  124.59    7.50
   5  -2  -2  108.09    7.60
   5  -2  -2  101.89    7.70
  -5  -2   2  130.79    9.50
   5  -2  -2  120.29    6.30
  -5   2   2  116.69    8.10
   5   2  -2  120.19   13.00
   5   2  -2   96.99   16.80
   5   2  -2  123.89    8.40
  -5   2   2  112.99    8.40
   5   2  -2  106.99   10.70
   5   2  -2  102.09    8.10
   5   2  -2  120.89    8.60
   5   2  -2  125.59    9.90
  -5   2   2  120.79   10.00
   4  -2  -2   59.29    5.50
  -4  -2   2   51.89    5.00
  -4  -2   2   54.89    7.00
  -4  -2   2   53.59    6.80
  -4  -2   2   50.99    5.30
   4  -2  -2   59.89    5.20
  -4   2   2   59.89    4.20
   4   2  -2   75.49    9.40
   4   2  -2   65.29    6.70
   4   2  -2   44.60    7.80
   4   2  -2   55.79    5.60
   4   2  -2   44.90    7.10
   4   2  -2   62.39    5.50
   3  -2  -2  114.89    7.50
  -3  -2   2  103.79    8.30
  -3  -2   2  122.09    7.10
  -3  -2   2  106.59    7.50
   3  -2  -2  100.79    7.60
   3  -2  -2  106.59    6.10
  -3  -2   2  110.59    8.40
  -3  -2   2  113.39    6.50
   3   2  -2  121.89   10.80
   3   2  -2  114.19    9.50
   3   2  -2  123.79    8.50
  -3   2   2  117.19    6.70
   3   2  -2  117.89    7.60
   2  -2  -2  733.33   43.30
  -2  -2   2  829.12   43.60
  -2  -2   2  782.42   42.90
  -2   2   2  833.42   44.80
   2   2  -2  832.72   43.40
  -2   2   2  791.12   43.00
   2   2  -2  834.92   43.90
  -1  -2   2   92.59    5.60
  -1  -2   2   99.59    5.90
  -1  -2   2   79.09    6.40
  -1  -2   2   82.29    5.70
   1  -2  -2   82.29    9.00
   1  -2  -2   88.29    5.90
  -1  -2   2   97.89    5.30
  -1  -2   2   92.49    8.50
   1   2  -2   88.79    5.60
   1   2  -2   87.59    6.30
  -1   2   2   80.69    9.60
   1   2  -2  100.29    6.10
   1   2  -2  104.49    8.80
   1   2  -2   97.79    6.60
  -1   2   2   86.19    6.20
  -1   2   2   98.19    7.30
  -1   2   2   80.19    5.70
   0  -2  -2  237.68   19.20
   0  -2   2  259.17   14.90
   0  -2   2  240.98   16.80
   0  -2  -2  273.57   14.80
   0  -2   2  272.27   14.50
   0  -2   2  279.57   14.60
   0  -2  -2  262.47   14.40
   0  -2  -2  272.37   15.50
   0  -2  -2  242.68   14.30
   0  -2   2  263.77   14.10
   0  -2  -2  285.67   15.60
   0   2  -2  263.87   14.30
   0   2   2  260.67   14.10
   0   2   2  263.47   14.60
   0   2   2  249.68   15.50
   0   2   2  245.08   15.40
   0   2  -2  278.77   14.90
   0   2   2  254.47   14.80
   0   2  -2  248.38   14.20
   0   2   2  282.37   21.70
  -1  -2  -2  102.09    7.60
  -1  -2  -2  107.19    6.80
  -1  -2  -2   85.79    5.50
   1  -2   2   92.49    5.50
   1  -2   2  104.09    6.30
  -1  -2  -2   77.89   12.20
   1  -2   2   99.89    7.50
  -1  -2  -2  103.09    8.40
  -1   2  -2   94.59    6.00
  -1   2  -2   88.59    5.50
  -1   2  -2  102.29    8.80
   1   2   2   70.19   11.90
   1   2   2   87.19    6.60
   1   2   2  104.39    7.00
   1   2   2   90.99    7.20
  -1   2  -2   93.89    5.40
   1   2   2   87.99    7.50
   1   2   2   94.49    5.50
  -1   2  -2   97.89    6.00
  -2  -2  -2  113.09    7.90
  -2  -2  -2  116.19    8.50
   2  -2   2  111.19    6.20
   2  -2   2   99.49    5.70
   2  -2   2  113.69    8.40
   2  -2   2  114.39    6.70
  -2  -2  -2   95.39    6.30
  -2  -2  -2  117.79    9.00
  -2  -2  -2  108.79   15.20
   2   2   2   95.09    8.00
  -2   2  -2  103.49    6.50
  -2   2  -2  109.79    6.90
  -2   2  -2  112.49   10.30
   2   2   2   91.49    8.60
   2   2   2   89.99    8.60
   3  -2   2  342.77   18.70
   3  -2   2  346.47   18.20
   3  -2   2  332.57   18.00
   3  -2   2  323.97   17.80
   3  -2   2  349.67   20.80
  -3  -2  -2  342.47   21.00
  -3  -2  -2  327.47   29.90
  -3  -2  -2  325.27   20.00
  -3   2  -2  334.37   19.10
   3   2   2  292.27   21.20
  -3   2  -2  331.67   18.20
   3   2   2  341.77   17.80
  -3   2  -2  321.17   23.40
  -4  -2  -2  546.05   33.10
  -4  -2  -2  573.94   31.80
   4  -2   2  553.44   29.30
   4  -2   2  557.24   30.10
  -4  -2  -2  530.05   42.40
   4  -2   2  556.44   29.80
   4  -2   2  504.35   30.70
   4  -2   2  549.65   29.60
  -4  -2  -2  595.24   32.20
   4   2   2  578.54   29.30
   4   2   2  577.34   31.10
   4   2   2  529.65   33.20
  -4   2  -2  543.95   30.20
  -4   2  -2  487.05   36.30
  -4   2  -2  548.35   31.10
  -5  -2  -2  237.98   15.50
   5  -2   2  228.98   11.90
   5  -2   2  202.38   12.80
   5  -2   2  237.28   12.40
  -5  -2  -2  200.88   27.30
   5  -2   2  215.88   16.60
  -5  -2  -2  248.68   16.10
   5  -2   2  218.68   12.80
  -5  -2  -2  211.68   16.60
   5   2   2  226.08   14.40
   5   2   2  210.68   23.80
   5   2   2  225.98   12.00
  -5   2  -2  206.28   12.80
  -5   2  -2  232.78   14.90
  -5   2  -2  207.48   14.70
  -5   2  -2  228.38   24.20
   5   2   2  223.18   13.60
   6  -2   2  287.07   16.10
   6  -2   2  289.77   15.60
  -6  -2  -2  299.67   19.40
   6  -2   2  269.67   20.90
  -6  -2  -2  278.47   32.70
   6  -2   2  280.67   16.40
  -6  -2  -2  309.87   20.80
  -6  -2  -2  305.17   19.20
   6   2   2  292.67   17.40
   6   2   2  252.37   27.40
  -6   2  -2  321.37   18.90
   6   2   2  298.37   15.60
  -6   2  -2  258.47   26.30
   6   2   2  302.57   18.20
  -7  -2  -2  710.03   41.10
  -7  -2  -2  678.93   41.90
   7  -2   2  667.43   36.90
   7  -2   2  727.13   37.40
   7  -2   2  668.83   37.60
  -7  -2  -2  693.53   40.10
   7  -2   2  681.03   40.20
   7   2   2  738.83   45.10
  -7   2  -2  716.83   40.10
  -7   2  -2  625.04   40.30
   7   2   2  732.03   38.90
   7   2   2  741.13   39.50
  -7   2  -2  608.04   49.50
   8  -2   2   68.59   12.00
   8  -2   2   75.59    5.30
  -8  -2  -2   93.19   10.70
   8  -2   2   94.69    9.90
   8  -2   2   75.19    5.80
   8  -2   2   71.69    4.60
  -8  -2  -2   84.19    9.30
  -8  -2  -2   87.29   12.10
  -8   2  -2   80.39    8.90
   8   2   2  100.49   14.40
  -8   2  -2   88.09   10.40
   8   2   2   90.89    9.10
   8   2   2   82.99    4.60
  -8   2  -2   74.59   18.70
   8   2   2   78.19    7.30
  -9  -2  -2 1003.50   59.19
  -9  -2  -2 1069.89   60.79
   9  -2   2 1010.90   53.99
   9  -2   2  991.60   58.19
   9   2   2 1028.10   56.39
   9   2   2 1038.00   57.09
   9   2   2 1023.50   64.19
  -9   2  -2  980.20   57.59
  10  -2   2  479.65   32.10
  10  -2   2  563.14   28.30
 -10  -2  -2  525.15   32.80
 -10  -2  -2  500.65   34.50
  10   2   2  497.25   40.30
  10   2   2  564.04   31.40
 -10   2  -2  526.15   34.90
 -10   2  -2  538.85   32.60
  10   2   2  517.55   31.60
  11  -2   2   38.00    2.90
 -11  -2  -2   56.59   13.20
 -11  -2  -2   35.50    7.50
 -11  -2  -2   43.00   10.20
  11  -2   2   34.00    7.50
  11   2   2   32.00    6.00
  11   2   2   35.90    7.30
 -11   2  -2   34.90    8.10
 -11   2  -2   36.50   11.40
  11   2   2   27.00   24.00
  12  -2   2  121.89    7.10
 -12  -2  -2  124.99   15.90
 -12  -2  -2  144.49   19.00
 -12   2  -2  113.49   12.70
  12   2   2  117.49   11.90
 -12   2  -2  108.99   17.90
 -13  -2  -2  153.28   20.90
  13  -2   2  176.78    9.90
  13   2   2  168.48   14.90
 -13   2  -2  177.58   21.30
 -14  -2  -2   82.59   16.60
  14  -2   2   85.39    5.70
  14   2   2   73.29   10.00
 -14   2  -2   57.69   14.40
 -15  -2  -2   66.99   14.10
  15  -2   2   59.29   10.50
 -15   2  -2   56.99   14.50
  15   2   2   62.09    7.80
 -16  -2  -2   91.29   12.20
 -16  -2  -2  138.99   19.00
  16  -2   2  121.79   14.90
 -16   2  -2   71.29   18.80
  17  -2   2  171.88   16.10
 -17  -2  -2  151.48   15.30
 -17  -2  -2  130.59   24.50
 -17   2  -2  174.18   26.60
  18  -2   2   95.79   15.10
 -18  -2  -2   99.89   14.60
 -18   2  -2  102.29   13.60
 -18   2  -2  149.79   23.10
 -19  -2  -2   43.40   15.10
  19  -2   2   87.59   15.10
 -19   2  -2   52.29    9.60
  19   2   2   64.79   13.20
 -19  -3   2   27.40    9.40
 -19  -3   2    2.00   12.70
  19  -3  -2   41.70   12.50
  18  -3  -2   54.99   14.20
 -18  -3   2   67.19   11.60
 -18   3   2   86.59   11.20
 -17  -3   2   97.19   14.10
 -17  -3   2  103.69   18.80
  17  -3  -2  106.39   16.00
 -17   3   2   74.79   18.30
 -17   3   2  118.19   12.30
  16  -3  -2   21.90    8.60
 -16  -3   2   56.19   13.60
 -16  -3   2   47.20    9.40
 -16   3   2   34.70   14.00
  16   3  -2   44.00    8.10
  15  -3  -2  199.88   17.30
 -15  -3   2  177.58   16.20
 -15  -3   2  192.58   19.50
  15   3  -2  162.18   15.50
 -15   3   2  159.18   19.70
  14  -3  -2  269.47   20.40
 -14  -3   2  237.08   21.70
 -14  -3   2  247.48   19.30
  14  -3  -2  263.87   14.40
  14   3  -2  253.07   19.10
 -13  -3   2    6.00    6.20
 -13  -3   2   19.50    9.20
  13  -3  -2   13.10    2.00
 -13   3   2   21.00    8.40
  13   3  -2  -15.90   21.60
  13   3  -2   18.20    6.80
 -12  -3   2  545.45   37.30
  12  -3  -2  610.34   34.90
 -12  -3   2  538.05   34.10
  12  -3  -2  582.44   30.90
  12   3  -2  615.04   35.10
  12   3  -2  547.35   49.20
  12   3  -2  595.64   36.30
 -12   3   2  542.05   36.70
  11  -3  -2  327.27   19.60
  11  -3  -2  310.27   16.00
 -11  -3   2  272.77   19.10
 -11   3   2  301.37   22.30
  11   3  -2  226.48   31.90
  11   3  -2  252.07   39.50
  11   3  -2  284.77   19.90
  11   3  -2  289.27   21.40
 -10  -3   2   22.50    5.20
  10  -3  -2   28.40    6.20
  10  -3  -2   24.50    6.70
  10  -3  -2   24.40    2.30
  10  -3  -2   18.80    3.80
 -10  -3   2   20.00    7.30
 -10   3   2   28.40    4.60
  10   3  -2   16.30    5.70
 -10   3   2   22.40    7.80
  10   3  -2   21.90    6.70
  10   3  -2   15.70   10.10
   9  -3  -2  521.85   32.40
  -9  -3   2  574.24   34.30
   9  -3  -2  602.94   32.00
   9  -3  -2  507.75   30.40
   9  -3  -2  554.64   29.40
   9   3  -2  550.14   30.60
  -9   3   2  583.94   33.60
   9   3  -2  520.65   39.20
   9   3  -2  567.44   32.50
  -9   3   2  541.95   31.30
  -8  -3   2  475.15   29.80
   8  -3  -2  442.06   28.60
   8  -3  -2  439.06   26.90
   8  -3  -2  501.75   25.80
   8  -3  -2  520.55   28.00
   8   3  -2  479.25   29.30
   8   3  -2  519.95   36.60
  -8   3   2  481.75   27.70
   8   3  -2  496.95   27.60
   7  -3  -2    3.10    3.20
  -7  -3   2   -3.60    4.10
   7  -3  -2   -0.30    0.80
   7  -3  -2    0.00    3.00
  -7  -3   2   -1.50    2.50
   7   3  -2    0.70    3.40
   7   3  -2    7.90    6.60
   7   3  -2    4.70    5.60
   7   3  -2   14.00    7.00
   7   3  -2    5.50   11.10
   7   3  -2   -7.60    9.30
  -7   3   2    6.70    5.00
   6  -3  -2  416.16   22.80
  -6  -3   2  398.76   22.60
   6  -3  -2  389.56   23.90
   6  -3  -2  371.26   22.40
  -6  -3   2  386.26   23.80
   6  -3  -2  395.96   21.10
   6   3  -2  413.76   23.10
   6   3  -2  410.76   28.70
   6   3  -2  399.56   23.10
   6   3  -2  426.26   24.20
  -6   3   2  345.97   23.50
   5  -3  -2 1010.20   59.79
  -5  -3   2 1055.89   59.59
  -5  -3   2 1155.18   60.79
   5  -3  -2 1034.00   60.79
   5  -3  -2 1101.09   58.59
   5  -3  -2 1138.49   60.39
   5   3  -2 1142.69   60.99
   5   3  -2 1169.58   65.39
   5   3  -2 1138.69   60.49
   5   3  -2 1134.89   60.19
  -4  -3   2  248.58   15.20
   4  -3  -2  237.38   14.00
   4  -3  -2  225.08   12.20
  -4  -3   2  237.68   13.60
   4  -3  -2  229.38   15.40
   4  -3  -2  204.28   14.50
  -4  -3   2  215.78   12.70
   4   3  -2  242.88   14.10
   4   3  -2  212.48   14.80
   4   3  -2  257.37   15.30
   4   3  -2  255.47   18.80
  -4   3   2  215.98   12.60
   3  -3  -2 1230.68   64.49
  -3  -3   2 1099.69   65.89
  -3  -3   2 1168.78   63.79
  -3  -3   2 1287.17   64.99
   3  -3  -2 1102.69   64.49
   3  -3  -2 1152.78   63.29
  -3   3   2 1181.38   63.59
  -3   3   2 1264.67   65.19
   3   3  -2 1269.27   64.49
   2  -3  -2 1161.88   58.69
  -2  -3   2 1129.89   58.79
   2  -3  -2 1037.50   58.39
  -2  -3   2 1021.40   58.99
   2  -3  -2 1093.19   59.19
  -2  -3   2 1092.39   58.19
  -2   3   2 1066.19   60.49
  -2   3   2 1002.60   57.99
   2   3  -2 1143.19   58.39
  -1  -3   2    2.00    3.00
  -1  -3   2    1.70    1.00
   1  -3  -2   -2.00    2.30
  -1  -3   2    2.70    2.00
  -1  -3   2    0.90    1.60
   1  -3  -2    3.50    4.10
  -1  -3   2    2.20    1.50
  -1  -3   2   -2.30    3.30
   1  -3  -2    6.80    4.10
  -1  -3   2    3.00    2.00
  -1  -3   2    4.10    2.80
  -1   3   2    3.70    5.70
  -1   3   2    4.60    2.10
  -1   3   2    4.20    3.00
  -1   3   2    1.70    0.90
   1   3  -2    4.90    2.50
  -1   3   2    1.40    0.70
   1   3  -2   -0.80    1.40
   1   3  -2    1.80    2.00
   1   3  -2   -2.10    3.80
   1   3  -2    4.20    4.50
   0  -3  -2  350.96   21.10
   0  -3  -2  381.16   21.40
   0  -3   2  373.26   20.30
   0  -3   2  350.16   21.20
   0  -3   2  359.96   19.40
   0  -3  -2  394.46   20.40
   0  -3  -2  375.96   19.40
   0  -3  -2  336.67   19.50
   0  -3   2  361.56   19.80
   0  -3  -2  342.77   19.60
   0  -3  -2  325.07   25.40
   0   3  -2  373.06   19.70
   0   3  -2  344.87   19.40
   0   3  -2  368.16   20.40
   0   3   2  376.66   20.10
   0   3  -2  387.86   20.80
   0   3   2  362.46   19.50
   1  -3   2  463.55   26.90
  -1  -3  -2  437.46   26.20
  -1  -3  -2  514.25   27.30
  -1  -3  -2  448.06   25.40
  -1  -3  -2  477.35   34.00
  -1  -3  -2  507.15   27.90
   1  -3   2  475.65   26.10
   1   3   2  503.35   26.50
   1   3   2  495.45   25.40
  -1   3  -2  489.75   26.20
  -1   3  -2  444.46   25.40
   1   3   2  452.85   27.70
   1   3   2  472.05   33.30
   1   3   2  441.06   26.80
  -1   3  -2  495.75   25.90
  -2  -3  -2  169.68   12.90
  -2  -3  -2  147.39   10.70
  -2  -3  -2  146.69   18.90
  -2  -3  -2  161.08   12.40
   2  -3   2  138.49   10.60
   2  -3   2  138.19    9.30
  -2  -3  -2  148.89   11.10
  -2  -3  -2  120.19    9.90
   2  -3   2  138.49    7.70
  -2   3  -2  143.69    8.70
  -2   3  -2  155.98   12.00
   2   3   2  112.59   17.40
   2   3   2  135.39   10.60
   3  -3   2    8.70    1.90
   3  -3   2   11.40    1.00
  -3  -3  -2   18.10    5.00
   3  -3   2   11.20    3.50
  -3  -3  -2    6.20    2.10
   3  -3   2   13.30    4.70
  -3  -3  -2   13.30    6.50
  -3  -3  -2   22.60    6.40
   3  -3   2   13.90    2.80
  -3  -3  -2   21.80   11.10
  -3   3  -2    0.80    5.50
   3   3   2   20.60    6.50
   3   3   2   24.00    5.80
   3   3   2    9.60    3.20
  -3   3  -2   13.20    2.20
  -3   3  -2   12.20    2.70
   3   3   2   -1.40    9.40
   4  -3   2  325.27   19.80
  -4  -3  -2  351.76   21.50
   4  -3   2  335.27   18.70
  -4  -3  -2  383.06   21.80
   4  -3   2  356.06   19.10
  -4  -3  -2  325.17   31.80
  -4  -3  -2  362.16   22.90
  -4   3  -2  329.57   20.20
   4   3   2  383.06   20.30
  -4   3  -2  327.87   25.00
   4   3   2  369.56   21.50
  -5  -3  -2  149.59   22.70
  -5  -3  -2  156.28   12.50
   5  -3   2  147.59    9.70
   5  -3   2  144.49   11.40
   5  -3   2  155.18    8.40
  -5  -3  -2  191.18   15.70
  -5  -3  -2  164.68   12.30
   5   3   2  175.58   12.10
  -5   3  -2  144.99   17.60
   5   3   2  136.59   14.60
  -5   3  -2  167.18   11.10
   5   3   2  159.78   10.80
  -5   3  -2  136.79    9.30
  -6  -3  -2   79.79    8.10
   6  -3   2   61.69    3.60
  -6  -3  -2   59.49   10.20
   6  -3   2   58.09    5.40
   6  -3   2   55.09    7.30
  -6  -3  -2   70.79    8.80
   6   3   2   73.29    8.10
   6   3   2   61.99    6.30
  -6   3  -2   71.39    8.00
  -6   3  -2   57.59    5.50
  -6   3  -2   61.79    5.20
   6   3   2   56.19   14.90
   6   3   2   51.19   13.80
  -6   3  -2   68.29   14.80
  -7  -3  -2  418.76   25.10
   7  -3   2  385.56   22.20
  -7  -3  -2  415.36   25.40
   7  -3   2  392.36   21.00
   7   3   2  424.36   24.40
  -7   3  -2  367.96   21.60
   7   3   2  403.76   23.60
  -7   3  -2  344.67   24.30
  -7   3  -2  414.16   24.70
   8  -3   2  135.49    7.60
   8  -3   2  137.39   11.10
  -8  -3  -2  136.49   13.50
  -8  -3  -2  139.89   13.30
  -8  -3  -2  144.89   15.00
   8   3   2  141.99   10.60
  -8   3  -2  141.39   12.80
  -8   3  -2  117.19   21.10
  -8   3  -2  137.49   11.80
   8   3   2  126.99   11.50
   8   3   2  128.79   17.20
  -9  -3  -2   46.50    9.00
   9  -3   2   35.80    2.60
  -9  -3  -2   46.00    8.00
  -9   3  -2   43.00    8.10
   9   3   2   34.10    6.60
   9   3   2   24.90   10.30
   9   3   2    4.10   16.30
   9   3   2   41.40    7.50
 -10  -3  -2   86.99   14.10
  10  -3   2   85.09    5.30
 -10  -3  -2  119.99   14.80
 -10   3  -2  105.29   11.30
  10   3   2  111.69   22.40
  10   3   2   82.89   10.10
  10   3   2   85.49    9.40
  11  -3   2  126.99    7.00
 -11  -3  -2  103.49   16.10
 -11   3  -2  114.09   12.60
  11   3   2  112.19   30.60
  11   3   2  123.29   12.20
  11   3   2  118.79   11.90
 -11   3  -2  117.39   17.00
  12  -3   2   78.79   10.10
 -12   3  -2   89.79   14.40
  12   3   2   56.09   10.30
 -12   3  -2   69.99   10.50
 -13  -3  -2    1.20   11.20
  13  -3   2    4.60    1.70
  13  -3   2   -3.80    6.60
 -13   3  -2    8.10    9.80
  13   3   2   11.80   41.40
  13   3   2   -2.10    6.20
 -14  -3  -2   80.79   14.40
  14  -3   2   68.39    5.00
 -14   3  -2   57.09   15.40
  14   3   2   76.39   10.80
  15  -3   2    7.10    2.60
  15  -3   2   10.00    8.10
 -15  -3  -2   12.80    7.60
 -15  -3  -2    6.40   13.60
 -15   3  -2   19.90   13.70
  15   3   2   14.10    6.40
 -16  -3  -2    7.30   13.10
  16  -3   2   11.20    8.50
 -16  -3  -2    3.70    8.20
  16   3   2    5.00    5.70
 -16   3  -2    6.50   11.40
 -17  -3  -2   48.80    9.20
  17  -3   2   38.80   10.60
 -17   3  -2   60.79   18.80
 -18  -3  -2   34.10   14.40
  18  -3   2   18.00    9.10
 -18  -3  -2   43.70    8.70
 -18   3  -2   13.40   15.80
 -18   3  -2   25.80    8.00
 -19  -3  -2   18.00   16.40
  19  -3   2   14.30   10.40
  19   3   2    6.70    8.90
 -19  -4   2   30.10    9.70
  19  -4  -2   21.90   10.80
 -19  -4   2   29.40   15.00
 -19   4   2   25.10    6.90
 -18  -4   2   18.60    7.40
  18  -4  -2   -7.80    9.60
 -18  -4   2   45.30   14.50
 -18   4   2   14.50    6.40
  17  -4  -2    3.30    9.40
 -17  -4   2    5.60   12.10
 -17  -4   2   10.20    8.50
 -17   4   2    2.80    5.60
  17   4  -2    7.20    6.20
 -17   4   2   -8.60   14.90
 -16  -4   2    7.00    9.90
  16  -4  -2   29.40   10.50
  16   4  -2   16.60    7.20
 -16   4   2   19.70   13.80
  15  -4  -2   39.90    9.40
 -15  -4   2   12.50    6.90
  15  -4  -2   17.20    2.50
 -15  -4   2   23.90   12.40
 -15   4   2   10.50   11.90
  15   4  -2   30.00    8.50
  14  -4  -2   -5.30    7.20
 -14  -4   2   13.30   11.20
 -14  -4   2    9.30    7.00
  14   4  -2   10.50    7.40
  13  -4  -2   43.30    3.90
 -13  -4   2   65.99   13.90
 -13  -4   2   50.49    8.40
  13   4  -2   49.20   11.00
  13   4  -2   48.40   30.00
  13   4  -2   27.20    8.40
 -13   4   2   37.70   11.20
  12  -4  -2  109.39   12.50
 -12  -4   2  125.49   12.10
 -12  -4   2  123.39   16.10
  12  -4  -2  123.49    7.10
 -12   4   2  110.29   15.00
  12   4  -2  124.79   14.80
  12   4  -2  115.79   13.30
  12   4  -2  103.59   24.80
 -11  -4   2   55.79    9.10
  11  -4  -2   64.39    4.10
  11  -4  -2   46.60    7.90
 -11  -4   2   43.40   10.40
  11  -4  -2   49.99    6.00
  11  -4  -2   63.09   11.00
 -11   4   2   60.99   11.60
  11   4  -2   70.49   27.00
  11   4  -2   58.89    8.80
  11   4  -2   71.59   11.80
  11   4  -2   51.39   17.70
 -10  -4   2   53.79   10.00
  10  -4  -2   70.29    9.70
 -10  -4   2   66.79    8.50
  10  -4  -2   56.19    6.20
  10  -4  -2   78.89    8.90
  10   4  -2   54.29   13.90
  10   4  -2   68.09   10.90
 -10   4   2   52.89    7.20
 -10   4   2   71.49   11.00
  10   4  -2   62.99   21.10
  10   4  -2   67.39    6.80
  10   4  -2   43.80    8.10
   9  -4  -2  188.58   15.00
   9  -4  -2  194.98   10.50
   9  -4  -2  204.68   14.00
   9  -4  -2  174.38   12.20
  -9  -4   2  194.08   13.50
  -9  -4   2  186.18   16.30
  -9   4   2  182.98   13.20
   9   4  -2  210.58   16.40
   9   4  -2  199.18   14.90
   9   4  -2  184.58   23.50
   8  -4  -2   36.90    2.50
   8  -4  -2   35.90    6.80
   8  -4  -2   38.50    6.80
   8  -4  -2   38.20    5.40
  -8  -4   2   45.10    7.50
  -8  -4   2   34.80    5.30
   8   4  -2   35.00    7.90
   8   4  -2   40.90    6.70
   8   4  -2   38.80   12.40
   8   4  -2   41.40    6.50
   7  -4  -2  736.93   45.60
  -7  -4   2  806.32   44.20
   7  -4  -2  759.52   44.10
   7   4  -2  857.51   46.60
   7   4  -2  820.52   45.20
   7   4  -2  800.32   51.69
   7   4  -2  837.12   45.10
  -6  -4   2    5.30    4.60
  -6  -4   2    2.30    2.40
   6  -4  -2   15.20    5.70
   6  -4  -2    7.60    3.90
   6  -4  -2    2.60    0.70
   6  -4  -2    9.20    4.00
   6   4  -2   -2.30    6.90
   6   4  -2   16.10    5.50
   6   4  -2    1.70   10.00
   6   4  -2    3.90    4.60
   5  -4  -2  243.78   16.80
  -5  -4   2  265.67   16.40
  -5  -4   2  219.28   13.60
   5  -4  -2  230.78   15.10
  -5  -4   2  255.47   14.60
   5   4  -2  258.47   15.40
   5   4  -2  253.47   16.60
   5   4  -2  242.88   20.80
   4  -4  -2   93.59    8.20
  -4  -4   2   89.39    6.30
  -4  -4   2   97.99    7.00
   4  -4  -2   85.39    9.20
   4  -4  -2  109.29    7.80
   4  -4  -2   93.29    5.20
  -4  -4   2   90.99    8.20
  -4   4   2   92.49    5.80
   4   4  -2   95.69    9.20
   4   4  -2  100.19    8.30
  -3  -4   2   46.90    6.00
   3  -4  -2   37.20    7.00
  -3  -4   2   29.90    4.10
  -3  -4   2   35.40    4.50
   3  -4  -2   37.90    5.60
   3  -4  -2   35.60    5.00
  -3  -4   2   37.80    4.30
   3   4  -2   40.30    5.10
   3   4  -2   40.50    9.50
  -3   4   2   30.20    3.60
  -3   4   2   38.40    6.30
   3   4  -2   41.10    7.00
  -2  -4   2 1713.43   95.39
   2  -4  -2 1904.11   96.29
  -2  -4   2 1769.72   96.39
   2  -4  -2 1719.83   95.89
   2  -4  -2 1751.82   96.69
   2   4  -2 1770.42   95.69
   2   4  -2 1883.71   96.59
   1  -4  -2   36.70    6.30
  -1  -4   2   43.10    5.30
  -1  -4   2   51.79    8.10
   1  -4  -2   31.40    5.40
  -1  -4   2   43.20    2.60
  -1  -4   2   41.90    4.40
  -1  -4   2   33.60    3.50
   1  -4  -2   42.70    7.20
  -1   4   2   41.80    5.00
  -1   4   2   33.50    5.80
  -1   4   2   40.50    2.80
  -1   4   2   38.10    2.70
   1   4  -2   39.90    4.50
  -1   4   2   42.10    3.30
  -1   4   2   52.39   11.90
   1   4  -2   32.30    3.50
   1   4  -2   52.99    7.90
   0  -4  -2   22.30    5.30
   0  -4   2   23.30    5.10
   0  -4   2   20.60    3.70
   0  -4  -2   24.70    4.10
   0  -4  -2   22.60    6.20
   0  -4   2   21.60    1.70
   0  -4   2   31.80    6.20
   0  -4  -2   17.80    4.80
   0  -4  -2   33.30    5.10
   0   4   2    8.90    8.70
   0   4   2   28.70    4.70
   0   4  -2   19.10    1.80
   0   4   2   29.20    6.60
   0   4  -2   28.90    6.30
   0   4   2   22.50    6.00
   0   4   2   19.10    1.80
   0   4  -2   17.10    3.70
   0   4  -2   18.30    2.70
   1  -4   2  881.61   46.00
  -1  -4  -2  892.01   47.00
   1  -4   2  800.32   46.50
   1  -4   2  852.31   45.70
   1  -4   2  815.92   44.70
  -1  -4  -2  799.92   44.70
  -1  -4  -2  863.41   44.90
  -1   4  -2  871.71   46.10
  -1   4  -2  850.01   45.30
  -1   4  -2  809.12   44.70
   1   4   2  890.81   45.90
  -1   4  -2  835.62   44.70
   1   4   2  771.02   47.00
  -1   4  -2  819.32   44.90
  -2  -4  -2   86.89   10.50
  -2  -4  -2   73.99    7.20
  -2  -4  -2   60.79    8.20
  -2  -4  -2   59.69    5.40
   2  -4   2   80.59    6.10
   2  -4   2   64.09    6.00
   2  -4   2   74.49    7.60
  -2  -4  -2   62.19    4.50
   2   4   2   79.09    5.80
   2   4   2   56.49   14.40
  -2   4  -2   63.99    5.10
  -2   4  -2   58.79    9.80
   2   4   2   67.29    8.40
  -3  -4  -2  772.62   44.10
  -3  -4  -2  812.52   44.50
   3  -4   2  775.32   44.40
   3  -4   2  786.52   43.40
   3  -4   2  782.22   43.20
   3   4   2  822.72   45.10
  -3   4  -2  803.22   46.20
  -4  -4  -2    9.80    4.50
  -4  -4  -2    5.70    4.60
  -4  -4  -2    1.90    4.20
  -4  -4  -2    7.20    5.70
   4  -4   2    8.90    3.20
   4  -4   2   -0.20    5.00
   4  -4   2    5.00    0.80
   4   4   2   -2.60    9.60
  -4   4  -2    8.50    2.70
  -4   4  -2   15.60    6.10
   4   4   2   14.00    3.80
   4   4   2   -2.80    5.60
  -5  -4  -2  136.39   12.70
   5  -4   2  104.39    9.60
  -5  -4  -2   95.69    9.70
   5  -4   2  114.39    6.10
  -5  -4  -2  112.39   10.20
   5  -4   2  107.39    7.70
   5  -4   2  112.59    8.00
  -5   4  -2  102.39    8.70
  -5   4  -2  105.89   14.10
   5   4   2   99.59   20.10
   5   4   2  102.89    9.90
   6  -4   2   -1.60    3.40
   6  -4   2    1.50    3.10
  -6  -4  -2    4.50    4.40
   6  -4   2    3.20    0.80
  -6  -4  -2   10.50    5.30
  -6  -4  -2    2.20    6.20
   6  -4   2    1.00    5.50
  -6  -4  -2    6.00    2.90
   6   4   2    4.60    3.40
   6   4   2    3.70   11.40
   6   4   2    7.60    6.00
  -6   4  -2    7.10    4.80
  -6   4  -2   -6.30    7.40
  -7  -4  -2   33.30    7.10
   7  -4   2   41.60    7.30
  -7  -4  -2   35.10    9.70
   7  -4   2   31.60    2.20
   7  -4   2   29.60    5.30
  -7  -4  -2   23.70    7.80
   7  -4   2   29.90    4.70
   7   4   2   28.30    6.90
  -7   4  -2   34.30    6.40
   7   4   2   19.50   15.50
  -7   4  -2   19.50   11.90
   7   4   2   30.10   10.10
  -7   4  -2   33.00    4.90
   8  -4   2   14.40    1.70
   8  -4   2   20.10    4.70
  -8  -4  -2   14.50    7.80
   8  -4   2   15.10    3.90
   8  -4   2   12.90    5.70
  -8  -4  -2   17.30    6.70
  -8   4  -2   -4.60   10.70
   8   4   2   24.70    6.20
  -8   4  -2   25.80    6.40
  -8   4  -2   21.70    3.60
   8   4   2   17.80    4.90
   8   4   2   20.20    9.40
   8   4   2    4.00   11.40
  -9  -4  -2  103.49   15.60
  -9  -4  -2   84.89   13.10
   9  -4   2   93.09    9.50
   9  -4   2   83.99    8.70
   9   4   2   87.59   16.70
   9   4   2   88.59    9.50
   9   4   2   94.89   11.00
   9   4   2   48.50   22.50
  -9   4  -2  107.39   10.80
  10  -4   2  205.58   10.80
  10  -4   2  191.78   14.20
 -10  -4  -2  201.78   19.00
 -10  -4  -2  222.98   23.50
  10   4   2  182.58   14.70
  10   4   2  239.38   30.20
  10   4   2  158.08   34.80
 -10   4  -2  166.48   15.90
  10   4   2  194.58   15.80
  11  -4   2  148.69    8.50
 -11  -4  -2  132.39   15.80
  11  -4   2  175.78   13.20
 -11  -4  -2  175.68   20.40
  11   4   2  125.69   26.10
 -11   4  -2  151.38   18.30
  11   4   2  139.69   14.20
  11   4   2  133.29   14.30
 -12  -4  -2    5.80   11.30
  12  -4   2    3.20    1.50
  12  -4   2    6.20    6.10
 -12   4  -2    1.40    7.80
 -12   4  -2   -2.30    9.20
  12   4   2   -0.30    5.70
  12   4   2    5.90    7.30
  13  -4   2    4.70    1.90
 -13  -4  -2   -5.10    6.30
  13  -4   2    3.10    6.60
 -13  -4  -2    5.10   11.90
 -13   4  -2   21.30   12.80
  13   4   2    4.00    7.50
  13   4   2    3.00    7.80
  14  -4   2    4.40    7.60
  14  -4   2   -5.00    2.10
 -14  -4  -2    8.10   12.00
 -14  -4  -2   -4.30    7.10
 -14   4  -2    4.60   12.90
  14   4   2    0.90    7.10
 -15  -4  -2   -4.10    7.00
  15  -4   2    6.60    2.10
 -15  -4  -2    6.30   10.70
  15  -4   2    5.40    7.90
  15   4   2    4.80    6.80
 -15   4  -2   -0.80   12.50
 -16  -4  -2    2.50   13.90
  16  -4   2    7.50    8.20
 -16  -4  -2    2.00    6.50
  16   4   2   -3.60    5.80
 -16   4  -2   11.00   14.50
 -17  -4  -2    2.90    8.40
 -17  -4  -2   28.00   16.10
 -17   4  -2   16.50   16.80
 -18  -4  -2   24.00   12.90
  18  -4   2   14.00    7.90
 -18  -4  -2    6.10    9.00
 -18   4  -2   14.20   21.10
 -19  -4  -2   -6.90   13.30
  19  -4   2   -4.50   13.50
 -19  -4  -2   -6.20    8.10
 -19   4  -2    2.50    6.30
 -19  -5   2   28.90   10.10
  19  -5  -2    8.90    8.60
 -19   5   2    8.40    5.60
  18  -5  -2   32.60    9.40
  17  -5  -2   31.00   10.70
 -17  -5   2   14.30   12.50
 -17  -5   2   18.10    7.40
  17   5  -2   36.10    8.10
 -17   5   2   28.10    7.00
 -16  -5   2   45.60    9.10
  16  -5  -2   71.99   12.00
 -16   5   2   72.89   15.30
  16   5  -2   57.79   10.60
  15  -5  -2  203.68   17.00
 -15  -5   2  217.08   17.40
  15  -5  -2  192.08   11.20
 -15  -5   2  174.58   19.50
  15   5  -2  162.78   16.10
 -15   5   2  236.98   23.10
 -14  -5   2  209.58   21.00
  14  -5  -2  226.58   13.20
 -14  -5   2  269.17   18.60
 -14   5   2  258.57   23.00
  14   5  -2  206.58   21.60
  14   5  -2  239.18   19.20
  13  -5  -2   13.10    2.00
 -13  -5   2    9.50    7.10
  13  -5  -2    3.60    7.60
 -13  -5   2   -6.00   10.00
  13   5  -2  -64.69   44.60
 -13   5   2   18.50   10.30
  13   5  -2   19.70    7.40
  12  -5  -2  706.93   36.70
 -12  -5   2  679.23   40.00
  12  -5  -2  672.93   40.70
 -12  -5   2  647.34   43.50
  12   5  -2  690.33   43.30
 -12   5   2  679.83   43.30
 -11  -5   2  227.08   15.50
  11  -5  -2  214.98   11.30
 -11  -5   2  214.58   18.10
  11  -5  -2  180.48   13.20
  11  -5  -2  210.98   15.40
  11  -5  -2  179.38   16.60
 -11   5   2  177.68   18.10
  11   5  -2  234.48   17.70
 -11   5   2  214.88   14.60
  11   5  -2  194.78   17.40
  11   5  -2  147.79   33.30
 -10  -5   2    8.10    5.10
 -10  -5   2    4.90    8.10
  10  -5  -2    5.20    5.90
  10  -5  -2    7.30    1.30
  10  -5  -2    1.70    3.90
 -10   5   2   10.10    5.10
  10   5  -2    7.40    6.50
  10   5  -2   -1.10   11.00
  10   5  -2   -4.70    7.10
  10   5  -2   -3.30    4.70
  10   5  -2    9.70   24.00
  -9  -5   2  681.73   40.30
   9  -5  -2  710.53   38.40
   9  -5  -2  621.94   37.00
   9  -5  -2  597.34   39.10
  -9  -5   2  672.63   37.50
   9  -5  -2  681.03   35.30
   9   5  -2  644.14   49.00
   9   5  -2  654.43   39.10
   9   5  -2  702.83   40.30
   9   5  -2  646.04   38.20
   8  -5  -2  171.08   12.00
   8  -5  -2  149.79    8.20
  -8  -5   2  148.19   11.20
  -8  -5   2  163.28   14.20
   8  -5  -2  128.09   10.80
   8   5  -2  145.59   14.40
   8   5  -2  174.88   21.30
   8   5  -2  150.98   12.10
   8   5  -2  102.99   25.30
   8   5  -2  129.39   12.30
   7  -5  -2   38.40    6.10
   7  -5  -2   35.30    2.60
   7  -5  -2   37.10    5.80
   7  -5  -2   47.50    8.20
  -7  -5   2   44.80    6.10
   7   5  -2   40.80   10.40
   7   5  -2   49.40    9.40
   7   5  -2   44.60    6.80
   7   5  -2   51.39    8.00
   6  -5  -2  289.87   15.90
   6  -5  -2  305.97   18.40
  -6  -5   2  293.87   19.30
  -6  -5   2  309.97   17.60
   6  -5  -2  286.87   19.90
  -6  -5   2  269.87   16.60
   6  -5  -2  314.87   18.60
   6   5  -2  297.17   18.70
   6   5  -2  315.97   20.80
   6   5  -2  316.67   26.10
   5  -5  -2  850.61   48.70
   5  -5  -2  789.72   45.30
  -5  -5   2  887.31   46.60
   5  -5  -2  833.32   47.20
  -5  -5   2  816.52   46.10
   5  -5  -2  887.11   47.40
  -5  -5   2  922.11   48.20
   5   5  -2  918.51   48.80
   5   5  -2  857.71   47.50
   5   5  -2  748.53   60.59
   5   5  -2  874.71   54.29
  -4  -5   2   85.49    6.40
   4  -5  -2   85.09    4.90
   4  -5  -2   85.49    7.50
   4  -5  -2   78.49    9.30
   4  -5  -2   83.79    8.10
  -4  -5   2   86.39    8.20
  -4  -5   2   94.19    6.60
   4   5  -2   94.09    7.80
  -4   5   2   84.09    7.80
   4   5  -2   96.99    9.40
   4   5  -2   80.19   18.50
   3  -5  -2  148.89   13.50
  -3  -5   2  170.58   12.60
   3  -5  -2  151.68    8.60
   3  -5  -2  165.08   11.20
  -3  -5   2  165.08   10.40
  -3   5   2  138.39   13.60
   3   5  -2  171.38   16.20
   3   5  -2  172.28   12.50
   2  -5  -2 1669.73   88.79
  -2  -5   2 1656.23   88.99
  -2  -5   2 1627.24   86.79
   2  -5  -2 1578.64   88.29
   2  -5  -2 1584.84   89.39
  -2  -5   2 1648.73   87.89
  -2  -5   2 1663.83   87.29
   2   5  -2 1676.73   89.19
   2   5  -2 1631.14   88.09
  -1  -5   2  279.27   17.50
  -1  -5   2  249.97   15.10
   1  -5  -2  288.17   17.60
   1  -5  -2  263.97   16.30
  -1  -5   2  269.37   14.60
   1  -5  -2  281.17   17.80
  -1  -5   2  279.97   16.10
  -1   5   2  253.87   14.50
   1   5  -2  244.18   19.80
   1   5  -2  273.87   15.70
  -1   5   2  232.48   22.10
  -1   5   2  265.67   14.20
  -1   5   2  281.57   14.90
   1   5  -2  240.08   14.90
   0  -5  -2  105.19   11.10
   0  -5  -2   89.39   10.30
   0  -5  -2   98.99    8.70
   0  -5   2   98.49    7.70
   0  -5  -2  106.79    7.70
   0  -5   2   95.69   10.40
   0   5   2   97.19    5.50
   0   5  -2   95.79    6.20
   0   5  -2   98.39    7.30
   0   5   2   98.79    7.50
   0   5  -2  112.99   11.50
   0   5   2   83.99   15.40
   0   5  -2  109.09    9.70
  -1  -5  -2  596.54   34.10
   1  -5   2  656.23   35.70
   1  -5   2  595.24   35.80
  -1  -5  -2  616.74   35.70
  -1  -5  -2  681.23   35.90
  -1  -5  -2  653.03   37.20
  -1   5  -2  622.24   34.30
  -1   5  -2  680.33   36.20
   1   5   2  657.93   35.80
  -1   5  -2  604.24   35.00
   1   5   2  693.33   35.20
  -2  -5  -2  135.59   11.40
   2  -5   2  130.19    9.50
   2  -5   2  132.29    9.80
  -2  -5  -2  128.09    9.70
  -2  -5  -2  137.59    8.30
  -2  -5  -2  123.29    7.70
  -2  -5  -2  142.49   13.00
   2  -5   2  125.99   11.30
  -2  -5  -2  151.08   10.60
  -2   5  -2  128.99    7.40
  -2   5  -2  140.69   12.00
   2   5   2  136.59   10.60
   2   5   2  150.78    9.10
  -2   5  -2  129.79    8.60
   2   5   2   96.49   18.70
  -2   5  -2  131.69    7.30
   3  -5   2  204.48   12.30
  -3  -5  -2  183.28   12.00
  -3  -5  -2  174.48   11.30
   3  -5   2  193.88   14.40
   3  -5   2  186.18   10.10
  -3  -5  -2  189.98   13.50
  -3  -5  -2  168.38   13.30
  -3   5  -2  176.18   11.20
   3   5   2  186.38   15.00
   3   5   2  205.08   12.10
  -4  -5  -2  179.68   15.90
   4  -5   2  165.98   11.10
   4  -5   2  158.98    8.70
   4  -5   2  153.88   12.70
  -4  -5  -2  157.68   10.50
  -4  -5  -2  168.68   12.20
   4  -5   2  152.08   10.60
  -4  -5  -2  140.99   10.20
   4   5   2  170.08   11.00
   4   5   2  181.18   13.20
   4   5   2  115.09   22.00
  -4   5  -2  158.98   14.10
   5  -5   2   -0.80    3.30
  -5  -5  -2   10.70    4.90
  -5  -5  -2   -4.30    2.30
   5  -5   2   13.00    5.70
   5  -5   2    0.10    3.70
  -5  -5  -2    2.90    3.20
  -5   5  -2    0.60    3.20
   5   5   2   -2.40    4.80
   5   5   2    5.20    6.10
   5   5   2    7.30   11.60
  -5   5  -2   11.30    7.00
   5   5   2    1.80    3.40
  -6  -5  -2   47.60    5.60
   6  -5   2   55.09    8.90
   6  -5   2   62.09    3.60
  -6  -5  -2   80.99   12.00
   6  -5   2   50.29    6.40
   6  -5   2   62.39    6.40
   6   5   2   71.79   12.20
   6   5   2   69.29    7.10
   6   5   2   67.59    8.70
  -6   5  -2   47.60    8.70
   7  -5   2  659.93   34.20
   7  -5   2  625.94   35.90
   7  -5   2  656.53   36.30
   7  -5   2  594.04   38.10
  -7  -5  -2  679.23   39.10
  -7   5  -2  616.34   36.40
   7   5   2  633.24   38.50
   7   5   2  668.13   37.30
  -8  -5  -2   25.60    8.60
   8  -5   2   23.90    6.80
   8  -5   2   22.70    2.10
   8  -5   2   29.10    5.20
   8   5   2   39.90   11.90
   8   5   2   23.30    5.60
   8   5   2   22.20   23.30
   8   5   2   14.20    7.10
  -9  -5  -2   10.40    8.60
   9  -5   2   12.40    5.10
  -9  -5  -2   10.70    8.30
   9  -5   2   14.30    6.20
   9  -5   2    9.40    1.40
  -9   5  -2   12.20    6.40
   9   5   2   50.19   23.20
   9   5   2   13.50    7.40
   9   5   2   14.10    5.70
 -10  -5  -2   39.90   11.90
  10  -5   2   30.30    6.30
  10  -5   2   32.50    2.70
 -10  -5  -2    8.20   10.00
  10   5   2   30.30   23.80
  10   5   2   23.40    6.40
 -10   5  -2   30.20    8.10
  10   5   2   35.90    9.00
  11  -5   2  123.69    7.00
 -11  -5  -2  102.89   11.70
  11  -5   2  122.69   11.50
 -11  -5  -2  131.99   17.20
  11   5   2  110.19   12.50
  11   5   2  117.99   26.00
 -11   5  -2  106.49   12.60
  11   5   2   99.79   13.30
  12  -5   2    2.30    1.80
 -12  -5  -2   21.90   10.30
 -12  -5  -2    5.00    5.70
  12  -5   2   -4.70    5.80
 -12   5  -2   -0.90    8.80
  12   5   2   14.20   32.00
  12   5   2   -2.30    8.50
  12   5   2    1.40    6.50
 -13  -5  -2    6.20    7.20
  13  -5   2   16.00    7.60
 -13  -5  -2    6.40   12.10
  13  -5   2   13.70    2.50
  13   5   2   28.80    7.60
 -13   5  -2    2.50   12.30
  14  -5   2   77.79    5.60
 -14  -5  -2   79.69   15.80
 -14  -5  -2   54.59   10.10
  14  -5   2   68.89   11.80
  14   5   2   83.49   11.90
 -14   5  -2  104.89   19.30
 -15  -5  -2    3.40    8.30
  15  -5   2   10.00    7.20
  15  -5   2    4.00    2.20
 -15   5  -2    8.50   13.00
  16  -5   2    3.10    8.00
  16  -5   2   -3.40    2.20
 -16  -5  -2    5.80    6.10
 -16  -5  -2   -9.70   10.20
 -16   5  -2   12.20   12.70
  16   5   2  -12.10    6.60
  17  -5   2   24.60    9.10
 -17  -5  -2    1.70    9.30
 -17  -5  -2    7.90   13.50
  18  -5   2   31.30   10.30
 -18  -5  -2   42.20    9.30
 -18  -5  -2   30.40   13.40
  19  -6  -2  184.38   18.90
 -19  -6   2  143.59   19.70
 -19  -6   2  166.78   17.60
 -18  -6   2   59.49   10.80
  18  -6  -2   28.70   11.10
 -18  -6   2   27.10   12.10
  18   6  -2   33.10   10.00
  17  -6  -2   -1.80    8.00
 -17  -6   2   10.50    8.50
 -17  -6   2  -23.60   10.70
 -17   6   2   -0.70    4.50
  17   6  -2   -7.80    7.80
 -16  -6   2   25.40   11.40
  16  -6  -2   27.30    8.40
  16   6  -2   24.70    9.90
 -15  -6   2   51.19   14.10
  15  -6  -2   46.60   11.10
 -15  -6   2   62.39   10.00
  15  -6  -2   63.99    4.60
 -15   6   2   48.20   15.60
  15   6  -2   44.30    9.70
 -14  -6   2   20.30    7.80
  14  -6  -2   22.50    2.70
  14  -6  -2   18.70    8.60
 -14  -6   2   40.90   10.80
 -14   6   2   30.90   12.30
  14   6  -2   38.70   10.10
  14   6  -2   20.70   11.50
  13  -6  -2   84.39   12.20
 -13  -6   2   66.79    9.80
 -13  -6   2   89.39   15.60
  13  -6  -2   83.79    5.40
  13   6  -2   73.99   13.90
 -13   6   2  108.09   15.80
  13   6  -2    8.10   46.60
  13   6  -2  107.89   15.90
 -12  -6   2  421.96   29.40
  12  -6  -2  346.27   22.80
  12  -6  -2  409.36   25.90
  12  -6  -2  363.16   26.00
  12   6  -2  376.56   26.60
 -12   6   2  433.36   29.40
  12   6  -2  394.66   29.00
  11  -6  -2   93.19   10.00
  11  -6  -2   89.19    5.50
  11  -6  -2   88.49    8.20
 -11  -6   2   91.29   12.70
 -11  -6   2   91.49   10.50
  11  -6  -2   77.89   12.30
  11   6  -2   87.29   11.80
 -11   6   2   82.29   11.00
  11   6  -2  104.29   13.30
  10  -6  -2  304.77   16.40
 -10  -6   2  304.77   22.20
  10  -6  -2  311.87   20.40
  10  -6  -2  277.97   21.70
  10   6  -2  295.77   21.20
  10   6  -2  298.47   23.30
  10   6  -2  297.87   20.40
   9  -6  -2   32.00    3.10
   9  -6  -2   45.40    7.00
   9  -6  -2   62.49    9.70
  -9  -6   2   56.49   10.10
  -9  -6   2   34.10    5.90
   9  -6  -2   46.20    8.10
   9   6  -2   35.20   26.30
   9   6  -2   50.59    9.40
   9   6  -2   18.20   13.70
   9   6  -2   48.60    8.70
  -8  -6   2   48.30    7.00
   8  -6  -2   59.29    9.90
   8  -6  -2   48.20    8.00
   8  -6  -2   44.90    3.10
  -8  -6   2   51.19    9.10
   8  -6  -2   54.79    7.50
   8   6  -2   47.50    8.20
   8   6  -2   46.40    8.80
   8   6  -2   19.80   18.90
   8   6  -2   57.29   10.20
   8   6  -2   57.39   13.60
   7  -6  -2  392.26   24.00
  -7  -6   2  433.36   25.80
   7  -6  -2  397.46   21.60
   7  -6  -2  417.86   24.60
   7  -6  -2  372.76   25.80
  -7  -6   2  425.26   23.70
   7   6  -2  398.86   25.00
   7   6  -2  353.96   41.70
   7   6  -2  406.96   27.20
   6  -6  -2   42.70    6.40
   6  -6  -2   42.60    6.90
   6  -6  -2   63.79   10.00
  -6  -6   2   51.39    8.60
  -6  -6   2   43.70    5.90
   6   6  -2   55.69    9.60
   6   6  -2   72.59   12.50
   6   6  -2   53.59    7.40
   6   6  -2   39.20   16.20
   5  -6  -2   53.39    8.80
   5  -6  -2   52.89    3.30
  -5  -6   2   67.29    8.70
   5  -6  -2   55.59    6.60
   5  -6  -2   54.59    7.70
  -5  -6   2   58.49    5.60
  -5  -6   2   56.69    5.60
   5   6  -2   65.39   12.30
   5   6  -2   54.09    9.20
   5   6  -2   66.09    8.10
   5   6  -2   71.39   17.40
  -4  -6   2  401.76   23.00
   4  -6  -2  382.06   24.10
   4  -6  -2  390.96   22.90
   4  -6  -2  365.76   20.10
  -4  -6   2  376.96   21.50
   4  -6  -2  388.86   22.80
  -4   6   2  350.56   20.40
   4   6  -2  331.77   34.70
   4   6  -2  377.96   22.80
   4   6  -2  383.96   29.40
   4   6  -2  392.76   24.30
   3  -6  -2 1386.36   81.09
  -3  -6   2 1448.36   79.29
  -3  -6   2 1502.85   80.89
  -3  -6   2 1534.75   78.79
   3  -6  -2 1507.65   80.09
   3  -6  -2 1507.15   80.39
   3  -6  -2 1405.76   77.99
   3   6  -2 1489.15   79.99
   2  -6  -2   80.19    7.70
  -2  -6   2   70.09    5.70
   2  -6  -2   72.79    9.20
  -2  -6   2   69.99    7.00
  -2  -6   2   75.09    9.10
   2  -6  -2   81.39   10.60
  -2  -6   2   71.59    4.20
   2   6  -2   80.29    6.80
  -2   6   2   71.39    4.70
   2   6  -2   83.19    9.00
  -2   6   2   73.49    5.20
  -2   6   2   74.49    4.30
  -2   6   2   72.89    4.40
   2   6  -2   73.99   12.10
  -2   6   2   73.69   12.80
  -1  -6   2  222.98   17.00
   1  -6  -2  227.28   15.80
  -1  -6   2  242.88   14.80
   1  -6  -2  229.98   17.20
   1  -6  -2  214.78   15.60
  -1   6   2  236.28   13.80
   1   6  -2  227.68   14.30
  -1   6   2  235.98   13.50
   1   6  -2  250.77   19.30
   0  -6  -2 1307.27   73.19
   0  -6   2 1341.57   74.19
   0  -6  -2 1400.26   74.49
   0   6  -2 1383.76   73.89
   0   6   2 1371.76   72.39
   0   6   2 1330.67   72.69
   0   6  -2 1293.87   72.69
   1  -6   2   25.30    5.50
  -1  -6  -2   25.40    4.70
   1  -6   2   28.80    6.60
  -1  -6  -2   29.30    7.80
   1  -6   2   27.50    4.80
  -1  -6  -2   31.60    5.30
   1   6   2    6.00   10.30
   1   6   2   21.00    3.40
   1   6   2   23.70    4.80
  -1   6  -2   23.40    2.80
  -1   6  -2   27.70    4.20
  -1   6  -2   23.10    6.00
  -1   6  -2   31.00    7.20
  -2  -6  -2  107.89    6.80
   2  -6   2  116.99    8.60
  -2  -6  -2  115.99   11.70
  -2  -6  -2  100.89    6.20
  -2  -6  -2  108.69    8.90
   2  -6   2  125.99    9.30
   2  -6   2  113.39   10.30
  -2  -6  -2   87.49    8.80
   2   6   2  107.09   11.80
  -2   6  -2  122.39   11.60
   2   6   2  124.99    8.60
  -2   6  -2   94.79    6.20
  -2   6  -2  109.89    6.30
   2   6   2   84.29   10.10
  -2   6  -2   94.89    7.30
   2   6   2   92.69   18.10
  -2   6  -2  107.99    6.70
  -3  -6  -2  617.44   34.30
   3  -6   2  590.84   33.10
   3  -6   2  621.74   34.70
  -3  -6  -2  603.94   33.90
   3  -6   2  589.94   33.00
  -3  -6  -2  568.64   31.80
  -3  -6  -2  579.54   32.80
   3  -6   2  569.54   30.90
  -3   6  -2  549.95   37.80
   3   6   2  492.95   46.40
   3   6   2  634.84   35.20
  -3   6  -2  538.45   32.10
   4  -6   2  181.48   12.30
  -4  -6  -2  186.18   14.10
   4  -6   2  200.58   13.00
   4  -6   2  180.48   10.00
  -4  -6  -2  170.88   11.30
   4  -6   2  199.78   14.00
  -4  -6  -2  177.18   12.00
  -4   6  -2  168.58   11.60
  -4   6  -2  169.18   15.70
   4   6   2  209.68   15.00
   4   6   2  163.98   25.00
   5  -6   2  434.06   25.10
  -5  -6  -2  418.26   24.30
  -5  -6  -2  440.76   28.00
  -5  -6  -2  425.56   25.80
   5  -6   2  420.76   26.60
   5  -6   2  453.75   25.00
  -5  -6  -2  412.26   24.60
   5  -6   2  417.16   22.80
   5   6   2  394.96   40.80
   5   6   2  448.56   27.90
  -5   6  -2  413.66   29.30
   6  -6   2   51.99    9.50
   6  -6   2   47.60    6.60
  -6  -6  -2   41.70    8.30
  -6  -6  -2   40.50    5.60
   6  -6   2   41.50    6.20
  -6  -6  -2   41.00    6.10
   6  -6   2   39.20    2.80
   6   6   2   42.50    9.20
   6   6   2   50.29   10.60
  -6   6  -2   51.89   11.70
   6   6   2   47.60   19.40
   6   6   2   39.50    6.60
   7  -6   2   41.20    6.60
  -7  -6  -2   43.70    8.30
   7  -6   2   52.19    7.00
   7  -6   2   49.40    3.10
  -7  -6  -2   58.49   12.60
   7  -6   2   49.70    9.00
  -7  -6  -2   39.90    5.90
   7   6   2   78.39   15.00
   7   6   2   45.00   17.80
   7   6   2   44.30    7.40
   7   6   2   52.59    9.60
  -7   6  -2   28.20    9.60
  -8  -6  -2   76.29    8.60
   8  -6   2   83.79    8.10
   8  -6   2   84.69    9.80
  -8  -6  -2   69.49   11.10
   8  -6   2   77.79    8.30
  -8  -6  -2   93.29   15.00
   8   6   2   89.49   11.00
  -8   6  -2   78.99    8.10
   8   6   2   68.59    9.20
   8   6   2   62.19   14.60
  -8   6  -2   65.09   15.70
  -9  -6  -2  278.57   19.40
  -9  -6  -2  301.27   22.50
   9  -6   2  306.07   19.40
   9  -6   2  278.87   18.60
   9  -6   2  319.87   16.30
   9  -6   2  273.47   20.30
   9   6   2  311.97   22.80
   9   6   2  325.07   21.00
   9   6   2  232.98   49.00
  -9   6  -2  307.77   22.30
 -10  -6  -2   99.39   14.10
 -10  -6  -2   91.19   11.10
  10  -6   2  134.89   12.20
  10  -6   2  122.59    6.80
  10   6   2  114.09   14.20
  10   6   2   82.19   40.10
 -10   6  -2  102.39   13.00
  10   6   2  129.49   12.70
 -11  -6  -2   77.39   12.90
 -11  -6  -2   66.19   10.20
  11  -6   2   56.29    9.60
  11   6   2   64.89   11.90
  11   6   2   65.29   28.80
 -11   6  -2   78.29   11.80
  11   6   2   57.59   10.80
 -12  -6  -2  115.09   16.20
  12  -6   2  126.69    7.30
  12  -6   2  105.59   12.10
 -12  -6  -2  119.89   12.80
  12   6   2   92.79   13.40
 -12   6  -2  104.89   14.70
  12   6   2  127.09   15.60
  13  -6   2  177.28   15.70
 -13  -6  -2  160.78   15.90
 -13  -6  -2  192.38   21.90
  13  -6   2  201.28   10.70
  13   6   2  164.88   17.00
  13   6   2  192.18   18.90
 -13   6  -2  174.58   22.40
 -14  -6  -2    4.90    9.60
 -14  -6  -2    6.50    7.20
  14  -6   2    9.80    7.60
  14  -6   2    9.10    2.20
  14   6   2    4.60    7.40
 -14   6  -2    3.10   12.80
  14   6   2   12.90   10.60
 -15  -6  -2   55.99   13.60
 -15  -6  -2   40.20    8.20
  15  -6   2   60.19    4.50
  15  -6   2   38.40    9.30
  15   6   2   42.40   10.60
  16  -6   2   17.40    8.60
 -16  -6  -2    6.50   13.40
 -16  -6  -2   22.00    7.50
  16  -6   2   19.40    3.00
  16   6   2   35.00    9.70
 -16   6  -2   35.60   16.90
 -17  -6  -2   16.70    8.30
  17  -6   2   13.80    9.00
 -17   6  -2   32.20   15.80
  17   6   2   24.70    8.90
 -18  -6  -2    3.50   15.30
  18  -6   2   -2.60   10.10
 -18  -6  -2   -1.90   10.80
  18  -7  -2   -4.10    9.20
 -18  -7   2    9.60   11.30
 -18  -7   2   25.10   11.00
 -18   7   2    8.20    8.00
  18   7  -2   17.10   10.80
 -17  -7   2    7.90   10.70
  17  -7  -2    5.70    9.20
 -17  -7   2   -6.00    8.10
  17   7  -2   11.40    7.80
 -17   7   2    6.50    4.80
 -16  -7   2    8.60    6.70
  16  -7  -2    2.00    2.30
  16  -7  -2   -7.60    8.60
 -16  -7   2   30.60   12.90
  15  -7  -2   67.99   11.90
 -15  -7   2   52.89   20.90
  15  -7  -2   47.00    5.10
 -15  -7   2   63.99    9.70
  15   7  -2   77.69   15.30
 -15   7   2   54.49   14.30
 -14  -7   2   49.50   13.30
 -14  -7   2   63.09   10.90
  14  -7  -2   52.39    4.30
  14  -7  -2   25.20    9.30
  14   7  -2   50.29   14.90
  14   7  -2   38.40   10.00
 -14   7   2   28.80   13.60
 -13  -7   2   21.60    6.60
  13  -7  -2   28.00    9.20
  13  -7  -2   20.50   10.40
  13  -7  -2   24.70    2.90
 -13  -7   2   16.20   11.00
 -13   7   2   44.30   13.60
  13   7  -2   17.40    8.80
  13   7  -2   27.40    9.70
  12  -7  -2  146.29   12.10
  12  -7  -2  173.18    9.40
  12  -7  -2  167.18   14.40
  12  -7  -2  155.68   16.40
 -12  -7   2  173.58   18.90
  12   7  -2  118.49   34.20
  12   7  -2  177.78   16.70
 -12   7   2  159.48   18.50
 -11  -7   2   31.10    7.00
  11  -7  -2   27.20    7.10
  11  -7  -2   24.20    2.60
  11  -7  -2   36.60    9.10
  11  -7  -2   18.20    6.10
  11   7  -2   -1.70   27.20
 -11   7   2   15.60    8.10
  11   7  -2   26.00    9.70
  11   7  -2   23.10    7.90
 -10  -7   2   20.70    8.30
 -10  -7   2   26.80    6.20
  10  -7  -2   20.50    2.30
  10  -7  -2   25.90    9.30
  10  -7  -2   14.50    6.00
  10  -7  -2   21.90    6.70
  10   7  -2   17.30   10.10
  10   7  -2   27.20   37.00
  -9  -7   2  228.48   14.70
   9  -7  -2  219.58   11.40
   9  -7  -2  181.78   17.00
   9  -7  -2  186.18   14.80
  -9  -7   2  229.58   17.40
   9   7  -2  172.58   35.70
   9   7  -2  180.88   16.80
   9   7  -2  213.78   16.80
   9   7  -2  209.88   18.10
   9   7  -2  147.29   30.80
   8  -7  -2   15.80    1.80
   8  -7  -2   29.90    6.30
   8  -7  -2   15.70    5.80
  -8  -7   2   15.60    6.70
  -8  -7   2   28.00    5.00
   8  -7  -2   20.70    8.20
   8   7  -2   14.20    8.30
   8   7  -2    4.30    7.90
   8   7  -2   28.30   17.90
   8   7  -2   20.30   15.50
  -7  -7   2    0.70    3.50
   7  -7  -2   -3.40    5.10
   7  -7  -2    5.90    1.30
  -7  -7   2   -7.60    6.30
   7  -7  -2    4.20    5.10
   7  -7  -2    0.60    6.90
  -7  -7   2    0.50    3.00
   7   7  -2    4.80    4.50
   7   7  -2   32.30   21.10
   7   7  -2   10.50   12.90
   7   7  -2    9.30    8.70
   6  -7  -2  109.79   10.20
   6  -7  -2   98.49   11.40
   6  -7  -2  105.39    6.00
   6  -7  -2   91.99    9.90
  -6  -7   2  108.99    8.20
  -6  -7   2  114.39   10.70
  -6  -7   2  105.39    8.00
   6   7  -2  114.59   17.30
   6   7  -2  116.69   13.70
   6   7  -2  118.99   24.70
   6   7  -2  106.99   11.10
  -5  -7   2  853.71   48.50
  -5  -7   2  885.01   46.60
   5  -7  -2  847.92   48.00
   5  -7  -2  859.51   49.70
  -5  -7   2  833.62   46.80
   5  -7  -2  848.12   48.00
   5  -7  -2  880.91   45.40
  -5   7   2  844.82   46.60
   5   7  -2  899.01   56.89
  -5   7   2  781.02   47.40
   5   7  -2  880.01   49.90
   4  -7  -2  357.26   20.70
  -4  -7   2  407.06   22.00
   4  -7  -2  387.46   23.90
   4  -7  -2  418.36   25.80
  -4  -7   2  398.76   22.60
   4  -7  -2  378.96   23.40
  -4   7   2  338.77   26.50
  -4   7   2  425.56   23.80
   4   7  -2  333.77   36.60
   4   7  -2  367.86   25.10
   4   7  -2  418.96   23.90
  -3  -7   2  396.46   22.30
  -3  -7   2  427.46   26.70
  -3  -7   2  436.06   24.20
   3  -7  -2  427.96   25.60
   3  -7  -2  396.96   26.90
   3  -7  -2  441.06   25.00
   3  -7  -2  380.26   22.20
  -3  -7   2  453.85   25.30
  -3  -7   2  396.66   23.10
   3   7  -2  448.16   31.50
   3   7  -2  415.26   24.70
   3   7  -2  439.46   26.60
   2  -7  -2  153.88   15.30
   2  -7  -2  162.18   12.90
   2  -7  -2  165.18   11.50
  -2  -7   2  159.68   13.30
  -2  -7   2  167.88   11.10
   2   7  -2  157.38   13.00
  -2   7   2  140.69    9.30
  -2   7   2  143.89    8.30
  -2   7   2  150.88    9.30
   2   7  -2  163.58   16.40
   2   7  -2  147.89   10.80
   1  -7  -2  322.57   19.30
  -1  -7   2  314.97   18.80
   1  -7  -2  333.37   21.20
  -1  -7   2  326.57   20.90
   1  -7  -2  316.57   20.30
   1   7  -2  337.17   24.60
   1   7  -2  293.87   18.70
  -1   7   2  255.57   26.80
  -1   7   2  308.17   18.10
  -1   7   2  290.97   17.80
   0  -7   2  624.04   35.70
   0  -7  -2  628.44   36.00
   0  -7  -2  605.44   33.90
   0  -7   2  585.84   33.60
   0   7   2  591.44   33.30
   0   7  -2  545.25   33.00
   0   7  -2  588.04   34.60
   0   7   2  576.64   32.70
   0   7  -2  582.54   38.60
   1  -7   2  144.39   11.20
  -1  -7  -2  161.18   14.10
  -1  -7  -2  138.79   11.30
   1  -7   2  153.38   12.60
  -1  -7  -2  140.89   11.80
   1   7   2  147.09   20.30
  -1   7  -2  137.99    8.60
  -1   7  -2  150.08   12.50
   1   7   2  136.99   11.10
   1   7   2  148.99   10.10
  -1   7  -2  130.99    9.90
  -1   7  -2  143.79   17.20
  -2  -7  -2  394.46   22.60
  -2  -7  -2  380.06   23.00
   2  -7   2  377.96   22.60
   2  -7   2  381.16   24.20
  -2   7  -2  389.36   27.00
  -2   7  -2  391.16   23.40
   2   7   2  383.66   23.30
  -2   7  -2  358.46   20.70
  -2   7  -2  348.57   21.80
   2   7   2  392.26   22.80
   2   7   2  401.26   25.60
  -3  -7  -2  341.17   20.40
  -3  -7  -2  314.27   19.30
   3  -7   2  335.87   21.80
   3  -7   2  325.67   19.80
   3  -7   2  314.77   16.80
   3  -7   2  310.17   19.80
  -3  -7  -2  318.87   17.80
   3   7   2  276.77   35.60
  -3   7  -2  303.97   22.80
   3   7   2  343.47   22.70
   3   7   2  340.07   19.20
  -3   7  -2  281.77   18.40
  -3   7  -2  305.17   17.40
  -3   7  -2  290.97   17.10
  -4  -7  -2   42.40    6.30
  -4  -7  -2   52.39    8.50
   4  -7   2   38.90    2.90
   4  -7   2   35.90    6.40
   4  -7   2   55.39   10.30
   4  -7   2   50.59    6.70
   4   7   2   48.90    6.30
   4   7   2   51.39   11.30
  -4   7  -2   34.70    8.40
  -4   7  -2   36.60    5.60
   4   7   2   50.49    9.80
   5  -7   2   13.80    4.50
  -5  -7  -2    8.80    3.20
   5  -7   2    3.80    1.00
  -5  -7  -2    7.30    6.30
   5  -7   2   16.60    4.80
  -5  -7  -2   -5.10    6.60
  -5   7  -2    5.90    6.90
   5   7   2    3.30    5.90
   5   7   2    4.40    4.00
   5   7   2    6.40    7.30
  -6  -7  -2   37.60    7.30
   6  -7   2   31.50    8.40
  -6  -7  -2   37.90    5.60
   6  -7   2   38.40    7.20
   6  -7   2   35.80    6.10
   6  -7   2   28.50    2.60
   6   7   2   19.10    9.00
   6   7   2   33.70    6.00
  -6   7  -2   24.60    8.30
   6   7   2   22.30   20.90
  -7  -7  -2  333.77   22.90
   7  -7   2  318.97   20.70
  -7  -7  -2  327.17   20.30
   7  -7   2  320.47   22.30
   7  -7   2  345.27   18.00
  -7  -7  -2  308.27   19.70
   7  -7   2  329.67   20.50
   7   7   2  353.66   21.90
   7   7   2  382.36   32.30
   7   7   2  275.07   40.80
   7   7   2  361.16   24.00
  -8  -7  -2  156.48   14.60
  -8  -7  -2  126.49   11.50
   8  -7   2  158.38    8.40
   8  -7   2  149.79   11.80
   8  -7   2  139.59   13.50
   8  -7   2  132.29   11.50
   8   7   2  143.79   31.00
   8   7   2  146.39   16.20
   8   7   2  162.28   13.30
   8   7   2  131.59   22.40
   9  -7   2   15.40    7.10
   9  -7   2   28.10    2.90
   9  -7   2   32.60    6.20
   9  -7   2   25.50    6.20
  -9  -7  -2   20.40    5.20
  -9  -7  -2   43.20   10.90
   9   7   2   22.50    6.70
  -9   7  -2   20.90    6.50
   9   7   2   22.90   10.10
   9   7   2   -8.80   31.40
 -10  -7  -2   23.90    6.80
  10  -7   2   41.20    7.40
  10  -7   2   29.40    6.70
  10  -7   2   30.40    9.30
 -10  -7  -2   29.50    9.60
  10  -7   2   31.90    3.00
  10   7   2   41.50    8.60
 -10   7  -2   36.20    9.50
  10   7   2   38.70   10.30
 -11  -7  -2    6.30   11.00
  11  -7   2    8.00    7.30
  11  -7   2    9.10    1.90
  11  -7   2    6.10    8.10
 -11  -7  -2    2.30    6.10
  11   7   2   10.60    7.40
 -11   7  -2    2.70    9.70
  11   7   2    6.80    9.80
  11   7   2   72.89   35.10
 -12  -7  -2   -2.90    9.20
  12  -7   2   11.50    7.40
 -12  -7  -2   12.30    6.70
  12   7   2   26.10    9.00
  12   7   2    2.10    7.20
 -12   7  -2   17.70   10.70
 -13  -7  -2  181.58   16.00
  13  -7   2  197.08   11.00
 -13  -7  -2  183.48   22.30
 -13   7  -2  182.88   23.00
  13   7   2  207.78   18.30
  13   7   2  165.18   19.40
  14  -7   2    9.40    7.20
 -14  -7  -2  -13.80    9.40
 -14  -7  -2   -2.60    6.90
  14  -7   2   -0.10    2.00
  14   7   2   11.70   11.70
  14   7   2    6.40   10.20
 -14   7  -2   31.50   16.00
 -15  -7  -2   22.70   11.70
  15  -7   2   24.20    8.00
 -15  -7  -2   15.80    8.40
  15  -7   2   16.90    3.10
 -15   7  -2    7.50   12.30
  15   7   2   18.60   11.10
 -16  -7  -2    4.20    8.60
 -16  -7  -2  -12.00    9.40
  16   7   2   -5.30    8.90
 -16   7  -2   28.40   18.50
 -17  -7  -2    5.10   10.50
 -17  -7  -2   -1.80    9.90
  17  -7   2    6.50    9.50
  17   7   2   10.40    9.60
  18  -8  -2    2.30   10.60
 -18  -8   2   10.40   12.80
 -17  -8   2   25.80    9.90
  17  -8  -2   10.40    9.30
 -17  -8   2   10.60   10.80
  17   8  -2   28.70   11.70
 -17   8   2   18.90    4.70
 -16  -8   2    2.70   10.00
  16  -8  -2   17.60    3.10
 -16  -8   2   30.20    9.60
  16  -8  -2   -1.30    9.50
 -15  -8   2    4.70   11.20
  15  -8  -2   -2.00    2.50
  15  -8  -2    7.70    7.50
  15   8  -2    9.50   10.10
  15   8  -2   12.80   11.00
  14  -8  -2   32.00   10.00
 -14  -8   2   34.70   11.70
  14  -8  -2   36.10    3.60
 -14  -8   2   32.60    7.40
  14   8  -2   59.19   13.40
  14   8  -2   20.90   11.20
 -14   8   2   51.69   13.40
 -13  -8   2   37.90   11.00
 -13  -8   2   30.10    6.80
  13  -8  -2   24.90    9.00
  13  -8  -2   29.70    3.10
 -13   8   2   15.10   11.50
  13   8  -2   45.00   11.60
  13   8  -2   23.90    9.90
 -12  -8   2  168.78   19.20
  12  -8  -2  133.19   13.20
  12  -8  -2  125.69   16.60
  12  -8  -2  152.88    9.00
 -12  -8   2  167.38   13.90
  12  -8  -2  162.98   14.50
  12   8  -2  137.79   19.80
  12   8  -2  122.29   57.99
  12   8  -2  167.48   17.30
  11  -8  -2   58.89   10.60
 -11  -8   2   50.19   12.00
  11  -8  -2   72.49   10.70
  11   8  -2   67.09   12.80
  11   8  -2   54.39   10.20
 -11   8   2   58.89   10.70
  11   8  -2   61.99   11.80
 -10  -8   2  215.18   19.40
  10  -8  -2  173.28   17.30
  10  -8  -2  189.18   14.80
  10  -8  -2  194.68   16.20
  10  -8  -2  193.98   10.70
 -10  -8   2  211.68   14.70
  10   8  -2  195.28   18.90
  10   8  -2  167.78   30.80
  10   8  -2  164.18   44.30
  10   8  -2  165.48   17.20
   9  -8  -2  133.89   13.00
   9  -8  -2  142.89    8.50
  -9  -8   2  161.78   15.20
  -9  -8   2  163.58   12.00
   9  -8  -2  141.99   15.40
   9  -8  -2  139.19   13.70
   9   8  -2  154.28   18.10
   9   8  -2  177.68   41.30
   9   8  -2  164.78   14.60
   9   8  -2  158.58   15.40
   8  -8  -2   20.50    8.60
   8  -8  -2   17.70    6.80
   8  -8  -2   29.90    7.40
  -8  -8   2   20.40    7.30
   8   8  -2   18.60    6.50
   8   8  -2   33.80   17.20
   8   8  -2   26.10    9.30
   8   8  -2   30.60   11.00
  -7  -8   2  383.66   23.30
   7  -8  -2  385.96   27.60
  -7  -8   2  402.26   23.70
   7  -8  -2  402.76   25.40
   7  -8  -2  388.96   21.70
   7  -8  -2  436.36   25.70
  -7  -8   2  413.06   26.30
   7   8  -2  404.56   26.10
   7   8  -2  437.26   38.80
   7   8  -2  433.96   29.10
  -6  -8   2  109.09    8.30
   6  -8  -2  130.49   11.30
  -6  -8   2  114.79    8.80
  -6  -8   2  106.59   11.90
   6  -8  -2   98.69   12.10
   6  -8  -2  113.79   10.80
   6  -8  -2  103.19    6.20
   6   8  -2   88.49   13.90
   6   8  -2  118.39   26.90
   6   8  -2  135.09   21.10
   5  -8  -2    6.20    7.90
   5  -8  -2    0.50    5.70
   5  -8  -2    2.40    0.90
  -5  -8   2   -1.80    3.70
  -5  -8   2    0.70    5.70
   5   8  -2   22.00   11.70
  -5   8   2    2.40    5.70
   5   8  -2    3.30    8.20
  -5   8   2    2.60    3.70
   5   8  -2   -2.70   11.70
   5   8  -2    5.10    5.20
   4  -8  -2  539.25   33.50
   4  -8  -2  532.65   31.00
  -4  -8   2  515.15   29.10
  -4  -8   2  482.25   28.50
  -4  -8   2  498.05   28.20
   4  -8  -2  519.75   31.60
[truncated: 2,403,882 more chars]
