# Supplementary material for: Actinide-lanthanide single electron metal-metal bond formed in mixed-valence di-metallofullerenes
Source: Nat Commun. 2023 Oct 20;14:6637. doi: 10.1038/s41467-023-42165-x (PMC10589252; doi:10.1038/s41467-023-42165-x)
Supplement: Supplementary file 4 — Supplementary Data 1 [file 41467_2023_42165_MOESM4_ESM.zip › Supplementary Data/ThY@D2(10611)-C72.cif]

data_thy@d2(10611)-c72
_audit_creation_date               2022-05-31
_audit_creation_method
;
Olex2 1.2
(compiled 2018.05.29 svn.r3508 for OlexSys, GUI svn.r5506)
;
_shelx_SHELXL_version_number       '2018/1'
_audit_contact_author_address      ?
_audit_contact_author_email        ?
_audit_contact_author_name         ''
_audit_contact_author_phone        ?
_publ_contact_author_id_orcid      ?
_publ_section_references
;
Dolomanov, O.V., Bourhis, L.J., Gildea, R.J, Howard, J.A.K. & Puschmann, H.
 (2009), J. Appl. Cryst. 42, 339-341.

Sheldrick, G.M. (2015). Acta Cryst. C71, 3-8.
;
_chemical_name_common              ?
_chemical_name_systematic          ?
_chemical_formula_moiety           'C36 H44 N4 Ni, 1(C72), 2(C6 H6), Th1 Y1'
_chemical_formula_sum              'C120 H56 N4 Ni Th Y'
_chemical_formula_weight           1933.34
_chemical_melting_point            ?
loop_
  _atom_type_symbol
  _atom_type_description
  _atom_type_scat_dispersion_real
  _atom_type_scat_dispersion_imag
  _atom_type_scat_source
 'C' 'C' 0.0150 0.0070 'International Tables Vol C Tables 4.2.6.8 and 6.1.1.4'
 'H' 'H' 0.0000 0.0000 'International Tables Vol C Tables 4.2.6.8 and 6.1.1.4'
 'N' 'N' 0.0250 0.0140 'International Tables Vol C Tables 4.2.6.8 and 6.1.1.4'
 'Ni' 'Ni' -1.3410 3.2900
 'International Tables Vol C Tables 4.2.6.8 and 6.1.1.4'
 'Th' 'Th' -3.3220 10.6100
 'International Tables Vol C Tables 4.2.6.8 and 6.1.1.4'
 'Y' 'Y' -0.4640 1.6220 'International Tables Vol C Tables 4.2.6.8 and 6.1.1.4'

_shelx_space_group_comment
;
The symmetry employed for this shelxl refinement is uniquely defined
by the following loop, which should always be used as a source of
symmetry information in preference to the above space-group names.
They are only intended as comments.
;
_space_group_crystal_system        'monoclinic'
_space_group_IT_number             14
_space_group_name_H-M_alt          'P 1 21/c 1'
_space_group_name_Hall             '-P 2ybc'
loop_
  _space_group_symop_operation_xyz
 'x, y, z'
 '-x, y+1/2, -z+1/2'
 '-x, -y, -z'
 'x, -y-1/2, z-1/2'

_cell_length_a                     18.9950(13)
_cell_length_b                     14.5855(9)
_cell_length_c                     25.4450(16)
_cell_angle_alpha                  90
_cell_angle_beta                   92.812(3)
_cell_angle_gamma                  90
_cell_volume                       7041.1(8)
_cell_formula_units_Z              4
_cell_measurement_reflns_used      9393
_cell_measurement_temperature      120(2)
_cell_measurement_theta_max        53.66
_cell_measurement_theta_min        3.03
_shelx_estimated_absorpt_T_max     0.540
_shelx_estimated_absorpt_T_min     0.419
_exptl_absorpt_coefficient_mu      7.028
_exptl_absorpt_correction_T_max    0.495
_exptl_absorpt_correction_T_min    0.418
_exptl_absorpt_correction_type     multi-scan
_exptl_absorpt_process_details    
 'SADABS-2016/2 (Bruker,2016/2) was used for absorption correction. wR2(int) was 0.1471 before and 0.0803 after correction. The Ratio of minimum to maximum transmission is 0.6823. The \l/2 correction factor is Not present.'
_exptl_absorpt_special_details     ?
_exptl_crystal_colour              'clear dark black'
_exptl_crystal_colour_lustre       clear
_exptl_crystal_colour_modifier     dark
_exptl_crystal_colour_primary      black
_exptl_crystal_density_diffrn      1.824
_exptl_crystal_density_meas        ?
_exptl_crystal_density_method      ?
_exptl_crystal_description         block
_exptl_crystal_F_000               3844
_exptl_crystal_size_max            0.15
_exptl_crystal_size_mid            0.12
_exptl_crystal_size_min            0.1
_exptl_transmission_factor_max     ?
_exptl_transmission_factor_min     ?
_diffrn_reflns_av_R_equivalents    0.0683
_diffrn_reflns_av_unetI/netI       0.0324
_diffrn_reflns_Laue_measured_fraction_full  1.000
_diffrn_reflns_Laue_measured_fraction_max  0.999
_diffrn_reflns_limit_h_max         22
_diffrn_reflns_limit_h_min         -22
_diffrn_reflns_limit_k_max         17
_diffrn_reflns_limit_k_min         -17
_diffrn_reflns_limit_l_max         30
_diffrn_reflns_limit_l_min         -30
_diffrn_reflns_number              144003
_diffrn_reflns_point_group_measured_fraction_full  1.000
_diffrn_reflns_point_group_measured_fraction_max  0.999
_diffrn_reflns_theta_full          53.594
_diffrn_reflns_theta_max           53.973
_diffrn_reflns_theta_min           2.026
_diffrn_ambient_temperature        120.0
_diffrn_detector_area_resol_mean   ?
_diffrn_measured_fraction_theta_full  1.000
_diffrn_measured_fraction_theta_max  0.999
_diffrn_measurement_device_type    'Bruker APEX-II CCD'
_diffrn_measurement_method         '\f and \w scans'
_diffrn_radiation_type             GaK\a
_diffrn_radiation_wavelength       1.34139
_diffrn_source                     ?
_reflns_Friedel_coverage           0.000
_reflns_Friedel_fraction_full      .
_reflns_Friedel_fraction_max       .
_reflns_number_gt                  11380
_reflns_number_total               12920
_reflns_special_details
;
 Reflections were merged by SHELXL according to the crystal
 class for the calculation of statistics and refinement.
 
 _reflns_Friedel_fraction is defined as the number of unique
 Friedel pairs measured divided by the number that would be
 possible theoretically, ignoring centric projections and
 systematic absences.
;
_reflns_threshold_expression       'I > 2\s(I)'
_computing_cell_refinement         'SAINT V8.40B (?, 2016)'
_computing_data_collection         ?
_computing_data_reduction          'SAINT V8.40B (?, 2016)'
_computing_molecular_graphics      'Olex2 (Dolomanov et al., 2009)'
_computing_publication_material    'Olex2 (Dolomanov et al., 2009)'
_computing_structure_refinement    'ShelXL (Sheldrick, 2015)'
_computing_structure_solution      'SHELXT 2014/5 (Sheldrick, 2014)'
_refine_diff_density_max           1.251
_refine_diff_density_min           -1.247
_refine_diff_density_rms           0.083
_refine_ls_extinction_coef         .
_refine_ls_extinction_method       none
_refine_ls_goodness_of_fit_ref     1.026
_refine_ls_hydrogen_treatment      constr
_refine_ls_matrix_type             full
_refine_ls_number_parameters       1840
_refine_ls_number_reflns           12920
_refine_ls_number_restraints       2221
_refine_ls_R_factor_all            0.0339
_refine_ls_R_factor_gt             0.0266
_refine_ls_restrained_S_all        0.986
_refine_ls_shift/su_max            0.002
_refine_ls_shift/su_mean           0.000
_refine_ls_structure_factor_coef   Fsqd
_refine_ls_weighting_details      
 'w=1/[\s^2^(Fo^2^)+(0.0312P)^2^+9.1525P] where P=(Fo^2^+2Fc^2^)/3'
_refine_ls_weighting_scheme        calc
_refine_ls_wR_factor_gt            0.0624
_refine_ls_wR_factor_ref           0.0654
_refine_special_details            ?
_olex2_refinement_description
;
1. Fixed Uiso
 At 1.2 times of:
  All C(H) groups, All C(H,H) groups
 At 1.5 times of:
  All C(H,H,H) groups
2. Restrained distances
 C5A-C6A \\sim C6A-C7A \\sim C7A-C8A \\sim C8A-C1A \\sim C1A-C5A
 with sigma of 0.02
 C5A-C7A \\sim C5A-C8A \\sim C6A-C8A \\sim C6A-C1A \\sim C7A-C1A
 with sigma of 0.02
 C5A-C1A \\sim C1A-C2A \\sim C2A-C3A \\sim C3A-C4A \\sim C4A-C5A
 with sigma of 0.02
 C5A-C2A \\sim C5A-C3A \\sim C1A-C3A \\sim C1A-C4A \\sim C2A-C4A
 with sigma of 0.02
 C71A-C69A \\sim C69A-C68A \\sim C68A-C67A \\sim C67A-C66A \\sim C66A-C71A
 with sigma of 0.02
 C71A-C68A \\sim C71A-C67A \\sim C69A-C67A \\sim C69A-C66A \\sim C68A-C66A
 with sigma of 0.02
 C71A-C66A \\sim C66A-C64A \\sim C64A-C63A \\sim C63A-C72A \\sim C72A-C71A
 with sigma of 0.02
 C71A-C64A \\sim C71A-C63A \\sim C66A-C63A \\sim C66A-C72A \\sim C64A-C72A
 with sigma of 0.02
 C19A-C18A \\sim C18A-C37A \\sim C37A-C38A \\sim C38A-C20A \\sim C20A-C19A
 with sigma of 0.02
 C19A-C37A \\sim C19A-C38A \\sim C18A-C38A \\sim C18A-C20A \\sim C37A-C20A
 with sigma of 0.02
 C41A-C40A \\sim C40A-C60A \\sim C60A-C61A \\sim C61A-C42A \\sim C42A-C41A
 with sigma of 0.02
 C41A-C60A \\sim C41A-C61A \\sim C40A-C61A \\sim C40A-C42A \\sim C60A-C42A
 with sigma of 0.02
 C57A-C56A \\sim C56A-C55A \\sim C55A-C70A \\sim C70A-C58A \\sim C58A-C57A
 with sigma of 0.02
 C57A-C55A \\sim C57A-C70A \\sim C56A-C70A \\sim C56A-C58A \\sim C55A-C58A
 with sigma of 0.02
 C35A-C16A \\sim C16A-C15A \\sim C15A-C33A \\sim C33A-C34A \\sim C34A-C35A
 with sigma of 0.02
 C35A-C15A \\sim C35A-C33A \\sim C16A-C33A \\sim C16A-C34A \\sim C15A-C34A
 with sigma of 0.02
 C31A-C30A \\sim C30A-C51A \\sim C51A-C52A \\sim C52A-C32A \\sim C32A-C31A
 with sigma of 0.02
 C31A-C51A \\sim C31A-C52A \\sim C30A-C52A \\sim C30A-C32A \\sim C51A-C32A
 with sigma of 0.02
 C48A-C47A \\sim C47A-C46A \\sim C46A-C65A \\sim C65A-C49A \\sim C49A-C48A
 with sigma of 0.02
 C48A-C46A \\sim C48A-C65A \\sim C47A-C65A \\sim C47A-C49A \\sim C46A-C49A
 with sigma of 0.02
 C24A-C23A \\sim C23A-C43A \\sim C43A-C44A \\sim C44A-C25A \\sim C25A-C24A
 with sigma of 0.02
 C24A-C43A \\sim C24A-C44A \\sim C23A-C44A \\sim C23A-C25A \\sim C43A-C25A
 with sigma of 0.02
 C11A-C10A \\sim C10A-C27A \\sim C27A-C28A \\sim C28A-C12A \\sim C12A-C11A
 with sigma of 0.02
 C11A-C27A \\sim C11A-C28A \\sim C10A-C28A \\sim C10A-C12A \\sim C27A-C12A
 with sigma of 0.02
 C6A-C18A \\sim C6A-C20A \\sim C19A-C5A \\sim C19A-C7A
 with sigma of 0.02
 C2A-C10A \\sim C2A-C12A \\sim C11A-C1A \\sim C11A-C3A
 with sigma of 0.02
 C17A-C4A \\sim C17A-C18A \\sim C17A-C16A
 with sigma of 0.02
 C4A-C18A \\sim C18A-C16A \\sim C16A-C4A
 with sigma of 0.02
 C21A-C20A \\sim C21A-C22A \\sim C21A-C41A
 with sigma of 0.02
 C20A-C22A \\sim C22A-C41A \\sim C41A-C20A
 with sigma of 0.02
 C22A-C21A \\sim C22A-C7A \\sim C22A-C23A
 with sigma of 0.02
 C21A-C23A \\sim C23A-C7A \\sim C7A-C21A
 with sigma of 0.02
 C9A-C24A \\sim C9A-C10A \\sim C9A-C8A
 with sigma of 0.02
 C24A-C10A \\sim C10A-C8A \\sim C8A-C24A
 with sigma of 0.02
 C13A-C12A \\sim C13A-C14A \\sim C13A-C31A
 with sigma of 0.02
 C12A-C14A \\sim C14A-C31A \\sim C31A-C12A
 with sigma of 0.02
 C14A-C13A \\sim C14A-C15A \\sim C14A-C3A
 with sigma of 0.02
 C13A-C15A \\sim C15A-C3A \\sim C3A-C13A
 with sigma of 0.02
 C36A-C35A \\sim C36A-C37A \\sim C36A-C56A
 with sigma of 0.02
 C35A-C37A \\sim C37A-C56A \\sim C56A-C35A
 with sigma of 0.02
 C39A-C38A \\sim C39A-C40A \\sim C39A-C57A
 with sigma of 0.02
 C38A-C40A \\sim C40A-C57A \\sim C57A-C38A
 with sigma of 0.02
 C42A-C44A \\sim C42A-C23A \\sim C43A-C41A \\sim C43A-C61A
 with sigma of 0.02
 C26A-C25A \\sim C26A-C27A \\sim C26A-C47A
 with sigma of 0.02
 C25A-C27A \\sim C27A-C47A \\sim C47A-C25A
 with sigma of 0.02
 C29A-C28A \\sim C29A-C30A \\sim C29A-C48A
 with sigma of 0.02
 C28A-C30A \\sim C30A-C48A \\sim C48A-C28A
 with sigma of 0.02
 C32A-C34A \\sim C32A-C15A \\sim C33A-C31A \\sim C33A-C52A
 with sigma of 0.02
 C54A-C34A \\sim C54A-C55A \\sim C54A-C53A
 with sigma of 0.02
 C34A-C55A \\sim C55A-C53A \\sim C53A-C34A
 with sigma of 0.02
 C59A-C60A \\sim C59A-C58A \\sim C59A-C72A
 with sigma of 0.02
 C58A-C60A \\sim C60A-C72A \\sim C72A-C58A
 with sigma of 0.02
 C62A-C61A \\sim C62A-C45A \\sim C62A-C63A
 with sigma of 0.02
 C61A-C45A \\sim C45A-C63A \\sim C63A-C61A
 with sigma of 0.02
 C45A-C62A \\sim C45A-C46A \\sim C45A-C44A
 with sigma of 0.02
 C62A-C46A \\sim C46A-C44A \\sim C44A-C62A
 with sigma of 0.02
 C50A-C49A \\sim C50A-C51A \\sim C50A-C67A
 with sigma of 0.02
 C49A-C51A \\sim C51A-C67A \\sim C67A-C49A
 with sigma of 0.02
 C53A-C52A \\sim C53A-C68A \\sim C53A-C54A
 with sigma of 0.02
 C52A-C68A \\sim C68A-C54A \\sim C54A-C52A
 with sigma of 0.02
 C69A-C55A \\sim C69A-C58A \\sim C70A-C68A \\sim C70A-C71A
 with sigma of 0.02
 C64A-C46A \\sim C64A-C49A \\sim C65A-C63A \\sim C65A-C66A
 with sigma of 0.02
 C5B-C6B \\sim C6B-C7B \\sim C7B-C8B \\sim C8B-C1B \\sim C1B-C5B
 with sigma of 0.02
 C5B-C7B \\sim C5B-C8B \\sim C6B-C8B \\sim C6B-C1B \\sim C7B-C1B
 with sigma of 0.02
 C5B-C1B \\sim C1B-C2B \\sim C2B-C3B \\sim C3B-C4B \\sim C4B-C5B
 with sigma of 0.02
 C5B-C2B \\sim C5B-C3B \\sim C1B-C3B \\sim C1B-C4B \\sim C2B-C4B
 with sigma of 0.02
 C71B-C69B \\sim C69B-C68B \\sim C68B-C67B \\sim C67B-C66B \\sim C66B-C71B
 with sigma of 0.02
 C71B-C68B \\sim C71B-C67B \\sim C69B-C67B \\sim C69B-C66B \\sim C68B-C66B
 with sigma of 0.02
 C71B-C66B \\sim C66B-C64B \\sim C64B-C63B \\sim C63B-C72B \\sim C72B-C71B
 with sigma of 0.02
 C71B-C64B \\sim C71B-C63B \\sim C66B-C63B \\sim C66B-C72B \\sim C64B-C72B
 with sigma of 0.02
 C19B-C18B \\sim C18B-C37B \\sim C37B-C38B \\sim C38B-C20B \\sim C20B-C19B
 with sigma of 0.02
 C19B-C37B \\sim C19B-C38B \\sim C18B-C38B \\sim C18B-C20B \\sim C37B-C20B
 with sigma of 0.02
 C41B-C40B \\sim C40B-C60B \\sim C60B-C61B \\sim C61B-C42B \\sim C42B-C41B
 with sigma of 0.02
 C41B-C60B \\sim C41B-C61B \\sim C40B-C61B \\sim C40B-C42B \\sim C60B-C42B
 with sigma of 0.02
 C57B-C56B \\sim C56B-C55B \\sim C55B-C70B \\sim C70B-C58B \\sim C58B-C57B
 with sigma of 0.02
 C57B-C55B \\sim C57B-C70B \\sim C56B-C70B \\sim C56B-C58B \\sim C55B-C58B
 with sigma of 0.02
 C35B-C16B \\sim C16B-C15B \\sim C15B-C33B \\sim C33B-C34B \\sim C34B-C35B
 with sigma of 0.02
 C35B-C15B \\sim C35B-C33B \\sim C16B-C33B \\sim C16B-C34B \\sim C15B-C34B
 with sigma of 0.02
 C31B-C30B \\sim C30B-C51B \\sim C51B-C52B \\sim C52B-C32B \\sim C32B-C31B
 with sigma of 0.02
 C31B-C51B \\sim C31B-C52B \\sim C30B-C52B \\sim C30B-C32B \\sim C51B-C32B
 with sigma of 0.02
 C48B-C47B \\sim C47B-C46B \\sim C46B-C65B \\sim C65B-C49B \\sim C49B-C48B
 with sigma of 0.02
 C48B-C46B \\sim C48B-C65B \\sim C47B-C65B \\sim C47B-C49B \\sim C46B-C49B
 with sigma of 0.02
 C24B-C23B \\sim C23B-C43B \\sim C43B-C44B \\sim C44B-C25B \\sim C25B-C24B
 with sigma of 0.02
 C24B-C43B \\sim C24B-C44B \\sim C23B-C44B \\sim C23B-C25B \\sim C43B-C25B
 with sigma of 0.02
 C11B-C10B \\sim C10B-C27B \\sim C27B-C28B \\sim C28B-C12B \\sim C12B-C11B
 with sigma of 0.02
 C11B-C27B \\sim C11B-C28B \\sim C10B-C28B \\sim C10B-C12B \\sim C27B-C12B
 with sigma of 0.02
 C6B-C18B \\sim C6B-C20B \\sim C19B-C5B \\sim C19B-C7B
 with sigma of 0.02
 C2B-C10B \\sim C2B-C12B \\sim C11B-C1B \\sim C11B-C3B
 with sigma of 0.02
 C17B-C4B \\sim C17B-C18B \\sim C17B-C16B
 with sigma of 0.02
 C4B-C18B \\sim C18B-C16B \\sim C16B-C4B
 with sigma of 0.02
 C21B-C20B \\sim C21B-C22B \\sim C21B-C41B
 with sigma of 0.02
 C20B-C22B \\sim C22B-C41B \\sim C41B-C20B
 with sigma of 0.02
 C22B-C21B \\sim C22B-C7B \\sim C22B-C23B
 with sigma of 0.02
 C21B-C23B \\sim C23B-C7B \\sim C7B-C21B
 with sigma of 0.02
 C9B-C24B \\sim C9B-C10B \\sim C9B-C8B
 with sigma of 0.02
 C24B-C10B \\sim C10B-C8B \\sim C8B-C24B
 with sigma of 0.02
 C13B-C12B \\sim C13B-C14B \\sim C13B-C31B
 with sigma of 0.02
 C12B-C14B \\sim C14B-C31B \\sim C31B-C12B
 with sigma of 0.02
 C14B-C13B \\sim C14B-C15B \\sim C14B-C3B
 with sigma of 0.02
 C13B-C15B \\sim C15B-C3B \\sim C3B-C13B
 with sigma of 0.02
 C36B-C35B \\sim C36B-C37B \\sim C36B-C56B
 with sigma of 0.02
 C35B-C37B \\sim C37B-C56B \\sim C56B-C35B
 with sigma of 0.02
 C39B-C38B \\sim C39B-C40B \\sim C39B-C57B
 with sigma of 0.02
 C38B-C40B \\sim C40B-C57B \\sim C57B-C38B
 with sigma of 0.02
 C42B-C44B \\sim C42B-C23B \\sim C43B-C41B \\sim C43B-C61B
 with sigma of 0.02
 C26B-C25B \\sim C26B-C27B \\sim C26B-C47B
 with sigma of 0.02
 C25B-C27B \\sim C27B-C47B \\sim C47B-C25B
 with sigma of 0.02
 C29B-C28B \\sim C29B-C30B \\sim C29B-C48B
 with sigma of 0.02
 C28B-C30B \\sim C30B-C48B \\sim C48B-C28B
 with sigma of 0.02
 C32B-C34B \\sim C32B-C15B \\sim C33B-C31B \\sim C33B-C52B
 with sigma of 0.02
 C54B-C34B \\sim C54B-C55B \\sim C54B-C53B
 with sigma of 0.02
 C34B-C55B \\sim C55B-C53B \\sim C53B-C34B
 with sigma of 0.02
 C59B-C60B \\sim C59B-C58B \\sim C59B-C72B
 with sigma of 0.02
 C58B-C60B \\sim C60B-C72B \\sim C72B-C58B
 with sigma of 0.02
 C62B-C61B \\sim C62B-C45B \\sim C62B-C63B
 with sigma of 0.02
 C61B-C45B \\sim C45B-C63B \\sim C63B-C61B
 with sigma of 0.02
 C45B-C62B \\sim C45B-C46B \\sim C45B-C44B
 with sigma of 0.02
 C62B-C46B \\sim C46B-C44B \\sim C44B-C62B
 with sigma of 0.02
 C50B-C49B \\sim C50B-C51B \\sim C50B-C67B
 with sigma of 0.02
 C49B-C51B \\sim C51B-C67B \\sim C67B-C49B
 with sigma of 0.02
 C53B-C52B \\sim C53B-C68B \\sim C53B-C54B
 with sigma of 0.02
 C52B-C68B \\sim C68B-C54B \\sim C54B-C52B
 with sigma of 0.02
 C69B-C55B \\sim C69B-C58B \\sim C70B-C68B \\sim C70B-C71B
 with sigma of 0.02
 C64B-C46B \\sim C64B-C49B \\sim C65B-C63B \\sim C65B-C66B
 with sigma of 0.02
3. Restrained planarity
 C18A, C19A, C20A, C37A, C38A
 with sigma of 0.1
 C40A, C41A, C42A, C60A, C61A
 with sigma of 0.1
 C55A, C56A, C57A, C58A, C70A
 with sigma of 0.1
 C15A, C16A, C33A, C34A, C35A
 with sigma of 0.1
 C30A, C31A, C32A, C51A, C52A
 with sigma of 0.1
 C46A, C47A, C48A, C49A, C65A
 with sigma of 0.1
 C23A, C24A, C25A, C43A, C44A
 with sigma of 0.1
 C10A, C11A, C12A, C27A, C28A
 with sigma of 0.1
 C1A, C5A, C6A, C7A, C8A
 with sigma of 0.1
 C1A, C2A, C3A, C4A, C5A
 with sigma of 0.1
 C66A, C67A, C68A, C69A, C71A
 with sigma of 0.1
 C63A, C64A, C66A, C71A, C72A
 with sigma of 0.1
 C18B, C19B, C20B, C37B, C38B
 with sigma of 0.1
 C40B, C41B, C42B, C60B, C61B
 with sigma of 0.1
 C55B, C56B, C57B, C58B, C70B
 with sigma of 0.1
 C15B, C16B, C33B, C34B, C35B
 with sigma of 0.1
 C30B, C31B, C32B, C51B, C52B
 with sigma of 0.1
 C46B, C47B, C48B, C49B, C65B
 with sigma of 0.1
 C23B, C24B, C25B, C43B, C44B
 with sigma of 0.1
 C10B, C11B, C12B, C27B, C28B
 with sigma of 0.1
 C1B, C5B, C6B, C7B, C8B
 with sigma of 0.1
 C1B, C2B, C3B, C4B, C5B
 with sigma of 0.1
 C66B, C67B, C68B, C69B, C71B
 with sigma of 0.1
 C63B, C64B, C66B, C71B, C72B
 with sigma of 0.1
4. Uiso/Uaniso restraints and constraints
Th1 \\sim Th2 \\sim Th3: within 2A with sigma of 0.001 and sigma for terminal
atoms of 0.002
Y1 \\sim Y2 \\sim Y3: within 2A with sigma of 0.001 and sigma for terminal
atoms of 0.002
C1A \\sim C2A \\sim C3A \\sim C4A \\sim C5A \\sim C6A \\sim C7A \\sim C8A \\sim
C9A \\sim C10A \\sim C11A \\sim C12A \\sim C13A \\sim C14A \\sim C15A \\sim
C16A \\sim C17A \\sim C18A \\sim C19A \\sim C20A \\sim C21A \\sim C22A \\sim
C23A \\sim C24A \\sim C25A \\sim C26A \\sim C27A \\sim C28A \\sim C29A \\sim
C30A \\sim C31A \\sim C32A \\sim C33A \\sim C34A \\sim C35A \\sim C36A \\sim
C37A \\sim C38A \\sim C39A \\sim C40A \\sim C41A \\sim C42A \\sim C43A \\sim
C44A \\sim C45A \\sim C46A \\sim C47A \\sim C48A \\sim C49A \\sim C50A \\sim
C51A \\sim C52A \\sim C53A \\sim C54A \\sim C55A \\sim C56A \\sim C57A \\sim
C58A \\sim C59A \\sim C60A \\sim C61A \\sim C62A \\sim C63A \\sim C64A \\sim
C65A \\sim C66A \\sim C67A \\sim C68A \\sim C69A \\sim C70A \\sim C71A \\sim
C72A: within 2A with sigma of 0.01 and sigma for terminal atoms of 0.02
C1B \\sim C2B \\sim C3B \\sim C4B \\sim C5B \\sim C6B \\sim C7B \\sim C8B \\sim
C9B \\sim C10B \\sim C11B \\sim C12B \\sim C13B \\sim C14B \\sim C15B \\sim
C16B \\sim C17B \\sim C18B \\sim C19B \\sim C20B \\sim C21B \\sim C22B \\sim
C23B \\sim C24B \\sim C25B \\sim C26B \\sim C27B \\sim C28B \\sim C29B \\sim
C30B \\sim C31B \\sim C32B \\sim C33B \\sim C34B \\sim C35B \\sim C36B \\sim
C37B \\sim C38B \\sim C39B \\sim C40B \\sim C41B \\sim C42B \\sim C43B \\sim
C44B \\sim C45B \\sim C46B \\sim C47B \\sim C48B \\sim C49B \\sim C50B \\sim
C51B \\sim C52B \\sim C53B \\sim C54B \\sim C55B \\sim C56B \\sim C57B \\sim
C58B \\sim C59B \\sim C60B \\sim C61B \\sim C62B \\sim C63B \\sim C64B \\sim
C65B \\sim C66B \\sim C67B \\sim C68B \\sim C69B \\sim C70B \\sim C71B \\sim
C72B: within 2A with sigma of 0.01 and sigma for terminal atoms of 0.02
5. Others
 1*[Sof(Th1)+Sof(Y1)]+1*[Sof(Th2)+Sof(Y2)]+1*[Sof(Th3)+Sof(Y3)]=1 with esd of
 0.00001
 Sof(C1B)=Sof(C2B)=Sof(C3B)=Sof(C4B)=Sof(C5B)=Sof(C6B)=Sof(C7B)=Sof(C8B)=
 Sof(C9B)=Sof(C10B)=Sof(C11B)=Sof(C12B)=Sof(C13B)=Sof(C14B)=Sof(C15B)=Sof(C16B)=
 Sof(C17B)=Sof(C18B)=Sof(C19B)=Sof(C20B)=Sof(C21B)=Sof(C22B)=Sof(C23B)=
 Sof(C24B)=Sof(C25B)=Sof(C26B)=Sof(C27B)=Sof(C28B)=Sof(C29B)=Sof(C30B)=
 Sof(C31B)=Sof(C32B)=Sof(C33B)=Sof(C34B)=Sof(C35B)=Sof(C36B)=Sof(C37B)=
 Sof(C38B)=Sof(C39B)=Sof(C40B)=Sof(C41B)=Sof(C42B)=Sof(C43B)=Sof(C44B)=
 Sof(C45B)=Sof(C46B)=Sof(C47B)=Sof(C48B)=Sof(C49B)=Sof(C50B)=Sof(C51B)=
 Sof(C52B)=Sof(C53B)=Sof(C54B)=Sof(C55B)=Sof(C56B)=Sof(C57B)=Sof(C58B)=
 Sof(C59B)=Sof(C60B)=Sof(C61B)=Sof(C62B)=Sof(C63B)=Sof(C64B)=Sof(C65B)=
 Sof(C66B)=Sof(C67B)=Sof(C68B)=Sof(C69B)=Sof(C70B)=Sof(C71B)=Sof(C72B)=1-FVAR(1)
 Sof(C1A)=Sof(C2A)=Sof(C3A)=Sof(C4A)=Sof(C5A)=Sof(C6A)=Sof(C7A)=Sof(C8A)=
 Sof(C9A)=Sof(C10A)=Sof(C11A)=Sof(C12A)=Sof(C13A)=Sof(C14A)=Sof(C15A)=Sof(C16A)=
 Sof(C17A)=Sof(C18A)=Sof(C19A)=Sof(C20A)=Sof(C21A)=Sof(C22A)=Sof(C23A)=
 Sof(C24A)=Sof(C25A)=Sof(C26A)=Sof(C27A)=Sof(C28A)=Sof(C29A)=Sof(C30A)=
 Sof(C31A)=Sof(C32A)=Sof(C33A)=Sof(C34A)=Sof(C35A)=Sof(C36A)=Sof(C37A)=
 Sof(C38A)=Sof(C39A)=Sof(C40A)=Sof(C41A)=Sof(C42A)=Sof(C43A)=Sof(C44A)=
 Sof(C45A)=Sof(C46A)=Sof(C47A)=Sof(C48A)=Sof(C49A)=Sof(C50A)=Sof(C51A)=
 Sof(C52A)=Sof(C53A)=Sof(C54A)=Sof(C55A)=Sof(C56A)=Sof(C57A)=Sof(C58A)=
 Sof(C59A)=Sof(C60A)=Sof(C61A)=Sof(C62A)=Sof(C63A)=Sof(C64A)=Sof(C65A)=
 Sof(C66A)=Sof(C67A)=Sof(C68A)=Sof(C69A)=Sof(C70A)=Sof(C71A)=Sof(C72A)=FVAR(1)
 Sof(Th1)=Sof(Y1)=FVAR(2)
 Sof(Th2)=Sof(Y2)=FVAR(3)
 Sof(Th3)=Sof(Y3)=FVAR(4)
6.a Secondary CH2 refined with riding coordinates:
 C21P(H21A,H21B), C23P(H23A,H23B), C25P(H25A,H25B), C27P(H27A,H27B), C29P(H29A,
 H29B), C31P(H31A,H31B), C33P(H33A,H33B), C35P(H35A,H35B)
6.b Aromatic/amide H refined with riding coordinates:
 C2P(H2P), C7P(H7P), C12P(H12P), C17P(H17P), C1S(H1S), C2S(H2S), C3S(H3S),
 C4S(H4S), C5S(H5S), C6S(H6S), C7S(H7S), C8S(H8S), C9S(H9S), C10S(H10S),
 C11S(H11S), C12S(H12S)
6.c Idealised Me refined as rotating group:
 C22P(H22A,H22B,H22C), C24P(H24A,H24B,H24C), C26P(H26A,H26B,H26C), C28P(H28A,
 H28B,H28C), C30P(H30A,H30B,H30C), C32P(H32A,H32B,H32C), C34P(H34A,H34B,H34C),
 C36P(H36A,H36B,H36C)
;
_atom_sites_solution_hydrogens     geom
_atom_sites_solution_primary       ?
_atom_sites_solution_secondary     ?
loop_
  _atom_site_label
  _atom_site_type_symbol
  _atom_site_fract_x
  _atom_site_fract_y
  _atom_site_fract_z
  _atom_site_U_iso_or_equiv
  _atom_site_adp_type
  _atom_site_occupancy
  _atom_site_site_symmetry_order
  _atom_site_calc_flag
  _atom_site_refinement_flags_posn
  _atom_site_refinement_flags_adp
  _atom_site_refinement_flags_occupancy
  _atom_site_disorder_assembly
  _atom_site_disorder_group
 Ni1P Ni 0.41485(2) 0.50185(2) 0.51942(2) 0.01076(9) Uani 1 1 d . . . A 4
 N1P N 0.41033(11) 0.36833(15) 0.52610(9) 0.0129(5) Uani 1 1 d . . . A 4
 N2P N 0.33833(12) 0.49865(14) 0.46494(9) 0.0130(5) Uani 1 1 d . . . A 4
 N3P N 0.41603(11) 0.63573(15) 0.51534(9) 0.0128(5) Uani 1 1 d . . . A 4
 N4P N 0.48896(12) 0.50545(15) 0.57557(9) 0.0124(5) Uani 1 1 d . . . A 4
 C1P C 0.44946(14) 0.31266(18) 0.56016(10) 0.0136(6) Uani 1 1 d . . . A 4
 C2P C 0.50035(14) 0.34278(18) 0.59607(11) 0.0144(6) Uani 1 1 d . . . A 4
 H2P H 0.525231 0.298014 0.616771 0.017 Uiso 1 1 calc R . . A 4
 C3P C 0.51783(14) 0.43257(18) 0.60420(11) 0.0135(6) Uani 1 1 d . . . A 4
 C4P C 0.56702(14) 0.46416(19) 0.64537(11) 0.0151(6) Uani 1 1 d . . . A 4
 C5P C 0.56863(14) 0.55690(18) 0.64181(11) 0.0149(6) Uani 1 1 d . . . A 4
 C6P C 0.52083(14) 0.58174(18) 0.59857(11) 0.0137(6) Uani 1 1 d . . . A 4
 C7P C 0.50738(14) 0.67028(18) 0.58302(11) 0.0141(6) Uani 1 1 d . . . A 4
 H7P H 0.534246 0.717523 0.600103 0.017 Uiso 1 1 calc R . . A 4
 C8P C 0.45823(14) 0.69560(18) 0.54477(11) 0.0135(6) Uani 1 1 d . . . A 4
 C9P C 0.44149(15) 0.78975(18) 0.53180(11) 0.0166(6) Uani 1 1 d . . . A 4
 C10P C 0.38860(15) 0.78763(18) 0.49396(11) 0.0164(6) Uani 1 1 d . . . A 4
 C11P C 0.37343(14) 0.69219(18) 0.48371(11) 0.0144(6) Uani 1 1 d . . . A 4
 C12P C 0.32268(14) 0.66161(18) 0.44772(11) 0.0152(6) Uani 1 1 d . . . A 4
 H12P H 0.297390 0.706368 0.427298 0.018 Uiso 1 1 calc R . . A 4
 C13P C 0.30566(15) 0.57150(18) 0.43897(11) 0.0144(6) Uani 1 1 d . . . A 4
 C14P C 0.24943(15) 0.54077(19) 0.40303(11) 0.0148(6) Uani 1 1 d . . . A 4
 C15P C 0.24819(15) 0.44831(19) 0.40638(11) 0.0158(6) Uani 1 1 d . . . A 4
 C16P C 0.30355(14) 0.42242(19) 0.44451(11) 0.0141(6) Uani 1 1 d . . . A 4
 C17P C 0.31709(14) 0.33388(18) 0.45963(11) 0.0149(6) Uani 1 1 d . . . A 4
 H17P H 0.290917 0.286619 0.441960 0.018 Uiso 1 1 calc R . . A 4
 C18P C 0.36574(14) 0.30862(18) 0.49847(11) 0.0144(6) Uani 1 1 d . . . A 4
 C19P C 0.37560(15) 0.21540(19) 0.51661(11) 0.0167(6) Uani 1 1 d . . . A 4
 C20P C 0.42825(15) 0.21781(18) 0.55458(11) 0.0165(6) Uani 1 1 d . . . A 4
 C21P C 0.45820(17) 0.14128(19) 0.58809(12) 0.0226(7) Uani 1 1 d . . . A 4
 H21A H 0.510165 0.147224 0.591062 0.027 Uiso 1 1 calc R . . A 4
 H21B H 0.446779 0.082020 0.570723 0.027 Uiso 1 1 calc R . . A 4
 C22P C 0.4298(2) 0.1410(2) 0.64305(13) 0.0353(9) Uani 1 1 d . . . A 4
 H22A H 0.378712 0.130854 0.640473 0.053 Uiso 1 1 calc GR . . A 4
 H22B H 0.439867 0.200063 0.660109 0.053 Uiso 1 1 calc GR . . A 4
 H22C H 0.452447 0.091726 0.663912 0.053 Uiso 1 1 calc GR . . A 4
 C23P C 0.60355(15) 0.4028(2) 0.68540(11) 0.0179(6) Uani 1 1 d . . . A 4
 H23A H 0.647553 0.432738 0.698948 0.021 Uiso 1 1 calc R . . A 4
 H23B H 0.616537 0.344717 0.668220 0.021 Uiso 1 1 calc R . . A 4
 C24P C 0.55749(18) 0.3813(2) 0.73153(12) 0.0295(8) Uani 1 1 d . . . A 4
 H24A H 0.514144 0.350851 0.718382 0.044 Uiso 1 1 calc GR . . A 4
 H24B H 0.545536 0.438487 0.749268 0.044 Uiso 1 1 calc GR . . A 4
 H24C H 0.583296 0.340902 0.756475 0.044 Uiso 1 1 calc GR . . A 4
 C25P C 0.60565(15) 0.6251(2) 0.67746(11) 0.0194(6) Uani 1 1 d . . . A 4
 H25A H 0.626842 0.673387 0.655925 0.023 Uiso 1 1 calc R . . A 4
 H25B H 0.644294 0.593956 0.697986 0.023 Uiso 1 1 calc R . . A 4
 C26P C 0.55552(17) 0.6696(2) 0.71543(12) 0.0290(7) Uani 1 1 d . . . A 4
 H26A H 0.534524 0.622057 0.736904 0.043 Uiso 1 1 calc GR . . A 4
 H26B H 0.518137 0.702441 0.695276 0.043 Uiso 1 1 calc GR . . A 4
 H26C H 0.581858 0.712873 0.738385 0.043 Uiso 1 1 calc GR . . A 4
 C27P C 0.47654(17) 0.87079(19) 0.55889(12) 0.0229(7) Uani 1 1 d . . . A 4
 H27A H 0.468532 0.926085 0.536837 0.027 Uiso 1 1 calc R . . A 4
 H27B H 0.527987 0.859861 0.562459 0.027 Uiso 1 1 calc R . . A 4
 C28P C 0.4487(2) 0.8883(2) 0.61332(13) 0.0354(9) Uani 1 1 d . . . A 4
 H28A H 0.398896 0.905726 0.609695 0.053 Uiso 1 1 calc GR . . A 4
 H28B H 0.475787 0.937946 0.630615 0.053 Uiso 1 1 calc GR . . A 4
 H28C H 0.453640 0.832401 0.634567 0.053 Uiso 1 1 calc GR . . A 4
 C29P C 0.34802(16) 0.8660(2) 0.46921(12) 0.0226(7) Uani 1 1 d . . . A 4
 H29A H 0.339602 0.853891 0.431135 0.027 Uiso 1 1 calc R . . A 4
 H29B H 0.376379 0.922774 0.473082 0.027 Uiso 1 1 calc R . . A 4
 C30P C 0.27744(17) 0.8802(2) 0.49424(13) 0.0299(8) Uani 1 1 d . . . A 4
 H30A H 0.252446 0.931671 0.476996 0.045 Uiso 1 1 calc GR . . A 4
 H30B H 0.285624 0.893678 0.531777 0.045 Uiso 1 1 calc GR . . A 4
 H30C H 0.248937 0.824472 0.490015 0.045 Uiso 1 1 calc GR . . A 4
 C31P C 0.20044(15) 0.6031(2) 0.37180(11) 0.0196(6) Uani 1 1 d . . . A 4
 H31A H 0.178753 0.568589 0.341647 0.023 Uiso 1 1 calc R . . A 4
 H31B H 0.227907 0.654269 0.357547 0.023 Uiso 1 1 calc R . . A 4
 C32P C 0.14216(15) 0.6422(2) 0.40448(12) 0.0233(7) Uani 1 1 d . . . A 4
 H32A H 0.109064 0.677349 0.381628 0.035 Uiso 1 1 calc GR . . A 4
 H32B H 0.162978 0.682461 0.431884 0.035 Uiso 1 1 calc GR . . A 4
 H32C H 0.117042 0.591878 0.420906 0.035 Uiso 1 1 calc GR . . A 4
 C33P C 0.19801(15) 0.3816(2) 0.37984(12) 0.0213(7) Uani 1 1 d . . . A 4
 H33A H 0.225025 0.329072 0.366669 0.026 Uiso 1 1 calc R . . A 4
 H33B H 0.173849 0.411869 0.349145 0.026 Uiso 1 1 calc R . . A 4
 C34P C 0.14279(16) 0.3461(2) 0.41637(13) 0.0260(7) Uani 1 1 d . . . A 4
 H34A H 0.109755 0.305781 0.396617 0.039 Uiso 1 1 calc GR . . A 4
 H34B H 0.117019 0.397917 0.430602 0.039 Uiso 1 1 calc GR . . A 4
 H34C H 0.166132 0.311618 0.445346 0.039 Uiso 1 1 calc GR . . A 4
 C35P C 0.33102(16) 0.1359(2) 0.49784(13) 0.0234(7) Uani 1 1 d . . . A 4
 H35A H 0.353661 0.078067 0.510113 0.028 Uiso 1 1 calc R . . A 4
 H35B H 0.328301 0.135113 0.458885 0.028 Uiso 1 1 calc R . . A 4
 C36P C 0.25639(17) 0.1405(2) 0.51773(15) 0.0325(8) Uani 1 1 d . . . A 4
 H36A H 0.228646 0.088766 0.503404 0.049 Uiso 1 1 calc GR . . A 4
 H36B H 0.234091 0.198158 0.506285 0.049 Uiso 1 1 calc GR . . A 4
 H36C H 0.258644 0.137404 0.556252 0.049 Uiso 1 1 calc GR . . A 4
 C1B C 0.2589(6) 0.3934(8) 0.8578(5) 0.029(3) Uani 0.467(3) 1 d D U P B 2
 C2B C 0.3021(6) 0.3560(8) 0.8177(5) 0.029(3) Uani 0.467(3) 1 d D U P B 2
 C3B C 0.3495(7) 0.4275(8) 0.8018(5) 0.032(3) Uani 0.467(3) 1 d D U P B 2
 C4B C 0.3350(7) 0.5103(7) 0.8319(5) 0.031(3) Uani 0.467(3) 1 d D U P B 2
 C5B C 0.2804(6) 0.4873(7) 0.8667(6) 0.031(3) Uani 0.467(3) 1 d D U P B 2
 C6B C 0.2178(7) 0.5427(8) 0.8685(8) 0.029(3) Uani 0.467(3) 1 d D U P B 2
 C7B C 0.1574(7) 0.4840(8) 0.8606(8) 0.030(3) Uani 0.467(3) 1 d D U P B 2
 C8B C 0.1836(6) 0.3904(9) 0.8531(6) 0.029(3) Uani 0.467(3) 1 d D U P B 2
 C9B C 0.1506(7) 0.3318(13) 0.8121(6) 0.033(3) Uani 0.467(3) 1 d D U P B 2
 C10B C 0.1963(5) 0.2814(10) 0.7780(4) 0.028(2) Uani 0.467(3) 1 d D U P B 2
 C11B C 0.2707(5) 0.2986(9) 0.7798(4) 0.029(3) Uani 0.467(3) 1 d D U P B 2
 C12B C 0.2942(6) 0.2961(11) 0.7274(4) 0.030(3) Uani 0.467(3) 1 d D U P B 2
 C13B C 0.3432(10) 0.3650(11) 0.7115(5) 0.025(3) Uani 0.467(3) 1 d D U P B 2
 C14B C 0.3676(14) 0.4332(10) 0.7482(5) 0.028(3) Uani 0.467(3) 1 d D U P B 2
 C15B C 0.3834(11) 0.5243(8) 0.7288(4) 0.029(3) Uani 0.467(3) 1 d D U P B 2
 C16B C 0.3630(8) 0.6039(8) 0.7565(4) 0.028(2) Uani 0.467(3) 1 d D U P B 2
 C17B C 0.3345(7) 0.5980(7) 0.8076(5) 0.030(2) Uani 0.467(3) 1 d D U P B 2
 C18B C 0.2770(6) 0.6592(8) 0.8168(5) 0.028(2) Uani 0.467(3) 1 d D U P B 2
 C19B C 0.2180(7) 0.6290(11) 0.8447(9) 0.031(3) Uani 0.467(3) 1 d D U P B 2
 C20B C 0.1564(6) 0.6680(11) 0.8216(7) 0.032(3) Uani 0.467(3) 1 d D U P B 2
 C21B C 0.0932(10) 0.6118(11) 0.8139(8) 0.034(3) Uani 0.467(3) 1 d D U P B 2
 C22B C 0.0950(11) 0.5178(9) 0.8310(10) 0.032(3) Uani 0.467(3) 1 d D U P B 2
 C23B C 0.0536(10) 0.4503(9) 0.7998(6) 0.036(3) Uani 0.467(3) 1 d D U P B 2
 C24B C 0.0831(7) 0.3622(10) 0.7889(6) 0.034(3) Uani 0.467(3) 1 d D U P B 2
 C25B C 0.0595(7) 0.3356(10) 0.7369(4) 0.033(3) Uani 0.467(3) 1 d D U P B 2
 C26B C 0.1054(4) 0.2883(5) 0.7032(3) 0.0305(18) Uani 0.467(3) 1 d D U P B 2
 C27B C 0.1740(4) 0.2627(5) 0.7242(3) 0.0305(18) Uani 0.467(3) 1 d D U P B 2
 C28B C 0.2348(5) 0.2702(8) 0.6931(3) 0.027(2) Uani 0.467(3) 1 d D U P B 2
 C29B C 0.2290(4) 0.2978(5) 0.6395(3) 0.0280(16) Uani 0.467(3) 1 d D U P B 2
 C30B C 0.2836(5) 0.3526(7) 0.6205(3) 0.026(2) Uani 0.467(3) 1 d D U P B 2
 C31B C 0.3389(9) 0.3875(9) 0.6562(5) 0.029(3) Uani 0.467(3) 1 d D U P B 2
 C32B C 0.3563(10) 0.4774(8) 0.6389(6) 0.029(3) Uani 0.467(3) 1 d D U P B 2
 C33B C 0.3755(11) 0.5435(8) 0.6746(5) 0.030(3) Uani 0.467(3) 1 d D U P B 2
 C34B C 0.3497(7) 0.6343(7) 0.6681(4) 0.027(2) Uani 0.467(3) 1 d D U P B 2
 C35B C 0.3407(5) 0.6713(6) 0.7195(4) 0.030(2) Uani 0.467(3) 1 d D U P B 2
 C36B C 0.2838(4) 0.7298(4) 0.7291(3) 0.0325(16) Uani 0.467(3) 1 d D U P B 2
 C37B C 0.2516(5) 0.7226(6) 0.7774(3) 0.030(2) Uani 0.467(3) 1 d D U P B 2
 C38B C 0.1761(5) 0.7277(10) 0.7802(5) 0.030(2) Uani 0.467(3) 1 d D U P B 2
 C39B C 0.1314(4) 0.7489(5) 0.7359(3) 0.0367(17) Uani 0.467(3) 1 d D U P B 2
 C40B C 0.0659(4) 0.7054(6) 0.7310(3) 0.0363(19) Uani 0.467(3) 1 d D U P B 2
 C41B C 0.0473(8) 0.6355(8) 0.7683(5) 0.035(3) Uani 0.467(3) 1 d D U P B 2
 C42B C 0.0064(9) 0.5678(8) 0.7403(5) 0.034(3) Uani 0.467(3) 1 d D U P B 2
 C43B C 0.0106(9) 0.4764(7) 0.7550(5) 0.034(3) Uani 0.467(3) 1 d D U P B 2
 C44B C 0.0149(4) 0.4074(6) 0.7154(3) 0.0352(18) Uani 0.467(3) 1 d D U P B 2
 C45B C 0.0105(4) 0.4302(5) 0.6603(3) 0.0347(17) Uani 0.467(3) 1 d D U P B 2
 C46B C 0.0502(6) 0.3742(7) 0.6261(4) 0.033(2) Uani 0.467(3) 1 d D U P B 2
 C47B C 0.1001(5) 0.3095(6) 0.6479(3) 0.030(2) Uani 0.467(3) 1 d D U P B 2
 C48B C 0.1596(4) 0.3108(5) 0.6162(3) 0.0284(18) Uani 0.467(3) 1 d D U P B 2
 C49B C 0.1455(4) 0.3744(7) 0.5741(4) 0.031(2) Uani 0.467(3) 1 d D U P B 2
 C50B C 0.2014(4) 0.4299(4) 0.5551(3) 0.0308(16) Uani 0.467(3) 1 d D U P B 2
 C51B C 0.2686(4) 0.4210(6) 0.5810(3) 0.0283(19) Uani 0.467(3) 1 d D U P B 2
 C52B C 0.3119(10) 0.4989(7) 0.5933(6) 0.027(3) Uani 0.467(3) 1 d D U P B 2
 C53B C 0.2874(4) 0.5909(5) 0.5836(3) 0.0308(17) Uani 0.467(3) 1 d D U P B 2
 C54B C 0.3047(4) 0.6588(5) 0.6234(3) 0.0300(16) Uani 0.467(3) 1 d D U P B 2
 C55B C 0.2541(4) 0.7305(8) 0.6320(4) 0.027(2) Uani 0.467(3) 1 d D U P B 2
 C56B C 0.2413(5) 0.7585(5) 0.6855(3) 0.029(2) Uani 0.467(3) 1 d D U P B 2
 C57B C 0.1657(5) 0.7703(9) 0.6897(3) 0.029(2) Uani 0.467(3) 1 d D U P B 2
 C58B C 0.1323(4) 0.7526(5) 0.6372(3) 0.0316(18) Uani 0.467(3) 1 d D U P B 2
 C59B C 0.0651(4) 0.7052(5) 0.6328(3) 0.0319(18) Uani 0.467(3) 1 d D U P B 2
 C60B C 0.0337(6) 0.6808(8) 0.6812(3) 0.033(2) Uani 0.467(3) 1 d D U P B 2
 C61B C 0.0007(11) 0.5935(8) 0.6863(4) 0.036(3) Uani 0.467(3) 1 d D U P B 2
 C62B C -0.0009(10) 0.5248(7) 0.6453(4) 0.032(2) Uani 0.467(3) 1 d D U P B 2
 C63B C 0.0211(4) 0.5562(6) 0.5943(3) 0.032(2) Uani 0.467(3) 1 d D U P B 2
 C64B C 0.0571(4) 0.4957(4) 0.5601(3) 0.0341(17) Uani 0.467(3) 1 d D U P B 2
 C65B C 0.0760(5) 0.4089(6) 0.5788(3) 0.0308(19) Uani 0.467(3) 1 d D U P B 2
 C66B C 0.1087(4) 0.5462(5) 0.5329(3) 0.030(2) Uani 0.467(3) 1 d D U P B 2
 C67B C 0.1823(5) 0.5192(5) 0.5339(4) 0.027(2) Uani 0.467(3) 1 d D U P B 2
 C68B C 0.2240(5) 0.6000(6) 0.5501(5) 0.027(2) Uani 0.467(3) 1 d D U P B 2
 C69B C 0.1750(4) 0.6751(5) 0.5583(3) 0.0285(17) Uani 0.467(3) 1 d D U P B 2
 C70B C 0.1877(4) 0.7321(5) 0.6019(3) 0.0292(18) Uani 0.467(3) 1 d D U P B 2
 C71B C 0.1041(4) 0.6413(5) 0.5487(3) 0.0276(18) Uani 0.467(3) 1 d D U P B 2
 C72B C 0.0509(5) 0.6483(6) 0.5880(3) 0.030(2) Uani 0.467(3) 1 d D U P B 2
 C1A C 0.2698(5) 0.4627(7) 0.8687(5) 0.029(2) Uani 0.533(3) 1 d D U P B 1
 C2A C 0.3298(6) 0.4819(6) 0.8373(5) 0.030(2) Uani 0.533(3) 1 d D U P B 1
 C3A C 0.3402(7) 0.4024(6) 0.8041(4) 0.029(2) Uani 0.533(3) 1 d D U P B 1
 C4A C 0.2858(5) 0.3349(7) 0.8146(5) 0.029(2) Uani 0.533(3) 1 d D U P B 1
 C5A C 0.2437(5) 0.3723(7) 0.8557(5) 0.028(2) Uani 0.533(3) 1 d D U P B 1
 C6A C 0.1683(6) 0.3768(8) 0.8496(6) 0.030(2) Uani 0.533(3) 1 d D U P B 1
 C7A C 0.1464(6) 0.4710(8) 0.8583(7) 0.031(2) Uani 0.533(3) 1 d D U P B 1
 C8A C 0.2103(6) 0.5242(7) 0.8701(6) 0.029(2) Uani 0.533(3) 1 d D U P B 1
 C9A C 0.2174(6) 0.6161(11) 0.8475(8) 0.033(3) Uani 0.533(3) 1 d D U P B 1
 C10A C 0.2841(6) 0.6391(7) 0.8241(5) 0.032(2) Uani 0.533(3) 1 d D U P B 1
 C11A C 0.3364(6) 0.5693(6) 0.8167(4) 0.030(2) Uani 0.533(3) 1 d D U P B 1
 C12A C 0.3670(7) 0.5852(6) 0.7673(4) 0.030(2) Uani 0.533(3) 1 d D U P B 1
 C13A C 0.3803(10) 0.5067(7) 0.7337(4) 0.028(2) Uani 0.533(3) 1 d D U P B 1
 C14A C 0.3635(13) 0.4158(9) 0.7515(4) 0.032(3) Uani 0.533(3) 1 d D U P B 1
 C15A C 0.3376(9) 0.3499(9) 0.7117(4) 0.028(3) Uani 0.533(3) 1 d D U P B 1
 C16A C 0.2802(6) 0.2910(9) 0.7213(4) 0.029(2) Uani 0.533(3) 1 d D U P B 1
 C17A C 0.2499(5) 0.2867(8) 0.7724(4) 0.028(2) Uani 0.533(3) 1 d D U P B 1
 C18A C 0.1747(4) 0.2786(9) 0.7727(4) 0.029(2) Uani 0.533(3) 1 d D U P B 1
 C19A C 0.1342(6) 0.3282(10) 0.8093(5) 0.031(2) Uani 0.533(3) 1 d D U P B 1
 C20A C 0.0719(6) 0.3596(8) 0.7830(5) 0.032(2) Uani 0.533(3) 1 d D U P B 1
 C21A C 0.0472(9) 0.4523(8) 0.7918(5) 0.033(2) Uani 0.533(3) 1 d D U P B 1
 C22A C 0.0865(10) 0.5092(8) 0.8288(8) 0.029(3) Uani 0.533(3) 1 d D U P B 1
 C23A C 0.0898(8) 0.6065(9) 0.8177(7) 0.031(3) Uani 0.533(3) 1 d D U P B 1
 C24A C 0.1541(6) 0.6559(9) 0.8240(6) 0.031(3) Uani 0.533(3) 1 d D U P B 1
 C25A C 0.1563(4) 0.7240(9) 0.7840(4) 0.028(2) Uani 0.533(3) 1 d D U P B 1
 C26A C 0.2219(4) 0.7448(4) 0.7600(3) 0.0296(16) Uani 0.533(3) 1 d D U P B 1
 C27A C 0.2855(4) 0.7018(5) 0.7803(3) 0.0318(17) Uani 0.533(3) 1 d D U P B 1
 C28A C 0.3377(4) 0.6694(5) 0.7450(3) 0.0289(17) Uani 0.533(3) 1 d D U P B 1
 C29A C 0.3297(3) 0.6848(5) 0.6902(3) 0.0283(15) Uani 0.533(3) 1 d D U P B 1
 C30A C 0.3534(7) 0.6154(6) 0.6561(3) 0.028(2) Uani 0.533(3) 1 d D U P B 1
 C31A C 0.3773(9) 0.5267(7) 0.6778(4) 0.029(2) Uani 0.533(3) 1 d D U P B 1
 C32A C 0.3538(9) 0.4581(7) 0.6405(5) 0.029(2) Uani 0.533(3) 1 d D U P B 1
 C33A C 0.3331(8) 0.3736(8) 0.6577(4) 0.029(2) Uani 0.533(3) 1 d D U P B 1
 C34A C 0.2722(5) 0.3306(6) 0.6337(3) 0.027(2) Uani 0.533(3) 1 d D U P B 1
 C35A C 0.2394(4) 0.2793(7) 0.6739(3) 0.031(2) Uani 0.533(3) 1 d D U P B 1
 C36A C 0.1653(3) 0.2729(4) 0.6751(2) 0.0327(15) Uani 0.533(3) 1 d D U P B 1
 C37A C 0.1339(4) 0.2739(5) 0.7241(3) 0.0300(17) Uani 0.533(3) 1 d D U P B 1
 C38A C 0.0698(6) 0.3239(9) 0.7307(4) 0.030(2) Uani 0.533(3) 1 d D U P B 1
 C39A C 0.0329(3) 0.3685(4) 0.6883(3) 0.0325(15) Uani 0.533(3) 1 d D U P B 1
 C40A C -0.0005(3) 0.4523(5) 0.6987(3) 0.0313(15) Uani 0.533(3) 1 d D U P B 1
 C41A C 0.0082(8) 0.4951(6) 0.7493(4) 0.033(2) Uani 0.533(3) 1 d D U P B 1
 C42A C 0.0091(9) 0.5921(6) 0.7416(4) 0.032(2) Uani 0.533(3) 1 d D U P B 1
 C43A C 0.0505(7) 0.6465(8) 0.7745(5) 0.031(2) Uani 0.533(3) 1 d D U P B 1
 C44A C 0.0920(4) 0.7176(5) 0.7528(3) 0.0324(16) Uani 0.533(3) 1 d D U P B 1
 C45A C 0.0882(3) 0.7367(4) 0.6975(2) 0.0298(14) Uani 0.533(3) 1 d D U P B 1
 C46A C 0.1518(4) 0.7707(7) 0.6752(3) 0.029(2) Uani 0.533(3) 1 d D U P B 1
 C47A C 0.2176(4) 0.7690(5) 0.7052(3) 0.0289(17) Uani 0.533(3) 1 d D U P B 1
 C48A C 0.2724(3) 0.7422(5) 0.6709(3) 0.0302(16) Uani 0.533(3) 1 d D U P B 1
 C49A C 0.2395(4) 0.7297(8) 0.6189(3) 0.034(2) Uani 0.533(3) 1 d D U P B 1
 C50A C 0.2638(3) 0.6586(5) 0.5846(2) 0.0344(15) Uani 0.533(3) 1 d D U P B 1
 C51A C 0.3175(4) 0.5998(5) 0.6063(3) 0.0306(15) Uani 0.533(3) 1 d D U P B 1
 C52A C 0.3166(8) 0.5026(6) 0.5966(5) 0.029(3) Uani 0.533(3) 1 d D U P B 1
 C53A C 0.2564(4) 0.4592(5) 0.5705(3) 0.0308(18) Uani 0.533(3) 1 d D U P B 1
 C54A C 0.2332(3) 0.3733(4) 0.5910(2) 0.0297(14) Uani 0.533(3) 1 d D U P B 1
 C55A C 0.1588(4) 0.3535(6) 0.5884(3) 0.0270(19) Uani 0.533(3) 1 d D U P B 1
 C56A C 0.1260(4) 0.3105(5) 0.6318(3) 0.0301(19) Uani 0.533(3) 1 d D U P B 1
 C57A C 0.0592(5) 0.3557(7) 0.6381(3) 0.030(2) Uani 0.533(3) 1 d D U P B 1
 C58A C 0.0494(4) 0.4241(5) 0.5972(3) 0.0331(17) Uani 0.533(3) 1 d D U P B 1
 C59A C 0.0166(4) 0.5100(5) 0.6083(3) 0.0304(16) Uani 0.533(3) 1 d D U P B 1
 C60A C -0.0063(8) 0.5239(6) 0.6597(3) 0.032(2) Uani 0.533(3) 1 d D U P B 1
 C61A C 0.0016(9) 0.6103(7) 0.6865(4) 0.031(2) Uani 0.533(3) 1 d D U P B 1
 C62A C 0.0401(5) 0.6838(7) 0.6631(3) 0.0278(19) Uani 0.533(3) 1 d D U P B 1
 C63A C 0.0531(4) 0.6755(5) 0.6073(3) 0.034(2) Uani 0.533(3) 1 d D U P B 1
 C64A C 0.1158(3) 0.7146(4) 0.5868(2) 0.0368(16) Uani 0.533(3) 1 d D U P B 1
 C65A C 0.1664(4) 0.7540(5) 0.6211(3) 0.0330(18) Uani 0.533(3) 1 d D U P B 1
 C66A C 0.1403(4) 0.6555(5) 0.5466(3) 0.0323(18) Uani 0.533(3) 1 d D U P B 1
 C67A C 0.2119(4) 0.6199(6) 0.5478(4) 0.030(2) Uani 0.533(3) 1 d D U P B 1
 C68A C 0.2073(4) 0.5205(5) 0.5422(4) 0.031(2) Uani 0.533(3) 1 d D U P B 1
 C69A C 0.1332(4) 0.4968(5) 0.5381(3) 0.0331(15) Uani 0.533(3) 1 d D U P B 1
 C70A C 0.1108(4) 0.4185(5) 0.5652(3) 0.0322(16) Uani 0.533(3) 1 d D U P B 1
 C71A C 0.0927(4) 0.5793(5) 0.5411(3) 0.0316(19) Uani 0.533(3) 1 d D U P B 1
 C72A C 0.0383(4) 0.5889(5) 0.5798(3) 0.0323(18) Uani 0.533(3) 1 d D U P B 1
 C1S C 0.1793(2) 0.0231(3) 0.63198(15) 0.0473(10) Uani 1 1 d . . . C 4
 H1S H 0.161181 0.027003 0.596591 0.057 Uiso 1 1 calc R . . C 4
 C2S C 0.1363(2) 0.0376(3) 0.67215(17) 0.0438(10) Uani 1 1 d . . . C 4
 H2S H 0.088057 0.052370 0.665110 0.053 Uiso 1 1 calc R . . C 4
 C3S C 0.16352(19) 0.0306(3) 0.72378(15) 0.0387(9) Uani 1 1 d . . . C 4
 H3S H 0.133243 0.039131 0.752005 0.046 Uiso 1 1 calc R . . C 4
 C4S C 0.23187(17) 0.0119(2) 0.73422(14) 0.0310(8) Uani 1 1 d . . . C 4
 H4S H 0.249702 0.009026 0.769721 0.037 Uiso 1 1 calc R . . C 4
 C5S C 0.2768(2) -0.0032(3) 0.69386(16) 0.0439(10) Uani 1 1 d . . . C 4
 H5S H 0.325044 -0.017316 0.701510 0.053 Uiso 1 1 calc R . . C 4
 C6S C 0.2509(2) 0.0023(3) 0.64286(17) 0.0484(10) Uani 1 1 d . . . C 4
 H6S H 0.281152 -0.007889 0.614811 0.058 Uiso 1 1 calc R . . C 4
 C7S C 0.0073(2) 0.8304(3) 0.44785(17) 0.0488(11) Uani 1 1 d . . . D 4
 H7S H 0.002191 0.806470 0.413132 0.059 Uiso 1 1 calc R . . D 4
 C8S C -0.0499(2) 0.8326(3) 0.4792(2) 0.0599(13) Uani 1 1 d . . . D 4
 H8S H -0.094324 0.810092 0.466212 0.072 Uiso 1 1 calc R . . D 4
 C9S C -0.0423(2) 0.8676(3) 0.52989(18) 0.0517(11) Uani 1 1 d . . . D 4
 H9S H -0.081501 0.868420 0.551696 0.062 Uiso 1 1 calc R . . D 4
 C10S C 0.0212(2) 0.9010(3) 0.54846(16) 0.0465(10) Uani 1 1 d . . . D 4
 H10S H 0.026234 0.926173 0.582861 0.056 Uiso 1 1 calc R . . D 4
 C11S C 0.0785(2) 0.8977(3) 0.51650(16) 0.0437(9) Uani 1 1 d . . . D 4
 H11S H 0.123079 0.920007 0.529407 0.052 Uiso 1 1 calc R . . D 4
 C12S C 0.07136(19) 0.8626(2) 0.46675(15) 0.0370(8) Uani 1 1 d . . . D 4
 H12S H 0.110814 0.860646 0.445235 0.044 Uiso 1 1 calc R . . D 4
 Th1 Th 0.15381(2) 0.55801(3) 0.62907(2) 0.02389(8) Uani 0.9281(13) 1 d . U P E 3
 Th2 Th 0.1743(3) 0.5907(5) 0.63460(14) 0.0274(4) Uani 0.0555(12) 1 d . U P E 3
 Th3 Th 0.1979(5) 0.6248(6) 0.6505(3) 0.0269(5) Uani 0.0160(4) 1 d . U P E 3
 Y1 Y 0.22429(3) 0.47261(3) 0.77953(2) 0.02211(10) Uani 0.9281(13) 1 d . U P E 3
 Y2 Y 0.2013(5) 0.4574(7) 0.7773(4) 0.0225(5) Uani 0.0555(12) 1 d . U P E 3
 Y3 Y 0.1811(10) 0.4189(14) 0.7618(7) 0.0224(5) Uani 0.0160(4) 1 d . U P E 3

loop_
  _atom_site_aniso_label
  _atom_site_aniso_U_11
  _atom_site_aniso_U_22
  _atom_site_aniso_U_33
  _atom_site_aniso_U_23
  _atom_site_aniso_U_13
  _atom_site_aniso_U_12
 Ni1P 0.0120(2) 0.00902(18) 0.01122(19) -0.00032(15) -0.00018(15) 0.00067(14)
 N1P 0.0126(12) 0.0125(11) 0.0136(12) -0.0019(9) 0.0011(9) 0.0005(9)
 N2P 0.0155(12) 0.0102(11) 0.0137(12) -0.0001(9) 0.0032(9) 0.0009(9)
 N3P 0.0128(12) 0.0136(12) 0.0122(12) -0.0004(9) 0.0013(9) 0.0017(9)
 N4P 0.0131(12) 0.0109(11) 0.0134(12) -0.0001(9) 0.0017(9) 0.0012(9)
 C1P 0.0165(14) 0.0128(13) 0.0118(14) -0.0001(11) 0.0040(11) 0.0020(11)
 C2P 0.0171(14) 0.0128(14) 0.0133(14) 0.0010(11) 0.0016(11) 0.0040(11)
 C3P 0.0117(14) 0.0160(14) 0.0132(14) 0.0012(11) 0.0029(11) 0.0011(11)
 C4P 0.0125(14) 0.0186(15) 0.0141(14) 0.0003(11) 0.0005(11) 0.0018(11)
 C5P 0.0115(14) 0.0190(15) 0.0145(14) -0.0021(11) 0.0021(11) -0.0003(11)
 C6P 0.0129(14) 0.0154(14) 0.0131(14) -0.0024(11) 0.0028(11) -0.0008(11)
 C7P 0.0145(14) 0.0137(14) 0.0144(14) -0.0042(11) 0.0043(11) -0.0034(11)
 C8P 0.0146(14) 0.0128(14) 0.0135(14) -0.0007(11) 0.0050(11) -0.0002(11)
 C9P 0.0227(15) 0.0123(14) 0.0150(14) -0.0018(11) 0.0037(12) 0.0011(11)
 C10P 0.0219(15) 0.0116(14) 0.0158(15) 0.0004(11) 0.0026(12) 0.0018(11)
 C11P 0.0164(14) 0.0140(14) 0.0133(14) 0.0014(11) 0.0054(11) 0.0036(11)
 C12P 0.0159(14) 0.0144(14) 0.0153(14) 0.0046(11) 0.0018(11) 0.0041(11)
 C13P 0.0153(14) 0.0167(15) 0.0115(14) 0.0007(11) 0.0038(11) 0.0016(11)
 C14P 0.0141(14) 0.0179(15) 0.0123(14) 0.0028(11) 0.0005(11) 0.0000(11)
 C15P 0.0150(14) 0.0211(15) 0.0111(14) -0.0027(11) -0.0007(11) -0.0006(11)
 C16P 0.0131(14) 0.0171(14) 0.0123(14) -0.0017(11) 0.0028(11) 0.0007(11)
 C17P 0.0162(14) 0.0142(14) 0.0144(14) -0.0034(11) 0.0009(11) -0.0029(11)
 C18P 0.0158(14) 0.0145(14) 0.0131(14) -0.0017(11) 0.0046(11) 0.0000(11)
 C19P 0.0208(15) 0.0126(14) 0.0169(15) -0.0031(11) 0.0019(12) 0.0010(11)
 C20P 0.0223(15) 0.0126(14) 0.0150(15) -0.0015(11) 0.0041(12) 0.0030(11)
 C21P 0.0358(18) 0.0116(14) 0.0200(16) 0.0005(12) -0.0034(14) 0.0042(13)
 C22P 0.066(3) 0.0182(17) 0.0214(17) 0.0040(14) 0.0019(17) 0.0012(16)
 C23P 0.0188(15) 0.0185(15) 0.0159(15) 0.0021(12) -0.0045(12) 0.0018(12)
 C24P 0.0334(19) 0.0326(18) 0.0225(17) 0.0103(14) 0.0016(14) 0.0078(15)
 C25P 0.0208(15) 0.0189(15) 0.0181(15) -0.0006(12) -0.0050(12) -0.0025(12)
 C26P 0.0330(19) 0.0325(19) 0.0213(17) -0.0096(14) 0.0011(14) -0.0095(14)
 C27P 0.0336(18) 0.0107(14) 0.0239(17) -0.0023(12) -0.0029(14) 0.0005(12)
 C28P 0.058(2) 0.0210(17) 0.0266(19) -0.0084(14) -0.0018(17) 0.0058(16)
 C29P 0.0300(17) 0.0142(15) 0.0233(16) 0.0011(12) -0.0015(13) 0.0043(12)
 C30P 0.0326(19) 0.0247(17) 0.0322(19) 0.0000(14) -0.0002(15) 0.0138(14)
 C31P 0.0202(15) 0.0224(16) 0.0160(15) 0.0030(12) -0.0014(12) 0.0020(12)
 C32P 0.0183(15) 0.0252(16) 0.0262(17) 0.0038(13) -0.0026(13) 0.0032(12)
 C33P 0.0204(16) 0.0218(16) 0.0212(16) -0.0021(13) -0.0053(13) 0.0015(12)
 C34P 0.0172(16) 0.0273(17) 0.0332(18) -0.0002(14) -0.0017(14) -0.0030(13)
 C35P 0.0299(17) 0.0130(15) 0.0267(17) -0.0031(13) -0.0038(14) -0.0006(12)
 C36P 0.0288(18) 0.0204(17) 0.048(2) -0.0003(15) 0.0006(16) -0.0077(14)
 C1B 0.035(5) 0.028(5) 0.022(4) 0.011(4) -0.012(4) -0.005(4)
 C2B 0.028(5) 0.025(5) 0.033(4) 0.009(4) -0.014(4) 0.008(4)
 C3B 0.021(4) 0.033(5) 0.039(5) 0.001(4) -0.015(4) 0.004(4)
 C4B 0.028(4) 0.032(6) 0.030(5) -0.007(5) -0.014(4) -0.001(5)
 C5B 0.036(5) 0.032(5) 0.023(4) -0.004(4) -0.012(4) -0.005(4)
 C6B 0.038(5) 0.033(5) 0.017(5) -0.008(4) 0.000(4) -0.006(4)
 C7B 0.038(5) 0.038(5) 0.016(5) 0.001(4) 0.008(4) -0.001(4)
 C8B 0.036(6) 0.033(5) 0.017(4) 0.008(4) 0.001(4) -0.010(4)
 C9B 0.034(5) 0.037(5) 0.028(5) 0.015(4) 0.007(4) -0.011(4)
 C10B 0.032(5) 0.019(4) 0.033(4) 0.010(3) 0.000(4) 0.001(5)
 C11B 0.028(5) 0.019(4) 0.038(5) 0.008(4) -0.009(4) 0.005(4)
 C12B 0.029(5) 0.023(4) 0.035(5) -0.001(4) -0.012(4) 0.013(4)
 C13B 0.017(4) 0.021(5) 0.036(5) 0.001(4) 0.002(4) 0.009(4)
 C14B 0.014(4) 0.031(5) 0.038(5) 0.004(4) -0.004(4) 0.006(5)
 C15B 0.010(4) 0.035(5) 0.041(5) 0.010(4) -0.005(4) -0.002(4)
 C16B 0.015(4) 0.033(5) 0.034(5) -0.004(4) -0.012(4) -0.003(4)
 C17B 0.034(4) 0.026(5) 0.029(5) -0.005(4) -0.012(4) -0.008(4)
 C18B 0.035(4) 0.026(5) 0.023(5) -0.012(4) -0.007(4) 0.000(4)
 C19B 0.043(5) 0.030(5) 0.019(5) -0.014(4) -0.005(4) 0.003(4)
 C20B 0.038(5) 0.031(5) 0.028(5) -0.018(5) 0.004(5) 0.002(4)
 C21B 0.037(6) 0.041(6) 0.026(5) -0.009(5) 0.017(5) 0.009(5)
 C22B 0.031(6) 0.044(6) 0.022(5) -0.005(5) 0.015(4) -0.008(4)
 C23B 0.026(5) 0.049(5) 0.034(5) 0.009(5) 0.015(4) -0.005(5)
 C24B 0.028(5) 0.039(5) 0.036(5) 0.005(4) 0.016(4) -0.018(4)
 C25B 0.023(4) 0.031(5) 0.044(5) 0.005(4) 0.007(4) -0.016(4)
 C26B 0.034(4) 0.016(3) 0.041(4) -0.001(3) -0.001(4) -0.012(3)
 C27B 0.040(4) 0.016(3) 0.035(4) 0.010(3) 0.000(4) -0.002(3)
 C28B 0.037(4) 0.013(4) 0.032(5) -0.005(4) -0.001(4) 0.008(3)
 C29B 0.043(4) 0.014(3) 0.028(4) -0.008(3) 0.005(3) 0.005(3)
 C30B 0.032(4) 0.026(4) 0.020(4) -0.006(3) 0.011(4) 0.010(3)
 C31B 0.020(5) 0.031(5) 0.036(5) -0.004(4) 0.010(4) 0.010(4)
 C32B 0.022(5) 0.033(5) 0.034(5) 0.003(4) 0.012(4) 0.007(4)
 C33B 0.016(5) 0.034(5) 0.039(5) -0.003(4) 0.008(4) -0.006(4)
 C34B 0.014(4) 0.029(4) 0.038(5) 0.000(4) 0.006(4) -0.009(4)
 C35B 0.027(4) 0.029(4) 0.033(5) -0.009(4) -0.002(4) -0.009(3)
 C36B 0.040(4) 0.019(3) 0.039(4) -0.010(3) -0.001(3) -0.012(3)
 C37B 0.034(5) 0.026(4) 0.030(4) -0.014(3) -0.005(4) -0.006(4)
 C38B 0.037(5) 0.026(4) 0.027(4) -0.015(4) 0.006(4) 0.003(4)
 C39B 0.050(4) 0.020(3) 0.041(4) -0.009(3) 0.010(4) 0.017(3)
 C40B 0.038(4) 0.037(4) 0.036(4) -0.002(4) 0.012(4) 0.026(3)
 C41B 0.031(5) 0.045(5) 0.031(5) 0.001(5) 0.015(4) 0.023(5)
 C42B 0.017(4) 0.050(6) 0.035(5) 0.002(4) 0.016(4) 0.011(5)
 C43B 0.015(4) 0.049(5) 0.039(5) 0.011(4) 0.014(4) -0.004(4)
 C44B 0.016(3) 0.042(4) 0.049(5) 0.006(4) 0.004(3) -0.013(3)
 C45B 0.015(3) 0.046(4) 0.042(4) 0.001(4) -0.006(3) -0.015(3)
 C46B 0.027(4) 0.034(5) 0.037(5) -0.005(4) -0.009(4) -0.013(4)
 C47B 0.032(4) 0.020(4) 0.038(4) -0.006(3) -0.005(4) -0.007(4)
 C48B 0.038(4) 0.018(3) 0.028(4) -0.009(3) -0.004(4) -0.005(3)
 C49B 0.039(5) 0.026(4) 0.029(4) -0.004(4) -0.002(4) 0.002(4)
 C50B 0.041(4) 0.030(4) 0.020(3) -0.005(3) -0.001(3) 0.011(3)
 C51B 0.029(4) 0.035(4) 0.022(4) -0.006(4) 0.010(3) 0.010(4)
 C52B 0.025(5) 0.035(5) 0.020(5) 0.002(4) 0.012(5) 0.008(5)
 C53B 0.029(4) 0.038(4) 0.027(4) 0.002(3) 0.014(3) 0.001(3)
 C54B 0.028(3) 0.030(4) 0.033(4) 0.002(3) 0.013(3) -0.010(3)
 C55B 0.030(4) 0.016(4) 0.036(5) 0.000(4) 0.010(4) -0.012(3)
 C56B 0.039(5) 0.015(4) 0.033(4) 0.001(3) 0.009(4) -0.006(4)
 C57B 0.043(5) 0.015(4) 0.031(4) 0.009(4) 0.009(4) 0.009(4)
 C58B 0.044(4) 0.017(3) 0.035(4) 0.007(3) 0.009(4) 0.015(3)
 C59B 0.034(4) 0.032(4) 0.030(4) 0.009(3) 0.000(4) 0.024(3)
 C60B 0.027(4) 0.042(4) 0.032(5) 0.012(4) 0.012(4) 0.028(4)
 C61B 0.017(5) 0.051(5) 0.040(5) 0.006(5) 0.005(4) 0.014(5)
 C62B 0.018(5) 0.043(4) 0.035(5) -0.004(4) -0.004(5) 0.002(4)
 C63B 0.023(4) 0.038(5) 0.035(5) 0.003(4) -0.007(4) 0.006(4)
 C64B 0.032(4) 0.035(4) 0.034(4) 0.000(3) -0.014(3) 0.000(3)
 C65B 0.031(5) 0.032(4) 0.028(4) -0.005(3) -0.007(4) -0.004(4)
 C66B 0.032(4) 0.036(5) 0.021(4) 0.003(4) -0.002(3) 0.007(4)
 C67B 0.035(5) 0.034(4) 0.011(4) 0.000(3) 0.004(4) 0.007(4)
 C68B 0.031(4) 0.035(5) 0.016(4) 0.002(4) 0.013(3) 0.010(4)
 C69B 0.038(4) 0.027(4) 0.022(4) 0.010(3) 0.005(3) 0.006(4)
 C70B 0.036(4) 0.021(4) 0.031(4) 0.006(3) 0.009(4) 0.006(3)
 C71B 0.034(4) 0.035(4) 0.013(3) 0.009(3) -0.005(3) 0.010(4)
 C72B 0.029(4) 0.035(5) 0.026(4) 0.004(4) -0.008(4) 0.018(4)
 C1A 0.038(4) 0.033(5) 0.016(3) 0.005(4) -0.010(3) -0.006(4)
 C2A 0.033(4) 0.032(5) 0.024(4) 0.007(4) -0.010(3) -0.002(4)
 C3A 0.028(5) 0.026(5) 0.033(4) 0.004(3) -0.007(3) 0.010(4)
 C4A 0.030(5) 0.023(4) 0.031(4) 0.013(3) -0.006(4) 0.004(3)
 C5A 0.040(5) 0.027(4) 0.017(4) 0.012(3) -0.007(4) -0.003(4)
 C6A 0.036(5) 0.031(4) 0.022(4) 0.014(4) 0.004(4) -0.007(4)
 C7A 0.039(5) 0.039(5) 0.015(4) 0.003(4) 0.011(4) -0.007(4)
 C8A 0.047(5) 0.031(5) 0.009(4) 0.001(4) 0.002(4) 0.000(4)
 C9A 0.052(5) 0.033(5) 0.014(4) -0.008(4) 0.002(4) -0.001(4)
 C10A 0.042(5) 0.028(5) 0.026(4) -0.006(3) -0.007(4) -0.009(4)
 C11A 0.034(4) 0.030(5) 0.025(4) -0.004(4) -0.009(3) -0.006(4)
 C12A 0.021(4) 0.036(4) 0.031(4) -0.001(3) -0.009(4) -0.006(3)
 C13A 0.010(4) 0.039(5) 0.033(4) -0.001(4) -0.003(3) -0.001(4)
 C14A 0.022(5) 0.032(5) 0.040(5) 0.005(4) -0.003(4) 0.009(4)
 C15A 0.027(5) 0.022(5) 0.035(5) -0.002(3) 0.001(4) 0.018(4)
 C16A 0.030(4) 0.020(4) 0.036(4) 0.005(3) 0.000(4) 0.017(3)
 C17A 0.033(5) 0.017(4) 0.031(4) 0.008(3) -0.010(4) 0.004(4)
 C18A 0.030(4) 0.019(3) 0.037(4) 0.010(3) -0.001(3) -0.005(4)
 C19A 0.036(5) 0.027(4) 0.029(4) 0.013(3) 0.002(4) -0.007(4)
 C20A 0.029(5) 0.029(4) 0.037(5) 0.012(4) 0.011(4) -0.009(4)
 C21A 0.027(5) 0.044(5) 0.031(5) 0.005(4) 0.021(4) -0.005(4)
 C22A 0.030(5) 0.040(5) 0.019(5) 0.005(4) 0.012(4) 0.006(4)
 C23A 0.031(5) 0.036(5) 0.026(5) -0.005(4) 0.016(4) 0.009(4)
 C24A 0.048(5) 0.024(4) 0.021(4) -0.006(4) 0.011(4) 0.007(4)
 C25A 0.039(4) 0.016(3) 0.029(4) -0.010(3) 0.009(4) 0.007(4)
 C26A 0.040(4) 0.014(3) 0.034(4) -0.014(3) -0.002(3) -0.005(3)
 C27A 0.034(4) 0.025(4) 0.035(4) -0.015(3) -0.009(3) -0.010(3)
 C28A 0.024(3) 0.029(4) 0.033(4) -0.005(4) -0.004(3) -0.016(3)
 C29A 0.022(3) 0.025(3) 0.038(4) -0.001(3) 0.002(3) -0.019(3)
 C30A 0.018(3) 0.036(4) 0.031(4) -0.001(3) 0.012(3) -0.011(3)
 C31A 0.011(4) 0.042(5) 0.035(5) -0.001(4) 0.006(4) 0.003(4)
 C32A 0.017(4) 0.037(5) 0.034(5) -0.006(4) 0.010(4) 0.006(4)
 C33A 0.026(5) 0.026(4) 0.037(5) -0.005(4) 0.014(4) 0.008(3)
 C34A 0.032(4) 0.021(4) 0.029(4) -0.012(3) 0.004(4) 0.010(3)
 C35A 0.036(4) 0.020(4) 0.038(5) -0.010(4) 0.003(4) 0.006(3)
 C36A 0.043(3) 0.016(3) 0.039(3) -0.009(3) 0.003(3) -0.005(2)
 C37A 0.029(4) 0.017(3) 0.044(4) 0.004(3) -0.002(3) -0.010(3)
 C38A 0.027(4) 0.027(4) 0.036(4) 0.005(3) 0.009(4) -0.014(3)
 C39A 0.020(3) 0.033(3) 0.044(4) -0.001(3) -0.001(3) -0.016(3)
 C40A 0.012(3) 0.044(4) 0.038(4) 0.000(3) 0.000(3) -0.009(3)
 C41A 0.015(4) 0.050(5) 0.036(4) 0.001(4) 0.008(4) -0.002(4)
 C42A 0.018(4) 0.038(4) 0.040(4) -0.003(4) 0.010(3) 0.008(4)
 C43A 0.027(4) 0.034(4) 0.034(4) -0.010(4) 0.012(4) 0.010(4)
 C44A 0.037(4) 0.023(3) 0.037(4) -0.008(3) 0.007(3) 0.014(3)
 C45A 0.036(3) 0.019(3) 0.035(3) -0.003(3) 0.002(3) 0.017(2)
 C46A 0.042(4) 0.011(3) 0.034(4) 0.000(4) 0.008(3) 0.008(3)
 C47A 0.036(4) 0.013(3) 0.038(4) -0.004(3) 0.010(3) -0.005(3)
 C48A 0.034(4) 0.020(3) 0.038(4) 0.004(3) 0.013(3) -0.009(3)
 C49A 0.038(4) 0.026(4) 0.038(4) 0.003(3) 0.012(4) -0.003(4)
 C50A 0.037(3) 0.039(4) 0.028(3) 0.012(3) 0.013(3) 0.001(3)
 C51A 0.026(3) 0.038(4) 0.029(4) 0.007(3) 0.018(3) 0.001(3)
 C52A 0.024(5) 0.040(5) 0.024(5) -0.003(4) 0.018(4) 0.003(4)
 C53A 0.033(4) 0.041(4) 0.019(3) -0.007(3) 0.013(3) 0.009(3)
 C54A 0.037(3) 0.028(3) 0.025(3) -0.017(3) 0.005(3) 0.008(3)
 C55A 0.030(3) 0.024(4) 0.026(4) -0.013(3) 0.000(3) 0.003(3)
 C56A 0.037(5) 0.021(3) 0.033(4) -0.013(3) -0.002(3) -0.002(4)
 C57A 0.029(4) 0.030(4) 0.031(4) -0.007(3) -0.008(3) -0.016(3)
 C58A 0.025(4) 0.047(4) 0.026(4) -0.006(3) -0.006(3) -0.005(3)
 C59A 0.017(3) 0.046(4) 0.027(4) 0.003(3) -0.012(3) -0.002(3)
 C60A 0.008(3) 0.052(4) 0.035(4) 0.000(4) 0.000(4) 0.002(3)
 C61A 0.012(4) 0.041(4) 0.038(4) -0.006(4) 0.000(4) 0.015(4)
 C62A 0.021(4) 0.032(4) 0.031(4) 0.002(4) 0.003(4) 0.011(3)
 C63A 0.035(4) 0.036(4) 0.029(4) 0.001(4) -0.004(4) 0.015(3)
 C64A 0.045(4) 0.037(3) 0.028(3) 0.019(3) 0.000(3) 0.015(3)
 C65A 0.041(4) 0.026(4) 0.033(4) 0.011(3) 0.006(3) 0.005(3)
 C66A 0.038(4) 0.039(4) 0.020(3) 0.016(3) 0.002(4) 0.011(4)
 C67A 0.035(4) 0.043(4) 0.014(3) 0.014(3) 0.006(3) 0.002(4)
 C68A 0.029(4) 0.050(4) 0.015(4) 0.001(3) 0.009(3) 0.006(3)
 C69A 0.031(4) 0.049(4) 0.019(3) -0.003(3) -0.002(3) 0.009(3)
 C70A 0.027(4) 0.044(4) 0.025(3) -0.013(3) -0.002(3) 0.001(3)
 C71A 0.033(4) 0.046(5) 0.016(3) 0.005(3) -0.005(3) 0.012(4)
 C72A 0.025(4) 0.047(4) 0.024(4) 0.003(3) -0.015(3) 0.010(3)
 C1S 0.056(3) 0.060(3) 0.026(2) -0.0008(18) -0.0009(19) -0.017(2)
 C2S 0.025(2) 0.055(2) 0.051(3) 0.000(2) 0.0085(18) -0.0090(17)
 C3S 0.0263(19) 0.056(2) 0.034(2) -0.0041(18) 0.0065(16) -0.0033(17)
 C4S 0.0255(18) 0.039(2) 0.0280(19) 0.0069(15) -0.0030(15) -0.0029(15)
 C5S 0.032(2) 0.052(2) 0.049(3) 0.0144(19) 0.0054(18) 0.0087(17)
 C6S 0.047(3) 0.055(3) 0.045(2) -0.003(2) 0.021(2) 0.006(2)
 C7S 0.049(2) 0.047(2) 0.051(3) -0.027(2) 0.009(2) -0.0084(19)
 C8S 0.042(2) 0.058(3) 0.081(3) -0.033(3) 0.014(2) -0.017(2)
 C9S 0.054(3) 0.039(2) 0.065(3) -0.002(2) 0.029(2) 0.0002(19)
 C10S 0.062(3) 0.043(2) 0.034(2) -0.0019(18) -0.001(2) 0.011(2)
 C11S 0.037(2) 0.050(2) 0.044(2) -0.0044(19) -0.0050(18) 0.0012(18)
 C12S 0.036(2) 0.034(2) 0.042(2) -0.0024(17) 0.0100(17) 0.0018(16)
 Th1 0.02116(11) 0.03476(15) 0.01591(7) 0.00559(7) 0.00265(6) 0.00732(10)
 Th2 0.0279(8) 0.0381(8) 0.0159(7) 0.0058(7) -0.0014(7) 0.0006(7)
 Th3 0.0257(9) 0.0372(9) 0.0176(8) 0.0055(8) 0.0002(8) 0.0021(8)
 Y1 0.0226(2) 0.0284(2) 0.01517(16) 0.00231(14) -0.00121(17) 0.00466(16)
 Y2 0.0233(9) 0.0285(9) 0.0154(8) 0.0041(8) -0.0028(9) 0.0044(9)
 Y3 0.0232(9) 0.0284(9) 0.0154(9) 0.0034(9) -0.0021(9) 0.0044(9)

_geom_special_details
;
 All esds (except the esd in the dihedral angle between two l.s. planes)
 are estimated using the full covariance matrix.  The cell esds are taken
 into account individually in the estimation of esds in distances, angles
 and torsion angles; correlations between esds in cell parameters are only
 used when they are defined by crystal symmetry.  An approximate (isotropic)
 treatment of cell esds is used for estimating esds involving l.s. planes.
;
loop_
  _geom_bond_atom_site_label_1
  _geom_bond_atom_site_label_2
  _geom_bond_distance
  _geom_bond_site_symmetry_2
  _geom_bond_publ_flag
 Ni1P N1P 1.957(2) . ?
 Ni1P N2P 1.959(2) . ?
 Ni1P N3P 1.956(2) . ?
 Ni1P N4P 1.957(2) . ?
 N1P C1P 1.378(3) . ?
 N1P C18P 1.383(3) . ?
 N2P C13P 1.382(3) . ?
 N2P C16P 1.382(3) . ?
 N3P C8P 1.381(3) . ?
 N3P C11P 1.384(3) . ?
 N4P C3P 1.386(3) . ?
 N4P C6P 1.383(3) . ?
 C1P C2P 1.370(4) . ?
 C1P C20P 1.446(4) . ?
 C2P C3P 1.364(4) . ?
 C3P C4P 1.445(4) . ?
 C4P C5P 1.356(4) . ?
 C4P C23P 1.500(4) . ?
 C5P C6P 1.438(4) . ?
 C5P C25P 1.498(4) . ?
 C6P C7P 1.371(4) . ?
 C7P C8P 1.366(4) . ?
 C8P C9P 1.444(4) . ?
 C9P C10P 1.358(4) . ?
 C9P C27P 1.507(4) . ?
 C10P C11P 1.443(4) . ?
 C10P C29P 1.500(4) . ?
 C11P C12P 1.371(4) . ?
 C12P C13P 1.369(4) . ?
 C13P C14P 1.443(4) . ?
 C14P C15P 1.352(4) . ?
 C14P C31P 1.500(4) . ?
 C15P C16P 1.446(4) . ?
 C15P C33P 1.499(4) . ?
 C16P C17P 1.368(4) . ?
 C17P C18P 1.370(4) . ?
 C18P C19P 1.445(4) . ?
 C19P C20P 1.356(4) . ?
 C19P C35P 1.500(4) . ?
 C20P C21P 1.500(4) . ?
 C21P C22P 1.524(4) . ?
 C23P C24P 1.530(4) . ?
 C25P C26P 1.534(4) . ?
 C27P C28P 1.528(5) . ?
 C29P C30P 1.526(4) . ?
 C31P C32P 1.527(4) . ?
 C33P C34P 1.526(4) . ?
 C35P C36P 1.530(5) . ?
 C1B C2B 1.447(11) . ?
 C1B C5B 1.443(11) . ?
 C1B C8B 1.430(11) . ?
 C2B C3B 1.449(11) . ?
 C2B C11B 1.388(14) . ?
 C3B C4B 1.463(11) . ?
 C3B C14B 1.425(12) . ?
 C4B C5B 1.436(12) . ?
 C4B C17B 1.421(11) . ?
 C5B C6B 1.441(11) . ?
 C6B C7B 1.438(12) . ?
 C6B C19B 1.396(17) . ?
 C7B C8B 1.469(12) . ?
 C7B C22B 1.458(13) . ?
 C8B C9B 1.465(13) . ?
 C9B C10B 1.457(12) . ?
 C9B C24B 1.453(13) . ?
 C10B C11B 1.434(10) . ?
 C10B C27B 1.439(11) . ?
 C11B C12B 1.427(11) . ?
 C12B C13B 1.441(12) . ?
 C12B C28B 1.443(11) . ?
 C13B C14B 1.427(12) . ?
 C13B C31B 1.442(12) . ?
 C14B C15B 1.454(12) . ?
 C15B C16B 1.423(13) . ?
 C15B C33B 1.407(12) . ?
 C16B C17B 1.436(12) . ?
 C16B C35B 1.411(11) . ?
 C17B C18B 1.437(12) . ?
 C18B C19B 1.426(13) . ?
 C18B C37B 1.430(12) . ?
 C19B C20B 1.403(12) . ?
 C20B C21B 1.459(13) . ?
 C20B C38B 1.430(13) . ?
 C21B C22B 1.438(13) . ?
 C21B C41B 1.457(12) . ?
 C22B C23B 1.468(13) . ?
 C23B C24B 1.435(13) . ?
 C23B C43B 1.422(12) . ?
 C24B C25B 1.430(13) . ?
 C25B C26B 1.430(11) . ?
 C25B C44B 1.438(12) . ?
 C26B C27B 1.432(9) . ?
 C26B C47B 1.440(10) . ?
 C27B C28B 1.436(10) . ?
 C28B C29B 1.420(9) . ?
 C29B C30B 1.412(10) . ?
 C29B C48B 1.431(9) . ?
 C30B C31B 1.447(12) . ?
 C30B C51B 1.435(11) . ?
 C31B C32B 1.427(13) . ?
 C32B C33B 1.362(16) . ?
 C32B C52B 1.436(12) . ?
 C33B C34B 1.419(12) . ?
 C34B C35B 1.433(11) . ?
 C34B C54B 1.434(10) . ?
 C35B C36B 1.407(9) . ?
 C36B C37B 1.405(9) . ?
 C36B C56B 1.403(9) . ?
 C37B C38B 1.441(11) . ?
 C38B C39B 1.411(10) . ?
 C39B C40B 1.398(10) . ?
 C39B C57B 1.407(10) . ?
 C40B C41B 1.448(12) . ?
 C40B C60B 1.427(11) . ?
 C41B C42B 1.425(13) . ?
 C42B C43B 1.386(15) . ?
 C42B C61B 1.425(11) . ?
 C43B C44B 1.429(12) . ?
 C44B C45B 1.440(9) . ?
 C45B C46B 1.435(10) . ?
 C45B C62B 1.445(11) . ?
 C46B C47B 1.431(10) . ?
 C46B C65B 1.414(10) . ?
 C47B C48B 1.419(10) . ?
 C48B C49B 1.434(9) . ?
 C49B C50B 1.438(10) . ?
 C49B C65B 1.423(10) . ?
 C50B C51B 1.412(9) . ?
 C50B C67B 1.449(9) . ?
 C51B C52B 1.428(12) . ?
 C52B C53B 1.437(11) . ?
 C53B C54B 1.442(9) . ?
 C53B C68B 1.448(10) . ?
 C54B C55B 1.445(10) . ?
 C55B C56B 1.453(10) . ?
 C55B C70B 1.442(9) . ?
 C56B C57B 1.457(11) . ?
 C57B C58B 1.472(10) . ?
 C58B C59B 1.451(10) . ?
 C58B C70B 1.448(9) . ?
 C59B C60B 1.439(10) . ?
 C59B C72B 1.425(10) . ?
 C60B C61B 1.427(12) . ?
 C61B C62B 1.446(12) . ?
 C62B C63B 1.456(11) . ?
 C63B C64B 1.437(9) . ?
 C63B C72B 1.470(10) . ?
 C64B C65B 1.394(11) . ?
 C64B C66B 1.430(9) . ?
 C66B C67B 1.452(10) . ?
 C66B C71B 1.447(9) . ?
 C67B C68B 1.468(11) . ?
 C68B C69B 1.458(9) . ?
 C69B C70B 1.398(11) . ?
 C69B C71B 1.445(9) . ?
 C71B C72B 1.459(9) . ?
 C1A C2A 1.452(10) . ?
 C1A C5A 1.441(10) . ?
 C1A C8A 1.443(10) . ?
 C2A C3A 1.452(10) . ?
 C2A C11A 1.386(11) . ?
 C3A C4A 1.462(10) . ?
 C3A C14A 1.442(11) . ?
 C4A C5A 1.455(10) . ?
 C4A C17A 1.429(10) . ?
 C5A C6A 1.434(10) . ?
 C6A C7A 1.457(10) . ?
 C6A C19A 1.380(14) . ?
 C7A C8A 1.459(11) . ?
 C7A C22A 1.444(11) . ?
 C8A C9A 1.468(13) . ?
 C9A C10A 1.466(12) . ?
 C9A C24A 1.438(12) . ?
 C10A C11A 1.442(10) . ?
 C10A C27A 1.442(10) . ?
 C11A C12A 1.428(10) . ?
 C12A C13A 1.458(11) . ?
 C12A C28A 1.452(10) . ?
 C13A C14A 1.443(11) . ?
 C13A C31A 1.452(11) . ?
 C14A C15A 1.465(11) . ?
 C15A C16A 1.418(12) . ?
 C15A C33A 1.416(11) . ?
 C16A C17A 1.448(10) . ?
 C16A C35A 1.412(11) . ?
 C17A C18A 1.433(10) . ?
 C18A C19A 1.433(11) . ?
 C18A C37A 1.429(10) . ?
 C19A C20A 1.409(11) . ?
 C20A C21A 1.451(11) . ?
 C20A C38A 1.429(11) . ?
 C21A C22A 1.436(12) . ?
 C21A C41A 1.426(11) . ?
 C22A C23A 1.448(11) . ?
 C23A C24A 1.421(12) . ?
 C23A C43A 1.423(11) . ?
 C24A C25A 1.424(11) . ?
 C25A C26A 1.447(9) . ?
 C25A C44A 1.428(10) . ?
 C26A C27A 1.433(9) . ?
 C26A C47A 1.439(9) . ?
 C27A C28A 1.451(9) . ?
 C28A C29A 1.412(9) . ?
 C29A C30A 1.420(9) . ?
 C29A C48A 1.441(9) . ?
 C30A C31A 1.469(11) . ?
 C30A C51A 1.428(10) . ?
 C31A C32A 1.435(12) . ?
 C32A C33A 1.372(14) . ?
 C32A C52A 1.446(11) . ?
 C33A C34A 1.425(11) . ?
 C34A C35A 1.434(10) . ?
 C34A C54A 1.428(9) . ?
 C35A C36A 1.413(9) . ?
 C36A C37A 1.409(9) . ?
 C36A C56A 1.412(8) . ?
 C37A C38A 1.435(10) . ?
 C38A C39A 1.416(10) . ?
 C39A C40A 1.409(9) . ?
 C39A C57A 1.408(9) . ?
 C40A C41A 1.432(10) . ?
 C40A C60A 1.441(10) . ?
 C41A C42A 1.428(11) . ?
 C42A C43A 1.372(14) . ?
 C42A C61A 1.429(11) . ?
 C43A C44A 1.430(11) . ?
 C44A C45A 1.431(8) . ?
 C45A C46A 1.448(9) . ?
 C45A C62A 1.455(9) . ?
 C46A C47A 1.433(9) . ?
 C46A C65A 1.439(9) . ?
 C47A C48A 1.444(8) . ?
 C48A C49A 1.446(9) . ?
 C49A C50A 1.445(10) . ?
 C49A C65A 1.436(10) . ?
 C50A C51A 1.423(8) . ?
 C50A C67A 1.442(9) . ?
 C51A C52A 1.439(10) . ?
 C52A C53A 1.439(10) . ?
 C53A C54A 1.436(9) . ?
 C53A C68A 1.456(9) . ?
 C54A C55A 1.441(9) . ?
 C55A C56A 1.438(10) . ?
 C55A C70A 1.422(8) . ?
 C56A C57A 1.445(10) . ?
 C57A C58A 1.445(9) . ?
 C58A C59A 1.435(9) . ?
 C58A C70A 1.457(8) . ?
 C59A C60A 1.413(9) . ?
 C59A C72A 1.432(9) . ?
 C60A C61A 1.437(11) . ?
 C61A C62A 1.442(11) . ?
 C62A C63A 1.457(9) . ?
 C63A C64A 1.443(8) . ?
 C63A C72A 1.465(9) . ?
 C64A C65A 1.391(10) . ?
 C64A C66A 1.431(8) . ?
 C66A C67A 1.455(10) . ?
 C66A C71A 1.435(9) . ?
 C67A C68A 1.459(10) . ?
 C68A C69A 1.449(8) . ?
 C69A C70A 1.410(10) . ?
 C69A C71A 1.433(8) . ?
 C71A C72A 1.468(9) . ?
 C1S C2S 1.356(6) . ?
 C1S C6S 1.407(6) . ?
 C2S C3S 1.392(6) . ?
 C3S C4S 1.340(5) . ?
 C4S C5S 1.385(5) . ?
 C5S C6S 1.368(6) . ?
 C7S C8S 1.379(6) . ?
 C7S C12S 1.370(5) . ?
 C8S C9S 1.388(6) . ?
 C9S C10S 1.363(6) . ?
 C10S C11S 1.392(6) . ?
 C11S C12S 1.366(5) . ?
 Th1 Th2 0.627(8) . ?
 Th1 Th3 1.379(11) . ?
 Th1 Y1 4.1832(5) . ?
 Th1 Y2 4.106(9) . ?
 Th1 Y3 3.952(17) . ?
 Th2 Th3 0.771(9) . ?
 Th2 Y2 4.128(9) . ?
 Th2 Y3 4.090(17) . ?
 Th3 Y1 3.975(7) . ?
 Th3 Y2 4.044(11) . ?
 Y1 Y3 1.21(2) . ?
 Y2 Y3 0.776(19) . ?

loop_
  _geom_angle_atom_site_label_1
  _geom_angle_atom_site_label_2
  _geom_angle_atom_site_label_3
  _geom_angle
  _geom_angle_site_symmetry_1
  _geom_angle_site_symmetry_3
  _geom_angle_publ_flag
 N1P Ni1P N2P 90.21(9) . . ?
 N3P Ni1P N1P 177.24(9) . . ?
 N3P Ni1P N2P 89.78(9) . . ?
 N3P Ni1P N4P 90.13(9) . . ?
 N4P Ni1P N1P 89.79(9) . . ?
 N4P Ni1P N2P 178.11(9) . . ?
 C1P N1P Ni1P 128.04(18) . . ?
 C1P N1P C18P 104.3(2) . . ?
 C18P N1P Ni1P 127.66(18) . . ?
 C13P N2P Ni1P 128.32(18) . . ?
 C16P N2P Ni1P 127.57(18) . . ?
 C16P N2P C13P 104.1(2) . . ?
 C8P N3P Ni1P 127.62(18) . . ?
 C8P N3P C11P 104.3(2) . . ?
 C11P N3P Ni1P 128.09(18) . . ?
 C3P N4P Ni1P 127.95(18) . . ?
 C6P N4P Ni1P 127.95(18) . . ?
 C6P N4P C3P 103.9(2) . . ?
 N1P C1P C20P 111.3(2) . . ?
 C2P C1P N1P 124.9(2) . . ?
 C2P C1P C20P 123.8(3) . . ?
 C3P C2P C1P 124.6(3) . . ?
 N4P C3P C4P 111.2(2) . . ?
 C2P C3P N4P 124.7(3) . . ?
 C2P C3P C4P 124.0(3) . . ?
 C3P C4P C23P 124.3(2) . . ?
 C5P C4P C3P 106.6(2) . . ?
 C5P C4P C23P 129.0(3) . . ?
 C4P C5P C6P 106.7(2) . . ?
 C4P C5P C25P 129.3(3) . . ?
 C6P C5P C25P 123.8(2) . . ?
 N4P C6P C5P 111.6(2) . . ?
 C7P C6P N4P 124.3(2) . . ?
 C7P C6P C5P 124.1(2) . . ?
 C8P C7P C6P 124.9(3) . . ?
 N3P C8P C9P 111.2(2) . . ?
 C7P C8P N3P 125.0(2) . . ?
 C7P C8P C9P 123.7(3) . . ?
 C8P C9P C27P 123.6(3) . . ?
 C10P C9P C8P 106.7(2) . . ?
 C10P C9P C27P 129.6(3) . . ?
 C9P C10P C11P 106.5(2) . . ?
 C9P C10P C29P 128.9(3) . . ?
 C11P C10P C29P 124.4(3) . . ?
 N3P C11P C10P 111.3(2) . . ?
 C12P C11P N3P 124.5(2) . . ?
 C12P C11P C10P 124.2(2) . . ?
 C13P C12P C11P 125.0(3) . . ?
 N2P C13P C14P 111.4(2) . . ?
 C12P C13P N2P 124.3(3) . . ?
 C12P C13P C14P 124.3(3) . . ?
 C13P C14P C31P 124.6(2) . . ?
 C15P C14P C13P 106.5(2) . . ?
 C15P C14P C31P 128.7(3) . . ?
 C14P C15P C16P 106.8(2) . . ?
 C14P C15P C33P 129.2(3) . . ?
 C16P C15P C33P 123.9(2) . . ?
 N2P C16P C15P 111.2(2) . . ?
 C17P C16P N2P 125.0(2) . . ?
 C17P C16P C15P 123.8(3) . . ?
 C16P C17P C18P 124.6(3) . . ?
 N1P C18P C19P 111.3(2) . . ?
 C17P C18P N1P 124.9(2) . . ?
 C17P C18P C19P 123.8(3) . . ?
 C18P C19P C35P 124.3(3) . . ?
 C20P C19P C18P 106.4(2) . . ?
 C20P C19P C35P 129.2(3) . . ?
 C1P C20P C21P 124.1(3) . . ?
 C19P C20P C1P 106.7(2) . . ?
 C19P C20P C21P 129.2(3) . . ?
 C20P C21P C22P 112.5(3) . . ?
 C4P C23P C24P 112.3(2) . . ?
 C5P C25P C26P 112.0(2) . . ?
 C9P C27P C28P 112.4(3) . . ?
 C10P C29P C30P 111.8(3) . . ?
 C14P C31P C32P 112.7(2) . . ?
 C15P C33P C34P 112.8(3) . . ?
 C19P C35P C36P 112.2(3) . . ?
 C5B C1B C2B 107.7(6) . . ?
 C8B C1B C2B 121.8(9) . . ?
 C8B C1B C5B 108.4(6) . . ?
 C1B C2B C3B 107.8(6) . . ?
 C11B C2B C1B 118.6(8) . . ?
 C11B C2B C3B 119.5(9) . . ?
 C2B C3B C4B 108.3(6) . . ?
 C14B C3B C2B 119.4(9) . . ?
 C14B C3B C4B 120.9(10) . . ?
 C5B C4B C3B 106.8(6) . . ?
 C17B C4B C3B 120.8(9) . . ?
 C17B C4B C5B 119.3(9) . . ?
 C4B C5B C1B 109.4(6) . . ?
 C4B C5B C6B 120.7(10) . . ?
 C6B C5B C1B 108.1(6) . . ?
 C7B C6B C5B 108.4(6) . . ?
 C19B C6B C5B 118.2(9) . . ?
 C19B C6B C7B 119.7(10) . . ?
 C6B C7B C8B 107.3(6) . . ?
 C6B C7B C22B 119.6(11) . . ?
 C22B C7B C8B 121.3(12) . . ?
 C1B C8B C7B 107.8(6) . . ?
 C1B C8B C9B 118.0(9) . . ?
 C9B C8B C7B 119.9(11) . . ?
 C10B C9B C8B 118.1(9) . . ?
 C24B C9B C8B 116.7(10) . . ?
 C24B C9B C10B 116.8(9) . . ?
 C11B C10B C9B 120.5(8) . . ?
 C11B C10B C27B 107.9(6) . . ?
 C27B C10B C9B 120.5(8) . . ?
 C2B C11B C10B 121.1(8) . . ?
 C2B C11B C12B 121.4(8) . . ?
 C12B C11B C10B 108.6(6) . . ?
 C11B C12B C13B 118.7(9) . . ?
 C11B C12B C28B 107.5(7) . . ?
 C13B C12B C28B 120.6(9) . . ?
 C12B C13B C31B 115.2(8) . . ?
 C14B C13B C12B 119.7(10) . . ?
 C14B C13B C31B 118.8(9) . . ?
 C3B C14B C13B 120.1(9) . . ?
 C3B C14B C15B 116.3(9) . . ?
 C13B C14B C15B 118.6(9) . . ?
 C16B C15B C14B 120.7(11) . . ?
 C33B C15B C14B 120.1(9) . . ?
 C33B C15B C16B 107.7(7) . . ?
 C15B C16B C17B 121.7(9) . . ?
 C35B C16B C15B 108.6(7) . . ?
 C35B C16B C17B 122.1(9) . . ?
 C4B C17B C16B 116.9(8) . . ?
 C4B C17B C18B 118.5(9) . . ?
 C16B C17B C18B 115.6(8) . . ?
 C19B C18B C17B 120.7(9) . . ?
 C19B C18B C37B 107.5(7) . . ?
 C37B C18B C17B 121.5(9) . . ?
 C6B C19B C18B 120.9(10) . . ?
 C6B C19B C20B 121.8(9) . . ?
 C20B C19B C18B 109.0(7) . . ?
 C19B C20B C21B 119.5(10) . . ?
 C19B C20B C38B 108.2(7) . . ?
 C38B C20B C21B 119.0(10) . . ?
 C22B C21B C20B 119.2(11) . . ?
 C22B C21B C41B 118.1(10) . . ?
 C41B C21B C20B 115.5(9) . . ?
 C7B C22B C23B 116.9(10) . . ?
 C21B C22B C7B 119.0(10) . . ?
 C21B C22B C23B 118.2(10) . . ?
 C24B C23B C22B 120.1(12) . . ?
 C43B C23B C22B 121.6(10) . . ?
 C43B C23B C24B 107.4(7) . . ?
 C23B C24B C9B 122.7(10) . . ?
 C25B C24B C9B 121.6(9) . . ?
 C25B C24B C23B 108.3(7) . . ?
 C24B C25B C44B 107.9(7) . . ?
 C26B C25B C24B 120.8(9) . . ?
 C26B C25B C44B 119.3(9) . . ?
 C25B C26B C27B 118.3(7) . . ?
 C25B C26B C47B 117.8(8) . . ?
 C27B C26B C47B 116.0(7) . . ?
 C26B C27B C10B 121.6(7) . . ?
 C26B C27B C28B 121.1(7) . . ?
 C28B C27B C10B 107.6(6) . . ?
 C27B C28B C12B 108.2(6) . . ?
 C29B C28B C12B 121.9(8) . . ?
 C29B C28B C27B 121.6(8) . . ?
 C28B C29B C48B 117.4(7) . . ?
 C30B C29B C28B 117.7(7) . . ?
 C30B C29B C48B 117.5(7) . . ?
 C29B C30B C31B 120.5(8) . . ?
 C29B C30B C51B 120.6(8) . . ?
 C51B C30B C31B 108.0(6) . . ?
 C13B C31B C30B 122.4(9) . . ?
 C32B C31B C13B 120.4(9) . . ?
 C32B C31B C30B 107.5(7) . . ?
 C31B C32B C52B 108.3(7) . . ?
 C33B C32B C31B 120.2(9) . . ?
 C33B C32B C52B 120.8(9) . . ?
 C15B C33B C34B 108.7(7) . . ?
 C32B C33B C15B 121.7(9) . . ?
 C32B C33B C34B 120.2(9) . . ?
 C33B C34B C35B 107.5(6) . . ?
 C33B C34B C54B 120.9(8) . . ?
 C35B C34B C54B 122.5(9) . . ?
 C16B C35B C34B 107.5(6) . . ?
 C36B C35B C16B 121.0(9) . . ?
 C36B C35B C34B 120.9(8) . . ?
 C37B C36B C35B 118.5(7) . . ?
 C56B C36B C35B 117.5(7) . . ?
 C56B C36B C37B 117.1(7) . . ?
 C18B C37B C38B 107.5(6) . . ?
 C36B C37B C18B 120.9(8) . . ?
 C36B C37B C38B 121.1(8) . . ?
 C20B C38B C37B 107.6(7) . . ?
 C39B C38B C20B 123.6(9) . . ?
 C39B C38B C37B 122.2(9) . . ?
 C40B C39B C38B 118.0(8) . . ?
 C40B C39B C57B 118.2(7) . . ?
 C57B C39B C38B 115.6(8) . . ?
 C39B C40B C41B 120.4(8) . . ?
 C39B C40B C60B 122.3(8) . . ?
 C60B C40B C41B 107.4(6) . . ?
 C40B C41B C21B 122.2(10) . . ?
 C42B C41B C21B 121.6(9) . . ?
 C42B C41B C40B 107.7(7) . . ?
 C43B C42B C41B 120.6(9) . . ?
 C43B C42B C61B 120.9(9) . . ?
 C61B C42B C41B 108.3(7) . . ?
 C23B C43B C44B 109.0(7) . . ?
 C42B C43B C23B 119.8(10) . . ?
 C42B C43B C44B 119.5(9) . . ?
 C25B C44B C45B 122.9(8) . . ?
 C43B C44B C25B 107.3(6) . . ?
 C43B C44B C45B 121.4(8) . . ?
 C44B C45B C62B 118.6(7) . . ?
 C46B C45B C44B 116.9(7) . . ?
 C46B C45B C62B 117.3(7) . . ?
 C47B C46B C45B 119.9(8) . . ?
 C65B C46B C45B 121.8(8) . . ?
 C65B C46B C47B 108.4(6) . . ?
 C46B C47B C26B 122.3(8) . . ?
 C48B C47B C26B 122.6(8) . . ?
 C48B C47B C46B 107.6(6) . . ?
 C29B C48B C49B 121.9(7) . . ?
 C47B C48B C29B 120.4(8) . . ?
 C47B C48B C49B 108.0(6) . . ?
 C48B C49B C50B 120.1(8) . . ?
 C65B C49B C48B 107.8(6) . . ?
 C65B C49B C50B 122.3(8) . . ?
 C49B C50B C67B 117.0(7) . . ?
 C51B C50B C49B 117.2(6) . . ?
 C51B C50B C67B 117.4(7) . . ?
 C50B C51B C30B 122.3(7) . . ?
 C50B C51B C52B 121.8(8) . . ?
 C52B C51B C30B 107.9(6) . . ?
 C32B C52B C53B 120.9(9) . . ?
 C51B C52B C32B 108.2(7) . . ?
 C51B C52B C53B 121.8(11) . . ?
 C52B C53B C54B 117.4(7) . . ?
 C52B C53B C68B 116.0(7) . . ?
 C54B C53B C68B 120.3(6) . . ?
 C34B C54B C53B 119.5(7) . . ?
 C34B C54B C55B 115.8(7) . . ?
 C53B C54B C55B 118.2(6) . . ?
 C54B C55B C56B 119.2(8) . . ?
 C70B C55B C54B 120.2(7) . . ?
 C70B C55B C56B 108.1(6) . . ?
 C36B C56B C55B 122.8(8) . . ?
 C36B C56B C57B 120.6(8) . . ?
 C55B C56B C57B 108.2(6) . . ?
 C39B C57B C56B 122.2(8) . . ?
 C39B C57B C58B 121.6(8) . . ?
 C56B C57B C58B 107.2(6) . . ?
 C59B C58B C57B 119.4(7) . . ?
 C70B C58B C57B 107.8(6) . . ?
 C70B C58B C59B 121.0(7) . . ?
 C60B C59B C58B 116.8(8) . . ?
 C72B C59B C58B 118.1(7) . . ?
 C72B C59B C60B 118.1(8) . . ?
 C40B C60B C59B 121.4(9) . . ?
 C40B C60B C61B 108.3(6) . . ?
 C61B C60B C59B 120.1(10) . . ?
 C42B C61B C60B 108.0(7) . . ?
 C42B C61B C62B 120.8(9) . . ?
 C60B C61B C62B 123.1(12) . . ?
 C45B C62B C61B 118.3(9) . . ?
 C45B C62B C63B 119.4(8) . . ?
 C61B C62B C63B 115.3(9) . . ?
 C62B C63B C72B 121.0(8) . . ?
 C64B C63B C62B 120.8(8) . . ?
 C64B C63B C72B 107.3(6) . . ?
 C65B C64B C63B 118.2(6) . . ?
 C65B C64B C66B 117.5(6) . . ?
 C66B C64B C63B 109.5(6) . . ?
 C46B C65B C49B 107.9(6) . . ?
 C64B C65B C46B 121.4(8) . . ?
 C64B C65B C49B 121.1(8) . . ?
 C64B C66B C67B 122.2(7) . . ?
 C64B C66B C71B 107.9(6) . . ?
 C71B C66B C67B 109.0(6) . . ?
 C50B C67B C66B 118.4(8) . . ?
 C50B C67B C68B 119.7(8) . . ?
 C66B C67B C68B 107.0(6) . . ?
 C53B C68B C67B 120.9(8) . . ?
 C53B C68B C69B 120.2(7) . . ?
 C69B C68B C67B 107.7(6) . . ?
 C70B C69B C68B 118.3(7) . . ?
 C70B C69B C71B 117.4(7) . . ?
 C71B C69B C68B 108.4(6) . . ?
 C55B C70B C58B 108.5(6) . . ?
 C69B C70B C55B 121.5(7) . . ?
 C69B C70B C58B 120.9(7) . . ?
 C66B C71B C72B 108.1(6) . . ?
 C69B C71B C66B 107.8(6) . . ?
 C69B C71B C72B 122.1(7) . . ?
 C59B C72B C63B 120.2(7) . . ?
 C59B C72B C71B 118.6(8) . . ?
 C71B C72B C63B 107.1(6) . . ?
 C5A C1A C2A 108.7(6) . . ?
 C5A C1A C8A 108.3(6) . . ?
 C8A C1A C2A 122.1(8) . . ?
 C3A C2A C1A 107.4(6) . . ?
 C11A C2A C1A 118.2(8) . . ?
 C11A C2A C3A 119.8(8) . . ?
 C2A C3A C4A 108.3(6) . . ?
 C14A C3A C2A 119.2(8) . . ?
 C14A C3A C4A 120.7(9) . . ?
 C5A C4A C3A 107.3(6) . . ?
 C17A C4A C3A 120.7(8) . . ?
 C17A C4A C5A 117.8(8) . . ?
 C1A C5A C4A 108.3(6) . . ?
 C6A C5A C1A 108.2(6) . . ?
 C6A C5A C4A 121.3(8) . . ?
 C5A C6A C7A 108.6(6) . . ?
 C19A C6A C5A 119.2(8) . . ?
 C19A C6A C7A 118.0(9) . . ?
 C6A C7A C8A 106.9(6) . . ?
 C22A C7A C6A 120.6(10) . . ?
 C22A C7A C8A 121.9(10) . . ?
 C1A C8A C7A 108.0(6) . . ?
 C1A C8A C9A 118.1(9) . . ?
 C7A C8A C9A 119.7(9) . . ?
 C10A C9A C8A 117.7(9) . . ?
 C24A C9A C8A 116.2(9) . . ?
 C24A C9A C10A 117.4(8) . . ?
 C11A C10A C9A 120.5(8) . . ?
 C11A C10A C27A 108.0(6) . . ?
 C27A C10A C9A 120.5(8) . . ?
 C2A C11A C10A 121.6(8) . . ?
 C2A C11A C12A 122.0(7) . . ?
 C12A C11A C10A 108.2(6) . . ?
 C11A C12A C13A 118.5(8) . . ?
 C11A C12A C28A 108.5(6) . . ?
 C28A C12A C13A 120.6(8) . . ?
 C14A C13A C12A 119.4(8) . . ?
 C14A C13A C31A 119.6(8) . . ?
 C31A C13A C12A 114.7(7) . . ?
 C3A C14A C13A 119.8(8) . . ?
 C3A C14A C15A 116.5(9) . . ?
 C13A C14A C15A 117.2(8) . . ?
 C16A C15A C14A 120.8(10) . . ?
 C33A C15A C14A 121.0(8) . . ?
 C33A C15A C16A 107.8(7) . . ?
 C15A C16A C17A 121.6(9) . . ?
 C35A C16A C15A 108.7(6) . . ?
 C35A C16A C17A 122.3(8) . . ?
 C4A C17A C16A 117.1(8) . . ?
 C4A C17A C18A 118.4(8) . . ?
 C18A C17A C16A 116.7(7) . . ?
 C19A C18A C17A 121.9(8) . . ?
 C37A C18A C17A 119.8(8) . . ?
 C37A C18A C19A 107.5(6) . . ?
 C6A C19A C18A 119.6(8) . . ?
 C6A C19A C20A 122.6(8) . . ?
 C20A C19A C18A 108.7(7) . . ?
 C19A C20A C21A 120.0(9) . . ?
 C19A C20A C38A 107.9(7) . . ?
 C38A C20A C21A 119.3(8) . . ?
 C22A C21A C20A 118.6(9) . . ?
 C41A C21A C20A 116.8(8) . . ?
 C41A C21A C22A 118.5(8) . . ?
 C7A C22A C23A 116.1(9) . . ?
 C21A C22A C7A 119.2(10) . . ?
 C21A C22A C23A 117.7(9) . . ?
 C24A C23A C22A 121.4(11) . . ?
 C24A C23A C43A 107.1(7) . . ?
 C43A C23A C22A 121.7(9) . . ?
 C23A C24A C9A 122.6(9) . . ?
 C23A C24A C25A 109.2(7) . . ?
 C25A C24A C9A 121.7(8) . . ?
 C24A C25A C26A 120.2(8) . . ?
 C24A C25A C44A 107.3(6) . . ?
 C44A C25A C26A 120.7(8) . . ?
 C27A C26A C25A 119.0(7) . . ?
 C27A C26A C47A 117.6(7) . . ?
 C47A C26A C25A 116.8(7) . . ?
 C10A C27A C28A 108.1(6) . . ?
 C26A C27A C10A 120.6(7) . . ?
 C26A C27A C28A 120.6(6) . . ?
 C27A C28A C12A 107.0(6) . . ?
 C29A C28A C12A 122.7(7) . . ?
 C29A C28A C27A 121.1(7) . . ?
 C28A C29A C30A 117.9(7) . . ?
 C28A C29A C48A 118.2(7) . . ?
 C30A C29A C48A 117.5(7) . . ?
 C29A C30A C31A 120.0(7) . . ?
 C29A C30A C51A 120.3(8) . . ?
 C51A C30A C31A 108.5(6) . . ?
 C13A C31A C30A 122.8(8) . . ?
 C32A C31A C13A 120.3(8) . . ?
 C32A C31A C30A 106.6(6) . . ?
 C31A C32A C52A 108.7(6) . . ?
 C33A C32A C31A 120.1(8) . . ?
 C33A C32A C52A 120.8(8) . . ?
 C15A C33A C34A 108.5(7) . . ?
 C32A C33A C15A 121.6(8) . . ?
 C32A C33A C34A 119.9(8) . . ?
 C33A C34A C35A 107.3(6) . . ?
 C33A C34A C54A 120.9(7) . . ?
 C54A C34A C35A 122.8(8) . . ?
 C16A C35A C34A 107.8(6) . . ?
 C16A C35A C36A 119.7(8) . . ?
 C36A C35A C34A 121.2(8) . . ?
 C37A C36A C35A 119.0(6) . . ?
 C37A C36A C56A 117.2(6) . . ?
 C56A C36A C35A 116.5(6) . . ?
 C18A C37A C38A 107.6(6) . . ?
 C36A C37A C18A 122.1(7) . . ?
 C36A C37A C38A 120.4(7) . . ?
 C20A C38A C37A 108.0(6) . . ?
 C39A C38A C20A 122.2(8) . . ?
 C39A C38A C37A 122.4(8) . . ?
 C40A C39A C38A 117.8(7) . . ?
 C57A C39A C38A 116.5(7) . . ?
 C57A C39A C40A 118.0(6) . . ?
 C39A C40A C41A 121.0(7) . . ?
 C39A C40A C60A 121.2(7) . . ?
 C41A C40A C60A 107.7(6) . . ?
 C21A C41A C40A 121.6(8) . . ?
 C21A C41A C42A 121.9(8) . . ?
 C42A C41A C40A 108.1(6) . . ?
 C41A C42A C61A 108.5(6) . . ?
 C43A C42A C41A 120.0(8) . . ?
 C43A C42A C61A 121.2(8) . . ?
 C23A C43A C44A 108.6(7) . . ?
 C42A C43A C23A 119.8(9) . . ?
 C42A C43A C44A 119.6(8) . . ?
 C25A C44A C43A 107.7(6) . . ?
 C25A C44A C45A 122.3(7) . . ?
 C43A C44A C45A 121.2(7) . . ?
 C44A C45A C46A 116.7(6) . . ?
 C44A C45A C62A 119.2(6) . . ?
 C46A C45A C62A 117.2(6) . . ?
 C47A C46A C45A 120.5(7) . . ?
 C47A C46A C65A 107.6(6) . . ?
 C65A C46A C45A 121.5(7) . . ?
 C26A C47A C48A 120.7(7) . . ?
 C46A C47A C26A 121.9(7) . . ?
 C46A C47A C48A 108.6(6) . . ?
 C29A C48A C47A 120.4(7) . . ?
 C29A C48A C49A 121.6(7) . . ?
 C47A C48A C49A 107.1(6) . . ?
 C50A C49A C48A 120.5(7) . . ?
 C65A C49A C48A 108.0(6) . . ?
 C65A C49A C50A 122.5(7) . . ?
 C51A C50A C49A 116.2(6) . . ?
 C51A C50A C67A 118.1(7) . . ?
 C67A C50A C49A 116.5(6) . . ?
 C30A C51A C52A 108.1(6) . . ?
 C50A C51A C30A 123.4(7) . . ?
 C50A C51A C52A 121.6(7) . . ?
 C51A C52A C32A 108.0(6) . . ?
 C51A C52A C53A 121.0(9) . . ?
 C53A C52A C32A 120.4(8) . . ?
 C52A C53A C68A 115.7(7) . . ?
 C54A C53A C52A 117.8(7) . . ?
 C54A C53A C68A 121.0(6) . . ?
 C34A C54A C53A 120.0(6) . . ?
 C34A C54A C55A 114.8(6) . . ?
 C53A C54A C55A 118.4(6) . . ?
 C56A C55A C54A 120.8(7) . . ?
 C70A C55A C54A 119.5(7) . . ?
 C70A C55A C56A 108.4(5) . . ?
 C36A C56A C55A 122.5(7) . . ?
 C36A C56A C57A 121.6(7) . . ?
 C55A C56A C57A 107.6(5) . . ?
 C39A C57A C56A 121.0(7) . . ?
 C39A C57A C58A 121.5(7) . . ?
 C56A C57A C58A 108.5(6) . . ?
 C57A C58A C70A 106.5(6) . . ?
 C59A C58A C57A 120.3(7) . . ?
 C59A C58A C70A 121.8(6) . . ?
 C60A C59A C58A 117.5(7) . . ?
 C60A C59A C72A 117.6(7) . . ?
 C72A C59A C58A 117.6(7) . . ?
 C59A C60A C40A 121.2(8) . . ?
 C59A C60A C61A 122.3(9) . . ?
 C61A C60A C40A 107.9(6) . . ?
 C42A C61A C60A 107.8(6) . . ?
 C42A C61A C62A 121.0(8) . . ?
 C60A C61A C62A 120.0(10) . . ?
 C45A C62A C63A 119.9(7) . . ?
 C61A C62A C45A 117.5(7) . . ?
 C61A C62A C63A 116.9(7) . . ?
 C62A C63A C72A 120.1(7) . . ?
 C64A C63A C62A 120.2(7) . . ?
 C64A C63A C72A 108.0(6) . . ?
 C65A C64A C63A 119.6(6) . . ?
 C65A C64A C66A 117.3(6) . . ?
 C66A C64A C63A 108.9(5) . . ?
 C49A C65A C46A 108.1(5) . . ?
 C64A C65A C46A 120.7(7) . . ?
 C64A C65A C49A 121.0(7) . . ?
 C64A C66A C67A 122.4(7) . . ?
 C64A C66A C71A 108.2(5) . . ?
 C71A C66A C67A 108.1(5) . . ?
 C50A C67A C66A 118.8(8) . . ?
 C50A C67A C68A 119.2(7) . . ?
 C66A C67A C68A 107.5(6) . . ?
 C53A C68A C67A 121.9(7) . . ?
 C69A C68A C53A 119.1(7) . . ?
 C69A C68A C67A 107.3(6) . . ?
 C70A C69A C68A 118.2(6) . . ?
 C70A C69A C71A 118.6(6) . . ?
 C71A C69A C68A 108.6(6) . . ?
 C55A C70A C58A 108.7(6) . . ?
 C69A C70A C55A 122.7(6) . . ?
 C69A C70A C58A 119.8(6) . . ?
 C66A C71A C72A 108.7(6) . . ?
 C69A C71A C66A 108.6(5) . . ?
 C69A C71A C72A 120.9(7) . . ?
 C59A C72A C63A 120.2(7) . . ?
 C59A C72A C71A 119.6(7) . . ?
 C63A C72A C71A 106.2(5) . . ?
 C2S C1S C6S 119.8(4) . . ?
 C1S C2S C3S 119.4(4) . . ?
 C4S C3S C2S 120.9(4) . . ?
 C3S C4S C5S 120.8(3) . . ?
 C6S C5S C4S 119.2(4) . . ?
 C5S C6S C1S 119.9(4) . . ?
 C12S C7S C8S 120.0(4) . . ?
 C7S C8S C9S 119.9(4) . . ?
 C10S C9S C8S 120.2(4) . . ?
 C9S C10S C11S 119.3(4) . . ?
 C12S C11S C10S 120.6(4) . . ?
 C11S C12S C7S 120.0(4) . . ?
 Th2 Th1 Th3 10.3(4) . . ?
 Th2 Th1 Y1 81.6(3) . . ?
 Th2 Th1 Y2 87.7(3) . . ?
 Th2 Th1 Y3 98.3(4) . . ?
 Th3 Th1 Y1 71.8(3) . . ?
 Th3 Th1 Y2 77.8(3) . . ?
 Th3 Th1 Y3 88.5(4) . . ?
 Y2 Th1 Y1 6.70(14) . . ?
 Y3 Th1 Y1 16.7(3) . . ?
 Y3 Th1 Y2 10.8(3) . . ?
 Th1 Th2 Th3 161.3(8) . . ?
 Th1 Th2 Y2 83.6(3) . . ?
 Th1 Th2 Y3 73.0(4) . . ?
 Th3 Th2 Y2 78.4(6) . . ?
 Th3 Th2 Y3 89.2(7) . . ?
 Y3 Th2 Y2 10.8(3) . . ?
 Th1 Th3 Y1 88.9(3) . . ?
 Th1 Th3 Y2 82.8(4) . . ?
 Th2 Th3 Th1 8.4(4) . . ?
 Th2 Th3 Y1 96.8(6) . . ?
 Th2 Th3 Y2 90.8(6) . . ?
 Y1 Th3 Y2 6.94(14) . . ?
 Th3 Y1 Th1 19.25(16) . . ?
 Y3 Y1 Th1 70.7(8) . . ?
 Y3 Y1 Th3 89.9(8) . . ?
 Th1 Y2 Th2 8.73(12) . . ?
 Th3 Y2 Th1 19.47(17) . . ?
 Th3 Y2 Th2 10.76(13) . . ?
 Y3 Y2 Th1 73.2(15) . . ?
 Y3 Y2 Th2 81.8(15) . . ?
 Y3 Y2 Th3 92.5(15) . . ?
 Th1 Y3 Th2 8.72(12) . . ?
 Y1 Y3 Th1 92.6(9) . . ?
 Y1 Y3 Th2 83.9(9) . . ?
 Y2 Y3 Th1 95.9(16) . . ?
 Y2 Y3 Th2 87.4(16) . . ?
 Y2 Y3 Y1 14.1(10) . . ?

_shelx_res_file
;
TITL 1_a_a.res in P2(1)/c
    thy@d2(10611)-c72.res
    created by SHELXL-2018/1 at 21:06:46 on 31-May-2022
REM Old TITL 1_a.res in P2(1)/c
REM SHELXT solution in P2(1)/c
REM R1 0.150, Rweak 0.008, Alpha 0.050, Orientation as input
REM Formula found by SHELXT: C117 N18 Ni Th Y
CELL 1.34139 18.995 14.5855 25.445 90 92.812 90
ZERR 4 0.0013 0.0009 0.0016 0 0.003 0
LATT 1
SYMM -X,0.5+Y,0.5-Z
SFAC C H N Ni Th Y
DISP C 0.015 0.007 57.748
DISP N 0.025 0.014 110.512
DISP Ni -1.341 3.29 25626.389
DISP Th -3.322 10.61 78346.35
DISP Y -0.464 1.622 12331.792
UNIT 480 224 16 4 4 4
SADI C5A C6A C6A C7A C7A C8A C8A C1A C1A C5A
SADI C5A C7A C5A C8A C6A C8A C6A C1A C7A C1A
SADI C5A C1A C1A C2A C2A C3A C3A C4A C4A C5A
SADI C5A C2A C5A C3A C1A C3A C1A C4A C2A C4A
SADI C71A C69A C69A C68A C68A C67A C67A C66A C66A C71A
SADI C71A C68A C71A C67A C69A C67A C69A C66A C68A C66A
SADI C71A C66A C66A C64A C64A C63A C63A C72A C72A C71A
SADI C71A C64A C71A C63A C66A C63A C66A C72A C64A C72A
SADI C19A C18A C18A C37A C37A C38A C38A C20A C20A C19A
SADI C19A C37A C19A C38A C18A C38A C18A C20A C37A C20A
SADI C41A C40A C40A C60A C60A C61A C61A C42A C42A C41A
SADI C41A C60A C41A C61A C40A C61A C40A C42A C60A C42A
SADI C57A C56A C56A C55A C55A C70A C70A C58A C58A C57A
SADI C57A C55A C57A C70A C56A C70A C56A C58A C55A C58A
SADI C35A C16A C16A C15A C15A C33A C33A C34A C34A C35A
SADI C35A C15A C35A C33A C16A C33A C16A C34A C15A C34A
SADI C31A C30A C30A C51A C51A C52A C52A C32A C32A C31A
SADI C31A C51A C31A C52A C30A C52A C30A C32A C51A C32A
SADI C48A C47A C47A C46A C46A C65A C65A C49A C49A C48A
SADI C48A C46A C48A C65A C47A C65A C47A C49A C46A C49A
SADI C24A C23A C23A C43A C43A C44A C44A C25A C25A C24A
SADI C24A C43A C24A C44A C23A C44A C23A C25A C43A C25A
SADI C11A C10A C10A C27A C27A C28A C28A C12A C12A C11A
SADI C11A C27A C11A C28A C10A C28A C10A C12A C27A C12A
SADI C6A C18A C6A C20A C19A C5A C19A C7A
SADI C2A C10A C2A C12A C11A C1A C11A C3A
SADI C17A C4A C17A C18A C17A C16A
SADI C4A C18A C18A C16A C16A C4A
SADI C21A C20A C21A C22A C21A C41A
SADI C20A C22A C22A C41A C41A C20A
SADI C22A C21A C22A C7A C22A C23A
SADI C21A C23A C23A C7A C7A C21A
SADI C9A C24A C9A C10A C9A C8A
SADI C24A C10A C10A C8A C8A C24A
SADI C13A C12A C13A C14A C13A C31A
SADI C12A C14A C14A C31A C31A C12A
SADI C14A C13A C14A C15A C14A C3A
SADI C13A C15A C15A C3A C3A C13A
SADI C36A C35A C36A C37A C36A C56A
SADI C35A C37A C37A C56A C56A C35A
SADI C39A C38A C39A C40A C39A C57A
SADI C38A C40A C40A C57A C57A C38A
SADI C42A C44A C42A C23A C43A C41A C43A C61A
SADI C26A C25A C26A C27A C26A C47A
SADI C25A C27A C27A C47A C47A C25A
SADI C29A C28A C29A C30A C29A C48A
SADI C28A C30A C30A C48A C48A C28A
SADI C32A C34A C32A C15A C33A C31A C33A C52A
SADI C54A C34A C54A C55A C54A C53A
SADI C34A C55A C55A C53A C53A C34A
SADI C59A C60A C59A C58A C59A C72A
SADI C58A C60A C60A C72A C72A C58A
SADI C62A C61A C62A C45A C62A C63A
SADI C61A C45A C45A C63A C63A C61A
SADI C45A C62A C45A C46A C45A C44A
SADI C62A C46A C46A C44A C44A C62A
SADI C50A C49A C50A C51A C50A C67A
SADI C49A C51A C51A C67A C67A C49A
SADI C53A C52A C53A C68A C53A C54A
SADI C52A C68A C68A C54A C54A C52A
SADI C69A C55A C69A C58A C70A C68A C70A C71A
SADI C64A C46A C64A C49A C65A C63A C65A C66A
SADI C5B C6B C6B C7B C7B C8B C8B C1B C1B C5B
SADI C5B C7B C5B C8B C6B C8B C6B C1B C7B C1B
SADI C5B C1B C1B C2B C2B C3B C3B C4B C4B C5B
SADI C5B C2B C5B C3B C1B C3B C1B C4B C2B C4B
SADI C71B C69B C69B C68B C68B C67B C67B C66B C66B C71B
SADI C71B C68B C71B C67B C69B C67B C69B C66B C68B C66B
SADI C71B C66B C66B C64B C64B C63B C63B C72B C72B C71B
SADI C71B C64B C71B C63B C66B C63B C66B C72B C64B C72B
SADI C19B C18B C18B C37B C37B C38B C38B C20B C20B C19B
SADI C19B C37B C19B C38B C18B C38B C18B C20B C37B C20B
SADI C41B C40B C40B C60B C60B C61B C61B C42B C42B C41B
SADI C41B C60B C41B C61B C40B C61B C40B C42B C60B C42B
SADI C57B C56B C56B C55B C55B C70B C70B C58B C58B C57B
SADI C57B C55B C57B C70B C56B C70B C56B C58B C55B C58B
SADI C35B C16B C16B C15B C15B C33B C33B C34B C34B C35B
SADI C35B C15B C35B C33B C16B C33B C16B C34B C15B C34B
SADI C31B C30B C30B C51B C51B C52B C52B C32B C32B C31B
SADI C31B C51B C31B C52B C30B C52B C30B C32B C51B C32B
SADI C48B C47B C47B C46B C46B C65B C65B C49B C49B C48B
SADI C48B C46B C48B C65B C47B C65B C47B C49B C46B C49B
SADI C24B C23B C23B C43B C43B C44B C44B C25B C25B C24B
SADI C24B C43B C24B C44B C23B C44B C23B C25B C43B C25B
SADI C11B C10B C10B C27B C27B C28B C28B C12B C12B C11B
SADI C11B C27B C11B C28B C10B C28B C10B C12B C27B C12B
SADI C6B C18B C6B C20B C19B C5B C19B C7B
SADI C2B C10B C2B C12B C11B C1B C11B C3B
SADI C17B C4B C17B C18B C17B C16B
SADI C4B C18B C18B C16B C16B C4B
SADI C21B C20B C21B C22B C21B C41B
SADI C20B C22B C22B C41B C41B C20B
SADI C22B C21B C22B C7B C22B C23B
SADI C21B C23B C23B C7B C7B C21B
SADI C9B C24B C9B C10B C9B C8B
SADI C24B C10B C10B C8B C8B C24B
SADI C13B C12B C13B C14B C13B C31B
SADI C12B C14B C14B C31B C31B C12B
SADI C14B C13B C14B C15B C14B C3B
SADI C13B C15B C15B C3B C3B C13B
SADI C36B C35B C36B C37B C36B C56B
SADI C35B C37B C37B C56B C56B C35B
SADI C39B C38B C39B C40B C39B C57B
SADI C38B C40B C40B C57B C57B C38B
SADI C42B C44B C42B C23B C43B C41B C43B C61B
SADI C26B C25B C26B C27B C26B C47B
SADI C25B C27B C27B C47B C47B C25B
SADI C29B C28B C29B C30B C29B C48B
SADI C28B C30B C30B C48B C48B C28B
SADI C32B C34B C32B C15B C33B C31B C33B C52B
SADI C54B C34B C54B C55B C54B C53B
SADI C34B C55B C55B C53B C53B C34B
SADI C59B C60B C59B C58B C59B C72B
SADI C58B C60B C60B C72B C72B C58B
SADI C62B C61B C62B C45B C62B C63B
SADI C61B C45B C45B C63B C63B C61B
SADI C45B C62B C45B C46B C45B C44B
SADI C62B C46B C46B C44B C44B C62B
SADI C50B C49B C50B C51B C50B C67B
SADI C49B C51B C51B C67B C67B C49B
SADI C53B C52B C53B C68B C53B C54B
SADI C52B C68B C68B C54B C54B C52B
SADI C69B C55B C69B C58B C70B C68B C70B C71B
SADI C64B C46B C64B C49B C65B C63B C65B C66B
FLAT C18A C19A C20A C37A C38A
FLAT C40A C41A C42A C60A C61A
FLAT C55A C56A C57A C58A C70A
FLAT C15A C16A C33A C34A C35A
FLAT C30A C31A C32A C51A C52A
FLAT C46A C47A C48A C49A C65A
FLAT C23A C24A C25A C43A C44A
FLAT C10A C11A C12A C27A C28A
FLAT C1A C5A C6A C7A C8A
FLAT C1A C2A C3A C4A C5A
FLAT C66A C67A C68A C69A C71A
FLAT C63A C64A C66A C71A C72A
FLAT C18B C19B C20B C37B C38B
FLAT C40B C41B C42B C60B C61B
FLAT C55B C56B C57B C58B C70B
FLAT C15B C16B C33B C34B C35B
FLAT C30B C31B C32B C51B C52B
FLAT C46B C47B C48B C49B C65B
FLAT C23B C24B C25B C43B C44B
FLAT C10B C11B C12B C27B C28B
FLAT C1B C5B C6B C7B C8B
FLAT C1B C2B C3B C4B C5B
FLAT C66B C67B C68B C69B C71B
FLAT C63B C64B C66B C71B C72B
SIMU 0.001 0.002 2 Th1 Th2 Th3
SIMU 0.001 0.002 2 Y1 Y2 Y3
SIMU 0.01 0.02 2 C1A > C72A
SIMU 0.01 0.02 2 C1B > C72B
SUMP 1 0.00001 1 3 1 4 1 5

L.S. 10
PLAN  1
SIZE 0.15 0.12 0.1
TEMP -153.15
BIND Th1 Y1
list 4
fmap 2
acta
REM <olex2.extras>
REM <HklSrc "%.\\thy@d2(10611)-c72.hkl">
REM </olex2.extras>

WGHT    0.031200    9.152500
FVAR       0.13456   0.53254   0.92815   0.05546   0.01597
PART 4
NI1P  4    0.414855    0.501846    0.519418    11.00000    0.01196    0.00902 =
         0.01122   -0.00032   -0.00018    0.00067
N1P   3    0.410333    0.368326    0.526103    11.00000    0.01261    0.01249 =
         0.01365   -0.00194    0.00110    0.00050
N2P   3    0.338327    0.498647    0.464944    11.00000    0.01547    0.01016 =
         0.01366   -0.00006    0.00321    0.00085
N3P   3    0.416027    0.635733    0.515341    11.00000    0.01281    0.01355 =
         0.01221   -0.00037    0.00133    0.00173
N4P   3    0.488957    0.505446    0.575568    11.00000    0.01313    0.01094 =
         0.01336   -0.00013    0.00168    0.00124
C1P   1    0.449457    0.312660    0.560160    11.00000    0.01646    0.01277 =
         0.01182   -0.00014    0.00397    0.00199
C2P   1    0.500355    0.342776    0.596072    11.00000    0.01709    0.01276 =
         0.01328    0.00104    0.00157    0.00398
AFIX  43
H2P   2    0.525231    0.298014    0.616771    11.00000   -1.20000
AFIX   0
C3P   1    0.517825    0.432572    0.604195    11.00000    0.01168    0.01602 =
         0.01315    0.00121    0.00291    0.00113
C4P   1    0.567018    0.464157    0.645371    11.00000    0.01250    0.01855 =
         0.01414    0.00032    0.00053    0.00184
C5P   1    0.568628    0.556898    0.641810    11.00000    0.01146    0.01896 =
         0.01452   -0.00210    0.00212   -0.00034
C6P   1    0.520833    0.581738    0.598575    11.00000    0.01286    0.01536 =
         0.01312   -0.00236    0.00279   -0.00076
C7P   1    0.507383    0.670275    0.583018    11.00000    0.01449    0.01375 =
         0.01441   -0.00423    0.00426   -0.00341
AFIX  43
H7P   2    0.534246    0.717523    0.600103    11.00000   -1.20000
AFIX   0
C8P   1    0.458226    0.695604    0.544775    11.00000    0.01463    0.01279 =
         0.01351   -0.00067    0.00502   -0.00017
C9P   1    0.441490    0.789753    0.531803    11.00000    0.02273    0.01233 =
         0.01498   -0.00181    0.00373    0.00112
C10P  1    0.388598    0.787627    0.493956    11.00000    0.02186    0.01157 =
         0.01584    0.00036    0.00258    0.00178
C11P  1    0.373427    0.692193    0.483710    11.00000    0.01639    0.01399 =
         0.01333    0.00138    0.00542    0.00362
C12P  1    0.322677    0.661606    0.447721    11.00000    0.01591    0.01443 =
         0.01529    0.00464    0.00180    0.00407
AFIX  43
H12P  2    0.297390    0.706368    0.427298    11.00000   -1.20000
AFIX   0
C13P  1    0.305661    0.571505    0.438968    11.00000    0.01535    0.01668 =
         0.01155    0.00065    0.00379    0.00161
C14P  1    0.249427    0.540768    0.403031    11.00000    0.01412    0.01788 =
         0.01228    0.00280    0.00049   -0.00001
C15P  1    0.248187    0.448309    0.406382    11.00000    0.01502    0.02107 =
         0.01111   -0.00266   -0.00072   -0.00065
C16P  1    0.303550    0.422421    0.444511    11.00000    0.01314    0.01711 =
         0.01233   -0.00165    0.00275    0.00075
C17P  1    0.317085    0.333880    0.459630    11.00000    0.01616    0.01423 =
         0.01438   -0.00337    0.00086   -0.00287
AFIX  43
H17P  2    0.290917    0.286619    0.441960    11.00000   -1.20000
AFIX   0
C18P  1    0.365739    0.308619    0.498471    11.00000    0.01581    0.01450 =
         0.01314   -0.00171    0.00458    0.00004
C19P  1    0.375600    0.215397    0.516609    11.00000    0.02078    0.01256 =
         0.01685   -0.00312    0.00194    0.00102
C20P  1    0.428246    0.217815    0.554580    11.00000    0.02230    0.01258 =
         0.01501   -0.00149    0.00409    0.00302
C21P  1    0.458203    0.141280    0.588094    11.00000    0.03576    0.01163 =
         0.01998    0.00049   -0.00343    0.00416
AFIX  23
H21A  2    0.510165    0.147224    0.591062    11.00000   -1.20000
H21B  2    0.446779    0.082020    0.570723    11.00000   -1.20000
AFIX   0
C22P  1    0.429772    0.140951    0.643048    11.00000    0.06614    0.01825 =
         0.02141    0.00405    0.00194    0.00122
AFIX 137
H22A  2    0.378712    0.130854    0.640473    11.00000   -1.50000
H22B  2    0.439867    0.200063    0.660109    11.00000   -1.50000
H22C  2    0.452447    0.091726    0.663912    11.00000   -1.50000
AFIX   0
C23P  1    0.603546    0.402796    0.685396    11.00000    0.01881    0.01849 =
         0.01590    0.00208   -0.00454    0.00180
AFIX  23
H23A  2    0.647553    0.432738    0.698948    11.00000   -1.20000
H23B  2    0.616537    0.344717    0.668220    11.00000   -1.20000
AFIX   0
C24P  1    0.557490    0.381329    0.731528    11.00000    0.03338    0.03260 =
         0.02246    0.01026    0.00162    0.00783
AFIX 137
H24A  2    0.514144    0.350851    0.718382    11.00000   -1.50000
H24B  2    0.545536    0.438487    0.749268    11.00000   -1.50000
H24C  2    0.583296    0.340902    0.756475    11.00000   -1.50000
AFIX   0
C25P  1    0.605655    0.625084    0.677456    11.00000    0.02075    0.01887 =
         0.01806   -0.00055   -0.00498   -0.00249
AFIX  23
H25A  2    0.626842    0.673387    0.655925    11.00000   -1.20000
H25B  2    0.644294    0.593956    0.697986    11.00000   -1.20000
AFIX   0
C26P  1    0.555516    0.669637    0.715435    11.00000    0.03301    0.03254 =
         0.02134   -0.00963    0.00113   -0.00949
AFIX 137
H26A  2    0.534524    0.622057    0.736904    11.00000   -1.50000
H26B  2    0.518137    0.702441    0.695276    11.00000   -1.50000
H26C  2    0.581858    0.712873    0.738385    11.00000   -1.50000
AFIX   0
C27P  1    0.476536    0.870793    0.558894    11.00000    0.03360    0.01071 =
         0.02391   -0.00226   -0.00286    0.00055
AFIX  23
H27A  2    0.468532    0.926085    0.536837    11.00000   -1.20000
H27B  2    0.527987    0.859861    0.562459    11.00000   -1.20000
AFIX   0
C28P  1    0.448721    0.888284    0.613321    11.00000    0.05835    0.02096 =
         0.02658   -0.00837   -0.00182    0.00581
AFIX 137
H28A  2    0.398896    0.905726    0.609695    11.00000   -1.50000
H28B  2    0.475787    0.937946    0.630615    11.00000   -1.50000
H28C  2    0.453640    0.832401    0.634567    11.00000   -1.50000
AFIX   0
C29P  1    0.348018    0.866014    0.469207    11.00000    0.03000    0.01421 =
         0.02332    0.00112   -0.00153    0.00425
AFIX  23
H29A  2    0.339602    0.853891    0.431135    11.00000   -1.20000
H29B  2    0.376379    0.922774    0.473082    11.00000   -1.20000
AFIX   0
C30P  1    0.277441    0.880231    0.494239    11.00000    0.03256    0.02475 =
         0.03217    0.00005   -0.00023    0.01379
AFIX 137
H30A  2    0.252446    0.931671    0.476996    11.00000   -1.50000
H30B  2    0.285624    0.893678    0.531777    11.00000   -1.50000
H30C  2    0.248937    0.824472    0.490015    11.00000   -1.50000
AFIX   0
C31P  1    0.200438    0.603063    0.371798    11.00000    0.02016    0.02237 =
         0.01595    0.00296   -0.00140    0.00198
AFIX  23
H31A  2    0.178753    0.568589    0.341647    11.00000   -1.20000
H31B  2    0.227907    0.654269    0.357547    11.00000   -1.20000
AFIX   0
C32P  1    0.142158    0.642194    0.404483    11.00000    0.01826    0.02520 =
         0.02617    0.00381   -0.00258    0.00325
AFIX 137
H32A  2    0.109064    0.677349    0.381628    11.00000   -1.50000
H32B  2    0.162978    0.682461    0.431884    11.00000   -1.50000
H32C  2    0.117042    0.591878    0.420906    11.00000   -1.50000
AFIX   0
C33P  1    0.198008    0.381624    0.379842    11.00000    0.02040    0.02184 =
         0.02118   -0.00214   -0.00529    0.00149
AFIX  23
H33A  2    0.225025    0.329072    0.366669    11.00000   -1.20000
H33B  2    0.173849    0.411869    0.349145    11.00000   -1.20000
AFIX   0
C34P  1    0.142789    0.346053    0.416369    11.00000    0.01724    0.02731 =
         0.03319   -0.00020   -0.00170   -0.00302
AFIX 137
H34A  2    0.109755    0.305781    0.396617    11.00000   -1.50000
H34B  2    0.117019    0.397917    0.430602    11.00000   -1.50000
H34C  2    0.166132    0.311618    0.445346    11.00000   -1.50000
AFIX   0
C35P  1    0.331016    0.135866    0.497836    11.00000    0.02992    0.01304 =
         0.02670   -0.00305   -0.00384   -0.00057
AFIX  23
H35A  2    0.353661    0.078067    0.510113    11.00000   -1.20000
H35B  2    0.328301    0.135113    0.458885    11.00000   -1.20000
AFIX   0
C36P  1    0.256394    0.140461    0.517732    11.00000    0.02876    0.02039 =
         0.04810   -0.00035    0.00064   -0.00767
AFIX 137
H36A  2    0.228646    0.088766    0.503404    11.00000   -1.50000
H36B  2    0.234091    0.198158    0.506285    11.00000   -1.50000
H36C  2    0.258644    0.137404    0.556252    11.00000   -1.50000
AFIX   0

PART 0
PART 2
C1B   1    0.258934    0.393409    0.857806   -21.00000    0.03476    0.02754 =
         0.02229    0.01069   -0.01212   -0.00511
C2B   1    0.302050    0.355969    0.817658   -21.00000    0.02848    0.02504 =
         0.03324    0.00921   -0.01404    0.00772
C3B   1    0.349474    0.427526    0.801825   -21.00000    0.02098    0.03319 =
         0.03917    0.00089   -0.01514    0.00374
C4B   1    0.335040    0.510321    0.831948   -21.00000    0.02813    0.03250 =
         0.02981   -0.00695   -0.01422   -0.00054
C5B   1    0.280386    0.487286    0.866713   -21.00000    0.03590    0.03186 =
         0.02275   -0.00404   -0.01244   -0.00471
C6B   1    0.217750    0.542731    0.868460   -21.00000    0.03808    0.03271 =
         0.01740   -0.00808    0.00021   -0.00629
C7B   1    0.157358    0.484004    0.860560   -21.00000    0.03768    0.03777 =
         0.01613    0.00147    0.00816   -0.00146
C8B   1    0.183628    0.390382    0.853084   -21.00000    0.03643    0.03286 =
         0.01704    0.00758    0.00101   -0.01038
C9B   1    0.150576    0.331795    0.812134   -21.00000    0.03394    0.03657 =
         0.02849    0.01457    0.00678   -0.01064
C10B  1    0.196285    0.281444    0.777973   -21.00000    0.03226    0.01854 =
         0.03289    0.01034    0.00006    0.00071
C11B  1    0.270696    0.298598    0.779781   -21.00000    0.02802    0.01939 =
         0.03764    0.00796   -0.00930    0.00515
C12B  1    0.294233    0.296102    0.727379   -21.00000    0.02897    0.02319 =
         0.03519   -0.00090   -0.01175    0.01346
C13B  1    0.343226    0.365020    0.711452   -21.00000    0.01679    0.02143 =
         0.03644    0.00085    0.00225    0.00903
C14B  1    0.367622    0.433193    0.748239   -21.00000    0.01397    0.03095 =
         0.03761    0.00403   -0.00444    0.00604
C15B  1    0.383409    0.524281    0.728761   -21.00000    0.01022    0.03493 =
         0.04080    0.01007   -0.00521   -0.00207
C16B  1    0.362953    0.603878    0.756496   -21.00000    0.01494    0.03318 =
         0.03372   -0.00427   -0.01228   -0.00333
C17B  1    0.334516    0.598035    0.807648   -21.00000    0.03362    0.02600 =
         0.02876   -0.00459   -0.01172   -0.00792
C18B  1    0.277018    0.659155    0.816756   -21.00000    0.03517    0.02600 =
         0.02290   -0.01202   -0.00666   -0.00007
C19B  1    0.217974    0.628964    0.844668   -21.00000    0.04308    0.03033 =
         0.01891   -0.01420   -0.00465    0.00334
C20B  1    0.156409    0.667981    0.821611   -21.00000    0.03796    0.03082 =
         0.02809   -0.01760    0.00410    0.00233
C21B  1    0.093199    0.611809    0.813880   -21.00000    0.03681    0.04107 =
         0.02638   -0.00859    0.01719    0.00864
C22B  1    0.094962    0.517803    0.830976   -21.00000    0.03089    0.04405 =
         0.02174   -0.00515    0.01506   -0.00755
C23B  1    0.053575    0.450264    0.799828   -21.00000    0.02633    0.04886 =
         0.03393    0.00853    0.01497   -0.00548
C24B  1    0.083134    0.362181    0.788917   -21.00000    0.02771    0.03933 =
         0.03633    0.00503    0.01582   -0.01755
C25B  1    0.059455    0.335590    0.736901   -21.00000    0.02341    0.03075 =
         0.04422    0.00532    0.00690   -0.01574
C26B  1    0.105442    0.288345    0.703218   -21.00000    0.03438    0.01612 =
         0.04072   -0.00083   -0.00117   -0.01205
C27B  1    0.174008    0.262726    0.724169   -21.00000    0.04030    0.01618 =
         0.03493    0.00970    0.00016   -0.00217
C28B  1    0.234824    0.270226    0.693061   -21.00000    0.03676    0.01280 =
         0.03171   -0.00455   -0.00106    0.00774
C29B  1    0.229010    0.297848    0.639503   -21.00000    0.04258    0.01353 =
         0.02826   -0.00781    0.00483    0.00464
C30B  1    0.283582    0.352633    0.620546   -21.00000    0.03168    0.02621 =
         0.02007   -0.00605    0.01099    0.00966
C31B  1    0.338940    0.387475    0.656190   -21.00000    0.02025    0.03112 =
         0.03553   -0.00411    0.01042    0.01044
C32B  1    0.356281    0.477430    0.638904   -21.00000    0.02177    0.03289 =
         0.03372    0.00271    0.01236    0.00655
C33B  1    0.375488    0.543495    0.674623   -21.00000    0.01624    0.03375 =
         0.03933   -0.00340    0.00778   -0.00600
C34B  1    0.349707    0.634316    0.668111   -21.00000    0.01442    0.02873 =
         0.03822    0.00019    0.00564   -0.00863
C35B  1    0.340680    0.671270    0.719534   -21.00000    0.02720    0.02933 =
         0.03283   -0.00937   -0.00158   -0.00936
C36B  1    0.283822    0.729789    0.729082   -21.00000    0.03977    0.01868 =
         0.03875   -0.01044   -0.00061   -0.01204
C37B  1    0.251576    0.722615    0.777420   -21.00000    0.03403    0.02583 =
         0.02993   -0.01352   -0.00520   -0.00619
C38B  1    0.176080    0.727652    0.780212   -21.00000    0.03728    0.02557 =
         0.02662   -0.01462    0.00630    0.00333
C39B  1    0.131450    0.748908    0.735927   -21.00000    0.05019    0.01999 =
         0.04052   -0.00893    0.00991    0.01722
C40B  1    0.065852    0.705390    0.731037   -21.00000    0.03775    0.03673 =
         0.03554   -0.00233    0.01198    0.02563
C41B  1    0.047316    0.635488    0.768339   -21.00000    0.03076    0.04533 =
         0.03144    0.00132    0.01519    0.02252
C42B  1    0.006436    0.567811    0.740328   -21.00000    0.01708    0.04986 =
         0.03547    0.00236    0.01560    0.01106
C43B  1    0.010579    0.476382    0.754992   -21.00000    0.01496    0.04862 =
         0.03902    0.01140    0.01404   -0.00382
C44B  1    0.014862    0.407370    0.715421   -21.00000    0.01555    0.04184 =
         0.04853    0.00594    0.00391   -0.01264
C45B  1    0.010454    0.430186    0.660313   -21.00000    0.01481    0.04619 =
         0.04241    0.00117   -0.00577   -0.01521
C46B  1    0.050203    0.374234    0.626068   -21.00000    0.02711    0.03389 =
         0.03656   -0.00473   -0.00929   -0.01281
C47B  1    0.100131    0.309487    0.647899   -21.00000    0.03194    0.02026 =
         0.03835   -0.00608   -0.00454   -0.00666
C48B  1    0.159589    0.310770    0.616239   -21.00000    0.03828    0.01820 =
         0.02826   -0.00888   -0.00442   -0.00457
C49B  1    0.145500    0.374434    0.574104   -21.00000    0.03862    0.02577 =
         0.02883   -0.00409   -0.00167    0.00224
C50B  1    0.201446    0.429856    0.555100   -21.00000    0.04133    0.03043 =
         0.02049   -0.00482   -0.00103    0.01079
C51B  1    0.268551    0.421036    0.581013   -21.00000    0.02937    0.03479 =
         0.02154   -0.00561    0.00965    0.00989
C52B  1    0.311886    0.498941    0.593253   -21.00000    0.02541    0.03539 =
         0.02033    0.00178    0.01161    0.00766
C53B  1    0.287430    0.590906    0.583618   -21.00000    0.02874    0.03850 =
         0.02654    0.00211    0.01400    0.00058
C54B  1    0.304747    0.658776    0.623389   -21.00000    0.02769    0.03005 =
         0.03344    0.00191    0.01314   -0.00991
C55B  1    0.254065    0.730455    0.631977   -21.00000    0.03043    0.01610 =
         0.03558   -0.00002    0.01038   -0.01234
C56B  1    0.241350    0.758492    0.685494   -21.00000    0.03864    0.01498 =
         0.03316    0.00104    0.00921   -0.00610
C57B  1    0.165667    0.770265    0.689695   -21.00000    0.04265    0.01464 =
         0.03078    0.00889    0.00898    0.00874
C58B  1    0.132309    0.752648    0.637233   -21.00000    0.04377    0.01706 =
         0.03459    0.00676    0.00948    0.01519
C59B  1    0.065146    0.705168    0.632790   -21.00000    0.03361    0.03181 =
         0.03031    0.00928    0.00038    0.02378
C60B  1    0.033702    0.680771    0.681167   -21.00000    0.02670    0.04239 =
         0.03170    0.01152    0.01197    0.02810
C61B  1    0.000716    0.593533    0.686271   -21.00000    0.01670    0.05066 =
         0.03983    0.00614    0.00486    0.01394
C62B  1   -0.000931    0.524788    0.645294   -21.00000    0.01782    0.04282 =
         0.03476   -0.00351   -0.00428    0.00202
C63B  1    0.021094    0.556248    0.594335   -21.00000    0.02339    0.03840 =
         0.03472    0.00286   -0.00686    0.00610
C64B  1    0.057099    0.495698    0.560091   -21.00000    0.03231    0.03457 =
         0.03388    0.00005   -0.01442    0.00000
C65B  1    0.076040    0.408905    0.578830   -21.00000    0.03124    0.03185 =
         0.02842   -0.00477   -0.00656   -0.00392
C66B  1    0.108665    0.546215    0.532932   -21.00000    0.03250    0.03572 =
         0.02121    0.00310   -0.00239    0.00683
C67B  1    0.182284    0.519170    0.533941   -21.00000    0.03547    0.03435 =
         0.01093    0.00021    0.00428    0.00696
C68B  1    0.223966    0.599990    0.550130   -21.00000    0.03052    0.03529 =
         0.01617    0.00246    0.01285    0.00997
C69B  1    0.175046    0.675057    0.558339   -21.00000    0.03751    0.02693 =
         0.02158    0.01028    0.00539    0.00610
C70B  1    0.187698    0.732108    0.601932   -21.00000    0.03601    0.02104 =
         0.03125    0.00552    0.00935    0.00588
C71B  1    0.104085    0.641281    0.548704   -21.00000    0.03366    0.03522 =
         0.01316    0.00854   -0.00547    0.00972
C72B  1    0.050903    0.648350    0.587965   -21.00000    0.02873    0.03550 =
         0.02579    0.00442   -0.00760    0.01803

PART 0
PART 1
C1A   1    0.269752    0.462732    0.868709    21.00000    0.03788    0.03252 =
         0.01585    0.00498   -0.00965   -0.00586
C2A   1    0.329828    0.481872    0.837280    21.00000    0.03290    0.03218 =
         0.02356    0.00735   -0.00977   -0.00156
C3A   1    0.340237    0.402449    0.804125    21.00000    0.02753    0.02569 =
         0.03285    0.00427   -0.00746    0.00988
C4A   1    0.285811    0.334909    0.814590    21.00000    0.03010    0.02329 =
         0.03145    0.01280   -0.00556    0.00446
C5A   1    0.243720    0.372315    0.855747    21.00000    0.04005    0.02695 =
         0.01709    0.01155   -0.00668   -0.00263
C6A   1    0.168348    0.376773    0.849571    21.00000    0.03621    0.03141 =
         0.02192    0.01450    0.00448   -0.00653
C7A   1    0.146361    0.470997    0.858316    21.00000    0.03950    0.03912 =
         0.01464    0.00345    0.01086   -0.00676
C8A   1    0.210289    0.524152    0.870101    21.00000    0.04748    0.03100 =
         0.00899    0.00119    0.00210    0.00032
C9A   1    0.217353    0.616143    0.847524    21.00000    0.05170    0.03334 =
         0.01431   -0.00842    0.00173   -0.00126
C10A  1    0.284126    0.639094    0.824088    21.00000    0.04183    0.02770 =
         0.02585   -0.00551   -0.00675   -0.00943
C11A  1    0.336439    0.569272    0.816694    21.00000    0.03372    0.03003 =
         0.02497   -0.00407   -0.00853   -0.00646
C12A  1    0.366986    0.585238    0.767331    21.00000    0.02115    0.03584 =
         0.03096   -0.00054   -0.00907   -0.00560
C13A  1    0.380291    0.506746    0.733733    21.00000    0.01032    0.03854 =
         0.03347   -0.00078   -0.00307   -0.00087
C14A  1    0.363499    0.415765    0.751547    21.00000    0.02159    0.03242 =
         0.04042    0.00534   -0.00315    0.00901
C15A  1    0.337590    0.349869    0.711685    21.00000    0.02729    0.02205 =
         0.03502   -0.00193    0.00073    0.01813
C16A  1    0.280214    0.291036    0.721316    21.00000    0.03016    0.01951 =
         0.03582    0.00478    0.00023    0.01696
C17A  1    0.249859    0.286712    0.772374    21.00000    0.03341    0.01713 =
         0.03122    0.00762   -0.00997    0.00384
C18A  1    0.174689    0.278551    0.772729    21.00000    0.02984    0.01907 =
         0.03718    0.01039   -0.00126   -0.00511
C19A  1    0.134239    0.328214    0.809348    21.00000    0.03634    0.02676 =
         0.02874    0.01297    0.00250   -0.00713
C20A  1    0.071854    0.359636    0.783018    21.00000    0.02946    0.02926 =
         0.03701    0.01208    0.01053   -0.00911
C21A  1    0.047172    0.452274    0.791833    21.00000    0.02672    0.04356 =
         0.03078    0.00535    0.02094   -0.00489
C22A  1    0.086496    0.509237    0.828777    21.00000    0.03021    0.03993 =
         0.01878    0.00450    0.01188    0.00577
C23A  1    0.089765    0.606462    0.817721    21.00000    0.03133    0.03638 =
         0.02551   -0.00507    0.01622    0.00880
C24A  1    0.154066    0.655927    0.824012    21.00000    0.04775    0.02386 =
         0.02122   -0.00585    0.01097    0.00733
C25A  1    0.156288    0.724043    0.784034    21.00000    0.03942    0.01612 =
         0.02881   -0.00992    0.00924    0.00722
C26A  1    0.221920    0.744782    0.760044    21.00000    0.04042    0.01395 =
         0.03424   -0.01367   -0.00154   -0.00458
C27A  1    0.285459    0.701839    0.780348    21.00000    0.03354    0.02542 =
         0.03544   -0.01476   -0.00892   -0.01003
C28A  1    0.337723    0.669445    0.745000    21.00000    0.02360    0.02913 =
         0.03347   -0.00529   -0.00419   -0.01597
C29A  1    0.329696    0.684783    0.690225    21.00000    0.02196    0.02532 =
         0.03759   -0.00122    0.00208   -0.01851
C30A  1    0.353380    0.615406    0.656131    21.00000    0.01823    0.03619 =
         0.03071   -0.00076    0.01242   -0.01053
C31A  1    0.377252    0.526740    0.677779    21.00000    0.01072    0.04244 =
         0.03531   -0.00119    0.00648    0.00257
C32A  1    0.353787    0.458079    0.640493    21.00000    0.01652    0.03710 =
         0.03434   -0.00602    0.00951    0.00648
C33A  1    0.333067    0.373567    0.657665    21.00000    0.02563    0.02572 =
         0.03699   -0.00485    0.01352    0.00816
C34A  1    0.272243    0.330605    0.633736    21.00000    0.03169    0.02144 =
         0.02940   -0.01158    0.00362    0.01021
C35A  1    0.239389    0.279287    0.673909    21.00000    0.03553    0.01986 =
         0.03750   -0.00974    0.00346    0.00615
C36A  1    0.165264    0.272906    0.675109    21.00000    0.04263    0.01616 =
         0.03940   -0.00879    0.00321   -0.00538
C37A  1    0.133854    0.273866    0.724127    21.00000    0.02881    0.01659 =
         0.04414    0.00389   -0.00160   -0.01034
C38A  1    0.069834    0.323907    0.730678    21.00000    0.02674    0.02671 =
         0.03622    0.00460    0.00880   -0.01443
C39A  1    0.032879    0.368510    0.688277    21.00000    0.02013    0.03333 =
         0.04392   -0.00084   -0.00104   -0.01608
C40A  1   -0.000540    0.452316    0.698723    21.00000    0.01166    0.04439 =
         0.03778    0.00028    0.00001   -0.00865
C41A  1    0.008173    0.495104    0.749288    21.00000    0.01459    0.04955 =
         0.03565    0.00135    0.00766   -0.00236
C42A  1    0.009139    0.592114    0.741645    21.00000    0.01754    0.03784 =
         0.04007   -0.00296    0.01035    0.00836
C43A  1    0.050535    0.646487    0.774485    21.00000    0.02655    0.03420 =
         0.03446   -0.00966    0.01214    0.01037
C44A  1    0.091985    0.717626    0.752777    21.00000    0.03728    0.02297 =
         0.03742   -0.00795    0.00672    0.01369
C45A  1    0.088195    0.736670    0.697524    21.00000    0.03621    0.01858 =
         0.03466   -0.00325    0.00244    0.01698
C46A  1    0.151785    0.770668    0.675164    21.00000    0.04173    0.01112 =
         0.03401   -0.00047    0.00828    0.00782
C47A  1    0.217602    0.768965    0.705152    21.00000    0.03624    0.01288 =
         0.03850   -0.00410    0.00971   -0.00519
C48A  1    0.272422    0.742230    0.670896    21.00000    0.03427    0.01971 =
         0.03788    0.00378    0.01320   -0.00921
C49A  1    0.239544    0.729673    0.618948    21.00000    0.03849    0.02620 =
         0.03784    0.00345    0.01205   -0.00329
C50A  1    0.263804    0.658617    0.584631    21.00000    0.03745    0.03886 =
         0.02805    0.01182    0.01270    0.00099
C51A  1    0.317510    0.599833    0.606287    21.00000    0.02649    0.03799 =
         0.02886    0.00689    0.01806    0.00060
C52A  1    0.316562    0.502611    0.596594    21.00000    0.02397    0.03978 =
         0.02401   -0.00333    0.01782    0.00291
C53A  1    0.256429    0.459240    0.570474    21.00000    0.03340    0.04085 =
         0.01917   -0.00698    0.01321    0.00878
C54A  1    0.233200    0.373294    0.591031    21.00000    0.03711    0.02752 =
         0.02470   -0.01696    0.00477    0.00842
C55A  1    0.158814    0.353470    0.588369    21.00000    0.03008    0.02423 =
         0.02643   -0.01281   -0.00009    0.00302
C56A  1    0.125994    0.310526    0.631751    21.00000    0.03651    0.02075 =
         0.03276   -0.01290   -0.00191   -0.00201
C57A  1    0.059239    0.355725    0.638056    21.00000    0.02883    0.02961 =
         0.03119   -0.00684   -0.00814   -0.01570
C58A  1    0.049430    0.424075    0.597230    21.00000    0.02510    0.04702 =
         0.02643   -0.00639   -0.00570   -0.00479
C59A  1    0.016561    0.510046    0.608270    21.00000    0.01737    0.04567 =
         0.02685    0.00320   -0.01211   -0.00241
C60A  1   -0.006273    0.523894    0.659709    21.00000    0.00838    0.05227 =
         0.03476    0.00035    0.00038    0.00196
C61A  1    0.001617    0.610335    0.686457    21.00000    0.01232    0.04143 =
         0.03787   -0.00579   -0.00047    0.01453
C62A  1    0.040067    0.683842    0.663104    21.00000    0.02053    0.03209 =
         0.03102    0.00191    0.00346    0.01059
C63A  1    0.053059    0.675482    0.607341    21.00000    0.03532    0.03631 =
         0.02863    0.00145   -0.00433    0.01498
C64A  1    0.115837    0.714594    0.586757    21.00000    0.04542    0.03665 =
         0.02815    0.01943   -0.00019    0.01463
C65A  1    0.166449    0.753963    0.621062    21.00000    0.04097    0.02586 =
         0.03270    0.01053    0.00596    0.00527
C66A  1    0.140257    0.655463    0.546631    21.00000    0.03782    0.03909 =
         0.02014    0.01565    0.00155    0.01066
C67A  1    0.211914    0.619919    0.547784    21.00000    0.03495    0.04280 =
         0.01370    0.01389    0.00618    0.00160
C68A  1    0.207314    0.520494    0.542234    21.00000    0.02867    0.05041 =
         0.01502    0.00053    0.00861    0.00579
C69A  1    0.133198    0.496778    0.538113    21.00000    0.03117    0.04938 =
         0.01853   -0.00334   -0.00233    0.00866
C70A  1    0.110844    0.418474    0.565220    21.00000    0.02747    0.04379 =
         0.02495   -0.01326   -0.00230    0.00124
C71A  1    0.092678    0.579295    0.541080    21.00000    0.03272    0.04552 =
         0.01599    0.00478   -0.00535    0.01199
C72A  1    0.038345    0.588899    0.579771    21.00000    0.02452    0.04650 =
         0.02422    0.00305   -0.01454    0.00957

PART 0
PART 4
C1S   1    0.179317    0.023106    0.631984    11.00000    0.05613    0.05955 =
         0.02600   -0.00082   -0.00094   -0.01720
AFIX  43
H1S   2    0.161181    0.027003    0.596591    11.00000   -1.20000
AFIX   0
C2S   1    0.136308    0.037582    0.672146    11.00000    0.02542    0.05537 =
         0.05116   -0.00044    0.00848   -0.00901
AFIX  43
H2S   2    0.088057    0.052370    0.665110    11.00000   -1.20000
AFIX   0
C3S   1    0.163518    0.030571    0.723784    11.00000    0.02632    0.05589 =
         0.03437   -0.00414    0.00651   -0.00326
AFIX  43
H3S   2    0.133243    0.039131    0.752005    11.00000   -1.20000
AFIX   0
C4S   1    0.231867    0.011902    0.734220    11.00000    0.02554    0.03898 =
         0.02801    0.00693   -0.00295   -0.00287
AFIX  43
H4S   2    0.249702    0.009026    0.769721    11.00000   -1.20000
AFIX   0
C5S   1    0.276793   -0.003244    0.693861    11.00000    0.03193    0.05159 =
         0.04855    0.01437    0.00540    0.00871
AFIX  43
H5S   2    0.325044   -0.017316    0.701510    11.00000   -1.20000
AFIX   0
C6S   1    0.250874    0.002299    0.642860    11.00000    0.04746    0.05476 =
         0.04472   -0.00279    0.02087    0.00625
AFIX  43
H6S   2    0.281152   -0.007889    0.614811    11.00000   -1.20000
AFIX   0

C7S   1    0.007264    0.830354    0.447846    11.00000    0.04853    0.04716 =
         0.05130   -0.02691    0.00907   -0.00836
AFIX  43
H7S   2    0.002191    0.806470    0.413132    11.00000   -1.20000
AFIX   0
C8S   1   -0.049878    0.832551    0.479241    11.00000    0.04160    0.05800 =
         0.08117   -0.03319    0.01381   -0.01697
AFIX  43
H8S   2   -0.094324    0.810092    0.466212    11.00000   -1.20000
AFIX   0
C9S   1   -0.042315    0.867629    0.529892    11.00000    0.05407    0.03870 =
         0.06494   -0.00216    0.02914    0.00016
AFIX  43
H9S   2   -0.081501    0.868420    0.551696    11.00000   -1.20000
AFIX   0
C10S  1    0.021181    0.900959    0.548458    11.00000    0.06159    0.04314 =
         0.03436   -0.00190   -0.00097    0.01056
AFIX  43
H10S  2    0.026234    0.926173    0.582861    11.00000   -1.20000
AFIX   0
C11S  1    0.078539    0.897676    0.516498    11.00000    0.03684    0.04952 =
         0.04402   -0.00436   -0.00503    0.00116
AFIX  43
H11S  2    0.123079    0.920007    0.529407    11.00000   -1.20000
AFIX   0
C12S  1    0.071356    0.862637    0.466748    11.00000    0.03559    0.03420 =
         0.04185   -0.00244    0.01003    0.00183
AFIX  43
H12S  2    0.110814    0.860646    0.445235    11.00000   -1.20000
AFIX   0

PART 0
PART 3
TH1   5    0.153813    0.558006    0.629066    31.00000    0.02116    0.03476 =
         0.01591    0.00559    0.00265    0.00732
TH2   5    0.174294    0.590695    0.634596    41.00000    0.02794    0.03812 =
         0.01587    0.00580   -0.00138    0.00065
TH3   5    0.197935    0.624791    0.650462    51.00000    0.02570    0.03722 =
         0.01756    0.00551    0.00016    0.00208
Y1    6    0.224285    0.472607    0.779533    31.00000    0.02259    0.02836 =
         0.01517    0.00231   -0.00121    0.00466
Y2    6    0.201301    0.457393    0.777277    41.00000    0.02333    0.02846 =
         0.01537    0.00407   -0.00284    0.00443
Y3    6    0.181099    0.418941    0.761806    51.00000    0.02322    0.02838 =
         0.01540    0.00337   -0.00214    0.00444
HKLF 4


REM  1_a_a.res in P2(1)/c
REM R1 =  0.0266 for   11380 Fo > 4sig(Fo)  and  0.0339 for all   12920 data
REM   1840 parameters refined using   2221 restraints

END

WGHT      0.0312      9.1524

REM Highest difference peak  1.251,  deepest hole -1.247,  1-sigma level  0.083
Q1    1   0.1194  0.0569  0.6364  11.00000  0.05    1.25
;
_shelx_res_checksum                84596
_shelx_hkl_file
;
   1   0   0  544.65   35.00
  -1   0   0  522.05   35.00
  -1   0   0  558.14   35.00
   1   0   0  603.64   37.80
   1   0   0  525.55   34.90
  -1   0   0  504.65   35.00
  -1   0   0  513.55   34.90
  -1   0   0  598.94   37.70
  -1   0   0  543.55   34.90
   2   0   0 1923.01  127.89
  -2   0   0 1786.62  122.79
  -2   0   0 1914.41  122.79
  -2   0   0 2032.30  127.89
  -3   0   0  948.01   61.99
  -3   0   0 1070.39   69.89
   3   0   0 1006.00   61.99
   3   0   0  987.20   62.19
  -3   0   0  876.21   62.09
  -3   0   0  946.31   62.29
   3   0   0  965.80   69.79
   3   0   0  864.51   61.69
   3   0   0  970.20   61.79
   3   0   0 1025.50   62.09
   3   0   0 1044.50   62.29
   3   0   0  981.60   61.69
  -3   0   0  876.81   61.99
  -3   0   0  914.71   61.79
   4   0   0  204.88   13.80
   4   0   0  218.58   14.20
  -4   0   0  195.08   14.00
  -4   0   0  184.38   14.60
  -4   0   0  198.48   14.70
   4   0   0  239.28   15.10
  -4   0   0  224.28   14.90
  -4   0   0  238.88   23.30
   4   0   0  202.98   13.90
   4   0   0  175.98   22.30
   4   0   0  220.78   14.10
   4   0   0  221.18   14.50
   4   0   0  222.08   14.70
   4   0   0  190.08   13.80
   4   0   0  216.88   14.40
  -4   0   0  237.58   13.90
  -4   0   0  185.08   14.30
   5   0   0  774.52   47.30
  -5   0   0  708.43   47.40
  -5   0   0  600.94   48.40
   5   0   0  780.42   47.60
   5   0   0  709.03   46.80
   5   0   0  670.23   47.10
   5   0   0  819.72   47.10
   5   0   0  624.04   47.00
  -5   0   0  634.74   47.40
  -5   0   0  684.83   47.10
  -5   0   0  692.73   47.90
   5   0   0  793.52   48.30
   5   0   0  828.22   47.90
   5   0   0  740.63   47.00
  -5   0   0  817.72   46.90
  -5   0   0  643.34   47.60
   5   0   0  783.42   61.09
   5   0   0  757.12   47.20
   6   0   0  658.83   62.19
  -6   0   0  778.72   47.40
   6   0   0  726.23   47.80
  -6   0   0  744.63   47.50
   6   0   0  691.13   47.50
   6   0   0  768.72   48.30
   6   0   0  639.04   48.90
   6   0   0  732.83   47.60
   6   0   0  737.53   47.80
   6   0   0  772.42   48.60
  -6   0   0  753.02   48.80
  -7   0   0 1002.70   59.89
   7   0   0  896.91   59.39
   7   0   0  803.82   59.29
   7   0   0  903.01   59.39
   7   0   0  914.11   59.19
   7   0   0  911.71   58.99
   7   0   0  832.82   76.89
  -7   0   0  971.70   58.99
  -7   0   0  837.52   60.29
   7   0   0  998.90   88.39
   7   0   0  937.21   59.89
  -7   0   0  928.31   58.99
   8   0   0   51.49   20.00
   8   0   0   47.70    5.50
   8   0   0   48.30    4.70
   8   0   0   43.80   23.90
  -8   0   0   46.80    4.20
  -8   0   0   45.80    3.90
   8   0   0   55.49    5.90
   8   0   0   51.59    4.50
   8   0   0   42.40    4.80
   8   0   0   45.80    5.50
   8   0   0   48.10    4.30
  -8   0   0   52.09    4.80
  -9   0   0  170.38   11.70
   9   0   0  143.49   11.50
   9   0   0  156.98   11.90
   9   0   0  142.99   10.90
  -9   0   0  147.19   10.60
  -9   0   0  136.49   12.40
   9   0   0  152.98   11.20
   9   0   0  147.09   12.10
   9   0   0  127.89   38.80
   9   0   0  120.59   30.50
   9   0   0  150.08   11.10
   9   0   0  145.49   10.50
 -10   0   0 1557.94   99.49
 -10   0   0 1497.15  101.39
  10   0   0 1363.16  127.99
  10   0   0 1448.85   99.59
  10   0   0 1479.85   99.89
  10   0   0 1645.74  100.89
 -10   0   0 1543.65   99.29
  10   0   0 1574.94  101.09
  10   0   0 1465.65   99.09
  10   0   0 1357.66  140.69
 -10   0   0 1738.93  100.69
  11   0   0  503.75   34.40
  11   0   0  503.05   34.70
 -11   0   0  529.25   34.30
  11   0   0  466.15   33.40
 -11   0   0  501.95   36.40
  11   0   0  549.45   35.70
  11   0   0  522.85   35.60
  11   0   0  545.75   36.20
  11   0   0  417.36   80.09
  11   0   0  465.45   65.69
 -11   0   0  523.75   33.90
 -12   0   0 1028.10   64.59
  12   0   0  956.20   63.99
  12   0   0  978.50   64.99
 -12   0   0 1008.80   63.09
  12   0   0  922.51   63.79
  12   0   0  973.10   65.49
  12   0   0  798.72  118.09
  12   0   0  774.42  101.19
  13   0   0  802.42   56.49
 -13   0   0  836.02   58.89
  13   0   0  863.41   57.89
 -13   0   0  868.21   55.69
 -13   0   0  879.21   57.49
  13   0   0  918.21   58.49
 -13   0   0  838.22   56.29
  13   0   0  804.82   56.29
  13   0   0  834.92   56.69
  14   0   0  892.31   58.49
  14   0   0  860.81   56.59
  14   0   0  771.32   56.19
  14   0   0  981.00   58.39
 -14   0   0  717.03   58.49
  14   0   0  851.01   56.19
 -14   0   0  833.72   56.09
  15   0   0  119.99   13.10
  15   0   0  128.39   11.50
  15   0   0  106.89   11.00
  15   0   0  146.09   14.30
  15   0   0  130.49   11.00
 -15   0   0  118.59   13.10
 -15   0   0  112.69   11.00
 -16   0   0  615.64   48.00
  16   0   0  772.62   50.79
  16   0   0  730.03   50.19
  16   0   0  734.13   48.30
  16   0   0  701.13   48.50
  17   0   0   88.89    9.80
  17   0   0   74.29    9.30
  17   0   0   99.29   11.90
  17   0   0   72.79    8.70
  17   0   0   67.99   11.10
  18   0   0   85.89   10.60
  18   0   0   91.99   10.10
  18   0   0  103.99   13.30
  18   0   0   90.19   11.80
  19   0   0  462.65   33.10
  19   0   0  364.46   29.10
  19   0   0  391.96   30.30
  19   0   0  410.36   31.80
  20   0   0  119.89   14.90
  20   0   0   93.39   13.00
  20   0   0  112.39   12.00
  20   0   0  116.29   15.00
  20   0   0  112.29   14.70
  21   0   0   43.00    7.70
  21   0   0   34.40    9.80
  21   0   0   38.30    9.80
  21   0   0   26.70   11.90
  22   0   0   18.60   10.70
  22   0   0   -4.90    8.90
  22   0   0   14.30   19.20
   0  -1   0    0.30    0.20
   0  -1   0    0.30    0.20
   0  -1   0    0.30    0.10
   0  -1   0    0.70    0.30
   0  -1   0    1.30    0.60
   0  -1   0    1.20    1.20
   0  -1   0    0.40    0.10
   0  -1   0    0.50    0.10
   0  -1   0    0.80    0.40
   0   1   0    0.50    0.20
   0   1   0    0.20    0.10
   0   1   0   -0.30    1.20
   0   1   0    0.30    0.20
   0   1   0    0.50    0.20
   0   1   0    1.00    0.30
   0   1   0    1.00    0.40
   0   1   0    0.50    0.40
   0   1   0    0.40    0.10
   1  -1   0  184.48   12.20
  -1  -1   0  193.48   12.40
  -1  -1   0  171.98   12.30
   1  -1   0  188.38   12.60
   1  -1   0  177.88   12.30
   1  -1   0  191.28   12.40
  -1  -1   0  173.98   12.30
  -1  -1   0  177.98   12.30
   1  -1   0  183.88   12.30
  -1  -1   0  187.58   12.30
  -1  -1   0  210.08   12.30
   1  -1   0  189.28   12.60
   1  -1   0  189.88   12.30
  -1  -1   0  184.68   12.30
  -1   1   0  203.48   16.20
  -1   1   0  186.18   12.30
  -1   1   0  189.58   12.40
   1   1   0  195.48   12.30
   1   1   0  204.98   12.30
  -1   1   0  191.48   12.30
   1   1   0  207.08   12.30
  -1   1   0  200.18   12.30
  -1   1   0  187.68   12.30
  -1   1   0  208.28   12.20
  -1   1   0  178.48   12.60
   1   1   0  187.48   12.40
  -1   1   0  178.08   12.30
   1   1   0  185.78   12.30
   1   1   0  197.58   12.40
   1   1   0  188.88   12.30
  -1   1   0  182.18   12.40
  -2  -1   0  309.97   20.70
   2  -1   0  310.57   20.50
   2  -1   0  335.77   27.20
  -2  -1   0  342.47   20.60
  -2  -1   0  301.17   20.60
   2  -1   0  306.67   21.00
   2  -1   0  329.57   20.80
   2  -1   0  318.27   20.50
   2  -1   0  325.27   20.60
  -2  -1   0  314.97   20.60
   2  -1   0  331.17   20.60
   2  -1   0  319.47   20.60
   2  -1   0  325.57   20.90
  -2  -1   0  309.37   20.60
  -2  -1   0  309.67   21.00
   2  -1   0  301.77   20.90
   2  -1   0  323.07   20.50
  -2   1   0  350.06   20.50
  -2   1   0  345.37   27.00
  -2   1   0  308.27   20.60
   2   1   0  318.67   20.60
   2   1   0  331.87   20.70
  -2   1   0  292.67   20.70
   2   1   0  311.67   20.60
  -2   1   0  295.47   21.00
   2   1   0  334.37   20.90
   2   1   0  328.17   20.50
  -2   1   0  345.57   20.50
   2   1   0  248.68   26.60
  -2   1   0  297.57   21.00
  -2   1   0  336.87   21.00
   2   1   0  322.77   20.70
  -2   1   0  312.17   20.50
   2   1   0  278.87   20.50
   2   1   0  303.07   20.70
  -2   1   0  321.37   20.70
  -3  -1   0   59.39    4.50
   3  -1   0   56.09    4.70
   3  -1   0   60.29    4.30
   3  -1   0   71.39    5.30
   3  -1   0   57.59    4.80
  -3  -1   0   63.89    5.10
  -3  -1   0   52.59    4.30
  -3  -1   0   61.29    4.10
   3  -1   0   56.79   11.90
  -3  -1   0   56.29    5.00
   3  -1   0   62.69    5.20
  -3  -1   0   53.49    4.70
   3  -1   0   56.29    4.20
  -3  -1   0   67.99    4.50
   3  -1   0   65.79    5.00
  -3  -1   0   63.39    4.30
  -3  -1   0   55.49    4.50
   3  -1   0   58.09    4.30
   3  -1   0   62.99    4.50
   3  -1   0   64.79    4.40
   3  -1   0   58.79    4.10
   3   1   0   60.59    4.20
  -3   1   0   50.29    5.00
   3   1   0   55.69   13.50
   3   1   0   59.99    4.70
  -3   1   0   51.99    4.60
  -3   1   0   57.99    4.30
  -3   1   0   60.79    5.10
  -3   1   0   65.99    4.10
   3   1   0   64.69    4.50
  -3   1   0   64.89    4.60
  -3   1   0   56.49    5.00
  -3   1   0   80.09   13.70
   3   1   0   47.20   11.30
   3   1   0   60.59    4.30
   3   1   0   50.49    4.10
  -3   1   0   67.19    4.20
   3   1   0   62.59    5.00
   4  -1   0    6.10    8.10
   4  -1   0   13.90    2.60
   4  -1   0   14.40    2.30
  -4  -1   0   13.50    3.00
  -4  -1   0   10.80    1.80
   4  -1   0   12.90    2.80
   4  -1   0   10.30    1.50
  -4  -1   0   12.50    1.70
  -4  -1   0   11.70    1.50
  -4  -1   0   12.20    2.20
   4  -1   0    9.90    2.10
  -4  -1   0   12.30    1.30
   4  -1   0   10.00    1.20
  -4  -1   0   10.50    2.30
   4  -1   0   13.10    1.70
  -4  -1   0   12.20    2.30
   4  -1   0   10.20    1.50
   4  -1   0   15.50    1.80
  -4  -1   0   10.80    2.00
   4  -1   0   11.90    1.60
  -4   1   0    9.60    2.70
   4   1   0   14.70    2.30
  -4   1   0   13.40    3.10
  -4   1   0   13.10    2.50
  -4   1   0   11.00    2.00
   4   1   0   13.10    6.30
  -4   1   0   14.10    1.30
  -4   1   0    6.90    6.90
   4   1   0   14.30    2.60
  -4   1   0   11.40    1.90
  -4   1   0   12.40    2.20
   4   1   0   12.20    1.60
   4   1   0   10.60    1.40
  -4   1   0   13.20    1.40
   4   1   0   13.70    9.20
   4   1   0   10.00    1.70
   4   1   0   10.40    1.30
   5  -1   0  213.98   15.40
   5  -1   0  229.38   15.80
   5  -1   0  243.98   15.70
   5  -1   0  201.58   15.60
  -5  -1   0  196.88   16.10
  -5  -1   0  255.57   15.50
   5  -1   0  203.18   15.60
  -5  -1   0  208.78   16.20
   5  -1   0  241.28   16.20
  -5  -1   0  251.77   15.60
  -5  -1   0  268.57   16.10
   5  -1   0  260.67   17.10
  -5  -1   0  222.88   16.90
   5  -1   0  251.07   16.50
  -5  -1   0  183.78   17.20
   5  -1   0  242.08   28.40
   5  -1   0  238.68   16.00
   5  -1   0  247.58   15.70
   5   1   0  216.48   32.30
   5   1   0  251.57   16.20
  -5   1   0  193.38   16.20
  -5   1   0  198.18   17.10
   5   1   0  240.88   15.90
  -5   1   0  270.67   15.50
   5   1   0  237.68   15.90
   5   1   0  223.38   26.30
  -5   1   0  234.08   16.60
  -5   1   0  267.07   28.60
  -5   1   0  266.27   15.50
   5   1   0  247.98   15.70
   5   1   0  252.27   16.50
  -5   1   0  222.08   16.10
  -5   1   0  228.18   16.80
   5   1   0  219.18   15.40
  -6  -1   0    1.80    3.40
  -6  -1   0   13.00    3.60
  -6  -1   0   14.20    1.70
   6  -1   0   16.50    3.30
  -6  -1   0   14.40    3.20
   6  -1   0   13.80   11.20
   6  -1   0   14.30    3.60
   6  -1   0   17.80    2.30
   6  -1   0   12.60    2.00
  -6  -1   0   17.40    2.00
   6  -1   0   14.40    2.10
   6  -1   0    7.20    2.20
   6  -1   0   20.30    3.50
  -6  -1   0   13.60    2.30
   6  -1   0   17.60    2.70
   6  -1   0   18.50    3.00
   6   1   0   11.80    2.30
   6   1   0   17.10    3.20
   6   1   0   16.50    2.10
  -6   1   0   11.40    2.80
   6   1   0   15.90   12.10
   6   1   0   12.40    2.60
   6   1   0   12.80    2.20
  -6   1   0   15.70    1.80
   6   1   0   -0.70    8.70
   6   1   0   15.90    2.00
  -6   1   0   17.40    1.80
  -6   1   0   14.90   10.30
  -7  -1   0   65.39    6.80
  -7  -1   0   64.09    5.20
   7  -1   0   72.79    5.60
   7  -1   0   72.49   20.70
   7  -1   0   58.09    5.30
   7  -1   0   62.49    5.80
   7  -1   0   63.59    7.00
   7  -1   0   57.89    6.20
   7  -1   0   78.29    7.50
   7  -1   0   70.49    5.70
  -7  -1   0   75.19    5.90
  -7   1   0   56.19   17.60
   7   1   0   66.79    6.30
  -7   1   0   68.09    5.00
   7   1   0   75.59    5.80
   7   1   0   65.09   19.40
  -7   1   0   65.09    6.70
  -7   1   0   69.89    5.10
   7   1   0   63.99    5.80
   8  -1   0   96.39   25.60
   8  -1   0  109.39    8.50
  -8  -1   0  115.79    8.20
  -8  -1   0  103.79    9.70
   8  -1   0  119.09    9.80
   8  -1   0   97.29    8.50
   8  -1   0  112.49    9.30
  -8  -1   0  120.59    8.80
   8  -1   0  105.99    8.20
   8  -1   0   97.59    8.30
   8  -1   0  104.09    9.30
  -8  -1   0  109.59    7.80
   8   1   0   74.89   30.00
   8   1   0   76.69   22.60
  -8   1   0  102.09    9.60
   8   1   0  118.19    8.70
  -8   1   0  119.89    7.90
   8   1   0  113.49    9.50
   8   1   0  107.99    8.50
  -8   1   0  115.09    7.90
   8   1   0  105.79    8.20
   8   1   0  121.59   10.00
   9  -1   0   13.80   19.20
  -9  -1   0   30.10    3.60
   9  -1   0   34.20    4.10
   9  -1   0   30.60   27.40
   9  -1   0   37.00    5.50
  -9  -1   0   37.40    4.10
   9  -1   0   25.90    3.50
  -9  -1   0   31.30    3.20
   9  -1   0   24.80    3.60
  -9  -1   0   22.00    4.40
   9  -1   0   25.20    5.00
   9  -1   0   29.90    3.80
  -9   1   0   34.00    3.30
  -9   1   0   37.90    5.50
   9   1   0   31.70    4.90
  -9   1   0   32.20    3.90
   9   1   0   28.70    3.70
   9   1   0    6.50   26.40
   9   1   0   29.40   18.90
   9   1   0   29.10    5.00
   9   1   0   32.60    4.10
   9   1   0   30.40    3.90
  10  -1   0   45.70    6.40
 -10  -1   0   43.30    4.60
  10  -1   0   46.30    4.90
  10  -1   0   51.89   35.30
  10  -1   0   52.29    6.30
 -10  -1   0   44.00    4.70
  10  -1   0   40.60    4.90
 -10  -1   0   33.30    6.10
  10  -1   0   56.79   28.10
 -10  -1   0   43.10    3.90
  10  -1   0   45.30    4.70
  10  -1   0   35.70    4.70
  10  -1   0   47.10    6.50
 -10   1   0   40.80    4.00
 -10   1   0   42.70    4.00
  10   1   0   42.30    4.60
  10   1   0   43.40    6.20
 -10   1   0   36.60    5.80
  10   1   0   35.90    5.50
  10   1   0   58.49   27.90
  10   1   0   40.00    5.00
 -10   1   0   43.30    5.50
  10   1   0   -6.20   27.20
  11  -1   0   32.50    6.00
  11  -1   0   27.60   39.80
 -11  -1   0   28.90    4.20
  11  -1   0   27.40    4.90
  11  -1   0   28.80    4.10
  11  -1   0   27.30    5.80
  11  -1   0   29.10    4.10
 -11  -1   0   27.50    5.20
 -11  -1   0   24.90    3.20
  11  -1   0   30.60   28.80
 -11  -1   0   29.10    4.40
  11  -1   0   27.50    4.00
  11  -1   0   29.20    4.30
  11   1   0   27.10    5.10
 -11   1   0   26.90    3.30
 -11   1   0   25.80    6.20
  11   1   0   27.00    5.50
  11   1   0  -11.90   37.20
  11   1   0   22.30    3.90
  11   1   0   23.80   26.40
 -11   1   0   27.80    4.30
 -11   1   0   31.90    3.70
  11   1   0   25.90    4.30
  11   1   0   26.50    3.90
  12  -1   0   31.20    6.00
  12  -1   0  -65.09   55.69
 -12  -1   0   35.20    4.60
  12  -1   0   34.90    4.50
  12  -1   0   17.00   37.30
 -12  -1   0   32.80    4.90
  12  -1   0   30.90    4.80
  12  -1   0   28.40    5.60
  12  -1   0   31.60    4.50
 -12  -1   0   21.50    6.20
  12   1   0   26.20    6.00
  12   1   0   36.20    4.70
  12   1   0   33.00    4.80
 -12   1   0   42.30    5.80
  12   1   0   76.49   54.39
  12   1   0   32.50    4.70
  12   1   0   28.10    5.60
 -12   1   0   31.80    3.80
  12   1   0   19.50   34.50
 -12   1   0   34.50    4.30
 -12   1   0   45.80    7.20
  13  -1   0    8.90    4.40
  13  -1   0    9.30    3.50
  13  -1   0    2.20    5.90
  13  -1   0    9.40    3.30
 -13  -1   0    4.80    3.20
  13  -1   0   10.70    3.20
  13  -1   0   11.00    5.10
 -13  -1   0    8.60    5.70
  13  -1   0   12.20    3.10
 -13  -1   0   15.20    4.00
  13  -1   0   -4.10    3.90
 -13   1   0    6.50    5.20
 -13   1   0    7.90    3.20
  13   1   0    9.60    3.30
  13   1   0   13.90    3.90
  13   1   0    1.60    5.60
  13   1   0    9.80    4.80
  13   1   0   -3.10    3.70
 -13   1   0    6.10    2.60
  13   1   0    9.20    3.10
  13   1   0    9.70    4.50
 -13   1   0    8.00    2.20
  14  -1   0   74.49    9.90
  14  -1   0   57.59    7.30
  14  -1   0   75.29    9.40
 -14  -1   0   66.39    8.70
 -14  -1   0   51.19   10.60
  14  -1   0   66.79    7.40
  14  -1   0   80.09    7.60
  14   1   0   62.39    9.10
  14   1   0   56.69    7.50
 -14   1   0   64.99    6.10
  14   1   0   74.49    7.60
 -14   1   0   68.09    8.80
  14   1   0   67.69    9.00
 -14   1   0   66.59    7.10
  14   1   0   68.49    7.40
 -14   1   0   68.39   10.00
 -15  -1   0   65.39    8.60
  15  -1   0   86.89    8.60
  15  -1   0   76.49    9.00
  15  -1   0   84.79   10.90
  15  -1   0  109.89   11.70
  15  -1   0   76.39    9.00
  15   1   0   74.69    8.70
 -15   1   0   89.89    7.50
  15   1   0   98.59   11.70
 -15   1   0   92.19    8.80
  15   1   0   75.39    8.50
  15   1   0   92.49   11.70
  16  -1   0   28.60    7.50
  16  -1   0   32.50    5.90
  16  -1   0   14.60    6.10
  16  -1   0   15.20    4.50
  16  -1   0   12.70    5.30
  16   1   0   24.20    5.70
  16   1   0   29.60    7.60
  16   1   0   31.30    7.00
 -16   1   0   30.20    5.70
  16   1   0   16.00    4.70
  17  -1   0   42.10    8.30
  17  -1   0   35.90    8.50
  17  -1   0   49.90    6.90
  17  -1   0   30.60    6.50
  17   1   0   41.90    9.10
  17   1   0   46.70    7.70
  17   1   0   46.00    6.40
  17   1   0   62.79    9.50
 -17   1   0   34.50    7.10
  17   1   0   43.30    7.10
  18  -1   0   51.09    7.50
  18  -1   0   49.30    9.60
  18  -1   0   37.40    7.80
  18  -1   0   54.19    9.60
  18   1   0   47.00    8.10
  18   1   0   40.40    7.80
  18   1   0   56.09    9.90
  18   1   0   57.09    9.30
  18   1   0   41.30    6.80
  19  -1   0   11.40    5.30
  19  -1   0   10.30    7.10
  19  -1   0    9.30    8.20
  19  -1   0    5.00    6.90
  19   1   0   12.50    6.60
  19   1   0    7.80    4.80
  19   1   0   16.90    7.20
  19   1   0   11.60    7.20
  20  -1   0    5.60    6.00
  20  -1   0   15.40    9.40
  20  -1   0    8.60    7.10
  20  -1   0    7.80    8.30
  20   1   0    8.90    9.20
  20   1   0    8.80    6.80
  20   1   0    1.40    7.80
  20   1   0   20.50    8.10
  20   1   0    6.10    5.80
  21  -1   0   33.50    9.40
  21  -1   0   20.40   11.30
  21  -1   0   27.10    9.80
  21  -1   0   10.50    7.30
  21   1   0   21.10    7.00
  21   1   0   29.00    8.50
  21   1   0   13.90    9.40
  21   1   0   37.50   12.50
  21   1   0   15.20   14.60
  22  -1   0   -5.20    9.50
  22  -1   0    5.20   11.90
  22  -1   0   17.30   18.60
 -22  -1   0    9.60    5.20
  22   1   0   13.30   12.50
  22   1   0   -2.60   19.40
  22   1   0   21.40    9.90
  22   1   0   22.80    9.80
   0  -2   0 3495.95  237.78
   0   2   0 3801.22  238.28
   1  -2   0  111.09    7.50
  -1  -2   0  102.69    7.10
   1  -2   0  106.29   11.90
  -1  -2   0  110.99    7.00
   1  -2   0  103.49    7.10
   1  -2   0  104.59    7.20
   1  -2   0  107.99    7.90
   1  -2   0  104.69    7.20
  -1  -2   0  106.99    7.10
   1  -2   0  113.09    7.10
   1  -2   0   95.29    7.10
  -1  -2   0  103.09    6.90
  -1  -2   0  106.69   12.10
  -1  -2   0  108.79    7.50
  -1  -2   0   93.29    7.00
  -1  -2   0  112.79    7.30
   1  -2   0  115.09    7.30
   1   2   0  113.79    7.00
  -1   2   0  103.89    7.60
   1   2   0  107.89    7.00
  -1   2   0  104.39    6.90
  -1   2   0   97.79    7.20
   1   2   0  108.29    7.00
   1   2   0  110.59    7.10
  -1   2   0  109.29    6.90
  -1   2   0  113.29    7.30
  -1   2   0  105.79    7.00
  -1   2   0  110.09    7.10
   1   2   0  115.79    7.00
  -1   2   0   94.79    7.20
  -1   2   0  103.69    7.10
  -1   2   0   94.49    7.00
   1   2   0  104.59    7.00
   1   2   0  114.19    7.20
   1   2   0  111.29    7.30
  -1   2   0  114.99    7.10
   1   2   0  104.89   11.90
   1   2   0   87.99    7.40
  -2  -2   0  236.68   14.80
   2  -2   0  228.08   22.20
  -2  -2   0  212.58   15.00
   2  -2   0  249.88   15.70
   2  -2   0  210.68   14.70
  -2  -2   0  226.78   22.30
  -2  -2   0  232.88   14.90
  -2  -2   0  226.78   15.00
  -2  -2   0  207.18   14.80
  -2  -2   0  194.28   15.20
  -2  -2   0  205.08   14.90
  -2  -2   0  220.98   14.80
   2  -2   0  235.48   15.00
   2  -2   0  229.08   15.00
   2  -2   0  237.18   15.10
   2  -2   0  224.38   14.90
   2  -2   0  215.48   14.80
   2  -2   0  234.88   15.60
  -2   2   0  218.98   15.10
  -2   2   0  227.28   15.00
  -2   2   0  233.98   14.80
  -2   2   0  223.68   14.80
   2   2   0  240.38   14.90
   2   2   0  226.48   15.00
  -2   2   0  196.28   15.40
  -2   2   0  220.78   14.90
  -2   2   0  272.07   22.80
   2   2   0  246.88   15.10
   2   2   0  248.78   14.90
   2   2   0  229.18   15.10
  -2   2   0  245.38   14.70
   2   2   0  235.18   14.90
  -2   2   0  200.98   14.90
   2   2   0  232.18   14.80
  -2   2   0  254.87   15.30
   2   2   0  253.47   22.60
  -3  -2   0   94.59    7.30
   3  -2   0  102.09    7.20
   3  -2   0   99.09    7.10
  -3  -2   0   91.89    7.30
   3  -2   0   99.79    8.00
  -3  -2   0   97.09    7.10
   3  -2   0  106.89    6.90
  -3  -2   0   90.49    7.40
   3  -2   0  107.49    7.60
  -3  -2   0  113.49    7.00
   3  -2   0  100.79    7.70
  -3  -2   0   97.79    7.70
   3  -2   0  106.89    6.90
  -3  -2   0   99.29    6.90
   3  -2   0  121.49    8.00
  -3  -2   0  112.99    7.20
   3   2   0  106.79    7.40
  -3   2   0  113.19    7.00
   3   2   0  102.59    7.10
   3   2   0  117.49    7.30
  -3   2   0  112.09    6.90
   3   2   0  102.59    7.10
  -3   2   0   95.39    8.20
   3   2   0  112.19    7.30
  -3   2   0  106.59    7.00
  -3   2   0  101.29    7.30
  -3   2   0   96.69    7.10
   3   2   0  108.69    7.60
  -3   2   0   82.59    7.30
  -3   2   0  119.09    7.80
   3   2   0   98.99   17.00
  -3   2   0   81.69   16.40
  -3   2   0   98.09    7.60
   4  -2   0   16.80    1.80
   4  -2   0   18.00    2.10
  -4  -2   0   13.20    2.40
   4  -2   0   13.60    1.90
  -4  -2   0   14.30    2.30
  -4  -2   0   19.10    2.30
  -4  -2   0   10.00    3.10
   4  -2   0   10.30    8.10
   4  -2   0   18.50    2.70
   4  -2   0   17.50    2.80
  -4  -2   0   19.20    2.00
  -4  -2   0   18.40    3.20
   4  -2   0   16.40    2.00
  -4  -2   0   20.00    3.00
   4  -2   0   19.10    2.90
   4  -2   0   15.60    3.10
  -4  -2   0   24.90    2.10
   4  -2   0   17.40    1.80
   4   2   0   16.60    1.80
   4   2   0   21.20    2.30
   4   2   0   24.20    8.40
  -4   2   0   17.10    1.50
   4   2   0   18.30    2.40
  -4   2   0   13.50    2.20
   4   2   0   10.00   10.00
  -4   2   0   17.40    1.70
  -4   2   0   16.70    1.80
   4   2   0   18.10    2.80
  -4   2   0   19.60    9.90
   4   2   0   20.20    2.50
  -4   2   0   14.90    3.00
   4   2   0   19.40    2.00
  -5  -2   0  895.51   68.69
   5  -2   0 1019.40   67.99
  -5  -2   0 1078.29   69.09
   5  -2   0  987.10   83.09
   5  -2   0 1083.69   67.89
   5  -2   0 1122.09   68.79
   5  -2   0 1035.40   68.19
  -5  -2   0  968.50   68.19
   5  -2   0  933.41   67.99
   5  -2   0 1073.59   68.59
   5  -2   0 1114.39   69.29
  -5  -2   0 1129.49   67.99
   5  -2   0 1098.59   68.79
  -5  -2   0  946.21   68.89
   5   2   0 1144.29   68.79
   5   2   0 1111.99   68.09
   5   2   0 1094.79   68.19
   5   2   0 1122.29   88.19
  -5   2   0 1137.69   67.89
   5   2   0  963.20   67.89
   5   2   0 1125.89   68.39
  -5   2   0  926.31   68.99
  -5   2   0 1124.29   68.99
   5   2   0 1022.40   79.69
  -5   2   0 1144.49   83.79
  -5   2   0  986.10   68.29
  -6  -2   0  322.27   25.30
   6  -2   0  360.76   24.80
   6  -2   0  407.66   25.70
   6  -2   0  331.37   25.70
   6  -2   0  363.86   25.30
  -6  -2   0  319.97   25.00
   6  -2   0  338.87   40.60
   6  -2   0  383.36   24.60
   6  -2   0  373.86   26.10
   6  -2   0  376.76   25.30
  -6  -2   0  368.46   24.60
  -6  -2   0  423.16   25.00
   6  -2   0  357.86   24.60
   6  -2   0  379.36   25.20
  -6  -2   0  361.86   25.80
  -6   2   0  404.46   24.40
   6   2   0  375.06   25.20
  -6   2   0  333.47   25.30
   6   2   0  384.96   25.10
  -6   2   0  399.96   25.90
   6   2   0  326.67   24.40
   6   2   0  393.06   38.70
   6   2   0  399.86   46.60
  -6   2   0  422.26   41.20
   6   2   0  376.96   24.80
   6   2   0  375.16   25.40
   6   2   0  388.56   24.70
  -6   2   0  412.06   24.50
   7  -2   0  172.18   12.70
  -7  -2   0  185.68   12.70
   7  -2   0  173.28   14.10
  -7  -2   0  170.18   14.00
   7  -2   0  169.98   14.10
  -7  -2   0  156.98   13.90
   7  -2   0  188.88   13.60
   7  -2   0  185.48   13.50
  -7  -2   0  204.08   13.10
   7  -2   0  171.88   32.80
   7  -2   0  196.18   14.60
   7  -2   0  181.88   14.50
   7  -2   0  173.98   12.70
   7   2   0  208.78   13.60
   7   2   0  179.88   13.20
   7   2   0  143.99   33.40
  -7   2   0  197.58   12.70
   7   2   0  172.28   29.20
  -7   2   0  207.98   28.70
   7   2   0  185.98   13.00
  -7   2   0  177.68   13.80
   7   2   0  190.98   12.80
  -8  -2   0  130.69    9.20
   8  -2   0  120.09    8.90
   8  -2   0  113.39    9.60
   8  -2   0  113.69   10.40
   8  -2   0  120.39    9.10
   8  -2   0  120.89    9.90
   8  -2   0  133.09    9.30
   8  -2   0  100.79   27.80
   8  -2   0  121.19   10.20
  -8  -2   0  132.29    9.30
  -8  -2   0  110.69   10.40
   8  -2   0  123.79   11.00
   8   2   0  167.08   38.20
  -8   2   0  119.79    8.50
  -8   2   0  115.79    8.50
   8   2   0  119.69    8.90
   8   2   0  118.29    9.10
  -8   2   0  115.49   25.60
   8   2   0  116.49    9.70
   8   2   0  115.29    9.30
   8   2   0   73.49   22.40
   8   2   0  116.39    9.90
  -8   2   0  118.19   10.30
   9  -2   0   21.80    4.60
   9  -2   0   23.40    3.80
   9  -2   0   16.00    2.80
   9  -2   0   16.70    2.80
   9  -2   0   17.30    3.00
   9  -2   0    6.60   19.70
   9  -2   0   19.10    3.80
  -9  -2   0   21.30    4.50
  -9  -2   0   15.10    2.70
   9  -2   0   19.80    4.80
   9   2   0    9.10    2.90
  -9   2   0   18.50    2.40
   9   2   0   21.70    3.90
   9   2   0   52.09   28.80
   9   2   0   22.60    4.40
   9   2   0   15.60    2.80
  -9   2   0   30.10    4.80
  -9   2   0   16.20    2.30
  10  -2   0   40.40    5.10
  10  -2   0   36.20    5.50
  10  -2   0   25.50   26.90
  10  -2   0   34.40    4.20
  10  -2   0   31.20    4.20
  10  -2   0   36.10   34.40
  10  -2   0   31.60    6.10
 -10  -2   0   26.90    5.50
  10  -2   0   31.00    5.60
 -10  -2   0   39.30    4.50
  10  -2   0   38.80    4.20
 -10  -2   0   34.10    4.10
 -10   2   0   41.50    5.10
  10   2   0   29.40    5.30
 -10   2   0   31.20    5.50
  10   2   0    7.60   31.60
  10   2   0   50.69    9.20
 -10   2   0   31.00    3.40
  10   2   0    7.00   20.10
 -10   2   0   34.80    3.60
  10   2   0   35.80    4.80
  10   2   0   31.90    4.20
  10   2   0   39.40    4.60
  11  -2   0  565.04   94.19
  11  -2   0  563.04   38.90
  11  -2   0  564.44   37.70
  11  -2   0  590.34   38.00
 -11  -2   0  533.05   37.60
  11  -2   0  499.55   71.49
  11  -2   0  565.54   37.70
 -11  -2   0  616.64   38.40
  11  -2   0  578.44   39.50
  11  -2   0  533.45   38.80
 -11   2   0  583.24   38.80
 -11   2   0  566.34   37.40
  11   2   0  392.46   66.99
  11   2   0  575.34   39.20
 -11   2   0  558.64   37.20
  11   2   0  553.54   38.00
  11   2   0  471.05   87.49
  11   2   0  571.24   37.80
  11   2   0  575.14   38.30
 -11   2   0  532.95   39.50
  11   2   0  569.64   38.90
  12  -2   0  454.55   34.50
  12  -2   0  535.45   35.60
  12  -2   0  482.05   33.60
 -12  -2   0  440.96   35.40
  12  -2   0  467.65   95.29
  12  -2   0  535.25   35.00
  12  -2   0  463.65   33.40
  12  -2   0  329.07   69.49
  12  -2   0  489.25   33.40
  12  -2   0  496.75   33.50
 -12  -2   0  472.85   33.40
 -12  -2   0  542.85   34.20
  12   2   0  493.25   35.10
 -12   2   0  507.05   32.80
  12   2   0  424.06   73.29
  12   2   0  443.06   88.49
  12   2   0  457.85   33.60
  12   2   0  527.65   35.00
 -12   2   0  525.95   34.70
 -12   2   0  480.65   35.50
  12   2   0  501.35   33.50
 -12   2   0  498.45   33.10
  13  -2   0  375.06   25.90
 -13  -2   0  297.07   25.70
  13  -2   0  293.17   23.10
  13  -2   0  357.66   25.00
 -13  -2   0  334.97   23.90
  13  -2   0  335.57   23.10
  13  -2   0  357.86   23.30
 -13  -2   0  286.57   23.10
  13  -2   0  310.77   23.10
  13   2   0  345.57   23.30
 -13   2   0  273.87   22.50
  13   2   0  361.46   25.00
 -13   2   0  340.67   22.30
  13   2   0  324.47   23.70
  13   2   0  319.77   23.30
  13   2   0  347.27   25.10
 -13   2   0  337.47   24.50
 -13   2   0  319.57   25.20
  14  -2   0  418.76   28.90
 -14  -2   0  321.67   30.40
  14  -2   0  393.16   28.80
  14  -2   0  376.26   28.90
  14  -2   0  388.46   28.50
 -14  -2   0  369.26   32.00
 -14  -2   0  423.96   30.00
  14   2   0  393.16   29.00
  14   2   0  430.96   30.70
 -14   2   0  421.86   28.50
 -14   2   0  393.76   31.20
  14   2   0  477.25   32.60
 -14   2   0  452.55   28.10
  14   2   0  440.46   29.60
 -14   2   0  442.66   30.60
  14   2   0  518.65   37.30
  15  -2   0   48.10    8.30
  15  -2   0   24.50    5.70
 -15  -2   0   33.90    7.60
  15  -2   0   34.50    7.80
  15  -2   0   14.10   13.70
  15  -2   0   32.30    5.60
 -15   2   0   36.00    4.60
  15   2   0   35.50    5.60
  15   2   0   41.40    6.50
  15   2   0   47.10    6.10
  15   2   0   39.20    7.60
 -15   2   0   24.90   10.60
  15   2   0   34.70    6.90
 -15   2   0   38.20    5.50
  16  -2   0  544.15   39.40
  16  -2   0  485.25   37.20
  16  -2   0  591.34   40.50
  16  -2   0  515.55   37.40
  16   2   0  531.15   37.50
  16   2   0  567.34   38.30
  16   2   0  561.04   39.70
 -16   2   0  562.04   36.50
  16   2   0  502.65   37.60
  16   2   0  566.24   40.00
  17  -2   0    1.70    5.20
  17  -2   0    1.10    3.80
  17  -2   0   -1.50    4.90
  17  -2   0   -0.40    5.70
  17   2   0    1.50    4.30
 -17   2   0    3.90    4.70
  17   2   0    4.60    4.10
  17   2   0   -0.80    4.20
  17   2   0   -4.50    5.30
  17   2   0   10.40    6.10
  18  -2   0   -9.50   10.50
  18  -2   0    1.10    4.30
  18  -2   0    7.40    8.10
  18   2   0    6.20    5.40
  18   2   0   -6.10    4.80
  18   2   0    6.80    6.20
  18   2   0    1.40    6.20
 -18   2   0   -4.50    6.20
  18   2   0    5.90    4.70
  19  -2   0  308.27   26.60
  19  -2   0  316.77   26.20
  19  -2   0  265.27   22.40
  19  -2   0  312.87   25.10
  19   2   0  289.77   25.30
  19   2   0  267.47   23.30
  19   2   0  324.57   22.70
  19   2   0  291.87   25.20
  19   2   0  256.97   23.40
  20  -2   0   32.90    7.30
  20  -2   0   28.20    8.60
  20  -2   0   10.30    9.00
  20  -2   0   32.50    9.20
  20   2   0   19.30    8.20
  20   2   0   28.30    6.30
  20   2   0   15.00   10.30
  20   2   0   30.40    8.20
  20   2   0   44.40   10.20
  21  -2   0   15.70   10.00
  21  -2   0    9.00    7.60
 -21  -2   0   12.10    4.30
  21  -2   0    4.30    8.90
  21  -2   0    3.80    8.10
  21   2   0   -9.10   12.90
  21   2   0    5.30    8.90
  21   2   0    4.80   10.10
  21   2   0   -8.70    5.50
  21   2   0    1.70    8.30
  22  -2   0  -10.80   17.70
  22  -2   0    7.40    9.90
  22   2   0    3.10   15.20
  22   2   0    3.20   10.50
  22   2   0    8.80    7.10
   0  -3   0    0.90    0.40
   0  -3   0   -0.20    1.00
   0  -3   0   -0.40    0.20
   0  -3   0    0.70    2.00
   0  -3   0    1.40    0.40
   0  -3   0    0.10    0.60
   0  -3   0    0.90    0.60
   0  -3   0    1.30    3.50
   0   3   0    0.40    0.70
   0   3   0    0.50    0.50
   0   3   0   -1.60    3.90
   0   3   0    0.90    0.40
   0   3   0   -0.20    0.80
   0   3   0   -1.30    1.20
   0   3   0    0.40    0.40
   0   3   0    2.40    0.80
   0   3   0    0.20    0.40
   0   3   0    0.60    1.10
  -1  -3   0  132.59    8.10
   1  -3   0  130.99    8.40
  -1  -3   0  117.49   14.50
  -1  -3   0  118.89    8.20
  -1  -3   0  115.99    8.80
   1  -3   0  123.49    8.10
   1  -3   0  135.59   14.80
   1  -3   0  127.99    8.60
   1  -3   0  112.79    8.10
   1  -3   0  107.09    9.10
   1  -3   0  117.69    8.30
   1  -3   0  130.39    8.40
  -1  -3   0  119.79    7.90
  -1  -3   0  106.79    7.90
  -1  -3   0  117.49    8.10
  -1  -3   0  122.09    8.40
  -1   3   0  118.19   14.70
   1   3   0  115.09    8.70
  -1   3   0  102.39    8.30
   1   3   0  122.59    8.30
   1   3   0  117.99    8.10
  -1   3   0  124.89    8.10
   1   3   0   99.39    8.20
   1   3   0  123.09    8.20
  -1   3   0  119.69    8.10
   1   3   0  126.89    8.00
  -1   3   0  125.79    7.90
  -1   3   0  107.69    8.00
  -1   3   0  125.29    8.10
   1   3   0  112.29    8.30
   1   3   0  140.99    8.10
   1   3   0  110.99   14.00
   1   3   0  124.59    8.00
   1   3   0  131.79    8.00
  -1   3   0  132.59    8.20
   1   3   0  122.59    8.10
  -1   3   0  126.89    7.90
  -1   3   0  108.79    8.70
  -1   3   0  128.69    8.20
   2  -3   0  326.17   21.20
   2  -3   0  332.77   21.30
  -2  -3   0  283.97   21.10
  -2  -3   0  306.07   21.40
   2  -3   0  303.17   21.20
   2  -3   0  356.76   21.60
  -2  -3   0  319.87   21.10
   2  -3   0  296.87   21.00
  -2  -3   0  353.26   21.00
   2  -3   0  332.47   29.80
  -2  -3   0  329.37   30.40
   2  -3   0  333.37   22.20
  -2  -3   0  279.87   20.90
   2   3   0  330.97   21.00
   2   3   0  346.77   21.10
  -2   3   0  266.27   21.30
   2   3   0  350.86   30.20
  -2   3   0  350.06   30.20
   2   3   0  340.67   21.30
  -2   3   0  332.87   21.20
   2   3   0  335.77   21.20
  -2   3   0  294.37   21.90
  -2   3   0  318.57   21.40
   2   3   0  272.17   21.80
   2   3   0  341.47   21.60
   2   3   0  374.66   21.60
  -2   3   0  341.47   21.10
   2   3   0  328.97   21.30
  -2   3   0  273.57   21.00
  -2   3   0  351.96   21.40
  -2   3   0  313.27   21.10
  -2   3   0  343.77   20.90
   2   3   0  347.27   21.00
  -3  -3   0  384.16   25.40
  -3  -3   0  342.17   25.60
  -3  -3   0  377.16   25.90
   3  -3   0  354.26   25.40
  -3  -3   0  435.66   25.70
   3  -3   0  442.36   26.60
  -3  -3   0  356.36   26.10
  -3  -3   0  408.96   25.80
   3  -3   0  385.26   25.70
   3  -3   0  386.86   25.50
   3  -3   0  416.56   37.40
   3  -3   0  402.06   26.00
   3  -3   0  409.96   26.00
  -3  -3   0  388.96   25.40
  -3  -3   0  377.56   36.80
   3  -3   0  417.96   26.90
   3  -3   0  360.86   25.70
  -3  -3   0  386.56   25.70
   3  -3   0  379.86   25.80
   3   3   0  402.86   37.60
  -3   3   0  323.57   26.70
  -3   3   0  422.56   25.50
   3   3   0  410.46   25.80
   3   3   0  410.76   25.70
  -3   3   0  410.26   25.60
  -3   3   0  382.86   25.80
  -3   3   0  374.76   25.70
  -3   3   0  375.26   26.30
  -3   3   0  450.95   26.30
   3   3   0  406.56   25.90
  -3   3   0  463.45   37.90
   3   3   0  422.06   26.10
   3   3   0  388.46   26.00
   3   3   0  428.86   25.80
   3   3   0  403.76   25.70
   3   3   0  407.16   26.10
  -3   3   0  394.96   25.70
  -3   3   0  373.86   26.10
  -3   3   0  350.76   25.90
   4  -3   0  411.56   25.50
  -4  -3   0  331.07   24.60
  -4  -3   0  365.36   24.30
   4  -3   0  382.36   24.90
  -4  -3   0  361.56   24.40
   4  -3   0  399.56   25.60
  -4  -3   0  345.07   25.10
  -4  -3   0  366.76   24.20
  -4  -3   0  409.56   24.40
  -4  -3   0  344.37   24.10
   4  -3   0  333.67   24.30
   4  -3   0  362.86   23.90
  -4  -3   0  320.47   24.60
   4  -3   0  384.06   24.80
   4  -3   0  369.06   24.30
   4  -3   0  333.77   24.10
  -4   3   0  414.06   37.80
  -4   3   0  371.36   24.20
   4   3   0  387.26   24.80
   4   3   0  395.76   24.30
   4   3   0  396.86   24.50
   4   3   0  354.26   24.30
   4   3   0  386.06   24.70
  -4   3   0  355.26   24.50
   4   3   0  351.36   24.50
   4   3   0  389.26   38.40
   4   3   0  411.66   24.90
  -4   3   0  393.16   24.10
  -4   3   0  392.16   24.20
  -4   3   0  343.07   24.90
  -4   3   0  415.66   25.10
  -4   3   0  353.26   24.60
  -5  -3   0 1262.87   73.79
   5  -3   0 1155.28   74.09
   5  -3   0 1116.69   73.29
   5  -3   0 1083.29   73.59
   5  -3   0 1098.99   90.49
   5  -3   0 1196.38   74.79
   5  -3   0 1187.58   74.89
   5  -3   0 1071.59   74.19
   5  -3   0 1132.99   73.59
   5  -3   0 1008.80   73.59
  -5  -3   0 1148.69   73.39
   5   3   0 1183.68   73.59
  -5   3   0 1054.69   73.89
   5   3   0 1130.69   92.49
  -5   3   0 1132.69   73.49
   5   3   0 1232.98   73.79
   5   3   0 1175.48   74.29
   5   3   0 1112.09   73.99
  -5   3   0 1222.48   74.59
  -5   3   0 1209.98   90.59
   5   3   0 1033.80   73.49
   5   3   0 1145.39   74.09
   5   3   0 1104.39   84.99
   6  -3   0  319.67   40.60
  -6  -3   0  341.87   23.10
   6  -3   0  331.07   23.90
   6  -3   0  360.86   24.70
  -6  -3   0  383.06   23.30
   6  -3   0  334.27   23.10
  -6  -3   0  317.67   23.10
  -6  -3   0  356.86   24.30
   6  -3   0  338.07   25.40
   6  -3   0  372.16   24.20
   6  -3   0  346.07   23.20
   6  -3   0  343.57   22.80
   6  -3   0  374.86   24.30
   6   3   0  357.86   23.40
   6   3   0  345.57   23.60
  -6   3   0  301.47   23.70
  -6   3   0  366.06   22.90
   6   3   0  358.66   23.70
  -6   3   0  417.16   41.20
   6   3   0  415.76   46.20
  -6   3   0  355.16   24.20
   6   3   0  303.87   35.90
   6   3   0  311.37   23.00
   6   3   0  359.96   23.90
  -7  -3   0  197.68   15.60
   7  -3   0  235.48   16.10
  -7  -3   0  230.98   15.20
   7  -3   0  216.98   14.90
   7  -3   0  214.38   17.00
   7  -3   0  189.78   35.50
   7  -3   0  226.08   17.00
   7  -3   0  238.68   16.40
   7  -3   0  228.68   16.30
  -7  -3   0  215.98   16.50
   7  -3   0  215.18   15.10
  -7  -3   0  242.58   15.40
   7  -3   0  208.18   15.20
   7  -3   0  180.48   15.30
  -7  -3   0  174.38   16.70
  -7   3   0  236.18   33.10
   7   3   0  235.58   16.60
  -7   3   0  239.18   14.80
   7   3   0  228.58   15.20
  -7   3   0  217.68   16.30
   7   3   0  181.98   30.80
   7   3   0  228.28   15.70
   7   3   0  195.98   39.20
   7   3   0  230.18   15.90
   7   3   0  219.88   15.40
  -7   3   0  235.48   14.90
  -8  -3   0  731.83   47.90
  -8  -3   0  702.53   49.40
   8  -3   0  733.13   49.90
   8  -3   0  633.94   48.30
   8  -3   0  798.02   49.30
  -8  -3   0  810.12   48.30
   8  -3   0  683.53   74.09
   8  -3   0  716.73   48.00
   8  -3   0  738.83   47.70
   8  -3   0  739.03   47.90
  -8  -3   0  672.13   48.50
   8  -3   0  708.53   49.50
   8   3   0  675.63   76.79
  -8   3   0  783.72   47.70
  -8   3   0  748.23   70.29
   8   3   0  762.92   49.00
   8   3   0  672.43   48.10
   8   3   0  650.73   67.29
  -8   3   0  743.03   49.40
  -8   3   0  758.32   47.50
   8   3   0  758.52   48.70
   9  -3   0   89.19    8.80
   9  -3   0  103.29    9.60
   9  -3   0  105.29    9.00
  -9  -3   0   98.99    7.80
  -9  -3   0  111.89    8.00
   9  -3   0   98.29   10.10
   9  -3   0   75.49   28.50
   9  -3   0   82.39    9.50
   9  -3   0   91.29    7.40
  -9  -3   0   89.29    9.30
   9  -3   0   91.69    8.00
   9  -3   0   97.99    7.60
   9   3   0  102.89    9.10
  -9   3   0   91.09    7.10
  -9   3   0  100.99    7.20
  -9   3   0   97.79    8.80
   9   3   0   89.79    7.90
   9   3   0   93.79    8.60
   9   3   0  102.59    7.70
  -9   3   0   77.89   26.20
   9   3   0   53.19   33.00
   9   3   0   95.29    8.30
   9   3   0   60.59   24.50
  10  -3   0  136.39   11.70
  10  -3   0  142.49   40.10
  10  -3   0  130.19   12.70
 -10  -3   0  137.29   10.80
  10  -3   0  148.49   12.00
  10  -3   0  141.19   12.40
  10  -3   0  133.09   10.40
  10  -3   0  131.89   10.70
 -10  -3   0  141.49   10.90
 -10   3   0  141.69   10.10
 -10   3   0  144.09   10.10
  10   3   0  134.49   10.80
  10   3   0  133.99   11.70
  10   3   0  134.59   11.80
 -10   3   0  145.19   12.30
  10   3   0  131.39   34.40
  10   3   0  158.38   48.20
  10   3   0  154.28   11.50
  10   3   0  150.68   10.70
 -11  -3   0  248.68   16.70
 -11  -3   0  202.48   16.30
  11  -3   0  189.98   59.09
 -11  -3   0  215.18   18.40
  11  -3   0  216.28   16.00
  11  -3   0  234.68   17.40
  11  -3   0  224.98   62.69
  11  -3   0  233.18   18.30
  11  -3   0  224.68   17.50
  11  -3   0  217.08   16.20
  11  -3   0  225.38   18.50
  11  -3   0  197.58   16.30
  11   3   0  235.38   16.70
  11   3   0  215.58   16.90
 -11   3   0  216.18   17.80
 -11   3   0  236.88   15.80
 -11   3   0  229.18   15.70
  11   3   0  176.18   45.20
  11   3   0  233.38   61.79
  11   3   0  241.68   17.60
  11   3   0  235.88   17.90
  11   3   0  223.08   16.30
 -11   3   0  259.47   17.80
 -12  -3   0  119.69   10.00
  12  -3   0  113.49    9.40
  12  -3   0  103.59    9.70
  12  -3   0  114.09   12.20
  12  -3   0  129.79   11.40
  12  -3   0  111.99   10.50
 -12  -3   0   93.39   11.70
  12  -3   0  111.99    9.30
 -12  -3   0  104.89   10.40
  12  -3   0   73.39   45.50
  12  -3   0  116.99   11.60
  12  -3   0   58.79   58.89
 -12   3   0  115.19   10.70
  12   3   0  109.59    9.40
 -12   3   0  115.29   11.70
 -12   3   0  110.29    8.60
  12   3   0  109.49   10.10
  12   3   0  108.09    9.70
  12   3   0  119.29   11.40
  12   3   0  134.49   11.40
  12   3   0  112.69   61.69
  13  -3   0    6.50    6.30
  13  -3   0    5.40    4.40
  13  -3   0    4.20    4.70
 -13  -3   0   13.90    4.10
  13  -3   0    7.00    3.00
  13  -3   0    5.90    2.90
  13  -3   0    8.70    4.30
  13  -3   0   10.30    3.90
 -13  -3   0   10.30    5.00
  13  -3   0    5.70    5.20
  13  -3   0    2.50    6.30
  13   3   0    8.30    3.40
 -13   3   0    4.80    2.50
  13   3   0    8.30    3.10
  13   3   0    2.00    3.90
 -13   3   0    7.30    5.70
 -13   3   0    9.90    4.70
 -13   3   0    5.10    2.20
  13   3   0   -1.90    4.20
  13   3   0    9.30    3.90
  13   3   0   -9.40    5.60
  13   3   0    0.50    4.00
 -14  -3   0  348.37   25.00
  14  -3   0  304.47   25.80
  14  -3   0  344.97   25.40
  14  -3   0  317.17   23.30
  14  -3   0  312.27   24.10
  14  -3   0  315.97   23.40
 -14   3   0  283.47   26.30
  14   3   0  346.07   24.00
  14   3   0  355.16   25.60
 -14   3   0  332.67   23.20
  14   3   0  351.56   23.90
  15  -3   0  282.87   24.90
  15  -3   0  365.46   26.10
  15  -3   0  358.06   27.60
  15  -3   0  376.06   27.20
  15  -3   0  310.67   23.70
  15   3   0  319.47   24.20
  15   3   0  353.36   26.10
 -15   3   0  347.67   23.10
  15   3   0  326.47   24.80
  15   3   0  318.97   26.10
  15   3   0  345.27   24.20
 -15   3   0  276.77   28.30
  16  -3   0   25.00    6.70
  16  -3   0   19.50    4.90
  16  -3   0   12.10    5.20
  16  -3   0   23.10    7.80
  16   3   0    8.00    6.20
  16   3   0   20.60    5.70
  16   3   0   23.00    6.60
 -16   3   0   15.70    3.40
 -16   3   0   11.70    4.00
  16   3   0   21.60    5.10
  16   3   0   15.70    4.40
  17  -3   0   59.99    9.50
  17  -3   0   41.10    6.90
  17  -3   0   50.89    9.90
 -17   3   0   46.90    5.60
  17   3   0   46.60    8.00
 -17   3   0   40.60    6.50
  17   3   0   36.10    8.70
  17   3   0   42.20    7.10
  17   3   0   52.59    9.10
  17   3   0   51.99    7.10
  18  -3   0  313.07   33.50
  18  -3   0  313.67   23.80
  18  -3   0  319.37   27.00
  18  -3   0  272.37   27.60
  18   3   0  330.77   26.20
  18   3   0  341.27   25.40
  18   3   0  285.07   23.70
 -18   3   0  314.27   24.20
 -19  -3   0   66.79    7.90
  19  -3   0   67.99    9.30
  19  -3   0   56.19    9.60
  19  -3   0   66.09   11.80
  19  -3   0   46.90   11.10
  19   3   0   54.89    9.20
  19   3   0   65.99   10.80
  19   3   0   65.69   10.60
  19   3   0   55.19    8.20
  19   3   0   48.30    8.40
  20  -3   0   31.70    9.50
  20  -3   0   17.30   10.90
 -20  -3   0   36.90    5.90
  20  -3   0   20.60    9.30
  20  -3   0   26.00    7.80
  20   3   0   16.20    8.80
  20   3   0   31.00   12.20
  20   3   0   25.50    8.00
  20   3   0   38.60    7.20
  20   3   0   35.40    9.50
  21  -3   0  115.69   18.00
  21  -3   0  173.18   18.20
 -21  -3   0  168.58   14.30
  21   3   0  182.18   17.70
  21   3   0  162.48   18.50
  21   3   0  169.48   19.90
  21   3   0  169.98   15.60
 -22  -3   0   59.49    8.00
  22  -3   0   67.19   16.60
  22  -3   0   56.79   11.10
  22   3   0   73.59   15.80
  22   3   0   46.00   15.40
  22   3   0   62.39   10.20
   0  -4   0   34.60    2.30
   0  -4   0   33.70    3.40
   0  -4   0   40.30    4.70
   0  -4   0   34.30    8.90
   0  -4   0   31.70    2.80
   0  -4   0   26.20    3.30
   0  -4   0   34.60    2.60
   0  -4   0   35.10    3.00
   0   4   0   33.40    2.80
   0   4   0   33.40    9.20
   0   4   0   34.30    3.60
   0   4   0   28.60    2.50
   0   4   0   37.60    2.50
   0   4   0   39.60    2.60
   0   4   0   34.00    2.50
   0   4   0   34.20    2.70
   0   4   0   30.70    3.50
  -1  -4   0   11.30    1.10
  -1  -4   0   14.60    3.10
  -1  -4   0   12.80    1.70
   1  -4   0   13.50    1.80
   1  -4   0   17.30    1.70
   1  -4   0   13.80    1.50
   1  -4   0   14.00    1.20
  -1  -4   0   11.90    1.90
  -1  -4   0   10.40    6.80
  -1  -4   0   10.20    1.10
  -1  -4   0   11.80    1.40
   1  -4   0   14.90    7.80
   1  -4   0   14.80    2.00
   1  -4   0   13.60    1.90
   1  -4   0    8.00    2.20
  -1  -4   0   14.30    1.10
   1  -4   0    8.20    3.20
   1   4   0   12.40    1.60
   1   4   0   12.80    1.30
  -1   4   0   11.10    1.40
  -1   4   0   11.80    1.40
   1   4   0   11.70    2.10
   1   4   0   13.10    1.50
  -1   4   0   12.70    7.40
  -1   4   0   11.90    1.30
  -1   4   0   11.40    1.50
  -1   4   0   13.50    1.50
   1   4   0   11.60    1.30
   1   4   0   14.40    1.60
  -1   4   0   11.40    3.00
   1   4   0   10.90    1.70
  -1   4   0   13.40    2.10
   1   4   0   15.90    2.80
  -1   4   0   11.80    1.30
   1   4   0   16.90    7.30
  -1   4   0   10.50    1.20
  -1   4   0   11.40    1.70
   1   4   0   14.60    1.90
  -2  -4   0  960.50   67.09
   2  -4   0 1035.70   66.09
   2  -4   0 1078.79   66.59
   2  -4   0 1054.19   66.79
   2  -4   0 1070.09   76.69
   2  -4   0  978.80   66.19
   2  -4   0 1096.59   66.39
   2  -4   0  951.00   65.89
  -2  -4   0 1046.30   66.29
  -2  -4   0 1021.70   66.19
  -2  -4   0 1056.59   77.09
   2  -4   0 1056.59   67.39
  -2  -4   0  994.60   66.09
  -2  -4   0  876.61   65.79
  -2  -4   0  959.10   66.89
   2  -4   0  901.01   66.09
  -2   4   0  959.90   65.99
  -2   4   0  896.81   66.89
  -2   4   0  964.10   66.09
  -2   4   0 1098.59   77.89
   2   4   0 1096.59   66.39
   2   4   0 1002.20   66.29
   2   4   0 1065.09   76.59
   2   4   0 1101.59   65.99
   2   4   0 1109.39   65.99
   2   4   0 1088.29   66.09
  -2   4   0 1045.30   66.09
   2   4   0 1032.70   66.19
   2   4   0  919.21   66.99
   2   4   0  941.81   66.29
   2   4   0 1079.69   66.09
   2   4   0 1024.70   65.69
  -2   4   0 1111.79   66.29
  -2   4   0 1084.19   66.19
  -2   4   0 1135.39   65.89
   3  -4   0  742.43   49.70
   3  -4   0  718.93   49.20
  -3  -4   0  739.63   61.69
  -3  -4   0  765.12   48.50
  -3  -4   0  706.53   48.70
   3  -4   0  732.33   60.89
   3  -4   0  817.32   49.20
  -3  -4   0  657.23   48.50
   3  -4   0  770.02   48.60
   3  -4   0  686.13   48.20
   3  -4   0  705.83   48.50
   3  -4   0  764.92   48.60
  -3  -4   0  803.62   48.30
   3   4   0  753.42   48.70
  -3   4   0  662.03   48.30
   3   4   0  756.02   48.30
  -3   4   0  783.72   48.10
   3   4   0  697.93   48.30
   3   4   0  761.42   48.60
  -3   4   0  810.12   61.99
   3   4   0  700.33   48.70
  -3   4   0  790.52   48.80
  -3   4   0  817.72   48.40
   3   4   0  834.52   62.39
   3   4   0  773.92   48.40
   3   4   0  784.72   48.40
  -3   4   0  733.53   48.40
  -3   4   0  732.53   48.50
  -3   4   0  716.23   48.60
   3   4   0  744.03   48.60
   4  -4   0    4.10    3.00
  -4  -4   0   10.30    1.40
  -4  -4   0    9.10    2.40
   4  -4   0   10.80    2.60
  -4  -4   0    7.50    2.70
   4  -4   0    6.90    1.60
   4  -4   0    7.90    1.40
   4  -4   0   17.30    2.10
  -4  -4   0    9.60    1.80
   4  -4   0    9.40    2.10
   4  -4   0    0.20    9.80
  -4  -4   0    3.20    1.80
  -4  -4   0    9.00    1.50
   4  -4   0    5.10    1.80
  -4   4   0    7.90    1.00
   4   4   0    9.70    1.60
   4   4   0    9.20   11.10
  -4   4   0    3.70    1.80
   4   4   0    9.70    1.50
  -4   4   0    8.40    1.40
   4   4   0    8.60    1.50
  -4   4   0    2.50    2.80
   4   4   0    7.20    1.50
   4   4   0    8.20    2.10
  -4   4   0    8.60    2.00
   4   4   0    9.10    2.10
  -4   4   0    7.60    1.90
  -4   4   0    3.80    7.50
  -4   4   0    7.80    1.40
  -5  -4   0  476.55   37.60
   5  -4   0  503.15   53.09
   5  -4   0  609.34   38.80
   5  -4   0  518.15   37.00
   5  -4   0  545.05   37.70
  -5  -4   0  543.25   36.70
   5  -4   0  558.24   38.40
  -5  -4   0  517.75   37.40
  -5  -4   0  639.04   37.30
  -5  -4   0  607.04   37.30
   5  -4   0  567.34   37.20
   5  -4   0  548.75   38.10
   5  -4   0  599.24   37.90
  -5  -4   0  550.74   37.00
  -5  -4   0  566.04   38.20
  -5   4   0  549.45   37.60
   5   4   0  529.05   37.20
  -5   4   0  601.54   37.10
   5   4   0  612.44   37.40
  -5   4   0  502.15   37.40
   5   4   0  535.45   37.90
  -5   4   0  627.94   54.69
   5   4   0  583.94   37.60
  -5   4   0  624.84   36.90
  -5   4   0  567.14   37.10
  -5   4   0  651.73   38.10
   5   4   0  608.24   37.20
   5   4   0  580.94   37.80
   5   4   0  629.24   57.69
  -6  -4   0  268.07   19.00
   6  -4   0  287.27   20.70
  -6  -4   0  239.58   18.70
   6  -4   0  281.97   19.80
   6  -4   0  271.97   19.10
  -6  -4   0  285.97   20.40
   6  -4   0  302.87   20.70
   6  -4   0  284.37   19.90
   6  -4   0  272.77   21.30
  -6  -4   0  319.47   19.20
  -6  -4   0  302.47   19.20
   6  -4   0  232.68   19.10
   6   4   0  295.27   33.80
   6   4   0  259.87   41.90
  -6   4   0  297.97   19.00
  -6   4   0  251.27   20.00
  -6   4   0  268.37   35.40
  -6   4   0  289.27   19.10
  -6   4   0  305.07   18.80
   6   4   0  281.87   19.60
  -6   4   0  307.57   20.10
   6   4   0  277.27   19.80
   6   4   0  300.87   19.10
   6   4   0  297.87   19.30
   6   4   0  311.57   19.80
   7  -4   0   88.09    6.50
   7  -4   0   82.79    8.00
   7  -4   0   97.79   10.00
   7  -4   0   96.19    8.20
   7  -4   0   75.29   23.80
  -7  -4   0   92.29    7.10
   7  -4   0   87.19    8.90
   7  -4   0   96.19    8.30
  -7  -4   0   73.29    9.20
   7  -4   0  107.39    9.20
  -7  -4   0   96.79    7.20
   7  -4   0  105.89    7.30
  -7  -4   0  105.69    7.30
  -7   4   0   91.69    8.30
  -7   4   0  105.39    6.80
   7   4   0   55.59   25.80
  -7   4   0   95.69    6.90
   7   4   0   79.29    7.70
  -7   4   0   68.49   20.60
   7   4   0   95.09    7.90
   7   4   0   99.39    7.50
   7   4   0   96.99   22.70
   7   4   0   91.59    8.10
   7   4   0  100.89    8.00
   7   4   0   98.09    7.20
   8  -4   0  310.27   20.80
   8  -4   0  256.47   19.30
   8  -4   0  282.77   20.30
   8  -4   0  300.47   21.10
   8  -4   0  267.17   18.80
   8  -4   0  275.57   19.30
  -8  -4   0  273.27   19.10
  -8  -4   0  319.17   19.60
   8  -4   0  286.07   48.80
  -8  -4   0  255.17   19.10
   8  -4   0  268.27   21.60
   8  -4   0  292.57   21.60
  -8   4   0  283.47   20.60
  -8   4   0  315.07   43.70
   8   4   0  304.17   20.50
  -8   4   0  288.17   19.10
   8   4   0  287.67   19.40
   8   4   0  297.57   20.20
  -8   4   0  295.27   19.00
   8   4   0  278.77   49.20
   8   4   0  280.17   19.60
   8   4   0  231.48   39.00
   8   4   0  278.37   20.00
   9  -4   0   40.80    5.80
   9  -4   0   33.70    3.80
   9  -4   0   32.20    4.00
   9  -4   0   40.00    7.10
  -9  -4   0   45.10    4.10
   9  -4   0   32.30    5.00
  -9  -4   0   21.00    3.70
   9  -4   0   36.50    4.00
   9  -4   0   16.60   24.90
  -9  -4   0   31.50    5.50
   9  -4   0   36.00    6.40
  -9   4   0   35.60    3.40
   9   4   0   23.00   20.60
   9   4   0   32.80   34.50
   9   4   0   36.00    4.00
   9   4   0   42.90    5.50
  -9   4   0   29.80    3.40
  -9   4   0   38.30    5.40
  -9   4   0   53.39   23.30
   9   4   0   34.70    4.90
   9   4   0   29.20    5.00
   9   4   0   30.40    4.00
 -10  -4   0    5.10    3.80
  10  -4   0    8.80    2.20
  10  -4   0    9.20    5.10
  10  -4   0   11.30    4.10
 -10  -4   0   13.80    2.70
  10  -4   0    5.30    3.90
  10  -4   0   10.20    2.60
 -10  -4   0   -4.10    4.20
  10  -4   0   13.00    3.10
  10  -4   0    6.90    3.40
  10   4   0   14.70    2.90
  10   4   0   58.09   37.40
 -10   4   0    1.00   25.60
  10   4   0   10.40    3.40
  10   4   0    7.60    2.60
 -10   4   0   13.70    2.20
  10   4   0   11.10    3.50
 -10   4   0   13.00    3.50
 -10   4   0   13.90    2.30
  10   4   0   -9.70   25.20
  10   4   0   11.50    4.00
  11  -4   0  133.49   10.40
  11  -4   0  122.39   11.20
 -11  -4   0  137.89   13.20
  11  -4   0   37.40   44.60
  11  -4   0  135.99   10.90
  11  -4   0  151.58   12.60
  11  -4   0  151.68   13.20
  11  -4   0  107.69   62.09
 -11  -4   0  153.38   11.30
  11  -4   0  145.29   12.70
  11   4   0  148.99   12.00
  11   4   0   62.79   49.50
 -11   4   0  150.18   13.00
  11   4   0  151.68   11.10
  11   4   0  146.79   12.40
  11   4   0  134.89   11.20
 -11   4   0  139.69   10.30
  11   4   0   49.00   38.20
  11   4   0  135.99   12.30
  12  -4   0   52.79    8.30
  12  -4   0   50.09    5.90
 -12  -4   0   54.79    6.20
  12  -4   0   50.49    9.30
  12  -4   0   59.09    9.30
  12  -4   0   62.19    7.90
  12  -4   0   49.10    7.30
  12   4   0   55.59    6.20
 -12   4   0   56.29    5.40
 -12   4   0   43.70    7.80
  12   4   0   51.29    7.40
  12   4   0   47.40    7.50
  12   4   0   48.80    6.90
 -12   4   0   61.39    7.80
 -12   4   0   59.09    5.20
  12   4   0   57.49    6.40
  13  -4   0   89.09   11.80
 -13  -4   0   52.89   12.20
  13  -4   0   82.69    9.60
  13  -4   0   93.39   10.30
  13  -4   0   81.89    7.70
  13  -4   0   71.49    7.10
  13  -4   0   62.49    8.80
 -13   4   0   72.69    6.60
 -13   4   0   61.79   10.90
  13   4   0   87.69    7.80
 -13   4   0   79.79    6.70
  13   4   0   55.99    8.40
  13   4   0   75.29    9.30
  13   4   0   60.09    8.20
  13   4   0   70.89    7.60
 -13   4   0   68.89   10.00
  14  -4   0   45.70    6.00
 -14  -4   0   42.00    7.20
  14  -4   0   52.79    8.90
  14  -4   0   44.80    7.60
  14  -4   0   61.89   10.00
  14  -4   0   45.70    7.50
 -14   4   0   51.39    5.40
  14   4   0   43.70    7.00
  14   4   0   45.70    6.40
 -14   4   0   51.09    5.80
  14   4   0   58.39    8.40
 -14   4   0   39.70    9.70
  14   4   0   42.10    6.30
  14   4   0   46.40    7.90
  15  -4   0   74.89   10.30
 -15  -4   0   99.99    8.70
  15  -4   0   95.19   10.80
  15  -4   0  108.59   13.20
 -15  -4   0   72.49   10.90
  15  -4   0   70.19    8.80
  15   4   0   96.09    9.30
  15   4   0   71.49   10.10
  15   4   0   79.89    9.80
 -15   4   0   71.59    8.00
  15   4   0  100.39    9.30
  15   4   0   78.09   10.70
 -15   4   0   97.99    7.80
 -16  -4   0   13.50    4.00
  16  -4   0   22.10    6.70
  16  -4   0   24.40    5.30
  16  -4   0   26.90    7.80
  16   4   0   20.20    4.90
 -16   4   0   23.60    4.60
  16   4   0   24.90    6.10
  16   4   0   23.40    7.00
 -16   4   0   23.60    3.90
  16   4   0   15.80    4.70
  16   4   0   14.70    5.90
  17  -4   0   32.10    8.70
  17  -4   0   16.00    6.50
 -17  -4   0   19.10    4.40
  17  -4   0   22.80    5.80
  17  -4   0   18.00    7.80
 -17   4   0   18.40    3.80
  17   4   0   16.00    5.60
  17   4   0   10.60    4.40
  17   4   0   23.30    7.50
  17   4   0   10.30    4.90
  17   4   0   20.90    6.60
 -17   4   0   23.40    5.10
  18  -4   0    6.70    7.40
  18  -4   0    4.50    6.00
  18  -4   0   10.90    6.70
 -18  -4   0    2.50    3.50
  18  -4   0    5.40    6.00
  18   4   0    3.20    4.00
  18   4   0  -10.60    8.00
  18   4   0   10.00    5.20
  18   4   0    7.20    6.60
 -18   4   0   -0.40    2.60
  18   4   0    6.10    5.40
  19  -4   0   22.90    7.50
  19  -4   0   17.30    8.70
 -19  -4   0   18.30    4.80
  19  -4   0    9.20    9.00
  19   4   0   12.30    5.80
  19   4   0   16.40    6.60
  19   4   0   24.60    5.70
 -19   4   0    3.90    7.20
  19   4   0   16.70    8.30
  19   4   0   16.40   10.20
  20  -4   0   90.39   14.40
  20   4   0   68.09   16.00
  20   4   0   68.29   17.40
  20   4   0   58.59   10.50
  21  -4   0   11.10    7.30
  21  -4   0    7.10   10.90
 -21  -4   0   10.70    4.90
  21   4   0   -5.20    9.90
  21   4   0    2.20    5.80
  21   4   0    7.90    9.70
  21   4   0   19.50   11.50
 -22  -4   0   12.30    5.60
  22  -4   0    4.20    9.50
  22  -4   0   26.50   15.60
  22   4   0    4.90   32.00
  22   4   0   27.30    8.30
  22   4   0    6.60   18.30
   0  -5   0   -0.70    1.40
   0  -5   0   -4.40    6.00
   0  -5   0    2.00    1.50
   0  -5   0    0.70    1.00
   0  -5   0   -0.70    2.60
   0  -5   0    0.60    0.60
   0  -5   0   -0.70    1.20
   0  -5   0    1.60    1.20
   0   5   0    0.80    0.50
   0   5   0    0.70    0.50
   0   5   0    0.90    0.70
   0   5   0    2.30    1.00
   0   5   0    0.60    7.60
   0   5   0   -2.80    2.40
   0   5   0    0.10    0.90
   1  -5   0  517.95   32.30
  -1  -5   0  480.55   33.40
  -1  -5   0  498.25   32.00
   1  -5   0  533.75   32.70
   1  -5   0  497.55   32.70
  -1  -5   0  519.35   42.70
   1  -5   0  434.06   32.90
  -1  -5   0  532.15   32.40
   1  -5   0  476.45   33.80
  -1  -5   0  494.05   32.60
  -1  -5   0  443.76   33.90
   1  -5   0  455.65   32.90
  -1   5   0  527.55   32.50
  -1   5   0  519.65   32.40
   1   5   0  550.64   32.30
   1   5   0  533.15   32.20
   1   5   0  506.15   32.30
  -1   5   0  515.85   32.10
  -1   5   0  495.95   32.10
  -1   5   0  419.26   33.10
   1   5   0  518.15   32.10
  -1   5   0  557.64   44.50
   1   5   0  513.05   32.50
  -1   5   0  512.15   32.30
  -1   5   0  474.75   32.10
   1   5   0  434.66   32.70
  -1   5   0  464.95   33.10
   1   5   0  589.44   44.40
   1   5   0  450.75   32.40
   1   5   0  475.65   32.40
   2  -5   0  596.74   52.49
  -2  -5   0  699.43   41.00
   2  -5   0  543.85   41.10
   2  -5   0  645.04   41.10
   2  -5   0  582.94   41.30
  -2  -5   0  535.75   40.60
   2  -5   0  675.93   41.90
  -2  -5   0  647.34   41.70
   2  -5   0  661.93   42.90
   2  -5   0  661.23   41.50
  -2  -5   0  683.83   41.40
  -2  -5   0  560.24   42.50
  -2  -5   0  591.44   40.60
   2  -5   0  670.73   41.70
  -2  -5   0  634.24   42.00
  -2  -5   0  653.03   40.80
  -2   5   0  535.45   41.30
  -2   5   0  625.44   41.10
  -2   5   0  652.73   41.20
   2   5   0  668.73   41.00
  -2   5   0  593.74   41.00
  -2   5   0  704.83   40.90
   2   5   0  626.84   41.20
   2   5   0  593.74   40.80
  -2   5   0  654.43   41.20
   2   5   0  644.14   52.79
  -2   5   0  619.64   40.60
   2   5   0  638.34   41.00
   2   5   0  682.83   41.40
  -2   5   0  605.64   41.10
   2   5   0  621.44   41.00
   2   5   0  679.93   41.00
  -2   5   0  733.43   55.99
   3  -5   0  434.96   41.00
  -3  -5   0  372.16   41.00
  -3  -5   0  414.56   26.70
  -3  -5   0  440.76   27.50
  -3  -5   0  390.36   28.30
  -3  -5   0  355.26   27.10
   3  -5   0  386.36   27.20
   3  -5   0  410.46   27.20
   3  -5   0  430.86   28.10
   3  -5   0  370.46   26.80
   3  -5   0  451.15   27.90
   3  -5   0  452.75   29.00
  -3  -5   0  399.56   27.60
  -3   5   0  443.76   27.00
   3   5   0  441.36   27.50
  -3   5   0  444.56   26.80
  -3   5   0  418.26   27.10
   3   5   0  486.45   46.20
   3   5   0  400.96   27.00
  -3   5   0  359.26   27.20
   3   5   0  442.56   27.00
   3   5   0  390.36   27.50
  -3   5   0  381.36   27.20
   3   5   0  413.66   27.20
   3   5   0  417.66   27.00
  -3   5   0  381.76   27.00
   3   5   0  413.96   27.30
  -3   5   0  416.66   27.30
   3   5   0  437.76   27.00
  -3   5   0  424.16   41.20
   4  -5   0  290.47   19.50
  -4  -5   0  279.67   17.20
   4  -5   0  273.97   18.50
  -4  -5   0  219.78   17.50
  -4  -5   0  275.87   17.50
   4  -5   0  243.88   17.10
   4  -5   0  276.37   17.70
   4  -5   0  274.27   33.00
   4  -5   0  246.38   17.40
  -4  -5   0  247.88   16.90
  -4  -5   0  247.48   18.30
   4  -5   0  259.47   18.60
  -4  -5   0  236.38   17.60
   4   5   0  275.17   17.20
   4   5   0  277.67   18.10
  -4   5   0  238.48   17.90
  -4   5   0  264.87   32.60
  -4   5   0  256.07   17.30
  -4   5   0  272.67   17.00
   4   5   0  259.77   17.40
   4   5   0  265.07   17.60
   4   5   0  259.77   17.60
   4   5   0  238.68   17.30
   4   5   0  256.17   33.00
  -4   5   0  234.88   17.50
   4   5   0  264.67   17.30
  -4   5   0  276.07   17.40
  -4   5   0  265.57   17.70
   4   5   0  238.98   18.00
   5  -5   0  823.72   55.59
  -5  -5   0  830.42   55.79
   5  -5   0  890.41   58.09
   5  -5   0  823.42   58.29
  -5  -5   0  971.70   55.69
   5  -5   0  830.62   75.09
  -5  -5   0  781.12   56.19
  -5  -5   0  832.32   55.69
   5  -5   0  880.01   56.29
   5  -5   0  875.41   56.19
   5  -5   0  908.41   57.69
  -5  -5   0  852.41   56.69
   5  -5   0  843.72   57.09
  -5   5   0  894.01   55.39
   5   5   0  768.32   55.69
   5   5   0  899.61   55.69
  -5   5   0  885.51   56.39
  -5   5   0  911.01   55.69
   5   5   0  856.91   55.99
   5   5   0  910.01   56.39
   5   5   0  854.71   56.09
   5   5   0  751.42   56.49
  -5   5   0  796.22   56.09
  -5   5   0  845.72   55.59
   5   5   0  857.21   56.19
   5   5   0  909.01   55.89
  -5   5   0  826.32   73.99
   5   5   0  831.42   75.49
   6  -5   0  605.94   39.50
   6  -5   0  550.44   60.19
   6  -5   0  608.34   41.80
  -6  -5   0  543.45   39.00
   6  -5   0  616.14   39.60
  -6  -5   0  622.24   38.50
   6  -5   0  609.24   40.50
   6  -5   0  539.05   38.90
  -6  -5   0  530.85   39.50
  -6  -5   0  665.63   38.90
   6  -5   0  619.44   40.80
  -6  -5   0  564.74   40.00
   6  -5   0  614.84   39.00
   6   5   0  603.64   39.50
   6   5   0  619.14   38.80
   6   5   0  585.94   39.30
   6   5   0  588.54   39.40
   6   5   0  524.85   52.19
   6   5   0  529.95   60.79
  -6   5   0  537.55   39.50
  -6   5   0  603.14   39.60
  -6   5   0  685.83   62.09
  -6   5   0  563.04   38.60
  -6   5   0  616.54   38.70
   7  -5   0  182.18   13.60
   7  -5   0  190.38   14.80
   7  -5   0  198.38   16.20
   7  -5   0  168.38   12.60
  -7  -5   0  164.28   14.00
   7  -5   0  224.98   40.20
   7  -5   0  155.28   12.90
   7  -5   0  173.08   13.20
  -7  -5   0  186.28   12.80
   7  -5   0  200.28   13.90
  -7  -5   0  192.68   12.70
   7  -5   0  183.68   14.90
  -7   5   0  179.68   12.20
   7   5   0  173.28   13.30
  -7   5   0  182.38   13.70
   7   5   0  179.98   12.90
   7   5   0  178.38   13.50
  -7   5   0  180.38   12.70
   7   5   0  147.49   29.30
   7   5   0  169.28   13.40
   7   5   0  209.78   41.20
   7   5   0  204.78   12.80
  -7   5   0  228.48   37.00
   8  -5   0 1144.39   78.99
   8  -5   0 1229.98   79.59
   8  -5   0 1199.38   80.79
   8  -5   0 1258.27   81.59
   8  -5   0 1196.78   79.69
  -8  -5   0 1170.78   80.19
  -8  -5   0 1269.57   78.79
  -8  -5   0 1251.27   78.79
   8  -5   0 1265.57   80.59
   8  -5   0 1131.99   78.49
   8   5   0 1209.18   79.49
   8   5   0  914.51   96.89
   8   5   0 1228.38  112.19
  -8   5   0 1195.28  104.59
   8   5   0 1194.08   78.89
   8   5   0 1232.78   79.49
  -8   5   0 1264.47   78.19
  -8   5   0 1224.78   78.39
  -8   5   0 1151.68   79.69
   8   5   0 1271.17   78.69
   8   5   0 1240.68   79.39
   9  -5   0  201.88   14.00
   9  -5   0  129.09   39.20
  -9  -5   0  156.58   14.50
  -9  -5   0  169.28   12.50
   9  -5   0  170.08   14.00
   9  -5   0  162.18   13.00
   9  -5   0  210.48   15.00
   9  -5   0  166.48   15.60
  -9  -5   0  176.48   12.60
   9  -5   0  161.98   15.00
   9   5   0  172.98   12.80
   9   5   0  118.19   42.20
  -9   5   0  170.38   12.00
   9   5   0  189.08   12.70
   9   5   0  186.58   13.80
  -9   5   0  161.88   13.70
   9   5   0  167.88   13.40
   9   5   0  161.98   36.10
  -9   5   0  174.68   12.20
   9   5   0  152.28   13.30
  -9   5   0  155.18   38.50
  10  -5   0  181.58   14.40
 -10  -5   0  219.18   14.70
 -10  -5   0  198.68   14.50
  10  -5   0  175.78   53.09
  10  -5   0  200.58   15.70
  10  -5   0  179.48   16.30
  10  -5   0  215.88   16.40
  10  -5   0  204.18   17.80
  10   5   0  198.58   14.80
  10   5   0  101.79   47.40
  10   5   0  195.18   15.50
  10   5   0  201.88   14.50
 -10   5   0  265.97   50.39
  10   5   0  127.99   42.60
  10   5   0  215.58   15.80
 -10   5   0  202.18   13.90
 -10   5   0  199.68   14.00
  10   5   0  186.78   15.30
  11  -5   0  536.25   35.80
  11  -5   0  530.95   37.60
  11  -5   0  552.34   36.30
 -11  -5   0  521.25   34.30
  11  -5   0  485.95   34.20
  11  -5   0  529.55   36.30
 -11  -5   0  525.95   34.60
 -11   5   0  445.86   35.70
  11   5   0  457.65   35.20
  11   5   0  515.65   34.40
 -11   5   0  494.25   33.80
 -11   5   0  495.75   33.70
  11   5   0  516.15   35.30
  11   5   0  510.95   34.70
 -12  -5   0  336.67   22.00
  12  -5   0  314.67   24.10
 -12  -5   0  276.27   24.60
  12  -5   0  309.97   23.50
  12  -5   0  322.77   25.30
  12  -5   0  295.47   21.80
  12  -5   0  290.07   23.60
 -12  -5   0  353.86   23.50
  12   5   0  298.97   22.20
 -12   5   0  270.57   23.70
  12   5   0  326.17   23.00
 -12   5   0  288.77   23.40
  12   5   0  331.57   23.70
 -12   5   0  309.07   21.20
  12   5   0  316.27   22.00
  12   5   0  287.07   23.10
 -12   5   0  315.07   21.30
 -13  -5   0   54.89    6.30
  13  -5   0   65.09   10.70
  13  -5   0   56.29    8.70
  13  -5   0   48.20    6.30
  13  -5   0   57.99    8.60
  13  -5   0   56.39    8.20
 -13  -5   0   51.79    7.00
 -13   5   0   56.89    5.70
  13   5   0   64.89    6.90
 -13   5   0   38.00    8.90
 -13   5   0   53.09    5.70
  13   5   0   64.59    8.40
  13   5   0   52.29    7.40
  13   5   0   58.59    8.50
 -14  -5   0  267.87   17.60
 -14  -5   0  206.48   18.30
  14  -5   0  258.27   19.50
  14  -5   0  244.68   19.30
  14  -5   0  211.18   17.20
  14  -5   0  245.08   28.60
  14  -5   0  239.28   20.30
 -14   5   0  187.58   21.00
 -14   5   0  216.28   16.50
 -14   5   0  219.68   16.30
  14   5   0  237.48   17.70
  14   5   0  205.38   18.80
  14   5   0  230.98   17.30
  14   5   0  229.78   19.30
  14   5   0  215.08   18.10
  15  -5   0  107.89   12.30
  15  -5   0  127.09   14.20
  15  -5   0  132.19   13.00
  15  -5   0  117.29   13.40
 -15  -5   0  125.99   10.80
  15  -5   0  137.99   15.90
  15  -5   0  101.99   14.20
  15  -5   0  102.19   10.90
 -15   5   0  109.89   19.40
 -15   5   0  104.89    9.90
 -15   5   0  122.09    9.70
  15   5   0  127.59   13.00
  15   5   0  105.79   12.70
  15   5   0  112.99   10.70
  15   5   0  114.69   12.10
  15   5   0  114.39   10.90
 -16  -5   0  131.69   11.20
  16  -5   0  146.89   14.80
  16  -5   0  131.79   13.40
  16  -5   0   92.29   12.60
  16  -5   0  136.19   16.80
  16  -5   0   98.29   13.10
  16  -5   0  103.19   11.90
  16   5   0  118.49   11.40
 -16   5   0  126.49    9.80
 -16   5   0  113.39   10.60
  16   5   0  109.09   12.10
  16   5   0  121.79   11.30
  16   5   0  106.49   13.20
  16   5   0  138.09   14.20
  17  -5   0   63.29   12.40
  17  -5   0   27.90   12.30
  17  -5   0   41.60    7.90
  17  -5   0   53.69   10.00
  17   5   0   43.30   10.60
  17   5   0   40.30    8.80
 -17   5   0   54.49    6.10
  17   5   0   46.30    9.60
  17   5   0   49.50    7.30
 -17   5   0   50.19    7.00
 -18  -5   0  354.76   23.50
  18  -5   0  330.27   28.50
  18  -5   0  322.87   25.50
  18   5   0  301.97   25.80
  18   5   0  282.97   23.50
  18   5   0  289.97   23.10
 -18   5   0  286.67   23.30
  18   5   0  283.07   24.40
 -18   5   0  315.97   22.00
  18   5   0  308.57   26.60
  19  -5   0  130.99   16.90
 -19  -5   0  127.69   11.40
  19  -5   0  123.89   14.50
  19   5   0  112.29   14.00
  19   5   0  114.99   11.80
 -19   5   0  107.49    9.90
  19   5   0  108.59   14.30
 -19   5   0  102.79   12.10
  19   5   0   90.99   11.60
  19   5   0  135.29   14.10
  20  -5   0   24.70    7.90
  20  -5   0    1.70    9.40
 -20  -5   0    9.90    4.60
  20   5   0    9.70    4.90
  20   5   0   12.90   10.90
  20   5   0    1.90    7.30
  20   5   0   26.50    9.40
  21  -5   0  300.87   29.60
  21  -5   0  286.27   25.40
 -21  -5   0  286.87   22.20
   0  -6   0  431.66   29.20
   0  -6   0  394.86   31.70
   0  -6   0  471.85   29.90
   0  -6   0  470.45   31.30
   0  -6   0  441.66   40.80
   0  -6   0  479.55   29.60
   0  -6   0  450.85   30.00
   0   6   0  494.25   29.20
   0   6   0  495.25   43.10
   0   6   0  365.26   30.00
   0   6   0  442.66   29.40
   0   6   0  452.35   29.40
   0   6   0  456.15   29.70
   1  -6   0  647.24   40.20
  -1  -6   0  586.84   41.10
  -1  -6   0  647.64   39.80
  -1  -6   0  604.94   40.20
  -1  -6   0  568.84   41.90
   1  -6   0  602.44   41.50
   1  -6   0  545.05   40.10
   1  -6   0  544.05   42.20
   1  -6   0  593.84   39.60
   1  -6   0  679.03   40.20
  -1  -6   0  607.94   51.39
  -1  -6   0  658.93   40.20
   1  -6   0  568.84   40.40
  -1  -6   0  598.64   39.40
   1  -6   0  601.54   51.39
   1   6   0  650.03   39.60
   1   6   0  618.64   39.70
   1   6   0  519.15   39.90
   1   6   0  624.94   39.80
   1   6   0  637.54   39.90
  -1   6   0  631.14   40.00
  -1   6   0  616.94   39.70
  -1   6   0  663.03   54.19
   1   6   0  665.93   53.19
  -1   6   0  592.04   39.50
   1   6   0  604.84   39.80
   2  -6   0   93.29    8.60
   2  -6   0  120.49   21.40
  -2  -6   0  112.89    8.80
  -2  -6   0  120.59    7.90
  -2  -6   0  119.29   21.60
  -2  -6   0  117.59    9.80
   2  -6   0  117.19   11.50
   2  -6   0  116.39    8.80
  -2  -6   0  118.79    8.70
   2  -6   0  117.19    9.30
  -2  -6   0  119.19   10.70
   2  -6   0  131.69   11.00
   2  -6   0  122.09    8.40
  -2  -6   0  130.29    8.60
  -2   6   0  118.19    8.50
   2   6   0   86.99    9.60
  -2   6   0  126.59    8.60
   2   6   0  123.29    8.70
  -2   6   0  134.99    8.10
   2   6   0  113.99    8.50
   2   6   0  122.09    8.50
   2   6   0  136.89   22.60
   2   6   0  116.19    8.20
  -2   6   0  111.99    7.70
   2   6   0  113.49    8.00
  -2   6   0  113.99    8.50
  -2   6   0  117.59    8.40
  -2   6   0  139.89   23.60
   2   6   0  126.79    8.20
   2   6   0  110.89    8.10
  -2   6   0  125.69    8.40
   3  -6   0  426.46   46.20
   3  -6   0  534.35   34.00
   3  -6   0  407.36   31.60
  -3  -6   0  490.45   31.10
   3  -6   0  429.46   32.30
   3  -6   0  498.15   32.40
  -3  -6   0  501.15   32.50
   3  -6   0  419.86   33.60
   3  -6   0  490.65   32.00
  -3  -6   0  397.06   46.50
   3  -6   0  419.36   31.00
  -3  -6   0  533.25   31.50
   3  -6   0  492.35   34.70
  -3  -6   0  496.55   31.80
   3  -6   0  514.35   32.10
  -3  -6   0  466.35   33.20
  -3   6   0  459.75   31.60
  -3   6   0  426.66   31.50
   3   6   0  490.35   46.70
  -3   6   0  519.15   31.20
   3   6   0  492.25   31.80
  -3   6   0  491.95   31.70
   3   6   0  511.95   31.60
   3   6   0  423.26   32.20
  -3   6   0  496.25   31.70
   3   6   0  470.35   31.60
   3   6   0  511.05   32.00
  -3   6   0  482.95   47.30
   3   6   0  537.45   31.50
   3   6   0  495.75   31.50
  -3   6   0  476.15   31.80
   3   6   0  481.85   31.50
  -4  -6   0  145.69   10.60
  -4  -6   0  114.39    9.40
   4  -6   0  148.19   11.10
   4  -6   0  144.99   11.40
   4  -6   0  113.79   10.20
  -4  -6   0  145.29   10.10
   4  -6   0  130.59    9.70
   4  -6   0  153.58   13.60
   4  -6   0  160.28   13.80
  -4  -6   0  128.49   11.40
  -4  -6   0  147.59    9.30
  -4  -6   0  150.48    9.70
  -4  -6   0  129.39   10.30
  -4  -6   0  139.69    9.20
   4  -6   0  153.68   10.40
   4   6   0  130.19   26.00
   4   6   0  144.39   10.00
   4   6   0  150.08    9.80
  -4   6   0  154.18   10.30
   4   6   0  123.79   11.50
   4   6   0  139.09   10.20
  -4   6   0  141.09    9.90
   4   6   0  157.08    9.80
  -4   6   0  152.28    9.80
  -4   6   0  125.29   11.20
   4   6   0  149.19   10.50
  -4   6   0  146.49    9.50
   4   6   0  136.39   10.00
  -4   6   0  106.89   10.90
  -4   6   0  116.99   10.50
   4   6   0  134.89    9.90
  -5  -6   0   16.60    2.90
  -5  -6   0   16.80    1.80
  -5  -6   0   19.70    2.70
   5  -6   0   25.10    4.60
   5  -6   0   25.10    3.50
   5  -6   0   18.00    2.30
  -5  -6   0   14.10    3.30
  -5  -6   0   12.90    4.00
   5  -6   0   21.00    2.80
   5  -6   0   16.80    3.90
   5  -6   0   -0.30   16.90
   5  -6   0   15.10    5.80
  -5  -6   0   25.50    2.30
   5  -6   0   21.90    5.20
  -5  -6   0   22.00    3.80
  -5   6   0   21.30    2.40
   5   6   0   18.80    2.40
  -5   6   0   19.80    3.80
   5   6   0   14.20    2.80
  -5   6   0   21.70    2.60
   5   6   0   18.40    2.40
   5   6   0   14.30    2.50
  -5   6   0   15.60    2.70
   5   6   0   19.30    2.90
   5   6   0   14.10    2.80
   5   6   0   21.00    3.30
  -5   6   0   24.00    2.00
  -5   6   0   15.70   14.40
   5   6   0  -15.50   15.30
  -6  -6   0  394.76   34.10
   6  -6   0  506.85   34.80
   6  -6   0  474.65   55.59
   6  -6   0  444.66   32.00
   6  -6   0  441.16   32.30
   6  -6   0  486.15   34.00
   6  -6   0  540.85   42.60
  -6  -6   0  415.66   32.80
  -6  -6   0  564.34   32.30
  -6  -6   0  499.05   32.50
   6  -6   0  484.15   34.10
   6  -6   0  496.65   33.00
   6   6   0  497.35   32.20
  -6   6   0  511.55   32.20
   6   6   0  474.05   32.90
   6   6   0  447.96   47.70
   6   6   0  495.45   32.80
  -6   6   0  482.75   32.10
   6   6   0  460.95   59.29
  -6   6   0  532.55   55.49
  -6   6   0  529.75   31.90
  -6   6   0  503.45   33.00
   6   6   0  511.35   32.40
   6   6   0  495.55   32.80
   7  -6   0   98.49   10.10
   7  -6   0   96.89    9.80
   7  -6   0   56.69   28.60
  -7  -6   0   86.89    8.70
   7  -6   0   89.49    8.10
   7  -6   0   82.19    7.00
   7  -6   0   90.59    9.60
  -7  -6   0  101.89    7.40
   7  -6   0   88.89   10.80
   7  -6   0   81.29    8.00
   7  -6   0   79.49    7.10
  -7  -6   0   94.59    6.90
   7   6   0   94.99    8.20
  -7   6   0   81.69    6.70
   7   6   0   89.19    7.90
   7   6   0   85.89    7.80
   7   6   0  141.29   36.00
  -7   6   0   76.89   27.30
   7   6   0   97.09    7.30
   7   6   0   92.09    7.00
  -7   6   0   94.29    6.50
   7   6   0   73.99   23.00
  -7   6   0   87.69    7.90
  -7   6   0   85.79    6.80
  -8  -6   0   26.30    5.40
   8  -6   0   28.20    7.10
   8  -6   0   17.80    4.30
  -8  -6   0   20.90    2.90
   8  -6   0   39.60   27.90
   8  -6   0   20.30    5.40
   8  -6   0   29.80    6.00
   8  -6   0   14.80    3.10
   8  -6   0   26.70    4.50
  -8  -6   0   21.00    3.30
   8  -6   0   23.40    3.20
   8  -6   0   30.90    6.30
  -8   6   0   20.70    4.10
   8   6   0   27.90    4.40
  -8   6   0   21.50    2.50
   8   6   0   22.00    3.20
   8   6   0   22.90    4.10
   8   6   0   32.40   27.60
   8   6   0   22.50   23.50
   8   6   0   26.10    4.30
   8   6   0   20.00    3.00
  -8   6   0   15.50   20.70
  -8   6   0   22.10    2.90
   9  -6   0  159.38   15.70
   9  -6   0  170.88   13.20
   9  -6   0  134.19   11.30
   9  -6   0  140.99   14.10
   9  -6   0  123.79   12.40
  -9  -6   0  133.39   14.10
   9  -6   0  146.29   14.30
   9  -6   0  152.78   11.80
  -9  -6   0  162.18   11.70
   9  -6   0  137.39   47.60
   9  -6   0  165.08   14.50
  -9  -6   0  170.68   11.50
  -9   6   0  150.98   12.70
   9   6   0  168.88   48.70
   9   6   0  167.08   12.60
   9   6   0  157.18   11.80
   9   6   0  107.39   35.40
  -9   6   0  167.58   11.20
  -9   6   0  169.78   10.90
   9   6   0  122.79   11.20
  -9   6   0  128.89   38.90
   9   6   0  172.68   12.80
   9   6   0  165.98   12.70
  10  -6   0   99.69   13.20
 -10  -6   0   90.99    7.80
  10  -6   0   88.49   11.20
  10  -6   0   85.79    9.40
 -10  -6   0   92.59   11.00
 -10  -6   0   98.29    7.80
  10  -6   0   89.19    9.20
  10  -6   0   77.39   10.40
  10  -6   0   88.79    7.70
  10  -6   0   73.69    7.90
  10   6   0   93.89    9.10
  10   6   0   74.99    8.60
 -10   6   0   90.39    6.90
  10   6   0   95.89    8.90
 -10   6   0   89.39    7.10
  10   6   0   89.69    7.60
 -10   6   0   79.29    8.90
  10   6   0   83.79    7.80
  11  -6   0  317.07   23.80
  11  -6   0  268.77   22.50
  11  -6   0  347.87   26.20
  11  -6   0  313.57   22.30
 -11  -6   0  293.37   25.30
  11  -6   0  347.87   25.30
  11  -6   0  310.47   24.20
 -11  -6   0  344.17   22.70
  11  -6   0  323.17   26.50
  11   6   0  303.07   23.50
 -11   6   0  331.37   21.90
  11   6   0  316.07   23.70
  11   6   0  341.47   22.90
  11   6   0  367.76   22.70
  11   6   0  329.27   23.60
 -11   6   0  282.57   23.80
 -11   6   0  303.37   21.70
  12  -6   0    1.00    5.10
  12  -6   0   -2.10    3.40
  12  -6   0  -13.10    8.00
  12  -6   0    4.70    6.70
  12  -6   0    5.20    3.00
 -12  -6   0   -3.70    3.10
 -12  -6   0   -3.70    2.40
  12  -6   0    3.20    4.60
 -12   6   0    0.30    1.90
  12   6   0   -3.50    3.50
  12   6   0    2.80    4.10
 -12   6   0    1.90    1.90
 -12   6   0    4.20    5.50
  12   6   0   -3.40    4.60
  12   6   0   -4.60    3.50
  13  -6   0  190.48   17.80
  13  -6   0  247.48   21.90
 -13  -6   0  257.87   17.80
  13  -6   0  200.08   17.30
 -13  -6   0  240.58   18.20
  13  -6   0  228.18   20.00
  13  -6   0  277.37   22.20
  13  -6   0  233.08   19.20
 -13   6   0  207.58   20.30
 -13   6   0  242.38   16.80
  13   6   0  217.08   19.20
 -13   6   0  215.18   16.70
  13   6   0  254.67   18.00
  13   6   0  252.87   18.90
  13   6   0  234.38   19.20
  13   6   0  256.97   17.80
  14  -6   0    5.30    5.00
  14  -6   0   -0.80    4.50
  14  -6   0    0.80    7.70
  14  -6   0    3.80    6.30
 -14  -6   0    6.60    3.40
  14  -6   0    6.80    4.50
  14  -6   0    4.40    5.50
  14  -6   0    1.50   18.90
  14  -6   0   -2.10    5.40
  14   6   0    9.50    5.50
  14   6   0    3.20    3.30
  14   6   0    8.30    5.50
 -14   6   0    4.50    2.60
  14   6   0    4.70    3.30
  14   6   0    7.30    4.80
 -14   6   0    4.90    2.70
 -14   6   0    6.00   10.30
  15  -6   0   60.49   10.40
  15  -6   0   58.39    8.10
  15  -6   0   63.39   10.40
 -15  -6   0   75.59    8.10
  15  -6   0   65.49   11.70
  15  -6   0   51.99   11.10
  15  -6   0   61.09    8.90
  15   6   0   71.49    9.40
  15   6   0   47.70    8.60
  15   6   0   79.99    8.10
 -15   6   0   59.19    6.90
  15   6   0   54.89    9.30
  15   6   0   60.69    7.80
 -15   6   0   61.59    6.60
  16  -6   0   23.10    9.10
  16  -6   0   24.60    6.50
 -16  -6   0   28.50    5.50
  16  -6   0   31.30    9.00
  16  -6   0   20.50   10.20
 -16   6   0   28.90    6.00
  16   6   0   24.70    5.20
  16   6   0   29.10    5.40
  16   6   0   19.70    6.00
  16   6   0   28.90    7.70
  16   6   0   20.40    7.30
 -16   6   0   20.80    4.50
  17  -6   0   82.19   13.00
 -17  -6   0   60.19    7.70
  17  -6   0   49.40    8.50
  17   6   0   49.90    8.80
  17   6   0   48.10    7.20
 -17   6   0   45.70    5.90
  17   6   0   56.39    7.70
 -17   6   0   47.70    6.90
  17   6   0   46.90    9.80
  17   6   0   51.59    9.90
  18  -6   0    8.10    8.70
 -18  -6   0    1.80    3.90
  18  -6   0    9.20    6.20
 -18   6   0   -1.40    4.90
  18   6   0    5.10    4.20
  18   6   0    6.50    4.70
  18   6   0   12.40    8.70
  18   6   0    5.20    5.60
  18   6   0   12.60    7.40
 -18   6   0    5.60    3.20
  19  -6   0   53.79    9.50
 -19  -6   0   33.20    6.30
  19  -6   0   25.40   10.80
 -19   6   0    3.20   11.10
  19   6   0   49.90    7.40
  19   6   0   14.70   11.70
 -19   6   0   31.90    5.20
  19   6   0   28.20    8.60
  20  -6   0   51.59   13.30
 -20  -6   0   79.79    9.40
  20  -6   0   62.89   10.20
  20   6   0   58.89   10.60
  20   6   0   66.19    8.60
  20   6   0   52.69   12.50
  21  -6   0   -5.90    8.80
 -21  -6   0    3.00    5.60
  21  -6   0  -14.30   12.90
 -21  -6   0   -2.60    3.40
  21   6   0    3.30    6.00
  21   6   0    3.60   10.50
   0  -7   0   -0.30    4.20
   0  -7   0    0.40    1.20
   0  -7   0    4.70    3.70
   0  -7   0    1.30    0.90
   0  -7   0    1.70    1.10
   0  -7   0   -1.00    1.70
   0  -7   0    2.60    1.70
   0  -7   0   -1.50   11.20
   0   7   0    0.80   12.30
   0   7   0    0.10    0.70
   0   7   0   -1.30    1.30
   0   7   0    0.10    0.70
   0   7   0    1.10    1.20
   1  -7   0  186.28   12.60
  -1  -7   0  171.28   12.50
   1  -7   0  191.88   13.20
  -1  -7   0  157.58   26.80
   1  -7   0  169.08   12.50
   1  -7   0  179.28   27.40
   1  -7   0  183.88   16.30
   1  -7   0  183.48   13.30
  -1  -7   0  184.28   12.30
   1  -7   0  158.48   15.70
  -1  -7   0  190.38   12.80
  -1  -7   0  178.38   14.70
  -1  -7   0  183.78   13.40
   1  -7   0  174.58   13.60
  -1  -7   0  187.48   15.80
  -1  -7   0  198.68   13.30
  -1   7   0  187.08   12.60
   1   7   0  181.28   12.50
  -1   7   0  210.08   13.20
   1   7   0  233.28   29.70
  -1   7   0  201.08   31.00
   1   7   0  198.28   12.90
  -1   7   0  182.08   12.40
   1   7   0  173.28   15.60
  -1   7   0  208.98   12.50
  -1   7   0  180.48   12.90
   2  -7   0    2.50    2.00
   2  -7   0    5.50    5.60
  -2  -7   0    4.10    2.00
   2  -7   0    5.50    4.30
  -2  -7   0    1.60    1.40
  -2  -7   0    3.40    0.80
  -2  -7   0    1.50   13.60
   2  -7   0    4.10   13.00
  -2  -7   0    2.10    1.20
   2  -7   0    2.90    1.80
  -2  -7   0   -1.10    3.60
   2  -7   0    1.00    2.20
   2  -7   0    5.20    1.90
  -2  -7   0    3.70    1.70
  -2  -7   0    0.70    2.90
   2   7   0    7.00    1.90
  -2   7   0    2.90    0.60
   2   7   0    9.40   12.60
   2   7   0    3.40    1.10
  -2   7   0    2.50    0.90
  -2   7   0    3.20    1.20
   2   7   0    3.80    1.10
   2   7   0    6.70    1.90
   2   7   0    3.20    1.60
  -2   7   0    2.70    1.80
   3  -7   0  220.88   16.30
  -3  -7   0  225.18   14.80
   3  -7   0  187.68   15.10
   3  -7   0  214.08   15.90
  -3  -7   0  211.98   16.20
   3  -7   0  224.28   33.70
  -3  -7   0  219.58   15.30
  -3  -7   0  218.08   17.30
   3  -7   0  222.18   17.90
  -3  -7   0  242.48   14.50
   3  -7   0  215.98   15.50
   3  -7   0  232.38   15.20
  -3  -7   0  209.48   33.50
   3   7   0  198.38   39.60
   3   7   0  218.98   14.60
  -3   7   0  241.18   14.60
   3   7   0  195.48   15.00
   3   7   0  261.07   15.20
   3   7   0  211.78   15.20
  -3   7   0  226.38   32.60
  -3   7   0  199.18   15.30
  -3   7   0  214.58   14.90
   3   7   0  232.38   15.40
  -3   7   0  194.58   14.70
  -3   7   0  217.38   15.10
   3   7   0  210.58   14.90
   4  -7   0    1.60    1.50
   4  -7   0   -1.10    2.20
  -4  -7   0    6.40    1.90
  -4  -7   0   -2.20    3.80
   4  -7   0    4.20   15.60
   4  -7   0   -0.40    4.20
   4  -7   0   -3.80    4.80
  -4  -7   0   -1.40    2.20
   4  -7   0    5.60    2.70
  -4  -7   0    1.80    2.30
  -4  -7   0    1.90    1.10
  -4  -7   0   -0.90    2.20
   4  -7   0    0.90    1.70
  -4  -7   0    2.00    0.80
   4  -7   0    2.70    2.90
   4   7   0    1.10    1.90
   4   7   0    0.00    1.20
  -4   7   0    2.30    0.90
   4   7   0    3.00    1.30
   4   7   0    5.00    2.00
  -4   7   0    1.40    1.30
   4   7   0    2.10    2.20
   4   7   0    0.50    1.10
  -4   7   0    5.20    2.80
  -4   7   0   -5.00   15.30
  -4   7   0    3.60    1.60
  -4   7   0    3.50    1.40
  -5  -7   0  501.95   40.00
  -5  -7   0  607.14   39.20
   5  -7   0  644.04   42.90
   5  -7   0  660.83   40.40
   5  -7   0  624.94   41.70
  -5  -7   0  615.84   39.70
   5  -7   0  554.64   40.60
   5  -7   0  636.24   44.10
   5  -7   0  620.44   41.40
  -5  -7   0  589.34   40.90
   5  -7   0  518.25   39.70
  -5  -7   0  632.54   40.40
   5  -7   0  524.75   61.99
  -5  -7   0  640.44   40.20
  -5  -7   0  608.84   41.30
   5   7   0  592.74   40.20
  -5   7   0  606.14   40.20
   5   7   0  568.34   39.90
   5   7   0  631.34   40.50
   5   7   0  536.65   61.69
  -5   7   0  650.43   39.40
  -5   7   0  583.24   39.80
   5   7   0  645.14   39.80
   5   7   0  656.83   39.90
  -5   7   0  614.34   39.80
  -5   7   0  578.54   61.39
  -6  -7   0   89.69    6.30
   6  -7   0   84.59    8.70
  -6  -7   0   82.79   10.30
   6  -7   0   90.99    7.40
   6  -7   0   71.99    9.90
   6  -7   0   36.40   25.00
   6  -7   0   69.69    6.10
  -6  -7   0   80.19    8.10
  -6  -7   0   81.59    5.70
   6  -7   0   64.99    6.30
  -6  -7   0   84.79    6.80
  -6  -7   0   78.89    6.70
   6  -7   0   76.09    8.80
   6  -7   0   92.89   12.50
  -6   7   0   97.19   28.90
   6   7   0   91.69    6.70
  -6   7   0   82.39    6.40
   6   7   0   50.99   19.90
  -6   7   0   74.39    6.80
   6   7   0   76.39    6.30
  -6   7   0   82.59    6.40
  -6   7   0   85.49    5.90
   6   7   0   76.69    7.10
   6   7   0   75.89   29.70
   6   7   0   74.79    6.90
   6   7   0   82.69    7.30
   7  -7   0  114.49   13.50
   7  -7   0  104.49   37.10
  -7  -7   0  124.89    9.30
   7  -7   0  119.99   11.50
   7  -7   0  120.29   10.00
  -7  -7   0  119.89    8.70
  -7  -7   0  125.59    8.20
  -7  -7   0  101.49    9.50
   7  -7   0  125.39   12.50
   7  -7   0  134.69   11.60
   7  -7   0   99.69    8.70
  -7  -7   0  106.89   10.50
  -7  -7   0  102.69   10.70
   7  -7   0  102.59    8.80
   7   7   0   96.79   36.60
  -7   7   0  111.29    8.60
  -7   7   0   92.59   32.30
   7   7   0  114.49    9.50
   7   7   0  123.49    9.10
   7   7   0  122.79    9.80
  -7   7   0  120.49    8.40
   7   7   0   73.99   27.50
  -7   7   0  116.99    9.80
  -7   7   0  131.79    8.90
   7   7   0  128.29   10.10
   7   7   0  128.79    9.00
  -8  -7   0  503.55   32.80
   8  -7   0  530.05   38.10
   8  -7   0  488.05   36.20
  -8  -7   0  464.35   35.30
   8  -7   0  488.25   36.00
  -8  -7   0  545.05   34.00
  -8  -7   0  499.35   33.40
   8  -7   0  509.25   34.50
   8  -7   0  550.14   36.90
   8   7   0  509.15   33.80
   8   7   0  483.25   34.20
  -8   7   0  513.75   33.40
   8   7   0  375.66   58.79
  -8   7   0  474.95   34.40
  -8   7   0  573.84   67.09
   8   7   0  444.26   33.40
   8   7   0  460.15   71.19
   8   7   0  532.15   34.70
   8   7   0  479.35   34.20
  -8   7   0  539.35   33.00
   9  -7   0   71.69    7.40
   9  -7   0   43.80    5.40
   9  -7   0   59.79    9.00
   9  -7   0   52.29   10.20
   9  -7   0   44.60    5.20
  -9  -7   0   37.40    7.40
   9  -7   0   44.80    8.20
  -9  -7   0   48.70    5.10
  -9  -7   0   56.89    5.60
   9   7   0   46.00    6.20
   9   7   0   49.60    5.20
   9   7   0   59.19    5.70
  -9   7   0   51.09    4.50
   9   7   0   57.19    6.90
   9   7   0   58.19    6.90
  -9   7   0   53.39    5.00
  -9   7   0   41.60    6.50
 -10  -7   0   57.69    6.00
  10  -7   0   68.49    8.10
  10  -7   0   60.19    9.70
  10  -7   0   47.50    6.20
  10  -7   0   72.99   12.30
  10  -7   0   65.69   10.00
  10  -7   0   52.09    6.40
 -10  -7   0   65.39    6.60
 -10  -7   0   67.39    9.50
  10   7   0   57.59    7.30
  10   7   0   61.59    6.20
  10   7   0   69.19    6.70
 -10   7   0   70.79    5.50
  10   7   0   59.49    7.50
  10   7   0   67.39    7.90
 -10   7   0   59.39    5.70
 -11  -7   0  100.79   13.30
  11  -7   0  165.58   18.80
 -11  -7   0  131.09   10.70
  11  -7   0  143.49   12.20
  11  -7   0  115.09   13.90
  11  -7   0  115.99   10.90
  11  -7   0  140.89   15.90
  11   7   0  133.09   11.90
  11   7   0  108.59   11.50
 -11   7   0  114.79    9.60
 -11   7   0  128.69   12.40
  11   7   0  127.69   10.30
  12  -7   0   12.90    7.90
  12  -7   0   33.80    8.60
 -12  -7   0   24.20    4.40
  12  -7   0   -7.40   10.50
  12  -7   0   24.60    8.90
 -12  -7   0   22.80    5.20
  12  -7   0   18.50    5.40
 -12   7   0   23.00    3.60
  12   7   0   24.20    4.30
  12   7   0   15.90    5.30
  12   7   0   18.90    5.00
 -12   7   0   23.60    3.40
  12   7   0   18.00    5.00
  12   7   0   -3.40    6.90
  12   7   0   22.40    4.10
  13  -7   0   65.99   12.50
  13  -7   0   86.99   11.60
 -13  -7   0   83.99    8.30
  13  -7   0   76.09   12.20
  13  -7   0   88.29   10.30
 -13   7   0   46.90   11.20
 -13   7   0   71.69    6.80
 -13   7   0   71.19    6.80
  13   7   0   72.09    9.20
  13   7   0   63.69    7.80
  13   7   0   82.39    7.80
  13   7   0   58.79    8.80
  13   7   0   60.49    9.20
  14  -7   0    8.50    6.30
 -14  -7   0    2.20    3.30
  14  -7   0    5.50    7.90
  14  -7   0   -0.50    4.20
  14  -7   0    3.00    6.20
 -14   7   0   -0.90    2.40
  14   7   0    1.80    4.80
 -14   7   0    0.10    2.40
  14   7   0    4.10    3.30
  14   7   0    4.40    3.40
  14   7   0    6.70    4.70
 -15  -7   0    4.30    3.60
  15  -7   0    6.40    6.90
  15  -7   0    7.30    8.60
  15  -7   0   -4.50    7.00
  15  -7   0    4.60    4.70
 -15   7   0    3.20    2.90
  15   7   0    7.60    3.90
  15   7   0    1.40    5.50
  15   7   0    7.30    3.80
  15   7   0    9.40    6.50
  15   7   0    4.30    4.90
 -15   7   0    5.30    3.00
  16  -7   0   35.40    9.50
  16  -7   0   40.80   11.40
 -16  -7   0   40.50    7.20
  16  -7   0   42.00   10.20
  16  -7   0   47.00   12.30
  16   7   0   35.40    6.10
  16   7   0   44.40    8.70
  16   7   0   30.70    8.60
  16   7   0   40.30    8.60
  17  -7   0    6.00    5.30
 -17  -7   0    1.90    3.80
  17  -7   0   -2.20    7.40
  17   7   0   -3.50    7.10
  17   7   0    4.50    4.10
 -17   7   0    2.20    2.70
  17   7   0    5.60    5.20
  17   7   0    1.80    3.90
 -17   7   0    3.40    4.00
  18  -7   0  104.49   15.60
 -18  -7   0  131.39   11.50
  18  -7   0  119.79   13.90
  18   7   0  105.49   12.80
  18   7   0  106.69   11.00
  18   7   0  101.49   11.40
  18   7   0   93.19   13.20
 -18   7   0   77.89   10.10
 -18   7   0  103.39    9.50
 -19  -7   0   74.39    7.70
 -19  -7   0   99.79   10.40
  19  -7   0   85.29   14.00
  19  -7   0   82.19   11.50
 -19   7   0   70.89    8.50
  19   7   0   93.39   11.50
  19   7   0   58.69   12.40
 -19   7   0   68.49   10.10
  19   7   0   89.99    9.90
 -20  -7   0    0.90    4.80
  20  -7   0   -2.30   10.30
  20  -7   0    3.10    9.00
 -20  -7   0    2.20    5.00
  20   7   0   -0.40    5.30
  20   7   0    1.10    9.30
  20   7   0    5.90    8.80
  20   7   0    2.20    8.80
   0  -8   0   22.00    2.50
   0  -8   0   24.90    7.00
   0  -8   0   22.20   16.20
   0  -8   0   25.90    2.40
   0  -8   0   23.60    5.60
   0  -8   0   30.50    3.50
   0  -8   0   23.40    3.50
   0  -8   0   23.60    4.00
   0   8   0   25.90    2.60
   0   8   0   42.90   18.10
   0   8   0   30.10    4.10
   0   8   0   24.30    3.30
   0   8   0   25.50    2.50
   0   8   0   25.00    2.80
   1  -8   0  340.27   41.00
  -1  -8   0  411.16   25.10
  -1  -8   0  378.26   27.20
   1  -8   0  398.96   25.60
  -1  -8   0  358.46   25.50
   1  -8   0  426.06   28.10
  -1  -8   0  353.26   25.40
   1  -8   0  364.86   25.80
   1  -8   0  350.76   28.90
  -1  -8   0  343.77   24.90
   1  -8   0  352.86   24.50
   1  -8   0  401.06   25.50
  -1  -8   0  324.47   42.00
  -1  -8   0  369.36   24.30
  -1   8   0  347.87   25.10
   1   8   0  411.36   24.70
  -1   8   0  345.27   24.50
  -1   8   0  370.26   24.70
  -1   8   0  386.96   24.60
   1   8   0  383.26   43.40
   1   8   0  410.96   25.60
  -1   8   0  348.57   43.00
   1   8   0  356.66   24.70
  -1   8   0  395.36   25.40
   1   8   0  355.56   25.10
   1   8   0  379.26   25.00
   2  -8   0    1.00    4.40
   2  -8   0    8.50    2.60
   2  -8   0    7.30    2.80
  -2  -8   0    5.50    2.20
  -2  -8   0    5.20    1.40
   2  -8   0    1.40    5.50
   2  -8   0    6.20    2.30
   2  -8   0    5.00    1.60
  -2  -8   0    0.10    3.50
   2  -8   0    8.00    1.70
   2  -8   0    3.30   16.40
  -2  -8   0    2.70    2.20
  -2  -8   0    7.00    1.70
  -2  -8   0    8.20    4.70
  -2  -8   0   -0.40   16.60
   2   8   0    4.10    2.30
   2   8   0    5.10    1.40
   2   8   0    5.30    1.90
  -2   8   0    4.10    1.10
   2   8   0   -7.80   16.00
  -2   8   0    9.20    2.20
  -2   8   0   -2.60   16.50
  -2   8   0    5.80    2.70
  -2   8   0    4.00    1.30
  -3  -8   0  407.26   27.00
   3  -8   0  412.46   29.90
  -3  -8   0  333.27   26.00
   3  -8   0  358.86   46.30
  -3  -8   0  384.86   25.70
   3  -8   0  423.86   31.30
   3  -8   0  451.65   27.30
  -3  -8   0  426.36   26.40
   3  -8   0  411.66   27.50
   3  -8   0  354.26   26.20
   3  -8   0  399.26   26.40
  -3  -8   0  407.46   28.00
  -3  -8   0  384.66   29.10
   3   8   0  396.86   48.40
   3   8   0  354.16   26.60
   3   8   0  425.86   26.30
   3   8   0  403.06   26.80
  -3   8   0  432.46   26.00
   3   8   0  372.56   26.60
  -3   8   0  395.86   26.60
  -3   8   0  391.26   47.50
  -3   8   0  376.86   26.30
   3   8   0  395.56   26.30
  -4  -8   0  221.98   14.90
  -4  -8   0  205.98   17.50
   4  -8   0  216.68   16.80
   4  -8   0  215.88   19.80
   4  -8   0  196.28   36.20
   4  -8   0  219.78   16.50
  -4  -8   0  239.28   15.70
  -4  -8   0  212.18   16.00
   4  -8   0  245.18   18.90
  -4  -8   0  211.98   16.30
   4  -8   0  236.38   15.50
  -4  -8   0  186.88   14.90
  -4  -8   0  216.68   14.30
   4   8   0  220.58   14.90
   4   8   0  224.28   38.30
   4   8   0  230.38   15.70
  -4   8   0  228.08   38.00
  -4   8   0  221.18   14.50
   4   8   0  197.18   14.40
  -4   8   0  220.18   15.00
  -4   8   0  207.08   15.10
   4   8   0  209.98   15.40
   5  -8   0  128.29    9.90
  -5  -8   0  115.09   11.60
  -5  -8   0  126.09   10.40
  -5  -8   0  103.89   10.20
   5  -8   0  125.79   11.30
  -5  -8   0  141.59    9.30
   5  -8   0  121.59   14.70
   5  -8   0   99.69    9.10
   5  -8   0  130.89   35.30
   5  -8   0  130.19   11.70
   5  -8   0  138.39   13.60
  -5  -8   0  125.59   10.80
  -5  -8   0  132.39    8.60
  -5  -8   0  136.99   10.00
  -5   8   0  137.99    8.90
  -5   8   0  122.59   31.50
   5   8   0  122.69   10.00
   5   8   0   99.99   33.80
   5   8   0  130.09   10.10
  -5   8   0  133.09    9.30
  -5   8   0  129.49    9.50
   5   8   0  128.19    9.30
  -5   8   0  118.59    9.50
   5   8   0  121.29    9.20
   6  -8   0 1129.49   69.49
  -6  -8   0 1100.09   69.39
  -6  -8   0  973.20   69.99
  -6  -8   0 1018.30   69.09
   6  -8   0 1110.39   72.49
  -6  -8   0 1098.09   68.79
  -6  -8   0 1068.59   68.09
   6  -8   0 1045.60   71.09
  -6  -8   0 1043.70   70.19
   6  -8   0 1039.80   70.79
   6  -8   0 1123.49   74.19
   6  -8   0  907.11   98.59
  -6   8   0 1067.09   68.79
   6   8   0 1008.70   96.89
   6   8   0 1018.20   90.19
   6   8   0  894.81   71.19
   6   8   0  939.31   68.69
  -6   8   0 1032.60   69.29
  -6   8   0 1064.59   68.39
   6   8   0 1143.19   68.89
   6   8   0 1117.99   68.99
   6   8   0 1127.89   69.79
  -7  -8   0  358.56   23.20
   7  -8   0  365.96   62.49
   7  -8   0  343.77   25.40
   7  -8   0  344.07   28.70
  -7  -8   0  305.67   23.70
   7  -8   0  324.47   25.10
  -7  -8   0  327.37   22.40
  -7  -8   0  335.17   24.30
  -7  -8   0  327.47   22.40
   7  -8   0  359.86   26.60
  -7  -8   0  333.47   21.70
   7  -8   0  348.27   23.40
  -7   8   0  303.17   22.20
  -7   8   0  290.47   53.69
   7   8   0  340.57   58.19
   7   8   0  314.07   22.40
   7   8   0  332.97   23.60
  -7   8   0  313.97   23.20
   7   8   0  345.47   22.80
   7   8   0  347.27   23.20
  -7   8   0  338.17   22.00
  -7   8   0  327.47   22.40
   7   8   0  300.57   49.99
   7   8   0  299.67   23.20
   8  -8   0   61.89   11.60
   8  -8   0   37.00    5.60
  -8  -8   0   44.20    7.50
   8  -8   0   47.10    9.00
  -8  -8   0   52.99    4.90
  -8  -8   0   43.70    3.90
  -8  -8   0   49.10    5.70
   8  -8   0   45.70    7.90
   8  -8   0   68.69    9.10
  -8   8   0   53.09    4.90
  -8   8   0   32.60    5.40
  -8   8   0   49.40    4.20
   8   8   0   42.00    6.00
   8   8   0   46.00    4.90
   8   8   0   49.00    6.20
   8   8   0   47.10    5.20
   8   8   0   45.40    5.60
  -9  -8   0  376.66   24.80
  -9  -8   0  332.07   24.00
  -9  -8   0  327.47   26.70
   9  -8   0  339.97   27.40
  -9  -8   0  357.26   23.20
   9  -8   0  378.96   28.40
   9  -8   0  364.76   29.90
   9  -8   0  369.56   25.30
  -9   8   0  340.47   23.40
  -9   8   0  328.47   25.20
   9   8   0  365.16   24.20
   9   8   0  315.27   25.00
   9   8   0  381.96   24.60
   9   8   0  352.66   25.50
   9   8   0  323.77   24.70
  -9   8   0  344.87   23.80
  10  -8   0  631.84   46.50
 -10  -8   0  655.93   41.60
 -10  -8   0  624.14   40.00
 -10  -8   0  600.84   41.00
  10  -8   0  681.53   42.40
  10  -8   0  664.13   46.00
  10  -8   0  618.84   44.50
  10   8   0  625.24   41.00
 -10   8   0  533.45   42.10
  10   8   0  550.44   41.90
 -10   8   0  590.34   40.50
  10   8   0  608.84   41.30
  10   8   0  582.34   41.60
 -10   8   0  604.34   40.30
  11  -8   0   50.99    9.90
  11  -8   0    3.20   10.70
 -11  -8   0   36.20    4.10
 -11  -8   0   34.90    5.30
  11  -8   0   30.70    8.40
  11  -8   0   26.20    5.80
 -11  -8   0   25.60    5.40
  11  -8   0   51.09   11.60
  11   8   0   29.40    6.40
 -11   8   0   31.80    7.70
  11   8   0   38.30    6.50
 -11   8   0   39.00    4.70
  11   8   0   33.40    4.90
  11   8   0   41.30    5.40
  11   8   0   34.10    6.10
 -11   8   0   37.80    4.20
 -12  -8   0    9.50    2.10
  12  -8   0    3.00    7.60
  12  -8   0   11.60    7.10
  12  -8   0   14.50    5.00
  12  -8   0   20.10    7.20
 -12  -8   0   10.90    4.00
  12   8   0    9.40    4.70
 -12   8   0    7.50    2.50
 -12   8   0   22.20    9.40
  12   8   0    7.00    4.70
  12   8   0   20.80    4.30
  12   8   0  -10.90    9.00
 -12   8   0    7.50    2.70
  12   8   0   16.80    3.90
  12   8   0    5.10    5.40
 -13  -8   0  638.04   40.90
  13  -8   0  627.34   47.50
  13  -8   0  623.14   43.50
  13  -8   0  623.84   45.50
  13  -8   0  618.24   46.80
 -13  -8   0  680.23   42.90
 -13   8   0  578.94   41.40
  13   8   0  653.03   42.70
  13   8   0  632.74   42.30
  13   8   0  554.84   43.80
  13   8   0  604.14   43.70
  13   8   0  592.14   43.40
 -13   8   0  610.64   41.50
 -14  -8   0   41.80    6.20
  14  -8   0   29.70    9.00
  14  -8   0   42.00   11.30
  14  -8   0   39.10    7.00
 -14  -8   0   37.10    4.50
  14  -8   0   57.39   10.10
  14   8   0   39.90    5.90
  14   8   0   42.90    7.40
 -14   8   0   33.40    4.80
  14   8   0   19.80    6.70
 -14   8   0   45.50    5.30
  14   8   0   34.60    5.70
  15  -8   0  160.28   15.50
  15  -8   0  118.99   17.60
  15  -8   0  119.29   16.00
 -15  -8   0  157.08   11.10
  15   8   0  126.79   14.90
  15   8   0  164.08   16.30
 -15   8   0  137.39   11.80
 -15   8   0  154.78   12.50
  16  -8   0    1.60    9.80
  16  -8   0   19.20    9.50
 -16  -8   0   10.70    4.60
  16  -8   0   27.50    9.90
  16  -8   0   13.10    5.80
 -16  -8   0   21.20    3.30
 -16   8   0   13.40    4.30
  16   8   0   15.60    4.90
  16   8   0   12.80    7.60
  16   8   0   22.00    7.00
  16   8   0   19.20    5.00
 -16   8   0   22.50    4.20
  17  -8   0  272.07   26.50
  17  -8   0  275.57   22.60
 -17  -8   0  298.87   21.40
 -17  -8   0  285.57   18.90
  17  -8   0  273.97   28.70
  17   8   0  272.17   20.70
  17   8   0  276.37   22.70
  17   8   0  242.88   20.90
  17   8   0  230.38   24.10
 -17   8   0  260.07   20.40
 -17   8   0  255.07   19.40
  18  -8   0   10.50    8.10
 -18  -8   0   29.20    4.30
  18   8   0   28.70   11.30
 -18   8   0   30.50    6.50
  18   8   0    5.30   14.60
 -18   8   0   30.10    5.10
  19  -8   0  159.68   20.40
 -19  -8   0  171.78   14.00
  19  -8   0  174.78   18.40
 -19  -8   0  190.08   15.80
 -19   8   0  170.88   14.00
  19   8   0  162.18   16.30
  19   8   0  168.88   17.50
 -19   8   0  137.29   16.50
  19   8   0  177.38   17.70
 -20  -8   0  172.08   15.40
  20  -8   0  151.28   21.20
  20  -8   0  161.68   17.00
  20   8   0  145.99   17.60
  20   8   0  135.59   15.40
  20   8   0  141.59   16.40
   0  -9   0    4.10    4.30
   0  -9   0   -2.50    1.90
   0  -9   0    3.40    6.10
   0  -9   0   -0.70    2.30
   0  -9   0   14.20   19.60
   0   9   0    1.60    1.20
   0   9   0    0.50    1.50
   0   9   0    0.10    1.00
   0   9   0   -0.10    1.90
   1  -9   0  166.08   11.90
  -1  -9   0  156.98   11.80
   1  -9   0  153.68   11.50
   1  -9   0  140.39   12.00
  -1  -9   0  153.28   15.40
  -1  -9   0  168.28   14.30
   1  -9   0  145.99   28.80
   1  -9   0  165.88   16.50
  -1  -9   0  117.79   27.10
  -1  -9   0  138.79   11.60
   1  -9   0  148.19   14.30
   1   9   0  139.59   10.60
  -1   9   0  167.58   34.90
  -1   9   0  144.79   10.40
  -1   9   0  143.39   11.50
  -1   9   0  175.38   10.60
   1   9   0  164.38   10.70
  -1   9   0  140.09   10.60
   1   9   0  156.68   11.70
  -2  -9   0   30.70    7.50
  -2  -9   0   27.90    3.40
   2  -9   0   28.40    8.40
   2  -9   0   26.30    4.20
  -2  -9   0   25.70    5.90
   2  -9   0   34.80    7.50
   2  -9   0   25.60    4.00
  -2  -9   0   28.10    4.20
   2  -9   0   22.50    4.40
  -2  -9   0   29.90    4.30
   2  -9   0   29.20   21.10
   2   9   0   30.70    3.00
  -2   9   0   26.70    2.70
  -2   9   0   27.00    3.90
  -2   9   0   20.10   22.30
   2   9   0   29.20    3.10
  -2   9   0   25.50    3.00
   2   9   0   25.00    4.10
   2   9   0   36.10    3.90
   3  -9   0   53.49    4.30
  -3  -9   0   45.90    7.00
  -3  -9   0   48.00    5.70
   3  -9   0   61.49    9.60
   3  -9   0   49.20    6.40
   3  -9   0   47.60    5.70
  -3  -9   0   52.79    4.70
   3  -9   0   52.39    6.40
   3  -9   0   63.49   27.70
  -3  -9   0   51.69    9.00
   3  -9   0   64.59   11.90
  -3  -9   0   53.59    5.60
  -3   9   0   62.69   26.90
  -3   9   0   50.09    4.40
   3   9   0   55.29    4.40
   3   9   0   53.89    5.40
  -3   9   0   39.10    4.40
   3   9   0   49.80    5.40
   3   9   0   46.10    4.60
  -3   9   0   42.90    4.00
  -3   9   0   50.09    5.20
  -4  -9   0   32.60    4.80
   4  -9   0   28.10    5.60
   4  -9   0    3.80   30.40
  -4  -9   0   34.60    4.70
  -4  -9   0   38.60    3.90
  -4  -9   0   35.70    7.40
   4  -9   0   26.50    3.60
   4  -9   0   36.70    5.90
   4  -9   0   37.30    9.70
   4  -9   0   34.10    4.10
  -4  -9   0   47.20    6.50
   4  -9   0   45.70    8.60
  -4   9   0   36.30    3.20
   4   9   0   35.40    4.60
  -4   9   0   28.30    4.30
  -4   9   0   26.00    3.60
  -4   9   0   62.89   28.90
  -4   9   0   32.00    3.60
   4   9   0   23.90    4.60
   5  -9   0    5.70    6.10
   5  -9   0    6.10    4.30
   5  -9   0    6.70    2.40
  -5  -9   0    4.90    3.70
  -5  -9   0    3.90    2.60
   5  -9   0    6.50    7.70
   5  -9   0    0.80    3.60
   5  -9   0    2.60    3.60
  -5  -9   0    2.80    3.60
  -5  -9   0    1.80    2.40
  -5  -9   0    3.60    2.00
  -5   9   0    5.80    1.40
   5   9   0    2.50    3.70
  -5   9   0    2.70    2.00
  -5   9   0   -1.40    2.30
   5   9   0   11.80    3.20
   5   9   0    1.00    1.90
  -5   9   0    2.60    1.90
  -5   9   0    4.90    2.20
   5   9   0    3.70    1.70
   5   9   0   -0.30    4.70
   6  -9   0  131.59   13.20
   6  -9   0  129.99   12.80
   6  -9   0  141.09   10.60
  -6  -9   0  116.09   12.50
  -6  -9   0  132.49    9.00
   6  -9   0  153.08   15.30
  -6  -9   0  130.39   10.00
   6  -9   0  138.99   17.20
  -6  -9   0  149.99   11.00
  -6  -9   0  104.19   10.70
  -6  -9   0  125.49   12.10
   6   9   0  146.59   10.20
  -6   9   0  142.09    9.40
  -6   9   0  114.39    9.90
  -6   9   0  126.09   10.30
  -6   9   0  152.78   10.20
   6   9   0  141.79   11.10
   6   9   0  117.19   10.10
  -7  -9   0   59.19    4.60
  -7  -9   0   54.59    6.50
  -7  -9   0   65.89    6.80
   7  -9   0   80.19   11.80
   7  -9   0   62.89    6.70
   7  -9   0   70.39   13.20
  -7  -9   0   57.39    5.80
  -7  -9   0   80.19    9.20
   7  -9   0   59.89    8.90
  -7  -9   0   63.69    8.50
   7   9   0   70.39    7.30
   7   9   0   59.79    5.80
  -7   9   0   52.79    6.30
  -7   9   0   65.59    5.10
   7   9   0   49.50    5.70
  -7   9   0   56.89    5.60
  -7   9   0   61.99    5.80
   8  -9   0    0.30    4.70
   8  -9   0    5.70    7.60
  -8  -9   0    0.20    2.70
  -8  -9   0    0.00    1.10
   8  -9   0    0.80    5.60
  -8  -9   0    2.70    6.20
   8  -9   0   -2.10    2.70
   8  -9   0    7.60    7.10
  -8   9   0    0.00    1.80
   8   9   0   -0.20    3.60
   8   9   0    1.60    2.40
  -8   9   0    1.40    2.10
   8   9   0    3.80    2.90
  -8   9   0    0.80    3.50
   8   9   0    0.20    3.10
   9  -9   0    6.00    3.50
  -9  -9   0    2.10    2.80
   9  -9   0    4.50    7.50
   9  -9   0    4.70    8.50
   9  -9   0   -3.00    6.00
  -9  -9   0   -1.50    3.10
  -9  -9   0    2.70    1.30
   9   9   0    0.10    3.20
   9   9   0    2.40    2.30
   9   9   0    7.00    5.30
   9   9   0    1.10    5.70
  -9   9   0    2.40    1.70
 -10  -9   0   30.00    5.60
  10  -9   0   42.80   10.10
 -10  -9   0   33.20    5.30
  10  -9   0    5.60   12.80
  10  -9   0   18.60    9.90
  10  -9   0   33.00    8.50
  10  -9   0   33.20    5.60
 -10  -9   0   33.10    3.40
  10   9   0   36.00    6.40
 -10   9   0   21.10    6.90
  10   9   0   24.70    4.40
  10   9   0   45.30    5.00
 -10   9   0   26.90    4.10
 -10   9   0   26.40    3.50
  11  -9   0   12.00    8.70
  11  -9   0    9.70    4.60
 -11  -9   0   21.90    4.50
 -11  -9   0   16.30    2.30
  11  -9   0   17.50    7.20
  11  -9   0   21.50    8.10
  11   9   0   14.10    5.00
 -11   9   0   21.00    3.20
  11   9   0   12.30    3.60
 -11   9   0   18.20    3.50
  11   9   0   12.00    4.80
  11   9   0   17.00    3.60
  12  -9   0  133.69   16.10
  12  -9   0  112.29   16.90
  12  -9   0  115.69   11.90
 -12  -9   0  122.59   11.30
 -12  -9   0  128.59    9.10
  12  -9   0   95.49   14.40
 -12   9   0  119.19   10.00
  12   9   0  117.19   13.10
  12   9   0  132.19   10.70
  12   9   0  125.59   12.50
  12   9   0  129.69   11.00
 -12   9   0  114.59    9.80
  13  -9   0    3.70    8.20
  13  -9   0   12.40    7.70
  13  -9   0   12.70    5.00
 -13  -9   0   12.80    4.60
 -13  -9   0   11.60    2.30
  13  -9   0   17.00    7.90
  13   9   0    1.00    4.50
 -13   9   0    9.70    3.00
  13   9   0   17.30    4.10
  13   9   0   12.10    3.90
 -13   9   0   10.20    3.30
  13   9   0    6.40    6.10
 -14  -9   0   80.49    6.50
  14  -9   0   83.09   13.30
  14  -9   0   70.19    9.70
  14  -9   0   95.79   18.60
  14  -9   0   50.09   12.70
 -14   9   0   61.89    8.70
 -14   9   0   82.29    7.70
  14   9   0   62.19    9.80
  14   9   0   73.39   10.90
  15  -9   0    2.30    8.20
  15  -9   0   -3.70    8.60
 -15  -9   0    2.80    4.10
 -15  -9   0    5.90    2.40
  15  -9   0   -6.70    7.90
  15  -9   0    3.10    5.20
 -15   9   0   -0.20    3.00
 -15   9   0    1.40    3.00
  15   9   0    2.60    3.40
  15   9   0    3.90    3.80
  15   9   0    3.70    5.20
  16  -9   0   -5.60    8.10
  16  -9   0    6.30   10.00
  16  -9   0    0.60   10.30
 -16  -9   0   -0.20    2.40
 -16  -9   0   -3.40    4.00
  16  -9   0    2.80    5.80
  16   9   0   -4.10    5.30
 -16   9   0    1.90    3.20
 -16   9   0   -5.00    2.90
 -17  -9   0  123.39   10.70
 -17  -9   0  150.48   13.70
  17  -9   0  113.09   17.20
  17  -9   0  146.79   19.40
  17  -9   0  119.79   21.50
  17   9   0   85.19   15.20
  18  -9   0    0.00    8.00
  18  -9   0   -6.90   10.60
 -18  -9   0    1.00    4.90
  18   9   0    1.70    6.80
  18   9   0    7.20    6.60
 -18   9   0    7.60    4.40
  18   9   0   12.70    5.80
 -18   9   0   10.30    5.50
 -19  -9   0   40.80    9.30
  19  -9   0   23.60   15.30
  19  -9   0   12.60   10.60
  19   9   0   31.10    9.70
 -19   9   0   21.30    5.70
  19   9   0    9.20    6.80
  19   9   0   20.60    8.80
 -19   9   0   23.10    8.40
   0 -10   0  123.29   13.20
   0 -10   0  141.99   16.40
   0 -10   0  120.89    9.90
   0  10   0  112.59    9.60
   0  10   0  110.39    8.50
   0  10   0  123.99    8.40
   0  10   0  100.49    8.30
  -1 -10   0  481.95   34.90
   1 -10   0  404.76   30.50
  -1 -10   0  492.85   33.10
   1 -10   0  468.05   30.70
   1 -10   0  459.35   29.10
  -1 -10   0  404.36   30.20
   1 -10   0  452.35   33.70
  -1 -10   0  477.05   30.70
   1 -10   0  430.56   35.30
   1  10   0  416.26   29.40
   1  10   0  457.75   29.20
  -1  10   0  402.76   29.10
  -1  10   0  447.56   29.10
   1  10   0  452.65   30.40
   1  10   0  390.46   29.10
  -1  10   0  474.85   30.30
   2 -10   0  188.78   13.80
  -2 -10   0  192.08   17.90
  -2 -10   0  156.08   15.40
   2 -10   0  173.48   13.00
  -2 -10   0  189.88   13.90
   2 -10   0  210.08   19.70
   2 -10   0  166.48   14.10
   2 -10   0  170.28   17.30
  -2  10   0  155.68   12.20
  -2  10   0  185.08   12.20
   2  10   0  151.38   12.30
   2  10   0  205.48   12.50
  -2  10   0  167.78   13.20
   2  10   0  181.88   13.70
   3 -10   0  712.13   48.20
  -3 -10   0  568.74   40.00
  -3 -10   0  602.44   44.50
  -3 -10   0  651.73   41.80
   3 -10   0  612.74   41.30
   3 -10   0  555.84   42.10
   3 -10   0  709.93   45.90
  -3  10   0  621.54   40.20
   3  10   0  579.64   41.00
   3  10   0  684.13   40.60
   3  10   0  506.95   40.80
   3  10   0  640.74   41.70
  -3  10   0  642.74   40.80
  -3  10   0  600.94   41.10
  -4 -10   0   67.39    7.10
  -4 -10   0   71.99    8.80
   4 -10   0   69.99   11.50
   4 -10   0   62.89    8.40
   4 -10   0   59.39   12.90
  -4 -10   0   63.19    5.80
  -4 -10   0   72.39   10.70
  -4  10   0   60.29    5.70
   4  10   0   57.79    6.70
  -4  10   0   67.29    6.50
   4  10   0   69.89    5.80
  -4  10   0   68.39    6.10
   4  10   0   69.69    7.30
  -4  10   0   69.39    5.30
  -5 -10   0   46.60    7.00
   5 -10   0   40.40    7.20
   5 -10   0   66.89   13.30
   5 -10   0   44.30    4.30
  -5 -10   0   53.09    6.30
  -5 -10   0   46.00    5.20
  -5 -10   0   55.59    8.90
   5 -10   0   45.10   10.00
   5  10   0   51.19    6.00
  -5  10   0   50.59    5.10
  -5  10   0   52.89    4.30
   5  10   0   48.80    4.90
  -5  10   0   47.60    5.50
  -5  10   0   48.30    5.10
   6 -10   0  487.55   37.40
  -6 -10   0  405.56   30.40
  -6 -10   0  418.36   31.70
   6 -10   0  446.36   32.30
  -6 -10   0  455.65   29.20
   6 -10   0  434.96   29.00
  -6 -10   0  421.36   30.20
   6 -10   0  454.45   36.60
  -6  10   0  409.26   29.40
  -6  10   0  448.16   29.40
   6  10   0  460.45   30.40
  -6  10   0  401.16   29.30
   7 -10   0  216.18   20.00
   7 -10   0  184.18   13.90
   7 -10   0  216.58   22.30
   7 -10   0  170.78   17.20
  -7 -10   0  168.28   14.40
  -7 -10   0  162.78   16.60
  -7 -10   0  196.38   15.00
  -7  10   0  172.38   14.90
  -7  10   0  187.58   13.90
   7  10   0  209.08   15.30
  -7  10   0  200.88   13.10
   8 -10   0   40.50   10.00
   8 -10   0   28.50    7.50
  -8 -10   0   30.50    5.30
  -8 -10   0   26.20    2.50
  -8 -10   0   32.10    5.40
   8 -10   0   -2.30    9.60
   8 -10   0   56.29   13.30
   8 -10   0   32.60    4.60
   8  10   0   36.20    5.80
   8  10   0   36.50    4.50
  -8  10   0   34.40    3.50
  -8  10   0   31.70    4.20
   8  10   0   10.30    6.20
  -8  10   0   27.10    5.40
  -9 -10   0  135.29    9.70
  -9 -10   0  140.89   13.80
   9 -10   0  139.29   20.30
  -9 -10   0  158.28   12.70
   9 -10   0  123.19   15.10
   9 -10   0  154.38   17.10
   9 -10   0  128.89   12.80
  -9  10   0  143.39   11.20
   9  10   0  152.28   11.60
  -9  10   0  130.69   13.60
  -9  10   0  152.28   10.60
   9  10   0  155.38   13.30
  10 -10   0  659.03   49.70
  10 -10   0  641.64   45.30
  10 -10   0  694.63   52.39
 -10 -10   0  706.13   46.10
  10 -10   0  647.74   48.90
  10  10   0  675.83   45.20
  10  10   0  645.64   46.40
 -10  10   0  665.23   44.70
 -10  10   0  679.03   44.30
  11 -10   0  150.78   19.30
 -11 -10   0  130.69    9.70
 -11 -10   0  152.38   12.70
  11 -10   0  142.99   12.60
  11 -10   0  151.58   16.80
  11 -10   0  115.89   15.70
  11  10   0  127.89   11.60
 -11  10   0  145.69   10.70
  11  10   0  153.48   13.60
 -11  10   0  131.59   10.90
 -12 -10   0   28.90    5.80
  12 -10   0   27.00    9.80
  12 -10   0   21.00    8.10
  12 -10   0   14.40    5.10
  12 -10   0   30.00   11.70
 -12 -10   0   25.00    2.80
 -12  10   0   26.40    4.40
  12  10   0   21.90    4.60
 -12  10   0   20.50    3.70
  12  10   0   18.40    6.00
 -13 -10   0  313.17   22.90
  13 -10   0  286.47   21.50
  13 -10   0  300.57   28.30
 -13 -10   0  261.47   18.50
 -13  10   0  289.07   21.00
 -13  10   0  237.18   20.30
  14 -10   0  105.09   12.00
  14 -10   0   95.89   14.60
 -14 -10   0  124.59   11.40
  14 -10   0  110.19   16.20
 -14 -10   0  111.09    9.30
  14  10   0   98.19   12.30
 -14  10   0  110.39    9.60
 -14  10   0   92.39    9.50
  15 -10   0    6.60    9.10
  15 -10   0   14.60   10.00
 -15 -10   0   12.70    4.90
  15 -10   0    5.40    9.60
  15 -10   0   16.00    6.30
 -15  10   0   14.00    3.80
 -15  10   0   12.10    3.90
  15  10   0    8.40    5.90
 -16 -10   0   87.49   12.90
  16 -10   0   65.29   14.70
  16 -10   0   53.59   12.50
 -16  10   0   58.49    9.20
  16  10   0   78.89   10.60
  16  10   0   49.40   11.60
  16  10   0   56.59   11.20
  17 -10   0  184.68   19.20
  17 -10   0  210.68   24.30
  17 -10   0  149.39   20.80
 -17 -10   0  188.48   16.10
 -17  10   0  192.98   15.20
  17  10   0  165.78   16.40
  17  10   0  167.08   15.20
  17  10   0  148.69   17.40
 -17  10   0  162.58   14.10
 -18 -10   0   12.40    9.10
  18  10   0    7.60    6.70
 -18  10   0    7.50    5.20
  18  10   0   -0.50    8.50
 -18  10   0   -1.90    6.00
   0 -11   0    0.50    7.00
   0 -11   0   -1.30    5.70
   0 -11   0    3.30    3.30
   0  11   0   -5.00    2.40
   0  11   0    2.20    3.00
   0  11   0    0.10    1.40
   0  11   0    0.50    2.00
  -1 -11   0  552.14   40.70
   1 -11   0  534.85   41.60
   1 -11   0  421.26   35.40
   1 -11   0  578.14   39.60
  -1 -11   0  589.94   38.80
  -1  11   0  477.65   34.00
   1  11   0  472.55   34.30
  -1  11   0  550.74   34.20
   1  11   0  535.35   35.70
   1  11   0  448.86   34.10
   1  11   0  586.24   34.40
  -1  11   0  551.94   35.50
  -2 -11   0  497.45   34.60
   2 -11   0  504.15   51.39
   2 -11   0  503.15   34.60
  -2 -11   0  511.65   36.70
   2 -11   0  413.06   34.50
  -2 -11   0  551.54   39.00
   2 -11   0  559.44   40.10
   2  11   0  519.65   33.10
  -2  11   0  460.85   33.90
   2  11   0  443.76   33.30
  -2  11   0  523.75   32.90
   2  11   0  544.75   34.60
  -3 -11   0  145.99   12.20
  -3 -11   0  138.29   16.10
   3 -11   0  142.49   13.10
   3 -11   0  167.78   17.50
  -3 -11   0  155.18   14.40
   3 -11   0  145.19   18.40
   3  11   0  163.38   12.50
  -3  11   0  183.48   13.90
  -3  11   0  148.69   11.70
  -3  11   0  131.49   11.40
  -3  11   0  127.59   10.50
   3  11   0  140.39   11.50
  -4 -11   0  175.78   14.20
  -4 -11   0  171.58   15.50
   4 -11   0  157.38   15.00
   4 -11   0  185.88   18.60
  -4 -11   0  151.28   16.70
   4 -11   0  186.78   21.00
  -4  11   0  185.08   12.10
   4  11   0  157.28   13.30
  -4  11   0  172.48   13.40
  -4  11   0  149.79   13.00
   4  11   0  170.18   14.60
  -4  11   0  162.38   14.20
   4  11   0  202.08   12.70
  -5 -11   0  309.47   22.20
  -5 -11   0  264.37   22.50
   5 -11   0  370.36   30.70
   5 -11   0  349.27   27.20
   5 -11   0  297.97   23.60
  -5  11   0  325.97   20.20
  -5  11   0  261.07   21.00
   5  11   0  333.77   20.80
   5  11   0  319.07   22.40
  -5  11   0  296.17   20.90
   5  11   0  286.17   21.50
  -5  11   0  251.67   20.60
   6 -11   0    3.00    5.30
  -6 -11   0   10.40    6.30
  -6 -11   0   -1.00    4.50
  -6 -11   0   -0.60    3.00
   6 -11   0    5.50    7.60
   6 -11   0   -7.40    8.20
   6 -11   0   -5.20    7.60
   6  11   0    1.80    2.00
   6  11   0   -2.10    3.10
  -6  11   0    3.20    1.60
  -6  11   0   -9.20    3.50
   6  11   0    2.70    3.70
  -6  11   0    4.60    3.20
  -6  11   0    1.70    2.30
   6  11   0    3.90    5.40
   7 -11   0   33.50   12.40
   7 -11   0   10.00   16.90
   7 -11   0   10.30    6.40
   7 -11   0   14.20    8.90
  -7 -11   0    4.80    3.80
  -7 -11   0   10.70    2.80
   7  11   0   -1.30    8.70
   7  11   0   12.00    2.90
  -7  11   0   17.60    2.50
  -7  11   0   16.00    3.40
   7  11   0   10.70    4.20
   7  11   0   10.70    4.30
   8 -11   0  116.09   14.40
   8 -11   0  141.79   17.60
   8 -11   0  134.99   19.60
  -8 -11   0  123.59   11.30
  -8  11   0  117.99    9.00
   8  11   0  137.89   11.80
   8  11   0  107.29    9.70
  -8  11   0  110.59    9.70
   8  11   0  114.19   11.50
  -9 -11   0  200.08   15.90
   9 -11   0  173.58   19.00
   9 -11   0  192.58   21.10
   9 -11   0  231.08   24.40
   9  11   0  195.58   16.40
  -9  11   0  179.38   14.30
   9  11   0  193.88   14.70
  -9  11   0  195.78   13.80
  10 -11   0   10.80    7.70
 -10 -11   0   19.80    5.10
  10 -11   0   25.40    8.80
  10 -11   0   19.00    4.30
  10 -11   0   16.30   11.10
  10  11   0   17.50    5.30
 -10  11   0   16.60    2.90
 -10  11   0   14.80    3.70
  11 -11   0  209.68   23.40
 -11 -11   0  179.48   14.80
  11 -11   0  156.08   18.70
  11 -11   0  153.88   13.10
  11 -11   0  127.19   18.20
 -11  11   0  145.89   12.50
  11  11   0  172.68   15.30
 -11  11   0  172.38   12.40
 -12 -11   0  231.88   19.00
  12 -11   0  211.78   17.70
  12 -11   0  261.37   24.30
  12 -11   0  205.98   23.00
  12 -11   0  274.67   27.50
 -12  11   0  241.48   17.10
  12  11   0  240.58   18.00
  12  11   0  237.28   19.70
 -12  11   0  229.68   17.70
  13 -11   0   16.60    9.00
  13 -11   0   13.60    9.00
 -13 -11   0   18.20    5.60
  13 -11   0   14.20   11.00
 -13  11   0   12.20    3.40
  13  11   0   17.00    6.10
  13  11   0   16.50    4.30
 -13  11   0   18.20    4.00
  13  11   0   18.50    5.90
  14 -11   0  175.48   20.80
  14 -11   0  168.48   22.00
 -14 -11   0  183.08   15.00
  14 -11   0  133.89   18.70
  14  11   0  143.19   15.10
  14  11   0  167.08   13.70
  14  11   0  149.88   15.90
 -14  11   0  142.19   12.70
 -14  11   0  166.08   12.80
  15 -11   0  215.88   29.10
  15 -11   0  199.18   22.90
  15 -11   0  149.69   22.10
  15  11   0  124.29   19.20
 -15  11   0  198.28   16.60
  16 -11   0   -2.70   12.10
  16 -11   0   12.60   10.60
  16 -11   0    7.70   13.40
 -16 -11   0    8.80    5.60
  16  11   0   16.80    5.30
  16  11   0    9.40    7.30
 -16  11   0   -0.40    4.10
 -16  11   0    4.10    4.40
  16  11   0    9.00    6.10
 -17 -11   0  137.19   19.30
  17 -11   0  166.98   20.60
  17 -11   0  124.29   22.40
  17  11   0  137.29   19.90
  17  11   0  165.88   17.80
  17  11   0  217.28   24.50
 -17  11   0  147.69   13.80
 -17  11   0  154.38   14.70
   0 -12   0   32.10    9.30
   0 -12   0   17.80    5.70
   0 -12   0   26.70   10.90
   0 -12   0   31.80    5.40
   0  12   0   33.00    3.60
   0  12   0   36.40    8.60
  -1 -12   0   59.49    7.10
   1 -12   0   44.00    6.40
  -1 -12   0   48.30    9.50
   1 -12   0   42.90    6.90
   1 -12   0   47.30   10.40
   1 -12   0   43.50   12.00
  -1 -12   0   41.10   11.10
  -1  12   0   50.59    6.40
   1  12   0   44.70    4.40
  -1  12   0   32.10    4.40
  -1  12   0   48.90    4.30
   1  12   0   46.40    6.50
  -2 -12   0   70.99   10.60
   2 -12   0   67.39   12.60
   2 -12   0   81.79   15.30
  -2 -12   0   71.49    8.00
   2 -12   0   64.59    8.40
  -2 -12   0   62.79   12.30
   2  12   0   75.59    8.10
   2  12   0   77.99    6.10
  -2  12   0   68.59    6.80
  -2  12   0   49.60    5.90
  -2  12   0   76.99    5.70
  -2  12   0   65.29    7.80
  -3 -12   0  110.59   15.40
  -3 -12   0  111.39   10.00
  -3 -12   0   71.29   14.10
   3 -12   0   88.59   11.20
   3 -12   0  124.49   15.70
   3 -12   0  102.09   18.10
   3  12   0  102.29    9.50
  -3  12   0   93.09    8.50
  -3  12   0   95.69    7.50
   3  12   0  101.19    9.90
   3  12   0  101.59    7.90
  -3  12   0   90.09    9.40
   4 -12   0   -0.30    9.10
  -4 -12   0    3.10    3.60
   4 -12   0   -3.10    4.80
   4 -12   0   -0.10    7.50
  -4 -12   0    3.00    6.90
  -4 -12   0    2.20    6.10
   4  12   0   -0.70    3.40
  -4  12   0    2.00    1.50
   4  12   0    6.10    2.20
   4  12   0   -6.30    4.80
   4  12   0    3.10    3.50
  -4  12   0    2.90    3.70
  -4  12   0    0.20    2.40
  -5 -12   0   34.10    7.90
   5 -12   0   54.29   12.50
   5 -12   0   34.70    7.50
  -5 -12   0   39.90    6.50
   5 -12   0   52.59   14.20
   5  12   0   50.29    5.00
   5  12   0   51.59    7.20
  -5  12   0   38.70    6.10
  -5  12   0   49.00    4.40
  -5  12   0   44.50    5.40
  -6 -12   0   35.90    9.30
  -6 -12   0   27.50    5.60
   6 -12   0   16.90   10.70
   6 -12   0   28.80    7.60
   6 -12   0   34.10   10.30
  -6  12   0   30.50    3.50
  -6  12   0   21.80    4.00
   6  12   0   23.60    5.30
   6  12   0   31.30    4.00
   6  12   0   22.80    5.50
   7 -12   0    1.30    9.40
   7 -12   0    8.60    7.80
   7 -12   0    1.40    6.30
  -7 -12   0    5.90    4.20
   7  12   0   -1.80    4.00
  -7  12   0   -1.60    2.30
   7  12   0    4.90    2.40
  -7  12   0    0.90    1.60
   7  12   0    0.10    3.80
   8 -12   0   24.20   11.80
   8 -12   0   21.90    8.40
  -8 -12   0   14.20    4.90
   8 -12   0    2.90    8.30
   8  12   0   21.90    3.90
   8  12   0   31.60    6.20
  -8  12   0   21.40    3.00
  -8  12   0   16.80    3.70
   8  12   0   16.50    5.10
   9 -12   0    0.00    8.10
  -9 -12   0   14.90    4.90
   9 -12   0    7.20    7.60
   9 -12   0   -0.80    9.80
   9  12   0   10.10    3.20
  -9  12   0    4.80    2.20
   9  12   0    8.00    4.70
   9  12   0    3.30    4.60
  -9  12   0   13.20    3.50
  10 -12   0  132.39   18.10
  10 -12   0  105.99   19.40
 -10 -12   0  143.79   13.20
 -10  12   0  137.09   10.60
  10  12   0  132.39   13.60
  10  12   0  142.09   11.50
  11 -12   0    9.00    9.70
 -11 -12   0    1.20    4.50
  11 -12   0   14.70    9.40
  11 -12   0   21.50   13.70
 -11  12   0    4.20    3.10
  11  12   0    1.90    5.40
  11  12   0    9.90    5.60
 -11  12   0    8.50    2.70
  11  12   0    2.70    3.20
  12 -12   0   60.69   15.30
  12 -12   0   49.50   13.50
 -12 -12   0   80.99    9.70
  12 -12   0   50.79   12.30
 -12  12   0   78.49    7.20
  12  12   0   69.29    7.80
 -12  12   0   73.99    7.90
  12  12   0   59.79    9.70
  12  12   0   71.19    9.70
  13 -12   0   63.19   13.30
  13 -12   0   72.29   15.90
 -13 -12   0   81.29    9.90
  13 -12   0   60.19   13.50
  13  12   0   77.89   10.20
 -13  12   0   52.29    6.90
  13  12   0   58.89    9.50
 -13  12   0   64.79    7.00
  13  12   0   73.09    8.10
  14 -12   0   14.60   12.30
  14 -12   0    9.10   11.20
 -14 -12   0   19.50    6.30
  14 -12   0    0.50   10.90
 -14  12   0   26.30    4.40
  14  12   0    3.70    5.60
 -14  12   0   13.90    4.80
  14  12   0   22.80    8.00
  14  12   0   12.10    4.20
  15 -12   0   -2.10   12.40
  15 -12   0    9.90   10.30
 -15 -12   0    4.60    6.00
  15 -12   0    0.40   14.60
  15  12   0    5.60    7.60
  15  12   0    5.10    4.40
  15  12   0    8.90    6.30
 -15  12   0    8.60    4.00
 -15  12   0    3.40    4.80
  16 -12   0   11.20   16.40
  16 -12   0    2.80   17.70
 -16 -12   0   10.30    6.60
  16 -12   0   -6.20   10.40
 -16  12   0   -2.80    4.70
  16  12   0   17.60    9.80
  16  12   0    8.90    5.10
 -16  12   0   10.30    6.20
  16  12   0   18.00    8.30
   0 -13   0    4.00    6.90
   0 -13   0    9.90    9.00
   0 -13   0    3.70    4.00
   0  13   0    4.70    3.80
   0  13   0    2.50    1.70
  -1 -13   0  118.29   15.30
   1 -13   0  116.29   11.40
  -1 -13   0  136.29   11.80
   1 -13   0   81.79   17.00
   1 -13   0  119.69   16.00
  -1 -13   0  156.18   20.10
  -1  13   0  121.59   11.60
   1  13   0  128.99    9.40
   1  13   0  114.39   11.60
  -1  13   0  122.59    9.20
  -1  13   0  128.49   10.40
  -2 -13   0  352.56   25.70
   2 -13   0  318.67   32.10
   2 -13   0  341.77   29.80
  -2 -13   0  338.37   28.40
  -2 -13   0  347.87   30.90
  -2  13   0  355.16   24.40
   2  13   0  348.17   25.60
  -2  13   0  323.37   25.10
  -2  13   0  353.76   23.40
   2  13   0  363.46   23.70
   3 -13   0   15.50   11.10
   3 -13   0   -6.80    7.10
  -3 -13   0   -4.50    3.10
  -3 -13   0    1.10    6.50
  -3 -13   0   -1.40    7.30
   3 -13   0    5.90    6.80
   3  13   0    1.20    1.80
  -3  13   0   -2.40    1.40
  -3  13   0   -1.20    2.70
   3  13   0    1.30    4.00
  -3  13   0    7.40    4.50
  -4 -13   0  144.69   16.90
   4 -13   0  163.08   22.90
  -4 -13   0  129.09   15.40
   4 -13   0  141.09   18.60
   4 -13   0  131.39   15.70
  -4 -13   0  134.89   12.60
   4  13   0  135.69   12.80
   4  13   0  132.39   10.40
  -4  13   0  135.99   10.00
  -4  13   0  137.49   11.20
   5 -13   0  211.78   21.10
  -5 -13   0  157.88   18.40
   5 -13   0  134.39   17.10
  -5 -13   0  157.28   17.40
  -5 -13   0  173.78   14.90
   5 -13   0  198.08   24.10
  -5  13   0  171.18   13.20
   5  13   0  163.88   14.70
   5  13   0  180.68   12.70
   5  13   0  139.19   14.50
  -5  13   0  172.88   12.10
   6 -13   0   82.59   14.30
   6 -13   0   53.99   15.10
  -6 -13   0   72.19   15.10
   6 -13   0   66.39   11.30
  -6 -13   0   77.19    9.40
   6  13   0   81.29    9.50
   6  13   0   54.19    8.30
  -6  13   0   63.79    7.30
   6  13   0   75.89    6.90
  -6  13   0   77.49    6.20
   7 -13   0   55.89   15.50
   7 -13   0   41.50   10.20
  -7  13   0   45.30    5.80
   7  13   0   44.20    7.60
  -8 -13   0   48.10    8.00
   8 -13   0   48.00   14.60
   8 -13   0   61.29   13.10
   8  13   0   50.79    6.00
  -8  13   0   56.79    5.30
   8  13   0   54.89    9.20
   8  13   0   46.70    7.90
  -8  13   0   49.80    6.40
  -9 -13   0  150.38   14.10
   9 -13   0  126.39   16.80
   9 -13   0  138.29   18.80
   9 -13   0  170.68   24.70
   9  13   0  156.48   12.10
  -9  13   0  155.28   11.30
  -9  13   0  151.28   12.20
   9  13   0  150.08   14.50
   9  13   0  120.39   14.30
  10 -13   0   -8.10    8.50
  10 -13   0    8.10   12.40
 -10 -13   0   -4.00    4.00
  10 -13   0    9.00   10.00
  10  13   0    9.60    6.50
 -10  13   0    2.70    2.40
 -10  13   0    5.50    3.70
  10  13   0    3.00    4.70
  10  13   0    2.60    3.00
  11 -13   0  121.49   20.50
  11 -13   0  113.29   17.40
 -11 -13   0  103.19   11.90
  11 -13   0  140.19   18.10
  11  13   0  108.99   12.60
 -11  13   0  129.59    9.70
  11  13   0  100.79   10.10
  11  13   0  104.99   12.60
 -11  13   0  113.89   10.30
  12 -13   0  314.27   29.70
  12 -13   0  234.98   27.50
  12  13   0  272.87   27.40
 -12  13   0  232.88   22.40
 -12  13   0  253.47   21.30
  13 -13   0   42.60   14.10
  13 -13   0   -0.90   10.90
 -13 -13   0   25.40    6.50
  13 -13   0   20.60   15.00
 -13  13   0   25.50    4.30
 -13  13   0   24.50    5.00
  13  13   0   14.90    6.60
  13  13   0   24.80    4.80
  13  13   0   22.40    9.40
  14 -13   0  118.39   20.30
  14 -13   0  176.88   27.70
 -14 -13   0  164.28   15.20
  14 -13   0  122.09   30.50
  14  13   0  131.89   12.50
  14  13   0  136.69   15.70
 -14  13   0  142.99   12.00
 -14  13   0  129.09   14.20
 -15 -13   0  216.08   18.60
  15 -13   0  153.48   24.70
  15 -13   0  257.77   44.50
  15 -13   0  235.28   24.90
  15  13   0  171.68   20.00
 -15  13   0  205.58   16.30
  15  13   0  208.88   20.00
  15  13   0  185.68   16.20
   0 -14   0  241.28   25.50
   0 -14   0  195.18   22.10
   0  14   0  230.38   18.30
   0  14   0  222.28   15.70
   0  14   0  228.48   16.80
  -1 -14   0   45.50   10.90
  -1 -14   0   51.79   11.20
  -1 -14   0   63.79   14.50
   1 -14   0   40.40   14.00
   1 -14   0   60.49   12.50
  -1  14   0   67.99    5.60
   1  14   0   54.59    8.00
   1  14   0   61.69    5.60
  -1  14   0   69.59    7.20
  -1  14   0   58.99    8.40
  -2 -14   0   30.90    9.60
   2 -14   0   29.20   11.00
   2 -14   0   42.00   13.40
  -2 -14   0   51.79   13.00
  -2  14   0   25.00    6.50
   2  14   0   35.00    4.50
   2  14   0   27.80    6.10
  -2  14   0   23.20    4.90
  -2  14   0   33.20    4.90
  -3 -14   0    0.00    8.30
   3 -14   0    5.10   11.00
   3 -14   0   20.00   16.20
  -3 -14   0    0.00    3.90
  -3 -14   0   -0.90    8.70
   3  14   0   -4.70    4.30
  -4 -14   0  109.09   14.20
  -4 -14   0   76.79   14.40
   4 -14   0   73.89   17.10
   4 -14   0   97.49   15.90
  -4 -14   0  106.69   11.30
  -4  14   0  110.79    9.70
   4  14   0   87.89   13.70
   4  14   0  112.49    8.70
  -4  14   0  109.49    8.10
   5 -14   0    2.90    8.90
  -5 -14   0   -1.50   10.90
  -5 -14   0    6.40    4.60
   5  14   0    9.00    5.10
  -5  14   0    7.90    2.10
  -5  14   0    8.30    3.40
   5  14   0    6.50    2.50
   6 -14   0    3.90    9.00
   6 -14   0    4.00   11.10
  -6 -14   0    2.80    4.00
   6  14   0   -6.50    4.50
   6  14   0    1.30    2.20
  -6  14   0   -1.20    1.60
  -6  14   0    0.80    3.20
  -7 -14   0  169.48   14.80
   7 -14   0  189.38   26.60
   7 -14   0  148.79   20.10
  -7  14   0  153.68   11.50
  -7  14   0  157.78   12.80
   7  14   0  172.38   15.50
   7  14   0  140.59   12.10
   8 -14   0   37.10   12.20
   8 -14   0   17.10   13.90
  -8 -14   0   26.40    6.20
   8  14   0   32.90    7.50
  -8  14   0   13.40    2.90
  -8  14   0   13.90    4.20
   8  14   0   19.50    3.70
   9 -14   0  177.68   21.40
   9 -14   0  208.98   27.00
  -9 -14   0  135.49   13.90
   9  14   0  141.89   11.80
   9  14   0  147.09   14.80
  -9  14   0  143.79   11.10
  -9  14   0  139.39   12.20
  10 -14   0   27.00   23.70
  10 -14   0    1.70   11.10
 -10  14   0    7.40    4.40
  10  14   0   -2.20   11.40
 -11 -14   0   15.50    6.00
  11 -14   0    6.90   11.90
  11 -14   0   10.70   11.60
 -11  14   0   11.00    3.20
  11  14   0    9.30    6.60
  11  14   0    9.60    3.70
 -11  14   0   16.40    4.90
  11  14   0    5.60    9.80
 -12 -14   0  138.69   14.50
  12 -14   0  118.59   19.20
  12 -14   0  111.69   18.90
 -12  14   0  123.29   10.50
  12  14   0  118.09   11.20
  12  14   0  125.89   14.00
  13 -14   0    4.60   11.20
 -13 -14   0   -2.80    6.80
  13 -14   0    3.30   14.20
  13  14   0   -1.10    6.60
  13  14   0    6.80    4.40
 -13  14   0   14.20    7.00
  13  14   0   -7.80   16.70
 -13  14   0    4.70    3.80
   0 -15   0   -3.40    9.30
   0 -15   0    4.30   10.10
   0  15   0   -0.30    1.70
   0  15   0   -0.70    3.10
   0  15   0   -0.40    6.50
   1 -15   0  105.29   17.20
  -1 -15   0  101.89   16.60
  -1 -15   0  130.09   20.10
   1 -15   0  152.68   22.50
  -1  15   0  141.19   10.60
   1  15   0  158.38   15.00
   1  15   0  144.79   10.70
   1  15   0  162.98   12.30
  -1  15   0  158.28   12.30
  -2 -15   0   59.99    8.70
  -2 -15   0   51.19   12.90
  -2 -15   0   58.29   12.80
   2 -15   0   77.59   16.80
   2 -15   0   72.99   14.00
   2  15   0   84.69    6.40
  -2  15   0   68.99    7.70
  -2  15   0   67.69    6.10
   2  15   0   68.39    9.90
  -3 -15   0   -0.20   10.10
   3 -15   0   13.00   10.10
  -3 -15   0    4.40   16.00
   3 -15   0    0.30   11.10
  -3 -15   0    4.70    4.70
  -3  15   0    5.30    2.00
  -3  15   0    6.50    3.90
   3  15   0    9.30    2.40
   3  15   0    5.70    6.10
   4 -15   0   31.40   11.90
   4 -15   0   29.00   13.60
  -4 -15   0   14.40   12.80
  -4 -15   0   29.80    6.60
   4  15   0   29.70    7.30
  -4  15   0   40.30    4.20
  -4  15   0   42.00    5.60
   4  15   0   42.90    4.60
   5 -15   0   22.30   12.50
  -5 -15   0   30.80    6.80
   5 -15   0   25.40   11.20
  -5  15   0   30.90    3.60
  -5  15   0   28.20    4.80
   5  15   0   28.20    4.00
   5  15   0   19.90    7.00
   6 -15   0   15.50   11.60
   6 -15   0   16.70   13.40
  -6 -15   0   19.80    5.70
  -6  15   0   11.20    4.20
   6  15   0   17.80    6.50
  -6  15   0   24.00    3.20
   6  15   0   18.30    3.40
   7 -15   0    7.50   11.40
  -7  15   0   12.60    7.80
   7  15   0   10.60    4.40
  -8 -15   0   13.40    6.00
   8 -15   0    3.40   11.00
   8 -15   0   14.60   12.10
   8  15   0    9.20    3.20
   8  15   0   17.70    7.30
  -8  15   0   11.80    2.70
  -8  15   0    8.90    4.50
   9 -15   0  118.59   20.20
  -9 -15   0  106.09   12.30
   9 -15   0   72.09   16.40
  -9  15   0   95.89    8.40
  -9  15   0  104.79   10.70
   9  15   0   97.19   12.10
   9  15   0  103.49    9.20
 -10 -15   0    3.90    6.30
  10 -15   0   21.60   13.60
  10 -15   0  -13.80   12.20
  10  15   0    1.30    3.20
  10  15   0   14.00    7.70
 -10  15   0    5.70    3.00
 -11 -15   0   43.00    9.00
  11 -15   0   55.09   21.80
  11 -15   0   26.00   14.60
  11  15   0   22.90    8.60
 -11  15   0   36.20    4.80
 -11  15   0   14.80    7.80
  11  15   0   25.50    4.90
   0 -16   0  121.69   20.00
   0 -16   0   86.89   15.90
   0  16   0  109.59    9.60
   0  16   0   88.49   10.40
  -1 -16   0  -11.20   12.80
   1 -16   0   13.30   11.00
   1 -16   0    6.90   12.10
  -1 -16   0    1.30   11.00
  -1  16   0    9.70    4.70
  -1  16   0    7.00    2.70
   1  16   0   10.40    4.40
   1  16   0    7.30    3.00
   2 -16   0   13.60   12.20
   2 -16   0   15.70   11.70
  -2 -16   0   23.50   12.30
   2  16   0   26.00    3.50
  -2  16   0   22.00    5.00
  -2  16   0   25.20    3.20
   2  16   0   23.60    5.20
  -3 -16   0   39.50   14.00
   3 -16   0   18.00   12.60
  -3 -16   0   36.30    7.30
   3 -16   0   35.90   14.20
   3  16   0   33.70    5.40
  -3  16   0   28.50    3.60
   3  16   0   30.50    3.90
   3  16   0    8.90    8.60
  -3  16   0   30.00    5.40
   4 -16   0   95.49   19.40
   4 -16   0  116.89   18.30
  -4 -16   0  123.89   13.50
  -4  16   0  123.59   11.50
   4  16   0  134.39    9.80
  -4  16   0  115.79    9.30
   4  16   0  127.89   14.30
  -5 -16   0   -5.00    5.50
   5 -16   0   -4.80   11.30
   5 -16   0   28.60   12.80
   5  16   0   -1.20    2.40
  -5  16   0    0.80    2.00
  -5  16   0   -3.30    4.70
   5  16   0  -10.50    7.80
  -6 -16   0   50.69    8.80
   6 -16   0   47.90   16.30
   6 -16   0   50.89   15.40
   6  16   0   48.70    5.70
  -6  16   0   50.99    5.20
  -6  16   0   49.99    7.20
   6  16   0   26.30    9.90
   7 -16   0  104.89   19.30
  -7 -16   0  139.19   14.50
   7 -16   0  130.69   21.00
  -7  16   0  136.69   10.80
   7  16   0  142.29   11.30
  -7  16   0  188.78   18.00
  -8 -16   0    5.00    8.40
   8 -16   0   22.70   15.20
   8 -16   0    5.20   15.50
  -8  16   0    4.30    3.90
  -8  16   0    3.70    6.50
   8  16   0   14.90    9.60
   8  16   0    6.30    3.50
  -9 -16   0   76.89   11.10
   9 -16   0   71.59   16.10
   9 -16   0   -1.90   15.60
   9  16   0   37.60   10.70
  -9  16   0   63.19    6.90
   9  16   0   70.99    7.50
   0 -17   0   18.50   14.00
   0  17   0    3.10    6.30
   0  17   0   -2.50    3.50
   1 -17   0   -2.00   18.20
  -1 -17   0   15.20   13.60
   1 -17   0   27.90   13.10
   1  17   0    5.50    7.50
  -1  17   0    1.10    3.30
  -1  17   0   11.80    5.70
   1  17   0    2.70    3.60
  -2 -17   0    9.10   15.70
   2 -17   0   11.00   12.90
   2 -17   0  -14.70   16.10
  -2  17   0    0.50    5.60
   2  17   0   -2.70    2.70
  -2  17   0   -0.60    2.30
   2  17   0   -2.50    5.60
   3 -17   0  -29.70   16.50
   3 -17   0   -5.70   10.60
  -3  17   0   -1.50    5.90
   3  17   0  -13.50    5.20
   3  17   0    0.80    2.50
  -3  17   0    0.80    2.20
   4 -17   0   -0.90   11.60
   4 -17   0  -16.30   16.20
  -4  17   0   -1.60    2.30
  -4  17   0   -0.30    6.30
   4  17   0    1.90    2.80
   4  17   0   -3.30    5.70
   5 -17   0    8.70   12.20
   5 -17   0   -2.60   17.30
  -5  17   0    0.10    2.50
   5  17   0    3.40    6.20
   5  17   0    5.70    3.10
  22   0  -1   19.10   18.20
  22   0  -1    9.30    9.10
  22   0  -1  -17.10    9.70
  21   0  -1    4.40    7.70
  21   0  -1    8.20    7.50
  21   0  -1   -6.20   10.40
  21   0  -1   -7.10    6.10
  20   0  -1   -1.30    7.60
  20   0  -1    2.60    8.70
  20   0  -1   -7.00    6.30
  20   0  -1   -2.50    4.80
  20   0  -1   -3.40    8.20
  19   0  -1  -16.00    6.30
  19   0  -1    3.90    6.80
  19   0  -1    1.30    4.20
  19   0  -1    5.10    7.70
  19   0  -1   -5.90    5.60
  18   0  -1    8.20    5.60
  18   0  -1    7.70    4.20
  18   0  -1    0.40    5.90
  18   0  -1   -9.80    4.90
  17   0  -1   -2.60    3.30
  17   0  -1   -5.40    4.60
  17   0  -1   -0.10    4.60
  17   0  -1    7.20    5.80
  17   0  -1   -0.40    5.20
  16   0  -1   -3.90    4.00
  16   0  -1   -4.40    3.70
  16   0  -1   -2.60    3.10
  16   0  -1   -3.00    5.00
  16   0  -1    4.10    5.20
 -16   0   1   -1.90    4.70
  15   0  -1   -0.30    3.70
  15   0  -1   -0.20    2.90
 -15   0   1    5.30    3.60
  15   0  -1    2.80    3.60
  15   0  -1    1.70    4.70
  15   0  -1    3.20    5.00
 -14   0   1   -4.40    3.70
  14   0  -1   -0.30    3.10
  14   0  -1    2.20    3.10
  14   0  -1   -3.10    7.30
  14   0  -1    0.10    3.00
  14   0  -1    1.80    4.60
 -14   0   1    8.40    7.10
  14   0  -1    3.90    5.50
  14   0  -1    0.50    4.20
 -14   0   1   -5.70    2.50
  13   0  -1    0.80    2.50
  13   0  -1   -1.40    4.20
 -13   0   1   -0.80    2.40
  13   0  -1    2.00    3.80
 -13   0   1   -3.20    5.00
 -13   0   1   -4.20    3.10
  13   0  -1    3.90    3.10
 -13   0   1    1.10    1.70
  13   0  -1    1.10    4.10
  13   0  -1    1.70    5.40
  13   0  -1   -2.50    2.50
 -12   0   1   -0.40    2.20
 -12   0   1    5.40    3.10
  12   0  -1    1.40    3.80
  12   0  -1   -1.00    2.40
  12   0  -1    9.80   33.00
  12   0  -1   62.39   50.59
  12   0  -1    3.50    2.30
 -12   0   1   -2.00    1.40
  12   0  -1   -1.10    2.10
  12   0  -1    3.00    3.50
 -12   0   1    2.30    4.20
  11   0  -1    4.00    2.20
 -11   0   1   -0.60    1.40
 -11   0   1    3.20    2.50
  11   0  -1   -6.30   20.10
  11   0  -1    2.90    2.50
  11   0  -1    2.40    3.50
  11   0  -1    0.20    2.00
  11   0  -1   -1.10    2.80
 -11   0   1   -1.60    1.80
  11   0  -1  -15.20   36.40
 -11   0   1   -0.40    2.60
 -10   0   1    1.00    3.30
  10   0  -1   -0.70    1.80
 -10   0   1    1.40    1.60
  10   0  -1    1.50   31.60
  10   0  -1    0.80    1.90
  10   0  -1    2.90    1.70
 -10   0   1   -0.40    1.30
  10   0  -1    3.50    3.20
  10   0  -1    0.00    2.70
  10   0  -1  -18.90   18.40
  10   0  -1   -0.60    2.10
 -10   0   1    1.40    1.30
   9   0  -1   -0.60    3.30
   9   0  -1    0.60    2.70
  -9   0   1    0.20    1.10
  -9   0   1    0.60    2.20
   9   0  -1  -14.00   22.00
   9   0  -1   -3.00    2.00
   9   0  -1    1.80    1.60
   9   0  -1    0.80    1.80
  -9   0   1    1.60    1.80
   9   0  -1    0.90    1.60
   9   0  -1  -14.60   15.00
   8   0  -1    9.80   20.80
   8   0  -1    1.30    1.60
   8   0  -1   -2.30    2.80
   8   0  -1    1.30    2.20
  -8   0   1    0.80    1.30
   8   0  -1   -0.20    1.80
  -8   0   1    2.00    1.70
  -8   0   1   -1.00    2.50
  -8   0   1   -1.00    0.90
   8   0  -1   -0.20    1.40
   8   0  -1   11.80   14.20
   8   0  -1   -1.40    1.40
   8   0  -1    0.50    2.50
   7   0  -1    2.00    1.40
  -7   0   1    0.30    1.10
  -7   0   1   -1.80    2.30
   7   0  -1    9.00   17.20
  -7   0   1    0.30    0.90
  -7   0   1    1.50    1.20
   7   0  -1   -3.30    1.70
   7   0  -1    2.40    2.70
   7   0  -1    0.80    1.40
   7   0  -1   -0.20   10.20
   7   0  -1    2.00    1.60
   7   0  -1    0.50    1.30
  -6   0   1   -0.70    2.20
   6   0  -1    2.10    7.50
  -6   0   1   -0.30    0.90
   6   0  -1    5.90    1.60
   6   0  -1    1.50    1.60
   6   0  -1    3.00   11.40
  -6   0   1   -0.10    0.80
   6   0  -1    2.50    2.20
   6   0  -1    1.00    2.00
   6   0  -1    0.20    1.20
   6   0  -1    1.00    1.30
  -6   0   1    1.50    1.10
  -6   0   1   -3.00    3.70
  -5   0   1    1.60    3.50
   5   0  -1   -0.30    2.00
   5   0  -1    0.80    1.30
  -5   0   1    1.00    0.90
   5   0  -1    0.50    1.30
   5   0  -1   -0.50    0.80
   5   0  -1    3.40    2.30
   5   0  -1    1.60    1.30
  -5   0   1    1.70    2.60
   5   0  -1    1.40    6.30
  -5   0   1    1.10    0.80
  -5   0   1    0.00    2.30
   5   0  -1    0.60    1.20
   5   0  -1    1.10    1.80
  -5   0   1   -2.00    2.30
  -5   0   1   -0.60    0.90
   5   0  -1    1.20    1.30
  -5   0   1    1.30    1.70
  -5   0   1    1.80    2.10
  -4   0   1    1.20    1.90
   4   0  -1    0.00    0.90
  -4   0   1   -0.90    1.80
   4   0  -1    0.20    1.70
   4   0  -1    1.00    1.10
   4   0  -1   -0.10    4.90
  -4   0   1   -0.40    1.00
  -4   0   1    1.50    0.70
   4   0  -1    1.70    1.10
   4   0  -1    0.10    8.60
   4   0  -1   -0.20    0.70
  -4   0   1   -0.20    1.30
  -4   0   1   -3.90    2.10
   4   0  -1   -0.40    1.70
  -4   0   1    1.20    1.10
  -4   0   1    2.20    1.80
  -4   0   1   -0.40    1.10
  -4   0   1    1.70    0.70
   4   0  -1    1.20    1.10
   3   0  -1    0.30    0.50
   3   0  -1    0.30    0.90
  -3   0   1    0.00    0.90
  -3   0   1    0.60    0.60
  -3   0   1    1.20    1.30
  -3   0   1   -1.30    1.40
  -3   0   1   -0.40    1.50
   3   0  -1   -6.30    5.10
  -3   0   1   -0.30    0.40
   3   0  -1    1.10    1.30
  -3   0   1   -0.40    0.90
   3   0  -1    0.60    0.80
   3   0  -1    0.00    0.50
  -3   0   1   -0.30    0.80
  -3   0   1    1.50    0.90
   3   0  -1    0.20    0.80
  -3   0   1    0.30    0.80
   3   0  -1    4.40    4.10
  -3   0   1    0.70    1.70
   3   0  -1   -0.40    1.30
   3   0  -1    1.90    1.40
   3   0  -1    0.30    1.00
   2   0  -1    0.60    3.70
  -2   0   1   -0.10    0.40
   2   0  -1    0.30    0.60
  -2   0   1    0.90    0.60
  -2   0   1    0.10    0.50
   2   0  -1    0.00    0.70
  -2   0   1    0.70    0.30
  -2   0   1    0.30    0.50
   2   0  -1    1.20    0.50
   2   0  -1   -0.60    0.80
   2   0  -1    0.00    0.50
   2   0  -1    0.30    0.30
   2   0  -1    0.60    0.60
  -2   0   1   -2.40    3.40
  -2   0   1    1.50    0.90
  -2   0   1    0.00    0.30
   2   0  -1    0.40    0.30
  -2   0   1    0.60    0.50
   1   0  -1    0.00    0.30
  -1   0   1    0.30    0.40
   1   0  -1    0.30    0.20
   1   0  -1    0.40    0.40
  -1   0   1    0.40    0.40
  -1   0   1    1.00    0.40
  -1   0   1    1.10    0.30
  -1   0   1    0.20    0.20
  -1   0   1    0.80    0.30
   1   0  -1    0.30    0.20
   1   0  -1    0.00    0.30
   1   0  -1    0.40    0.10
  -1   0   1    0.20    0.10
  -1   0   1    0.40    0.20
   1   0  -1    0.20    0.30
   1   0  -1    0.00    0.20
   1   0  -1    0.40    0.70
  -1   0   1    1.70    0.30
  -1   0   1    0.50    2.00
   1   0  -1    1.50    0.30
   1   0  -1    0.40    1.90
   0   0  -1    0.00    0.10
   0   0   1   -0.20    0.20
   0   0   1    0.40    0.10
   0   0   1    0.40    0.10
   0   0   1   -0.60    0.80
   0   0  -1    0.80    1.30
   0   0   1    0.00    0.20
   0   0   1    0.10    0.20
   0   0  -1    0.10    0.10
   0   0   1   -0.10    0.20
   0   0   1    0.20    0.20
  -1   0  -1    0.50    0.20
   1   0   1    0.80    0.40
   1   0   1   -0.80    1.50
   1   0   1    0.60    0.20
  -1   0  -1    1.30    0.40
  -1   0  -1    0.00    0.30
   1   0   1    2.50    0.50
  -1   0  -1    0.40    0.30
   1   0   1    0.90    0.50
   1   0   1   -0.10    0.20
  -1   0  -1    0.50    0.30
  -1   0  -1    1.00    1.90
  -1   0  -1    0.70    0.40
   1   0   1    1.50    0.50
   1   0   1    2.50    0.50
   1   0   1    0.60    0.30
   1   0   1    0.90    0.30
  -1   0  -1    0.00    0.50
  -1   0  -1    0.20    0.10
   2   0   1    0.90    0.90
  -2   0  -1    0.00    0.30
   2   0   1    0.50    3.00
   2   0   1    1.60    1.10
   2   0   1    1.90    0.70
  -2   0  -1    0.10    0.60
   2   0   1    0.10    0.30
   2   0   1    3.70    1.10
  -2   0  -1    2.60    1.10
   2   0   1    1.80    0.70
  -2   0  -1   -0.10    0.30
   2   0   1    0.30    0.50
  -2   0  -1   -0.20    1.00
  -2   0  -1   -1.50    2.60
  -2   0  -1    0.50    0.70
  -3   0  -1   -0.80    0.80
   3   0   1   -0.50    1.40
  -3   0  -1    1.80    1.10
   3   0   1   -0.40    1.00
   3   0   1    0.30    0.40
   3   0   1    3.90    4.70
  -3   0  -1    4.10    5.10
  -3   0  -1   -1.40    1.60
   3   0   1   -1.80    1.50
   3   0   1    0.60    1.70
   3   0   1    0.30    0.80
   3   0   1   -0.90    0.60
   3   0   1   -0.40    1.20
  -3   0  -1   -0.10    1.10
  -3   0  -1    1.50    1.70
  -3   0  -1   -0.20    0.40
  -3   0  -1   -0.30    0.50
  -3   0  -1   -1.10    1.40
   4   0   1    1.10    1.80
   4   0   1    0.40    1.50
   4   0   1    0.40    1.10
   4   0   1    4.20    6.10
   4   0   1    1.00    2.10
  -4   0  -1   -0.20    1.50
  -4   0  -1   -1.10    1.70
  -4   0  -1    0.00    0.60
  -4   0  -1    1.20    1.50
   4   0   1   -0.50    1.70
  -4   0  -1   -3.00    5.60
  -4   0  -1    0.90    2.00
  -4   0  -1    1.10    0.70
   4   0   1   -1.80    0.80
  -4   0  -1    3.50    1.30
   4   0   1    0.90    0.60
   4   0   1    0.30    1.00
  -4   0  -1   -1.10    2.40
  -5   0  -1    1.50    0.90
   5   0   1    3.40    7.00
   5   0   1    2.00    1.40
  -5   0  -1   -0.50    2.20
   5   0   1    0.30    2.20
  -5   0  -1    5.40    3.00
   5   0   1    0.30    1.30
   5   0   1   -0.30    1.40
   5   0   1    1.10    1.90
  -5   0  -1   -1.20    2.10
   5   0   1    0.70    0.80
   5   0   1    1.10    1.20
  -5   0  -1   -1.80    1.80
  -5   0  -1   -0.20    0.70
   5   0   1    1.50    2.20
  -5   0  -1    6.70    4.10
  -5   0  -1   -4.40    2.30
  -5   0  -1   -2.80    4.90
   5   0   1    0.20    2.70
   6   0   1    3.50    1.50
   6   0   1   -2.30    1.80
   6   0   1    0.40    1.40
  -6   0  -1    0.40    0.90
  -6   0  -1   -1.50    7.70
  -6   0  -1    0.30    0.90
   6   0   1    1.70    2.30
   6   0   1    2.00    1.30
   6   0   1    0.00    2.20
  -6   0  -1   -0.20    2.20
   6   0   1   -0.70    8.50
   7   0   1    1.60    1.40
   7   0   1    0.80    1.60
   7   0   1    0.30    1.50
  -7   0  -1    0.80    1.00
  -7   0  -1   -1.90    2.20
   7   0   1   -1.70    1.80
  -7   0  -1    4.60    9.60
   7   0   1   -0.90    1.20
   7   0   1   -1.00    2.70
   7   0   1   -7.70    9.80
   8   0   1    1.10    1.50
  -8   0  -1    0.00    1.10
   8   0   1   -6.80    2.80
   8   0   1    2.40    2.40
   8   0   1    1.90    2.70
   8   0   1  -12.60   12.30
  -8   0  -1    0.50    1.10
   8   0   1    2.60    1.70
  -8   0  -1    5.70    2.50
   8   0   1   -0.30    1.50
   9   0   1    7.10    3.60
   9   0   1    2.50    2.70
   9   0   1    3.20   19.00
   9   0   1    1.30    1.60
  -9   0  -1    2.30    3.10
   9   0   1    6.10   16.50
  -9   0  -1    1.00    1.30
  -9   0  -1    0.40    1.30
   9   0   1    2.60    2.00
   9   0   1    2.50    2.80
   9   0   1   -0.60    1.70
  -9   0  -1    0.60    2.00
  10   0   1  -16.80   31.20
  10   0   1    1.00    1.70
  10   0   1    5.90    3.50
 -10   0  -1    1.50    1.80
  10   0   1    0.40    2.10
 -10   0  -1    5.90    3.70
  10   0   1    7.80   21.60
  10   0   1    3.90    2.90
 -10   0  -1   -0.10    1.30
  10   0   1    0.00    1.80
  11   0   1   -1.40    3.00
 -11   0  -1    0.20    2.40
  11   0   1    0.50    2.10
 -11   0  -1    0.00    1.80
 -11   0  -1    1.50    3.40
  11   0   1   -1.10    2.10
  11   0   1    0.10    2.90
  11   0   1    9.40   35.70
  11   0   1   -1.50    1.80
  11   0   1  -16.40   26.60
 -11   0  -1    2.20    1.60
  11   0   1   -1.50    2.20
  12   0   1  -49.30   31.90
 -12   0  -1   -2.30    2.00
 -12   0  -1    0.70    2.10
 -12   0  -1    0.90    1.60
  12   0   1    4.60    3.60
  12   0   1   -0.10    2.30
  12   0   1   -5.60    3.30
 -12   0  -1   -0.80    4.00
  12   0   1    1.90    2.70
  12   0   1    2.00    2.30
  13   0   1   -1.60    2.50
  13   0   1   -3.30    2.30
  13   0   1    5.30    4.20
 -13   0  -1   -0.80    1.80
  13   0   1    5.30    4.10
 -13   0  -1    5.00    5.20
  13   0   1   -1.10    3.90
  13   0   1   -1.50    5.40
  13   0   1   -1.00    2.70
 -13   0  -1    2.00    3.40
 -13   0  -1    3.20    2.80
 -14   0  -1   -5.30    6.40
  14   0   1   -0.50    7.70
  14   0   1    1.60    3.10
 -14   0  -1   -7.20    4.00
 -14   0  -1    1.10    3.10
  14   0   1    1.10    2.80
 -14   0  -1   -2.50    1.80
  14   0   1    2.80    3.00
  14   0   1   -4.30    4.20
  14   0   1   -4.00    4.00
 -15   0  -1    0.00    3.70
  15   0   1    2.40    4.60
  15   0   1    0.30    3.40
  15   0   1    6.60    9.30
  15   0   1   -3.90    3.10
 -15   0  -1    3.60    6.20
  15   0   1    2.70    5.00
  15   0   1    0.30    2.90
  16   0   1    0.90    3.30
  16   0   1   -1.80    4.80
  16   0   1    0.90    4.10
  16   0   1    2.00    4.00
  16   0   1   -1.60    5.10
 -16   0  -1   -3.00    5.10
  17   0   1   -2.60    5.10
  17   0   1   -0.20    3.70
  17   0   1   -0.60    4.90
  17   0   1   -3.40    4.60
  17   0   1    5.90    4.60
  18   0   1    3.80    6.00
  18   0   1   -8.60    4.80
  18   0   1   -0.20    4.00
  18   0   1   -8.70    5.10
  18   0   1    9.60    7.00
  19   0   1   -6.90    6.40
  19   0   1   -4.10    6.00
  19   0   1  -10.20    6.20
  19   0   1    6.20    4.70
  20   0   1    6.10    8.90
  20   0   1    4.30    7.60
  20   0   1    4.60    5.00
  20   0   1   -6.30    6.50
  21   0   1    5.80    8.30
  21   0   1   -0.80    5.90
  21   0   1   10.10    7.70
  21   0   1    2.30   11.00
  22   0   1    6.30   13.20
  22   0   1  -16.30    8.30
  22   0   1  -17.40   15.20
  22   0   1    7.80   11.00
  22  -1  -1   25.70   10.40
 -22  -1   1    8.60    4.30
  22  -1  -1   13.10   19.30
  22   1  -1   -0.10    9.50
  22   1  -1   17.30   12.50
  21  -1  -1   15.70    7.80
  21  -1  -1   20.40    7.80
  21  -1  -1   24.70   11.10
  21   1  -1    8.40    8.10
  21   1  -1   16.30    8.80
  21   1  -1   10.30   13.00
  21   1  -1   12.80    6.20
  21   1  -1    5.50   12.00
  20  -1  -1  462.95   35.40
  20  -1  -1  499.15   36.80
  20  -1  -1  454.55   36.80
  20  -1  -1  443.06   33.10
  20   1  -1  445.26   34.30
  20   1  -1  474.55   36.40
  20   1  -1  432.06   33.00
  20   1  -1  469.05   35.50
  20   1  -1  448.96   36.40
  19  -1  -1  343.27   27.40
  19  -1  -1  295.57   30.50
  19  -1  -1  336.17   26.40
  19  -1  -1  311.67   27.60
  19  -1  -1  282.87   23.80
  19   1  -1  328.57   27.00
  19   1  -1  326.17   23.90
  19   1  -1  302.37   26.40
  19   1  -1  307.77   25.00
  18  -1  -1  301.67   24.60
  18  -1  -1  323.67   24.00
  18  -1  -1  329.87   27.30
  18  -1  -1  334.17   26.20
  18   1  -1  311.57   26.90
  18   1  -1  287.17   24.60
  18   1  -1  333.97   24.90
  18   1  -1  334.07   26.30
  18   1  -1  320.17   23.90
  17  -1  -1  450.45   34.00
  17  -1  -1  482.35   35.90
  17  -1  -1  546.55   37.00
  17  -1  -1  485.45   33.90
  17   1  -1  512.15   36.60
  17   1  -1  456.85   33.80
  17   1  -1  540.95   36.50
  17   1  -1  426.56   33.80
 -17   1   1  453.45   34.10
  16  -1  -1  139.09   14.50
  16  -1  -1  116.69   13.20
  16  -1  -1  132.99   11.30
  16  -1  -1   98.29   11.50
  16  -1  -1  109.39   12.10
  16   1  -1  128.99   14.20
  16   1  -1  120.09   11.50
  16   1  -1  130.99   11.40
  16   1  -1  125.99   12.00
  16   1  -1  121.89   13.40
 -16   1   1  109.59   11.50
  15  -1  -1  345.27   33.50
  15  -1  -1  496.55   33.70
 -15  -1   1  388.86   30.60
  15  -1  -1  485.25   32.90
 -15  -1   1  432.16   32.10
  15  -1  -1  412.96   30.60
  15  -1  -1  415.56   30.80
  15   1  -1  480.95   32.80
 -15   1   1  420.66   30.50
  15   1  -1  483.05   33.20
  15   1  -1  471.55   30.80
 -15   1   1  473.75   29.60
  15   1  -1  421.96   30.80
 -15   1   1  369.06   34.40
  14  -1  -1  936.81   59.39
  14  -1  -1  849.52   57.59
 -14  -1   1  799.42   60.39
  14  -1  -1  954.00   60.19
  14  -1  -1  835.82   57.39
 -14  -1   1  856.91   58.49
 -14  -1   1  822.82   57.49
  14  -1  -1  879.11   57.79
  14   1  -1  873.01   58.09
 -14   1   1  904.61   58.89
  14   1  -1  877.01   59.19
 -14   1   1  880.41   56.69
  14   1  -1  889.71   59.59
  14   1  -1  884.71   57.69
 -14   1   1  734.13   65.99
  14   1  -1  802.82   57.59
 -14   1   1  843.12   57.29
 -13  -1   1    6.50    5.50
  13  -1  -1    3.30    4.30
  13  -1  -1   -0.20    2.50
  13  -1  -1    7.40    3.30
  13  -1  -1    1.10    2.80
  13  -1  -1    1.00    2.80
  13  -1  -1    5.00    5.90
  13  -1  -1    3.60    4.10
 -13  -1   1   -0.40    3.00
  13  -1  -1    5.50    4.10
 -13  -1   1    4.50    3.30
  13   1  -1    2.00    3.00
 -13   1   1   19.20    5.50
 -13   1   1    4.50    3.70
  13   1  -1    4.60    4.10
  13   1  -1   -1.90    5.30
 -13   1   1    5.90    2.70
  13   1  -1   -4.30    3.60
  13   1  -1    4.10    2.80
  13   1  -1   -0.40    4.10
  13   1  -1    3.90    2.80
 -13   1   1    2.70    1.90
  12  -1  -1   15.70   34.60
 -12  -1   1    5.70    2.70
 -12  -1   1    6.50    3.00
  12  -1  -1    6.40    4.40
  12  -1  -1    3.40    2.60
  12  -1  -1    4.40    2.60
  12  -1  -1    6.40    3.80
 -12  -1   1    6.40    3.60
  12  -1  -1    2.80    2.60
  12  -1  -1   50.09   49.70
  12  -1  -1    6.40    2.90
  12   1  -1  -16.40   47.60
  12   1  -1    2.10    3.60
  12   1  -1    0.30   32.80
 -12   1   1   17.90    5.60
 -12   1   1   -0.80    2.70
  12   1  -1    4.30    2.60
 -12   1   1    4.50    1.90
  12   1  -1    1.90    2.60
  12   1  -1    1.90    2.50
 -12   1   1    7.60    2.50
  12   1  -1    2.90    4.10
  11  -1  -1 1304.07   90.19
  11  -1  -1 1468.75   91.79
  11  -1  -1 1533.85   92.39
  11  -1  -1 1382.76  144.99
  11  -1  -1 1384.36   90.69
  11  -1  -1 1342.07   90.39
  11  -1  -1 1095.39  120.19
 -11  -1   1 1341.07   92.39
 -11  -1   1 1587.14   91.29
  11  -1  -1 1262.27   90.59
 -11  -1   1 1410.66   90.49
  11  -1  -1 1282.77   90.49
 -11   1   1 1452.75   90.29
  11   1  -1 1089.29  118.19
  11   1  -1 1368.96   90.49
 -11   1   1 1294.27   92.19
  11   1  -1 1415.96   91.99
  11   1  -1 1396.86  140.79
 -11   1   1 1441.26   89.89
  11   1  -1 1418.36   91.69
 -11   1   1 1574.64   91.49
  11   1  -1 1381.36   90.89
  11   1  -1 1349.07   90.59
  10  -1  -1    4.70    2.40
  10  -1  -1    5.50    3.50
  10  -1  -1  -14.30   29.30
  10  -1  -1   10.70    2.60
 -10  -1   1    2.90    2.20
  10  -1  -1    7.10    3.20
  10  -1  -1    9.60    2.60
  10  -1  -1   -0.40    1.80
 -10  -1   1    3.50    3.50
 -10  -1   1    4.30    2.00
  10  -1  -1    6.20    4.30
  10  -1  -1   12.50   19.90
 -10   1   1    5.80    1.60
  10   1  -1  -12.60   19.60
 -10   1   1    3.00    1.60
  10   1  -1    4.40    2.50
  10   1  -1   14.10   31.80
  10   1  -1    4.60    2.10
  10   1  -1    7.60    3.60
  10   1  -1    0.10    1.90
  10   1  -1    8.20    3.30
 -10   1   1   13.50    4.10
 -10   1   1    3.50    1.90
   9  -1  -1    9.60    3.90
  -9  -1   1    9.90    2.50
   9  -1  -1   13.10    2.70
   9  -1  -1  -13.70   22.90
   9  -1  -1    9.70    3.60
  -9  -1   1   15.90    4.90
   9  -1  -1   11.30    2.80
   9  -1  -1   14.70    2.60
   9  -1  -1    8.20    2.20
  -9  -1   1    7.70    2.20
  -9   1   1    6.30    1.70
   9   1  -1    3.20    3.10
   9   1  -1   11.90    2.50
   9   1  -1   12.80    2.90
   9   1  -1    9.30    3.60
   9   1  -1    6.10   24.00
  -9   1   1   12.50    2.60
  -9   1   1    6.90    2.90
   9   1  -1   14.70   18.20
  -9   1   1    8.30    1.70
   9   1  -1   27.80    4.10
   8  -1  -1   52.39    6.00
   8  -1  -1   55.09   28.40
  -8  -1   1   50.39    4.70
  -8  -1   1   50.19    6.30
  -8  -1   1   53.09    4.10
   8  -1  -1   49.50    4.60
  -8  -1   1   49.40    4.50
   8  -1  -1   54.69    6.00
   8  -1  -1   50.09    5.00
   8  -1  -1   49.00    4.80
   8  -1  -1   55.89    5.80
   8  -1  -1   25.80   16.80
   8  -1  -1   51.49    4.70
  -8   1   1   50.99    4.30
  -8   1   1   51.29    5.10
   8   1  -1   44.00   24.80
   8   1  -1   48.70    4.60
   8   1  -1   49.30    5.60
   8   1  -1   41.40    5.00
  -8   1   1   56.89    5.90
  -8   1   1   49.70    4.10
   8   1  -1   32.70   17.20
   8   1  -1   52.99    5.90
   8   1  -1   52.39    5.40
   7  -1  -1 1854.91  119.09
  -7  -1   1 1859.71  118.79
   7  -1  -1 1762.72  118.89
   7  -1  -1 1846.92  118.89
   7  -1  -1 1630.64  145.09
  -7  -1   1 2002.60  119.29
  -7  -1   1 1940.91  120.29
   7  -1  -1 1769.02  138.39
   7  -1  -1 1827.12  118.79
   7  -1  -1 1720.93  119.79
   7   1  -1 1839.92  147.19
   7   1  -1 1628.64  135.19
   7   1  -1 1825.62  119.09
   7   1  -1 1819.62  118.99
  -7   1   1 2088.09  119.59
   7   1  -1 1819.22  119.39
  -7   1   1 1834.32  120.09
  -6  -1   1 1866.81  139.49
   6  -1  -1 2106.49  155.78
   6  -1  -1 2101.09  139.99
   6  -1  -1 2002.70  139.69
   6  -1  -1 2276.97  139.99
   6  -1  -1 2095.19  139.69
   6  -1  -1 2252.87  139.19
  -6  -1   1 2345.97  139.09
   6   1  -1 2142.19  163.38
   6   1  -1 2304.97  139.99
   6   1  -1 2256.57  139.29
   6   1  -1 1968.10  152.78
  -6   1   1 1993.00  139.49
   6   1  -1 2300.47  139.49
   6   1  -1 2293.67  139.69
   5  -1  -1  253.67   16.50
   5  -1  -1  226.98   16.40
  -5  -1   1  212.88   16.90
  -5  -1   1  266.07   17.50
   5  -1  -1  259.27   17.00
  -5  -1   1  236.68   17.20
  -5  -1   1  260.17   16.20
   5  -1  -1  242.78   17.30
  -5  -1   1  216.88   17.00
   5  -1  -1  258.67   16.50
  -5  -1   1  272.77   16.50
   5  -1  -1  208.28   16.30
   5  -1  -1  240.68   28.30
  -5  -1   1  222.68   17.60
   5  -1  -1  255.77   16.90
   5  -1  -1  263.17   17.30
   5  -1  -1  260.67   16.60
   5   1  -1  263.27   16.70
  -5   1   1  222.18   18.00
  -5   1   1  294.97   28.50
   5   1  -1  206.18   16.30
  -5   1   1  210.18   17.40
   5   1  -1  275.07   17.30
   5   1  -1  258.67   16.50
  -5   1   1  221.48   17.90
   5   1  -1  230.68   16.30
   5   1  -1  269.07   16.80
  -5   1   1  267.87   17.60
   5   1  -1  229.18   32.60
   5   1  -1  258.97   27.20
  -5   1   1  239.28   16.80
  -5   1   1  266.67   16.30
  -5   1   1  220.48   16.50
   5   1  -1  272.67   17.10
  -5   1   1  278.27   16.30
   4  -1  -1  166.48   10.80
   4  -1  -1  170.88   10.90
   4  -1  -1  150.68   11.60
   4  -1  -1  133.69   19.00
  -4  -1   1  151.18   11.10
  -4  -1   1  143.69   11.50
   4  -1  -1  152.18   10.60
   4  -1  -1  159.18   11.20
   4  -1  -1  160.28   11.20
  -4  -1   1  144.89   11.20
   4  -1  -1  188.68   12.00
  -4  -1   1  175.08   11.80
  -4  -1   1  143.49   10.80
   4  -1  -1  173.08   11.50
  -4  -1   1  153.08   11.20
  -4  -1   1  154.98   10.40
   4  -1  -1  167.48   10.90
  -4  -1   1  169.18   10.80
  -4  -1   1  170.58   10.60
  -4   1   1  136.49   11.20
  -4   1   1  172.68   11.80
   4   1  -1  181.68   23.80
  -4   1   1  187.48   10.80
   4   1  -1  133.59   17.60
  -4   1   1  181.28   10.60
  -4   1   1  137.99   11.20
   4   1  -1  165.88   11.20
  -4   1   1  128.69   11.50
   4   1  -1  165.58   10.80
  -4   1   1  160.88   11.00
   4   1  -1  175.78   10.70
   4   1  -1  133.39   10.60
  -4   1   1  157.78   11.50
   4   1  -1  176.98   11.10
   4   1  -1  174.18   11.00
  -4   1   1  129.99   11.40
   4   1  -1  171.18   11.50
   3  -1  -1  437.46   27.80
   3  -1  -1  382.86   27.80
   3  -1  -1  432.26   27.80
   3  -1  -1  460.05   28.40
   3  -1  -1  463.75   28.60
   3  -1  -1  443.26   27.90
  -3  -1   1  438.96   39.00
  -3  -1   1  438.76   27.70
   3  -1  -1  455.25   28.00
   3  -1  -1  439.76   36.00
   3  -1  -1  401.86   28.50
  -3  -1   1  426.66   28.40
   3  -1  -1  424.56   28.30
  -3  -1   1  388.26   28.00
  -3  -1   1  399.26   28.20
  -3  -1   1  389.56   27.90
   3  -1  -1  441.56   28.20
  -3  -1   1  491.05   28.00
   3  -1  -1  442.86   27.90
  -3  -1   1  423.46   28.10
   3   1  -1  462.35   28.20
  -3   1   1  456.75   28.00
   3   1  -1  422.66   28.20
   3   1  -1  477.25   28.40
   3   1  -1  367.96   27.80
  -3   1   1  419.36   27.90
  -3   1   1  440.96   35.30
   3   1  -1  426.56   27.90
   3   1  -1  462.05   39.70
   3   1  -1  434.66   27.90
  -3   1   1  411.36   27.90
  -3   1   1  367.26   28.30
  -3   1   1  385.06   28.20
  -3   1   1  451.65   27.80
   3   1  -1  451.35   28.00
   3   1  -1  456.45   28.10
  -3   1   1  485.35   27.80
  -3   1   1  423.66   28.30
  -3   1   1  376.76   28.10
  -3   1   1  439.86   28.50
   2  -1  -1 1268.97   80.59
  -2  -1   1 1152.98   80.69
  -2  -1   1 1252.07   80.89
  -2  -1   1 1250.87   80.79
  -2  -1   1 1409.96   90.29
   2  -1  -1 1248.88   80.99
   2  -1  -1 1268.47   80.89
   2  -1  -1 1118.79   81.39
  -2  -1   1 1227.28   80.89
  -2  -1   1 1150.18   80.99
  -2   1   1 1159.78   80.79
   2   1  -1 1304.17   80.89
  -2   1   1 1250.47   80.69
  -2   1   1 1421.26   86.59
  -2   1   1 1289.47   80.59
   2   1  -1 1395.06   89.49
  -2   1   1 1238.48   80.89
  -2   1   1 1277.07   80.69
   2   1  -1 1302.57   80.69
   1  -1  -1 3701.93  221.28
  -1  -1   1 2896.91  223.38
   1  -1  -1 3199.18  218.58
   1   1  -1 3467.45  223.48
  -1   1   1 3732.53  221.08
   1  -1   1 5754.92  380.66
  -1   1  -1 5953.90  380.86
   2  -1   1 1198.88   73.39
  -2  -1  -1 1212.98   73.19
  -2  -1  -1 1061.99   73.09
   2  -1   1 1232.78   73.59
   2  -1   1 1102.29   73.09
   2  -1   1 1214.08   81.49
  -2  -1  -1  970.70   73.19
   2  -1   1 1087.79   73.19
   2  -1   1 1183.68   73.29
  -2  -1  -1 1161.88   73.39
  -2  -1  -1 1305.97   78.39
  -2  -1  -1 1161.38   73.19
   2  -1   1 1105.59   73.09
  -2   1  -1 1057.29   73.49
  -2   1  -1 1168.48   73.29
  -2   1  -1 1140.09   73.29
  -2   1  -1 1028.80   73.19
   2   1   1  987.30   73.49
   2   1   1 1114.69   78.29
   2   1   1 1036.50   73.09
   2   1   1 1166.88   73.09
   2   1   1 1149.48   73.09
   2   1   1 1223.28   73.19
   2   1   1 1184.88   73.39
  -2   1  -1 1301.67   81.89
   2   1   1 1138.49   73.29
   3  -1   1  595.44   37.70
  -3  -1  -1  621.44   37.50
   3  -1   1  633.94   38.40
  -3  -1  -1  554.84   37.90
  -3  -1  -1  516.85   37.60
  -3  -1  -1  567.74   38.10
  -3  -1  -1  687.53   45.70
   3  -1   1  582.34   37.80
   3  -1   1  563.24   37.50
   3  -1   1  556.64   37.60
  -3  -1  -1  558.04   37.70
   3  -1   1  620.64   37.90
   3  -1   1  623.34   38.30
   3  -1   1  609.44   48.10
  -3  -1  -1  619.44   37.60
   3  -1   1  651.63   38.20
   3  -1   1  498.55   37.70
  -3  -1  -1  494.55   37.90
   3   1   1  548.75   37.80
   3   1   1  489.15   37.50
   3   1   1  531.75   44.70
  -3   1  -1  568.74   37.80
   3   1   1  584.84   37.80
  -3   1  -1  554.14   38.00
   3   1   1  616.64   37.40
  -3   1  -1  587.54   38.20
   3   1   1  605.94   38.30
  -3   1  -1  657.63   37.50
  -3   1  -1  668.13   37.60
  -3   1  -1  546.95   38.20
   3   1   1  604.14   37.60
   3   1   1  576.04   37.50
  -3   1  -1  498.45   37.70
  -3   1  -1  562.14   37.60
  -3   1  -1  683.83   48.50
  -3   1  -1  539.85   37.70
   3   1   1  607.84   37.70
   3   1   1  611.64   38.00
  -4  -1  -1 1964.00  125.79
  -4  -1  -1 1770.12  125.59
   4  -1   1 1904.81  125.59
   4  -1   1 2066.99  125.89
   4  -1   1 2133.79  126.29
   4  -1   1 1806.32  125.69
  -4  -1  -1 1919.71  126.29
  -4  -1  -1 2018.80  125.99
   4  -1   1 2052.69  125.49
   4  -1   1 2101.09  126.39
  -4  -1  -1 1802.02  125.89
   4  -1   1 2012.20  139.59
   4   1   1 1717.53  125.49
  -4   1  -1 1989.50  126.29
  -4   1  -1 1880.81  125.69
   4   1   1 2074.89  137.39
  -4   1  -1 1993.40  125.99
   4   1   1 2184.88  126.19
  -4   1  -1 1703.33  125.79
   4   1   1 2026.10  125.49
  -4   1  -1 1771.12  126.29
   4   1   1 2144.29  125.99
   5  -1   1 1733.83  102.09
   5  -1   1 1418.36  100.49
   5  -1   1 1623.84  101.29
  -5  -1  -1 1520.65  101.69
   5  -1   1 1616.24  101.19
  -5  -1  -1 1647.44  100.69
   5  -1   1 1606.64  101.59
   5  -1   1 1624.34  119.29
   5  -1   1 1711.93  101.59
  -5  -1  -1 1337.77  101.09
  -5  -1  -1 1382.56  101.49
   5  -1   1 1585.74  100.79
  -5   1  -1 1703.53  116.79
   5   1   1 1687.93  101.29
   5   1   1 1525.15  100.39
  -5   1  -1 1424.76  101.49
  -5   1  -1 1361.26  100.79
   5   1   1 1706.33  101.59
   5   1   1 1610.74  101.19
   5   1   1 1702.63  101.99
   5   1   1 1614.84  100.99
  -5   1  -1 1452.85  101.09
   5   1   1 1567.64  114.69
  -5   1  -1 1406.76  101.69
  -5   1  -1 1611.44  101.69
  -6  -1  -1   22.70    2.90
   6  -1   1   13.00   11.70
   6  -1   1   22.80    3.60
  -6  -1  -1   23.20    2.30
  -6  -1  -1   14.80    3.40
   6  -1   1   21.20    3.20
   6  -1   1   17.00    3.90
   6  -1   1   14.40    2.90
   6  -1   1   19.80    2.70
  -6  -1  -1   20.90    4.40
   6  -1   1   15.50    3.40
  -6  -1  -1   20.90    2.10
   6  -1   1   21.10    2.50
   6   1   1   16.80    2.50
  -6   1  -1   16.10    3.10
   6   1   1   23.80    3.30
   6   1   1   18.20    1.80
   6   1   1   21.00    3.70
  -6   1  -1   23.80   11.60
   6   1   1   17.10    2.30
  -6   1  -1   20.20    2.00
  -6   1  -1   22.60    2.10
   6   1   1   25.40    3.30
   6   1   1   18.70   11.70
   7  -1   1  320.87   23.20
  -7  -1  -1  315.17   23.90
  -7  -1  -1  398.46   23.90
   7  -1   1  344.67   23.20
   7  -1   1  362.36   24.10
   7  -1   1  322.97   41.50
   7  -1   1  363.96   24.90
   7  -1   1  321.87   23.40
   7  -1   1  345.07   23.50
  -7  -1  -1  363.96   23.00
  -7  -1  -1  373.36   24.80
   7   1   1  277.77   38.20
   7   1   1  312.37   45.90
   7   1   1  349.57   23.50
   7   1   1  337.47   23.20
   7   1   1  357.56   23.50
   7   1   1  344.07   23.90
   7   1   1  375.16   24.90
   7   1   1  320.37   22.50
  -7   1  -1  329.37   24.40
  -7   1  -1  365.96   40.60
  -7   1  -1  374.86   23.00
   8  -1   1   64.29    6.50
   8  -1   1   63.59    7.50
   8  -1   1   60.09    5.40
   8  -1   1   60.69    5.40
   8  -1   1   67.69    6.90
  -8  -1  -1   71.29    6.00
  -8  -1  -1   57.39    6.80
  -8  -1  -1   63.89    5.00
   8  -1   1   61.99    5.70
   8  -1   1   66.79    5.70
   8  -1   1   57.99    6.70
  -8  -1  -1   60.19    5.20
   8  -1   1   36.20   23.30
   8   1   1   58.99    5.30
   8   1   1   47.10   25.60
  -8   1  -1   63.39    5.00
   8   1   1   59.59    5.60
   8   1   1   67.19   22.50
   8   1   1   64.09    6.60
  -8   1  -1   64.49    5.00
  -8   1  -1   65.19   19.10
   8   1   1   65.99    5.70
  -8   1  -1   91.49    7.40
   9  -1   1 1170.18   78.79
  -9  -1  -1 1231.28   78.59
   9  -1   1 1093.99   79.19
   9  -1   1 1164.98   78.99
   9  -1   1 1184.28   78.69
  -9  -1  -1 1242.78   80.49
  -9  -1  -1 1359.66   79.59
   9  -1   1 1259.17   80.19
   9  -1   1 1193.78   78.79
  -9  -1  -1 1203.98   78.39
   9  -1   1 1020.20  103.99
   9   1   1 1313.67   79.79
   9   1   1 1218.28   78.79
   9   1   1 1222.98   79.99
  -9   1  -1 1188.38   80.29
   9   1   1 1215.98   78.99
   9   1   1 1056.29  102.59
   9   1   1 1176.48   78.99
   9   1   1 1172.28  116.39
  -9   1  -1 1250.27   78.49
  -9   1  -1 1255.87   78.49
 -10  -1  -1   49.00    4.80
  10  -1   1   45.60    4.90
  10  -1   1   49.10    5.30
  10  -1   1   52.89    6.70
  10  -1   1   -0.80   31.70
  10  -1   1   45.70    6.60
  10  -1   1   36.70    6.50
  10  -1   1   42.80    5.00
  10  -1   1   50.89    5.40
 -10  -1  -1   55.79    5.60
  10  -1   1   38.30   25.20
 -10  -1  -1   45.70    4.30
  10   1   1   50.89    5.50
  10   1   1   48.30   34.00
  10   1   1   54.69    6.60
  10   1   1   53.79    6.90
  10   1   1   55.19    5.40
  10   1   1   51.99    5.10
 -10   1  -1   49.20    4.40
 -10   1  -1   51.39    6.90
 -10   1  -1   52.69    5.50
 -10   1  -1   48.90    4.30
  10   1   1   21.40   23.40
 -11  -1  -1   68.79    5.10
  11  -1   1   55.89    5.70
 -11  -1  -1   60.39    5.70
  11  -1   1   55.69    6.00
  11  -1   1   50.29   34.50
 -11  -1  -1   58.19    8.00
 -11  -1  -1   57.09    6.20
  11  -1   1   49.40    7.40
  11  -1   1   64.09    7.40
  11  -1   1   69.19    7.90
  11  -1   1   54.09    5.90
  11  -1   1   47.70    5.70
  11   1   1   63.99    7.80
  11   1   1   65.79    5.90
 -11   1  -1   58.19    6.20
  11   1   1   63.69   42.60
 -11   1  -1   56.69    5.00
  11   1   1  114.69   37.80
 -11   1  -1   47.30    7.40
  11   1   1   47.00    5.80
  11   1   1   60.59    6.20
  11   1   1   45.50    6.60
  12  -1   1 1519.05  104.09
  12  -1   1 1522.25  103.49
  12  -1   1 1594.84  105.69
  12  -1   1 1543.45  103.89
  12  -1   1 1611.14  104.09
 -12  -1  -1 1781.02  104.99
  12  -1   1 1419.16  161.28
 -12  -1  -1 1503.65  105.89
  12  -1   1 1647.24  105.29
  12   1   1 1557.64  104.19
  12   1   1 1243.68  140.79
 -12   1  -1 1693.43  103.39
  12   1   1 1628.94  105.69
  12   1   1 1574.44  104.39
  12   1   1 1699.63  105.39
 -12   1  -1 1717.83  105.19
  12   1   1 1549.34  164.18
 -12   1  -1 1498.45  105.79
 -12   1  -1 1558.84  103.59
  12   1   1 1647.34  104.09
  13  -1   1  138.89   13.50
  13  -1   1  144.09   11.40
  13  -1   1  145.09   11.20
  13  -1   1  149.79   13.00
 -13  -1  -1  132.59   11.10
  13  -1   1  127.49   10.50
 -13  -1  -1  129.39   13.70
  13  -1   1  135.49   11.30
 -13   1  -1  139.69   10.20
 -13   1  -1  136.29   10.70
 -13   1  -1  151.48   12.60
  13   1   1  134.69   13.20
  13   1   1  140.09   12.90
  13   1   1  114.59   11.10
 -13   1  -1  118.49   13.50
  13   1   1  142.29   11.10
  13   1   1  116.19   11.30
  14  -1   1   80.89    7.90
  14  -1   1   80.29    8.20
  14  -1   1   78.69   11.00
 -14  -1  -1   75.99    8.50
 -14  -1  -1   67.79    9.00
  14  -1   1   87.49   10.20
 -14  -1  -1   75.29   11.50
  14  -1   1   55.39    7.50
  14   1   1   68.59    8.00
 -14   1  -1   76.29    7.50
  14   1   1   79.29   10.60
  14   1   1   67.49    9.30
  14   1   1   82.29    8.00
 -14   1  -1   80.79   11.30
 -14   1  -1   97.29   10.10
  14   1   1   60.39    7.80
 -14   1  -1   82.29    6.80
  15  -1   1  890.71   64.09
 -15  -1  -1  972.20   65.59
  15  -1   1 1010.10   66.09
  15  -1   1  977.10   64.09
  15  -1   1  894.81   64.09
  15  -1   1 1017.20   66.69
  15   1   1  980.30   65.89
  15   1   1  919.71   64.29
 -15   1  -1 1013.90   63.29
  15   1   1  987.90   64.19
  15   1   1  974.40   66.29
 -15   1  -1  910.81   63.89
  16  -1   1  105.39   13.00
  16  -1   1  108.39    9.80
  16  -1   1  116.09   12.30
  16  -1   1   86.09   10.50
  16  -1   1   92.89   10.10
  16   1   1  103.29    9.70
  16   1   1  102.19   12.90
 -16   1  -1   89.29   10.20
  16   1   1  108.39   10.60
  16   1   1   96.99   12.10
  16   1   1   70.09    9.40
  17  -1   1  196.68   17.30
  17  -1   1  214.88   19.40
  17  -1   1  237.78   20.50
  17  -1   1  215.08   17.00
  17   1   1  207.28   17.70
  17   1   1  189.48   17.30
  17   1   1  220.28   17.10
  17   1   1  236.08   20.10
  17   1   1  215.48   19.30
  18  -1   1    6.40    6.20
  18  -1   1    5.90    5.70
  18  -1   1    5.40    4.10
  18  -1   1   -4.50    5.60
  18   1   1   -2.70    5.30
  18   1   1   -1.70    5.60
  18   1   1   10.30    5.50
  18   1   1    1.20    6.00
  18   1   1   13.00    4.70
  19  -1   1  207.08   20.00
  19  -1   1  241.98   21.30
  19  -1   1  218.08   18.00
  19  -1   1  239.48   20.70
  19   1   1  212.78   17.90
  19   1   1  188.08   20.00
  19   1   1  207.78   19.00
  19   1   1  227.18   21.00
  20  -1   1    7.80    7.20
  20  -1   1   11.10    8.30
  20  -1   1    1.00    5.60
  20  -1   1    4.90    7.40
  20   1   1   11.90    5.50
  20   1   1   21.60    8.10
  20   1   1    6.10    7.40
  20   1   1   27.20    8.30
  21  -1   1   -2.20   10.00
  21  -1   1   -5.80    7.60
  21  -1   1   -1.10    6.60
  21  -1   1   10.70    8.80
  21   1   1  -15.80   11.00
  21   1   1   14.10    8.10
  21   1   1    8.10    9.70
  21   1   1   -0.40    5.70
  22  -1   1  143.49   16.00
  22  -1   1  166.48   22.40
  22  -1   1  135.79   22.50
  22  -1   1  132.29   21.40
 -22  -1  -1  153.58   14.00
  22   1   1  144.89   19.90
  22   1   1  171.98   25.70
  22   1   1  106.99   13.90
  22   1   1  164.88   22.50
 -22  -2   1  107.29   13.50
  22  -2  -1  134.19   19.50
  22  -2  -1   83.59   21.30
  22   2  -1  103.29   16.50
  22   2  -1   96.29   12.50
  21  -2  -1  -27.50    9.60
 -21  -2   1    4.40    3.80
  21  -2  -1    3.60    7.30
  21   2  -1    0.10    5.80
  21   2  -1   -4.60    9.50
  21   2  -1    9.50    8.10
  21   2  -1   -8.50   21.80
  21   2  -1   -5.40    8.30
  20  -2  -1   18.60    7.90
  20  -2  -1   14.90    8.10
  20  -2  -1   28.00    9.60
  20  -2  -1   14.60    7.10
  20   2  -1    8.60    8.00
  20   2  -1    9.90    5.40
  20   2  -1   21.50    9.30
  20   2  -1   22.90   10.10
  20   2  -1   13.30    7.60
  19  -2  -1  217.38   17.60
  19  -2  -1  225.98   21.90
  19  -2  -1  216.78   19.70
  19  -2  -1  197.38   20.80
  19   2  -1  221.58   20.60
  19   2  -1  202.78   18.50
  19   2  -1  230.48   20.40
  19   2  -1  147.49   19.40
  19   2  -1  207.78   17.30
  18  -2  -1  123.59   14.80
  18  -2  -1   99.39   14.40
  18  -2  -1  131.49   16.90
  18  -2  -1  117.19   11.70
  18   2  -1  108.99   12.30
  18   2  -1  111.09   13.70
  18   2  -1  120.99   12.70
  18   2  -1  109.39   15.20
 -18   2   1  118.59   13.20
  18   2  -1  117.29   11.60
  17  -2  -1   11.80    6.40
  17  -2  -1   -4.10    4.80
  17  -2  -1    3.60    5.30
  17  -2  -1   -4.20    3.90
  17   2  -1    1.00    4.20
  17   2  -1    2.10    5.80
  17   2  -1    3.20    3.60
  17   2  -1    0.00    4.00
  17   2  -1   -7.30    4.50
 -17   2   1   -2.90    4.40
  16  -2  -1   43.60    8.50
  16  -2  -1   62.29    7.30
  16  -2  -1   62.19   10.20
  16  -2  -1   56.99    7.60
  16   2  -1   58.89    7.90
  16   2  -1   51.29    8.80
 -16   2   1   55.59    5.80
 -16   2   1   40.60    6.50
  16   2  -1   50.99    7.10
  16   2  -1   53.09    9.00
  16   2  -1   43.70    6.90
  15  -2  -1   38.80    6.40
 -15  -2   1   57.79    8.80
  15  -2  -1   36.60    7.40
  15  -2  -1   36.00    6.60
  15  -2  -1   84.09   11.00
  15  -2  -1   52.59    7.20
  15   2  -1   54.29    8.90
 -15   2   1   50.79    5.50
 -15   2   1   60.89    6.70
  15   2  -1   49.80    6.90
  15   2  -1   46.70    6.90
  15   2  -1   58.59    7.00
  15   2  -1   57.09    8.90
 -15   2   1   45.60   11.80
  14  -2  -1   15.10    7.90
  14  -2  -1   -2.60    6.10
  14  -2  -1   14.70    4.10
  14  -2  -1  -12.70    8.80
 -14  -2   1   12.60    4.80
 -14  -2   1   18.40    8.10
  14  -2  -1   12.00    4.20
  14  -2  -1   19.00    4.10
  14  -2  -1   13.70    8.80
 -14  -2   1    9.40    4.50
  14  -2  -1   18.20    4.50
  14   2  -1    1.70    8.10
  14   2  -1   12.60    5.90
 -14   2   1   20.90    7.60
 -14   2   1   17.80    3.10
 -14   2   1   14.80    5.30
  14   2  -1   15.30    3.90
  14   2  -1   15.80    5.40
 -14   2   1   19.20    3.90
  14   2  -1   15.40    4.60
  14   2  -1   16.90    4.50
  14   2  -1   -0.10    5.70
 -13  -2   1   92.39    8.90
  13  -2  -1   94.99   10.60
 -13  -2   1   86.89   10.40
  13  -2  -1   69.29    8.30
  13  -2  -1   85.29    8.10
  13  -2  -1   93.39   10.30
  13  -2  -1   86.49    8.40
  13  -2  -1   86.49    8.70
  13   2  -1   86.79    8.40
 -13   2   1   93.39    7.30
 -13   2   1   97.19   10.80
 -13   2   1   83.89    7.70
  13   2  -1   94.29    8.40
 -13   2   1   69.99   10.40
  13   2  -1   90.49   10.10
  13   2  -1   93.29   10.50
  13   2  -1   89.89    8.90
  12  -2  -1  305.87   24.40
  12  -2  -1  356.56   24.50
 -12  -2   1  311.47   25.30
  12  -2  -1  298.17   63.69
 -12  -2   1  340.27   23.60
 -12  -2   1  303.57   23.00
  12  -2  -1  342.97   23.20
  12  -2  -1  300.17   76.99
  12  -2  -1  356.46   23.10
  12  -2  -1  307.57   23.20
  12  -2  -1  340.77   25.10
  12   2  -1  325.27   24.40
 -12   2   1  314.37   25.10
  12   2  -1  336.47   24.60
  12   2  -1  320.37   77.99
 -12   2   1  337.87   22.70
  12   2  -1  327.97   23.10
 -12   2   1  341.37   24.10
  12   2  -1  323.77   23.20
  12   2  -1  324.07   23.60
 -12   2   1  326.17   22.30
  12   2  -1  298.87   61.09
  11  -2  -1  232.68   18.20
 -11  -2   1  219.38   16.20
  11  -2  -1  233.08   16.30
 -11  -2   1  217.58   18.20
  11  -2  -1  223.88   59.59
  11  -2  -1  165.88   45.70
  11  -2  -1  197.38   17.50
  11  -2  -1  202.08   15.90
  11  -2  -1  218.88   17.30
  11  -2  -1  214.68   16.20
 -11  -2   1  246.68   16.70
  11   2  -1  229.48   17.70
  11   2  -1  231.58   16.80
  11   2  -1  216.38   16.30
 -11   2   1  244.68   17.10
  11   2  -1  239.08   17.50
 -11   2   1  206.18   17.90
  11   2  -1  274.87   63.29
  11   2  -1  219.78   16.10
  11   2  -1  186.08   44.90
 -11   2   1  243.58   15.90
 -11   2   1  226.18   15.50
  10  -2  -1  138.99   11.00
  10  -2  -1  134.29   11.10
 -10  -2   1  135.29   11.00
  10  -2  -1   95.69   33.00
 -10  -2   1  141.99   12.60
  10  -2  -1  133.39   12.90
  10  -2  -1  151.18   12.80
 -10  -2   1  158.98   11.50
  10  -2  -1  158.08   11.80
  10  -2  -1  155.78   12.40
  10  -2  -1  151.38   49.00
  10   2  -1  125.09   34.50
 -10   2   1  143.19   12.70
  10   2  -1  157.88   12.30
  10   2  -1  143.19   11.60
 -10   2   1  145.59   10.50
 -10   2   1  153.58   10.60
 -10   2   1  157.08   11.70
  10   2  -1  141.79   11.30
  10   2  -1  158.28   11.20
  10   2  -1  162.88   51.89
  10   2  -1  143.99   12.30
   9  -2  -1  368.26   26.30
  -9  -2   1  383.96   28.00
   9  -2  -1  396.76   27.70
   9  -2  -1  397.46   26.90
   9  -2  -1  402.46   65.69
  -9  -2   1  387.46   26.30
   9  -2  -1  395.26   26.30
   9  -2  -1  381.86   27.20
   9  -2  -1  353.16   27.40
   9  -2  -1  406.66   26.30
   9  -2  -1  325.27   49.30
  -9  -2   1  412.26   26.70
  -9   2   1  402.86   25.90
   9   2  -1  398.86   26.80
   9   2  -1  386.46   26.50
   9   2  -1  391.36   27.40
  -9   2   1  406.16   27.10
   9   2  -1  344.77   47.00
  -9   2   1  363.66   27.60
   9   2  -1  379.06   26.30
   9   2  -1  381.96   63.99
   9   2  -1  422.66   27.30
   8  -2  -1  259.07   19.40
  -8  -2   1  244.88   19.50
   8  -2  -1  262.27   19.30
   8  -2  -1  268.37   18.20
   8  -2  -1  263.07   18.90
   8  -2  -1  278.07   50.59
   8  -2  -1  257.87   18.00
  -8  -2   1  282.77   18.40
   8  -2  -1  264.47   18.10
  -8  -2   1  260.47   18.10
   8  -2  -1  179.28   37.10
   8  -2  -1  262.17   18.70
   8   2  -1  247.28   18.20
   8   2  -1  279.67   18.60
   8   2  -1  234.28   34.40
  -8   2   1  246.08   19.30
  -8   2   1  282.87   17.70
   8   2  -1  279.87   19.20
   8   2  -1  261.67   18.10
   8   2  -1  222.88   46.80
  -8   2   1  278.57   17.70
   7  -2  -1   66.19    5.80
   7  -2  -1   58.89    7.20
   7  -2  -1   84.59    7.40
  -7  -2   1   72.99    5.90
   7  -2  -1   80.39   21.80
  -7  -2   1   71.19    7.90
  -7  -2   1   71.39    5.80
   7  -2  -1   70.99    5.70
  -7  -2   1   69.49    7.20
   7  -2  -1   61.19    6.10
   7  -2  -1   73.49    6.70
   7  -2  -1   70.99    5.80
   7  -2  -1   74.19    6.70
  -7   2   1   72.89   19.00
   7   2  -1   74.19    6.60
   7   2  -1   75.59    6.50
   7   2  -1   73.99    5.80
   7   2  -1   80.29    6.40
  -7   2   1   76.09    6.80
  -7   2   1   80.49    5.50
   7   2  -1   63.99   25.30
   7   2  -1   64.09   18.20
  -7   2   1   74.49    5.40
   6  -2  -1  589.34   37.00
   6  -2  -1  577.24   53.59
   6  -2  -1  598.14   37.80
   6  -2  -1  528.75   36.30
   6  -2  -1  466.65   36.00
  -6  -2   1  569.64   37.50
   6  -2  -1  565.04   36.40
  -6  -2   1  622.24   36.50
  -6  -2   1  576.44   36.30
  -6  -2   1  460.95   36.40
   6  -2  -1  543.05   36.20
   6  -2  -1  555.64   36.80
   6  -2  -1  493.15   37.20
   6  -2  -1  569.34   37.10
  -6   2   1  501.25   36.60
  -6   2   1  571.84   37.30
   6   2  -1  504.15   57.29
  -6   2   1  587.94   36.00
   6   2  -1  574.14   36.30
   6   2  -1  515.45   48.90
  -6   2   1  597.14   51.99
   6   2  -1  556.54   36.60
   6   2  -1  469.05   36.90
   6   2  -1  584.44   36.50
  -6   2   1  590.74   36.00
   6   2  -1  579.44   36.80
   6   2  -1  571.64   37.00
   5  -2  -1  584.34   38.00
  -5  -2   1  616.34   37.40
   5  -2  -1  525.45   50.49
   5  -2  -1  566.14   37.20
   5  -2  -1  536.35   38.30
  -5  -2   1  588.24   38.30
   5  -2  -1  614.04   38.50
  -5  -2   1  491.65   38.10
  -5  -2   1  631.74   37.30
   5  -2  -1  576.64   37.10
  -5  -2   1  508.45   37.30
   5  -2  -1  593.04   37.90
  -5  -2   1  512.15   37.70
   5  -2  -1  493.85   37.10
   5  -2  -1  563.34   37.30
   5  -2  -1  608.04   37.80
   5  -2  -1  513.15   37.00
   5   2  -1  599.64   37.90
  -5   2   1  528.85   37.40
  -5   2   1  626.24   38.30
   5   2  -1  591.64   37.70
  -5   2   1  491.55   37.20
  -5   2   1  628.14   37.00
   5   2  -1  591.94   37.60
  -5   2   1  663.13   51.69
   5   2  -1  591.54   37.30
   5   2  -1  609.64   37.40
  -5   2   1  620.94   37.10
   5   2  -1  593.54   55.99
   5   2  -1  520.75   37.10
   4  -2  -1   24.00    2.40
  -4  -2   1   33.40    2.60
   4  -2  -1   14.30    8.40
   4  -2  -1   28.10    4.30
   4  -2  -1   28.30    2.50
   4  -2  -1   25.60    2.10
   4  -2  -1   23.80    3.50
   4  -2  -1   22.90    2.20
  -4  -2   1   27.10    3.20
  -4  -2   1   22.50    2.80
  -4  -2   1   15.90   11.10
  -4  -2   1   21.30    2.60
  -4  -2   1   32.20    2.70
   4  -2  -1   22.00    3.00
   4  -2  -1   27.60    2.30
   4  -2  -1   36.70    4.10
  -4  -2   1   25.40    3.20
   4  -2  -1   26.20    2.50
   4  -2  -1   33.80    3.70
  -4  -2   1   20.50    3.70
  -4   2   1   24.50    3.40
   4   2  -1   23.70    2.40
   4   2  -1   25.70    2.50
   4   2  -1   28.30    3.10
   4   2  -1   32.20    3.50
   4   2  -1   29.00   12.30
  -4   2   1   31.40    2.10
   4   2  -1   16.90    2.30
  -4   2   1   26.40    3.50
  -4   2   1   30.30    2.20
  -4   2   1   21.90    2.50
  -4   2   1   29.80    9.90
   4   2  -1   28.60    3.10
   4   2  -1   27.10    2.70
  -4   2   1   25.50    3.80
   4   2  -1   22.80    2.40
  -4   2   1   20.70    2.60
   3  -2  -1  108.69    8.30
   3  -2  -1  118.79    7.90
  -3  -2   1  115.29    7.60
   3  -2  -1  104.69    8.80
   3  -2  -1   75.09   17.60
   3  -2  -1  106.49    7.20
   3  -2  -1  119.29    8.30
  -3  -2   1  127.59   17.90
   3  -2  -1  105.69    7.30
   3  -2  -1  108.09    7.20
   3  -2  -1  106.79    7.40
   3  -2  -1  109.99    7.40
  -3  -2   1  105.29    7.40
  -3  -2   1   99.49    7.80
  -3  -2   1  106.09    7.60
  -3  -2   1   95.89    8.00
  -3  -2   1  113.09    7.50
   3   2  -1  108.59    7.50
   3   2  -1  113.59    7.80
   3   2  -1  126.89   18.00
  -3   2   1   99.19    7.70
  -3   2   1   86.89    7.80
  -3   2   1  110.19    7.20
  -3   2   1  123.19    7.20
  -3   2   1   98.09    8.40
   3   2  -1  127.59    7.60
  -3   2   1  121.09    8.10
   3   2  -1  112.99    7.90
   3   2  -1  114.39    7.60
  -3   2   1   95.09    7.70
   3   2  -1  117.09    7.80
  -3   2   1  103.39    7.40
  -3   2   1  108.09   15.00
   3   2  -1  104.59    7.70
  -3   2   1  112.19    7.50
  -3   2   1  115.39    7.30
  -2  -2   1  223.98   14.70
   2  -2  -1  210.08   14.60
  -2  -2   1  205.68   14.70
   2  -2  -1  230.58   15.20
   2  -2  -1  219.38   14.80
  -2  -2   1  215.08   14.90
   2  -2  -1  204.78   15.80
   2  -2  -1  229.48   21.20
   2  -2  -1  220.18   14.90
   2  -2  -1  248.18   15.00
  -2  -2   1  212.58   14.70
   2  -2  -1  238.18   15.20
   2  -2  -1  229.38   15.40
  -2  -2   1  215.88   14.90
  -2   2   1  220.08   14.60
  -2   2   1  214.58   14.90
   2   2  -1  230.68   14.70
  -2   2   1  222.98   14.60
   2   2  -1  235.88   14.70
  -2   2   1  205.88   15.40
  -2   2   1  229.28   14.60
  -2   2   1  244.58   15.10
   2   2  -1  257.37   23.70
   2   2  -1  229.78   14.70
   2   2  -1  229.68   14.70
  -2   2   1  235.18   14.60
   2   2  -1  227.28   14.90
  -2   2   1  236.28   20.80
  -2   2   1  215.78   14.90
   2   2  -1  230.88   14.90
  -2   2   1  226.08   14.50
   2   2  -1  220.48   14.90
  -2   2   1  206.78   14.80
  -2   2   1  247.58   14.50
  -2   2   1  193.68   15.20
   2   2  -1  230.88   14.80
  -1  -2   1   60.89    4.50
   1  -2  -1   56.09    5.60
  -1  -2   1   70.69    4.40
   1  -2  -1   66.19    5.20
  -1  -2   1   67.49    4.40
  -1  -2   1   53.99   10.30
  -1  -2   1   58.59    4.40
   1  -2  -1   68.59    4.50
   1  -2  -1   60.79    4.80
   1  -2  -1   59.09    4.10
   1  -2  -1   65.99    4.40
  -1  -2   1   65.09    4.30
  -1  -2   1   61.49    4.30
  -1  -2   1   60.59    4.30
  -1  -2   1   60.69    4.20
  -1  -2   1   66.09    4.60
   1  -2  -1   65.69    8.00
   1  -2  -1   62.49    4.60
  -1  -2   1   66.59    4.40
   1  -2  -1   68.69    4.60
   1   2  -1   52.79    4.30
  -1   2   1   61.79    4.50
   1   2  -1   69.29    4.40
   1   2  -1   67.09    4.50
  -1   2   1   55.99    4.50
   1   2  -1   68.89    4.40
  -1   2   1   68.69    4.50
  -1   2   1   59.59    5.20
   1   2  -1   90.69   11.50
  -1   2   1   49.90    4.70
   1   2  -1   61.49    4.30
   1   2  -1   70.29    4.60
   1   2  -1   70.69    4.30
   1   2  -1   67.99    4.40
  -1   2   1   58.09    4.80
   1   2  -1   65.39    4.60
   1   2  -1   60.29    4.40
  -1   2   1   61.69    4.30
  -1   2   1   63.89    4.20
  -1   2   1   70.69    8.20
   0  -2  -1  230.88   15.30
   0  -2  -1  224.88   15.70
   0  -2  -1  236.78   15.60
   0  -2   1  228.98   15.20
   0  -2   1  226.88   15.30
   0  -2   1  237.98   15.30
   0  -2   1  251.77   15.30
   0  -2  -1  239.58   17.00
   0  -2   1  224.68   15.40
   0  -2   1  253.57   15.50
   0  -2  -1  212.98   16.00
   0  -2   1  243.08   21.20
   0  -2  -1  242.98   15.60
   0  -2   1  244.88   15.30
   0  -2  -1  246.18   15.10
   0  -2   1  233.58   15.20
   0  -2   1  241.78   15.20
   0   2  -1  238.18   15.20
   0   2  -1  250.87   15.40
   0   2   1  219.28   15.70
   0   2   1  251.17   15.80
   0   2  -1  233.38   15.50
   0   2  -1  247.18   15.30
   0   2  -1  225.08   15.30
   0   2   1  249.38   15.10
   0   2   1  246.58   17.40
   0   2  -1  238.48   15.30
   0   2  -1  203.38   15.10
   0   2   1  225.28   15.70
   0   2   1  212.58   15.10
   0   2  -1  233.38   15.40
   0   2  -1  251.17   21.30
   0   2  -1  201.28   15.30
   0   2   1  234.48   15.10
  -1  -2  -1  718.23   48.00
   1  -2   1  746.83   47.50
   1  -2   1  704.73   47.70
  -1  -2  -1  732.73   47.90
   1  -2   1  754.42   47.60
  -1  -2  -1  779.32   47.90
  -1  -2  -1  711.43   47.60
   1  -2   1  694.23   47.50
   1  -2   1  785.32   48.10
   1  -2   1  728.83   47.60
   1  -2   1  712.33   47.50
   1  -2   1  777.32   47.70
   1   2   1  677.83   48.00
   1   2   1  801.62   47.60
  -1   2  -1  743.33   47.60
   1   2   1  728.03   47.50
   1   2   1  663.13   48.00
  -1   2  -1  882.11   55.99
  -1   2  -1  781.32   47.70
  -1   2  -1  661.03   47.50
  -1   2  -1  699.93   48.00
  -1   2  -1  743.63   47.50
  -1   2  -1  778.12   47.70
  -1   2  -1  729.13   47.50
  -1   2  -1  764.52   47.60
   1   2   1  865.71   52.09
  -1   2  -1  682.03   47.70
  -2  -2  -1  419.96   27.00
  -2  -2  -1  389.46   26.70
   2  -2   1  415.76   26.80
   2  -2   1  422.26   26.70
   2  -2   1  391.86   26.40
  -2  -2  -1  396.96   27.00
   2  -2   1  395.76   26.60
   2  -2   1  395.16   26.70
  -2  -2  -1  452.25   26.60
  -2  -2  -1  431.26   26.70
  -2  -2  -1  389.16   26.60
  -2  -2  -1  367.56   26.50
   2  -2   1  410.76   26.50
   2  -2   1  409.76   26.70
   2  -2   1  412.96   27.30
   2   2   1  416.86   27.00
   2   2   1  388.96   26.70
   2   2   1  346.07   27.10
  -2   2  -1  418.56   26.70
  -2   2  -1  375.36   26.70
   2   2   1  423.56   26.50
  -2   2  -1  358.46   26.60
   2   2   1  442.56   26.50
   2   2   1  428.46   26.80
   2   2   1  454.95   34.50
  -2   2  -1  431.66   26.60
  -2   2  -1  457.95   27.00
   2   2   1  417.76   26.70
   2   2   1  405.16   26.70
  -2   2  -1  414.76   26.80
  -2   2  -1  403.36   26.60
  -2   2  -1  449.66   26.50
  -2   2  -1  390.76   27.20
   2   2   1  441.26   26.50
   3  -2   1  124.49    8.30
  -3  -2  -1  112.29    8.30
   3  -2   1  113.49    8.00
  -3  -2  -1  120.89    7.80
  -3  -2  -1  127.29    8.70
   3  -2   1  132.69    8.60
   3  -2   1  116.09    8.10
  -3  -2  -1  107.29    7.90
  -3  -2  -1  106.59    8.20
   3  -2   1  116.39    7.90
  -3  -2  -1  130.49    7.90
  -3  -2  -1  113.49    7.90
   3  -2   1  132.59   18.40
   3  -2   1  115.89    8.00
  -3  -2  -1  115.89    7.90
   3  -2   1  119.59    8.20
   3  -2   1  112.99    9.00
  -3  -2  -1  132.59    8.10
   3   2   1  116.19    8.00
   3   2   1  117.19    7.90
   3   2   1  122.79    8.20
   3   2   1  125.69    8.00
   3   2   1  105.79   18.30
   3   2   1  108.29   14.00
  -3   2  -1  127.69    8.00
  -3   2  -1  114.19    8.10
   3   2   1  122.39    8.50
  -3   2  -1  122.89    8.10
  -3   2  -1  126.19    8.40
  -3   2  -1   99.09    8.10
  -3   2  -1  109.59    8.50
   3   2   1  104.19    7.90
  -3   2  -1  128.49    7.80
  -3   2  -1  101.89    9.10
   3   2   1  114.69    8.30
  -3   2  -1  131.19    8.70
  -3   2  -1  145.69   18.40
   3   2   1   95.39    8.90
   4  -2   1 1213.88   68.89
  -4  -2  -1 1003.10   67.89
   4  -2   1 1069.39   68.39
  -4  -2  -1 1020.20   68.49
   4  -2   1  979.50   67.89
   4  -2   1 1028.60   67.79
   4  -2   1 1089.99   82.79
   4  -2   1 1098.19   68.19
   4  -2   1 1081.99   68.79
   4  -2   1 1040.20   67.79
   4  -2   1 1108.89   68.59
  -4  -2  -1  884.61   67.69
   4  -2   1 1059.29   67.99
  -4   2  -1  910.31   68.19
  -4   2  -1 1060.89   67.79
   4   2   1 1074.69   83.49
  -4   2  -1 1136.59   68.59
  -4   2  -1  961.30   67.89
  -4   2  -1 1009.60   68.09
   4   2   1 1032.80   67.79
  -4   2  -1 1274.57   83.69
   4   2   1 1100.99   68.29
   4   2   1 1088.19   67.79
   4   2   1 1039.40   67.79
   4   2   1 1061.69   68.09
  -4   2  -1  979.40   68.29
   4   2   1 1110.89   67.89
   5  -2   1  154.38   10.50
  -5  -2  -1  119.99   10.30
   5  -2   1  149.39   10.80
   5  -2   1  132.19   10.20
  -5  -2  -1  158.98   10.10
  -5  -2  -1  143.69   10.90
   5  -2   1  148.09   10.10
   5  -2   1  150.88   10.90
   5  -2   1  142.59   11.10
   5  -2   1  151.18   11.30
   5  -2   1  118.89   23.10
  -5  -2  -1  139.49    9.80
  -5  -2  -1  136.49   10.40
   5  -2   1  139.69    9.90
   5   2   1  152.88   10.10
  -5   2  -1  157.68    9.60
   5   2   1  130.49   19.50
  -5   2  -1  132.09   10.50
   5   2   1  141.99   10.00
  -5   2  -1  151.58    9.70
  -5   2  -1  167.88   24.00
   5   2   1  125.99    9.60
   5   2   1  142.39   10.40
  -5   2  -1  128.29   11.70
   5   2   1  148.49   10.60
  -5   2  -1  118.49   10.00
   5   2   1  146.99    9.90
   5   2   1  154.08   28.30
   6  -2   1  360.36   24.80
   6  -2   1  339.07   23.20
  -6  -2  -1  333.67   24.30
   6  -2   1  330.27   23.90
   6  -2   1  352.16   23.50
  -6  -2  -1  330.97   23.10
  -6  -2  -1  378.16   23.50
   6  -2   1  373.16   24.50
   6  -2   1  370.56   24.20
   6  -2   1  296.57   23.30
   6  -2   1  269.77   38.50
   6  -2   1  349.27   23.80
  -6   2  -1  363.36   24.30
  -6   2  -1  369.46   22.90
   6   2   1  376.16   23.80
   6   2   1  349.77   24.00
   6   2   1  318.77   36.40
  -6   2  -1  370.46   23.00
   6   2   1  352.86   23.40
   6   2   1  362.46   23.20
  -6   2  -1  400.76   40.90
   6   2   1  311.17   22.90
   6   2   1  342.87   44.20
  -7  -2  -1  856.81   55.39
   7  -2   1  827.72   57.09
  -7  -2  -1  932.01   55.89
   7  -2   1  852.01   57.19
   7  -2   1  847.62   56.09
   7  -2   1  776.42   76.09
   7  -2   1  843.52   55.39
   7  -2   1  827.62   56.19
   7  -2   1  800.62   55.59
  -7  -2  -1  850.41   56.79
  -7  -2  -1  751.72   56.19
   7  -2   1  838.32   55.49
   7   2   1  866.01   56.09
   7   2   1  882.11   56.49
   7   2   1  790.92   72.79
  -7   2  -1 1025.50   79.79
   7   2   1  862.71   55.49
   7   2   1  836.32   55.79
  -7   2  -1  809.22   56.49
  -7   2  -1  904.21   55.29
   7   2   1  864.21   55.69
   7   2   1  870.81   82.79
  -7   2  -1  895.11   55.19
   8  -2   1  363.46   25.90
   8  -2   1  355.46   25.00
   8  -2   1  333.67   23.90
   8  -2   1  335.87   46.40
   8  -2   1  361.46   24.70
   8  -2   1  347.47   23.80
  -8  -2  -1  403.66   24.30
   8  -2   1  342.47   24.30
  -8  -2  -1  349.57   23.70
   8  -2   1  341.77   25.00
  -8  -2  -1  341.07   25.20
   8  -2   1  360.76   23.70
   8   2   1  401.06   54.79
  -8   2  -1  353.96   23.40
  -8   2  -1  367.46   23.40
  -8   2  -1  347.57   25.10
  -8   2  -1  406.96   46.00
   8   2   1  360.36   24.20
   8   2   1  329.77   23.70
   8   2   1  347.27   24.00
   8   2   1  351.86   24.50
   8   2   1  296.47   43.60
   8   2   1  351.96   24.80
  -9  -2  -1   16.80    3.00
   9  -2   1   12.60    3.20
  -9  -2  -1   16.80    2.80
   9  -2   1   11.90    2.50
   9  -2   1   13.40    4.00
   9  -2   1   21.00    4.10
   9  -2   1   21.80    5.00
   9  -2   1   12.90    2.70
   9  -2   1   -8.80   21.70
   9  -2   1   15.60    2.70
  -9   2  -1   17.90    3.70
   9   2   1   11.60    2.90
   9   2   1   11.70    2.60
   9   2   1   13.60    3.30
  -9   2  -1   12.40    2.10
  -9   2  -1   20.70   17.30
   9   2   1    2.60   18.60
  -9   2  -1   15.90    2.20
   9   2   1   13.00    2.50
   9   2   1   11.50    3.60
  10  -2   1   76.69    8.40
 -10  -2  -1   75.79    8.30
  10  -2   1   73.19    6.40
  10  -2   1   82.39   31.70
  10  -2   1   75.99    6.40
  10  -2   1   71.09    8.40
  10  -2   1   74.49    6.70
  10  -2   1   68.69    7.10
 -10  -2  -1   71.09    6.40
 -10  -2  -1   74.49    6.80
  10  -2   1   62.29    7.60
 -10   2  -1   78.09    5.80
  10   2   1   79.09   30.30
  10   2   1   74.19    7.80
  10   2   1   62.59    6.50
 -10   2  -1   68.89   25.80
 -10   2  -1   67.49    5.80
  10   2   1   56.49    8.10
  10   2   1   57.29   34.50
  10   2   1   79.39    6.50
 -10   2  -1   75.09    8.10
  10   2   1   77.59    6.90
 -11  -2  -1  136.69   10.70
  11  -2   1  138.49   10.60
  11  -2   1  125.39   11.60
 -11  -2  -1  129.09   12.50
  11  -2   1  128.09   10.50
  11  -2   1  131.29   12.00
  11  -2   1   76.69   46.30
  11  -2   1  112.69   43.40
 -11  -2  -1  146.69   11.20
  11  -2   1  120.99   10.70
  11  -2   1  127.29   12.50
  11  -2   1  137.49   12.60
  11   2   1  130.79   12.20
  11   2   1  146.99   12.10
  11   2   1  141.49   10.90
  11   2   1   90.29   38.40
  11   2   1  145.59   10.70
  11   2   1  129.19   10.90
 -11   2  -1  145.99   10.10
 -11   2  -1  126.49   11.90
 -11   2  -1  144.49   10.10
  11   2   1  164.08   54.59
 -11   2  -1  145.09   11.50
  12  -2   1    3.30    5.50
  12  -2   1   -3.40    2.30
  12  -2   1   -0.70    3.60
 -12  -2  -1   -2.40    2.80
  12  -2   1   14.20   38.20
  12  -2   1    2.90    4.10
  12  -2   1    0.90    2.30
  12  -2   1   25.10   52.59
  12  -2   1   -0.80    2.20
 -12  -2  -1   -1.10    4.10
 -12  -2  -1    1.50    2.70
  12  -2   1    0.60    3.10
 -12   2  -1    0.20    1.60
 -12   2  -1    4.20    2.70
  12   2   1    2.90    2.40
  12   2   1    2.30    2.60
 -12   2  -1    0.10    1.70
  12   2   1    1.20    2.80
  12   2   1   69.69   54.99
 -12   2  -1   -5.20    3.70
  12   2   1   -3.20   35.20
  12   2   1    1.10    3.80
  12   2   1   -0.60    3.40
  13  -2   1  156.08   13.60
 -13  -2  -1  145.19   12.40
  13  -2   1  132.29   11.60
 -13  -2  -1  138.59   12.10
  13  -2   1  139.89   13.50
  13  -2   1  127.39   11.80
  13  -2   1  146.59   14.00
 -13  -2  -1  131.89   14.50
  13  -2   1  158.78   11.90
  13   2   1  132.59   12.20
  13   2   1  152.88   11.80
 -13   2  -1  157.18   10.90
 -13   2  -1  146.49   11.20
 -13   2  -1  152.08   12.80
  13   2   1  148.99   12.00
  13   2   1  156.68   13.70
  13   2   1  164.28   13.90
 -13   2  -1  127.29   13.30
  14  -2   1  107.09   11.80
  14  -2   1  142.19   12.30
  14  -2   1  139.39   12.30
  14  -2   1  160.48   12.20
 -14  -2  -1  156.88   13.50
 -14   2  -1  157.08   11.80
  14   2   1  144.19   12.30
 -14   2  -1  145.09   11.70
  14   2   1  154.18   12.90
  14   2   1  160.48   14.20
 -14   2  -1  157.88   14.30
 -14   2  -1  143.39   15.70
  15  -2   1    6.10    5.00
 -15  -2  -1    6.30    6.40
  15  -2   1   -1.80    4.20
  15  -2   1   10.30    5.70
  15  -2   1    2.80    3.70
  15  -2   1    4.40    3.40
  15   2   1   -7.50    8.40
 -15   2  -1    3.20    2.40
  15   2   1    6.90    5.20
 -15   2  -1    8.20    3.50
  15   2   1    7.90    3.50
  15   2   1    5.00    6.00
  15   2   1   -6.20    4.10
  15   2   1    3.90    3.90
  16  -2   1   64.79    9.80
  16  -2   1   63.89    7.90
  16  -2   1   64.29   10.50
  16  -2   1   61.39    7.70
 -16   2  -1   73.69    6.90
  16   2   1   64.59    8.00
 -16   2  -1   66.29    9.70
  16   2   1   79.69    8.50
  16   2   1   70.99   10.40
  16   2   1   60.09    9.30
  16   2   1   60.29    8.60
  17  -2   1  165.88   16.10
  17  -2   1  200.98   15.80
  17  -2   1  194.68   17.90
  17  -2   1  191.78   18.70
  17   2   1  181.98   17.80
  17   2   1  187.78   16.00
 -17   2  -1  187.98   16.30
  17   2   1  211.68   18.40
 -17   2  -1  193.98   14.30
  17   2   1  183.88   15.50
  17   2   1  181.48   16.30
  18  -2   1  126.19   12.00
  18  -2   1  181.18   21.90
  18   2   1  108.89   14.10
  18   2   1  112.39   12.70
  18   2   1  125.59   14.30
  18   2   1  103.69   12.30
  19  -2   1   39.40    8.90
  19  -2   1   33.90    6.70
  19  -2   1   34.30    9.80
  19   2   1   31.00    7.60
  19   2   1   12.80    6.70
  19   2   1   27.50    8.40
  19   2   1   31.60    6.30
  19   2   1   28.20    8.00
  20  -2   1  161.08   19.10
  20  -2   1  140.49   17.40
  20  -2   1  152.08   17.30
 -20  -2  -1  174.18   13.50
  20  -2   1  151.08   15.40
  20   2   1  149.69   17.90
  20   2   1  183.68   18.60
  20   2   1  165.18   16.50
  20   2   1  136.89   14.30
  21  -2   1   29.90    9.30
 -21  -2  -1   36.30    6.00
  21  -2   1   37.30   10.30
  21  -2   1   35.30    8.80
  21  -2   1   26.50   11.30
  21   2   1   43.10   10.90
  21   2   1   29.60   10.00
  21   2   1   42.70   10.70
  21   2   1   40.10    7.20
  21   2   1   45.50   13.80
  22  -2   1   21.20   13.80
  22  -2   1  -15.40   15.00
  22   2   1    3.90    7.40
  22   2   1   13.50   13.00
  22  -3  -1   52.99   15.60
  22  -3  -1   20.90   10.10
 -22  -3   1   41.80    7.80
  22   3  -1   37.00    8.90
  22   3  -1   31.70   15.40
  22   3  -1   27.20   14.80
  21  -3  -1   19.50   11.00
 -21  -3   1    9.60    4.30
  21  -3  -1   -1.30    7.80
  21   3  -1    4.50    6.00
  21   3  -1   18.70    8.70
  21   3  -1    0.90   13.10
  21   3  -1    6.60    9.30
 -20  -3   1   59.19    7.50
  20  -3  -1   59.89   11.60
  20  -3  -1   61.79   10.70
  20   3  -1   49.80   11.10
  20   3  -1   60.39    8.40
  20   3  -1   57.09   10.40
  20   3  -1   45.40   23.20
  20   3  -1   62.89   11.30
  19  -3  -1   79.79   13.60
  19  -3  -1   91.39   13.30
 -19  -3   1   87.69    9.20
  19  -3  -1   77.79   10.00
  19  -3  -1  100.89   12.70
  19   3  -1   62.79   10.60
  19   3  -1   72.99   10.40
  19   3  -1   88.79   11.00
  19   3  -1   87.49   12.30
  19   3  -1   95.39   10.20
  18  -3  -1  256.97   27.90
  18  -3  -1  194.58   17.70
  18  -3  -1  217.98   21.40
 -18   3   1  212.28   18.20
  18   3  -1  204.78   19.80
  18   3  -1  208.58   18.00
  18   3  -1  273.07   21.70
  17  -3  -1   11.30    7.30
  17  -3  -1   13.80    4.90
  17  -3  -1   11.80    5.80
  17  -3  -1    9.00    6.60
 -17   3   1   14.40    4.80
  17   3  -1   12.80    5.00
  17   3  -1   16.30    5.50
  17   3  -1   10.80    6.50
 -17   3   1   15.50    3.50
  17   3  -1   16.90    6.80
  17   3  -1   12.10    4.40
  16  -3  -1   12.90    4.60
  16  -3  -1   15.60    7.00
  16  -3  -1    6.00    5.10
  16  -3  -1   21.40    5.60
 -16   3   1   17.30    3.50
  16   3  -1   15.90    4.50
  16   3  -1   19.00    6.10
  16   3  -1   13.80    4.60
 -16   3   1   17.90    4.20
  16   3  -1    8.70    5.90
  16   3  -1   12.40    5.00
  15  -3  -1  119.99   11.70
  15  -3  -1  124.89   13.00
 -15  -3   1  125.89   14.10
  15  -3  -1  120.09   11.80
  15  -3  -1  168.08   15.20
  15  -3  -1  133.59   13.90
 -15   3   1  148.09   10.80
  15   3  -1  149.39   12.10
  15   3  -1  134.69   12.10
  15   3  -1  156.68   14.10
 -15   3   1  120.39   16.90
  15   3  -1  137.49   12.80
  15   3  -1  142.49   13.90
  14  -3  -1  386.26   33.40
  14  -3  -1  459.45   32.20
  14  -3  -1  436.46   30.40
 -14  -3   1  511.45   33.20
  14  -3  -1  424.76   30.90
  14  -3  -1  397.96   30.10
 -14   3   1  436.26   30.10
  14   3  -1  456.35   30.70
 -14   3   1  408.06   33.50
 -14   3   1  435.76   29.50
  14   3  -1  437.06   30.70
  14   3  -1  455.95   32.30
 -13  -3   1   11.90    6.00
  13  -3  -1    4.70    6.90
  13  -3  -1   38.50    7.80
  13  -3  -1   34.50    6.30
  13  -3  -1   24.10    4.30
  13  -3  -1   31.10    4.60
  13  -3  -1   23.90    4.80
 -13  -3   1   28.40    5.00
  13  -3  -1   31.70    5.90
 -13  -3   1   24.30    7.30
  13  -3  -1   34.60    7.10
 -13   3   1   24.10    5.50
  13   3  -1   30.00    6.20
 -13   3   1   29.80    6.20
 -13   3   1   31.00    3.80
  13   3  -1   40.10    6.80
  13   3  -1   24.50    4.40
 -13   3   1   25.90    3.90
  13   3  -1   24.00    4.50
  13   3  -1   33.60    5.40
 -12  -3   1   -1.70    3.40
  12  -3  -1    5.50    2.70
 -12  -3   1   -0.70    4.80
  12  -3  -1  -12.00   42.50
 -12  -3   1    3.40    3.20
  12  -3  -1    0.60    2.30
  12  -3  -1    1.50    3.70
  12  -3  -1   -0.40    5.30
  12  -3  -1   -2.30    3.30
  12  -3  -1    3.10    4.20
  12  -3  -1    6.10    3.10
 -12   3   1   -2.10    4.30
 -12   3   1    1.20    1.80
 -12   3   1    4.80    2.00
  12   3  -1    5.20    2.70
  12   3  -1  -17.30   50.59
 -12   3   1    2.00    3.10
  12   3  -1    4.40    3.20
  12   3  -1   11.90   35.80
  12   3  -1    4.00    3.80
  12   3  -1    1.30    3.70
  12   3  -1   -4.80    1.90
  11  -3  -1   24.00    4.80
  11  -3  -1   27.80    6.60
  11  -3  -1   -8.30   41.50
  11  -3  -1   24.50    3.80
  11  -3  -1  -14.10   29.40
  11  -3  -1   27.90    4.90
  11  -3  -1   24.60    3.60
 -11  -3   1   24.20    4.00
  11  -3  -1   19.80    5.20
  11  -3  -1   22.60    3.90
 -11  -3   1   20.40    3.90
 -11  -3   1   23.90    5.70
  11   3  -1   23.20    3.70
 -11   3   1   23.60    3.20
  11   3  -1   27.00    4.00
 -11   3   1   24.50    3.10
  11   3  -1   29.70    5.30
  11   3  -1   22.70    4.40
  11   3  -1   48.20   42.20
  11   3  -1   14.30   29.40
 -11   3   1   29.70    4.80
  11   3  -1   28.20    5.40
 -11   3   1   33.30    6.00
  10  -3  -1   25.50    6.20
 -10  -3   1   21.40    5.10
  10  -3  -1   10.90   34.70
  10  -3  -1   23.60    3.40
  10  -3  -1   21.60    3.40
  10  -3  -1   -4.20   24.00
 -10  -3   1   28.60    3.90
  10  -3  -1   29.90    5.00
  10  -3  -1   25.90    4.80
  10  -3  -1   19.40    5.00
  10   3  -1   18.10    3.40
 -10   3   1   22.60    2.90
 -10   3   1   24.70    4.90
  10   3  -1   27.90    3.90
  10   3  -1   36.20    8.30
  10   3  -1   32.00    5.20
 -10   3   1   27.30    4.30
 -10   3   1   27.10    2.90
  10   3  -1   25.20    4.30
  10   3  -1   28.80   26.30
  10   3  -1   10.60   32.20
   9  -3  -1    1.60    1.80
   9  -3  -1   17.70    4.00
   9  -3  -1    5.80    3.40
   9  -3  -1  -17.00   27.00
   9  -3  -1    0.90    1.70
  -9  -3   1    0.50    1.90
   9  -3  -1    1.00    2.50
  -9  -3   1    2.40    1.80
   9  -3  -1  -18.40   17.90
  -9  -3   1    1.20    3.00
   9  -3  -1    1.50    1.60
  -9   3   1    1.80    2.80
   9   3  -1    3.60    2.30
   9   3  -1   35.10   27.50
  -9   3   1    1.60    1.30
   9   3  -1    1.00    1.80
  -9   3   1    0.00    1.20
   9   3  -1    0.00    1.70
   9   3  -1   -2.40    2.40
   9   3  -1    0.80    2.40
   9   3  -1   11.60   16.50
   8  -3  -1   71.69    5.60
  -8  -3   1   61.99    7.40
   8  -3  -1   73.79    7.80
  -8  -3   1   65.29    7.50
  -8  -3   1   74.19    6.40
   8  -3  -1   67.49    5.80
   8  -3  -1   71.39    8.10
   8  -3  -1   66.09    5.90
   8  -3  -1   62.69    6.60
  -8  -3   1   71.19    6.00
   8  -3  -1   66.19    7.40
   8  -3  -1   46.40   22.30
   8   3  -1   73.39    7.10
  -8   3   1   80.09    5.50
   8   3  -1   69.19    6.10
  -8   3   1   70.49    5.40
  -8   3   1   73.89   21.50
  -8   3   1   69.49    7.30
   8   3  -1   73.89    6.90
   8   3  -1   56.09   26.70
   7  -3  -1  232.28   16.20
   7  -3  -1  225.38   17.10
   7  -3  -1  224.08   16.50
   7  -3  -1  216.18   17.20
  -7  -3   1  238.68   15.40
   7  -3  -1  227.78   15.30
  -7  -3   1  227.58   16.90
   7  -3  -1  204.88   15.30
  -7  -3   1  188.48   15.70
   7  -3  -1  224.38   15.40
  -7  -3   1  243.78   15.50
   7  -3  -1  229.88   16.50
   7  -3  -1  188.38   15.20
   7  -3  -1  174.78   34.60
   7   3  -1  176.08   37.90
   7   3  -1  224.38   15.60
   7   3  -1  241.58   16.00
  -7   3   1  249.28   15.00
  -7   3   1  239.88   15.10
   7   3  -1  238.88   16.10
  -7   3   1  215.08   31.00
   7   3  -1  223.98   15.40
   7   3  -1  184.08   28.20
  -7   3   1  214.88   16.50
   6  -3  -1   24.80    2.70
  -6  -3   1   18.80    4.00
   6  -3  -1   33.60   15.30
  -6  -3   1   23.90    2.60
   6  -3  -1   22.20    5.20
   6  -3  -1   19.80    2.50
   6  -3  -1   28.10    4.20
  -6  -3   1   23.10    3.90
  -6  -3   1   24.80    3.00
   6  -3  -1   19.90    2.50
   6  -3  -1   20.20    3.90
   6  -3  -1   30.00    4.00
  -6  -3   1   23.10    2.70
   6   3  -1   28.10    3.30
  -6   3   1   28.50   12.60
   6   3  -1   27.10    3.40
   6   3  -1   32.40   11.10
   6   3  -1   29.10    3.80
  -6   3   1   21.70    2.30
  -6   3   1   19.30    3.70
  -6   3   1   24.20    2.20
   6   3  -1   31.30   16.60
   6   3  -1   24.60    3.40
   6   3  -1   20.50    2.70
   6   3  -1   24.40    3.90
  -6   3   1   23.40    3.70
  -5  -3   1   12.80    4.20
   5  -3  -1    9.10    1.50
  -5  -3   1    8.40    1.60
   5  -3  -1   10.40    4.00
   5  -3  -1    8.90    2.20
   5  -3  -1   13.90    1.40
   5  -3  -1    9.00    3.00
  -5  -3   1   10.00    1.70
   5  -3  -1    8.40    1.60
  -5  -3   1   12.20    1.70
   5  -3  -1    9.00    2.40
  -5  -3   1   13.10    2.30
   5  -3  -1   11.80    3.00
  -5  -3   1   10.40    1.40
  -5   3   1    8.20    8.30
   5   3  -1    7.00    1.60
  -5   3   1    9.20    2.10
  -5   3   1   10.80    1.50
  -5   3   1    9.30    1.20
   5   3  -1   12.30    1.80
   5   3  -1   13.50    2.50
   5   3  -1   17.90   13.10
  -5   3   1    7.90    2.10
   5   3  -1    6.50    2.00
   5   3  -1    7.80    1.70
   5   3  -1   10.90    2.50
   5   3  -1    9.30    1.70
  -4  -3   1 1554.44  104.19
   4  -3  -1 1671.93  118.79
   4  -3  -1 1591.04  105.89
   4  -3  -1 1704.93  105.29
   4  -3  -1 1472.35  103.99
   4  -3  -1 1642.34  104.69
   4  -3  -1 1655.63  104.79
   4  -3  -1 1724.53  105.39
  -4  -3   1 1693.63  103.89
   4  -3  -1 1619.64  103.89
  -4  -3   1 1470.95  104.59
   4  -3  -1 1620.24  104.29
  -4  -3   1 1563.24  104.89
  -4  -3   1 1396.46  104.29
   4  -3  -1 1647.14  104.09
  -4  -3   1 1441.06  104.59
  -4   3   1 1645.24  104.49
   4   3  -1 1817.42  104.79
   4   3  -1 1569.54  104.39
  -4   3   1 1741.03  104.99
  -4   3   1 1602.04  104.09
  -4   3   1 1711.93  117.39
   4   3  -1 1807.82  122.49
   4   3  -1 1683.13  104.39
  -4   3   1 1483.45  104.79
   4   3  -1 1771.92  104.79
  -4   3   1 1469.35  104.29
   4   3  -1 1724.53  104.79
  -3  -3   1  182.28   13.30
  -3  -3   1  195.38   12.90
   3  -3  -1  195.98   13.20
  -3  -3   1  166.88   12.80
   3  -3  -1  182.68   13.90
   3  -3  -1  189.78   14.70
   3  -3  -1  172.18   22.00
   3  -3  -1  203.88   13.80
  -3  -3   1  173.58   12.70
   3  -3  -1  181.48   13.10
  -3  -3   1  206.18   12.90
  -3  -3   1  197.48   24.70
  -3  -3   1  167.78   12.90
  -3  -3   1  200.18   13.20
   3  -3  -1  186.58   12.70
   3  -3  -1  212.58   13.30
   3  -3  -1  209.98   13.70
  -3   3   1  219.08   12.60
  -3   3   1  192.28   12.70
  -3   3   1  210.08   12.80
  -3   3   1  181.58   13.20
   3   3  -1  198.58   12.90
  -3   3   1  187.68   12.90
   3   3  -1  195.98   13.20
  -3   3   1  175.08   14.60
  -3   3   1  182.38   12.80
   3   3  -1  201.58   24.40
  -3   3   1  173.48   13.30
   3   3  -1  199.88   13.30
  -3   3   1  213.08   22.30
   3   3  -1  206.78   13.00
   3   3  -1  203.58   13.00
  -3   3   1  229.68   13.50
   3   3  -1  200.08   13.20
   3   3  -1  190.88   13.10
  -3   3   1  173.68   13.00
   3   3  -1  182.68   12.90
  -2  -3   1   77.59    5.70
  -2  -3   1   82.69    5.80
  -2  -3   1   99.09    5.80
  -2  -3   1   85.39    5.60
   2  -3  -1   93.89    6.70
  -2  -3   1   84.09    6.00
  -2  -3   1   78.49   14.40
  -2  -3   1   75.79    6.00
  -2  -3   1   83.99    5.60
   2  -3  -1   79.39    7.00
   2  -3  -1   82.79    5.90
   2  -3  -1   79.19    6.10
   2  -3  -1   83.99    6.30
   2  -3  -1   97.49   13.00
  -2  -3   1   78.79    5.70
  -2  -3   1   71.19    6.40
   2  -3  -1   87.29    6.10
   2  -3  -1   74.39    7.60
  -2   3   1   78.39    7.00
   2   3  -1   87.49    5.90
   2   3  -1   81.59    5.90
   2   3  -1   86.79    6.10
  -2   3   1   69.99   12.00
   2   3  -1   91.09   16.20
  -2   3   1   91.39    5.70
  -2   3   1   76.49    6.10
   2   3  -1   91.59    5.80
  -2   3   1   83.09    5.70
  -2   3   1   78.29    5.40
  -2   3   1   81.59    5.70
   2   3  -1   89.69    5.90
  -2   3   1   68.39    5.70
  -2   3   1   91.29    6.10
  -2   3   1   79.99    6.00
   2   3  -1   91.09    5.80
  -2   3   1   83.99    5.50
   2   3  -1   82.59    5.90
  -2   3   1   57.39    7.10
   1  -3  -1  251.37   18.60
   1  -3  -1  298.97   18.00
  -1  -3   1  265.37   18.00
  -1  -3   1  285.27   17.90
  -1  -3   1  282.67   18.10
   1  -3  -1  289.07   22.90
  -1  -3   1  301.87   17.90
   1  -3  -1  274.87   17.80
   1  -3  -1  293.77   18.40
  -1  -3   1  244.88   17.70
   1  -3  -1  269.97   18.20
  -1  -3   1  283.47   17.70
   1  -3  -1  269.67   18.00
  -1  -3   1  305.57   26.70
   1  -3  -1  236.98   19.10
  -1  -3   1  264.17   17.90
   1   3  -1  279.17   17.70
   1   3  -1  278.97   17.90
   1   3  -1  270.27   18.00
  -1   3   1  252.57   18.30
  -1   3   1  235.58   18.00
  -1   3   1  298.27   23.60
   1   3  -1  274.37   18.00
   1   3  -1  309.67   18.10
   1   3  -1  286.87   17.90
   1   3  -1  255.27   18.30
  -1   3   1  278.47   17.70
   1   3  -1  302.97   17.90
   1   3  -1  280.07   25.80
  -1   3   1  297.67   17.80
  -1   3   1  240.98   17.70
  -1   3   1  250.47   17.80
   1   3  -1  252.27   17.90
  -1   3   1  249.38   18.20
   0  -3   1  357.76   22.80
   0  -3   1  334.47   22.50
   0  -3  -1  374.16   26.40
   0  -3  -1  361.26   23.40
   0  -3   1  381.96   22.80
   0  -3   1  354.96   23.00
   0  -3   1  344.97   22.80
   0  -3   1  316.07   22.50
   0  -3  -1  341.67   22.80
   0  -3   1  334.27   22.90
   0  -3   1  370.36   22.60
   0  -3  -1  356.26   23.10
   0  -3  -1  394.26   22.60
   0  -3  -1  347.87   22.50
   0  -3  -1  335.37   23.10
   0  -3   1  367.86   30.70
   0  -3  -1  331.17   22.40
   0   3   1  302.47   23.00
   0   3   1  397.56   22.50
   0   3   1  310.57   23.60
   0   3   1  411.36   27.40
   0   3  -1  377.16   22.60
   0   3  -1  371.16   22.80
   0   3   1  343.77   22.60
   0   3  -1  346.07   30.30
   0   3  -1  313.17   22.60
   0   3   1  310.47   22.40
   0   3   1  334.47   23.10
   0   3   1  295.67   22.70
   0   3  -1  355.36   22.80
   0   3  -1  303.37   22.80
   0   3   1  351.06   22.40
   0   3  -1  356.26   22.70
   0   3  -1  339.67   22.90
   0   3  -1  372.56   22.70
   0   3  -1  376.66   22.70
   1  -3   1   31.60    2.70
  -1  -3  -1   32.60    7.10
   1  -3   1   34.30    3.20
  -1  -3  -1   36.30    3.20
   1  -3   1   29.60    2.80
  -1  -3  -1   33.10    2.30
  -1  -3  -1   35.10    4.20
  -1  -3  -1   33.30    3.40
  -1  -3  -1   33.40    3.60
   1  -3   1   36.30    3.00
   1  -3   1   39.90    9.70
  -1  -3  -1   33.50    2.70
   1  -3   1   32.90    2.60
   1  -3   1   34.00    2.40
   1  -3   1   34.40    2.60
   1  -3   1   33.40    2.30
   1  -3   1   28.80    3.60
   1  -3   1   31.50    2.40
  -1  -3  -1   36.50    2.40
  -1   3  -1   27.90    2.50
  -1   3  -1   31.50    2.90
   1   3   1   38.20    2.40
  -1   3  -1   31.40    2.70
  -1   3  -1   35.80    2.90
   1   3   1   33.90    2.60
  -1   3  -1   30.50    9.20
   1   3   1   31.90    3.70
   1   3   1   37.40    2.40
   1   3   1   25.70    2.70
   1   3   1   26.80    3.20
  -1   3  -1   35.40    2.50
  -1   3  -1   31.90    2.70
   1   3   1   37.50    7.40
  -1   3  -1   34.50    2.40
  -1   3  -1   34.30    3.50
   1   3   1   34.10    3.60
  -1   3  -1   37.10    2.80
  -1   3  -1   35.20    2.90
   2  -3   1  708.43   43.00
  -2  -3  -1  647.44   42.80
  -2  -3  -1  634.74   42.20
   2  -3   1  680.23   42.50
   2  -3   1  650.43   42.50
   2  -3   1  631.34   52.59
   2  -3   1  613.34   42.60
   2  -3   1  643.84   42.40
  -2  -3  -1  666.93   42.60
   2  -3   1  596.34   42.40
   2  -3   1  642.94   42.60
   2  -3   1  666.43   43.70
  -2  -3  -1  720.23   42.40
  -2  -3  -1  599.94   43.10
  -2  -3  -1  664.33   42.80
   2  -3   1  664.43   43.50
   2  -3   1  627.24   42.40
   2  -3   1  732.83   42.70
  -2   3  -1  673.63   42.60
   2   3   1  658.63   42.30
   2   3   1  684.53   42.70
   2   3   1  695.03   42.30
   2   3   1  675.73   42.50
   2   3   1  651.73   42.50
  -2   3  -1  586.84   43.20
  -2   3  -1  700.03   42.80
   2   3   1  675.83   50.59
  -2   3  -1  632.34   42.70
  -2   3  -1  639.74   42.50
  -2   3  -1  737.13   54.39
  -2   3  -1  703.43   42.40
   2   3   1  635.44   42.90
   2   3   1  663.63   42.30
  -2   3  -1  637.44   42.60
   2   3   1  574.44   42.90
   3  -3   1    5.60    1.10
   3  -3   1    9.10    3.00
  -3  -3  -1    7.00    1.00
  -3  -3  -1    3.90    1.40
   3  -3   1    6.10    1.20
   3  -3   1    2.40    1.40
   3  -3   1    6.30    1.80
  -3  -3  -1    5.90    1.00
   3  -3   1    5.70    3.00
   3  -3   1    4.00    1.00
  -3  -3  -1    8.80    2.40
  -3  -3  -1    5.70    2.00
   3  -3   1    5.00    1.50
  -3  -3  -1    6.60    1.50
  -3  -3  -1    6.00    1.10
   3   3   1    4.50    1.20
   3   3   1    6.40    1.10
  -3   3  -1   -1.50    7.10
  -3   3  -1    1.30    1.70
   3   3   1    3.40    1.30
  -3   3  -1    4.70    0.80
   3   3   1    7.20    1.90
   3   3   1    4.60    1.10
  -3   3  -1    2.40    1.30
  -3   3  -1    5.20    1.60
  -3   3  -1    5.70    1.20
   3   3   1   12.50    7.70
  -3   3  -1    3.60    1.40
  -3   3  -1    5.60    1.10
   3   3   1    3.30    2.00
   3   3   1    5.50    0.80
  -4  -3  -1 1392.36   83.29
   4  -3   1 1241.28   83.29
   4  -3   1 1231.78   83.49
   4  -3   1 1248.68   82.89
   4  -3   1 1310.47   83.29
   4  -3   1 1421.36   84.29
   4  -3   1 1330.87   83.79
  -4  -3  -1 1084.09   83.39
   4  -3   1 1277.07   99.29
   4  -3   1 1357.76   84.39
   4  -3   1 1299.47   83.59
  -4  -3  -1 1375.36   83.09
  -4  -3  -1 1341.37   83.99
   4  -3   1 1305.07   84.39
  -4   3  -1 1399.66   83.99
  -4   3  -1 1188.38   83.29
  -4   3  -1 1439.76   99.79
   4   3   1 1289.27   83.19
   4   3   1 1315.87   83.29
  -4   3  -1 1193.18   83.69
   4   3   1 1262.77   83.49
  -4   3  -1 1316.57   83.29
   4   3   1 1155.58   91.79
   4   3   1 1261.67   97.99
  -4   3  -1 1241.68   83.49
   4   3   1 1362.96   83.69
   4   3   1 1219.18   83.09
   5  -3   1  494.55   31.70
   5  -3   1  509.15   31.80
  -5  -3  -1  444.46   30.10
  -5  -3  -1  464.95   31.30
   5  -3   1  467.15   30.80
  -5  -3  -1  439.96   30.20
   5  -3   1  488.55   31.10
   5  -3   1  426.56   30.50
   5  -3   1  441.16   30.30
  -5  -3  -1  521.95   30.50
   5  -3   1  436.66   30.40
   5  -3   1  479.75   48.10
  -5  -3  -1  428.26   30.10
   5  -3   1  452.75   30.00
   5  -3   1  472.15   31.60
  -5   3  -1  458.05   30.50
   5   3   1  400.66   40.80
   5   3   1  446.56   48.30
  -5   3  -1  448.96   45.90
   5   3   1  489.65   30.30
   5   3   1  425.86   30.20
   5   3   1  481.05   30.50
   5   3   1  444.66   30.70
  -5   3  -1  493.25   30.20
  -5   3  -1  421.36   30.80
  -5   3  -1  498.25   31.30
  -5   3  -1  515.25   30.10
   5   3   1  473.45   31.00
  -5   3  -1  400.06   33.30
   6  -3   1  137.09   10.80
   6  -3   1  142.59   10.60
   6  -3   1  129.29   29.00
   6  -3   1  133.39   10.20
   6  -3   1  135.49    9.50
   6  -3   1  126.59    9.60
  -6  -3  -1  124.99    9.60
  -6  -3  -1  112.19   10.80
   6  -3   1  138.19    9.20
  -6  -3  -1  138.29    9.60
   6  -3   1  136.09   11.10
  -6   3  -1  106.89   11.70
   6   3   1  128.49   10.30
   6   3   1  147.99    9.70
   6   3   1  107.69   21.30
  -6   3  -1  103.59   23.60
   6   3   1  133.59   30.80
   6   3   1  132.59    9.90
   6   3   1  146.89   10.10
  -6   3  -1  135.39   10.50
   7  -3   1  415.76   50.59
  -7  -3  -1  484.35   29.10
  -7  -3  -1  366.56   30.30
   7  -3   1  450.55   29.70
   7  -3   1  395.46   28.90
  -7  -3  -1  429.16   30.10
   7  -3   1  412.16   28.80
   7  -3   1  360.46   29.20
   7  -3   1  451.85   30.00
   7  -3   1  445.46   30.00
  -7  -3  -1  411.76   29.30
   7  -3   1  465.05   30.80
   7   3   1  457.45   29.90
   7   3   1  448.36   29.10
  -7   3  -1  449.86   28.60
  -7   3  -1  488.35   28.50
   7   3   1  403.36   53.29
  -7   3  -1  441.96   30.00
   7   3   1  438.86   28.80
   7   3   1  413.26   29.20
   7   3   1  444.06   46.60
   7   3   1  446.56   29.50
  -7   3  -1  420.96   48.30
  -8  -3  -1   21.70    4.30
   8  -3   1   14.00    3.60
   8  -3   1   23.10    4.90
  -8  -3  -1   16.20    5.40
   8  -3   1   29.40   19.50
   8  -3   1   25.40    2.80
   8  -3   1   19.90    4.10
   8  -3   1   23.70    4.30
   8  -3   1   19.30    3.40
  -8  -3  -1   18.50    2.70
  -8  -3  -1   21.10    3.00
   8  -3   1   16.80    2.60
   8  -3   1   25.30    5.50
   8   3   1   50.59   23.60
   8   3   1   -6.70   15.70
   8   3   1   22.70    4.10
  -8   3  -1   23.20    2.40
   8   3   1   19.00    3.70
  -8   3  -1   18.90    2.40
  -8   3  -1   21.00    4.00
   8   3   1   21.30    3.60
   9  -3   1   79.49    8.30
  -9  -3  -1   86.49    6.80
   9  -3   1   75.59    6.30
  -9  -3  -1   76.09    8.20
   9  -3   1   63.79    7.60
   9  -3   1   71.99    7.70
   9  -3   1   69.79    6.70
   9  -3   1   71.89    8.80
   9  -3   1   64.39    9.10
  -9  -3  -1   73.09    6.60
   9  -3   1   48.60   27.10
   9  -3   1   87.99    6.60
   9   3   1   42.00   27.10
   9   3   1   79.99    6.50
   9   3   1   83.59    7.60
  -9   3  -1   73.69    7.80
   9   3   1   28.80   20.40
   9   3   1   84.89    6.90
  -9   3  -1   70.49   25.90
  -9   3  -1   84.79    6.00
   9   3   1   82.29    7.20
  -9   3  -1   75.29    6.00
   9   3   1   82.39    7.80
  10  -3   1  307.57   21.00
 -10  -3  -1  302.87   19.70
  10  -3   1  267.47   21.10
  10  -3   1  269.67   20.10
  10  -3   1  271.87   18.90
 -10  -3  -1  237.98   20.70
  10  -3   1  267.67   19.10
  10  -3   1  285.57   20.50
  10  -3   1  277.47   21.70
  10  -3   1  261.77   19.30
  10  -3   1  210.28   50.29
 -10  -3  -1  253.27   19.10
  10   3   1  234.38   46.50
  10   3   1  289.97   19.50
  10   3   1  285.47   19.20
  10   3   1  245.88   57.19
  10   3   1  287.87   20.60
  10   3   1  270.37   19.80
 -10   3  -1  282.37   18.70
 -10   3  -1  256.27   20.60
 -10   3  -1  251.47   47.00
 -10   3  -1  287.77   18.70
  10   3   1  281.57   20.30
 -11  -3  -1   68.19    7.40
  11  -3   1   82.99    6.90
  11  -3   1   63.49    7.10
  11  -3   1   74.59    8.20
  11  -3   1   52.19   37.70
  11  -3   1   82.59    9.70
  11  -3   1   84.19    8.70
  11  -3   1   83.09    8.90
 -11  -3  -1   72.79    9.00
  11  -3   1   80.99    6.80
 -11  -3  -1   77.79    7.20
 -11   3  -1   65.19    8.50
  11   3   1   78.69    7.10
  11   3   1   35.90   44.80
  11   3   1   60.89    7.20
  11   3   1   78.39    8.30
 -11   3  -1   79.09    6.30
  11   3   1   78.99    8.80
 -11   3  -1   82.69    6.30
  11   3   1   70.19    6.80
  11   3   1   30.20   33.80
 -12  -3  -1  965.90   71.99
  12  -3   1 1183.78   72.29
  12  -3   1 1049.99   70.69
  12  -3   1 1084.99   71.39
 -12  -3  -1 1117.69   70.59
  12  -3   1 1031.70   69.69
  12  -3   1 1007.90   71.39
  12  -3   1  977.80   69.99
  12  -3   1 1054.19   69.89
 -12   3  -1 1067.29   69.49
  12   3   1 1103.99   70.39
 -12   3  -1 1087.19   69.39
  12   3   1 1064.39   69.99
  12   3   1 1085.99   71.29
  12   3   1 1075.89   70.69
 -12   3  -1 1128.29   71.59
  12   3   1 1078.59   71.59
 -12   3  -1  977.20   71.69
 -13  -3  -1   26.60    5.20
 -13  -3  -1   33.20    9.20
  13  -3   1   27.70    4.70
  13  -3   1   38.00    8.00
  13  -3   1   46.00    7.20
  13  -3   1   29.90    4.60
  13  -3   1   24.20    4.80
  13  -3   1   46.30    6.50
  13  -3   1   31.30    6.90
  13   3   1   37.30    5.40
  13   3   1   28.50    4.70
  13   3   1   31.90    6.40
  13   3   1   31.10    6.20
 -13   3  -1   37.30    7.50
 -13   3  -1   38.40    4.30
  13   3   1   38.50    5.90
 -13   3  -1   32.70    4.20
 -13   3  -1   28.90    5.70
  14  -3   1   74.29    7.60
  14  -3   1   72.19    7.60
  14  -3   1   98.99   10.40
  14  -3   1   71.59   12.00
  14  -3   1   81.79    8.80
  14  -3   1   41.40    7.30
 -14  -3  -1   65.99    8.60
  14   3   1   66.29    9.00
 -14   3  -1   63.29   10.80
 -14   3  -1   64.39    6.60
  14   3   1   50.89    8.60
  14   3   1   86.79    7.80
  14   3   1   76.89    7.90
  14   3   1   97.19   11.10
 -14   3  -1   71.39    7.00
  15  -3   1  132.99   13.20
  15  -3   1   98.39   13.20
  15  -3   1  101.79   11.90
 -15  -3  -1   90.59   12.20
  15  -3   1   78.59    9.70
  15  -3   1  101.69    9.90
 -15   3  -1   83.89   22.40
  15   3   1  109.09   12.30
  15   3   1  114.49   10.00
  15   3   1  101.89   10.00
 -15   3  -1  115.09    8.80
  15   3   1  100.59   11.60
  15   3   1  101.59   10.30
 -15   3  -1   86.69    8.90
  16  -3   1   84.89   11.80
  16  -3   1   82.59    9.30
  16  -3   1   81.59   10.60
  16  -3   1   85.59    9.30
  16   3   1   76.59   10.80
 -16   3  -1  102.09    8.00
  16   3   1   90.69    9.20
  16   3   1   75.89    9.20
  16   3   1   84.89   11.30
  16   3   1   84.39   10.10
 -16   3  -1   74.49    8.70
  17  -3   1   39.20    7.90
  17  -3   1   56.69   10.10
  17  -3   1   49.60    7.30
  17   3   1   44.60    6.60
 -17   3  -1   38.30    6.60
  17   3   1   51.39    9.20
  17   3   1   48.20    7.70
  17   3   1   51.29    7.20
 -17   3  -1   52.19    5.90
  17   3   1   58.99    9.70
  18  -3   1   19.30    7.60
 -18  -3  -1   16.30    4.20
  18  -3   1   23.20    5.90
  18  -3   1    8.80    6.10
  18   3   1   18.40    8.70
  18   3   1   16.10    7.00
  18   3   1   19.00    5.20
  18   3   1    6.50    4.80
 -18   3  -1   12.00    4.60
 -18   3  -1   10.20    6.10
  19  -3   1   53.99   10.20
 -19  -3  -1   33.60    5.80
  19  -3   1   22.50    6.90
  19  -3   1   34.10    8.00
  19  -3   1   36.20    9.90
  19   3   1   24.40    8.30
  19   3   1   40.60    7.90
  19   3   1   28.50    7.30
  19   3   1   44.60    9.50
  19   3   1   38.40    6.60
  20  -3   1  -10.60    8.40
 -20  -3  -1   -3.10    3.70
  20  -3   1    0.30    6.50
  20  -3   1   -3.00    7.70
  20   3   1   12.20    7.30
  20   3   1   -3.30    7.50
  20   3   1    7.20    7.60
  20   3   1   -0.30    4.60
 -21  -3  -1    6.50    4.40
  21  -3   1   17.10    7.90
  21  -3   1   28.00   10.30
  21   3   1   -3.30    9.60
  21   3   1    5.50    5.90
  21   3   1   -4.70    9.10
  21   3   1    9.10    9.00
 -22  -3  -1   75.79    9.00
  22  -3   1   65.09   17.10
  22  -3   1   88.69   12.50
  22   3   1   50.29    9.30
  22   3   1   51.99   13.50
  22   3   1   58.69   20.20
  22   3   1   47.80   14.30
  22  -4  -1  170.88   23.00
 -22  -4   1  167.98   14.60
  22  -4  -1  142.09   17.00
  22   4  -1  133.29   16.30
  22   4  -1  184.68   31.80
  22   4  -1  148.09   24.50
 -21  -4   1   47.40    7.00
  21  -4  -1   48.80    9.30
  21  -4  -1   33.80   12.60
  21   4  -1   49.99    8.00
  21   4  -1   67.39   14.40
  21   4  -1   54.69   11.30
  21   4  -1   68.59   12.50
  20  -4  -1   23.80   10.00
 -20  -4   1   33.30    9.10
  20  -4  -1   45.50   20.20
  20   4  -1   29.00    8.70
 -19  -4   1  166.28   13.70
  19  -4  -1  166.68   16.90
  19  -4  -1  182.88   20.10
  19   4  -1  181.68   14.60
  19   4  -1  133.69   15.20
  19   4  -1  167.68   17.80
  19   4  -1  175.18   16.20
 -19   4   1  112.79   14.50
  19   4  -1  160.48   17.50
  18  -4  -1   92.99   13.00
  18  -4  -1   96.69   14.90
  18  -4  -1  111.49   12.80
 -18  -4   1   90.89    9.30
  18  -4  -1   74.29   10.40
  18   4  -1  101.09   11.70
 -18   4   1   90.69    8.40
  18   4  -1   77.19   12.00
  18   4  -1   61.89   14.30
  18   4  -1  101.99   10.50
 -18   4   1   93.49   13.10
  17  -4  -1    6.90    7.50
 -17  -4   1    4.60    3.60
  17  -4  -1   -3.20    4.60
  17  -4  -1    1.00    6.10
  17  -4  -1    6.70    5.30
  17   4  -1    0.10    4.40
 -17   4   1    1.20    2.50
  17   4  -1   -2.60    5.00
  17   4  -1   -2.30    3.80
  17   4  -1    0.10    5.90
  17   4  -1    1.40    3.50
 -17   4   1    3.00    4.10
  16  -4  -1  127.29   12.30
  16  -4  -1  126.59   15.10
 -16  -4   1  138.79   11.70
  16  -4  -1  132.79   14.20
  16  -4  -1  148.69   17.00
 -16   4   1  143.39   10.90
  16   4  -1  143.39   12.30
  16   4  -1  139.59   14.20
 -16   4   1  116.79   11.60
  16   4  -1  153.88   15.00
  16   4  -1  135.59   13.20
  16   4  -1  138.29   12.50
  15  -4  -1  400.26   31.10
 -15  -4   1  409.86   31.80
  15  -4  -1  444.26   32.10
  15  -4  -1  480.15   33.40
 -15   4   1  368.16   37.70
 -15   4   1  411.66   29.70
  15   4  -1  466.55   32.50
  15   4  -1  399.56   31.80
  15   4  -1  458.25   30.40
  15   4  -1  431.86   30.50
 -15   4   1  410.96   29.00
  15   4  -1  449.95   31.40
  14  -4  -1  103.69   12.70
  14  -4  -1   96.29   11.20
  14  -4  -1  109.59    9.70
  14  -4  -1  112.79   13.40
  14  -4  -1   95.29   11.40
 -14  -4   1  102.19   11.60
  14   4  -1  112.39   10.90
 -14   4   1  102.69    8.50
 -14   4   1  109.09   13.90
  14   4  -1  118.89   12.00
  14   4  -1   88.89    9.50
  14   4  -1  102.39   11.20
  14   4  -1   87.39   11.70
 -13  -4   1  298.57   21.20
  13  -4  -1  269.07   20.40
  13  -4  -1  293.47   23.20
  13  -4  -1  301.77   22.30
  13  -4  -1  281.97   21.80
  13  -4  -1  288.87   22.80
  13  -4  -1  240.18   19.70
 -13  -4   1  250.97   23.80
  13   4  -1  309.37   20.80
 -13   4   1  265.17   22.90
  13   4  -1  292.77   20.90
  13   4  -1  266.47   21.10
 -13   4   1  295.77   20.00
  13   4  -1  288.77   22.30
 -13   4   1  294.57   19.70
  13   4  -1  288.57   22.10
  12  -4  -1  828.32   58.69
 -12  -4   1  802.32   61.09
 -12  -4   1  936.41   59.29
  12  -4  -1  917.41   60.29
  12  -4  -1  757.62   58.89
  12  -4  -1  845.52   60.99
  12  -4  -1 1025.40   61.39
  12  -4  -1  910.11   60.09
 -12   4   1  860.91   60.79
  12   4  -1  893.81   60.29
  12   4  -1  940.11   59.09
 -12   4   1  893.51   60.09
  12   4  -1  925.21   60.29
  12   4  -1  887.51   59.69
 -12   4   1  918.81   58.39
 -12   4   1  891.11   58.19
  12   4  -1  885.41   59.19
  11  -4  -1  225.18   18.90
  11  -4  -1  265.47   19.20
  11  -4  -1  251.67   19.70
  11  -4  -1  214.98   16.90
 -11  -4   1  274.67   18.90
  11  -4  -1  182.78   53.39
  11  -4  -1  250.67   17.60
 -11  -4   1  249.28   21.80
  11  -4  -1  221.68   17.70
  11   4  -1  219.18   61.79
  11   4  -1  257.27   18.50
 -11   4   1  274.27   19.00
  11   4  -1  255.57   18.00
 -11   4   1  247.08   17.10
 -11   4   1  230.88   19.40
  11   4  -1  236.68   18.70
  11   4  -1  263.47   17.80
  11   4  -1  240.38   18.90
 -11   4   1  242.18   17.00
  10  -4  -1  113.39    9.80
  10  -4  -1  104.29   10.20
  10  -4  -1  101.19   10.10
 -10  -4   1  100.59   10.50
  10  -4  -1  100.09   44.00
 -10  -4   1  107.79    8.50
  10  -4  -1   81.89    8.40
  10  -4  -1  105.19    8.40
  10  -4  -1   92.59    7.80
 -10  -4   1   88.39    8.80
  10  -4  -1   86.49   38.20
  10  -4  -1  104.59   11.40
  10   4  -1   68.69   30.60
  10   4  -1  116.69    9.90
 -10   4   1  100.99   10.00
 -10   4   1  113.09    7.90
  10   4  -1  120.79    8.70
  10   4  -1  103.99    9.20
  10   4  -1   65.29   39.80
  10   4  -1  103.29    8.70
 -10   4   1  117.09    8.00
  -9  -4   1 1252.97   74.99
   9  -4  -1 1128.79  105.89
   9  -4  -1 1129.29   74.49
  -9  -4   1 1053.39   76.29
  -9  -4   1 1139.49   74.99
   9  -4  -1  980.10   74.39
   9  -4  -1 1153.28   75.69
   9  -4  -1 1163.38   76.99
   9  -4  -1 1262.07   76.39
  -9   4   1 1108.29   75.99
  -9   4   1 1188.58   74.29
   9   4  -1 1177.08   75.49
   9   4  -1  920.41   96.49
   9   4  -1 1177.48   75.79
  -9   4   1 1221.78  100.69
   9   4  -1 1122.49   74.99
   9   4  -1 1201.78   74.89
  -9   4   1 1182.18   74.39
   9   4  -1 1115.99   75.49
   8  -4  -1  227.98   17.40
  -8  -4   1  254.87   16.20
  -8  -4   1  251.27   17.90
   8  -4  -1  222.48   18.50
   8  -4  -1  197.68   16.70
   8  -4  -1  178.08   37.70
   8  -4  -1  224.18   16.00
   8  -4  -1  214.08   15.40
   8  -4  -1  227.08   16.90
   8  -4  -1  241.08   17.70
  -8  -4   1  247.98   16.40
   8   4  -1  234.78   16.10
   8   4  -1  232.68   16.80
  -8   4   1  236.48   17.30
   8   4  -1  232.88   16.90
   8   4  -1  225.68   16.30
  -8   4   1  236.48   15.60
  -8   4   1  227.58   37.40
   8   4  -1  210.78   45.30
   8   4  -1  237.58   17.10
   8   4  -1  222.68   37.40
   7  -4  -1  350.96   26.70
   7  -4  -1  348.37   26.70
   7  -4  -1  435.26   29.40
  -7  -4   1  365.96   28.20
   7  -4  -1  425.56   28.90
  -7  -4   1  430.66   27.00
  -7  -4   1  326.37   28.50
  -7  -4   1  451.95   27.20
   7  -4  -1  381.66   26.40
   7  -4  -1  425.96   28.60
   7  -4  -1  406.46   26.90
   7  -4  -1  422.16   28.10
   7  -4  -1  405.16   27.70
  -7  -4   1  385.76   26.30
  -7   4   1  411.26   28.10
  -7   4   1  417.26   46.70
   7   4  -1  403.66   27.20
   7   4  -1  412.96   27.70
  -7   4   1  424.86   26.60
  -7   4   1  432.46   26.80
   7   4  -1  433.46   27.70
   7   4  -1  435.06   28.40
   7   4  -1  372.16   42.20
   7   4  -1  456.75   54.09
   7   4  -1  416.46   27.10
  -6  -4   1 1579.44   94.39
   6  -4  -1 1365.26  114.69
   6  -4  -1 1531.05   95.09
   6  -4  -1 1307.37   93.89
   6  -4  -1 1381.26   93.49
  -6  -4   1 1375.16   93.99
   6  -4  -1 1591.44   95.89
  -6  -4   1 1371.66   93.89
  -6  -4   1 1563.04   94.29
   6  -4  -1 1515.85   94.89
   6  -4  -1 1441.16   94.19
   6  -4  -1 1405.76   96.29
  -6  -4   1 1202.18   94.79
   6  -4  -1 1609.24   95.79
   6  -4  -1 1282.97   93.89
  -6   4   1 1493.25  112.59
   6   4  -1 1517.15   94.89
   6   4  -1 1471.05   94.79
  -6   4   1 1541.65   95.19
  -6   4   1 1679.13   94.29
   6   4  -1 1508.15   94.29
   6   4  -1 1273.37   94.19
   6   4  -1 1537.05   94.79
   6   4  -1 1545.45   94.49
  -6   4   1 1363.86   94.59
   5  -4  -1  722.63   44.50
  -5  -4   1  591.84   44.10
  -5  -4   1  767.62   44.10
  -5  -4   1  657.53   43.80
  -5  -4   1  727.13   44.30
  -5  -4   1  645.54   43.80
  -5  -4   1  583.74   44.40
   5  -4  -1  691.63   44.60
   5  -4  -1  680.83   45.40
  -5  -4   1  585.74   44.90
   5  -4  -1  696.83   45.30
   5  -4  -1  642.04   61.09
   5  -4  -1  692.43   46.20
   5  -4  -1  634.84   43.90
   5  -4  -1  654.43   44.40
   5   4  -1  640.74   63.09
  -5   4   1  739.43   43.90
   5   4  -1  713.33   44.50
  -5   4   1  747.83   43.70
   5   4  -1  598.44   44.00
   5   4  -1  675.43   45.30
  -5   4   1  592.64   44.00
  -5   4   1  611.34   44.20
  -5   4   1  701.73   59.69
   5   4  -1  733.13   44.90
   5   4  -1  680.13   44.30
   5   4  -1  708.73   44.20
  -5   4   1  632.84   43.70
   5   4  -1  743.03   44.10
  -5   4   1  729.33   44.80
  -4  -4   1   18.20    2.40
   4  -4  -1   18.30    4.80
   4  -4  -1   17.10    3.30
   4  -4  -1   14.70    1.80
  -4  -4   1   18.10    2.00
   4  -4  -1   12.20    2.90
   4  -4  -1   22.30    2.80
   4  -4  -1   18.30    3.80
  -4  -4   1   14.00    2.60
   4  -4  -1   18.50    2.50
  -4  -4   1   17.20    2.00
  -4  -4   1   11.30   11.50
   4  -4  -1   23.20   11.70
  -4  -4   1   18.50    3.30
  -4  -4   1   16.70    3.30
  -4   4   1   12.00    2.40
   4   4  -1   16.50    2.20
   4   4  -1   16.50    2.00
  -4   4   1   19.30   10.20
  -4   4   1   16.60    1.90
  -4   4   1   17.50    1.80
   4   4  -1   16.70    2.50
  -4   4   1   16.20    2.20
   4   4  -1   18.60    2.10
   4   4  -1   16.60    2.00
   4   4  -1   17.40   10.60
   4   4  -1   17.50    2.60
   4   4  -1   20.50    2.80
  -4   4   1   16.50    2.20
   4   4  -1   16.10    2.50
  -4   4   1   10.30    3.20
   3  -4  -1 1089.89   70.09
   3  -4  -1 1113.09   70.59
   3  -4  -1 1078.79   72.59
   3  -4  -1 1029.00   70.19
   3  -4  -1 1044.50   71.09
  -3  -4   1 1069.39   69.89
  -3  -4   1 1127.49   85.39
   3  -4  -1  945.51   69.59
  -3  -4   1  972.50   70.09
   3  -4  -1 1194.88   70.89
   3  -4  -1 1058.59   81.29
  -3  -4   1 1109.29   70.39
   3   4  -1 1029.90   69.89
  -3   4   1 1068.99   69.79
   3   4  -1 1085.99   69.99
   3   4  -1 1065.59   69.99
  -3   4   1 1092.29   70.19
  -3   4   1 1192.68   69.59
   3   4  -1 1132.89   69.89
   3   4  -1 1157.98   69.89
  -3   4   1  991.10   69.79
   3   4  -1 1078.99   70.09
  -3   4   1 1105.49   69.89
  -3   4   1 1119.49   69.79
   3   4  -1 1126.09   70.29
   3   4  -1 1237.28   86.19
   3   4  -1 1036.00   69.89
  -3   4   1 1142.29   81.49
  -3   4   1 1009.50   70.39
   2  -4  -1 1276.07   81.29
   2  -4  -1 1188.08   80.89
   2  -4  -1 1172.98   82.99
   2  -4  -1 1305.27   82.49
  -2  -4   1 1109.09   81.39
   2  -4  -1 1313.17   81.99
  -2  -4   1 1260.97   93.29
   2  -4  -1 1288.97   81.59
  -2  -4   1 1083.79   81.19
  -2  -4   1 1272.77   81.39
   2  -4  -1 1370.76   81.79
   2  -4  -1 1198.98   89.49
   2  -4  -1 1261.27   81.69
  -2  -4   1 1246.88   81.99
  -2   4   1 1064.09   81.59
  -2   4   1 1135.89   82.09
  -2   4   1 1381.16   80.99
   2   4  -1 1288.27   81.39
  -2   4   1 1316.67   90.89
   2   4  -1 1355.06   94.09
   2   4  -1 1374.56   81.29
  -2   4   1 1103.79   81.19
   2   4  -1 1356.56   81.59
  -2   4   1 1340.77   81.19
  -2   4   1 1172.18   81.39
   2   4  -1 1248.38   81.39
  -2   4   1 1217.28   81.19
   2   4  -1 1305.37   81.19
  -2   4   1 1286.97   80.89
   2   4  -1 1317.47   81.49
  -2   4   1 1392.46   81.29
  -2   4   1 1388.66   81.49
   1  -4  -1   15.10    2.30
  -1  -4   1   14.40    3.30
  -1  -4   1   11.80    1.80
  -1  -4   1   14.40    1.30
   1  -4  -1   11.70    6.00
  -1  -4   1   13.10    1.50
   1  -4  -1   11.40    2.30
   1  -4  -1   18.50    4.50
  -1  -4   1   13.50    1.90
   1  -4  -1   19.80    3.70
   1  -4  -1   16.30    1.70
   1  -4  -1   19.20    2.10
  -1  -4   1   12.10    7.80
  -1  -4   1   15.90    1.90
   1  -4  -1   14.90    2.00
  -1  -4   1   14.80    1.60
  -1   4   1   13.40    3.00
   1   4  -1   14.80    1.50
   1   4  -1   13.60    1.10
   1   4  -1   13.30    1.90
  -1   4   1   16.30    1.30
  -1   4   1   11.30    1.40
  -1   4   1    5.60    5.80
  -1   4   1   14.00    1.50
   1   4  -1   14.00    1.90
   1   4  -1   16.10    8.80
  -1   4   1   14.20    2.40
   1   4  -1   17.10    1.80
   1   4  -1   13.20    1.40
  -1   4   1   15.60    1.50
   0  -4   1  247.98   17.60
   0  -4  -1  274.67   16.30
   0  -4  -1  229.78   17.90
   0  -4  -1  221.98   22.40
   0  -4   1  224.08   16.10
   0  -4   1  241.08   16.10
   0  -4   1  244.88   16.60
   0  -4   1  271.77   16.50
   0  -4   1  260.77   16.50
   0  -4   1  247.08   25.90
   0  -4  -1  260.87   16.10
   0  -4  -1  245.38   16.00
   0  -4   1  242.08   16.40
   0  -4  -1  251.47   16.50
   0  -4  -1  255.77   17.40
   0  -4   1  234.78   16.10
   0   4  -1  254.17   16.50
   0   4  -1  269.47   16.20
   0   4  -1  267.17   26.20
   0   4  -1  218.08   16.10
   0   4  -1  235.88   16.70
   0   4   1  215.08   16.00
   0   4   1  246.98   17.00
   0   4  -1  255.97   16.30
   0   4   1  274.07   16.10
   0   4   1  220.88   16.70
   0   4   1  271.17   22.90
   0   4  -1  256.87   16.30
   0   4  -1  261.07   16.40
   0   4   1  234.18   17.00
   0   4  -1  237.38   16.70
  -1  -4  -1 1773.02  116.59
   1  -4   1 1796.42  126.69
  -1  -4  -1 1732.63  116.49
   1  -4   1 1837.42  115.69
   1  -4   1 1785.22  115.99
   1  -4   1 1895.31  117.19
  -1  -4  -1 1895.71  116.29
   1  -4   1 1551.54  115.89
  -1  -4  -1 1726.83  117.09
  -1  -4  -1 1754.92  115.69
   1  -4   1 1909.51  116.29
   1   4   1 1600.74  116.19
  -1   4  -1 1772.22  115.79
  -1   4  -1 1586.64  115.79
  -1   4  -1 1682.03  116.39
   1   4   1 1973.90  115.49
  -1   4  -1 1871.31  115.69
   1   4   1 1983.20  115.49
  -1   4  -1 1856.01  115.89
  -1   4  -1 1783.22  115.99
   1   4   1 1671.03  116.59
   1   4   1 1955.80  122.99
   1   4   1 1854.51  115.79
  -1   4  -1 2072.89  128.89
  -2  -4  -1  191.08   14.40
  -2  -4  -1  182.78   13.80
   2  -4   1  203.48   15.00
  -2  -4  -1  228.38   22.90
   2  -4   1  193.98   13.50
  -2  -4  -1  191.68   12.80
   2  -4   1  211.98   13.80
   2  -4   1  208.08   13.30
   2  -4   1  185.28   13.20
  -2  -4  -1  191.38   13.30
  -2  -4  -1  193.88   13.60
   2  -4   1  185.88   13.10
   2  -4   1  193.08   13.10
   2  -4   1  193.78   14.30
   2  -4   1  194.18   23.50
   2  -4   1  198.88   13.90
  -2  -4  -1  219.58   13.00
   2  -4   1  173.28   13.40
  -2   4  -1  213.98   13.00
   2   4   1  195.88   13.00
  -2   4  -1  188.88   13.20
   2   4   1  208.38   13.40
   2   4   1  191.68   13.20
  -2   4  -1  211.18   13.50
   2   4   1  209.78   13.00
   2   4   1  202.58   13.00
   2   4   1  188.48   13.00
   2   4   1  206.88   13.10
  -2   4  -1  192.88   13.40
  -2   4  -1  208.38   13.30
  -2   4  -1  233.88   25.50
   2   4   1  169.08   14.40
  -2   4  -1  186.38   14.60
  -2   4  -1  210.28   13.40
  -3  -4  -1  866.41   56.59
   3  -4   1  867.61   56.49
   3  -4   1  841.62   56.39
  -3  -4  -1  837.32   57.69
  -3  -4  -1  944.31   56.89
  -3  -4  -1  787.02   55.99
   3  -4   1  937.41   57.89
   3  -4   1  820.62   56.19
   3  -4   1  748.73   56.09
  -3  -4  -1  794.22   56.39
   3  -4   1  811.32   55.99
   3  -4   1  797.82   56.49
   3  -4   1  857.01   56.19
   3  -4   1  919.01   71.09
   3  -4   1  958.00   57.19
  -3  -4  -1  873.41   56.39
   3  -4   1  910.91   57.49
   3   4   1  869.81   56.19
  -3   4  -1  947.91   56.79
   3   4   1  856.71   56.39
   3   4   1  938.31   56.39
   3   4   1  761.32   56.69
  -3   4  -1  909.41   70.99
   3   4   1  893.11   68.19
  -3   4  -1  908.31   56.09
  -3   4  -1  900.11   56.29
   3   4   1  951.90   56.29
  -3   4  -1  891.61   56.39
   3   4   1  929.61   56.59
  -3   4  -1  813.62   56.49
   3   4   1  906.21   56.19
  -3   4  -1  873.91   56.59
   4  -4   1 2738.33  182.18
  -4  -4  -1 2561.24  182.38
  -4  -4  -1 2856.21  182.28
   4  -4   1 2855.71  182.58
  -4  -4  -1 2563.64  182.68
   4  -4   1 2636.64  182.38
   4  -4   1 2836.82  200.28
  -4  -4  -1 3000.40  182.98
   4  -4   1 2648.44  182.08
   4  -4   1 3235.28  183.98
   4   4   1 3131.49  182.68
  -4   4  -1 2629.84  182.58
   4   4   1 2994.70  182.48
   4   4   1 2742.33  182.78
   4   4   1 3048.40  198.88
  -4   4  -1 3168.28  201.58
  -4   4  -1 2787.62  182.58
   4   4   1 2910.41  182.18
  -4   4  -1 2702.43  182.38
   5  -4   1 1094.09   74.99
  -5  -4  -1 1297.27   75.09
   5  -4   1 1292.47   76.19
   5  -4   1 1014.70   75.19
  -5  -4  -1 1214.88   75.19
   5  -4   1 1191.48   76.39
   5  -4   1 1197.08   76.59
   5  -4   1 1075.69   74.99
  -5  -4  -1 1082.09   75.29
   5  -4   1 1141.99   75.59
  -5  -4  -1 1093.09   75.89
  -5  -4  -1 1197.78   74.89
   5   4   1 1287.87   75.49
  -5   4  -1 1214.78   75.89
   5   4   1 1205.78   74.99
  -5   4  -1 1076.09   75.49
   5   4   1 1202.78   75.39
   5   4   1 1198.58   94.09
  -5   4  -1 1203.88   94.19
  -5   4  -1 1113.89   74.99
   5   4   1 1081.39   86.79
   5   4   1  995.70   75.79
   5   4   1 1230.58   75.69
   6  -4   1  188.18   12.10
  -6  -4  -1  137.19   12.70
   6  -4   1  182.28   13.80
  -6  -4  -1  177.38   12.10
   6  -4   1  163.68   12.10
  -6  -4  -1  157.38   12.10
  -6  -4  -1  198.98   12.10
   6  -4   1  183.18   13.00
   6  -4   1  158.08   32.30
   6  -4   1  186.48   12.90
   6  -4   1  180.08   13.80
  -6  -4  -1  170.28   13.30
   6  -4   1  162.38   11.30
   6   4   1  177.48   12.90
   6   4   1  162.18   32.30
  -6   4  -1  167.78   11.90
  -6   4  -1  159.58   30.20
   6   4   1  147.99   11.90
   6   4   1  185.28   12.70
   6   4   1  187.48   12.00
   6   4   1  156.18   29.40
  -6   4  -1  163.48   12.90
   6   4   1  178.18   12.60
  -6   4  -1  159.88   13.50
  -6   4  -1  177.38   11.90
  -6   4  -1  181.28   11.70
   6   4   1  185.08   12.30
  -7  -4  -1 1320.17   99.49
   7  -4   1 1510.25  126.19
  -7  -4  -1 1616.24   99.49
   7  -4   1 1518.25  100.29
   7  -4   1 1449.06   99.29
   7  -4   1 1628.84  100.39
  -7  -4  -1 1465.85  100.59
   7  -4   1 1535.15   99.29
  -7  -4  -1 1408.36   98.89
   7  -4   1 1635.44  100.89
   7  -4   1 1489.15   98.69
  -7   4  -1 1635.14   99.19
  -7   4  -1 1567.14  123.59
  -7   4  -1 1566.94   98.89
   7   4   1 1417.66  117.29
   7   4   1 1319.97   99.09
   7   4   1 1682.93   99.99
  -7   4  -1 1673.23  100.59
   7   4   1 1621.94   99.39
   7   4   1 1543.15  127.49
   7   4   1 1622.54  100.29
   7   4   1 1526.05  100.39
  -8  -4  -1  825.82   48.50
  -8  -4  -1  676.03   49.00
   8  -4   1  699.93   47.70
   8  -4   1  669.13   48.20
  -8  -4  -1  739.23   48.20
   8  -4   1  764.62   50.59
   8  -4   1  691.23   48.60
   8  -4   1  779.52   49.80
  -8  -4  -1  686.13   47.90
   8  -4   1  767.92   49.50
   8  -4   1  711.13   50.39
   8  -4   1  748.33   49.20
   8  -4   1  717.83   76.89
  -8   4  -1  744.33   48.00
   8   4   1  731.73   48.20
   8   4   1  748.63   48.50
  -8   4  -1  779.12   75.89
  -8   4  -1  793.52   47.80
   8   4   1  551.94   72.39
  -8   4  -1  720.03   49.40
   8   4   1  764.82   49.00
   8   4   1  760.42   48.90
   8   4   1  754.42   49.30
   8   4   1  669.23   68.69
   9  -4   1   99.69    7.80
   9  -4   1   77.89   34.90
   9  -4   1  106.49    8.30
   9  -4   1  121.49   10.20
  -9  -4  -1  109.79    8.40
   9  -4   1  113.89   11.00
   9  -4   1   99.89   11.10
   9  -4   1   91.19    8.40
  -9  -4  -1   86.39    8.40
   9  -4   1  108.29    9.70
   9   4   1  106.49    9.20
   9   4   1  114.19    9.50
  -9   4  -1  111.89    7.80
   9   4   1  109.69    8.60
  -9   4  -1  111.29    7.90
   9   4   1  111.29    9.70
  -9   4  -1  107.99    9.70
   9   4   1  106.19    8.30
   9   4   1   75.49   32.60
  -9   4  -1  162.48   41.70
   9   4   1   89.69   30.60
 -10  -4  -1  332.17   25.90
  10  -4   1  344.07   26.70
  10  -4   1  328.87   26.40
  10  -4   1  307.77   24.10
 -10  -4  -1  363.46   24.40
  10  -4   1  380.06   25.50
  10  -4   1  336.17   23.50
  10  -4   1  362.16   25.70
  10  -4   1  406.86   26.20
  10  -4   1  277.17   57.79
  10   4   1  330.57   24.70
  10   4   1  354.06   25.50
  10   4   1  355.76   24.40
 -10   4  -1  382.46   23.80
  10   4   1  350.26   57.79
 -10   4  -1  359.56   23.60
  10   4   1  344.67   25.10
  10   4   1  407.96   72.79
  10   4   1  372.66   24.20
 -10   4  -1  327.77   25.50
 -10   4  -1  380.66   59.69
  11  -4   1  204.58   16.90
 -11  -4  -1  220.28   15.70
 -11  -4  -1  191.28   17.30
  11  -4   1  201.18   15.30
  11  -4   1  218.28   16.80
  11  -4   1  200.68   14.70
  11  -4   1  216.98   60.19
  11  -4   1  236.88   17.60
  11  -4   1  222.38   19.20
  11   4   1  216.58   51.79
 -11   4  -1  186.98   14.70
  11   4   1  209.68   64.99
 -11   4  -1  205.58   52.19
  11   4   1  230.38   15.50
  11   4   1  219.28   16.20
  11   4   1  194.78   16.50
 -11   4  -1  220.38   14.90
  11   4   1  222.08   15.80
  11   4   1  209.18   16.90
 -11   4  -1  207.48   17.20
  12  -4   1   13.60    4.70
  12  -4   1   -0.50    4.40
 -12  -4  -1   -3.00    2.60
  12  -4   1    0.90    2.60
  12  -4   1    2.20    3.50
  12  -4   1   -1.20    5.30
 -12  -4  -1    2.20    5.00
  12  -4   1    5.80    4.90
  12  -4   1   17.00    6.10
  12  -4   1    2.50    3.70
  12   4   1    0.30    3.10
  12   4   1   -0.80    6.10
  12   4   1    2.10    3.50
 -12   4  -1   -0.70    1.60
  12   4   1    3.10    2.80
 -12   4  -1   -0.50    1.70
  12   4   1   -0.20    3.70
  12   4   1   -0.20    3.50
  12   4   1    2.10    2.60
 -12   4  -1   -0.20    4.40
  13  -4   1  308.07   23.00
 -13  -4  -1  320.57   23.60
  13  -4   1  351.96   25.60
  13  -4   1  284.87   22.30
  13  -4   1  289.37   25.30
  13  -4   1  357.56   25.00
  13  -4   1  320.97   24.30
  13   4   1  339.67   24.10
 -13   4  -1  299.27   25.40
 -13   4  -1  320.97   22.50
  13   4   1  331.87   24.80
 -13   4  -1  354.16   22.50
  13   4   1  323.07   23.50
 -13   4  -1  338.17   25.60
  13   4   1  347.97   23.30
  13   4   1  317.67   24.90
 -14  -4  -1  464.75   35.20
  14  -4   1  450.45   35.00
  14  -4   1  502.25   34.10
  14  -4   1  501.35   36.40
  14  -4   1  557.74   36.90
  14  -4   1  527.55   36.00
  14   4   1  507.45   34.30
  14   4   1  494.15   36.10
 -14   4  -1  431.56   36.90
  14   4   1  497.95   34.50
 -14   4  -1  502.05   33.40
  14   4   1  484.25   35.60
 -14   4  -1  477.55   33.50
  14   4   1  525.95   35.20
  15  -4   1  143.19   14.20
  15  -4   1  172.58   14.80
 -15  -4  -1  109.99   15.10
 -15  -4  -1  145.99   12.00
  15  -4   1  127.39   13.80
  15  -4   1  150.08   15.00
 -15   4  -1  136.19   11.60
  15   4   1  143.19   13.20
  15   4   1  162.48   14.80
  15   4   1  144.49   12.50
  15   4   1  126.09   13.80
 -15   4  -1  151.88   11.20
  15   4   1  128.39   12.00
 -16  -4  -1   47.90    6.50
  16  -4   1   43.30    6.60
  16  -4   1   32.50    7.50
  16  -4   1   54.39    9.00
 -16   4  -1   49.30    5.60
  16   4   1   44.20    6.70
 -16   4  -1   42.80    5.70
  16   4   1   50.99    6.90
  16   4   1   42.80    7.40
  16   4   1   50.59    8.80
  16   4   1   45.40    8.20
  17  -4   1  409.76   31.10
  17  -4   1  439.56   33.20
 -17  -4  -1  488.25   31.10
  17  -4   1  460.15   34.50
 -17   4  -1  432.96   30.00
 -17   4  -1  407.06   30.80
  17   4   1  423.56   33.10
  17   4   1  434.66   33.60
  17   4   1  455.75   32.20
  17   4   1  445.96   31.30
  17   4   1  402.36   31.30
  18  -4   1  176.48   18.60
 -18  -4  -1  189.48   15.00
  18  -4   1  182.98   17.80
  18  -4   1  194.28   20.20
  18   4   1  194.08   18.60
  18   4   1  175.08   16.20
  18   4   1  144.69   15.40
 -18   4  -1  175.78   13.80
  18   4   1  235.88   22.90
  18   4   1  175.98   15.20
  19  -4   1   52.59    9.10
  19  -4   1   47.50   10.60
  19  -4   1   26.20    8.50
 -19  -4  -1   48.80    6.80
  19  -4   1   27.40    9.70
  19   4   1   48.50    8.30
  19   4   1   39.00    7.60
  19   4   1   43.50    9.70
  19   4   1   62.29   10.80
  19   4   1   33.50    6.50
  20  -4   1  193.98   26.30
 -20  -4  -1  166.08   17.30
  20   4   1  158.98   17.30
  20   4   1  160.58   22.00
  20   4   1  189.78   22.40
 -21  -4  -1  183.68   15.00
  21  -4   1  170.28   20.70
  21  -4   1  169.48   18.60
  21   4   1  163.88   16.20
  21   4   1  247.48   29.50
  21   4   1  152.78   18.80
  21   4   1  180.18   20.10
  22  -4   1   -3.10   16.00
  22  -4   1   36.60   11.20
 -22  -4  -1   38.20    7.30
  22   4   1   34.80   13.00
  22   4   1   18.10    8.00
 -21  -5   1   46.50    7.30
  21  -5  -1   34.10   13.50
  21  -5  -1   29.70    8.80
  21   5  -1   63.59   19.20
  21   5  -1   23.10   17.10
  21   5  -1   23.90    7.60
  20  -5  -1   57.49   13.00
 -20  -5   1   50.99    7.40
  20  -5  -1   47.00    9.20
  20   5  -1   51.09    7.70
  20   5  -1   41.80   10.40
  20   5  -1   21.80   12.20
  20   5  -1   51.69    9.80
  19  -5  -1   17.60    9.90
 -19  -5   1    3.60    4.20
  19  -5  -1   13.10    6.70
  19   5  -1   -4.30    8.40
  19   5  -1   14.20    6.30
  19   5  -1    7.30    4.70
 -19   5   1    7.50    6.40
  19   5  -1    1.80    7.60
  18  -5  -1   11.80    8.20
 -18  -5   1    8.00    4.10
  18  -5  -1   11.90    6.80
 -18   5   1    3.50    5.00
  18   5  -1    8.20    7.80
  18   5  -1    5.50    5.80
  18   5  -1    0.80    3.80
  18   5  -1    1.70    6.80
  18   5  -1    7.20    4.70
 -18   5   1    6.50    3.00
 -17  -5   1   14.80    6.20
  17  -5  -1   21.40    9.20
  17  -5  -1   10.00   10.60
 -17   5   1   19.80    3.80
  17   5  -1   24.10    6.90
  17   5  -1   13.40    4.80
  17   5  -1   10.70    6.80
  17   5  -1   23.90    8.10
 -17   5   1   16.80    4.80
  16  -5  -1    6.40    5.30
 -16  -5   1   11.00    3.90
  16  -5  -1   11.30    6.60
  16  -5  -1   13.40    5.50
  16  -5  -1   16.60    8.10
  16  -5  -1    8.00    7.70
  16  -5  -1    8.10    6.40
 -16   5   1   11.30    3.80
  16   5  -1   12.20    4.50
  16   5  -1   10.60    4.10
 -16   5   1   12.90    3.20
  16   5  -1   10.70    5.10
  16   5  -1    9.70    5.70
  16   5  -1   -1.10    5.20
  15  -5  -1   12.80    7.50
 -15  -5   1   13.40    3.70
  15  -5  -1   14.30    5.50
  15  -5  -1    7.60    6.60
  15  -5  -1    8.90    6.50
  15  -5  -1    8.70    8.00
  15  -5  -1    7.40    4.60
  15  -5  -1   11.20    4.90
  15   5  -1    9.80    4.80
  15   5  -1   16.10    4.40
  15   5  -1   12.30    5.80
  15   5  -1    5.70    4.90
 -15   5   1   12.30    3.20
  15   5  -1   11.60    4.10
 -15   5   1   11.70    3.70
 -14  -5   1    3.40    3.00
  14  -5  -1    4.00    5.40
  14  -5  -1    4.80    6.40
  14  -5  -1    7.40    4.50
  14  -5  -1    6.00    3.70
  14  -5  -1   -1.00    4.10
 -14  -5   1    6.30    5.50
  14  -5  -1    0.30   13.10
  14  -5  -1    3.60    5.40
  14   5  -1    0.00    3.70
  14   5  -1    3.60    3.20
  14   5  -1    6.50    3.40
  14   5  -1    5.20    4.80
  14   5  -1    6.60    4.80
 -14   5   1    6.00    2.60
 -14   5   1    4.10    2.60
  13  -5  -1  173.38   18.60
  13  -5  -1  199.18   17.30
  13  -5  -1  211.98   17.20
  13  -5  -1  214.88   18.10
  13  -5  -1  182.68   15.30
 -13  -5   1  201.18   16.00
 -13  -5   1  214.78   15.40
  13  -5  -1  222.28   19.90
  13   5  -1  203.48   17.30
 -13   5   1  174.48   18.50
  13   5  -1  212.68   15.60
  13   5  -1  194.38   18.50
 -13   5   1  223.68   15.20
  13   5  -1  176.78   16.70
 -13   5   1  198.48   14.60
  13   5  -1  223.18   16.70
  12  -5  -1    8.30    4.30
 -12  -5   1   12.50    3.20
 -12  -5   1    6.30    3.10
  12  -5  -1    8.50    5.30
  12  -5  -1   17.10    7.10
  12  -5  -1   -2.50    6.70
  12  -5  -1    4.40    2.90
 -12  -5   1    5.30    6.20
  12  -5  -1   11.80    5.10
  12  -5  -1    0.00    4.90
  12   5  -1    3.30    3.70
 -12   5   1    7.80    2.40
  12   5  -1    6.20    3.00
 -12   5   1    5.90    4.40
  12   5  -1   12.20    3.30
 -12   5   1   10.30    5.40
  12   5  -1    8.30    4.30
  12   5  -1   14.30    5.00
 -12   5   1   11.00    2.50
  12   5  -1    2.70    3.90
 -11  -5   1  109.89    9.40
  11  -5  -1  116.89   13.10
  11  -5  -1  120.29   11.00
 -11  -5   1  122.09    9.40
  11  -5  -1  124.29   11.80
 -11  -5   1  109.49   12.10
  11  -5  -1  109.89   11.60
  11  -5  -1   95.39    9.30
 -11   5   1  117.59    8.70
 -11   5   1  113.79   11.20
 -11   5   1  119.19   10.70
  11   5  -1  111.89   10.70
  11   5  -1  117.29   10.50
  11   5  -1  119.19    9.80
  11   5  -1   96.39   10.60
 -11   5   1  110.89    8.70
  11   5  -1  122.19    9.60
 -10  -5   1   36.10    4.30
 -10  -5   1   35.30    4.30
  10  -5  -1   42.80    8.10
 -10  -5   1   33.60    6.20
  10  -5  -1   40.20    6.30
  10  -5  -1   30.80    5.00
  10  -5  -1   54.09   35.00
  10  -5  -1   25.70   41.70
  10  -5  -1   42.40    5.80
  10  -5  -1   29.60    4.10
  10  -5  -1   39.00    6.90
 -10   5   1   34.30    5.80
  10   5  -1   36.50    5.40
  10   5  -1   39.10   30.90
  10   5  -1   37.00    4.50
  10   5  -1   33.40    5.60
  10   5  -1   14.70   38.40
 -10   5   1   40.80    4.00
 -10   5   1   36.20    3.70
  10   5  -1   38.40    4.70
   9  -5  -1    0.00    2.60
  -9  -5   1    2.10    1.70
   9  -5  -1    4.70    2.00
   9  -5  -1    3.40    3.20
   9  -5  -1    4.40    2.60
  -9  -5   1    2.40    1.80
   9  -5  -1    3.60    3.90
   9  -5  -1   -1.90    4.30
  -9   5   1    6.80    3.30
   9   5  -1   -1.60   31.20
  -9   5   1    2.40    1.30
   9   5  -1    0.70    2.80
   9   5  -1    3.70    2.10
  -9   5   1   -9.60   18.60
   9   5  -1   -5.50   19.40
   9   5  -1    3.60    2.70
  -9   5   1    2.10    1.60
   9   5  -1   -1.00    2.40
   9   5  -1    3.00    2.00
  -8  -5   1   82.39    6.50
   8  -5  -1   75.89    7.90
   8  -5  -1   79.19    7.20
   8  -5  -1   82.59   10.10
   8  -5  -1   82.39    7.70
   8  -5  -1   75.59    6.40
   8  -5  -1   72.09    8.50
   8  -5  -1   51.99   28.00
  -8  -5   1   78.79    6.40
   8  -5  -1   86.09    9.20
  -8  -5   1   81.99    8.30
   8   5  -1   73.39    7.40
  -8   5   1   74.39    6.00
   8   5  -1   52.19   31.20
   8   5  -1   80.19    6.50
   8   5  -1   73.89    7.30
  -8   5   1   82.09    5.90
  -8   5   1   67.79    7.30
   8   5  -1   78.69    6.70
  -8   5   1   70.99   26.10
   8   5  -1   83.89    7.50
   8   5  -1   63.99   24.20
   7  -5  -1  140.69   11.30
  -7  -5   1  151.78   10.50
   7  -5  -1  143.29   10.40
   7  -5  -1  144.99   12.30
  -7  -5   1  162.88   10.50
   7  -5  -1  145.49   12.60
  -7  -5   1  140.79   12.00
   7  -5  -1  118.69   10.70
   7  -5  -1  117.79   30.10
   7  -5  -1  139.49   13.50
   7  -5  -1  162.38   11.80
   7  -5  -1  143.49   12.70
   7   5  -1  117.49   25.00
  -7   5   1  145.99    9.90
   7   5  -1  142.09   11.20
  -7   5   1  150.98   11.60
   7   5  -1  150.58   10.50
   7   5  -1  142.59   11.30
  -7   5   1  135.49   28.60
   7   5  -1  152.88   11.30
   7   5  -1  111.89   33.10
   7   5  -1  139.29   10.60
  -7   5   1  148.49   10.40
  -6  -5   1   59.99    4.60
   6  -5  -1   49.50    5.60
  -6  -5   1   44.30    6.50
   6  -5  -1   52.59    6.20
  -6  -5   1   50.49    4.90
   6  -5  -1   55.39    4.60
   6  -5  -1   72.99   23.20
   6  -5  -1   65.29    7.50
  -6  -5   1   53.89    5.90
  -6  -5   1   54.59    4.30
   6  -5  -1   66.49    5.70
   6  -5  -1   67.39    9.10
  -6  -5   1   55.89    6.00
   6  -5  -1   58.49    6.80
   6  -5  -1   52.99    5.20
  -6   5   1   63.99    5.70
   6   5  -1   47.20   22.30
   6   5  -1   62.29    5.10
   6   5  -1   50.39    5.30
   6   5  -1   38.10    5.10
  -6   5   1   59.79    4.50
   6   5  -1   67.59    5.60
   6   5  -1   57.49    6.60
   6   5  -1   52.59    5.40
   6   5  -1   60.49    4.80
  -6   5   1   42.40   18.00
  -6   5   1   54.89    4.30
  -6   5   1   41.40    5.70
   5  -5  -1  137.59   11.10
   5  -5  -1  123.09    9.20
   5  -5  -1  116.39    8.60
  -5  -5   1  112.69    9.70
  -5  -5   1  129.99    9.10
   5  -5  -1  106.99   24.60
  -5  -5   1  124.19    8.90
   5  -5  -1  129.09    9.40
   5  -5  -1  132.19   10.40
   5  -5  -1  125.19   10.60
  -5  -5   1  113.59    8.80
   5  -5  -1  127.39   11.80
  -5   5   1  117.79    8.50
   5   5  -1  138.49    9.00
   5   5  -1  101.29    9.10
  -5   5   1  129.59    8.70
   5   5  -1  127.09    9.50
   5   5  -1  122.79    9.70
  -5   5   1  115.59    9.30
   5   5  -1   99.29    9.50
   5   5  -1  127.99   27.20
  -5   5   1  129.09    9.50
  -5   5   1  124.39   24.20
   5   5  -1  131.09    8.80
   5   5  -1  111.79    8.90
   5   5  -1  128.59    9.30
  -5   5   1  135.09    8.40
  -4  -5   1   21.60    2.20
   4  -5  -1   25.10    3.00
  -4  -5   1    7.10   14.00
   4  -5  -1   17.60    2.10
   4  -5  -1   26.20    4.80
   4  -5  -1   23.70    2.90
  -4  -5   1   21.80    3.20
  -4  -5   1   19.50    2.40
   4  -5  -1   19.90    3.50
   4  -5  -1   20.00   12.30
  -4  -5   1   20.70    1.90
  -4  -5   1   30.20    4.50
   4  -5  -1   30.40    6.10
  -4  -5   1   22.80    3.30
   4   5  -1   25.20    3.10
  -4   5   1   21.50    2.30
  -4   5   1   21.40    2.90
  -4   5   1   22.70    1.90
   4   5  -1   19.80    3.10
   4   5  -1   24.00    3.30
  -4   5   1   18.20    2.50
  -4   5   1   23.60    2.90
  -4   5   1   20.90    2.70
  -4   5   1   21.10    4.00
   4   5  -1   19.10    2.40
   4   5  -1   20.20    2.50
  -4   5   1   29.20   12.50
   4   5  -1   18.80   13.80
   4   5  -1   16.80    2.60
   4   5  -1   20.00    2.40
   4   5  -1   22.40    3.20
   3  -5  -1   96.29    6.90
   3  -5  -1   81.29    5.90
   3  -5  -1   84.19    6.80
   3  -5  -1   96.49    8.60
   3  -5  -1   90.69    7.20
   3  -5  -1   77.19    7.50
   3  -5  -1   92.19    6.70
   3  -5  -1   90.09    9.60
  -3  -5   1   72.99    6.40
  -3  -5   1   80.59    7.30
  -3  -5   1   76.39   19.50
  -3  -5   1   87.09    6.00
  -3  -5   1   90.99    6.90
  -3  -5   1   87.49    6.30
  -3   5   1   78.79    6.40
  -3   5   1   87.99    6.40
  -3   5   1  108.59   19.00
   3   5  -1   97.59    6.40
  -3   5   1   85.29    6.50
   3   5  -1   93.39    6.40
   3   5  -1   60.89   18.20
  -3   5   1   91.29    6.60
   3   5  -1   79.69    6.80
   3   5  -1  100.69    6.90
   3   5  -1   87.29    6.40
  -3   5   1   98.09    6.00
   3   5  -1   93.59    6.70
   3   5  -1   83.69    6.70
  -3   5   1   97.39    6.40
   3   5  -1   90.19    6.40
  -2  -5   1  265.07   16.20
   2  -5  -1  244.78   17.90
  -2  -5   1  245.78   28.90
  -2  -5   1  253.07   16.40
  -2  -5   1  239.98   15.80
  -2  -5   1  213.18   16.30
  -2  -5   1  251.97   16.30
  -2  -5   1  202.88   15.90
   2  -5  -1  220.48   18.50
   2  -5  -1  249.97   17.10
   2  -5  -1  256.77   16.60
   2  -5  -1  235.18   16.60
  -2  -5   1  232.98   16.00
  -2  -5   1  246.78   17.30
   2  -5  -1  269.67   16.70
   2  -5  -1  240.38   25.50
   2  -5  -1  239.78   16.10
  -2   5   1  223.18   16.20
  -2   5   1  226.48   16.10
  -2   5   1  246.28   16.20
   2   5  -1  269.07   16.50
  -2   5   1  261.17   15.80
   2   5  -1  242.48   15.90
   2   5  -1  258.27   16.20
   2   5  -1  258.77   29.20
   2   5  -1  234.08   16.40
  -2   5   1  213.78   16.80
   2   5  -1  240.38   16.30
   2   5  -1  215.98   16.30
  -2   5   1  239.38   15.70
  -2   5   1  260.17   16.20
  -2   5   1  259.17   26.50
  -2   5   1  247.38   16.10
   2   5  -1  240.88   15.90
   2   5  -1  262.37   16.10
  -1  -5   1   27.10    2.90
   1  -5  -1   28.50    3.30
   1  -5  -1   29.10    3.70
  -1  -5   1   21.30    2.50
  -1  -5   1   28.10    2.30
   1  -5  -1   40.30    5.10
  -1  -5   1   13.20   10.50
  -1  -5   1   32.00    3.10
   1  -5  -1   27.50    8.70
  -1  -5   1   32.50    4.60
  -1  -5   1   37.20    2.80
   1  -5  -1   36.20    3.00
   1  -5  -1   27.50    2.40
  -1  -5   1   35.20    3.10
   1  -5  -1   27.70    3.00
   1  -5  -1   28.50    2.50
   1  -5  -1   32.80    5.90
   1   5  -1   36.00    3.10
  -1   5   1   29.50    4.10
   1   5  -1   25.80    2.80
   1   5  -1   29.30    2.90
  -1   5   1   18.90    4.40
  -1   5   1   31.40    2.50
  -1   5   1   30.40    2.80
  -1   5   1   29.50    2.40
   1   5  -1   22.60    3.10
  -1   5   1   31.70    2.20
  -1   5   1   29.50    2.40
   1   5  -1   22.30    4.20
  -1   5   1   29.40    2.90
   1   5  -1   24.80   10.70
   1   5  -1   29.90    2.50
  -1   5   1   31.80    2.40
  -1   5   1   31.00    9.40
   0  -5   1  221.28   14.30
   0  -5   1  206.18   13.90
   0  -5   1  181.28   14.10
   0  -5  -1  220.58   21.10
   0  -5   1  193.48   13.80
   0  -5   1  214.48   15.80
   0  -5  -1  218.48   14.40
   0  -5   1  180.38   24.00
   0  -5   1  216.78   14.40
   0  -5  -1  201.38   14.70
   0  -5  -1  239.08   14.10
   0  -5  -1  208.78   15.40
   0  -5  -1  203.58   14.70
   0  -5  -1  200.18   13.80
   0   5   1  210.18   22.10
   0   5  -1  229.68   13.90
   0   5  -1  212.28   14.20
   0   5  -1  217.68   14.10
   0   5  -1  240.38   26.40
   0   5   1  178.98   15.50
   0   5   1  227.98   13.80
   0   5   1  223.78   13.70
   0   5  -1  223.68   14.40
   0   5  -1  216.68   14.00
   0   5  -1  183.48   15.00
   0   5   1  217.78   13.80
   0   5   1  223.98   14.10
   0   5   1  176.68   13.70
   1  -5   1  979.10   65.29
  -1  -5  -1  932.71   63.49
  -1  -5  -1  892.61   64.49
  -1  -5  -1  937.21   64.79
   1  -5   1  886.51   63.89
   1  -5   1 1016.90   76.59
   1  -5   1  848.52   63.49
   1  -5   1  878.31   63.59
  -1  -5  -1  997.90   71.89
   1  -5   1 1102.09   64.19
   1  -5   1 1035.80   64.19
  -1  -5  -1  916.01   65.39
  -1  -5  -1  994.30   64.29
  -1  -5  -1  953.40   63.39
  -1  -5  -1 1080.09   63.69
  -1  -5  -1 1035.70   64.09
   1  -5   1 1006.30   63.69
   1  -5   1  960.90   64.19
   1   5   1  994.70   63.69
   1   5   1 1049.59   63.49
   1   5   1 1078.19   63.59
   1   5   1 1065.29   63.49
  -1   5  -1  959.70   63.59
   1   5   1 1107.59   73.09
   1   5   1  894.71   63.89
   1   5   1 1059.29   63.99
  -1   5  -1 1024.00   63.89
   1   5   1 1027.00   63.69
  -1   5  -1 1034.60   64.09
  -1   5  -1 1043.20   63.59
  -1   5  -1 1115.09   78.79
  -1   5  -1  885.41   63.99
  -1   5  -1  988.70   63.89
   1   5   1  880.21   64.39
  -2  -5  -1  245.48   17.90
   2  -5   1  254.17   17.80
   2  -5   1  279.57   18.60
   2  -5   1  283.97   20.10
   2  -5   1  253.77   30.70
   2  -5   1  236.28   18.20
  -2  -5  -1  258.67   19.60
  -2  -5  -1  300.47   17.90
  -2  -5  -1  282.27   19.00
   2  -5   1  282.57   18.10
   2  -5   1  300.37   18.50
  -2  -5  -1  285.07   18.30
  -2  -5  -1  276.87   28.20
   2  -5   1  237.88   18.00
  -2  -5  -1  272.77   17.60
   2  -5   1  275.37   18.80
  -2  -5  -1  265.67   18.50
  -2   5  -1  254.97   17.80
  -2   5  -1  274.37   18.20
   2   5   1  256.87   17.90
   2   5   1  275.87   27.60
  -2   5  -1  259.77   18.20
  -2   5  -1  286.07   18.20
   2   5   1  275.47   18.30
  -2   5  -1  283.37   32.20
   2   5   1  300.27   17.80
  -2   5  -1  304.57   17.90
   2   5   1  275.77   18.10
   2   5   1  290.67   17.80
   2   5   1  264.87   17.90
   2   5   1  277.17   17.80
   2   5   1  220.48   18.70
  -2   5  -1  268.77   18.10
   2   5   1  289.17   18.10
  -2   5  -1  258.37   17.60
  -3  -5  -1  124.69   11.30
   3  -5   1  151.48   10.30
   3  -5   1  144.79   11.10
   3  -5   1  152.98   10.90
  -3  -5  -1  136.79   10.70
   3  -5   1  132.89    9.90
  -3  -5  -1  159.08    9.80
   3  -5   1  163.18   12.40
   3  -5   1  131.29   10.80
   3  -5   1  132.79    9.90
  -3  -5  -1  154.38   10.30
   3  -5   1  135.39   24.30
  -3  -5  -1  142.09    9.60
  -3  -5  -1  150.88   10.60
  -3   5  -1  154.28   10.40
  -3   5  -1  130.49   10.20
  -3   5  -1  141.89   10.10
  -3   5  -1  135.59   10.60
   3   5   1  143.39   21.20
   3   5   1  143.99   10.20
   3   5   1  161.38    9.90
   3   5   1  152.78   11.40
   3   5   1  151.18   10.40
   3   5   1  149.19    9.90
   3   5   1  155.58   10.00
  -3   5  -1  128.59   23.90
   3   5   1  156.18   10.50
  -3   5  -1  131.79   10.20
  -3   5  -1  147.79   10.20
   4  -5   1   16.00    2.60
   4  -5   1   15.90    2.00
  -4  -5  -1   12.90    2.00
  -4  -5  -1   11.00    1.60
  -4  -5  -1   14.60    2.90
   4  -5   1   13.60    2.30
  -4  -5  -1   11.60    2.20
  -4  -5  -1   13.20    1.60
  -4  -5  -1   15.60    2.50
   4  -5   1   20.40    4.60
   4  -5   1   23.40   13.60
   4  -5   1   12.80    3.10
   4  -5   1   15.80    2.00
  -4  -5  -1   20.40    3.70
  -4   5  -1   24.20    3.50
   4   5   1   21.10    2.30
   4   5   1    6.70   10.50
  -4   5  -1   13.00    1.90
   4   5   1   11.80    4.70
  -4   5  -1   17.90    2.30
  -4   5  -1    8.30   11.80
  -4   5  -1   14.50    2.80
   4   5   1   11.50    1.90
  -4   5  -1   13.10    1.60
   4   5   1   18.00    2.60
   4   5   1   18.50    1.90
   4   5   1   16.80    2.40
  -4   5  -1   15.40    2.40
   5  -5   1  592.34   59.89
   5  -5   1  549.65   40.00
   5  -5   1  632.94   40.70
  -5  -5  -1  695.53   40.10
  -5  -5  -1  625.84   40.30
   5  -5   1  671.63   42.30
  -5  -5  -1  570.44   40.70
   5  -5   1  536.95   39.70
   5  -5   1  614.44   40.60
  -5  -5  -1  591.14   40.10
  -5  -5  -1  624.14   41.20
   5   5   1  629.74   40.70
  -5   5  -1  620.24   40.80
  -5   5  -1  655.63   39.80
  -5   5  -1  645.64   59.99
   5   5   1  642.54   40.20
   5   5   1  676.53   40.90
   5   5   1  600.84   58.59
   5   5   1  670.33   40.10
  -5   5  -1  608.84   40.20
  -5   5  -1  645.74   40.10
   5   5   1  541.35   40.00
   5   5   1  611.14   52.79
  -5   5  -1  531.95   40.70
   5   5   1  572.64   40.40
  -6  -5  -1   58.39    6.20
   6  -5   1   58.19   23.60
  -6  -5  -1   62.89    6.40
  -6  -5  -1   63.89    4.90
   6  -5   1   68.19    5.30
   6  -5   1   71.99    7.90
   6  -5   1   61.69    6.10
   6  -5   1   57.09    5.10
   6  -5   1   61.09    5.20
  -6  -5  -1   71.79    5.20
  -6  -5  -1   63.79    6.70
   6  -5   1   66.49    6.20
  -6  -5  -1   80.39    7.20
   6  -5   1   66.19    7.30
   6   5   1   51.29   22.10
  -6   5  -1   63.69    5.20
  -6   5  -1   48.60    7.30
  -6   5  -1   73.89    6.30
   6   5   1   70.19    6.30
  -6   5  -1   87.69   23.30
  -6   5  -1   63.59    5.10
  -6   5  -1   84.89    5.90
   6   5   1   73.39    5.30
   6   5   1   67.19    6.10
   6   5   1   46.60    6.40
   6   5   1   38.70   16.00
   6   5   1   46.50    5.40
  -7  -5  -1   35.80    3.20
   7  -5   1   36.30    4.70
   7  -5   1   37.40    5.80
   7  -5   1   24.80    3.30
   7  -5   1   26.80    4.20
  -7  -5  -1   26.40    5.60
  -7  -5  -1   38.60    3.60
   7  -5   1   30.10    5.60
   7  -5   1   28.90    3.50
   7  -5   1   30.40    3.50
  -7  -5  -1   30.50    5.00
   7   5   1   30.40    3.30
   7   5   1   33.40    3.70
  -7   5  -1   33.70    3.30
   7   5   1   16.10   15.90
   7   5   1   30.80   20.80
  -7   5  -1   27.80    3.30
  -7   5  -1   29.70    2.80
   7   5   1   34.10    4.40
  -7   5  -1   28.60    4.30
   7   5   1   30.20    4.30
  -7   5  -1   16.90   19.30
   7   5   1   36.10    4.70
  -8  -5  -1   41.50    6.30
  -8  -5  -1   45.70    4.70
   8  -5   1   36.70    4.50
   8  -5   1   46.70    5.90
   8  -5   1   46.60    7.10
  -8  -5  -1   47.10    4.40
   8  -5   1   46.80    7.10
   8  -5   1   10.60   24.20
   8  -5   1   47.80    4.60
   8  -5   1   44.60    4.70
   8  -5   1   47.70    6.10
   8  -5   1   64.59    9.50
   8   5   1   47.60    5.60
  -8   5  -1   55.99    4.40
   8   5   1   43.90    5.70
   8   5   1   51.19    4.90
   8   5   1   53.79    5.80
  -8   5  -1   45.50    5.60
   8   5   1   49.50   21.30
  -8   5  -1   42.00   22.90
   8   5   1   47.40    4.50
  -8   5  -1   47.50    3.90
   8   5   1   52.29   30.60
  -9  -5  -1  107.09   12.00
   9  -5   1  130.39   10.40
   9  -5   1  118.79   13.50
   9  -5   1  145.59   11.70
   9  -5   1  139.89   12.70
   9  -5   1  145.89   12.00
  -9  -5  -1  142.79   10.50
  -9  -5  -1  152.78   10.50
   9  -5   1  124.89   10.60
   9  -5   1  140.29   13.20
   9  -5   1   92.49   35.30
   9   5   1  137.19   11.60
  -9   5  -1  133.29    9.80
  -9   5  -1  145.89   37.20
  -9   5  -1  137.79   11.70
   9   5   1  140.19   35.60
   9   5   1  147.29   11.40
   9   5   1  126.69   39.80
   9   5   1  154.88   10.50
   9   5   1  140.19   10.70
  -9   5  -1  141.19   10.00
 -10  -5  -1   19.90    3.40
  10  -5   1   19.20    3.40
  10  -5   1   25.80    4.80
  10  -5   1  -17.20   35.10
 -10  -5  -1   21.30    5.30
  10  -5   1   24.00    5.20
  10  -5   1   22.40    6.80
 -10  -5  -1   18.70    3.30
  10  -5   1   31.50    5.90
  10   5   1   22.60    4.50
 -10   5  -1   22.10    3.20
 -10   5  -1   27.10    3.10
  10   5   1   34.30   31.90
  10   5   1   21.10    4.70
 -10   5  -1   29.70    6.00
  10   5   1   28.60   37.00
  10   5   1   30.00    4.10
 -10   5  -1   23.00   27.80
  10   5   1   18.30    3.30
  10   5   1   26.90    4.90
  11  -5   1  223.38   17.40
 -11  -5  -1  212.98   17.80
  11  -5   1  186.38   15.10
 -11  -5  -1  214.68   15.30
  11  -5   1  217.08   17.50
  11  -5   1  194.38   18.40
 -11  -5  -1  192.78   15.20
  11  -5   1  210.68   16.80
 -11   5  -1  219.78   14.80
 -11   5  -1  214.28   14.70
 -11   5  -1  180.68   16.70
  11   5   1  208.58   15.60
  11   5   1  214.28   16.90
  11   5   1  217.48   15.40
  11   5   1  201.58   16.30
  11   5   1  214.48   16.40
  12  -5   1  181.78   15.20
  12  -5   1  156.68   13.20
  12  -5   1  184.68   15.60
  12  -5   1  175.18   16.90
 -12  -5  -1  164.68   14.30
  12  -5   1  174.78   15.50
 -12  -5  -1  190.08   13.50
  12   5   1  179.48   14.40
 -12   5  -1  181.38   12.70
  12   5   1  183.58   13.80
  12   5   1  172.68   13.40
  12   5   1  162.78   15.10
 -12   5  -1  160.78   15.40
 -12   5  -1  173.38   12.70
  12   5   1  158.28   14.50
  13  -5   1   39.50    7.80
  13  -5   1   29.50    8.40
 -13  -5  -1   36.70    5.90
  13  -5   1   43.70    5.60
 -13  -5  -1   47.90    5.70
  13  -5   1   56.69    8.30
  13  -5   1   34.90    7.20
 -13   5  -1   35.50    4.60
  13   5   1   44.10    6.60
  13   5   1   25.50    6.10
  13   5   1   39.30    5.70
  13   5   1   45.00    5.80
 -13   5  -1   30.90    8.00
  13   5   1   38.40    7.00
  14  -5   1    7.60    7.20
  14  -5   1    6.00    5.00
  14  -5   1    8.50    3.70
 -14  -5  -1    5.20    3.10
  14  -5   1   -9.30   12.90
 -14  -5  -1   14.10    5.80
  14  -5   1    5.10    5.60
  14  -5   1    6.10    5.40
  14   5   1    3.60    3.40
  14   5   1    8.90    9.20
  14   5   1    4.50    4.90
  14   5   1    4.70    3.30
  14   5   1   10.30    5.30
 -14   5  -1    7.40    9.10
  14   5   1    4.40    4.10
 -14   5  -1    6.10    2.70
 -14   5  -1    2.60    2.50
  15  -5   1   31.10    6.70
  15  -5   1   22.40    6.70
  15  -5   1   30.20    7.60
 -15  -5  -1   32.30    5.20
  15  -5   1   33.90    9.60
  15  -5   1   32.30    7.60
  15   5   1   30.10    5.40
  15   5   1   23.20    6.60
  15   5   1   43.20    8.10
 -15   5  -1   22.90    4.30
 -15   5  -1   25.30    4.10
  15   5   1   17.20    5.50
  15   5   1   28.30    5.20
  16  -5   1   -1.30    6.50
  16  -5   1    1.80    7.50
  16  -5   1   -7.80    5.50
  16  -5   1   -9.90    4.40
 -16  -5  -1    2.50    3.30
  16  -5   1   -2.00    4.50
  16   5   1   -0.10    5.40
  16   5   1    3.90    3.50
  16   5   1   -0.70    5.10
  16   5   1    5.80    3.90
 -16   5  -1    3.10    2.60
 -16   5  -1    3.00    3.10
  16   5   1    4.70    4.60
  17  -5   1   32.90    7.00
  17  -5   1   42.60    9.60
  17   5   1   36.70    6.60
 -17   5  -1   42.50    5.30
  17   5   1   46.30    8.80
  17   5   1   39.50    8.70
 -17   5  -1   38.40    6.30
  18  -5   1   74.89   12.90
 -18  -5  -1   84.69    9.10
  18  -5   1   61.39   10.80
  18  -5   1   74.69   11.20
 -18   5  -1   67.39    8.80
  18   5   1   69.59    9.10
  18   5   1   48.90   10.30
  18   5   1   78.49    8.90
 -18   5  -1   65.89    7.50
  18   5   1   90.29   10.80
  18   5   1   58.19   10.40
  19  -5   1   16.40    7.00
  19  -5   1   11.70    9.50
 -19  -5  -1   19.50    5.00
  19   5   1   13.20    9.30
  19   5   1   22.80    7.10
  19   5   1   15.30    6.00
 -19   5  -1   21.90    4.50
  19   5   1   27.70    8.70
  19   5   1   26.90    6.10
 -19   5  -1   20.30    7.90
  20  -5   1   -2.80    8.60
  20  -5   1   10.70    6.80
 -20  -5  -1    3.60    4.20
  20   5   1    4.70    7.40
  20   5   1   -7.10    8.30
  20   5   1  -16.30   10.70
  20   5   1   -1.40    4.30
  20   5   1  -10.00    6.70
  21  -5   1  -20.10   10.90
  21  -5   1   -0.50    8.10
 -21  -5  -1    5.20    5.50
  21   5   1    7.10   15.70
  21   5   1    2.80    5.90
 -21  -6   1    6.00    3.70
  21  -6  -1   -6.30   13.00
  21  -6  -1    5.50    8.80
 -21  -6   1    1.60    5.40
  21   6  -1    6.10   10.70
 -20  -6   1   41.70    6.70
  20  -6  -1   42.20   12.80
  20  -6  -1   44.40    9.30
  20   6  -1   34.50    9.10
  20   6  -1   35.60    7.00
  20   6  -1   38.90    9.30
  20   6  -1   39.80    9.50
 -19  -6   1   63.09    7.70
  19  -6  -1   48.50   11.30
  19  -6  -1   40.30    8.40
 -19   6   1   42.30    6.30
  19   6  -1   39.40    9.10
  19   6  -1   50.99    7.60
  19   6  -1   32.50   14.50
 -19   6   1   76.09   11.90
  18  -6  -1   11.20    9.00
  18  -6  -1   20.50    6.70
 -18  -6   1   17.20    4.80
  18   6  -1   23.40    6.00
 -18   6   1   17.50    3.80
  18   6  -1   24.50    7.10
  18   6  -1   14.50    7.90
  18   6  -1   14.60    4.90
  18   6  -1   28.80    9.90
 -18   6   1    3.20    5.00
  17  -6  -1   41.80   10.70
 -17  -6   1   52.79    7.00
  17  -6  -1   37.90    7.80
  17   6  -1   40.30   11.60
  17   6  -1   39.50    6.50
 -17   6   1   40.20    6.50
  17   6  -1   37.60    7.60
  17   6  -1   39.10    6.50
  17   6  -1   34.40    9.80
 -17   6   1   42.40    5.40
 -16  -6   1   47.80    6.60
  16  -6  -1   26.50   10.70
  16  -6  -1   40.10    9.90
  16  -6  -1   43.50    7.70
  16  -6  -1   72.59   12.00
  16   6  -1   55.59    8.70
  16   6  -1   45.70    6.90
  16   6  -1   33.80    8.20
 -16   6   1   39.70    5.90
  16   6  -1   39.10    6.50
  16   6  -1   59.29    9.40
 -16   6   1   45.00    5.40
  15  -6  -1  209.18   17.80
 -15  -6   1  204.58   15.80
  15  -6  -1  169.58   19.70
  15  -6  -1  194.88   20.90
  15  -6  -1  196.38   18.70
  15   6  -1  179.38   17.80
  15   6  -1  177.18   17.40
  15   6  -1  205.18   16.10
  15   6  -1  185.68   16.90
 -15   6   1  177.58   14.90
 -15   6   1  216.28   14.70
  15   6  -1  208.38   15.90
  14  -6  -1   74.29   11.50
  14  -6  -1   56.99   11.90
  14  -6  -1   10.50   22.40
  14  -6  -1   46.80    7.70
  14  -6  -1   42.90    8.90
 -14  -6   1   53.79    6.60
 -14  -6   1   41.90   15.60
  14  -6  -1   51.69    8.30
  14  -6  -1   26.40    6.30
  14  -6  -1   59.19    9.60
  14   6  -1   57.69    6.80
  14   6  -1   41.10    7.60
 -14   6   1   50.99    5.60
  14   6  -1   45.00    6.40
  14   6  -1   41.80    7.30
 -14   6   1   55.09    5.80
 -14   6   1   48.30   12.90
  14   6  -1   41.70    8.00
  13  -6  -1   98.09   10.20
 -13  -6   1  101.89   10.80
  13  -6  -1  126.99   12.00
  13  -6  -1  115.29   15.10
  13  -6  -1  120.99   12.90
  13  -6  -1  110.79   14.60
 -13  -6   1  111.39   10.00
  13   6  -1  105.29   10.10
  13   6  -1  116.09   11.40
  13   6  -1  117.09   10.10
 -13   6   1  108.89    9.20
  13   6  -1  108.59   11.70
 -13   6   1  117.19    9.10
  13   6  -1  101.29   11.40
  12  -6  -1  614.14   45.90
  12  -6  -1  690.03   45.50
  12  -6  -1  674.33   47.70
  12  -6  -1  740.23   49.70
  12  -6  -1  716.53   47.60
  12  -6  -1  728.43   50.59
 -12  -6   1  589.14   47.40
 -12  -6   1  681.63   45.80
  12   6  -1  645.34   46.60
 -12   6   1  736.43   45.10
 -12   6   1  681.33   44.80
 -12   6   1  606.64   47.10
  12   6  -1  691.93   46.80
  12   6  -1  706.93   48.90
  11  -6  -1   73.69    9.50
  11  -6  -1   90.59    7.70
  11  -6  -1   70.89    8.50
 -11  -6   1   77.59    7.90
  11  -6  -1   88.59    9.20
  11  -6  -1   73.89   11.00
  11  -6  -1   89.19   12.30
 -11  -6   1   53.79   10.00
 -11  -6   1   80.39    7.40
  11  -6  -1   72.59    9.80
 -11   6   1   79.79    6.70
  11   6  -1   64.69    8.60
  11   6  -1   78.09    8.80
  11   6  -1   87.79    7.60
  11   6  -1   78.99    7.60
 -11   6   1   76.99    6.50
 -11   6   1   81.29    8.90
 -11   6   1   66.29    9.20
  11   6  -1   83.99    9.00
  10  -6  -1  108.19   10.50
 -10  -6   1  107.89    8.60
 -10  -6   1   92.89   11.00
  10  -6  -1  117.09   12.30
  10  -6  -1   92.19   13.00
  10  -6  -1  121.19   10.20
  10  -6  -1   94.59    9.00
  10  -6  -1   76.09    8.20
  10  -6  -1  110.39   11.60
 -10  -6   1   98.09    8.30
  10   6  -1  100.29    9.60
 -10   6   1  103.59    7.80
  10   6  -1  108.59    8.90
 -10   6   1  107.39    7.80
  10   6  -1  103.49   11.40
  10   6  -1  100.49    8.50
 -10   6   1   93.19   10.10
  10   6  -1   99.39    9.70
   9  -6  -1  928.51   57.79
   9  -6  -1  799.62   56.39
   9  -6  -1  893.71   59.59
   9  -6  -1  730.33   56.89
   9  -6  -1  916.01   60.69
  -9  -6   1  895.41   56.79
  -9  -6   1  774.62   58.49
  -9  -6   1  898.61   56.89
   9  -6  -1  830.62   57.89
   9  -6  -1  738.63   91.59
   9  -6  -1  912.71   59.29
  -9   6   1  798.22   85.29
  -9   6   1  923.81   56.19
   9   6  -1  925.41   57.09
   9   6  -1  866.31   57.59
   9   6  -1  836.92   57.49
  -9   6   1  825.82   57.79
   9   6  -1  925.81   56.89
   9   6  -1  704.83   91.59
   9   6  -1  681.83   83.89
  -9   6   1  898.81   56.39
   9   6  -1  902.11   57.79
   8  -6  -1  279.07   21.60
  -8  -6   1  334.87   21.50
  -8  -6   1  320.17   21.30
   8  -6  -1  329.17   24.00
   8  -6  -1  276.97   53.29
   8  -6  -1  323.27   25.30
   8  -6  -1  326.37   22.30
   8  -6  -1  331.37   24.20
  -8  -6   1  300.47   23.20
   8  -6  -1  278.37   21.00
   8   6  -1  324.27   21.40
  -8   6   1  305.07   22.30
  -8   6   1  324.67   45.70
  -8   6   1  323.77   20.80
   8   6  -1  325.07   21.60
   8   6  -1  308.17   22.00
   8   6  -1  289.17   22.00
   8   6  -1  232.48   41.70
   8   6  -1  321.57   22.20
  -8   6   1  309.97   21.00
   8   6  -1  261.77   54.19
  -7  -6   1  272.57   17.00
   7  -6  -1  232.98   20.50
  -7  -6   1  214.78   18.30
   7  -6  -1  234.88   16.70
  -7  -6   1  254.57   17.20
   7  -6  -1  254.67   17.80
   7  -6  -1  282.57   20.00
  -7  -6   1  228.58   16.20
   7  -6  -1  257.87   19.00
   7  -6  -1  242.78   19.30
   7  -6  -1  225.18   17.30
   7  -6  -1  220.48   42.60
  -7   6   1  245.68   41.60
  -7   6   1  247.58   16.70
   7   6  -1  254.17   17.80
   7   6  -1  245.58   17.20
   7   6  -1  242.58   17.60
   7   6  -1  217.48   36.50
   7   6  -1  253.47   17.00
   7   6  -1  239.98   17.60
   7   6  -1  194.48   43.30
  -7   6   1  265.17   16.50
  -7   6   1  246.88   17.90
   6  -6  -1  681.53   44.70
   6  -6  -1  555.24   42.60
  -6  -6   1  629.24   44.40
   6  -6  -1  724.93   45.20
   6  -6  -1  676.13   72.89
  -6  -6   1  663.33   43.20
   6  -6  -1  665.43   43.60
  -6  -6   1  656.13   42.50
   6  -6  -1  712.73   45.60
  -6  -6   1  587.64   43.50
   6  -6  -1  578.14   43.20
  -6  -6   1  682.13   42.90
   6   6  -1  684.53   43.20
   6   6  -1  666.83   43.60
  -6   6   1  675.63   43.70
   6   6  -1  693.93   43.00
  -6   6   1  618.44   42.60
  -6   6   1  679.73   42.60
  -6   6   1  693.33   64.29
   6   6  -1  637.34   43.40
   6   6  -1  650.23   43.40
   6   6  -1  693.93   43.80
   6   6  -1  638.44   69.89
  -6   6   1  650.73   43.00
   5  -6  -1   43.50    6.90
  -5  -6   1   42.00    4.00
  -5  -6   1   32.80    5.10
   5  -6  -1   37.30    4.30
  -5  -6   1   44.70    3.40
   5  -6  -1   41.20    4.60
   5  -6  -1   53.89    5.90
   5  -6  -1   49.00    8.30
   5  -6  -1   51.79    6.40
  -5  -6   1   41.00    4.50
  -5  -6   1   42.00    5.70
   5  -6  -1   20.40   17.10
  -5  -6   1   49.30    3.90
   5   6  -1   41.30    4.10
   5   6  -1   36.20    5.10
  -5   6   1   15.20   15.30
   5   6  -1   39.00    4.50
  -5   6   1   43.00    3.40
   5   6  -1   43.00    4.40
  -5   6   1   48.80    3.90
   5   6  -1   44.10    4.00
  -5   6   1   35.00    4.50
  -5   6   1   40.80    3.70
  -5   6   1   40.80    4.40
   5   6  -1   47.50    4.90
   5   6  -1   55.49    5.30
   5   6  -1   50.69    4.00
   5   6  -1   22.80   19.00
  -4  -6   1  254.97   16.70
   4  -6  -1  208.88   16.10
  -4  -6   1  211.98   17.30
  -4  -6   1  268.57   15.90
   4  -6  -1  253.37   16.20
   4  -6  -1  170.08   20.90
   4  -6  -1  236.18   19.30
   4  -6  -1  196.98   15.90
   4  -6  -1  226.28   17.20
   4  -6  -1  207.88   32.50
  -4  -6   1  248.68   16.10
  -4  -6   1  239.78   15.40
  -4  -6   1  196.08   16.30
   4  -6  -1  211.88   15.20
   4  -6  -1  239.08   16.90
   4   6  -1  272.97   36.40
  -4   6   1  205.48   16.00
  -4   6   1  234.88   15.80
  -4   6   1  256.57   15.80
  -4   6   1  253.37   16.20
   4   6  -1  227.18   16.30
   4   6  -1  239.38   16.00
   4   6  -1  245.38   16.30
   4   6  -1  236.68   16.00
  -4   6   1  220.78   16.10
  -4   6   1  218.98   30.60
   4   6  -1  252.77   15.90
  -4   6   1  257.47   15.40
   4   6  -1  214.08   16.10
  -4   6   1  210.48   17.40
   4   6  -1  267.47   15.90
   3  -6  -1  466.35   30.10
  -3  -6   1  393.76   29.50
  -3  -6   1  422.36   31.10
   3  -6  -1  455.45   32.50
   3  -6  -1  436.56   30.40
   3  -6  -1  456.95   29.40
  -3  -6   1  486.55   29.10
  -3  -6   1  441.16   29.50
  -3  -6   1  468.45   29.30
   3  -6  -1  455.15   29.80
   3  -6  -1  469.75   31.60
   3  -6  -1  403.36   29.70
  -3  -6   1  435.56   30.30
   3  -6  -1  430.36   42.40
  -3  -6   1  397.46   46.60
   3   6  -1  440.46   29.30
  -3   6   1  420.46   42.70
   3   6  -1  416.86   29.40
   3   6  -1  488.05   29.80
  -3   6   1  400.76   29.20
   3   6  -1  453.35   29.60
   3   6  -1  380.36   45.50
  -3   6   1  445.26   29.40
  -3   6   1  451.15   29.30
  -3   6   1  475.85   28.90
   3   6  -1  439.36   29.00
  -3   6   1  452.95   29.40
   3   6  -1  474.75   29.30
  -2  -6   1   76.19    5.30
   2  -6  -1   76.89    5.50
  -2  -6   1   72.49    7.20
   2  -6  -1   65.89    6.20
  -2  -6   1   78.89    6.70
   2  -6  -1   78.29    5.60
   2  -6  -1   79.29    8.20
   2  -6  -1   73.79    6.20
   2  -6  -1   80.29    6.30
  -2  -6   1   76.39    6.00
   2  -6  -1   69.59    6.80
   2  -6  -1   67.79   14.90
  -2  -6   1   90.69   19.90
  -2  -6   1   73.09    5.20
  -2  -6   1   74.89    6.00
   2  -6  -1   87.29    9.20
  -2   6   1   76.19    5.90
  -2   6   1   81.09    5.60
   2   6  -1   70.49    5.90
   2   6  -1   78.79   19.70
   2   6  -1   78.29    5.60
   2   6  -1   77.49    5.50
   2   6  -1   79.59    6.00
  -2   6   1   83.79    5.90
  -2   6   1   71.49    5.10
  -2   6   1   93.59   17.20
   2   6  -1   72.69    5.40
  -2   6   1   73.29    8.10
  -2   6   1   76.89    5.70
  -2   6   1   65.59    5.60
   2   6  -1   80.39    6.10
   1  -6  -1  117.39    8.90
   1  -6  -1  109.89    7.50
  -1  -6   1  116.49    8.20
  -1  -6   1  105.69    7.90
   1  -6  -1  107.39   10.10
  -1  -6   1  103.29   21.10
  -1  -6   1   98.69    7.30
  -1  -6   1  122.89    9.80
   1  -6  -1  105.29    7.50
  -1  -6   1   97.49    7.90
   1  -6  -1  106.89    8.30
  -1  -6   1  117.19    8.30
   1  -6  -1  113.99   17.60
   1  -6  -1  101.59    8.50
   1  -6  -1  116.99    8.10
   1  -6  -1  102.59   10.60
  -1  -6   1  117.29    7.50
   1   6  -1  123.79    7.70
[truncated: 4,012,763 more chars]
