# Supplementary material for: Actinide-lanthanide single electron metal-metal bond formed in mixed-valence di-metallofullerenes
Source: Nat Commun. 2023 Oct 20;14:6637. doi: 10.1038/s41467-023-42165-x (PMC10589252; doi:10.1038/s41467-023-42165-x)
Supplement: Supplementary file 4 — Supplementary Data 1 [file 41467_2023_42165_MOESM4_ESM.zip › Supplementary Data/ThY@D3h(5)-C78.cif]

data_thy@d3h(5)-c78
_audit_creation_date              2020-10-30
_audit_creation_method
;
Olex2 1.2
(compiled 2017.08.10 svn.r3458 for OlexSys, GUI svn.r5381)
;
_shelx_SHELXL_version_number      '2018/1'
_publ_contact_author_address      ?
_publ_contact_author_email        ?
_publ_contact_author_id_orcid     ?
_publ_contact_author_name         ''
_publ_contact_author_phone        ?
_publ_section_references
;
Dolomanov, O.V., Bourhis, L.J., Gildea, R.J, Howard, J.A.K. & Puschmann, H.
 (2009), J. Appl. Cryst. 42, 339-341.

Sheldrick, G.M. (2015). Acta Cryst. C71, 3-8.
;
_chemical_name_common             ?
_chemical_name_systematic         ?
_chemical_formula_moiety
'1(C78), Th1 Y1, C36 H44 N4 Ni, C S2, 1.5(C6 H6)'
_chemical_formula_sum             'C124 H53 N4 Ni S2 Th Y'
_chemical_formula_weight          2042.48
_chemical_melting_point           ?
loop_
  _atom_type_symbol
  _atom_type_description
  _atom_type_scat_dispersion_real
  _atom_type_scat_dispersion_imag
  _atom_type_scat_source
 'C' 'C' 0.0181 0.0091 'International Tables Vol C Tables 4.2.6.8 and 6.1.1.4'
 'H' 'H' 0.0000 0.0000 'International Tables Vol C Tables 4.2.6.8 and 6.1.1.4'
 'N' 'N' 0.0311 0.0180 'International Tables Vol C Tables 4.2.6.8 and 6.1.1.4'
 'Ni' 'Ni' -3.0029 0.5091
 'International Tables Vol C Tables 4.2.6.8 and 6.1.1.4'
 'S' 'S' 0.3331 0.5567 'International Tables Vol C Tables 4.2.6.8 and 6.1.1.4'
 'Th' 'Th' -4.1491 12.3296
 'International Tables Vol C Tables 4.2.6.8 and 6.1.1.4'
 'Y' 'Y' -0.2670 2.0244 'International Tables Vol C Tables 4.2.6.8 and 6.1.1.4'

_shelx_space_group_comment
;
The symmetry employed for this shelxl refinement is uniquely defined
by the following loop, which should always be used as a source of
symmetry information in preference to the above space-group names.
They are only intended as comments.
;
_space_group_crystal_system       'monoclinic'
_space_group_IT_number            14
_space_group_name_H-M_alt         'P 1 21/c 1'
_space_group_name_Hall            '-P 2ybc'
loop_
  _space_group_symop_operation_xyz
 'x, y, z'
 '-x, y+1/2, -z+1/2'
 '-x, -y, -z'
 'x, -y-1/2, z-1/2'

_cell_length_a                    17.627(9)
_cell_length_b                    16.875(6)
_cell_length_c                    26.519(12)
_cell_angle_alpha                 90
_cell_angle_beta                  106.68(3)
_cell_angle_gamma                 90
_cell_volume                      7556(6)
_cell_formula_units_Z             4
_cell_measurement_reflns_used     9648
_cell_measurement_temperature     130(2)
_cell_measurement_theta_max       68.25
_cell_measurement_theta_min       3.14
_shelx_estimated_absorpt_T_max    0.545
_shelx_estimated_absorpt_T_min    0.306
_exptl_absorpt_coefficient_mu     8.622
_exptl_absorpt_correction_T_max   0.502
_exptl_absorpt_correction_T_min   0.265
_exptl_absorpt_correction_type    multi-scan
_exptl_absorpt_process_details    ?
_exptl_absorpt_special_details    ?
_exptl_crystal_colour             'clear dark black'
_exptl_crystal_colour_lustre      clear
_exptl_crystal_colour_modifier    dark
_exptl_crystal_colour_primary     black
_exptl_crystal_density_diffrn     1.795
_exptl_crystal_density_meas       ?
_exptl_crystal_density_method     ?
_exptl_crystal_description        block
_exptl_crystal_F_000              4056
_exptl_crystal_size_max           0.18
_exptl_crystal_size_mid           0.15
_exptl_crystal_size_min           0.08
_exptl_transmission_factor_max    ?
_exptl_transmission_factor_min    ?
_diffrn_reflns_av_R_equivalents   0.0383
_diffrn_reflns_av_unetI/netI      0.0270
_diffrn_reflns_Laue_measured_fraction_full 0.999
_diffrn_reflns_Laue_measured_fraction_max 0.998
_diffrn_reflns_limit_h_max        21
_diffrn_reflns_limit_h_min        -21
_diffrn_reflns_limit_k_max        20
_diffrn_reflns_limit_k_min        -20
_diffrn_reflns_limit_l_max        31
_diffrn_reflns_limit_l_min        -31
_diffrn_reflns_number             77381
_diffrn_reflns_point_group_measured_fraction_full 0.999
_diffrn_reflns_point_group_measured_fraction_max 0.998
_diffrn_reflns_theta_full         67.679
_diffrn_reflns_theta_max          68.379
_diffrn_reflns_theta_min          3.144
_diffrn_ambient_temperature       130.03
_diffrn_detector_area_resol_mean  ?
_diffrn_measured_fraction_theta_full 0.999
_diffrn_measured_fraction_theta_max 0.998
_diffrn_measurement_device_type   'Bruker APEX-II CCD'
_diffrn_measurement_method        '\f and \w scans'
_diffrn_radiation_type            CuK\a
_diffrn_radiation_wavelength      1.54178
_diffrn_source                    ?
_diffrn_standards_number          0
_reflns_Friedel_coverage          0.000
_reflns_Friedel_fraction_full     .
_reflns_Friedel_fraction_max      .
_reflns_number_gt                 13318
_reflns_number_total              13848
_reflns_special_details
;
 Reflections were merged by SHELXL according to the crystal
 class for the calculation of statistics and refinement.
 
 _reflns_Friedel_fraction is defined as the number of unique
 Friedel pairs measured divided by the number that would be
 possible theoretically, ignoring centric projections and
 systematic absences.
;
_reflns_threshold_expression      'I > 2\s(I)'
_computing_cell_refinement        ?
_computing_data_collection        ?
_computing_data_reduction         ?
_computing_molecular_graphics     'Olex2 (Dolomanov et al., 2009)'
_computing_publication_material   'Olex2 (Dolomanov et al., 2009)'
_computing_structure_refinement   'ShelXL (Sheldrick, 2015)'
_computing_structure_solution     'SHELXT 2014/5 (Sheldrick, 2014)'
_refine_diff_density_max          1.971
_refine_diff_density_min          -1.745
_refine_diff_density_rms          0.154
_refine_ls_extinction_coef        .
_refine_ls_extinction_method      none
_refine_ls_goodness_of_fit_ref    1.068
_refine_ls_hydrogen_treatment     constr
_refine_ls_matrix_type            full
_refine_ls_number_parameters      2017
_refine_ls_number_reflns          13848
_refine_ls_number_restraints      2400
_refine_ls_R_factor_all           0.0705
_refine_ls_R_factor_gt            0.0690
_refine_ls_restrained_S_all       1.180
_refine_ls_shift/su_max           0.001
_refine_ls_shift/su_mean          0.000
_refine_ls_structure_factor_coef  Fsqd
_refine_ls_weighting_details
'w=1/[\s^2^(Fo^2^)+(0.1304P)^2^+39.9379P] where P=(Fo^2^+2Fc^2^)/3'
_refine_ls_weighting_scheme       calc
_refine_ls_wR_factor_gt           0.1949
_refine_ls_wR_factor_ref          0.1966
_refine_special_details           ?
_olex2_refinement_description
;
1. Fixed Uiso
 At 1.2 times of:
  All C(H) groups, All C(H,H) groups
 At 1.5 times of:
  All C(H,H,H) groups
2. Restrained distances
 C47A-C27A \\sim C27A-C26A \\sim C26A-C25A \\sim C25A-C46A \\sim C46A-C47A
 with sigma of 0.02
 C47A-C26A \\sim C47A-C25A \\sim C27A-C25A \\sim C27A-C46A \\sim C26A-C46A
 with sigma of 0.02
 C43A-C44A \\sim C44A-C23A \\sim C23A-C22A \\sim C22A-C42A \\sim C42A-C43A
 with sigma of 0.02
 C43A-C23A \\sim C43A-C22A \\sim C44A-C22A \\sim C44A-C42A \\sim C23A-C42A
 with sigma of 0.02
 C57A-C58A \\sim C58A-C37A \\sim C37A-C36A \\sim C36A-C35A \\sim C35A-C57A
 with sigma of 0.02
 C57A-C37A \\sim C57A-C36A \\sim C58A-C36A \\sim C58A-C35A \\sim C37A-C35A
 with sigma of 0.02
 C60A-C61A \\sim C61A-C41A \\sim C41A-C40A \\sim C40A-C39A \\sim C39A-C60A
 with sigma of 0.02
 C60A-C41A \\sim C60A-C40A \\sim C61A-C40A \\sim C61A-C39A \\sim C41A-C39A
 with sigma of 0.02
 C3A-C2A \\sim C2A-C12A \\sim C12A-C13A \\sim C13A-C14A \\sim C14A-C3A
 with sigma of 0.02
 C3A-C12A \\sim C3A-C13A \\sim C2A-C13A \\sim C2A-C14A \\sim C12A-C14A
 with sigma of 0.02
 C9A-C1A \\sim C1A-C6A \\sim C6A-C7A \\sim C7A-C8A \\sim C8A-C9A
 with sigma of 0.02
 C9A-C6A \\sim C9A-C7A \\sim C1A-C7A \\sim C1A-C8A \\sim C6A-C8A
 with sigma of 0.02
 C19A-C5A \\sim C5A-C4A \\sim C4A-C17A \\sim C17A-C18A \\sim C18A-C19A
 with sigma of 0.02
 C19A-C4A \\sim C19A-C17A \\sim C5A-C17A \\sim C5A-C18A \\sim C4A-C18A
 with sigma of 0.02
 C72A-C71A \\sim C71A-C70A \\sim C70A-C69A \\sim C69A-C68A \\sim C68A-C72A
 with sigma of 0.02
 C72A-C70A \\sim C72A-C69A \\sim C71A-C69A \\sim C71A-C68A \\sim C70A-C68A
 with sigma of 0.02
 C64A-C78A \\sim C78A-C67A \\sim C67A-C66A \\sim C66A-C65A \\sim C65A-C64A
 with sigma of 0.02
 C64A-C67A \\sim C64A-C66A \\sim C78A-C66A \\sim C78A-C65A \\sim C67A-C65A
 with sigma of 0.02
 C75A-C74A \\sim C74A-C73A \\sim C73A-C77A \\sim C77A-C76A \\sim C76A-C75A
 with sigma of 0.02
 C75A-C73A \\sim C75A-C77A \\sim C74A-C77A \\sim C74A-C76A \\sim C73A-C76A
 with sigma of 0.02
 C54A-C34A \\sim C34A-C33A \\sim C33A-C32A \\sim C32A-C53A \\sim C53A-C54A
 with sigma of 0.02
 C54A-C33A \\sim C54A-C32A \\sim C34A-C32A \\sim C34A-C53A \\sim C33A-C53A
 with sigma of 0.02
 C51A-C30A \\sim C30A-C29A \\sim C29A-C28A \\sim C28A-C50A \\sim C50A-C51A
 with sigma of 0.02
 C51A-C29A \\sim C51A-C28A \\sim C30A-C28A \\sim C30A-C50A \\sim C29A-C50A
 with sigma of 0.02
 C1A-C3A \\sim C1A-C12A \\sim C2A-C6A \\sim C2A-C9A
 with sigma of 0.02
 C3A-C5A \\sim C3A-C17A \\sim C4A-C2A \\sim C4A-C14A
 with sigma of 0.02
 C5A-C1A \\sim C5A-C7A \\sim C6A-C4A \\sim C6A-C19A
 with sigma of 0.02
 C10A-C9A \\sim C10A-C11A \\sim C10A-C26A
 with sigma of 0.02
 C9A-C11A \\sim C11A-C26A \\sim C26A-C9A
 with sigma of 0.02
 C11A-C10A \\sim C11A-C12A \\sim C11A-C29A
 with sigma of 0.02
 C10A-C12A \\sim C12A-C29A \\sim C29A-C10A
 with sigma of 0.02
 C15A-C14A \\sim C15A-C16A \\sim C15A-C33A
 with sigma of 0.02
 C14A-C16A \\sim C16A-C33A \\sim C33A-C14A
 with sigma of 0.02
 C16A-C15A \\sim C16A-C17A \\sim C16A-C36A
 with sigma of 0.02
 C15A-C17A \\sim C17A-C36A \\sim C36A-C15A
 with sigma of 0.02
 C20A-C19A \\sim C20A-C21A \\sim C20A-C40A
 with sigma of 0.02
 C19A-C21A \\sim C21A-C40A \\sim C40A-C19A
 with sigma of 0.02
 C21A-C20A \\sim C21A-C22A \\sim C21A-C7A
 with sigma of 0.02
 C20A-C22A \\sim C22A-C7A \\sim C7A-C20A
 with sigma of 0.02
 C24A-C23A \\sim C24A-C25A \\sim C24A-C8A
 with sigma of 0.02
 C23A-C25A \\sim C25A-C8A \\sim C8A-C23A
 with sigma of 0.02
 C31A-C30A \\sim C31A-C32A \\sim C31A-C13A
 with sigma of 0.02
 C30A-C32A \\sim C32A-C13A \\sim C13A-C30A
 with sigma of 0.02
 C34A-C36A \\sim C34A-C57A \\sim C35A-C54A \\sim C35A-C33A
 with sigma of 0.02
 C38A-C37A \\sim C38A-C39A \\sim C38A-C18A
 with sigma of 0.02
 C37A-C39A \\sim C39A-C18A \\sim C18A-C37A
 with sigma of 0.02
 C41A-C22A \\sim C41A-C43A \\sim C42A-C40A \\sim C42A-C61A
 with sigma of 0.02
 C45A-C44A \\sim C45A-C46A \\sim C45A-C65A
 with sigma of 0.02
 C44A-C46A \\sim C46A-C65A \\sim C65A-C44A
 with sigma of 0.02
 C48A-C47A \\sim C48A-C49A \\sim C48A-C66A
 with sigma of 0.02
 C47A-C49A \\sim C49A-C66A \\sim C66A-C47A
 with sigma of 0.02
 C49A-C48A \\sim C49A-C50A \\sim C49A-C69A
 with sigma of 0.02
 C48A-C50A \\sim C50A-C69A \\sim C69A-C48A
 with sigma of 0.02
 C52A-C51A \\sim C52A-C53A \\sim C52A-C70A
 with sigma of 0.02
 C51A-C53A \\sim C53A-C70A \\sim C70A-C51A
 with sigma of 0.02
 C55A-C54A \\sim C55A-C56A \\sim C55A-C71A
 with sigma of 0.02
 C54A-C56A \\sim C56A-C71A \\sim C71A-C54A
 with sigma of 0.02
 C56A-C55A \\sim C56A-C57A \\sim C56A-C74A
 with sigma of 0.02
 C55A-C57A \\sim C57A-C74A \\sim C74A-C55A
 with sigma of 0.02
 C59A-C58A \\sim C59A-C75A \\sim C60A-C59A
 with sigma of 0.02
 C58A-C60A \\sim C60A-C75A \\sim C75A-C58A
 with sigma of 0.02
 C62A-C61A \\sim C62A-C63A \\sim C62A-C76A
 with sigma of 0.02
 C61A-C63A \\sim C63A-C76A \\sim C76A-C61A
 with sigma of 0.02
 C63A-C62A \\sim C63A-C64A \\sim C63A-C43A
 with sigma of 0.02
 C62A-C64A \\sim C64A-C43A \\sim C43A-C62A
 with sigma of 0.02
 C67A-C69A \\sim C67A-C72A \\sim C68A-C66A \\sim C68A-C78A
 with sigma of 0.02
 C72A-C77A \\sim C72A-C74A \\sim C73A-C71A \\sim C73A-C68A
 with sigma of 0.02
 C77A-C64A \\sim C77A-C67A \\sim C78A-C76A \\sim C78A-C73A
 with sigma of 0.02
 C47B-C27B \\sim C27B-C26B \\sim C26B-C25B \\sim C25B-C46B \\sim C46B-C47B
 with sigma of 0.02
 C47B-C26B \\sim C47B-C25B \\sim C27B-C25B \\sim C27B-C46B \\sim C26B-C46B
 with sigma of 0.02
 C43B-C44B \\sim C44B-C23B \\sim C23B-C22B \\sim C22B-C42B \\sim C42B-C43B
 with sigma of 0.02
 C43B-C23B \\sim C43B-C22B \\sim C44B-C22B \\sim C44B-C42B \\sim C23B-C42B
 with sigma of 0.02
 C57B-C58B \\sim C58B-C37B \\sim C37B-C36B \\sim C36B-C35B \\sim C35B-C57B
 with sigma of 0.02
 C57B-C37B \\sim C57B-C36B \\sim C58B-C36B \\sim C58B-C35B \\sim C37B-C35B
 with sigma of 0.02
 C60B-C61B \\sim C61B-C41B \\sim C41B-C40B \\sim C40B-C39B \\sim C39B-C60B
 with sigma of 0.02
 C60B-C41B \\sim C60B-C40B \\sim C61B-C40B \\sim C61B-C39B \\sim C41B-C39B
 with sigma of 0.02
 C3B-C2B \\sim C2B-C12B \\sim C12B-C13B \\sim C13B-C14B \\sim C14B-C3B
 with sigma of 0.02
 C3B-C12B \\sim C3B-C13B \\sim C2B-C13B \\sim C2B-C14B \\sim C12B-C14B
 with sigma of 0.02
 C9B-C1B \\sim C1B-C6B \\sim C6B-C7B \\sim C7B-C8B \\sim C8B-C9B
 with sigma of 0.02
 C9B-C6B \\sim C9B-C7B \\sim C1B-C7B \\sim C1B-C8B \\sim C6B-C8B
 with sigma of 0.02
 C19B-C5B \\sim C5B-C4B \\sim C4B-C17B \\sim C17B-C18B \\sim C18B-C19B
 with sigma of 0.02
 C19B-C4B \\sim C19B-C17B \\sim C5B-C17B \\sim C5B-C18B \\sim C4B-C18B
 with sigma of 0.02
 C72B-C71B \\sim C71B-C70B \\sim C70B-C69B \\sim C69B-C68B \\sim C68B-C72B
 with sigma of 0.02
 C72B-C70B \\sim C72B-C69B \\sim C71B-C69B \\sim C71B-C68B \\sim C70B-C68B
 with sigma of 0.02
 C64B-C78B \\sim C78B-C67B \\sim C67B-C66B \\sim C66B-C65B \\sim C65B-C64B
 with sigma of 0.02
 C64B-C67B \\sim C64B-C66B \\sim C78B-C66B \\sim C78B-C65B \\sim C67B-C65B
 with sigma of 0.02
 C75B-C74B \\sim C74B-C73B \\sim C73B-C77B \\sim C77B-C76B \\sim C76B-C75B
 with sigma of 0.02
 C75B-C73B \\sim C75B-C77B \\sim C74B-C77B \\sim C74B-C76B \\sim C73B-C76B
 with sigma of 0.02
 C54B-C34B \\sim C34B-C33B \\sim C33B-C32B \\sim C32B-C53B \\sim C53B-C54B
 with sigma of 0.02
 C54B-C33B \\sim C54B-C32B \\sim C34B-C32B \\sim C34B-C53B \\sim C33B-C53B
 with sigma of 0.02
 C51B-C30B \\sim C30B-C29B \\sim C29B-C28B \\sim C28B-C50B \\sim C50B-C51B
 with sigma of 0.02
 C51B-C29B \\sim C51B-C28B \\sim C30B-C28B \\sim C30B-C50B \\sim C29B-C50B
 with sigma of 0.02
 C1B-C3B \\sim C1B-C12B \\sim C2B-C6B \\sim C2B-C9B
 with sigma of 0.02
 C3B-C5B \\sim C3B-C17B \\sim C4B-C2B \\sim C4B-C14B
 with sigma of 0.02
 C5B-C1B \\sim C5B-C7B \\sim C6B-C4B \\sim C6B-C19B
 with sigma of 0.02
 C10B-C9B \\sim C10B-C11B \\sim C10B-C26B
 with sigma of 0.02
 C9B-C11B \\sim C11B-C26B \\sim C26B-C9B
 with sigma of 0.02
 C11B-C10B \\sim C11B-C12B \\sim C11B-C29B
 with sigma of 0.02
 C10B-C12B \\sim C12B-C29B \\sim C29B-C10B
 with sigma of 0.02
 C15B-C14B \\sim C15B-C16B \\sim C15B-C33B
 with sigma of 0.02
 C14B-C16B \\sim C16B-C33B \\sim C33B-C14B
 with sigma of 0.02
 C16B-C15B \\sim C16B-C17B \\sim C16B-C36B
 with sigma of 0.02
 C15B-C17B \\sim C17B-C36B \\sim C36B-C15B
 with sigma of 0.02
 C20B-C19B \\sim C20B-C21B \\sim C20B-C40B
 with sigma of 0.02
 C19B-C21B \\sim C21B-C40B \\sim C40B-C19B
 with sigma of 0.02
 C21B-C20B \\sim C21B-C22B \\sim C21B-C7B
 with sigma of 0.02
 C20B-C22B \\sim C22B-C7B \\sim C7B-C20B
 with sigma of 0.02
 C24B-C23B \\sim C24B-C25B \\sim C24B-C8B
 with sigma of 0.02
 C23B-C25B \\sim C25B-C8B \\sim C8B-C23B
 with sigma of 0.02
 C31B-C30B \\sim C31B-C32B \\sim C31B-C13B
 with sigma of 0.02
 C30B-C32B \\sim C32B-C13B \\sim C13B-C30B
 with sigma of 0.02
 C34B-C36B \\sim C34B-C57B \\sim C35B-C54B \\sim C35B-C33B
 with sigma of 0.02
 C38B-C37B \\sim C38B-C39B \\sim C38B-C18B
 with sigma of 0.02
 C37B-C39B \\sim C39B-C18B \\sim C18B-C37B
 with sigma of 0.02
 C41B-C22B \\sim C41B-C43B \\sim C42B-C40B \\sim C42B-C61B
 with sigma of 0.02
 C45B-C44B \\sim C45B-C46B \\sim C45B-C65B
 with sigma of 0.02
 C44B-C46B \\sim C46B-C65B \\sim C65B-C44B
 with sigma of 0.02
 C48B-C47B \\sim C48B-C49B \\sim C48B-C66B
 with sigma of 0.02
 C47B-C49B \\sim C49B-C66B \\sim C66B-C47B
 with sigma of 0.02
 C49B-C48B \\sim C49B-C50B \\sim C49B-C69B
 with sigma of 0.02
 C48B-C50B \\sim C50B-C69B \\sim C69B-C48B
 with sigma of 0.02
 C52B-C51B \\sim C52B-C53B \\sim C52B-C70B
 with sigma of 0.02
 C51B-C53B \\sim C53B-C70B \\sim C70B-C51B
 with sigma of 0.02
 C55B-C54B \\sim C55B-C56B \\sim C55B-C71B
 with sigma of 0.02
 C54B-C56B \\sim C56B-C71B \\sim C71B-C54B
 with sigma of 0.02
 C56B-C55B \\sim C56B-C57B \\sim C56B-C74B
 with sigma of 0.02
 C55B-C57B \\sim C57B-C74B \\sim C74B-C55B
 with sigma of 0.02
 C59B-C58B \\sim C59B-C75B \\sim C60B-C59B
 with sigma of 0.02
 C58B-C60B \\sim C60B-C75B \\sim C75B-C58B
 with sigma of 0.02
 C62B-C61B \\sim C62B-C63B \\sim C62B-C76B
 with sigma of 0.02
 C61B-C63B \\sim C63B-C76B \\sim C76B-C61B
 with sigma of 0.02
 C63B-C62B \\sim C63B-C64B \\sim C63B-C43B
 with sigma of 0.02
 C62B-C64B \\sim C64B-C43B \\sim C43B-C62B
 with sigma of 0.02
 C67B-C69B \\sim C67B-C72B \\sim C68B-C66B \\sim C68B-C78B
 with sigma of 0.02
 C72B-C77B \\sim C72B-C74B \\sim C73B-C71B \\sim C73B-C68B
 with sigma of 0.02
 C77B-C64B \\sim C77B-C67B \\sim C78B-C76B \\sim C78B-C73B
 with sigma of 0.02
3. Restrained planarity
 C25A, C26A, C27A, C46A, C47A
 with sigma of 0.1
 C22A, C23A, C42A, C43A, C44A
 with sigma of 0.1
 C35A, C36A, C37A, C57A, C58A
 with sigma of 0.1
 C39A, C40A, C41A, C60A, C61A
 with sigma of 0.1
 C2A, C3A, C12A, C13A, C14A
 with sigma of 0.1
 C1A, C6A, C7A, C8A, C9A
 with sigma of 0.1
 C4A, C5A, C17A, C18A, C19A
 with sigma of 0.1
 C32A, C33A, C34A, C53A, C54A
 with sigma of 0.1
 C28A, C29A, C30A, C50A, C51A
 with sigma of 0.1
 C68A, C69A, C70A, C71A, C72A
 with sigma of 0.1
 C64A, C65A, C66A, C67A, C78A
 with sigma of 0.1
 C73A, C74A, C75A, C76A, C77A
 with sigma of 0.1
 C25B, C26B, C27B, C46B, C47B
 with sigma of 0.1
 C22B, C23B, C42B, C43B, C44B
 with sigma of 0.1
 C35B, C36B, C37B, C57B, C58B
 with sigma of 0.1
 C39B, C40B, C41B, C60B, C61B
 with sigma of 0.1
 C2B, C3B, C12B, C13B, C14B
 with sigma of 0.1
 C1B, C6B, C7B, C8B, C9B
 with sigma of 0.1
 C4B, C5B, C17B, C18B, C19B
 with sigma of 0.1
 C32B, C33B, C34B, C53B, C54B
 with sigma of 0.1
 C28B, C29B, C30B, C50B, C51B
 with sigma of 0.1
 C68B, C69B, C70B, C71B, C72B
 with sigma of 0.1
 C64B, C65B, C66B, C67B, C78B
 with sigma of 0.1
 C73B, C74B, C75B, C76B, C77B
 with sigma of 0.1
4. Uiso/Uaniso restraints and constraints
Th1 \\sim Th2 \\sim Th3 \\sim Th4 \\sim Th5 \\sim Th6 \\sim Th7: within 2A with
sigma of 0.005 and sigma for terminal atoms of 0.01
Y1 \\sim Y2 \\sim Y3 \\sim Y4 \\sim Y5 \\sim Y6 \\sim Y7: within 2A with sigma
of 0.005 and sigma for terminal atoms of 0.01
C1A \\sim C2A \\sim C3A \\sim C4A \\sim C5A \\sim C6A \\sim C7A \\sim C8A \\sim
C9A \\sim C10A \\sim C11A \\sim C12A \\sim C13A \\sim C14A \\sim C15A \\sim
C16A \\sim C17A \\sim C18A \\sim C19A \\sim C20A \\sim C21A \\sim C22A \\sim
C23A \\sim C24A \\sim C25A \\sim C26A \\sim C27A \\sim C28A \\sim C29A \\sim
C30A \\sim C31A \\sim C32A \\sim C33A \\sim C34A \\sim C35A \\sim C36A \\sim
C37A \\sim C38A \\sim C39A \\sim C40A \\sim C41A \\sim C42A \\sim C43A \\sim
C44A \\sim C45A \\sim C46A \\sim C47A \\sim C48A \\sim C49A \\sim C50A \\sim
C51A \\sim C52A \\sim C53A \\sim C54A \\sim C55A \\sim C56A \\sim C57A \\sim
C58A \\sim C59A \\sim C60A \\sim C61A \\sim C62A \\sim C63A \\sim C64A \\sim
C65A \\sim C66A \\sim C67A \\sim C68A \\sim C69A \\sim C70A \\sim C71A \\sim
C72A \\sim C73A \\sim C74A \\sim C75A \\sim C76A \\sim C77A \\sim C78A: within
2A with sigma of 0.005 and sigma for terminal atoms of 0.01
C1B \\sim C2B \\sim C3B \\sim C4B \\sim C5B \\sim C6B \\sim C7B \\sim C8B \\sim
C9B \\sim C10B \\sim C11B \\sim C12B \\sim C13B \\sim C14B \\sim C15B \\sim
C16B \\sim C17B \\sim C18B \\sim C19B \\sim C20B \\sim C21B \\sim C22B \\sim
C23B \\sim C24B \\sim C25B \\sim C26B \\sim C27B \\sim C28B \\sim C29B \\sim
C30B \\sim C31B \\sim C32B \\sim C33B \\sim C34B \\sim C35B \\sim C36B \\sim
C37B \\sim C38B \\sim C39B \\sim C40B \\sim C41B \\sim C42B \\sim C43B \\sim
C44B \\sim C45B \\sim C46B \\sim C47B \\sim C48B \\sim C49B \\sim C50B \\sim
C51B \\sim C52B \\sim C53B \\sim C54B \\sim C55B \\sim C56B \\sim C57B \\sim
C58B \\sim C59B \\sim C60B \\sim C61B \\sim C62B \\sim C63B \\sim C64B \\sim
C65B \\sim C66B \\sim C67B \\sim C68B \\sim C69B \\sim C70B \\sim C71B \\sim
C72B \\sim C73B \\sim C74B \\sim C75B \\sim C76B \\sim C77B \\sim C78B: within
2A with sigma of 0.005 and sigma for terminal atoms of 0.01
Uanis(Y5) \\sim Ueq, Uanis(Y2) \\sim Ueq: with sigma of 0.01 and sigma for
terminal atoms of 0.02
Uanis(Y3) \\sim Ueq: with sigma of 0.005 and sigma for terminal atoms of 0.01
5. Others
 Sof(C1B)=Sof(C2B)=Sof(C3B)=Sof(C4B)=Sof(C5B)=Sof(C6B)=Sof(C7B)=Sof(C8B)=
 Sof(C9B)=Sof(C10B)=Sof(C11B)=Sof(C12B)=Sof(C13B)=Sof(C14B)=Sof(C15B)=Sof(C16B)=
 Sof(C17B)=Sof(C18B)=Sof(C19B)=Sof(C20B)=Sof(C21B)=Sof(C22B)=Sof(C23B)=
 Sof(C24B)=Sof(C25B)=Sof(C26B)=Sof(C27B)=Sof(C28B)=Sof(C29B)=Sof(C30B)=
 Sof(C31B)=Sof(C32B)=Sof(C33B)=Sof(C34B)=Sof(C35B)=Sof(C36B)=Sof(C37B)=
 Sof(C38B)=Sof(C39B)=Sof(C40B)=Sof(C41B)=Sof(C42B)=Sof(C43B)=Sof(C44B)=
 Sof(C45B)=Sof(C46B)=Sof(C47B)=Sof(C48B)=Sof(C49B)=Sof(C50B)=Sof(C51B)=
 Sof(C52B)=Sof(C53B)=Sof(C54B)=Sof(C55B)=Sof(C56B)=Sof(C57B)=Sof(C58B)=
 Sof(C59B)=Sof(C60B)=Sof(C61B)=Sof(C62B)=Sof(C63B)=Sof(C64B)=Sof(C65B)=
 Sof(C66B)=Sof(C67B)=Sof(C68B)=Sof(C69B)=Sof(C70B)=Sof(C71B)=Sof(C72B)=
 Sof(C73B)=Sof(C74B)=Sof(C75B)=Sof(C76B)=Sof(C77B)=Sof(C78B)=1-FVAR(1)
 Sof(C1A)=Sof(C2A)=Sof(C3A)=Sof(C4A)=Sof(C5A)=Sof(C6A)=Sof(C7A)=Sof(C8A)=
 Sof(C9A)=Sof(C10A)=Sof(C11A)=Sof(C12A)=Sof(C13A)=Sof(C14A)=Sof(C15A)=Sof(C16A)=
 Sof(C17A)=Sof(C18A)=Sof(C19A)=Sof(C20A)=Sof(C21A)=Sof(C22A)=Sof(C23A)=
 Sof(C24A)=Sof(C25A)=Sof(C26A)=Sof(C27A)=Sof(C28A)=Sof(C29A)=Sof(C30A)=
 Sof(C31A)=Sof(C32A)=Sof(C33A)=Sof(C34A)=Sof(C35A)=Sof(C36A)=Sof(C37A)=
 Sof(C38A)=Sof(C39A)=Sof(C40A)=Sof(C41A)=Sof(C42A)=Sof(C43A)=Sof(C44A)=
 Sof(C45A)=Sof(C46A)=Sof(C47A)=Sof(C48A)=Sof(C49A)=Sof(C50A)=Sof(C51A)=
 Sof(C52A)=Sof(C53A)=Sof(C54A)=Sof(C55A)=Sof(C56A)=Sof(C57A)=Sof(C58A)=
 Sof(C59A)=Sof(C60A)=Sof(C61A)=Sof(C62A)=Sof(C63A)=Sof(C64A)=Sof(C65A)=
 Sof(C66A)=Sof(C67A)=Sof(C68A)=Sof(C69A)=Sof(C70A)=Sof(C71A)=Sof(C72A)=
 Sof(C73A)=Sof(C74A)=Sof(C75A)=Sof(C76A)=Sof(C77A)=Sof(C78A)=FVAR(1)
 Fixed Sof: Th1(0.63) Th2(0.07) Th3(0.1) Th4(0.025) Th5(0.05) Th6(0.05)
 Th7(0.075) Y1(0.63) Y2(0.07) Y3(0.1) Y4(0.025) Y5(0.05) Y6(0.05) Y7(0.075)
6.a Secondary CH2 refined with riding coordinates:
 C21P(H21A,H21B), C23P(H23A,H23B), C25P(H25A,H25B), C27P(H27A,H27B), C29P(H29A,
 H29B), C31P(H31A,H31B), C33P(H33A,H33B), C35P(H35A,H35B)
6.b Aromatic/amide H refined with riding coordinates:
 C2P(H2P), C7P(H7P), C12P(H12P), C17P(H17P), C1S(H1S), C2S(H2S), C3S(H3S),
 C4S(H4S), C5S(H5S), C6S(H6S), C8S(H8S), C9S(H9S), C10S(H10S)
6.c Idealised Me refined as rotating group:
 C22P(H22A,H22B,H22C), C24P(H24A,H24B,H24C), C26P(H26A,H26B,H26C), C28P(H28A,
 H28B,H28C), C30P(H30A,H30B,H30C), C32P(H32A,H32B,H32C), C34P(H34A,H34B,H34C),
 C36P(H36A,H36B,H36C)
;
_atom_sites_solution_hydrogens    geom
_atom_sites_solution_primary      ?
_atom_sites_solution_secondary    ?
loop_
  _atom_site_label
  _atom_site_type_symbol
  _atom_site_fract_x
  _atom_site_fract_y
  _atom_site_fract_z
  _atom_site_U_iso_or_equiv
  _atom_site_adp_type
  _atom_site_occupancy
  _atom_site_site_symmetry_order
  _atom_site_calc_flag
  _atom_site_refinement_flags_posn
  _atom_site_refinement_flags_adp
  _atom_site_refinement_flags_occupancy
  _atom_site_disorder_assembly
  _atom_site_disorder_group
 C1A C 0.2404(9) 0.3549(8) 0.3356(6) 0.063(2) Uani 0.510(5) 1 d D U P A 1
 C2A C 0.3122(10) 0.4024(8) 0.3401(7) 0.066(2) Uani 0.510(5) 1 d D U P A 1
 C3A C 0.3595(10) 0.3904(8) 0.3065(6) 0.068(2) Uani 0.510(5) 1 d D U P A 1
 C4A C 0.3356(9) 0.3342(8) 0.2646(6) 0.065(2) Uani 0.510(5) 1 d D U P A 1
 C5A C 0.2661(8) 0.2891(9) 0.2582(5) 0.064(2) Uani 0.510(5) 1 d D U P A 1
 C6A C 0.2159(8) 0.3013(9) 0.2932(6) 0.062(2) Uani 0.510(5) 1 d D U P A 1
 C7A C 0.1338(7) 0.3061(9) 0.2721(5) 0.063(2) Uani 0.510(5) 1 d D U P A 1
 C8A C 0.1051(7) 0.3606(8) 0.3028(5) 0.063(2) Uani 0.510(5) 1 d D U P A 1
 C9A C 0.1724(7) 0.3951(7) 0.3391(6) 0.060(2) Uani 0.510(5) 1 d D U P A 1
 C10A C 0.1720(7) 0.4781(7) 0.3552(6) 0.059(2) Uani 0.510(5) 1 d D U P A 1
 C11A C 0.2412(8) 0.5252(7) 0.3607(7) 0.064(2) Uani 0.510(5) 1 d D U P A 1
 C12A C 0.3097(10) 0.4856(7) 0.3498(8) 0.070(2) Uani 0.510(5) 1 d D U P A 1
 C13A C 0.3593(9) 0.5242(7) 0.3245(6) 0.071(2) Uani 0.510(5) 1 d D U P A 1
 C14A C 0.3874(12) 0.4667(7) 0.2957(6) 0.068(2) Uani 0.510(5) 1 d D U P A 1
 C15A C 0.3978(12) 0.4928(7) 0.2456(5) 0.065(2) Uani 0.510(5) 1 d D U P A 1
 C16A C 0.3741(10) 0.4353(7) 0.2029(5) 0.060(2) Uani 0.510(5) 1 d D U P A 1
 C17A C 0.3407(9) 0.3581(7) 0.2140(5) 0.060(2) Uani 0.510(5) 1 d D U P A 1
 C18A C 0.2760(8) 0.3250(9) 0.1769(5) 0.061(2) Uani 0.510(5) 1 d D U P A 1
 C19A C 0.2268(8) 0.2845(11) 0.2029(4) 0.063(2) Uani 0.510(5) 1 d D U P A 1
 C20A C 0.1443(8) 0.2837(9) 0.1832(5) 0.066(2) Uani 0.510(5) 1 d D U P A 1
 C21A C 0.0964(7) 0.2931(8) 0.2166(5) 0.062(2) Uani 0.510(5) 1 d D U P A 1
 C22A C 0.0210(8) 0.3296(9) 0.1989(5) 0.069(2) Uani 0.510(5) 1 d D U P A 1
 C23A C -0.0110(9) 0.3822(8) 0.2300(5) 0.065(2) Uani 0.510(5) 1 d D U P A 1
 C24A C 0.0335(8) 0.4011(8) 0.2818(5) 0.065(2) Uani 0.510(5) 1 d D U P A 1
 C25A C 0.0263(9) 0.4767(7) 0.3005(6) 0.067(2) Uani 0.510(5) 1 d D U P A 1
 C26A C 0.0934(8) 0.5149(7) 0.3375(6) 0.060(2) Uani 0.510(5) 1 d D U P A 1
 C27A C 0.0880(9) 0.5990(8) 0.3262(5) 0.061(2) Uani 0.510(5) 1 d D U P A 1
 C28A C 0.1554(9) 0.6418(8) 0.3326(6) 0.060(2) Uani 0.510(5) 1 d D U P A 1
 C29A C 0.2340(8) 0.6077(7) 0.3498(6) 0.066(2) Uani 0.510(5) 1 d D U P A 1
 C30A C 0.2849(8) 0.6486(8) 0.3251(7) 0.067(2) Uani 0.510(5) 1 d D U P A 1
 C31A C 0.3475(9) 0.6101(8) 0.3102(6) 0.069(2) Uani 0.510(5) 1 d D U P A 1
 C32A C 0.3677(11) 0.6326(8) 0.2645(5) 0.068(2) Uani 0.510(5) 1 d D U P A 1
 C33A C 0.3911(9) 0.5742(7) 0.2327(4) 0.061(2) Uani 0.510(5) 1 d D U P A 1
 C34A C 0.3605(8) 0.6003(7) 0.1798(5) 0.056(2) Uani 0.510(5) 1 d D U P A 1
 C35A C 0.3411(8) 0.5486(7) 0.1389(5) 0.054(2) Uani 0.510(5) 1 d D U P A 1
 C36A C 0.3481(8) 0.4634(6) 0.1494(5) 0.057(2) Uani 0.510(5) 1 d D U P A 1
 C37A C 0.2832(8) 0.4224(7) 0.1112(5) 0.059(2) Uani 0.510(5) 1 d D U P A 1
 C38A C 0.2450(8) 0.3547(8) 0.1245(5) 0.061(2) Uani 0.510(5) 1 d D U P A 1
 C39A C 0.1630(7) 0.3439(8) 0.1002(5) 0.067(2) Uani 0.510(5) 1 d D U P A 1
 C40A C 0.1135(8) 0.3077(10) 0.1289(6) 0.067(2) Uani 0.510(5) 1 d D U P A 1
 C41A C 0.0369(8) 0.3446(8) 0.1121(5) 0.070(2) Uani 0.510(5) 1 d D U P A 1
 C42A C -0.0069(9) 0.3528(8) 0.1444(5) 0.067(2) Uani 0.510(5) 1 d D U P A 1
 C43A C -0.0542(9) 0.4254(7) 0.1422(6) 0.070(2) Uani 0.510(5) 1 d D U P A 1
 C44A C -0.0588(11) 0.4414(8) 0.1940(5) 0.068(2) Uani 0.510(5) 1 d D U P A 1
 C45A C -0.0604(11) 0.5219(8) 0.2123(5) 0.069(2) Uani 0.510(5) 1 d D U P A 1
 C46A C -0.0209(10) 0.5366(8) 0.2673(6) 0.069(2) Uani 0.510(5) 1 d D U P A 1
 C47A C 0.0187(9) 0.6123(8) 0.2808(5) 0.065(2) Uani 0.510(5) 1 d D U P A 1
 C48A C 0.0219(8) 0.6732(8) 0.2436(5) 0.061(2) Uani 0.510(5) 1 d D U P A 1
 C49A C 0.0939(7) 0.7179(7) 0.2521(5) 0.058(2) Uani 0.510(5) 1 d D U P A 1
 C50A C 0.1592(7) 0.7040(9) 0.2959(6) 0.060(2) Uani 0.510(5) 1 d D U P A 1
 C51A C 0.2389(8) 0.7091(8) 0.2923(5) 0.059(2) Uani 0.510(5) 1 d D U P A 1
 C52A C 0.2555(8) 0.7270(8) 0.2447(5) 0.059(2) Uani 0.510(5) 1 d D U P A 1
 C53A C 0.3198(8) 0.6900(8) 0.2322(5) 0.062(2) Uani 0.510(5) 1 d D U P A 1
 C54A C 0.3196(9) 0.6724(7) 0.1796(5) 0.059(2) Uani 0.510(5) 1 d D U P A 1
 C55A C 0.2483(7) 0.6857(7) 0.1369(5) 0.055(2) Uani 0.510(5) 1 d D U P A 1
 C56A C 0.2245(7) 0.6304(7) 0.0937(5) 0.053(2) Uani 0.510(5) 1 d D U P A 1
 C57A C 0.2718(8) 0.5608(7) 0.0935(5) 0.057(2) Uani 0.510(5) 1 d D U P A 1
 C58A C 0.2367(8) 0.4838(7) 0.0759(6) 0.058(2) Uani 0.510(5) 1 d D U P A 1
 C59A C 0.1515(8) 0.4756(7) 0.0555(6) 0.059(2) Uani 0.510(5) 1 d D U P A 1
 C60A C 0.1167(8) 0.4019(8) 0.0654(7) 0.067(2) Uani 0.510(5) 1 d D U P A 1
 C61A C 0.0384(8) 0.4062(8) 0.0742(6) 0.068(2) Uani 0.510(5) 1 d D U P A 1
 C62A C -0.0052(10) 0.4786(7) 0.0702(7) 0.068(2) Uani 0.510(5) 1 d D U P A 1
 C63A C -0.0539(11) 0.4908(7) 0.1068(6) 0.070(2) Uani 0.510(5) 1 d D U P A 1
 C64A C -0.0634(10) 0.5719(7) 0.1227(6) 0.069(2) Uani 0.510(5) 1 d D U P A 1
 C65A C -0.0629(9) 0.5867(8) 0.1752(5) 0.068(2) Uani 0.510(5) 1 d D U P A 1
 C66A C -0.0271(11) 0.6634(9) 0.1911(5) 0.068(2) Uani 0.510(5) 1 d D U P A 1
 C67A C -0.0092(10) 0.6965(8) 0.1466(6) 0.067(2) Uani 0.510(5) 1 d D U P A 1
 C68A C 0.0643(8) 0.7402(9) 0.1553(5) 0.062(2) Uani 0.510(5) 1 d D U P A 1
 C69A C 0.1133(7) 0.7483(8) 0.2051(4) 0.057(2) Uani 0.510(5) 1 d D U P A 1
 C70A C 0.1895(7) 0.7471(8) 0.2019(5) 0.055(2) Uani 0.510(5) 1 d D U P A 1
 C71A C 0.1879(7) 0.7314(9) 0.1506(5) 0.057(2) Uani 0.510(5) 1 d D U P A 1
 C72A C 0.1103(7) 0.7262(10) 0.1214(6) 0.058(2) Uani 0.510(5) 1 d D U P A 1
 C73A C 0.0847(8) 0.6717(9) 0.0800(7) 0.061(2) Uani 0.510(5) 1 d D U P A 1
 C74A C 0.1392(7) 0.6213(8) 0.0669(7) 0.058(2) Uani 0.510(5) 1 d D U P A 1
 C75A C 0.1029(8) 0.5471(7) 0.0519(6) 0.060(2) Uani 0.510(5) 1 d D U P A 1
 C76A C 0.0273(9) 0.5510(7) 0.0569(7) 0.065(2) Uani 0.510(5) 1 d D U P A 1
 C77A C 0.0140(9) 0.6293(8) 0.0740(7) 0.066(2) Uani 0.510(5) 1 d D U P A 1
 C78A C -0.0285(11) 0.6405(8) 0.1049(6) 0.069(2) Uani 0.510(5) 1 d D U P A 1
 C1B C -0.0240(10) 0.6748(10) 0.1404(6) 0.069(3) Uani 0.490(5) 1 d D U P A 2
 C2B C -0.0414(10) 0.6199(10) 0.1011(6) 0.068(3) Uani 0.490(5) 1 d D U P A 2
 C3B C 0.0071(10) 0.6117(9) 0.0666(6) 0.066(3) Uani 0.490(5) 1 d D U P A 2
 C4B C 0.0764(9) 0.6634(10) 0.0716(6) 0.063(2) Uani 0.490(5) 1 d D U P A 2
 C5B C 0.0950(9) 0.7219(11) 0.1121(6) 0.064(2) Uani 0.490(5) 1 d D U P A 2
 C6B C 0.0423(9) 0.7266(10) 0.1473(6) 0.070(3) Uani 0.490(5) 1 d D U P A 2
 C7B C 0.0799(8) 0.7363(11) 0.2018(5) 0.068(2) Uani 0.490(5) 1 d D U P A 2
 C8B C 0.0333(9) 0.6949(10) 0.2300(5) 0.066(2) Uani 0.490(5) 1 d D U P A 2
 C9B C -0.0278(13) 0.6526(11) 0.1924(5) 0.070(2) Uani 0.490(5) 1 d D U P A 2
 C10B C -0.0573(11) 0.5784(8) 0.2046(5) 0.065(2) Uani 0.490(5) 1 d D U P A 2
 C11B C -0.0730(10) 0.5197(7) 0.1642(5) 0.063(2) Uani 0.490(5) 1 d D U P A 2
 C12B C -0.0644(10) 0.5415(8) 0.1133(5) 0.065(2) Uani 0.490(5) 1 d D U P A 2
 C13B C -0.0315(9) 0.4865(7) 0.0849(6) 0.064(2) Uani 0.490(5) 1 d D U P A 2
 C14B C 0.0185(9) 0.5287(7) 0.0593(7) 0.062(2) Uani 0.490(5) 1 d D U P A 2
 C15B C 0.0892(7) 0.5000(7) 0.0516(6) 0.059(2) Uani 0.490(5) 1 d D U P A 2
 C16B C 0.1538(7) 0.5495(7) 0.0555(6) 0.058(2) Uani 0.490(5) 1 d D U P A 2
 C17B C 0.1495(7) 0.6291(9) 0.0691(7) 0.061(2) Uani 0.490(5) 1 d D U P A 2
 C18B C 0.2146(8) 0.6695(9) 0.1074(5) 0.061(2) Uani 0.490(5) 1 d D U P A 2
 C19B C 0.1794(7) 0.7234(11) 0.1352(5) 0.062(2) Uani 0.490(5) 1 d D U P A 2
 C20B C 0.2163(7) 0.7407(11) 0.1895(5) 0.061(2) Uani 0.490(5) 1 d D U P A 2
 C21B C 0.1656(8) 0.7483(11) 0.2231(5) 0.066(2) Uani 0.490(5) 1 d D U P A 2
 C22B C 0.1972(7) 0.7254(9) 0.2779(5) 0.066(2) Uani 0.490(5) 1 d D U P A 2
 C23B C 0.1480(8) 0.6860(10) 0.3064(6) 0.068(2) Uani 0.490(5) 1 d D U P A 2
 C24B C 0.0677(8) 0.6687(9) 0.2828(5) 0.067(2) Uani 0.490(5) 1 d D U P A 2
 C25B C 0.0358(9) 0.5992(8) 0.2985(5) 0.061(2) Uani 0.490(5) 1 d D U P A 2
 C26B C -0.0268(10) 0.5532(8) 0.2573(5) 0.063(2) Uani 0.490(5) 1 d D U P A 2
 C27B C -0.0138(8) 0.4663(8) 0.2709(5) 0.058(2) Uani 0.490(5) 1 d D U P A 2
 C28B C -0.0281(9) 0.4174(9) 0.2342(5) 0.061(2) Uani 0.490(5) 1 d D U P A 2
 C29B C -0.0610(10) 0.4375(8) 0.1773(5) 0.060(2) Uani 0.490(5) 1 d D U P A 2
 C30B C -0.0284(9) 0.3797(8) 0.1467(5) 0.063(2) Uani 0.490(5) 1 d D U P A 2
 C31B C -0.0138(9) 0.4068(8) 0.0995(5) 0.064(2) Uani 0.490(5) 1 d D U P A 2
 C32B C 0.0519(8) 0.3727(8) 0.0857(5) 0.064(2) Uani 0.490(5) 1 d D U P A 2
 C33B C 0.1024(7) 0.4186(8) 0.0612(6) 0.062(2) Uani 0.490(5) 1 d D U P A 2
 C34B C 0.1834(8) 0.3880(7) 0.0812(5) 0.057(2) Uani 0.490(5) 1 d D U P A 2
 C35B C 0.2424(8) 0.4343(7) 0.0864(5) 0.059(2) Uani 0.490(5) 1 d D U P A 2
 C36B C 0.2315(7) 0.5195(7) 0.0729(5) 0.054(2) Uani 0.490(5) 1 d D U P A 2
 C37B C 0.2996(9) 0.5626(7) 0.1108(5) 0.061(2) Uani 0.490(5) 1 d D U P A 2
 C38B C 0.2875(8) 0.6354(8) 0.1303(5) 0.061(2) Uani 0.490(5) 1 d D U P A 2
 C39B C 0.3281(10) 0.6561(9) 0.1818(5) 0.065(2) Uani 0.490(5) 1 d D U P A 2
 C40B C 0.2934(8) 0.7099(8) 0.2117(4) 0.064(2) Uani 0.490(5) 1 d D U P A 2
 C41B C 0.3195(9) 0.6867(8) 0.2662(5) 0.068(2) Uani 0.490(5) 1 d D U P A 2
 C42B C 0.2758(8) 0.6928(9) 0.2957(5) 0.069(2) Uani 0.490(5) 1 d D U P A 2
 C43B C 0.2774(9) 0.6323(9) 0.3355(6) 0.069(2) Uani 0.490(5) 1 d D U P A 2
 C44B C 0.1976(8) 0.6304(8) 0.3424(6) 0.062(2) Uani 0.490(5) 1 d D U P A 2
 C45B C 0.1700(8) 0.5568(8) 0.3548(6) 0.058(2) Uani 0.490(5) 1 d D U P A 2
 C46B C 0.0874(8) 0.5417(8) 0.3348(6) 0.058(2) Uani 0.490(5) 1 d D U P A 2
 C47B C 0.0589(7) 0.4587(8) 0.3183(5) 0.056(2) Uani 0.490(5) 1 d D U P A 2
 C48B C 0.1154(7) 0.3961(8) 0.3223(5) 0.058(2) Uani 0.490(5) 1 d D U P A 2
 C49B C 0.0964(8) 0.3368(9) 0.2812(5) 0.063(2) Uani 0.490(5) 1 d D U P A 2
 C50B C 0.0250(8) 0.3474(8) 0.2388(5) 0.060(2) Uani 0.490(5) 1 d D U P A 2
 C51B C 0.0209(10) 0.3236(10) 0.1832(5) 0.068(2) Uani 0.490(5) 1 d D U P A 2
 C52B C 0.0880(8) 0.2927(10) 0.1712(5) 0.066(2) Uani 0.490(5) 1 d D U P A 2
 C53B C 0.1014(8) 0.3153(11) 0.1219(6) 0.063(2) Uani 0.490(5) 1 d D U P A 2
 C54B C 0.1836(7) 0.3253(8) 0.1201(5) 0.061(2) Uani 0.490(5) 1 d D U P A 2
 C55B C 0.2486(8) 0.3156(10) 0.1656(5) 0.063(2) Uani 0.490(5) 1 d D U P A 2
 C56B C 0.3170(8) 0.3675(8) 0.1716(5) 0.059(2) Uani 0.490(5) 1 d D U P A 2
 C57B C 0.3136(8) 0.4255(8) 0.1314(5) 0.059(2) Uani 0.490(5) 1 d D U P A 2
 C58B C 0.3485(9) 0.5057(8) 0.1469(5) 0.062(2) Uani 0.490(5) 1 d D U P A 2
 C59B C 0.3853(11) 0.5256(8) 0.2003(5) 0.064(2) Uani 0.490(5) 1 d D U P A 2
 C60B C 0.3785(10) 0.6022(8) 0.2177(5) 0.065(2) Uani 0.490(5) 1 d D U P A 2
 C61B C 0.3717(12) 0.6191(9) 0.2706(6) 0.073(2) Uani 0.490(5) 1 d D U P A 2
 C62B C 0.3740(11) 0.5588(8) 0.3054(6) 0.073(2) Uani 0.490(5) 1 d D U P A 2
 C63B C 0.3254(9) 0.5645(8) 0.3394(6) 0.070(2) Uani 0.490(5) 1 d D U P A 2
 C64B C 0.2981(10) 0.4961(7) 0.3553(7) 0.067(2) Uani 0.490(5) 1 d D U P A 2
 C65B C 0.2206(8) 0.4911(7) 0.3601(6) 0.057(2) Uani 0.490(5) 1 d D U P A 2
 C66B C 0.1973(7) 0.4136(8) 0.3486(6) 0.056(2) Uani 0.490(5) 1 d D U P A 2
 C67B C 0.2579(8) 0.3702(10) 0.3392(7) 0.067(3) Uani 0.490(5) 1 d D U P A 2
 C68B C 0.2381(8) 0.3095(12) 0.2973(6) 0.070(3) Uani 0.490(5) 1 d D U P A 2
 C69B C 0.1607(7) 0.2957(10) 0.2690(6) 0.069(2) Uani 0.490(5) 1 d D U P A 2
 C70B C 0.1583(8) 0.2802(10) 0.2164(5) 0.065(2) Uani 0.490(5) 1 d D U P A 2
 C71B C 0.2349(9) 0.2871(14) 0.2131(5) 0.067(2) Uani 0.490(5) 1 d D U P A 2
 C72B C 0.2853(9) 0.3045(12) 0.2634(6) 0.071(3) Uani 0.490(5) 1 d D U P A 2
 C73B C 0.3502(11) 0.3555(10) 0.2697(6) 0.072(3) Uani 0.490(5) 1 d D U P A 2
 C74B C 0.3652(9) 0.3873(9) 0.2245(5) 0.067(2) Uani 0.490(5) 1 d D U P A 2
 C75B C 0.3948(11) 0.4638(8) 0.2364(5) 0.069(2) Uani 0.490(5) 1 d D U P A 2
 C76B C 0.3916(13) 0.4836(8) 0.2895(7) 0.071(3) Uani 0.490(5) 1 d D U P A 2
 C77B C 0.3700(12) 0.4127(9) 0.3099(6) 0.073(3) Uani 0.490(5) 1 d D U P A 2
 C78B C 0.3204(10) 0.4207(9) 0.3434(8) 0.071(3) Uani 0.490(5) 1 d D U P A 2
 Th1 Th 0.22944(2) 0.43222(2) 0.25440(2) 0.02226(14) Uani 0.63 1 d . U P B 4
 Th2 Th 0.2620(3) 0.4474(4) 0.23970(15) 0.0458(9) Uani 0.07 1 d . U P B 4
 Th3 Th 0.28174(13) 0.5020(3) 0.23151(10) 0.0540(7) Uani 0.1 1 d . U P B 4
 Th4 Th 0.2249(5) 0.6003(5) 0.2531(3) 0.0289(14) Uani 0.025 1 d . U P B 4
 Th5 Th 0.1671(3) 0.5896(3) 0.26692(17) 0.0358(9) Uani 0.05 1 d . U P B 4
 Th6 Th 0.1421(3) 0.5467(3) 0.27466(15) 0.0267(8) Uani 0.05 1 d . U P B 4
 Th7 Th 0.10102(17) 0.51734(16) 0.26022(10) 0.0203(5) Uani 0.075 1 d . U P B 4
 Y1 Y 0.09269(5) 0.60194(5) 0.15632(3) 0.02164(19) Uani 0.63 1 d . U P B 4
 Y2 Y 0.0604(5) 0.5753(6) 0.1694(3) 0.0256(13) Uani 0.07 1 d . U P B 4
 Y3 Y 0.0396(3) 0.5302(4) 0.18264(19) 0.0248(9) Uani 0.1 1 d . U P B 4
 Y4 Y 0.1019(15) 0.4206(13) 0.1576(8) 0.034(3) Uani 0.025 1 d . U P B 4
 Y5 Y 0.1544(8) 0.4338(7) 0.1439(4) 0.0353(17) Uani 0.05 1 d . U P B 4
 Y6 Y 0.1854(7) 0.4815(7) 0.1346(4) 0.0295(17) Uani 0.05 1 d . U P B 4
 Y7 Y 0.2290(5) 0.5081(4) 0.1508(3) 0.0255(12) Uani 0.075 1 d . U P B 4
 Ni1P Ni 0.41440(4) 0.51977(4) 0.45145(3) 0.00908(19) Uani 1 1 d . . . C 3
 N1P N 0.3471(2) 0.6025(2) 0.46805(14) 0.0113(7) Uani 1 1 d . . . C 3
 N2P N 0.4750(2) 0.6016(2) 0.42753(15) 0.0129(8) Uani 1 1 d . . . C 3
 N3P N 0.4795(2) 0.4371(2) 0.43244(15) 0.0105(8) Uani 1 1 d . . . C 3
 N4P N 0.3503(2) 0.4378(2) 0.47208(15) 0.0114(8) Uani 1 1 d . . . C 3
 C1P C 0.3529(3) 0.6831(3) 0.46297(17) 0.0149(9) Uani 1 1 d . . . C 3
 C2P C 0.4086(3) 0.7210(3) 0.44422(18) 0.0162(9) Uani 1 1 d . . . C 3
 H2P H 0.408001 0.777255 0.443469 0.019 Uiso 1 1 calc R . . C 3
 C3P C 0.4647(3) 0.6830(3) 0.42661(18) 0.0144(9) Uani 1 1 d . . . C 3
 C4P C 0.5200(3) 0.7223(3) 0.40417(19) 0.0182(10) Uani 1 1 d . . . C 3
 C5P C 0.5645(3) 0.6650(3) 0.39122(19) 0.0173(9) Uani 1 1 d . . . C 3
 C6P C 0.5367(3) 0.5909(3) 0.40560(17) 0.0128(9) Uani 1 1 d . . . C 3
 C7P C 0.5679(3) 0.5185(3) 0.39801(18) 0.0137(9) Uani 1 1 d . . . C 3
 H7P H 0.611434 0.518230 0.383585 0.016 Uiso 1 1 calc R . . C 3
 C8P C 0.5404(3) 0.4468(3) 0.40989(17) 0.0120(9) Uani 1 1 d . . . C 3
 C9P C 0.5704(3) 0.3715(3) 0.39853(17) 0.0145(9) Uani 1 1 d . . . C 3
 C10P C 0.5283(3) 0.3148(3) 0.41439(18) 0.0151(9) Uani 1 1 d . . . C 3
 C11P C 0.4717(3) 0.3557(3) 0.43548(17) 0.0125(9) Uani 1 1 d . . . C 3
 C12P C 0.4169(3) 0.3188(3) 0.45452(18) 0.0165(9) Uani 1 1 d . . . C 3
 H12P H 0.418601 0.262587 0.456429 0.020 Uiso 1 1 calc R . . C 3
 C13P C 0.3596(3) 0.3566(3) 0.47112(18) 0.0144(9) Uani 1 1 d . . . C 3
 C14P C 0.2992(3) 0.3166(3) 0.48811(19) 0.0180(10) Uani 1 1 d . . . C 3
 C15P C 0.2523(3) 0.3728(3) 0.49942(18) 0.0174(10) Uani 1 1 d . . . C 3
 C16P C 0.2842(3) 0.4483(3) 0.48953(18) 0.0146(9) Uani 1 1 d . . . C 3
 C17P C 0.2526(3) 0.5205(3) 0.49631(18) 0.0168(10) Uani 1 1 d . . . C 3
 H17P H 0.207456 0.520781 0.509116 0.020 Uiso 1 1 calc R . . C 3
 C18P C 0.2813(3) 0.5923(3) 0.48595(18) 0.0154(9) Uani 1 1 d . . . C 3
 C19P C 0.2463(3) 0.6681(3) 0.49171(18) 0.0170(10) Uani 1 1 d . . . C 3
 C20P C 0.2908(3) 0.7244(3) 0.47778(18) 0.0176(10) Uani 1 1 d . . . C 3
 C21P C 0.2790(3) 0.8127(3) 0.4755(2) 0.0251(11) Uani 1 1 d . . . C 3
 H21A H 0.330739 0.839025 0.490467 0.030 Uiso 1 1 calc R . . C 3
 H21B H 0.244229 0.827399 0.497449 0.030 Uiso 1 1 calc R . . C 3
 C22P C 0.2419(4) 0.8430(4) 0.4192(3) 0.0383(14) Uani 1 1 d . . . C 3
 H22A H 0.276105 0.828746 0.397293 0.057 Uiso 1 1 calc GR . . C 3
 H22B H 0.236460 0.900774 0.419792 0.057 Uiso 1 1 calc GR . . C 3
 H22C H 0.189644 0.818886 0.404711 0.057 Uiso 1 1 calc GR . . C 3
 C23P C 0.5225(3) 0.8102(3) 0.3952(2) 0.0265(12) Uani 1 1 d . . . C 3
 H23A H 0.576593 0.825043 0.394689 0.032 Uiso 1 1 calc R . . C 3
 H23B H 0.511293 0.838262 0.425070 0.032 Uiso 1 1 calc R . . C 3
 C24P C 0.4638(4) 0.8379(4) 0.3443(3) 0.0435(16) Uani 1 1 d . . . C 3
 H24A H 0.474277 0.810359 0.314457 0.065 Uiso 1 1 calc GR . . C 3
 H24B H 0.469536 0.895187 0.340362 0.065 Uiso 1 1 calc GR . . C 3
 H24C H 0.409797 0.826142 0.345228 0.065 Uiso 1 1 calc GR . . C 3
 C25P C 0.6289(3) 0.6725(3) 0.3645(2) 0.0238(11) Uani 1 1 d . . . C 3
 H25A H 0.671900 0.634636 0.380789 0.029 Uiso 1 1 calc R . . C 3
 H25B H 0.651400 0.726636 0.370318 0.029 Uiso 1 1 calc R . . C 3
 C26P C 0.5991(4) 0.6564(4) 0.3052(2) 0.0308(13) Uani 1 1 d . . . C 3
 H26A H 0.560627 0.697227 0.288332 0.046 Uiso 1 1 calc GR . . C 3
 H26B H 0.573639 0.604219 0.299190 0.046 Uiso 1 1 calc GR . . C 3
 H26C H 0.643818 0.657430 0.290249 0.046 Uiso 1 1 calc GR . . C 3
 C27P C 0.6345(3) 0.3624(3) 0.3717(2) 0.0199(10) Uani 1 1 d . . . C 3
 H27A H 0.658440 0.309080 0.379508 0.024 Uiso 1 1 calc R . . C 3
 H27B H 0.676554 0.402001 0.386282 0.024 Uiso 1 1 calc R . . C 3
 C28P C 0.6036(4) 0.3732(4) 0.3118(2) 0.0288(12) Uani 1 1 d . . . C 3
 H28A H 0.647670 0.367860 0.296398 0.043 Uiso 1 1 calc GR . . C 3
 H28B H 0.579928 0.425924 0.303875 0.043 Uiso 1 1 calc GR . . C 3
 H28C H 0.563618 0.332692 0.297002 0.043 Uiso 1 1 calc GR . . C 3
 C29P C 0.5338(3) 0.2264(3) 0.4096(2) 0.0211(10) Uani 1 1 d . . . C 3
 H29A H 0.522604 0.201021 0.440355 0.025 Uiso 1 1 calc R . . C 3
 H29B H 0.588475 0.212080 0.410102 0.025 Uiso 1 1 calc R . . C 3
 C30P C 0.4760(4) 0.1946(4) 0.3592(3) 0.0338(13) Uani 1 1 d . . . C 3
 H30A H 0.487700 0.218598 0.328629 0.051 Uiso 1 1 calc GR . . C 3
 H30B H 0.421725 0.207842 0.358824 0.051 Uiso 1 1 calc GR . . C 3
 H30C H 0.481558 0.136913 0.357862 0.051 Uiso 1 1 calc GR . . C 3
 C31P C 0.2910(3) 0.2277(3) 0.4909(2) 0.0290(12) Uani 1 1 d . . . C 3
 H31A H 0.259885 0.214908 0.515563 0.035 Uiso 1 1 calc R . . C 3
 H31B H 0.344272 0.203923 0.505088 0.035 Uiso 1 1 calc R . . C 3
 C32P C 0.2506(4) 0.1911(4) 0.4372(3) 0.0499(19) Uani 1 1 d . . . C 3
 H32A H 0.279999 0.205295 0.412325 0.075 Uiso 1 1 calc GR . . C 3
 H32B H 0.196246 0.211147 0.424350 0.075 Uiso 1 1 calc GR . . C 3
 H32C H 0.249481 0.133277 0.440620 0.075 Uiso 1 1 calc GR . . C 3
 C33P C 0.1790(3) 0.3630(4) 0.5173(2) 0.0273(12) Uani 1 1 d . . . C 3
 H33A H 0.174518 0.408671 0.539742 0.033 Uiso 1 1 calc R . . C 3
 H33B H 0.184365 0.314460 0.539054 0.033 Uiso 1 1 calc R . . C 3
 C34P C 0.1034(4) 0.3572(6) 0.4715(3) 0.053(2) Uani 1 1 d . . . C 3
 H34A H 0.107079 0.311555 0.449442 0.079 Uiso 1 1 calc GR . . C 3
 H34B H 0.096940 0.405738 0.450361 0.079 Uiso 1 1 calc GR . . C 3
 H34C H 0.057742 0.350605 0.485168 0.079 Uiso 1 1 calc GR . . C 3
 C35P C 0.1716(3) 0.6790(4) 0.5081(2) 0.0279(12) Uani 1 1 d . . . C 3
 H35A H 0.166364 0.634274 0.530997 0.034 Uiso 1 1 calc R . . C 3
 H35B H 0.176217 0.728351 0.528993 0.034 Uiso 1 1 calc R . . C 3
 C36P C 0.0982(4) 0.6835(6) 0.4622(3) 0.058(2) Uani 1 1 d . . . C 3
 H36A H 0.103975 0.726177 0.438467 0.087 Uiso 1 1 calc GR . . C 3
 H36B H 0.052293 0.694169 0.474911 0.087 Uiso 1 1 calc GR . . C 3
 H36C H 0.090620 0.632972 0.443112 0.087 Uiso 1 1 calc GR . . C 3
 S1S S 0.73303(17) 0.60124(13) 0.19563(11) 0.0705(6) Uani 1 1 d . . . D 3
 S2S S 0.74872(14) 0.42042(11) 0.21200(9) 0.0552(5) Uani 1 1 d . . . D 3
 C7S C 0.7399(4) 0.5106(4) 0.2034(3) 0.0398(15) Uani 1 1 d . . . D 3
 C1S C 0.8321(4) 0.5847(4) 0.3485(3) 0.0357(14) Uani 1 1 d . . . E 3
 H1S H 0.806465 0.630905 0.331343 0.043 Uiso 1 1 calc R . . E 3
 C2S C 0.9088(4) 0.5887(4) 0.3794(3) 0.0385(15) Uani 1 1 d . . . E 3
 H2S H 0.936418 0.637734 0.383912 0.046 Uiso 1 1 calc R . . E 3
 C3S C 0.9468(4) 0.5200(4) 0.4043(3) 0.0433(16) Uani 1 1 d . . . E 3
 H3S H 0.999285 0.522619 0.427079 0.052 Uiso 1 1 calc R . . E 3
 C4S C 0.9055(4) 0.4465(4) 0.3951(3) 0.0434(18) Uani 1 1 d . . . E 3
 H4S H 0.931690 0.398879 0.409424 0.052 Uiso 1 1 calc R . . E 3
 C5S C 0.8305(4) 0.4446(4) 0.3664(3) 0.0415(16) Uani 1 1 d . . . E 3
 H5S H 0.802447 0.395844 0.362338 0.050 Uiso 1 1 calc R . . E 3
 C6S C 0.7915(4) 0.5126(4) 0.3421(3) 0.0390(15) Uani 1 1 d . . . E 3
 H6S H 0.737715 0.509915 0.321371 0.047 Uiso 1 1 calc R . . E 3
 C8S C 0.5248(8) 1.0145(5) 0.4568(5) 0.074(3) Uani 1 1 d . . . F 3
 H8S H 0.541607 1.024840 0.426434 0.089 Uiso 1 1 calc R . . F 3
 C9S C 0.5784(7) 0.9932(5) 0.5019(5) 0.076(3) Uani 1 1 d . . . F 3
 H9S H 0.632798 0.988218 0.503739 0.091 Uiso 1 1 calc R . . F 3
 C10S C 0.5522(8) 0.9785(6) 0.5459(5) 0.080(3) Uani 1 1 d . . . F 3
 H10S H 0.589241 0.963470 0.578173 0.097 Uiso 1 1 calc R . . F 3

loop_
  _atom_site_aniso_label
  _atom_site_aniso_U_11
  _atom_site_aniso_U_22
  _atom_site_aniso_U_33
  _atom_site_aniso_U_23
  _atom_site_aniso_U_13
  _atom_site_aniso_U_12
 C1A 0.090(4) 0.044(4) 0.050(4) 0.020(4) 0.012(4) -0.003(4)
 C2A 0.085(4) 0.049(4) 0.050(4) 0.015(4) -0.002(4) 0.002(4)
 C3A 0.078(4) 0.050(4) 0.062(4) 0.008(4) -0.005(4) 0.014(4)
 C4A 0.080(4) 0.042(4) 0.065(4) 0.004(4) 0.006(4) 0.020(4)
 C5A 0.088(4) 0.032(4) 0.062(4) 0.006(4) 0.005(4) 0.012(4)
 C6A 0.088(4) 0.033(4) 0.059(4) 0.020(3) 0.011(4) -0.006(4)
 C7A 0.088(4) 0.035(4) 0.065(4) 0.022(3) 0.023(4) -0.016(4)
 C8A 0.091(4) 0.049(4) 0.056(4) 0.025(3) 0.031(4) -0.019(4)
 C9A 0.092(4) 0.049(4) 0.043(4) 0.025(3) 0.024(4) -0.006(4)
 C10A 0.091(4) 0.057(4) 0.034(4) 0.010(3) 0.027(4) 0.001(4)
 C11A 0.092(4) 0.057(4) 0.035(4) -0.002(4) 0.004(4) 0.002(4)
 C12A 0.086(4) 0.058(4) 0.045(4) 0.005(4) -0.013(4) 0.001(4)
 C13A 0.074(4) 0.057(4) 0.058(4) 0.001(4) -0.021(4) -0.005(4)
 C14A 0.065(4) 0.058(4) 0.064(4) 0.009(4) -0.008(4) 0.006(4)
 C15A 0.056(4) 0.061(4) 0.072(4) 0.006(4) 0.008(4) 0.008(4)
 C16A 0.060(4) 0.056(4) 0.067(4) 0.002(4) 0.025(4) 0.026(3)
 C17A 0.072(4) 0.044(4) 0.065(4) -0.003(4) 0.021(4) 0.029(4)
 C18A 0.084(4) 0.036(4) 0.064(4) -0.011(4) 0.022(4) 0.028(4)
 C19A 0.091(4) 0.024(4) 0.065(4) -0.006(4) 0.010(4) 0.016(4)
 C20A 0.095(4) 0.023(3) 0.067(4) -0.007(4) 0.004(4) -0.006(4)
 C21A 0.087(4) 0.024(3) 0.069(4) 0.011(3) 0.014(4) -0.027(3)
 C22A 0.081(4) 0.043(4) 0.076(4) 0.005(4) 0.015(4) -0.036(4)
 C23A 0.070(4) 0.054(4) 0.078(4) 0.012(4) 0.032(4) -0.031(4)
 C24A 0.079(4) 0.059(4) 0.069(4) 0.019(4) 0.042(3) -0.021(4)
 C25A 0.082(4) 0.069(4) 0.065(4) 0.010(4) 0.046(4) -0.002(4)
 C26A 0.087(4) 0.062(4) 0.047(4) 0.000(4) 0.045(3) 0.004(4)
 C27A 0.087(4) 0.059(4) 0.050(4) -0.011(3) 0.041(3) 0.014(4)
 C28A 0.092(4) 0.049(4) 0.043(4) -0.020(3) 0.025(4) 0.006(4)
 C29A 0.092(4) 0.054(4) 0.042(4) -0.016(4) 0.005(4) -0.002(4)
 C30A 0.085(4) 0.044(4) 0.055(4) -0.020(4) -0.009(4) -0.016(4)
 C31A 0.071(4) 0.050(4) 0.063(4) -0.010(4) -0.017(4) -0.018(4)
 C32A 0.062(4) 0.050(4) 0.078(4) 0.002(4) -0.003(4) -0.022(4)
 C33A 0.049(4) 0.056(4) 0.074(4) 0.012(4) 0.012(4) -0.011(4)
 C34A 0.050(4) 0.052(4) 0.073(4) 0.019(3) 0.029(3) -0.012(3)
 C35A 0.058(4) 0.056(4) 0.060(4) 0.014(3) 0.039(3) 0.006(3)
 C36A 0.065(4) 0.055(4) 0.062(4) -0.001(4) 0.034(3) 0.020(4)
 C37A 0.077(4) 0.056(4) 0.052(4) -0.008(3) 0.033(4) 0.021(4)
 C38A 0.087(4) 0.045(4) 0.055(4) -0.018(3) 0.026(4) 0.023(4)
 C39A 0.097(4) 0.044(4) 0.053(4) -0.023(4) 0.010(4) 0.009(4)
 C40A 0.097(4) 0.034(4) 0.058(4) -0.019(4) 0.003(4) -0.007(4)
 C41A 0.091(4) 0.042(4) 0.060(4) -0.015(4) -0.004(4) -0.023(4)
 C42A 0.075(4) 0.045(4) 0.070(4) -0.006(4) 0.003(4) -0.037(4)
 C43A 0.065(4) 0.059(4) 0.077(4) 0.000(4) 0.005(4) -0.029(4)
 C44A 0.060(4) 0.066(4) 0.081(4) 0.007(4) 0.026(4) -0.024(4)
 C45A 0.060(4) 0.071(4) 0.084(4) 0.004(4) 0.034(4) 0.000(4)
 C46A 0.072(4) 0.073(4) 0.076(4) 0.006(4) 0.046(4) 0.009(4)
 C47A 0.078(4) 0.064(4) 0.068(4) -0.007(4) 0.045(4) 0.021(4)
 C48A 0.074(4) 0.048(4) 0.073(4) -0.013(4) 0.037(4) 0.032(3)
 C49A 0.080(4) 0.029(3) 0.068(4) -0.017(3) 0.029(4) 0.022(3)
 C50A 0.087(4) 0.036(4) 0.057(4) -0.023(3) 0.023(4) 0.003(4)
 C51A 0.080(4) 0.029(4) 0.059(4) -0.023(3) 0.006(4) -0.012(4)
 C52A 0.074(4) 0.022(3) 0.072(4) -0.006(3) 0.010(4) -0.020(3)
 C53A 0.064(4) 0.035(4) 0.080(4) 0.006(4) 0.008(4) -0.027(3)
 C54A 0.059(4) 0.041(4) 0.079(4) 0.019(4) 0.025(4) -0.022(3)
 C55A 0.067(4) 0.036(4) 0.068(4) 0.031(3) 0.030(3) -0.013(3)
 C56A 0.075(4) 0.050(4) 0.050(4) 0.030(3) 0.043(3) 0.005(3)
 C57A 0.074(4) 0.060(4) 0.051(4) 0.015(3) 0.040(3) 0.008(4)
 C58A 0.083(4) 0.060(4) 0.043(4) 0.001(4) 0.035(3) 0.011(4)
 C59A 0.091(4) 0.055(4) 0.032(4) -0.005(3) 0.020(4) 0.011(4)
 C60A 0.098(4) 0.051(4) 0.042(4) -0.017(4) 0.005(4) 0.004(4)
 C61A 0.091(4) 0.048(4) 0.047(4) -0.014(4) -0.009(4) -0.012(4)
 C62A 0.081(4) 0.055(4) 0.051(4) -0.004(4) -0.011(4) -0.006(4)
 C63A 0.066(4) 0.059(4) 0.068(4) -0.001(4) -0.006(4) -0.011(4)
 C64A 0.061(4) 0.060(4) 0.076(4) 0.002(4) 0.004(4) 0.006(4)
 C65A 0.057(4) 0.066(4) 0.081(4) -0.001(4) 0.024(4) 0.013(4)
 C66A 0.068(4) 0.057(4) 0.083(4) -0.004(4) 0.026(4) 0.027(4)
 C67A 0.072(4) 0.046(4) 0.078(4) 0.004(4) 0.017(4) 0.024(4)
 C68A 0.078(4) 0.030(4) 0.073(4) 0.002(4) 0.016(4) 0.015(4)
 C69A 0.078(4) 0.018(3) 0.073(4) -0.002(3) 0.020(4) 0.012(3)
 C70A 0.077(4) 0.014(3) 0.072(4) 0.008(3) 0.018(4) -0.007(3)
 C71A 0.077(4) 0.022(3) 0.070(4) 0.019(4) 0.018(4) -0.007(3)
 C72A 0.077(4) 0.027(4) 0.067(4) 0.014(4) 0.016(4) 0.004(4)
 C73A 0.083(4) 0.039(4) 0.057(4) 0.018(4) 0.014(4) 0.008(4)
 C74A 0.088(4) 0.046(4) 0.042(4) 0.025(3) 0.023(4) 0.008(4)
 C75A 0.091(4) 0.051(4) 0.035(4) 0.011(3) 0.011(4) 0.009(4)
 C76A 0.086(4) 0.050(4) 0.044(4) 0.009(4) -0.005(4) 0.003(4)
 C77A 0.082(4) 0.045(4) 0.059(4) 0.015(4) 0.000(4) 0.008(4)
 C78A 0.072(4) 0.050(4) 0.074(4) 0.008(4) 0.002(4) 0.015(4)
 C1B 0.071(4) 0.068(4) 0.060(4) 0.001(4) 0.005(4) 0.016(4)
 C2B 0.067(4) 0.074(4) 0.050(4) 0.001(4) -0.005(4) 0.006(4)
 C3B 0.078(4) 0.071(4) 0.035(4) 0.002(4) -0.006(4) -0.002(4)
 C4B 0.086(4) 0.064(4) 0.033(4) 0.009(4) 0.007(4) -0.007(4)
 C5B 0.087(4) 0.056(4) 0.041(4) 0.008(4) 0.009(4) -0.003(4)
 C6B 0.083(4) 0.060(4) 0.058(4) 0.003(4) 0.006(4) 0.010(4)
 C7B 0.085(4) 0.052(4) 0.062(4) -0.005(4) 0.014(4) 0.014(4)
 C8B 0.077(4) 0.061(4) 0.063(4) -0.012(4) 0.024(4) 0.024(4)
 C9B 0.067(4) 0.073(4) 0.069(4) -0.004(4) 0.018(4) 0.023(4)
 C10B 0.053(4) 0.081(4) 0.065(4) -0.002(4) 0.024(4) 0.012(4)
 C11B 0.045(4) 0.081(4) 0.061(4) -0.003(4) 0.010(4) -0.005(4)
 C12B 0.054(4) 0.077(4) 0.051(4) -0.004(4) -0.007(4) -0.004(4)
 C13B 0.062(4) 0.074(4) 0.038(4) -0.010(4) -0.014(4) -0.015(4)
 C14B 0.074(4) 0.070(4) 0.025(4) -0.006(4) -0.011(4) -0.011(4)
 C15B 0.084(4) 0.071(4) 0.017(3) -0.012(4) 0.005(3) -0.013(4)
 C16B 0.087(4) 0.070(4) 0.021(3) 0.000(3) 0.022(3) -0.011(4)
 C17B 0.093(4) 0.064(4) 0.027(4) 0.013(4) 0.021(4) -0.015(4)
 C18B 0.092(4) 0.057(4) 0.040(4) 0.012(4) 0.026(4) -0.024(4)
 C19B 0.092(4) 0.048(4) 0.043(4) 0.010(4) 0.016(4) -0.016(4)
 C20B 0.088(4) 0.040(4) 0.052(4) 0.002(4) 0.015(4) -0.022(4)
 C21B 0.090(4) 0.042(4) 0.061(4) -0.012(4) 0.012(4) -0.004(4)
 C22B 0.090(4) 0.048(4) 0.056(4) -0.027(4) 0.014(4) -0.009(4)
 C23B 0.089(4) 0.060(4) 0.053(4) -0.030(4) 0.017(4) 0.003(4)
 C24B 0.080(4) 0.067(4) 0.058(4) -0.019(4) 0.027(4) 0.018(4)
 C25B 0.069(4) 0.078(4) 0.050(4) -0.008(4) 0.037(4) 0.012(4)
 C26B 0.056(4) 0.086(4) 0.059(4) 0.000(4) 0.037(4) 0.007(4)
 C27B 0.055(4) 0.081(4) 0.052(4) 0.002(4) 0.038(3) -0.013(4)
 C28B 0.054(4) 0.075(4) 0.061(4) 0.001(4) 0.027(3) -0.027(4)
 C29B 0.044(4) 0.076(4) 0.059(4) -0.007(4) 0.015(4) -0.028(4)
 C30B 0.056(4) 0.064(4) 0.060(4) -0.013(4) 0.001(4) -0.035(4)
 C31B 0.065(4) 0.064(4) 0.045(4) -0.021(4) -0.012(4) -0.028(4)
 C32B 0.082(4) 0.058(4) 0.039(4) -0.032(4) -0.003(4) -0.022(4)
 C33B 0.089(4) 0.065(4) 0.027(4) -0.028(4) 0.005(4) -0.011(4)
 C34B 0.086(4) 0.056(4) 0.033(3) -0.033(3) 0.024(3) 0.000(4)
 C35B 0.079(4) 0.066(4) 0.040(4) -0.023(3) 0.032(3) 0.006(4)
 C36B 0.080(4) 0.067(4) 0.030(3) -0.011(3) 0.038(3) -0.006(4)
 C37B 0.077(4) 0.073(4) 0.047(4) -0.005(4) 0.040(4) -0.014(4)
 C38B 0.082(4) 0.063(4) 0.051(4) 0.003(4) 0.038(3) -0.030(4)
 C39B 0.072(4) 0.061(4) 0.066(4) 0.001(4) 0.027(4) -0.038(4)
 C40B 0.079(4) 0.049(4) 0.060(4) -0.003(4) 0.015(4) -0.037(4)
 C41B 0.077(4) 0.055(4) 0.061(4) -0.016(4) 0.004(4) -0.034(4)
 C42B 0.086(4) 0.056(4) 0.055(4) -0.028(4) 0.002(4) -0.022(4)
 C43B 0.085(4) 0.066(4) 0.042(4) -0.028(4) -0.003(4) -0.015(4)
 C44B 0.084(4) 0.065(4) 0.035(4) -0.031(4) 0.013(4) 0.001(4)
 C45B 0.080(4) 0.071(4) 0.026(3) -0.015(3) 0.022(3) 0.001(4)
 C46B 0.073(4) 0.077(4) 0.036(4) -0.005(4) 0.035(3) 0.001(4)
 C47B 0.066(4) 0.078(4) 0.039(4) 0.007(4) 0.038(3) -0.009(4)
 C48B 0.078(4) 0.065(4) 0.037(4) 0.015(4) 0.028(3) -0.017(4)
 C49B 0.081(4) 0.057(4) 0.054(4) 0.011(4) 0.024(4) -0.024(4)
 C50B 0.068(4) 0.059(4) 0.059(4) 0.007(4) 0.026(3) -0.037(4)
 C51B 0.074(4) 0.057(4) 0.066(4) -0.008(4) 0.011(4) -0.034(4)
 C52B 0.085(4) 0.044(4) 0.062(4) -0.015(4) 0.010(4) -0.022(4)
 C53B 0.087(4) 0.046(4) 0.047(4) -0.031(4) 0.006(4) -0.015(4)
 C54B 0.088(4) 0.048(4) 0.045(4) -0.033(3) 0.013(4) 0.005(4)
 C55B 0.084(4) 0.048(4) 0.054(4) -0.022(4) 0.014(4) 0.018(4)
 C56B 0.067(4) 0.058(4) 0.056(4) -0.021(4) 0.026(4) 0.023(4)
 C57B 0.069(4) 0.067(4) 0.052(4) -0.020(4) 0.034(4) 0.012(4)
 C58B 0.067(4) 0.073(4) 0.058(4) -0.008(4) 0.038(4) -0.003(4)
 C59B 0.057(4) 0.075(4) 0.067(4) -0.005(4) 0.027(4) -0.008(4)
 C60B 0.060(4) 0.071(4) 0.068(4) -0.005(4) 0.023(4) -0.031(4)
 C61B 0.067(4) 0.071(4) 0.069(4) -0.013(4) 0.001(4) -0.030(4)
 C62B 0.067(4) 0.076(4) 0.060(4) -0.015(4) -0.009(4) -0.012(4)
 C63B 0.077(4) 0.075(4) 0.040(4) -0.022(4) -0.011(4) -0.008(4)
 C64B 0.080(4) 0.078(4) 0.030(4) -0.011(4) -0.008(4) 0.000(4)
 C65B 0.079(4) 0.070(4) 0.018(3) -0.002(4) 0.010(4) -0.002(4)
 C66B 0.080(4) 0.063(4) 0.024(4) 0.012(4) 0.012(4) -0.007(4)
 C67B 0.086(4) 0.065(4) 0.038(4) 0.004(4) 0.000(4) 0.000(4)
 C68B 0.090(4) 0.055(4) 0.053(4) 0.005(4) 0.001(4) 0.003(4)
 C69B 0.090(4) 0.051(4) 0.059(4) 0.008(4) 0.011(4) -0.010(4)
 C70B 0.091(4) 0.037(4) 0.058(4) -0.003(4) 0.008(4) -0.007(4)
 C71B 0.090(4) 0.045(4) 0.057(4) -0.007(4) 0.006(4) 0.012(4)
 C72B 0.087(4) 0.055(4) 0.059(4) 0.001(4) -0.001(4) 0.011(4)
 C73B 0.075(4) 0.067(4) 0.062(4) -0.003(4) 0.001(4) 0.014(4)
 C74B 0.065(4) 0.068(4) 0.065(4) -0.010(4) 0.014(4) 0.018(4)
 C75B 0.058(4) 0.075(4) 0.070(4) -0.011(4) 0.011(4) 0.006(4)
 C76B 0.062(4) 0.076(4) 0.063(4) -0.008(4) -0.004(4) 0.001(4)
 C77B 0.073(4) 0.074(4) 0.057(4) -0.004(4) -0.006(4) 0.007(4)
 C78B 0.082(4) 0.074(4) 0.041(4) -0.003(4) -0.006(4) 0.003(4)
 Th1 0.0358(2) 0.01439(18) 0.01313(19) 0.00370(10) 0.00148(15) 0.00928(11)
 Th2 0.0290(17) 0.090(3) 0.0172(15) -0.0046(17) 0.0045(14) 0.0302(19)
 Th3 0.0168(10) 0.122(2) 0.0234(11) 0.0040(14) 0.0056(8) -0.0001(13)
 Th4 0.042(3) 0.020(3) 0.017(3) -0.007(2) -0.004(2) -0.004(2)
 Th5 0.048(2) 0.032(2) 0.0202(17) -0.0105(16) -0.0009(16) 0.0112(18)
 Th6 0.035(2) 0.034(2) 0.0125(16) -0.0047(16) 0.0089(15) 0.0045(18)
 Th7 0.0287(13) 0.0233(12) 0.0148(11) -0.0036(9) 0.0157(10) -0.0029(10)
 Y1 0.0276(4) 0.0198(4) 0.0150(4) 0.0066(3) 0.0021(3) 0.0109(3)
 Y2 0.016(2) 0.039(3) 0.016(3) -0.004(2) -0.004(2) 0.021(2)
 Y3 0.0079(16) 0.044(2) 0.0176(18) -0.0046(18) -0.0033(14) 0.0093(17)
 Y4 0.049(6) 0.024(5) 0.021(5) -0.004(5) -0.001(5) -0.004(5)
 Y5 0.047(4) 0.033(4) 0.023(3) -0.009(3) 0.005(3) 0.005(3)
 Y6 0.042(4) 0.035(4) 0.014(3) -0.007(3) 0.013(3) 0.005(3)
 Y7 0.038(3) 0.028(3) 0.017(3) 0.000(2) 0.020(2) 0.000(2)
 Ni1P 0.0120(4) 0.0104(4) 0.0054(4) -0.0003(3) 0.0036(3) 0.0010(3)
 N1P 0.0136(17) 0.017(2) 0.0037(16) -0.0010(14) 0.0026(14) 0.0010(15)
 N2P 0.0159(18) 0.0116(19) 0.0109(18) -0.0011(15) 0.0034(15) 0.0011(15)
 N3P 0.0141(18) 0.0112(19) 0.0068(18) 0.0006(13) 0.0039(15) 0.0001(14)
 N4P 0.0130(18) 0.015(2) 0.0066(18) 0.0016(13) 0.0029(15) 0.0019(14)
 C1P 0.019(2) 0.015(2) 0.008(2) -0.0041(17) -0.0001(17) 0.0050(18)
 C2P 0.020(2) 0.013(2) 0.013(2) -0.0015(18) 0.0005(18) 0.0003(18)
 C3P 0.019(2) 0.011(2) 0.011(2) 0.0001(17) 0.0007(17) -0.0028(18)
 C4P 0.019(2) 0.018(2) 0.017(2) 0.0011(19) 0.0045(19) -0.0050(19)
 C5P 0.018(2) 0.019(2) 0.015(2) 0.0006(19) 0.0063(18) -0.0057(19)
 C6P 0.012(2) 0.018(2) 0.008(2) 0.0001(18) 0.0021(16) -0.0026(18)
 C7P 0.016(2) 0.016(2) 0.010(2) -0.0011(17) 0.0060(17) 0.0002(17)
 C8P 0.013(2) 0.018(2) 0.006(2) 0.0002(17) 0.0040(16) 0.0023(17)
 C9P 0.017(2) 0.018(2) 0.009(2) 0.0001(17) 0.0043(17) 0.0043(18)
 C10P 0.017(2) 0.017(2) 0.011(2) -0.0006(18) 0.0030(17) 0.0064(18)
 C11P 0.015(2) 0.011(2) 0.010(2) 0.0007(17) 0.0014(17) 0.0034(17)
 C12P 0.019(2) 0.015(2) 0.015(2) 0.0020(18) 0.0035(18) 0.0005(18)
 C13P 0.017(2) 0.015(2) 0.010(2) 0.0016(17) 0.0024(17) -0.0009(18)
 C14P 0.021(2) 0.019(2) 0.015(2) 0.0046(19) 0.0066(19) -0.0027(19)
 C15P 0.019(2) 0.023(3) 0.012(2) 0.0055(19) 0.0079(18) -0.0019(19)
 C16P 0.016(2) 0.021(2) 0.008(2) 0.0015(18) 0.0058(17) 0.0004(19)
 C17P 0.017(2) 0.025(3) 0.011(2) 0.0006(18) 0.0083(18) 0.0020(19)
 C18P 0.016(2) 0.022(3) 0.008(2) -0.0016(18) 0.0038(17) 0.0039(19)
 C19P 0.021(2) 0.021(3) 0.010(2) -0.0033(18) 0.0060(18) 0.0075(19)
 C20P 0.022(2) 0.022(3) 0.008(2) -0.0055(18) 0.0038(18) 0.007(2)
 C21P 0.034(3) 0.019(3) 0.024(3) -0.006(2) 0.012(2) 0.008(2)
 C22P 0.045(3) 0.026(3) 0.040(4) 0.008(3) 0.006(3) 0.012(3)
 C23P 0.029(3) 0.013(2) 0.040(3) 0.001(2) 0.014(2) -0.005(2)
 C24P 0.052(4) 0.023(3) 0.054(4) 0.016(3) 0.012(3) 0.003(3)
 C25P 0.026(3) 0.024(3) 0.026(3) 0.000(2) 0.016(2) -0.008(2)
 C26P 0.041(3) 0.036(3) 0.021(3) 0.001(2) 0.017(2) -0.008(3)
 C27P 0.025(2) 0.021(2) 0.019(2) 0.0004(19) 0.014(2) 0.008(2)
 C28P 0.042(3) 0.031(3) 0.019(3) 0.001(2) 0.018(2) 0.009(2)
 C29P 0.027(2) 0.013(2) 0.024(3) -0.001(2) 0.009(2) 0.005(2)
 C30P 0.041(3) 0.020(3) 0.037(3) -0.009(2) 0.005(3) -0.001(2)
 C31P 0.032(3) 0.018(3) 0.043(3) 0.007(2) 0.020(3) -0.002(2)
 C32P 0.044(4) 0.025(3) 0.075(5) -0.011(3) 0.009(4) -0.014(3)
 C33P 0.026(3) 0.032(3) 0.031(3) 0.009(2) 0.018(2) -0.003(2)
 C34P 0.021(3) 0.086(6) 0.053(4) 0.007(4) 0.013(3) -0.006(3)
 C35P 0.033(3) 0.029(3) 0.028(3) -0.007(2) 0.020(2) 0.007(2)
 C36P 0.022(3) 0.103(7) 0.053(4) 0.001(5) 0.019(3) 0.003(4)
 S1S 0.0906(17) 0.0419(11) 0.0779(16) 0.0183(11) 0.0227(13) 0.0198(11)
 S2S 0.0773(14) 0.0328(9) 0.0609(12) -0.0046(8) 0.0285(11) -0.0056(9)
 C7S 0.037(3) 0.047(4) 0.037(4) -0.004(3) 0.014(3) -0.001(3)
 C1S 0.053(4) 0.018(3) 0.039(3) 0.006(3) 0.018(3) 0.009(3)
 C2S 0.052(4) 0.024(3) 0.051(4) -0.004(3) 0.033(3) -0.005(3)
 C3S 0.036(3) 0.040(4) 0.061(5) 0.004(3) 0.024(3) 0.003(3)
 C4S 0.038(4) 0.031(3) 0.070(5) 0.030(3) 0.031(4) 0.019(3)
 C5S 0.053(4) 0.019(3) 0.062(5) -0.003(3) 0.031(4) -0.006(3)
 C6S 0.046(4) 0.036(4) 0.037(3) -0.001(3) 0.014(3) 0.002(3)
 C8S 0.115(9) 0.044(5) 0.088(7) 0.010(5) 0.068(7) 0.005(5)
 C9S 0.079(7) 0.038(5) 0.121(10) 0.005(5) 0.046(7) -0.002(4)
 C10S 0.099(8) 0.067(7) 0.069(7) 0.008(5) 0.014(6) -0.002(6)

_geom_special_details
;
 All esds (except the esd in the dihedral angle between two l.s. planes)
 are estimated using the full covariance matrix.  The cell esds are taken
 into account individually in the estimation of esds in distances, angles
 and torsion angles; correlations between esds in cell parameters are only
 used when they are defined by crystal symmetry.  An approximate (isotropic)
 treatment of cell esds is used for estimating esds involving l.s. planes.
;
loop_
  _geom_bond_atom_site_label_1
  _geom_bond_atom_site_label_2
  _geom_bond_distance
  _geom_bond_site_symmetry_2
  _geom_bond_publ_flag
 C1A C2A 1.47(2) . ?
 C1A C6A 1.410(13) . ?
 C1A C9A 1.404(14) . ?
 C2A C3A 1.399(14) . ?
 C2A C12A 1.429(14) . ?
 C3A C4A 1.43(2) . ?
 C3A C14A 1.436(14) . ?
 C4A C5A 1.411(13) . ?
 C4A C17A 1.428(14) . ?
 C5A C6A 1.47(2) . ?
 C5A C19A 1.434(14) . ?
 C6A C7A 1.396(14) . ?
 C7A C8A 1.414(14) . ?
 C7A C21A 1.448(13) . ?
 C8A C9A 1.420(14) . ?
 C8A C24A 1.401(14) . ?
 C9A C10A 1.466(13) . ?
 C10A C11A 1.427(13) . ?
 C10A C26A 1.467(13) . ?
 C11A C12A 1.479(13) . ?
 C11A C29A 1.420(13) . ?
 C12A C13A 1.406(15) . ?
 C13A C14A 1.409(15) . ?
 C13A C31A 1.497(14) . ?
 C14A C15A 1.462(13) . ?
 C15A C16A 1.457(13) . ?
 C15A C33A 1.412(13) . ?
 C16A C17A 1.493(13) . ?
 C16A C36A 1.441(13) . ?
 C17A C18A 1.393(14) . ?
 C18A C19A 1.427(14) . ?
 C18A C38A 1.430(14) . ?
 C19A C20A 1.396(13) . ?
 C20A C21A 1.397(13) . ?
 C20A C40A 1.442(13) . ?
 C21A C22A 1.417(13) . ?
 C22A C23A 1.433(15) . ?
 C22A C42A 1.440(14) . ?
 C23A C24A 1.409(14) . ?
 C23A C44A 1.469(15) . ?
 C24A C25A 1.387(14) . ?
 C25A C26A 1.454(15) . ?
 C25A C46A 1.438(15) . ?
 C26A C27A 1.447(14) . ?
 C27A C28A 1.36(2) . ?
 C27A C47A 1.465(14) . ?
 C28A C29A 1.447(14) . ?
 C28A C50A 1.445(14) . ?
 C29A C30A 1.432(15) . ?
 C30A C31A 1.431(14) . ?
 C30A C51A 1.432(15) . ?
 C31A C32A 1.407(14) . ?
 C32A C33A 1.433(14) . ?
 C32A C53A 1.404(14) . ?
 C33A C34A 1.422(13) . ?
 C34A C35A 1.36(2) . ?
 C34A C54A 1.414(13) . ?
 C35A C36A 1.464(13) . ?
 C35A C57A 1.463(13) . ?
 C36A C37A 1.466(14) . ?
 C37A C38A 1.421(14) . ?
 C37A C58A 1.476(14) . ?
 C38A C39A 1.416(14) . ?
 C39A C40A 1.449(15) . ?
 C39A C60A 1.430(14) . ?
 C40A C41A 1.437(14) . ?
 C41A C42A 1.32(2) . ?
 C41A C61A 1.451(13) . ?
 C42A C43A 1.475(14) . ?
 C43A C44A 1.424(15) . ?
 C43A C63A 1.449(13) . ?
 C44A C45A 1.446(15) . ?
 C45A C46A 1.446(15) . ?
 C45A C65A 1.464(14) . ?
 C46A C47A 1.450(15) . ?
 C47A C48A 1.436(13) . ?
 C48A C49A 1.437(13) . ?
 C48A C66A 1.424(13) . ?
 C49A C50A 1.400(13) . ?
 C49A C69A 1.476(13) . ?
 C50A C51A 1.439(14) . ?
 C51A C52A 1.406(14) . ?
 C52A C53A 1.414(14) . ?
 C52A C70A 1.414(13) . ?
 C53A C54A 1.426(14) . ?
 C54A C55A 1.447(13) . ?
 C55A C56A 1.443(13) . ?
 C55A C71A 1.442(13) . ?
 C56A C57A 1.442(13) . ?
 C56A C74A 1.475(13) . ?
 C57A C58A 1.458(14) . ?
 C58A C59A 1.448(14) . ?
 C59A C60A 1.444(14) . ?
 C59A C75A 1.467(14) . ?
 C60A C61A 1.466(15) . ?
 C61A C62A 1.431(13) . ?
 C62A C63A 1.482(14) . ?
 C62A C76A 1.436(13) . ?
 C63A C64A 1.456(13) . ?
 C64A C65A 1.412(15) . ?
 C64A C78A 1.453(14) . ?
 C65A C66A 1.448(15) . ?
 C66A C67A 1.419(14) . ?
 C67A C68A 1.45(2) . ?
 C67A C78A 1.421(13) . ?
 C68A C69A 1.362(13) . ?
 C68A C72A 1.392(13) . ?
 C69A C70A 1.370(14) . ?
 C70A C71A 1.379(14) . ?
 C71A C72A 1.367(13) . ?
 C72A C73A 1.40(2) . ?
 C73A C74A 1.400(14) . ?
 C73A C77A 1.405(14) . ?
 C74A C75A 1.410(14) . ?
 C75A C76A 1.379(14) . ?
 C76A C77A 1.438(14) . ?
 C77A C78A 1.27(2) . ?
 C1B C2B 1.36(2) . ?
 C1B C6B 1.428(14) . ?
 C1B C9B 1.447(14) . ?
 C2B C3B 1.427(14) . ?
 C2B C12B 1.448(15) . ?
 C3B C4B 1.48(2) . ?
 C3B C14B 1.437(15) . ?
 C4B C5B 1.426(14) . ?
 C4B C17B 1.433(15) . ?
 C5B C6B 1.50(2) . ?
 C5B C19B 1.438(14) . ?
 C6B C7B 1.415(14) . ?
 C7B C8B 1.441(15) . ?
 C7B C21B 1.468(13) . ?
 C8B C9B 1.431(15) . ?
 C8B C24B 1.426(14) . ?
 C9B C10B 1.428(14) . ?
 C10B C11B 1.427(14) . ?
 C10B C26B 1.412(13) . ?
 C11B C12B 1.448(13) . ?
 C11B C29B 1.430(13) . ?
 C12B C13B 1.420(15) . ?
 C13B C14B 1.444(15) . ?
 C13B C31B 1.411(14) . ?
 C14B C15B 1.406(13) . ?
 C15B C16B 1.393(13) . ?
 C15B C33B 1.404(13) . ?
 C16B C17B 1.398(13) . ?
 C16B C36B 1.408(13) . ?
 C17B C18B 1.463(15) . ?
 C18B C19B 1.421(15) . ?
 C18B C38B 1.380(14) . ?
 C19B C20B 1.430(13) . ?
 C20B C21B 1.436(13) . ?
 C20B C40B 1.416(13) . ?
 C21B C22B 1.452(13) . ?
 C22B C23B 1.463(15) . ?
 C22B C42B 1.438(14) . ?
 C23B C24B 1.405(14) . ?
 C23B C44B 1.441(15) . ?
 C24B C25B 1.414(14) . ?
 C25B C26B 1.523(15) . ?
 C25B C46B 1.481(15) . ?
 C26B C27B 1.513(15) . ?
 C27B C28B 1.25(2) . ?
 C27B C47B 1.521(14) . ?
 C28B C29B 1.492(15) . ?
 C28B C50B 1.489(15) . ?
 C29B C30B 1.487(15) . ?
 C30B C31B 1.423(14) . ?
 C30B C51B 1.451(15) . ?
 C31B C32B 1.433(14) . ?
 C32B C33B 1.464(15) . ?
 C32B C53B 1.463(15) . ?
 C33B C34B 1.467(14) . ?
 C34B C35B 1.28(2) . ?
 C34B C54B 1.477(13) . ?
 C35B C36B 1.480(13) . ?
 C35B C57B 1.470(13) . ?
 C36B C37B 1.513(14) . ?
 C37B C38B 1.374(14) . ?
 C37B C58B 1.452(15) . ?
 C38B C39B 1.392(14) . ?
 C39B C40B 1.451(15) . ?
 C39B C60B 1.428(15) . ?
 C40B C41B 1.437(14) . ?
 C41B C42B 1.25(2) . ?
 C41B C61B 1.449(14) . ?
 C42B C43B 1.463(14) . ?
 C43B C44B 1.471(15) . ?
 C43B C63B 1.409(14) . ?
 C44B C45B 1.406(14) . ?
 C45B C46B 1.422(14) . ?
 C45B C65B 1.404(14) . ?
 C46B C47B 1.510(15) . ?
 C47B C48B 1.435(13) . ?
 C48B C49B 1.445(13) . ?
 C48B C66B 1.441(13) . ?
 C49B C50B 1.438(13) . ?
 C49B C69B 1.443(13) . ?
 C50B C51B 1.510(14) . ?
 C51B C52B 1.411(15) . ?
 C52B C53B 1.445(14) . ?
 C52B C70B 1.472(14) . ?
 C53B C54B 1.472(15) . ?
 C54B C55B 1.416(13) . ?
 C55B C56B 1.461(14) . ?
 C55B C71B 1.431(13) . ?
 C56B C57B 1.436(13) . ?
 C56B C74B 1.457(13) . ?
 C57B C58B 1.493(14) . ?
 C58B C59B 1.419(14) . ?
 C59B C60B 1.388(14) . ?
 C59B C75B 1.393(14) . ?
 C60B C61B 1.470(15) . ?
 C61B C62B 1.367(14) . ?
 C62B C63B 1.414(14) . ?
 C62B C76B 1.401(14) . ?
 C63B C64B 1.363(13) . ?
 C64B C65B 1.411(15) . ?
 C64B C78B 1.394(15) . ?
 C65B C66B 1.379(14) . ?
 C66B C67B 1.377(15) . ?
 C67B C68B 1.48(2) . ?
 C67B C78B 1.372(14) . ?
 C68B C69B 1.375(15) . ?
 C68B C72B 1.392(14) . ?
 C69B C70B 1.408(15) . ?
 C70B C71B 1.382(15) . ?
 C71B C72B 1.406(14) . ?
 C72B C73B 1.40(2) . ?
 C73B C74B 1.405(14) . ?
 C73B C77B 1.405(14) . ?
 C74B C75B 1.394(15) . ?
 C75B C76B 1.463(15) . ?
 C76B C77B 1.409(15) . ?
 C77B C78B 1.42(3) . ?
 Th1 Th2 0.822(7) . ?
 Th1 Th3 1.710(4) . ?
 Th1 Th4 2.837(8) . ?
 Th1 Th5 2.929(5) . ?
 Th1 Th6 2.620(4) . ?
 Th1 Th7 2.722(3) . ?
 Th1 Y2 3.992(7) . ?
 Th1 Y3 3.727(5) . ?
 Th1 Y4 2.89(2) . ?
 Th1 Y5 2.849(11) . ?
 Th1 Y6 3.157(10) . ?
 Th1 Y7 3.029(6) . ?
 Th2 Th3 1.029(7) . ?
 Th2 Th4 2.710(10) . ?
 Th2 Th5 3.126(6) . ?
 Th2 Th6 3.043(5) . ?
 Th2 Th7 3.261(5) . ?
 Th2 Y1 4.101(4) . ?
 Th2 Y3 4.025(6) . ?
 Th2 Y4 3.06(2) . ?
 Th2 Y5 2.710(12) . ?
 Th2 Y6 2.786(11) . ?
 Th2 Y7 2.482(8) . ?
 Th3 Th4 2.101(9) . ?
 Th3 Th5 2.871(6) . ?
 Th3 Th6 3.091(5) . ?
 Th3 Th7 3.491(4) . ?
 Th3 Y1 3.757(3) . ?
 Th3 Y2 3.973(7) . ?
 Th3 Y4 3.49(2) . ?
 Th3 Y5 2.961(12) . ?
 Th3 Y6 2.665(11) . ?
 Th3 Y7 2.077(8) . ?
 Th4 Th5 1.192(11) . ?
 Th4 Th6 1.937(11) . ?
 Th4 Th7 2.646(9) . ?
 Th4 Y1 2.931(7) . ?
 Th4 Y2 3.135(10) . ?
 Th4 Y3 3.472(9) . ?
 Th4 Y5 3.970(13) . ?
 Th4 Y6 3.623(13) . ?
 Th4 Y7 3.147(10) . ?
 Th5 Th6 0.901(7) . ?
 Th5 Th7 1.660(7) . ?
 Th5 Y1 2.856(5) . ?
 Th5 Y2 2.738(8) . ?
 Th5 Y3 2.857(7) . ?
 Th5 Y4 3.99(2) . ?
 Th5 Y6 4.049(10) . ?
 Th5 Y7 3.807(8) . ?
 Th6 Th7 0.871(6) . ?
 Th6 Y1 3.148(4) . ?
 Th6 Y2 2.792(9) . ?
 Th6 Y3 2.601(6) . ?
 Th6 Y4 3.66(2) . ?
 Th6 Y5 4.017(12) . ?
 Th6 Y7 4.056(7) . ?
 Th7 Y1 3.069(3) . ?
 Th7 Y2 2.507(10) . ?
 Th7 Y3 2.043(5) . ?
 Th7 Y4 3.18(2) . ?
 Th7 Y5 3.749(12) . ?
 Th7 Y6 4.065(10) . ?
 Y1 Y2 0.871(12) . ?
 Y1 Y3 1.789(6) . ?
 Y1 Y4 3.06(2) . ?
 Y1 Y5 3.089(11) . ?
 Y1 Y6 2.771(10) . ?
 Y1 Y7 2.917(7) . ?
 Y2 Y3 0.955(12) . ?
 Y2 Y4 2.75(2) . ?
 Y2 Y5 3.090(13) . ?
 Y2 Y6 3.063(12) . ?
 Y2 Y7 3.348(10) . ?
 Y3 Y4 2.34(2) . ?
 Y3 Y5 2.997(13) . ?
 Y3 Y6 3.283(11) . ?
 Y3 Y7 3.690(8) . ?
 Y4 Y5 1.11(3) . ?
 Y4 Y6 2.03(3) . ?
 Y4 Y7 2.73(3) . ?
 Y5 Y6 1.041(17) . ?
 Y5 Y7 1.788(15) . ?
 Y6 Y7 0.887(13) . ?
 Ni1P N1P 1.962(4) . ?
 Ni1P N2P 1.959(4) . ?
 Ni1P N3P 1.962(4) . ?
 Ni1P N4P 1.960(4) . ?
 N1P C1P 1.373(6) . ?
 N1P C18P 1.384(6) . ?
 N2P C3P 1.385(6) . ?
 N2P C6P 1.383(6) . ?
 N3P C8P 1.381(6) . ?
 N3P C11P 1.384(6) . ?
 N4P C13P 1.382(6) . ?
 N4P C16P 1.383(6) . ?
 C1P C2P 1.378(7) . ?
 C1P C20P 1.444(6) . ?
 C2P C3P 1.367(7) . ?
 C3P C4P 1.442(7) . ?
 C4P C5P 1.350(7) . ?
 C4P C23P 1.506(7) . ?
 C5P C6P 1.434(7) . ?
 C5P C25P 1.505(7) . ?
 C6P C7P 1.378(7) . ?
 C7P C8P 1.374(7) . ?
 C8P C9P 1.442(7) . ?
 C9P C10P 1.350(7) . ?
 C9P C27P 1.505(6) . ?
 C10P C11P 1.453(6) . ?
 C10P C29P 1.501(7) . ?
 C11P C12P 1.361(7) . ?
 C12P C13P 1.369(7) . ?
 C13P C14P 1.438(7) . ?
 C14P C15P 1.347(7) . ?
 C14P C31P 1.512(7) . ?
 C15P C16P 1.446(7) . ?
 C15P C33P 1.508(7) . ?
 C16P C17P 1.374(7) . ?
 C17P C18P 1.371(7) . ?
 C18P C19P 1.447(7) . ?
 C19P C20P 1.349(8) . ?
 C19P C35P 1.512(7) . ?
 C20P C21P 1.505(7) . ?
 C21P C22P 1.534(8) . ?
 C23P C24P 1.519(9) . ?
 C25P C26P 1.533(8) . ?
 C27P C28P 1.535(7) . ?
 C29P C30P 1.527(8) . ?
 C31P C32P 1.528(10) . ?
 C33P C34P 1.528(9) . ?
 C35P C36P 1.503(9) . ?
 S1S C7S 1.544(8) . ?
 S2S C7S 1.539(8) . ?
 C1S C2S 1.366(10) . ?
 C1S C6S 1.396(10) . ?
 C2S C3S 1.405(10) . ?
 C3S C4S 1.424(10) . ?
 C4S C5S 1.322(11) . ?
 C5S C6S 1.398(10) . ?
 C8S C9S 1.342(17) . ?
 C8S C10S 1.344(17) 3_676 ?
 C9S C10S 1.396(16) . ?

loop_
  _geom_angle_atom_site_label_1
  _geom_angle_atom_site_label_2
  _geom_angle_atom_site_label_3
  _geom_angle
  _geom_angle_site_symmetry_1
  _geom_angle_site_symmetry_3
  _geom_angle_publ_flag
 C6A C1A C2A 118.3(9) . . ?
 C9A C1A C2A 117.6(10) . . ?
 C9A C1A C6A 106.9(7) . . ?
 C3A C2A C1A 121.6(9) . . ?
 C3A C2A C12A 108.2(7) . . ?
 C12A C2A C1A 118.6(10) . . ?
 C2A C3A C4A 119.7(9) . . ?
 C2A C3A C14A 107.3(7) . . ?
 C4A C3A C14A 118.8(10) . . ?
 C5A C4A C3A 120.3(9) . . ?
 C5A C4A C17A 109.0(7) . . ?
 C17A C4A C3A 117.3(9) . . ?
 C4A C5A C6A 120.5(9) . . ?
 C4A C5A C19A 107.4(7) . . ?
 C19A C5A C6A 117.0(10) . . ?
 C1A C6A C5A 119.4(8) . . ?
 C7A C6A C1A 109.1(7) . . ?
 C7A C6A C5A 119.8(9) . . ?
 C6A C7A C8A 108.0(7) . . ?
 C6A C7A C21A 121.1(10) . . ?
 C8A C7A C21A 123.4(11) . . ?
 C7A C8A C9A 106.8(7) . . ?
 C24A C8A C7A 121.3(11) . . ?
 C24A C8A C9A 123.4(11) . . ?
 C1A C9A C8A 108.7(7) . . ?
 C1A C9A C10A 123.7(10) . . ?
 C8A C9A C10A 121.1(11) . . ?
 C9A C10A C26A 113.1(10) . . ?
 C11A C10A C9A 119.2(9) . . ?
 C11A C10A C26A 119.9(9) . . ?
 C10A C11A C12A 116.7(10) . . ?
 C29A C11A C10A 120.0(10) . . ?
 C29A C11A C12A 115.7(10) . . ?
 C2A C12A C11A 123.2(10) . . ?
 C13A C12A C2A 108.3(7) . . ?
 C13A C12A C11A 122.6(12) . . ?
 C12A C13A C14A 107.6(7) . . ?
 C12A C13A C31A 120.6(11) . . ?
 C14A C13A C31A 125.1(11) . . ?
 C3A C14A C15A 126.3(10) . . ?
 C13A C14A C3A 108.5(7) . . ?
 C13A C14A C15A 116.1(12) . . ?
 C16A C15A C14A 115.0(10) . . ?
 C33A C15A C14A 119.2(11) . . ?
 C33A C15A C16A 118.4(10) . . ?
 C15A C16A C17A 118.0(9) . . ?
 C36A C16A C15A 119.0(9) . . ?
 C36A C16A C17A 116.7(10) . . ?
 C4A C17A C16A 124.5(9) . . ?
 C18A C17A C4A 107.0(7) . . ?
 C18A C17A C16A 120.0(11) . . ?
 C17A C18A C19A 109.8(7) . . ?
 C17A C18A C38A 123.6(11) . . ?
 C19A C18A C38A 121.5(11) . . ?
 C18A C19A C5A 106.7(7) . . ?
 C20A C19A C5A 121.8(10) . . ?
 C20A C19A C18A 122.4(13) . . ?
 C19A C20A C21A 121.1(10) . . ?
 C19A C20A C40A 115.1(10) . . ?
 C21A C20A C40A 118.5(10) . . ?
 C20A C21A C7A 118.7(9) . . ?
 C20A C21A C22A 121.3(10) . . ?
 C22A C21A C7A 112.4(10) . . ?
 C21A C22A C23A 124.4(11) . . ?
 C21A C22A C42A 117.9(10) . . ?
 C23A C22A C42A 109.4(7) . . ?
 C22A C23A C44A 107.1(7) . . ?
 C24A C23A C22A 120.1(11) . . ?
 C24A C23A C44A 122.3(11) . . ?
 C8A C24A C23A 117.5(11) . . ?
 C25A C24A C8A 118.1(11) . . ?
 C25A C24A C23A 118.3(11) . . ?
 C24A C25A C26A 120.5(11) . . ?
 C24A C25A C46A 121.7(12) . . ?
 C46A C25A C26A 108.5(7) . . ?
 C25A C26A C10A 122.7(11) . . ?
 C27A C26A C10A 118.8(11) . . ?
 C27A C26A C25A 107.6(7) . . ?
 C26A C27A C47A 108.1(7) . . ?
 C28A C27A C26A 119.5(12) . . ?
 C28A C27A C47A 120.9(13) . . ?
 C27A C28A C29A 123.4(12) . . ?
 C27A C28A C50A 120.7(13) . . ?
 C50A C28A C29A 106.1(7) . . ?
 C11A C29A C28A 118.5(11) . . ?
 C11A C29A C30A 122.3(11) . . ?
 C30A C29A C28A 109.4(7) . . ?
 C31A C30A C29A 122.9(11) . . ?
 C31A C30A C51A 120.2(12) . . ?
 C51A C30A C29A 107.6(7) . . ?
 C30A C31A C13A 115.5(10) . . ?
 C32A C31A C13A 115.4(10) . . ?
 C32A C31A C30A 121.3(11) . . ?
 C31A C32A C33A 120.4(11) . . ?
 C53A C32A C31A 117.1(12) . . ?
 C53A C32A C33A 109.8(8) . . ?
 C15A C33A C32A 123.1(11) . . ?
 C15A C33A C34A 121.4(10) . . ?
 C34A C33A C32A 106.1(7) . . ?
 C35A C34A C33A 121.8(9) . . ?
 C35A C34A C54A 122.6(9) . . ?
 C54A C34A C33A 108.6(7) . . ?
 C34A C35A C36A 119.4(9) . . ?
 C34A C35A C57A 121.8(10) . . ?
 C57A C35A C36A 107.4(7) . . ?
 C16A C36A C35A 119.8(9) . . ?
 C16A C36A C37A 119.4(11) . . ?
 C35A C36A C37A 109.0(7) . . ?
 C36A C37A C58A 106.8(7) . . ?
 C38A C37A C36A 122.6(11) . . ?
 C38A C37A C58A 120.3(11) . . ?
 C37A C38A C18A 116.6(10) . . ?
 C39A C38A C18A 116.8(10) . . ?
 C39A C38A C37A 119.0(10) . . ?
 C38A C39A C40A 120.5(11) . . ?
 C38A C39A C60A 121.7(12) . . ?
 C60A C39A C40A 108.1(7) . . ?
 C20A C40A C39A 122.1(11) . . ?
 C41A C40A C20A 118.9(10) . . ?
 C41A C40A C39A 107.9(7) . . ?
 C40A C41A C61A 108.9(7) . . ?
 C42A C41A C40A 121.1(10) . . ?
 C42A C41A C61A 120.5(10) . . ?
 C22A C42A C43A 107.1(7) . . ?
 C41A C42A C22A 122.0(10) . . ?
 C41A C42A C43A 119.4(10) . . ?
 C44A C43A C42A 107.8(7) . . ?
 C44A C43A C63A 119.5(11) . . ?
 C63A C43A C42A 123.5(10) . . ?
 C43A C44A C23A 108.6(7) . . ?
 C43A C44A C45A 120.9(12) . . ?
 C45A C44A C23A 118.8(12) . . ?
 C44A C45A C46A 116.8(11) . . ?
 C44A C45A C65A 118.4(11) . . ?
 C46A C45A C65A 117.6(11) . . ?
 C25A C46A C45A 121.4(12) . . ?
 C25A C46A C47A 108.4(8) . . ?
 C45A C46A C47A 117.3(12) . . ?
 C46A C47A C27A 107.2(7) . . ?
 C48A C47A C27A 119.1(11) . . ?
 C48A C47A C46A 124.8(12) . . ?
 C47A C48A C49A 118.4(10) . . ?
 C66A C48A C47A 117.2(10) . . ?
 C66A C48A C49A 118.4(10) . . ?
 C48A C49A C69A 117.3(9) . . ?
 C50A C49A C48A 121.3(10) . . ?
 C50A C49A C69A 115.0(10) . . ?
 C49A C50A C28A 119.6(11) . . ?
 C49A C50A C51A 121.4(12) . . ?
 C51A C50A C28A 108.8(7) . . ?
 C30A C51A C50A 108.1(7) . . ?
 C52A C51A C30A 118.1(11) . . ?
 C52A C51A C50A 122.1(11) . . ?
 C51A C52A C53A 120.2(10) . . ?
 C51A C52A C70A 115.9(10) . . ?
 C53A C52A C70A 116.6(10) . . ?
 C32A C53A C52A 122.8(11) . . ?
 C32A C53A C54A 106.6(7) . . ?
 C52A C53A C54A 123.0(11) . . ?
 C34A C54A C53A 108.5(7) . . ?
 C34A C54A C55A 117.6(10) . . ?
 C53A C54A C55A 119.3(12) . . ?
 C56A C55A C54A 120.7(9) . . ?
 C71A C55A C54A 115.1(9) . . ?
 C71A C55A C56A 118.5(9) . . ?
 C55A C56A C74A 118.3(9) . . ?
 C57A C56A C55A 119.5(9) . . ?
 C57A C56A C74A 115.1(9) . . ?
 C56A C57A C35A 117.3(9) . . ?
 C56A C57A C58A 122.3(11) . . ?
 C58A C57A C35A 108.4(7) . . ?
 C57A C58A C37A 108.4(7) . . ?
 C59A C58A C37A 119.9(11) . . ?
 C59A C58A C57A 120.3(11) . . ?
 C58A C59A C75A 118.0(10) . . ?
 C60A C59A C58A 117.6(10) . . ?
 C60A C59A C75A 116.7(10) . . ?
 C39A C60A C59A 120.8(12) . . ?
 C39A C60A C61A 108.6(7) . . ?
 C59A C60A C61A 117.1(11) . . ?
 C41A C61A C60A 106.3(7) . . ?
 C62A C61A C41A 123.1(10) . . ?
 C62A C61A C60A 122.7(11) . . ?
 C61A C62A C63A 118.0(10) . . ?
 C61A C62A C76A 120.0(11) . . ?
 C76A C62A C63A 112.9(10) . . ?
 C43A C63A C62A 115.4(10) . . ?
 C43A C63A C64A 120.4(11) . . ?
 C64A C63A C62A 117.2(10) . . ?
 C65A C64A C63A 118.9(11) . . ?
 C65A C64A C78A 107.2(7) . . ?
 C78A C64A C63A 124.1(10) . . ?
 C64A C65A C45A 121.4(11) . . ?
 C64A C65A C66A 108.9(7) . . ?
 C66A C65A C45A 123.0(11) . . ?
 C48A C66A C65A 118.7(12) . . ?
 C67A C66A C48A 123.3(11) . . ?
 C67A C66A C65A 107.0(7) . . ?
 C66A C67A C68A 118.1(10) . . ?
 C66A C67A C78A 108.9(7) . . ?
 C78A C67A C68A 117.6(9) . . ?
 C69A C68A C67A 119.5(10) . . ?
 C69A C68A C72A 108.6(8) . . ?
 C72A C68A C67A 118.1(9) . . ?
 C68A C69A C49A 123.3(10) . . ?
 C68A C69A C70A 107.4(7) . . ?
 C70A C69A C49A 121.1(10) . . ?
 C69A C70A C52A 123.3(10) . . ?
 C69A C70A C71A 108.7(7) . . ?
 C71A C70A C52A 121.7(11) . . ?
 C70A C71A C55A 122.9(11) . . ?
 C72A C71A C55A 120.9(10) . . ?
 C72A C71A C70A 107.8(7) . . ?
 C68A C72A C73A 119.9(9) . . ?
 C71A C72A C68A 107.2(7) . . ?
 C71A C72A C73A 122.0(10) . . ?
 C72A C73A C77A 119.9(10) . . ?
 C74A C73A C72A 120.2(10) . . ?
 C74A C73A C77A 108.2(7) . . ?
 C73A C74A C56A 119.6(9) . . ?
 C73A C74A C75A 108.7(7) . . ?
 C75A C74A C56A 123.1(11) . . ?
 C74A C75A C59A 120.2(10) . . ?
 C76A C75A C59A 126.6(11) . . ?
 C76A C75A C74A 107.6(7) . . ?
 C62A C76A C77A 126.3(11) . . ?
 C75A C76A C62A 116.7(11) . . ?
 C75A C76A C77A 108.9(7) . . ?
 C73A C77A C76A 106.5(7) . . ?
 C78A C77A C73A 121.2(10) . . ?
 C78A C77A C76A 121.2(11) . . ?
 C67A C78A C64A 107.8(7) . . ?
 C77A C78A C64A 118.3(10) . . ?
 C77A C78A C67A 123.2(10) . . ?
 C2B C1B C6B 120.6(10) . . ?
 C2B C1B C9B 119.5(11) . . ?
 C6B C1B C9B 107.2(7) . . ?
 C1B C2B C3B 120.8(9) . . ?
 C1B C2B C12B 117.7(10) . . ?
 C3B C2B C12B 108.2(7) . . ?
 C2B C3B C4B 121.2(9) . . ?
 C2B C3B C14B 108.3(7) . . ?
 C14B C3B C4B 116.4(10) . . ?
 C5B C4B C3B 118.8(9) . . ?
 C5B C4B C17B 107.4(7) . . ?
 C17B C4B C3B 119.3(10) . . ?
 C4B C5B C6B 117.2(9) . . ?
 C4B C5B C19B 108.6(8) . . ?
 C19B C5B C6B 119.0(10) . . ?
 C1B C6B C5B 121.3(9) . . ?
 C7B C6B C1B 109.1(8) . . ?
 C7B C6B C5B 116.8(10) . . ?
 C6B C7B C8B 107.7(7) . . ?
 C6B C7B C21B 122.5(10) . . ?
 C8B C7B C21B 123.0(12) . . ?
 C9B C8B C7B 107.8(7) . . ?
 C24B C8B C7B 121.0(11) . . ?
 C24B C8B C9B 123.6(12) . . ?
 C8B C9B C1B 107.7(7) . . ?
 C10B C9B C1B 124.2(10) . . ?
 C10B C9B C8B 122.0(13) . . ?
 C11B C10B C9B 116.3(11) . . ?
 C26B C10B C9B 115.3(11) . . ?
 C26B C10B C11B 118.1(11) . . ?
 C10B C11B C12B 118.2(10) . . ?
 C10B C11B C29B 120.5(10) . . ?
 C29B C11B C12B 115.2(10) . . ?
 C11B C12B C2B 123.5(10) . . ?
 C13B C12B C2B 107.1(7) . . ?
 C13B C12B C11B 119.8(12) . . ?
 C12B C13B C14B 109.0(7) . . ?
 C31B C13B C12B 124.6(11) . . ?
 C31B C13B C14B 118.9(12) . . ?
 C3B C14B C13B 106.8(7) . . ?
 C15B C14B C3B 121.3(10) . . ?
 C15B C14B C13B 125.8(12) . . ?
 C16B C15B C14B 121.5(10) . . ?
 C16B C15B C33B 119.0(10) . . ?
 C33B C15B C14B 114.7(10) . . ?
 C15B C16B C17B 119.5(10) . . ?
 C15B C16B C36B 120.4(10) . . ?
 C17B C16B C36B 112.4(10) . . ?
 C4B C17B C18B 108.5(7) . . ?
 C16B C17B C4B 121.1(10) . . ?
 C16B C17B C18B 122.5(12) . . ?
 C19B C18B C17B 106.6(7) . . ?
 C38B C18B C17B 123.9(11) . . ?
 C38B C18B C19B 121.8(11) . . ?
 C18B C19B C5B 108.7(7) . . ?
 C18B C19B C20B 121.0(12) . . ?
 C20B C19B C5B 123.3(10) . . ?
 C19B C20B C21B 117.3(10) . . ?
 C40B C20B C19B 116.6(11) . . ?
 C40B C20B C21B 117.9(10) . . ?
 C20B C21B C7B 120.3(10) . . ?
 C20B C21B C22B 117.9(10) . . ?
 C22B C21B C7B 113.9(10) . . ?
 C21B C22B C23B 121.6(11) . . ?
 C42B C22B C21B 119.2(10) . . ?
 C42B C22B C23B 108.3(7) . . ?
 C24B C23B C22B 122.3(11) . . ?
 C24B C23B C44B 120.1(12) . . ?
 C44B C23B C22B 107.6(7) . . ?
 C23B C24B C8B 117.7(11) . . ?
 C23B C24B C25B 118.4(11) . . ?
 C25B C24B C8B 116.9(11) . . ?
 C24B C25B C26B 118.6(11) . . ?
 C24B C25B C46B 120.9(12) . . ?
 C46B C25B C26B 108.4(7) . . ?
 C10B C26B C25B 123.3(11) . . ?
 C10B C26B C27B 121.1(11) . . ?
 C27B C26B C25B 107.1(7) . . ?
 C26B C27B C47B 108.2(7) . . ?
 C28B C27B C26B 118.2(13) . . ?
 C28B C27B C47B 121.6(13) . . ?
 C27B C28B C29B 125.0(13) . . ?
 C27B C28B C50B 118.6(13) . . ?
 C50B C28B C29B 108.4(7) . . ?
 C11B C29B C28B 117.0(11) . . ?
 C11B C29B C30B 123.8(11) . . ?
 C30B C29B C28B 107.7(7) . . ?
 C31B C30B C29B 117.7(11) . . ?
 C31B C30B C51B 125.0(12) . . ?
 C51B C30B C29B 108.3(7) . . ?
 C13B C31B C30B 117.9(11) . . ?
 C13B C31B C32B 116.3(11) . . ?
 C30B C31B C32B 117.3(11) . . ?
 C31B C32B C33B 122.7(11) . . ?
 C31B C32B C53B 118.1(11) . . ?
 C53B C32B C33B 108.5(7) . . ?
 C15B C33B C32B 120.5(11) . . ?
 C15B C33B C34B 120.2(10) . . ?
 C32B C33B C34B 107.8(7) . . ?
 C33B C34B C54B 108.2(7) . . ?
 C35B C34B C33B 120.1(9) . . ?
 C35B C34B C54B 121.7(9) . . ?
 C34B C35B C36B 121.6(10) . . ?
 C34B C35B C57B 120.4(10) . . ?
 C57B C35B C36B 108.4(7) . . ?
 C16B C36B C35B 118.4(10) . . ?
 C16B C36B C37B 123.8(10) . . ?
 C35B C36B C37B 106.5(7) . . ?
 C38B C37B C36B 120.0(11) . . ?
 C38B C37B C58B 118.0(11) . . ?
 C58B C37B C36B 109.1(7) . . ?
 C18B C38B C39B 118.6(11) . . ?
 C37B C38B C18B 115.6(11) . . ?
 C37B C38B C39B 120.2(11) . . ?
 C38B C39B C40B 121.0(11) . . ?
 C38B C39B C60B 122.6(12) . . ?
 C60B C39B C40B 108.3(7) . . ?
 C20B C40B C39B 120.5(11) . . ?
 C20B C40B C41B 120.7(10) . . ?
 C41B C40B C39B 108.4(7) . . ?
 C40B C41B C61B 107.9(7) . . ?
 C42B C41B C40B 122.0(10) . . ?
 C42B C41B C61B 120.3(10) . . ?
 C22B C42B C43B 108.7(7) . . ?
 C41B C42B C22B 122.2(10) . . ?
 C41B C42B C43B 120.4(11) . . ?
 C42B C43B C44B 106.5(7) . . ?
 C63B C43B C42B 120.5(11) . . ?
 C63B C43B C44B 123.3(12) . . ?
 C23B C44B C43B 108.8(7) . . ?
 C45B C44B C23B 123.1(12) . . ?
 C45B C44B C43B 117.1(11) . . ?
 C44B C45B C46B 117.1(11) . . ?
 C65B C45B C44B 117.9(11) . . ?
 C65B C45B C46B 116.6(10) . . ?
 C25B C46B C47B 109.2(7) . . ?
 C45B C46B C25B 119.8(12) . . ?
 C45B C46B C47B 119.6(11) . . ?
 C46B C47B C27B 107.0(7) . . ?
 C48B C47B C27B 121.7(11) . . ?
 C48B C47B C46B 119.7(11) . . ?
 C47B C48B C49B 116.6(9) . . ?
 C47B C48B C66B 117.5(10) . . ?
 C66B C48B C49B 119.3(9) . . ?
 C50B C49B C48B 117.7(10) . . ?
 C50B C49B C69B 116.9(10) . . ?
 C69B C49B C48B 118.4(10) . . ?
 C28B C50B C51B 106.2(7) . . ?
 C49B C50B C28B 123.5(11) . . ?
 C49B C50B C51B 121.0(11) . . ?
 C30B C51B C50B 109.3(7) . . ?
 C52B C51B C30B 118.0(12) . . ?
 C52B C51B C50B 120.8(12) . . ?
 C51B C52B C53B 118.3(11) . . ?
 C51B C52B C70B 115.7(10) . . ?
 C53B C52B C70B 117.1(11) . . ?
 C32B C53B C54B 108.1(7) . . ?
 C52B C53B C32B 123.1(12) . . ?
 C52B C53B C54B 118.6(11) . . ?
 C53B C54B C34B 107.4(7) . . ?
 C55B C54B C34B 121.1(10) . . ?
 C55B C54B C53B 121.5(11) . . ?
 C54B C55B C56B 117.6(10) . . ?
 C54B C55B C71B 119.3(11) . . ?
 C71B C55B C56B 116.7(10) . . ?
 C57B C56B C55B 118.2(10) . . ?
 C57B C56B C74B 116.6(10) . . ?
 C74B C56B C55B 118.4(9) . . ?
 C35B C57B C58B 108.7(7) . . ?
 C56B C57B C35B 120.9(10) . . ?
 C56B C57B C58B 119.1(11) . . ?
 C37B C58B C57B 107.4(7) . . ?
 C59B C58B C37B 121.1(12) . . ?
 C59B C58B C57B 121.6(11) . . ?
 C60B C59B C58B 119.5(11) . . ?
 C60B C59B C75B 118.3(11) . . ?
 C75B C59B C58B 116.0(11) . . ?
 C39B C60B C61B 107.7(7) . . ?
 C59B C60B C39B 118.0(12) . . ?
 C59B C60B C61B 122.4(12) . . ?
 C41B C61B C60B 107.5(7) . . ?
 C62B C61B C41B 122.4(12) . . ?
 C62B C61B C60B 120.3(13) . . ?
 C61B C62B C63B 118.4(11) . . ?
 C61B C62B C76B 115.9(11) . . ?
 C76B C62B C63B 118.7(11) . . ?
 C43B C63B C62B 118.0(10) . . ?
 C64B C63B C43B 116.9(11) . . ?
 C64B C63B C62B 118.2(10) . . ?
 C63B C64B C65B 120.9(13) . . ?
 C63B C64B C78B 123.7(11) . . ?
 C78B C64B C65B 108.0(8) . . ?
 C45B C65B C64B 123.2(11) . . ?
 C66B C65B C45B 126.0(11) . . ?
 C66B C65B C64B 105.7(7) . . ?
 C65B C66B C48B 119.6(11) . . ?
 C67B C66B C48B 121.7(10) . . ?
 C67B C66B C65B 110.3(8) . . ?
 C66B C67B C68B 118.4(10) . . ?
 C78B C67B C66B 107.6(8) . . ?
 C78B C67B C68B 120.2(10) . . ?
 C69B C68B C67B 120.8(10) . . ?
 C69B C68B C72B 108.7(8) . . ?
 C72B C68B C67B 118.1(10) . . ?
 C68B C69B C49B 121.0(10) . . ?
 C68B C69B C70B 108.4(8) . . ?
 C70B C69B C49B 120.7(12) . . ?
 C69B C70B C52B 124.0(11) . . ?
 C71B C70B C52B 123.1(11) . . ?
 C71B C70B C69B 107.2(7) . . ?
 C70B C71B C55B 119.9(13) . . ?
 C70B C71B C72B 108.7(8) . . ?
 C72B C71B C55B 123.0(11) . . ?
 C68B C72B C71B 107.1(8) . . ?
 C68B C72B C73B 120.3(10) . . ?
 C73B C72B C71B 120.9(11) . . ?
 C72B C73B C74B 118.6(10) . . ?
 C72B C73B C77B 121.9(10) . . ?
 C77B C73B C74B 108.5(8) . . ?
 C73B C74B C56B 122.3(10) . . ?
 C75B C74B C56B 120.5(12) . . ?
 C75B C74B C73B 108.1(7) . . ?
 C59B C75B C74B 125.1(12) . . ?
 C59B C75B C76B 117.4(12) . . ?
 C74B C75B C76B 108.3(8) . . ?
 C62B C76B C75B 124.7(13) . . ?
 C62B C76B C77B 123.1(11) . . ?
 C77B C76B C75B 105.3(7) . . ?
 C73B C77B C76B 109.1(8) . . ?
 C73B C77B C78B 118.4(10) . . ?
 C76B C77B C78B 116.3(11) . . ?
 C64B C78B C77B 119.5(11) . . ?
 C67B C78B C64B 108.3(8) . . ?
 C67B C78B C77B 120.9(10) . . ?
 Th2 Th1 Th3 25.4(4) . . ?
 Th2 Th1 Th4 72.8(4) . . ?
 Th2 Th1 Th5 96.2(4) . . ?
 Th2 Th1 Th6 113.5(4) . . ?
 Th2 Th1 Th7 124.6(3) . . ?
 Th2 Th1 Y2 93.1(3) . . ?
 Th2 Th1 Y3 105.5(3) . . ?
 Th2 Th1 Y4 94.1(6) . . ?
 Th2 Th1 Y5 72.0(4) . . ?
 Th2 Th1 Y6 56.3(3) . . ?
 Th2 Th1 Y7 42.2(3) . . ?
 Th3 Th1 Th4 47.5(2) . . ?
 Th3 Th1 Th5 71.00(18) . . ?
 Th3 Th1 Th6 88.49(18) . . ?
 Th3 Th1 Th7 101.47(13) . . ?
 Th3 Th1 Y2 77.0(2) . . ?
 Th3 Th1 Y3 90.56(14) . . ?
 Th3 Th1 Y4 95.3(5) . . ?
 Th3 Th1 Y5 76.5(3) . . ?
 Th3 Th1 Y6 57.6(3) . . ?
 Th3 Th1 Y7 41.27(18) . . ?
 Th4 Th1 Th5 23.8(2) . . ?
 Th4 Th1 Y2 51.3(2) . . ?
 Th4 Th1 Y3 62.13(18) . . ?
 Th4 Th1 Y4 92.6(5) . . ?
 Th4 Th1 Y5 88.6(3) . . ?
 Th4 Th1 Y6 74.2(3) . . ?
 Th4 Th1 Y7 64.8(2) . . ?
 Th5 Th1 Y2 43.29(14) . . ?
 Th5 Th1 Y3 49.06(12) . . ?
 Th5 Th1 Y6 83.3(2) . . ?
 Th5 Th1 Y7 79.42(16) . . ?
 Th6 Th1 Th4 41.3(2) . . ?
 Th6 Th1 Th5 17.57(15) . . ?
 Th6 Th1 Th7 18.63(12) . . ?
 Th6 Th1 Y2 44.17(14) . . ?
 Th6 Th1 Y3 44.24(13) . . ?
 Th6 Th1 Y4 83.1(5) . . ?
 Th6 Th1 Y5 94.4(2) . . ?
 Th6 Th1 Y6 91.3(2) . . ?
 Th6 Th1 Y7 91.48(16) . . ?
 Th7 Th1 Th4 56.80(19) . . ?
 Th7 Th1 Th5 33.91(13) . . ?
 Th7 Th1 Y2 38.27(15) . . ?
 Th7 Th1 Y3 32.42(9) . . ?
 Th7 Th1 Y4 68.9(5) . . ?
 Th7 Th1 Y5 84.6(2) . . ?
 Th7 Th1 Y6 87.1(2) . . ?
 Th7 Th1 Y7 92.46(14) . . ?
 Y3 Th1 Y2 13.65(17) . . ?
 Y4 Th1 Th5 86.6(5) . . ?
 Y4 Th1 Y2 43.6(5) . . ?
 Y4 Th1 Y3 38.9(5) . . ?
 Y4 Th1 Y6 38.8(5) . . ?
 Y4 Th1 Y7 54.9(5) . . ?
 Y5 Th1 Th5 91.7(2) . . ?
 Y5 Th1 Y2 50.4(2) . . ?
 Y5 Th1 Y3 52.2(2) . . ?
 Y5 Th1 Y4 22.2(6) . . ?
 Y5 Th1 Y6 19.1(3) . . ?
 Y5 Th1 Y7 35.2(3) . . ?
 Y6 Th1 Y2 49.0(2) . . ?
 Y6 Th1 Y3 56.2(2) . . ?
 Y7 Th1 Y2 54.9(2) . . ?
 Y7 Th1 Y3 65.25(16) . . ?
 Y7 Th1 Y6 16.3(2) . . ?
 Th1 Th2 Th3 134.6(5) . . ?
 Th1 Th2 Th4 90.4(4) . . ?
 Th1 Th2 Th5 68.7(3) . . ?
 Th1 Th2 Th6 52.1(3) . . ?
 Th1 Th2 Th7 43.4(2) . . ?
 Th1 Th2 Y1 87.4(2) . . ?
 Th1 Th2 Y3 63.2(2) . . ?
 Th1 Th2 Y4 70.4(5) . . ?
 Th1 Th2 Y5 91.3(4) . . ?
 Th1 Th2 Y6 109.5(4) . . ?
 Th1 Th2 Y7 125.0(3) . . ?
 Th3 Th2 Th4 44.3(3) . . ?
 Th3 Th2 Th5 66.3(3) . . ?
 Th3 Th2 Th6 83.0(3) . . ?
 Th3 Th2 Th7 94.2(3) . . ?
 Th3 Th2 Y1 63.5(2) . . ?
 Th3 Th2 Y3 87.8(3) . . ?
 Th3 Th2 Y4 106.2(5) . . ?
 Th3 Th2 Y5 93.7(4) . . ?
 Th3 Th2 Y6 72.5(4) . . ?
 Th3 Th2 Y7 55.3(3) . . ?
 Th4 Th2 Th5 22.1(2) . . ?
 Th4 Th2 Th6 38.8(2) . . ?
 Th4 Th2 Th7 51.6(2) . . ?
 Th4 Th2 Y1 45.54(16) . . ?
 Th4 Th2 Y3 58.2(2) . . ?
 Th4 Th2 Y4 91.5(5) . . ?
 Th4 Th2 Y6 82.5(3) . . ?
 Th5 Th2 Th7 30.03(12) . . ?
 Th5 Th2 Y1 44.04(10) . . ?
 Th5 Th2 Y3 44.95(12) . . ?
 Th6 Th2 Th5 16.72(13) . . ?
 Th6 Th2 Th7 15.38(11) . . ?
 Th6 Th2 Y1 49.62(10) . . ?
 Th6 Th2 Y3 40.25(12) . . ?
 Th6 Th2 Y4 73.7(5) . . ?
 Th7 Th2 Y1 47.61(7) . . ?
 Th7 Th2 Y3 30.31(9) . . ?
 Y3 Th2 Y1 25.42(9) . . ?
 Y4 Th2 Th5 80.4(4) . . ?
 Y4 Th2 Th7 60.2(5) . . ?
 Y4 Th2 Y1 48.0(4) . . ?
 Y4 Th2 Y3 35.4(4) . . ?
 Y5 Th2 Th4 94.2(3) . . ?
 Y5 Th2 Th5 90.2(3) . . ?
 Y5 Th2 Th6 88.4(3) . . ?
 Y5 Th2 Th7 77.2(3) . . ?
 Y5 Th2 Y1 48.9(2) . . ?
 Y5 Th2 Y3 48.1(3) . . ?
 Y5 Th2 Y4 21.0(5) . . ?
 Y5 Th2 Y6 21.8(4) . . ?
 Y6 Th2 Th5 86.2(2) . . ?
 Y6 Th2 Th6 90.7(2) . . ?
 Y6 Th2 Th7 84.1(2) . . ?
 Y6 Th2 Y1 42.3(2) . . ?
 Y6 Th2 Y3 54.0(2) . . ?
 Y6 Th2 Y4 40.2(5) . . ?
 Y7 Th2 Th4 74.5(3) . . ?
 Y7 Th2 Th5 84.7(2) . . ?
 Y7 Th2 Th6 93.9(2) . . ?
 Y7 Th2 Th7 91.78(19) . . ?
 Y7 Th2 Y1 44.70(16) . . ?
 Y7 Th2 Y3 64.03(19) . . ?
 Y7 Th2 Y4 57.9(5) . . ?
 Y7 Th2 Y5 40.0(3) . . ?
 Y7 Th2 Y6 18.2(3) . . ?
 Th1 Th3 Th4 95.7(3) . . ?
 Th1 Th3 Th5 74.72(16) . . ?
 Th1 Th3 Th6 57.93(13) . . ?
 Th1 Th3 Th7 49.84(8) . . ?
 Th1 Th3 Y1 90.63(9) . . ?
 Th1 Th3 Y2 78.2(2) . . ?
 Th1 Th3 Y4 55.5(4) . . ?
 Th1 Th3 Y5 69.3(3) . . ?
 Th1 Th3 Y6 89.6(3) . . ?
 Th1 Th3 Y7 105.8(3) . . ?
 Th2 Th3 Th1 20.0(2) . . ?
 Th2 Th3 Th4 115.6(4) . . ?
 Th2 Th3 Th5 94.6(3) . . ?
 Th2 Th3 Th6 77.7(3) . . ?
 Th2 Th3 Th7 68.7(2) . . ?
 Th2 Th3 Y1 102.2(2) . . ?
 Th2 Th3 Y2 90.9(3) . . ?
 Th2 Th3 Y4 57.3(4) . . ?
 Th2 Th3 Y5 66.0(3) . . ?
 Th2 Th3 Y6 85.8(4) . . ?
 Th2 Th3 Y7 100.6(4) . . ?
 Th4 Th3 Th5 21.3(3) . . ?
 Th4 Th3 Th6 38.1(3) . . ?
 Th4 Th3 Th7 49.1(2) . . ?
 Th4 Th3 Y1 51.0(2) . . ?
 Th4 Th3 Y2 51.6(2) . . ?
 Th4 Th3 Y4 92.1(4) . . ?
 Th4 Th3 Y5 102.0(3) . . ?
 Th4 Th3 Y6 98.3(3) . . ?
 Th5 Th3 Th6 16.86(13) . . ?
 Th5 Th3 Th7 28.15(13) . . ?
 Th5 Th3 Y1 48.84(10) . . ?
 Th5 Th3 Y2 43.56(14) . . ?
 Th5 Th3 Y4 77.0(4) . . ?
 Th5 Th3 Y5 90.6(3) . . ?
 Th6 Th3 Th7 13.51(10) . . ?
 Th6 Th3 Y1 53.67(9) . . ?
 Th6 Th3 Y2 44.43(16) . . ?
 Th6 Th3 Y4 67.3(4) . . ?
 Th7 Th3 Y1 49.94(6) . . ?
 Th7 Th3 Y2 38.57(17) . . ?
 Th7 Th3 Y4 54.1(4) . . ?
 Y1 Th3 Y2 12.54(18) . . ?
 Y4 Th3 Y1 49.8(4) . . ?
 Y4 Th3 Y2 42.7(4) . . ?
 Y5 Th3 Th6 83.1(3) . . ?
 Y5 Th3 Th7 70.5(3) . . ?
 Y5 Th3 Y1 53.2(2) . . ?
 Y5 Th3 Y2 50.4(2) . . ?
 Y5 Th3 Y4 17.4(5) . . ?
 Y6 Th3 Th5 93.9(2) . . ?
 Y6 Th3 Th6 92.0(3) . . ?
 Y6 Th3 Th7 81.4(3) . . ?
 Y6 Th3 Y1 47.5(2) . . ?
 Y6 Th3 Y2 50.4(2) . . ?
 Y6 Th3 Y4 35.3(5) . . ?
 Y6 Th3 Y5 20.5(3) . . ?
 Y7 Th3 Th4 97.7(3) . . ?
 Y7 Th3 Th5 99.4(2) . . ?
 Y7 Th3 Th6 101.6(2) . . ?
 Y7 Th3 Th7 93.1(2) . . ?
 Y7 Th3 Y1 50.53(19) . . ?
 Y7 Th3 Y2 57.4(2) . . ?
 Y7 Th3 Y4 51.4(4) . . ?
 Y7 Th3 Y5 36.5(3) . . ?
 Y7 Th3 Y6 16.2(3) . . ?
 Th1 Th4 Y1 91.9(2) . . ?
 Th1 Th4 Y2 83.7(3) . . ?
 Th1 Th4 Y3 71.62(19) . . ?
 Th1 Th4 Y5 45.8(2) . . ?
 Th1 Th4 Y6 57.0(2) . . ?
 Th1 Th4 Y7 60.56(19) . . ?
 Th2 Th4 Th1 16.84(16) . . ?
 Th2 Th4 Y1 93.2(2) . . ?
 Th2 Th4 Y2 89.3(3) . . ?
 Th2 Th4 Y3 80.2(2) . . ?
 Th2 Th4 Y5 42.9(2) . . ?
 Th2 Th4 Y6 49.7(2) . . ?
 Th2 Th4 Y7 49.5(2) . . ?
 Th3 Th4 Th1 36.86(17) . . ?
 Th3 Th4 Th2 20.02(16) . . ?
 Th3 Th4 Th7 94.0(3) . . ?
 Th3 Th4 Y1 95.2(3) . . ?
 Th3 Th4 Y2 96.7(3) . . ?
 Th3 Th4 Y3 91.9(3) . . ?
 Th3 Th4 Y5 46.8(2) . . ?
 Th3 Th4 Y6 46.7(2) . . ?
 Th3 Th4 Y7 40.8(2) . . ?
 Th5 Th4 Th1 82.4(5) . . ?
 Th5 Th4 Th2 99.0(5) . . ?
 Th5 Th4 Th3 118.7(6) . . ?
 Th5 Th4 Th6 19.1(3) . . ?
 Th5 Th4 Th7 26.0(3) . . ?
 Th5 Th4 Y1 74.6(4) . . ?
 Th5 Th4 Y2 59.9(4) . . ?
 Th5 Th4 Y3 50.1(4) . . ?
 Th5 Th4 Y5 90.0(5) . . ?
 Th5 Th4 Y6 102.3(5) . . ?
 Th5 Th4 Y7 115.0(5) . . ?
 Th6 Th4 Th1 63.3(3) . . ?
 Th6 Th4 Th2 79.9(3) . . ?
 Th6 Th4 Th3 99.8(4) . . ?
 Th6 Th4 Th7 12.82(15) . . ?
 Th6 Th4 Y1 77.6(3) . . ?
 Th6 Th4 Y2 61.6(3) . . ?
 Th6 Th4 Y3 47.8(2) . . ?
 Th6 Th4 Y5 77.3(3) . . ?
 Th6 Th4 Y6 91.4(3) . . ?
 Th6 Th4 Y7 103.2(3) . . ?
 Th7 Th4 Th1 59.42(18) . . ?
 Th7 Th4 Th2 75.0(3) . . ?
 Th7 Th4 Y1 66.55(19) . . ?
 Th7 Th4 Y2 50.5(3) . . ?
 Th7 Th4 Y3 35.90(15) . . ?
 Th7 Th4 Y5 65.5(3) . . ?
 Th7 Th4 Y6 79.2(3) . . ?
 Th7 Th4 Y7 91.3(3) . . ?
 Y1 Th4 Y2 16.1(2) . . ?
 Y1 Th4 Y3 31.01(13) . . ?
 Y1 Th4 Y5 50.5(2) . . ?
 Y1 Th4 Y6 48.6(2) . . ?
 Y1 Th4 Y7 57.22(19) . . ?
 Y2 Th4 Y3 15.6(2) . . ?
 Y2 Th4 Y5 49.9(2) . . ?
 Y2 Th4 Y6 53.3(2) . . ?
 Y2 Th4 Y7 64.4(2) . . ?
 Y3 Th4 Y5 46.9(2) . . ?
 Y3 Th4 Y6 55.1(2) . . ?
 Y6 Th4 Y5 14.9(3) . . ?
 Y7 Th4 Y3 67.5(2) . . ?
 Y7 Th4 Y5 25.9(2) . . ?
 Y7 Th4 Y6 12.7(2) . . ?
 Th1 Th5 Th2 15.16(15) . . ?
 Th1 Th5 Y4 46.3(3) . . ?
 Th1 Th5 Y6 50.76(17) . . ?
 Th1 Th5 Y7 51.46(12) . . ?
 Th2 Th5 Y4 49.1(4) . . ?
 Th2 Th5 Y6 43.36(18) . . ?
 Th2 Th5 Y7 40.48(15) . . ?
 Th3 Th5 Th1 34.28(10) . . ?
 Th3 Th5 Th2 19.16(13) . . ?
 Th3 Th5 Y4 58.5(4) . . ?
 Th3 Th5 Y6 41.04(18) . . ?
 Th3 Th5 Y7 32.57(14) . . ?
 Th4 Th5 Th1 73.8(4) . . ?
 Th4 Th5 Th2 58.9(5) . . ?
 Th4 Th5 Th3 39.9(4) . . ?
 Th4 Th5 Th7 135.6(5) . . ?
 Th4 Th5 Y1 81.7(4) . . ?
 Th4 Th5 Y2 98.0(5) . . ?
 Th4 Th5 Y3 111.3(4) . . ?
 Th4 Th5 Y4 88.8(5) . . ?
 Th4 Th5 Y6 60.9(4) . . ?
 Th4 Th5 Y7 48.5(4) . . ?
 Th6 Th5 Th1 61.4(4) . . ?
 Th6 Th5 Th2 76.4(4) . . ?
 Th6 Th5 Th3 95.6(4) . . ?
 Th6 Th5 Th4 135.2(7) . . ?
 Th6 Th5 Th7 20.1(3) . . ?
 Th6 Th5 Y1 100.5(4) . . ?
 Th6 Th5 Y2 84.1(5) . . ?
 Th6 Th5 Y3 64.6(4) . . ?
 Th6 Th5 Y4 62.3(5) . . ?
 Th6 Th5 Y6 90.1(4) . . ?
 Th6 Th5 Y7 99.6(4) . . ?
 Th7 Th5 Th1 66.22(18) . . ?
 Th7 Th5 Th2 79.5(2) . . ?
 Th7 Th5 Th3 97.2(2) . . ?
 Th7 Th5 Y1 80.93(18) . . ?
 Th7 Th5 Y2 64.1(3) . . ?
 Th7 Th5 Y3 44.66(19) . . ?
 Th7 Th5 Y4 49.6(4) . . ?
 Th7 Th5 Y6 78.7(2) . . ?
 Th7 Th5 Y7 90.2(2) . . ?
 Y1 Th5 Th1 91.52(12) . . ?
 Y1 Th5 Th2 86.42(13) . . ?
 Y1 Th5 Th3 81.99(13) . . ?
 Y1 Th5 Y3 36.50(13) . . ?
 Y1 Th5 Y4 49.8(3) . . ?
 Y1 Th5 Y6 43.15(17) . . ?
 Y1 Th5 Y7 49.43(14) . . ?
 Y2 Th5 Th1 89.5(2) . . ?
 Y2 Th5 Th2 89.00(19) . . ?
 Y2 Th5 Th3 90.2(2) . . ?
 Y2 Th5 Y1 17.8(3) . . ?
 Y2 Th5 Y3 19.5(3) . . ?
 Y2 Th5 Y4 43.5(4) . . ?
 Y2 Th5 Y6 49.1(2) . . ?
 Y2 Th5 Y7 58.9(2) . . ?
 Y3 Th5 Th1 80.20(16) . . ?
 Y3 Th5 Th2 84.44(17) . . ?
 Y3 Th5 Th3 91.88(16) . . ?
 Y3 Th5 Y4 35.3(4) . . ?
 Y3 Th5 Y6 53.5(2) . . ?
 Y3 Th5 Y7 65.43(18) . . ?
 Y4 Th5 Y6 29.2(4) . . ?
 Y7 Th5 Y4 40.9(4) . . ?
 Y7 Th5 Y6 12.49(19) . . ?
 Th1 Th6 Th2 14.34(15) . . ?
 Th1 Th6 Th3 33.58(10) . . ?
 Th1 Th6 Y1 91.42(11) . . ?
 Th1 Th6 Y2 95.02(18) . . ?
 Th1 Th6 Y4 51.7(4) . . ?
 Th1 Th6 Y5 45.00(18) . . ?
 Th1 Th6 Y7 48.30(12) . . ?
 Th2 Th6 Th3 19.30(14) . . ?
 Th2 Th6 Y1 82.95(13) . . ?
 Th2 Th6 Y4 53.4(4) . . ?
 Th2 Th6 Y5 42.41(19) . . ?
 Th2 Th6 Y7 37.63(15) . . ?
 Th3 Th6 Y1 74.05(11) . . ?
 Th3 Th6 Y4 61.6(4) . . ?
 Th3 Th6 Y5 47.0(2) . . ?
 Th3 Th6 Y7 30.11(13) . . ?
 Th4 Th6 Th1 75.4(3) . . ?
 Th4 Th6 Th2 61.3(3) . . ?
 Th4 Th6 Th3 42.1(3) . . ?
 Th4 Th6 Y1 65.4(2) . . ?
 Th4 Th6 Y2 80.8(4) . . ?
 Th4 Th6 Y3 98.8(3) . . ?
 Th4 Th6 Y4 90.0(5) . . ?
 Th4 Th6 Y5 74.6(3) . . ?
 Th4 Th6 Y7 49.1(3) . . ?
 Th5 Th6 Th1 101.0(4) . . ?
 Th5 Th6 Th2 86.9(4) . . ?
 Th5 Th6 Th3 67.6(4) . . ?
 Th5 Th6 Th4 25.7(4) . . ?
 Th5 Th6 Y1 63.2(4) . . ?
 Th5 Th6 Y2 77.2(5) . . ?
 Th5 Th6 Y3 97.2(4) . . ?
 Th5 Th6 Y4 105.2(5) . . ?
 Th5 Th6 Y5 91.9(4) . . ?
 Th5 Th6 Y7 67.8(4) . . ?
 Th7 Th6 Th1 87.4(4) . . ?
 Th7 Th6 Th2 96.7(4) . . ?
 Th7 Th6 Th3 110.4(3) . . ?
 Th7 Th6 Th4 137.6(4) . . ?
 Th7 Th6 Th5 139.1(6) . . ?
 Th7 Th6 Y1 76.9(3) . . ?
 Th7 Th6 Y2 62.2(4) . . ?
 Th7 Th6 Y3 42.3(3) . . ?
 Th7 Th6 Y4 50.4(5) . . ?
 Th7 Th6 Y5 66.1(3) . . ?
 Th7 Th6 Y7 90.7(3) . . ?
 Y1 Th6 Y4 52.8(4) . . ?
 Y1 Th6 Y5 49.28(18) . . ?
 Y1 Th6 Y7 45.65(12) . . ?
 Y2 Th6 Th2 89.71(19) . . ?
 Y2 Th6 Th3 84.8(2) . . ?
 Y2 Th6 Y1 15.4(2) . . ?
 Y2 Th6 Y4 48.2(4) . . ?
 Y2 Th6 Y5 50.1(2) . . ?
 Y2 Th6 Y7 54.9(2) . . ?
 Y3 Th6 Th1 91.11(18) . . ?
 Y3 Th6 Th2 90.65(17) . . ?
 Y3 Th6 Th3 92.23(16) . . ?
 Y3 Th6 Y1 34.64(15) . . ?
 Y3 Th6 Y2 20.0(2) . . ?
 Y3 Th6 Y4 39.6(4) . . ?
 Y3 Th6 Y5 48.2(2) . . ?
 Y3 Th6 Y7 62.93(17) . . ?
 Y4 Th6 Y5 15.7(4) . . ?
 Y4 Th6 Y7 41.1(4) . . ?
 Y5 Th6 Y7 25.6(2) . . ?
 Th1 Th7 Th2 11.97(13) . . ?
 Th1 Th7 Th3 28.69(8) . . ?
 Th1 Th7 Y1 91.19(7) . . ?
 Th1 Th7 Y4 58.1(4) . . ?
 Th1 Th7 Y5 49.15(19) . . ?
 Th1 Th7 Y6 50.88(16) . . ?
 Th2 Th7 Th3 17.10(13) . . ?
 Th2 Th7 Y5 44.8(2) . . ?
 Th2 Th7 Y6 42.98(18) . . ?
 Th3 Th7 Y5 48.1(2) . . ?
 Th3 Th7 Y6 40.42(18) . . ?
 Th4 Th7 Th1 63.79(19) . . ?
 Th4 Th7 Th2 53.4(2) . . ?
 Th4 Th7 Th3 36.9(2) . . ?
 Th4 Th7 Y1 61.18(17) . . ?
 Th4 Th7 Y4 90.2(5) . . ?
 Th4 Th7 Y5 74.5(3) . . ?
 Th4 Th7 Y6 61.1(3) . . ?
 Th5 Th7 Th1 79.87(19) . . ?
 Th5 Th7 Th2 70.5(2) . . ?
 Th5 Th7 Th3 54.67(19) . . ?
 Th5 Th7 Th4 18.4(2) . . ?
 Th5 Th7 Y1 66.79(17) . . ?
 Th5 Th7 Y2 79.3(3) . . ?
 Th5 Th7 Y3 100.5(3) . . ?
 Th5 Th7 Y4 107.0(5) . . ?
 Th5 Th7 Y5 91.7(3) . . ?
 Th5 Th7 Y6 77.7(3) . . ?
 Th6 Th7 Th1 74.0(3) . . ?
 Th6 Th7 Th2 68.0(3) . . ?
 Th6 Th7 Th3 56.1(3) . . ?
 Th6 Th7 Th4 29.6(3) . . ?
 Th6 Th7 Th5 20.8(3) . . ?
 Th6 Th7 Y1 87.1(3) . . ?
 Th6 Th7 Y2 100.0(4) . . ?
 Th6 Th7 Y3 121.1(4) . . ?
 Th6 Th7 Y4 117.4(5) . . ?
 Th6 Th7 Y5 101.7(4) . . ?
 Th6 Th7 Y6 89.5(3) . . ?
 Y1 Th7 Th2 80.69(12) . . ?
 Y1 Th7 Th3 69.53(8) . . ?
 Y1 Th7 Y4 58.7(4) . . ?
 Y1 Th7 Y5 52.75(18) . . ?
 Y1 Th7 Y6 42.94(16) . . ?
 Y2 Th7 Th1 99.46(18) . . ?
 Y2 Th7 Th2 90.2(2) . . ?
 Y2 Th7 Th3 81.2(2) . . ?
 Y2 Th7 Th4 74.9(3) . . ?
 Y2 Th7 Y1 13.8(2) . . ?
 Y2 Th7 Y4 56.5(4) . . ?
 Y2 Th7 Y5 55.0(2) . . ?
 Y2 Th7 Y6 48.8(2) . . ?
 Y3 Th7 Th1 101.98(15) . . ?
 Y3 Th7 Th2 96.03(16) . . ?
 Y3 Th7 Th3 92.34(16) . . ?
 Y3 Th7 Th4 94.7(2) . . ?
 Y3 Th7 Y1 34.04(18) . . ?
 Y3 Th7 Y2 21.2(3) . . ?
 Y3 Th7 Y4 47.4(4) . . ?
 Y3 Th7 Y5 52.9(2) . . ?
 Y3 Th7 Y6 53.3(2) . . ?
 Y4 Th7 Th2 56.8(5) . . ?
 Y4 Th7 Th3 63.0(5) . . ?
 Y4 Th7 Y5 15.8(5) . . ?
 Y4 Th7 Y6 29.4(5) . . ?
 Y5 Th7 Y6 14.6(2) . . ?
 Th3 Y1 Th2 14.20(10) . . ?
 Th4 Y1 Th2 41.30(17) . . ?
 Th4 Y1 Th3 33.85(17) . . ?
 Th4 Y1 Th6 37.0(2) . . ?
 Th4 Y1 Th7 52.28(18) . . ?
 Th4 Y1 Y4 87.4(4) . . ?
 Th4 Y1 Y5 82.5(3) . . ?
 Th5 Y1 Th2 49.54(10) . . ?
 Th5 Y1 Th3 49.17(10) . . ?
 Th5 Y1 Th4 23.7(2) . . ?
 Th5 Y1 Th6 16.34(14) . . ?
 Th5 Y1 Th7 32.28(14) . . ?
 Th5 Y1 Y4 84.8(4) . . ?
 Th5 Y1 Y5 88.3(2) . . ?
 Th5 Y1 Y7 82.51(17) . . ?
 Th6 Y1 Th2 47.43(10) . . ?
 Th6 Y1 Th3 52.28(9) . . ?
 Th7 Y1 Th2 51.69(10) . . ?
 Th7 Y1 Th3 60.53(7) . . ?
 Th7 Y1 Th6 16.03(11) . . ?
 Th7 Y1 Y5 75.0(2) . . ?
 Y2 Y1 Th2 85.1(4) . . ?
 Y2 Y1 Th3 98.0(4) . . ?
 Y2 Y1 Th4 95.4(5) . . ?
 Y2 Y1 Th5 73.4(5) . . ?
 Y2 Y1 Th6 58.4(4) . . ?
 Y2 Y1 Th7 43.3(4) . . ?
 Y2 Y1 Y3 12.0(5) . . ?
 Y2 Y1 Y4 61.3(7) . . ?
 Y2 Y1 Y5 81.9(5) . . ?
 Y2 Y1 Y6 101.3(5) . . ?
 Y2 Y1 Y7 112.5(5) . . ?
 Y3 Y1 Th2 74.94(18) . . ?
 Y3 Y1 Th3 88.41(15) . . ?
 Y3 Y1 Th4 91.4(2) . . ?
 Y3 Y1 Th5 71.78(19) . . ?
 Y3 Y1 Th6 55.72(18) . . ?
 Y3 Y1 Th7 39.71(15) . . ?
 Y3 Y1 Y4 49.6(5) . . ?
 Y3 Y1 Y5 70.1(3) . . ?
 Y3 Y1 Y6 89.4(3) . . ?
 Y3 Y1 Y7 100.5(2) . . ?
 Y4 Y1 Th2 48.0(4) . . ?
 Y4 Y1 Th3 60.6(4) . . ?
 Y4 Y1 Th6 72.2(4) . . ?
 Y4 Y1 Th7 62.4(4) . . ?
 Y4 Y1 Y5 20.8(5) . . ?
 Y5 Y1 Th2 41.4(2) . . ?
 Y5 Y1 Th3 50.1(2) . . ?
 Y5 Y1 Th6 80.2(2) . . ?
 Y6 Y1 Th2 42.6(2) . . ?
 Y6 Y1 Th3 45.1(2) . . ?
 Y6 Y1 Th4 78.9(3) . . ?
 Y6 Y1 Th5 92.0(2) . . ?
 Y6 Y1 Th6 88.8(2) . . ?
 Y6 Y1 Th7 88.1(2) . . ?
 Y6 Y1 Y4 40.2(6) . . ?
 Y6 Y1 Y5 19.5(3) . . ?
 Y6 Y1 Y7 17.7(3) . . ?
 Y7 Y1 Th2 36.77(14) . . ?
 Y7 Y1 Th3 33.35(14) . . ?
 Y7 Y1 Th4 65.1(2) . . ?
 Y7 Y1 Th6 83.85(15) . . ?
 Y7 Y1 Th7 87.98(13) . . ?
 Y7 Y1 Y4 54.3(5) . . ?
 Y7 Y1 Y5 34.5(3) . . ?
 Th3 Y2 Th1 24.80(7) . . ?
 Th4 Y2 Th1 44.94(17) . . ?
 Th4 Y2 Th3 31.68(17) . . ?
 Th4 Y2 Y7 58.0(2) . . ?
 Th5 Y2 Th1 47.18(14) . . ?
 Th5 Y2 Th3 46.27(14) . . ?
 Th5 Y2 Th4 22.1(2) . . ?
 Th5 Y2 Th6 18.71(15) . . ?
 Th5 Y2 Y4 93.3(5) . . ?
 Th5 Y2 Y5 90.5(3) . . ?
 Th5 Y2 Y6 88.3(3) . . ?
 Th5 Y2 Y7 76.7(2) . . ?
 Th6 Y2 Th1 40.82(12) . . ?
 Th6 Y2 Th3 50.78(14) . . ?
 Th6 Y2 Th4 37.6(2) . . ?
 Th6 Y2 Y5 86.0(3) . . ?
 Th6 Y2 Y6 90.1(3) . . ?
 Th6 Y2 Y7 82.1(2) . . ?
 Th7 Y2 Th1 42.27(11) . . ?
 Th7 Y2 Th3 60.27(14) . . ?
 Th7 Y2 Th4 54.6(2) . . ?
 Th7 Y2 Th5 36.57(17) . . ?
 Th7 Y2 Th6 17.88(13) . . ?
 Th7 Y2 Y4 74.2(5) . . ?
 Th7 Y2 Y5 83.4(3) . . ?
 Th7 Y2 Y6 93.2(3) . . ?
 Th7 Y2 Y7 89.3(2) . . ?
 Y1 Y2 Th1 94.0(4) . . ?
 Y1 Y2 Th3 69.5(4) . . ?
 Y1 Y2 Th4 68.6(5) . . ?
 Y1 Y2 Th5 88.9(5) . . ?
 Y1 Y2 Th6 106.1(5) . . ?
 Y1 Y2 Th7 123.0(5) . . ?
 Y1 Y2 Y3 157.1(8) . . ?
 Y1 Y2 Y4 102.6(7) . . ?
 Y1 Y2 Y5 81.9(5) . . ?
 Y1 Y2 Y6 62.5(4) . . ?
 Y1 Y2 Y7 53.6(4) . . ?
 Y3 Y2 Th1 67.2(4) . . ?
 Y3 Y2 Th3 91.9(5) . . ?
 Y3 Y2 Th4 102.7(5) . . ?
 Y3 Y2 Th5 87.3(5) . . ?
 Y3 Y2 Th6 68.6(5) . . ?
 Y3 Y2 Th7 50.8(5) . . ?
 Y3 Y2 Y4 55.1(7) . . ?
 Y3 Y2 Y5 75.5(5) . . ?
 Y3 Y2 Y6 94.8(6) . . ?
 Y3 Y2 Y7 103.5(5) . . ?
 Y4 Y2 Th1 46.4(5) . . ?
 Y4 Y2 Th3 59.3(5) . . ?
 Y4 Y2 Th4 89.2(5) . . ?
 Y4 Y2 Th6 82.6(5) . . ?
 Y4 Y2 Y5 20.9(6) . . ?
 Y4 Y2 Y6 40.3(6) . . ?
 Y4 Y2 Y7 52.1(6) . . ?
 Y5 Y2 Th1 45.2(2) . . ?
 Y5 Y2 Th3 47.6(2) . . ?
 Y5 Y2 Th4 79.3(3) . . ?
 Y5 Y2 Y7 31.9(3) . . ?
 Y6 Y2 Th1 51.1(2) . . ?
 Y6 Y2 Th3 42.1(2) . . ?
 Y6 Y2 Th4 71.5(3) . . ?
 Y6 Y2 Y5 19.5(3) . . ?
 Y6 Y2 Y7 15.1(2) . . ?
 Y7 Y2 Th1 47.76(14) . . ?
 Y7 Y2 Th3 31.52(14) . . ?
 Th1 Y3 Th2 11.35(10) . . ?
 Th4 Y3 Th1 46.25(15) . . ?
 Th4 Y3 Th2 41.57(17) . . ?
 Th4 Y3 Y7 52.02(19) . . ?
 Th5 Y3 Th1 50.74(11) . . ?
 Th5 Y3 Th2 50.61(13) . . ?
 Th5 Y3 Th4 18.65(18) . . ?
 Th5 Y3 Y5 90.1(3) . . ?
 Th5 Y3 Y6 82.2(3) . . ?
 Th5 Y3 Y7 69.79(18) . . ?
 Th6 Y3 Th1 44.65(11) . . ?
 Th6 Y3 Th2 49.10(12) . . ?
 Th6 Y3 Th4 33.46(19) . . ?
 Th6 Y3 Th5 18.22(15) . . ?
 Th6 Y3 Y5 91.4(3) . . ?
 Th6 Y3 Y6 88.9(2) . . ?
 Th6 Y3 Y7 78.18(18) . . ?
 Th7 Y3 Th1 45.60(11) . . ?
 Th7 Y3 Th2 53.66(13) . . ?
 Th7 Y3 Th4 49.42(19) . . ?
 Th7 Y3 Th5 34.83(16) . . ?
 Th7 Y3 Th6 16.66(14) . . ?
 Th7 Y3 Y4 92.6(5) . . ?
 Th7 Y3 Y5 94.2(3) . . ?
 Th7 Y3 Y6 96.7(2) . . ?
 Th7 Y3 Y7 88.13(19) . . ?
 Y1 Y3 Th1 90.37(15) . . ?
 Y1 Y3 Th2 79.64(18) . . ?
 Y1 Y3 Th4 57.55(19) . . ?
 Y1 Y3 Th5 71.7(2) . . ?
 Y1 Y3 Th6 89.6(2) . . ?
 Y1 Y3 Th7 106.2(2) . . ?
 Y1 Y3 Y4 94.8(6) . . ?
 Y1 Y3 Y5 75.7(3) . . ?
 Y1 Y3 Y6 57.5(2) . . ?
 Y1 Y3 Y7 51.01(15) . . ?
 Y2 Y3 Th1 99.2(5) . . ?
 Y2 Y3 Th2 88.9(5) . . ?
 Y2 Y3 Th4 61.7(5) . . ?
 Y2 Y3 Th5 73.2(5) . . ?
 Y2 Y3 Th6 91.4(5) . . ?
 Y2 Y3 Th7 107.9(5) . . ?
 Y2 Y3 Y1 10.9(4) . . ?
 Y2 Y3 Y4 105.4(8) . . ?
 Y2 Y3 Y5 86.5(5) . . ?
 Y2 Y3 Y6 68.4(5) . . ?
 Y2 Y3 Y7 61.9(5) . . ?
 Y4 Y3 Th1 50.9(5) . . ?
 Y4 Y3 Th2 49.3(5) . . ?
 Y4 Y3 Th4 88.7(6) . . ?
 Y4 Y3 Th5 99.9(6) . . ?
 Y4 Y3 Th6 95.4(5) . . ?
 Y4 Y3 Y5 19.4(6) . . ?
 Y4 Y3 Y6 37.8(6) . . ?
 Y4 Y3 Y7 47.7(6) . . ?
 Y5 Y3 Th1 48.7(2) . . ?
 Y5 Y3 Th2 42.3(2) . . ?
 Y5 Y3 Th4 75.3(3) . . ?
 Y5 Y3 Y6 18.4(3) . . ?
 Y5 Y3 Y7 28.7(3) . . ?
 Y6 Y3 Th1 53.1(2) . . ?
 Y6 Y3 Th2 43.3(2) . . ?
 Y6 Y3 Th4 64.8(3) . . ?
 Y6 Y3 Y7 13.0(2) . . ?
 Y7 Y3 Th1 48.21(12) . . ?
 Y7 Y3 Th2 37.21(15) . . ?
 Th1 Y4 Th2 15.53(17) . . ?
 Th1 Y4 Th3 29.2(2) . . ?
 Th1 Y4 Th5 47.1(3) . . ?
 Th1 Y4 Th6 45.3(3) . . ?
 Th1 Y4 Th7 53.0(4) . . ?
 Th1 Y4 Y1 88.1(6) . . ?
 Th2 Y4 Th3 16.43(18) . . ?
 Th2 Y4 Th5 50.5(3) . . ?
 Th2 Y4 Th6 52.9(3) . . ?
 Th2 Y4 Th7 63.0(4) . . ?
 Th2 Y4 Y1 84.0(5) . . ?
 Th3 Y4 Th5 44.5(3) . . ?
 Th3 Y4 Th6 51.1(3) . . ?
 Th6 Y4 Th5 12.57(13) . . ?
 Th7 Y4 Th3 62.9(4) . . ?
 Th7 Y4 Th5 23.42(19) . . ?
 Th7 Y4 Th6 12.18(12) . . ?
 Y1 Y4 Th3 69.5(4) . . ?
 Y1 Y4 Th5 45.4(3) . . ?
 Y1 Y4 Th6 54.9(3) . . ?
 Y1 Y4 Th7 58.9(4) . . ?
 Y2 Y4 Th1 89.9(6) . . ?
 Y2 Y4 Th2 90.0(6) . . ?
 Y2 Y4 Th3 78.0(5) . . ?
 Y2 Y4 Th5 43.2(3) . . ?
 Y2 Y4 Th6 49.1(4) . . ?
 Y2 Y4 Th7 49.4(4) . . ?
 Y2 Y4 Y1 16.1(3) . . ?
 Y3 Y4 Th1 90.1(7) . . ?
 Y3 Y4 Th2 95.3(7) . . ?
 Y3 Y4 Th3 87.4(6) . . ?
 Y3 Y4 Th5 44.8(4) . . ?
 Y3 Y4 Th6 45.0(4) . . ?
 Y3 Y4 Th7 39.9(4) . . ?
 Y3 Y4 Y1 35.6(3) . . ?
 Y3 Y4 Y2 19.5(3) . . ?
 Y3 Y4 Y7 93.0(7) . . ?
 Y5 Y4 Th1 76.6(13) . . ?
 Y5 Y4 Th2 61.2(12) . . ?
 Y5 Y4 Th3 52.9(11) . . ?
 Y5 Y4 Th5 90.0(12) . . ?
 Y5 Y4 Th6 100.6(13) . . ?
 Y5 Y4 Th7 112.7(14) . . ?
 Y5 Y4 Y1 80.9(13) . . ?
 Y5 Y4 Y2 96.9(14) . . ?
 Y5 Y4 Y3 115.9(16) . . ?
 Y5 Y4 Y6 18.8(9) . . ?
 Y5 Y4 Y7 24.9(9) . . ?
 Y6 Y4 Th1 77.7(8) . . ?
 Y6 Y4 Th2 62.5(7) . . ?
 Y6 Y4 Th3 49.4(6) . . ?
 Y6 Y4 Th5 76.9(7) . . ?
 Y6 Y4 Th6 88.8(7) . . ?
 Y6 Y4 Th7 100.3(8) . . ?
 Y6 Y4 Y1 62.1(6) . . ?
 Y6 Y4 Y2 78.1(8) . . ?
 Y6 Y4 Y3 97.2(9) . . ?
 Y6 Y4 Y7 13.1(4) . . ?
 Y7 Y4 Th1 65.1(5) . . ?
 Y7 Y4 Th2 50.3(4) . . ?
 Y7 Y4 Th3 36.4(3) . . ?
 Y7 Y4 Th5 65.9(4) . . ?
 Y7 Y4 Th6 77.2(5) . . ?
 Y7 Y4 Th7 89.1(6) . . ?
 Y7 Y4 Y1 60.1(5) . . ?
 Y7 Y4 Y2 75.2(6) . . ?
 Th1 Y5 Th3 34.17(15) . . ?
 Th1 Y5 Th4 45.59(19) . . ?
 Th1 Y5 Th6 40.56(16) . . ?
 Th1 Y5 Th7 46.29(17) . . ?
 Th1 Y5 Y1 88.4(3) . . ?
 Th1 Y5 Y2 84.4(3) . . ?
 Th1 Y5 Y3 79.2(3) . . ?
 Th2 Y5 Th1 16.77(16) . . ?
 Th2 Y5 Th3 20.30(17) . . ?
 Th2 Y5 Th4 42.9(2) . . ?
 Th2 Y5 Th6 49.2(2) . . ?
 Th2 Y5 Th7 58.0(2) . . ?
 Th2 Y5 Y1 89.7(3) . . ?
 Th2 Y5 Y2 90.3(3) . . ?
 Th2 Y5 Y3 89.6(3) . . ?
 Th3 Y5 Th4 31.18(18) . . ?
 Th3 Y5 Th6 49.81(19) . . ?
 Th3 Y5 Th7 61.4(2) . . ?
 Th3 Y5 Y1 76.7(3) . . ?
 Th3 Y5 Y2 82.0(3) . . ?
 Th3 Y5 Y3 87.4(3) . . ?
 Th4 Y5 Th6 28.07(17) . . ?
 Th7 Y5 Th4 39.97(17) . . ?
 Th7 Y5 Th6 12.26(9) . . ?
 Y1 Y5 Th4 47.05(19) . . ?
 Y1 Y5 Th6 50.55(17) . . ?
 Y1 Y5 Th7 52.25(17) . . ?
 Y1 Y5 Y2 16.2(2) . . ?
 Y2 Y5 Th4 50.9(2) . . ?
 Y2 Y5 Th6 43.9(2) . . ?
 Y2 Y5 Th7 41.6(2) . . ?
 Y3 Y5 Th4 57.8(2) . . ?
 Y3 Y5 Th6 40.35(17) . . ?
 Y3 Y5 Th7 32.91(15) . . ?
 Y3 Y5 Y1 34.15(17) . . ?
 Y3 Y5 Y2 18.0(2) . . ?
 Y4 Y5 Th1 81.1(12) . . ?
 Y4 Y5 Th2 97.8(13) . . ?
 Y4 Y5 Th3 109.7(12) . . ?
 Y4 Y5 Th4 91.1(12) . . ?
 Y4 Y5 Th6 63.7(12) . . ?
 Y4 Y5 Th7 51.4(12) . . ?
 Y4 Y5 Y1 78.3(13) . . ?
 Y4 Y5 Y2 62.2(13) . . ?
 Y4 Y5 Y3 44.7(12) . . ?
 Y4 Y5 Y7 140.0(14) . . ?
 Y6 Y5 Th1 97.5(9) . . ?
 Y6 Y5 Th2 83.2(9) . . ?
 Y6 Y5 Th3 63.5(8) . . ?
 Y6 Y5 Th4 63.3(8) . . ?
 Y6 Y5 Th6 90.0(8) . . ?
 Y6 Y5 Th7 100.2(8) . . ?
 Y6 Y5 Y1 62.7(8) . . ?
 Y6 Y5 Y2 78.8(8) . . ?
 Y6 Y5 Y3 96.5(9) . . ?
 Y6 Y5 Y4 141.0(17) . . ?
 Y6 Y5 Y7 20.2(7) . . ?
 Y7 Y5 Th1 77.9(4) . . ?
 Y7 Y5 Th2 63.1(4) . . ?
 Y7 Y5 Th3 43.7(3) . . ?
 Y7 Y5 Th4 50.4(4) . . ?
 Y7 Y5 Th6 78.4(4) . . ?
 Y7 Y5 Th7 90.2(4) . . ?
 Y7 Y5 Y1 67.5(4) . . ?
 Y7 Y5 Y2 82.0(5) . . ?
 Y7 Y5 Y3 97.7(5) . . ?
 Th1 Y6 Th4 48.88(19) . . ?
 Th1 Y6 Th5 45.92(14) . . ?
 Th1 Y6 Th7 41.99(12) . . ?
 Th1 Y6 Y3 70.7(2) . . ?
 Th2 Y6 Th1 14.20(15) . . ?
 Th2 Y6 Th4 47.9(2) . . ?
 Th2 Y6 Th5 50.39(18) . . ?
 Th2 Y6 Th7 52.93(18) . . ?
 Th2 Y6 Y2 89.4(3) . . ?
 Th2 Y6 Y3 82.7(3) . . ?
 Th3 Y6 Th1 32.79(14) . . ?
 Th3 Y6 Th2 21.62(17) . . ?
 Th3 Y6 Th4 35.0(2) . . ?
 Th3 Y6 Th5 45.02(17) . . ?
 Th3 Y6 Th7 58.14(19) . . ?
 Th3 Y6 Y1 87.4(3) . . ?
 Th3 Y6 Y2 87.5(3) . . ?
 Th3 Y6 Y3 86.9(3) . . ?
 Th4 Y6 Th5 16.71(17) . . ?
 Th4 Y6 Th7 39.75(17) . . ?
 Th5 Y6 Th7 23.61(11) . . ?
 Y1 Y6 Th1 88.5(2) . . ?
 Y1 Y6 Th2 95.1(3) . . ?
 Y1 Y6 Th4 52.5(2) . . ?
 Y1 Y6 Th5 44.83(15) . . ?
 Y1 Y6 Th7 49.00(15) . . ?
 Y1 Y6 Y2 16.2(2) . . ?
 Y1 Y6 Y3 33.02(16) . . ?
 Y2 Y6 Th1 79.8(3) . . ?
 Y2 Y6 Th4 55.2(2) . . ?
 Y2 Y6 Th5 42.52(18) . . ?
 Y2 Y6 Th7 38.0(2) . . ?
 Y2 Y6 Y3 16.8(2) . . ?
 Y3 Y6 Th4 60.1(2) . . ?
 Y3 Y6 Th5 44.36(16) . . ?
 Y3 Y6 Th7 29.94(12) . . ?
 Y4 Y6 Th1 63.5(6) . . ?
 Y4 Y6 Th2 77.3(7) . . ?
 Y4 Y6 Th3 95.3(7) . . ?
 Y4 Y6 Th4 89.7(7) . . ?
 Y4 Y6 Th5 73.9(7) . . ?
 Y4 Y6 Th7 50.3(6) . . ?
 Y4 Y6 Y1 77.7(7) . . ?
 Y4 Y6 Y2 61.6(7) . . ?
 Y4 Y6 Y3 45.1(7) . . ?
 Y5 Y6 Th1 63.5(8) . . ?
 Y5 Y6 Th2 75.0(9) . . ?
 Y5 Y6 Th3 96.0(9) . . ?
 Y5 Y6 Th4 101.9(8) . . ?
 Y5 Y6 Th5 88.0(8) . . ?
 Y5 Y6 Th7 65.2(8) . . ?
 Y5 Y6 Y1 97.8(9) . . ?
 Y5 Y6 Y2 81.7(9) . . ?
 Y5 Y6 Y3 65.1(8) . . ?
 Y5 Y6 Y4 20.1(9) . . ?
 Y7 Y6 Th1 73.6(7) . . ?
 Y7 Y6 Th2 61.1(7) . . ?
 Y7 Y6 Th3 40.9(7) . . ?
 Y7 Y6 Th4 51.4(7) . . ?
 Y7 Y6 Th5 68.1(7) . . ?
 Y7 Y6 Th7 89.9(7) . . ?
 Y7 Y6 Y1 90.5(8) . . ?
 Y7 Y6 Y2 101.0(8) . . ?
 Y7 Y6 Y3 110.6(8) . . ?
 Y7 Y6 Y4 135.6(11) . . ?
 Y7 Y6 Y5 135.9(14) . . ?
 Th1 Y7 Th4 54.65(18) . . ?
 Th1 Y7 Th5 49.13(12) . . ?
 Th1 Y7 Th6 40.22(10) . . ?
 Th1 Y7 Y2 77.3(2) . . ?
 Th1 Y7 Y3 66.54(14) . . ?
 Th2 Y7 Th1 12.84(14) . . ?
 Th2 Y7 Th4 56.1(2) . . ?
 Th2 Y7 Th5 54.84(16) . . ?
 Th2 Y7 Th6 48.46(15) . . ?
 Th2 Y7 Y1 98.5(2) . . ?
 Th2 Y7 Y2 88.6(3) . . ?
 Th2 Y7 Y3 78.8(2) . . ?
 Th2 Y7 Y4 71.8(5) . . ?
 Th3 Y7 Th1 32.90(14) . . ?
 Th3 Y7 Th2 24.06(17) . . ?
 Th3 Y7 Th4 41.4(2) . . ?
 Th3 Y7 Th5 48.07(17) . . ?
 Th3 Y7 Th6 48.28(16) . . ?
 Th3 Y7 Y1 96.1(2) . . ?
 Th3 Y7 Y2 91.1(2) . . ?
 Th3 Y7 Y3 86.3(2) . . ?
 Th3 Y7 Y4 92.2(5) . . ?
 Th4 Y7 Th5 16.48(18) . . ?
 Th4 Y7 Th6 27.71(19) . . ?
 Th4 Y7 Y2 57.6(2) . . ?
 Th4 Y7 Y3 60.4(2) . . ?
 Th5 Y7 Th6 12.65(10) . . ?
 Y1 Y7 Th1 88.36(16) . . ?
 Y1 Y7 Th4 57.66(19) . . ?
 Y1 Y7 Th5 48.06(11) . . ?
 Y1 Y7 Th6 50.50(11) . . ?
 Y1 Y7 Y2 13.9(2) . . ?
 Y1 Y7 Y3 28.48(12) . . ?
 Y2 Y7 Th5 44.42(16) . . ?
 Y2 Y7 Th6 43.00(16) . . ?
 Y2 Y7 Y3 14.6(2) . . ?
 Y3 Y7 Th5 44.77(13) . . ?
 Y3 Y7 Th6 38.88(12) . . ?
 Y4 Y7 Th1 60.0(5) . . ?
 Y4 Y7 Th4 89.3(5) . . ?
 Y4 Y7 Th5 73.2(5) . . ?
 Y4 Y7 Th6 61.7(5) . . ?
 Y4 Y7 Y1 65.6(5) . . ?
 Y4 Y7 Y2 52.7(5) . . ?
 Y4 Y7 Y3 39.3(5) . . ?
 Y5 Y7 Th1 66.9(4) . . ?
 Y5 Y7 Th2 76.9(5) . . ?
 Y5 Y7 Th3 99.7(5) . . ?
 Y5 Y7 Th4 103.7(5) . . ?
 Y5 Y7 Th5 87.9(4) . . ?
 Y5 Y7 Th6 76.0(4) . . ?
 Y5 Y7 Y1 78.1(4) . . ?
 Y5 Y7 Y2 66.1(5) . . ?
 Y5 Y7 Y3 53.6(4) . . ?
 Y5 Y7 Y4 15.1(6) . . ?
 Y6 Y7 Th1 90.1(8) . . ?
 Y6 Y7 Th2 100.6(8) . . ?
 Y6 Y7 Th3 122.8(9) . . ?
 Y6 Y7 Th4 115.9(8) . . ?
 Y6 Y7 Th5 99.5(7) . . ?
 Y6 Y7 Th6 89.8(7) . . ?
 Y6 Y7 Y1 71.8(8) . . ?
 Y6 Y7 Y2 63.9(8) . . ?
 Y6 Y7 Y3 56.4(7) . . ?
 Y6 Y7 Y4 31.3(8) . . ?
 Y6 Y7 Y5 23.9(8) . . ?
 N2P Ni1P N1P 89.56(16) . . ?
 N2P Ni1P N3P 90.26(16) . . ?
 N2P Ni1P N4P 177.34(16) . . ?
 N3P Ni1P N1P 178.11(16) . . ?
 N4P Ni1P N1P 90.30(16) . . ?
 N4P Ni1P N3P 89.79(16) . . ?
 C1P N1P Ni1P 128.0(3) . . ?
 C1P N1P C18P 104.5(4) . . ?
 C18P N1P Ni1P 127.5(3) . . ?
 C3P N2P Ni1P 128.5(3) . . ?
 C6P N2P Ni1P 127.7(3) . . ?
 C6P N2P C3P 103.7(4) . . ?
 C8P N3P Ni1P 127.7(3) . . ?
 C8P N3P C11P 104.2(4) . . ?
 C11P N3P Ni1P 128.0(3) . . ?
 C13P N4P Ni1P 127.8(3) . . ?
 C13P N4P C16P 104.4(4) . . ?
 C16P N4P Ni1P 127.7(3) . . ?
 N1P C1P C2P 125.2(4) . . ?
 N1P C1P C20P 111.5(4) . . ?
 C2P C1P C20P 123.3(5) . . ?
 C3P C2P C1P 124.4(5) . . ?
 N2P C3P C4P 111.2(4) . . ?
 C2P C3P N2P 124.3(4) . . ?
 C2P C3P C4P 124.5(4) . . ?
 C3P C4P C23P 124.9(5) . . ?
 C5P C4P C3P 106.7(4) . . ?
 C5P C4P C23P 128.3(5) . . ?
 C4P C5P C6P 106.7(4) . . ?
 C4P C5P C25P 129.2(5) . . ?
 C6P C5P C25P 124.1(5) . . ?
 N2P C6P C5P 111.7(4) . . ?
 C7P C6P N2P 124.9(4) . . ?
 C7P C6P C5P 123.5(4) . . ?
 C8P C7P C6P 124.4(4) . . ?
 N3P C8P C9P 111.3(4) . . ?
 C7P C8P N3P 125.0(4) . . ?
 C7P C8P C9P 123.6(4) . . ?
 C8P C9P C27P 124.0(4) . . ?
 C10P C9P C8P 107.0(4) . . ?
 C10P C9P C27P 129.0(4) . . ?
 C9P C10P C11P 106.4(4) . . ?
 C9P C10P C29P 128.5(4) . . ?
 C11P C10P C29P 125.0(4) . . ?
 N3P C11P C10P 111.0(4) . . ?
 C12P C11P N3P 124.6(4) . . ?
 C12P C11P C10P 124.3(4) . . ?
 C11P C12P C13P 124.9(5) . . ?
 N4P C13P C14P 110.9(4) . . ?
 C12P C13P N4P 124.8(4) . . ?
 C12P C13P C14P 124.3(5) . . ?
 C13P C14P C31P 124.8(5) . . ?
 C15P C14P C13P 107.3(4) . . ?
 C15P C14P C31P 127.9(5) . . ?
 C14P C15P C16P 106.5(4) . . ?
 C14P C15P C33P 129.0(5) . . ?
 C16P C15P C33P 124.5(5) . . ?
 N4P C16P C15P 110.9(4) . . ?
 C17P C16P N4P 124.7(4) . . ?
 C17P C16P C15P 124.4(4) . . ?
 C18P C17P C16P 124.8(4) . . ?
 N1P C18P C19P 110.6(4) . . ?
 C17P C18P N1P 124.9(4) . . ?
 C17P C18P C19P 124.5(4) . . ?
 C18P C19P C35P 124.9(5) . . ?
 C20P C19P C18P 107.1(4) . . ?
 C20P C19P C35P 128.0(5) . . ?
 C1P C20P C21P 125.1(5) . . ?
 C19P C20P C1P 106.3(4) . . ?
 C19P C20P C21P 128.6(5) . . ?
 C20P C21P C22P 112.7(5) . . ?
 C4P C23P C24P 113.6(5) . . ?
 C5P C25P C26P 112.6(4) . . ?
 C9P C27P C28P 112.7(4) . . ?
 C10P C29P C30P 112.4(4) . . ?
 C14P C31P C32P 112.4(5) . . ?
 C15P C33P C34P 112.7(5) . . ?
 C36P C35P C19P 113.0(5) . . ?
 S2S C7S S1S 178.6(6) . . ?
 C2S C1S C6S 120.1(6) . . ?
 C1S C2S C3S 119.8(6) . . ?
 C2S C3S C4S 119.1(7) . . ?
 C5S C4S C3S 119.8(6) . . ?
 C4S C5S C6S 121.6(6) . . ?
 C1S C6S C5S 119.4(7) . . ?
 C9S C8S C10S 120.8(10) . 3_676 ?
 C8S C9S C10S 118.4(11) . . ?
 C8S C10S C9S 120.8(11) 3_676 . ?

_shelx_res_file
;
TITL t_a.res in P2(1)/c
    thy@d3h(5)-c78.res
    created by SHELXL-2018/1 at 22:04:30 on 30-Oct-2020
REM Old TITL t in P2(1)/c
REM SHELXT solution in P2(1)/c
REM R1 0.358, Rweak 0.020, Alpha 0.061, Orientation as input
REM Formula found by SHELXT: C120 N28 S5 Th Th2B
CELL 1.54178 17.6267 16.8752 26.5194 90 106.679 90
ZERR 4 0.0088 0.0056 0.0119 0 0.026 0
LATT 1
SYMM -X,0.5+Y,0.5-Z
SFAC C H N Ni S Th Y
UNIT 496 212 16 4 8 4 4
SADI C47A C27A C27A C26A C26A C25A C25A C46A C46A C47A
SADI C47A C26A C47A C25A C27A C25A C27A C46A C26A C46A
SADI C43A C44A C44A C23A C23A C22A C22A C42A C42A C43A
SADI C43A C23A C43A C22A C44A C22A C44A C42A C23A C42A
SADI C57A C58A C58A C37A C37A C36A C36A C35A C35A C57A
SADI C57A C37A C57A C36A C58A C36A C58A C35A C37A C35A
SADI C60A C61A C61A C41A C41A C40A C40A C39A C39A C60A
SADI C60A C41A C60A C40A C61A C40A C61A C39A C41A C39A
SADI C3A C2A C2A C12A C12A C13A C13A C14A C14A C3A
SADI C3A C12A C3A C13A C2A C13A C2A C14A C12A C14A
SADI C9A C1A C1A C6A C6A C7A C7A C8A C8A C9A
SADI C9A C6A C9A C7A C1A C7A C1A C8A C6A C8A
SADI C19A C5A C5A C4A C4A C17A C17A C18A C18A C19A
SADI C19A C4A C19A C17A C5A C17A C5A C18A C4A C18A
SADI C72A C71A C71A C70A C70A C69A C69A C68A C68A C72A
SADI C72A C70A C72A C69A C71A C69A C71A C68A C70A C68A
SADI C64A C78A C78A C67A C67A C66A C66A C65A C65A C64A
SADI C64A C67A C64A C66A C78A C66A C78A C65A C67A C65A
SADI C75A C74A C74A C73A C73A C77A C77A C76A C76A C75A
SADI C75A C73A C75A C77A C74A C77A C74A C76A C73A C76A
SADI C54A C34A C34A C33A C33A C32A C32A C53A C53A C54A
SADI C54A C33A C54A C32A C34A C32A C34A C53A C33A C53A
SADI C51A C30A C30A C29A C29A C28A C28A C50A C50A C51A
SADI C51A C29A C51A C28A C30A C28A C30A C50A C29A C50A
SADI C1A C3A C1A C12A C2A C6A C2A C9A
SADI C3A C5A C3A C17A C4A C2A C4A C14A
SADI C5A C1A C5A C7A C6A C4A C6A C19A
SADI C10A C9A C10A C11A C10A C26A
SADI C9A C11A C11A C26A C26A C9A
SADI C11A C10A C11A C12A C11A C29A
SADI C10A C12A C12A C29A C29A C10A
SADI C15A C14A C15A C16A C15A C33A
SADI C14A C16A C16A C33A C33A C14A
SADI C16A C15A C16A C17A C16A C36A
SADI C15A C17A C17A C36A C36A C15A
SADI C20A C19A C20A C21A C20A C40A
SADI C19A C21A C21A C40A C40A C19A
SADI C21A C20A C21A C22A C21A C7A
SADI C20A C22A C22A C7A C7A C20A
SADI C24A C23A C24A C25A C24A C8A
SADI C23A C25A C25A C8A C8A C23A
SADI C31A C30A C31A C32A C31A C13A
SADI C30A C32A C32A C13A C13A C30A
SADI C34A C36A C34A C57A C35A C54A C35A C33A
SADI C38A C37A C38A C39A C38A C18A
SADI C37A C39A C39A C18A C18A C37A
SADI C41A C22A C41A C43A C42A C40A C42A C61A
SADI C45A C44A C45A C46A C45A C65A
SADI C44A C46A C46A C65A C65A C44A
SADI C48A C47A C48A C49A C48A C66A
SADI C47A C49A C49A C66A C66A C47A
SADI C49A C48A C49A C50A C49A C69A
SADI C48A C50A C50A C69A C69A C48A
SADI C52A C51A C52A C53A C52A C70A
SADI C51A C53A C53A C70A C70A C51A
SADI C55A C54A C55A C56A C55A C71A
SADI C54A C56A C56A C71A C71A C54A
SADI C56A C55A C56A C57A C56A C74A
SADI C55A C57A C57A C74A C74A C55A
SADI C59A C58A C59A C75A C60A C59A
SADI C58A C60A C60A C75A C75A C58A
SADI C62A C61A C62A C63A C62A C76A
SADI C61A C63A C63A C76A C76A C61A
SADI C63A C62A C63A C64A C63A C43A
SADI C62A C64A C64A C43A C43A C62A
SADI C67A C69A C67A C72A C68A C66A C68A C78A
SADI C72A C77A C72A C74A C73A C71A C73A C68A
SADI C77A C64A C77A C67A C78A C76A C78A C73A
SADI C47B C27B C27B C26B C26B C25B C25B C46B C46B C47B
SADI C47B C26B C47B C25B C27B C25B C27B C46B C26B C46B
SADI C43B C44B C44B C23B C23B C22B C22B C42B C42B C43B
SADI C43B C23B C43B C22B C44B C22B C44B C42B C23B C42B
SADI C57B C58B C58B C37B C37B C36B C36B C35B C35B C57B
SADI C57B C37B C57B C36B C58B C36B C58B C35B C37B C35B
SADI C60B C61B C61B C41B C41B C40B C40B C39B C39B C60B
SADI C60B C41B C60B C40B C61B C40B C61B C39B C41B C39B
SADI C3B C2B C2B C12B C12B C13B C13B C14B C14B C3B
SADI C3B C12B C3B C13B C2B C13B C2B C14B C12B C14B
SADI C9B C1B C1B C6B C6B C7B C7B C8B C8B C9B
SADI C9B C6B C9B C7B C1B C7B C1B C8B C6B C8B
SADI C19B C5B C5B C4B C4B C17B C17B C18B C18B C19B
SADI C19B C4B C19B C17B C5B C17B C5B C18B C4B C18B
SADI C72B C71B C71B C70B C70B C69B C69B C68B C68B C72B
SADI C72B C70B C72B C69B C71B C69B C71B C68B C70B C68B
SADI C64B C78B C78B C67B C67B C66B C66B C65B C65B C64B
SADI C64B C67B C64B C66B C78B C66B C78B C65B C67B C65B
SADI C75B C74B C74B C73B C73B C77B C77B C76B C76B C75B
SADI C75B C73B C75B C77B C74B C77B C74B C76B C73B C76B
SADI C54B C34B C34B C33B C33B C32B C32B C53B C53B C54B
SADI C54B C33B C54B C32B C34B C32B C34B C53B C33B C53B
SADI C51B C30B C30B C29B C29B C28B C28B C50B C50B C51B
SADI C51B C29B C51B C28B C30B C28B C30B C50B C29B C50B
SADI C1B C3B C1B C12B C2B C6B C2B C9B
SADI C3B C5B C3B C17B C4B C2B C4B C14B
SADI C5B C1B C5B C7B C6B C4B C6B C19B
SADI C10B C9B C10B C11B C10B C26B
SADI C9B C11B C11B C26B C26B C9B
SADI C11B C10B C11B C12B C11B C29B
SADI C10B C12B C12B C29B C29B C10B
SADI C15B C14B C15B C16B C15B C33B
SADI C14B C16B C16B C33B C33B C14B
SADI C16B C15B C16B C17B C16B C36B
SADI C15B C17B C17B C36B C36B C15B
SADI C20B C19B C20B C21B C20B C40B
SADI C19B C21B C21B C40B C40B C19B
SADI C21B C20B C21B C22B C21B C7B
SADI C20B C22B C22B C7B C7B C20B
SADI C24B C23B C24B C25B C24B C8B
SADI C23B C25B C25B C8B C8B C23B
SADI C31B C30B C31B C32B C31B C13B
SADI C30B C32B C32B C13B C13B C30B
SADI C34B C36B C34B C57B C35B C54B C35B C33B
SADI C38B C37B C38B C39B C38B C18B
SADI C37B C39B C39B C18B C18B C37B
SADI C41B C22B C41B C43B C42B C40B C42B C61B
SADI C45B C44B C45B C46B C45B C65B
SADI C44B C46B C46B C65B C65B C44B
SADI C48B C47B C48B C49B C48B C66B
SADI C47B C49B C49B C66B C66B C47B
SADI C49B C48B C49B C50B C49B C69B
SADI C48B C50B C50B C69B C69B C48B
SADI C52B C51B C52B C53B C52B C70B
SADI C51B C53B C53B C70B C70B C51B
SADI C55B C54B C55B C56B C55B C71B
SADI C54B C56B C56B C71B C71B C54B
SADI C56B C55B C56B C57B C56B C74B
SADI C55B C57B C57B C74B C74B C55B
SADI C59B C58B C59B C75B C60B C59B
SADI C58B C60B C60B C75B C75B C58B
SADI C62B C61B C62B C63B C62B C76B
SADI C61B C63B C63B C76B C76B C61B
SADI C63B C62B C63B C64B C63B C43B
SADI C62B C64B C64B C43B C43B C62B
SADI C67B C69B C67B C72B C68B C66B C68B C78B
SADI C72B C77B C72B C74B C73B C71B C73B C68B
SADI C77B C64B C77B C67B C78B C76B C78B C73B
FLAT C25A C26A C27A C46A C47A
FLAT C22A C23A C42A C43A C44A
FLAT C35A C36A C37A C57A C58A
FLAT C39A C40A C41A C60A C61A
FLAT C2A C3A C12A C13A C14A
FLAT C1A C6A C7A C8A C9A
FLAT C4A C5A C17A C18A C19A
FLAT C32A C33A C34A C53A C54A
FLAT C28A C29A C30A C50A C51A
FLAT C68A C69A C70A C71A C72A
FLAT C64A C65A C66A C67A C78A
FLAT C73A C74A C75A C76A C77A
FLAT C25B C26B C27B C46B C47B
FLAT C22B C23B C42B C43B C44B
FLAT C35B C36B C37B C57B C58B
FLAT C39B C40B C41B C60B C61B
FLAT C2B C3B C12B C13B C14B
FLAT C1B C6B C7B C8B C9B
FLAT C4B C5B C17B C18B C19B
FLAT C32B C33B C34B C53B C54B
FLAT C28B C29B C30B C50B C51B
FLAT C68B C69B C70B C71B C72B
FLAT C64B C65B C66B C67B C78B
FLAT C73B C74B C75B C76B C77B
SIMU 0.005 0.01 2 Th1 > Th7
SIMU 0.005 0.01 2 Y1 > Y7
SIMU 0.005 0.01 2 C1A > C78A
SIMU 0.005 0.01 2 C1B > C78B
ISOR 0.01 0.02 Y5 Y2
ISOR 0.005 0.01 Y3

L.S. 10
PLAN  1
SIZE 0.18 0.15 0.08
TEMP -143.12
LIST 6
fmap 2
acta
REM <olex2.extras>
REM <HklSrc "%.\\ThY@D3h(5)-C78.hkl">
REM </olex2.extras>

WGHT    0.130400   39.937901
FVAR       0.16728   0.50999
PART 1
C1A   1    0.240411    0.354942    0.335590    21.00000    0.09030    0.04433 =
         0.04953    0.02026    0.01151   -0.00288
C2A   1    0.312246    0.402442    0.340149    21.00000    0.08502    0.04867 =
         0.05028    0.01502   -0.00220    0.00196
C3A   1    0.359523    0.390384    0.306525    21.00000    0.07768    0.05030 =
         0.06160    0.00845   -0.00544    0.01403
C4A   1    0.335554    0.334207    0.264605    21.00000    0.07976    0.04211 =
         0.06460    0.00450    0.00586    0.02038
C5A   1    0.266053    0.289075    0.258203    21.00000    0.08788    0.03239 =
         0.06223    0.00616    0.00523    0.01154
C6A   1    0.215912    0.301309    0.293226    21.00000    0.08759    0.03328 =
         0.05915    0.02020    0.01109   -0.00579
C7A   1    0.133802    0.306082    0.272132    21.00000    0.08828    0.03465 =
         0.06524    0.02214    0.02285   -0.01633
C8A   1    0.105079    0.360642    0.302767    21.00000    0.09107    0.04861 =
         0.05628    0.02482    0.03141   -0.01850
C9A   1    0.172360    0.395054    0.339134    21.00000    0.09222    0.04936 =
         0.04262    0.02503    0.02419   -0.00593
C10A  1    0.172041    0.478134    0.355237    21.00000    0.09111    0.05669 =
         0.03363    0.00971    0.02709    0.00068
C11A  1    0.241216    0.525202    0.360708    21.00000    0.09220    0.05736 =
         0.03460   -0.00228    0.00359    0.00188
C12A  1    0.309693    0.485591    0.349787    21.00000    0.08629    0.05760 =
         0.04495    0.00465   -0.01320    0.00126
C13A  1    0.359334    0.524219    0.324485    21.00000    0.07408    0.05708 =
         0.05798    0.00068   -0.02081   -0.00537
C14A  1    0.387351    0.466671    0.295717    21.00000    0.06474    0.05845 =
         0.06365    0.00931   -0.00836    0.00603
C15A  1    0.397836    0.492782    0.245582    21.00000    0.05599    0.06072 =
         0.07224    0.00639    0.00773    0.00811
C16A  1    0.374100    0.435299    0.202934    21.00000    0.06026    0.05576 =
         0.06681    0.00219    0.02508    0.02572
C17A  1    0.340670    0.358098    0.214023    21.00000    0.07172    0.04357 =
         0.06533   -0.00280    0.02110    0.02895
C18A  1    0.275974    0.324951    0.176867    21.00000    0.08376    0.03619 =
         0.06433   -0.01070    0.02175    0.02803
C19A  1    0.226785    0.284493    0.202855    21.00000    0.09073    0.02442 =
         0.06511   -0.00642    0.01024    0.01562
C20A  1    0.144336    0.283749    0.183208    21.00000    0.09453    0.02322 =
         0.06707   -0.00662    0.00395   -0.00639
C21A  1    0.096392    0.293054    0.216563    21.00000    0.08709    0.02398 =
         0.06924    0.01135    0.01424   -0.02736
C22A  1    0.020985    0.329558    0.198885    21.00000    0.08149    0.04322 =
         0.07640    0.00460    0.01455   -0.03645
C23A  1   -0.010980    0.382181    0.230006    21.00000    0.06970    0.05431 =
         0.07789    0.01191    0.03204   -0.03133
C24A  1    0.033537    0.401115    0.281793    21.00000    0.07943    0.05924 =
         0.06896    0.01933    0.04232   -0.02057
C25A  1    0.026256    0.476679    0.300478    21.00000    0.08162    0.06911 =
         0.06543    0.00963    0.04599   -0.00159
C26A  1    0.093404    0.514896    0.337485    21.00000    0.08689    0.06221 =
         0.04682   -0.00009    0.04495    0.00425
C27A  1    0.087978    0.598969    0.326218    21.00000    0.08713    0.05900 =
         0.05017   -0.01052    0.04061    0.01404
C28A  1    0.155396    0.641795    0.332554    21.00000    0.09194    0.04890 =
         0.04255   -0.02029    0.02490    0.00602
C29A  1    0.233955    0.607665    0.349787    21.00000    0.09241    0.05430 =
         0.04182   -0.01554    0.00520   -0.00239
C30A  1    0.284888    0.648580    0.325060    21.00000    0.08462    0.04450 =
         0.05490   -0.01968   -0.00860   -0.01595
C31A  1    0.347521    0.610093    0.310156    21.00000    0.07123    0.04978 =
         0.06266   -0.01029   -0.01748   -0.01779
C32A  1    0.367676    0.632611    0.264550    21.00000    0.06152    0.05027 =
         0.07807    0.00184   -0.00325   -0.02154
C33A  1    0.391068    0.574208    0.232747    21.00000    0.04875    0.05638 =
         0.07354    0.01160    0.01182   -0.01109
C34A  1    0.360542    0.600327    0.179791    21.00000    0.04969    0.05199 =
         0.07297    0.01870    0.02873   -0.01208
C35A  1    0.341140    0.548635    0.138877    21.00000    0.05831    0.05634 =
         0.06027    0.01426    0.03911    0.00628
C36A  1    0.348098    0.463405    0.149409    21.00000    0.06471    0.05540 =
         0.06166   -0.00056    0.03432    0.01987
C37A  1    0.283224    0.422438    0.111177    21.00000    0.07738    0.05587 =
         0.05230   -0.00826    0.03252    0.02118
C38A  1    0.245036    0.354719    0.124470    21.00000    0.08687    0.04504 =
         0.05549   -0.01816    0.02620    0.02259
C39A  1    0.162971    0.343948    0.100233    21.00000    0.09749    0.04442 =
         0.05275   -0.02298    0.01035    0.00854
C40A  1    0.113454    0.307657    0.128949    21.00000    0.09680    0.03387 =
         0.05844   -0.01900    0.00312   -0.00704
C41A  1    0.036886    0.344604    0.112089    21.00000    0.09085    0.04221 =
         0.06003   -0.01473   -0.00445   -0.02267
C42A  1   -0.006901    0.352756    0.144432    21.00000    0.07495    0.04501 =
         0.07044   -0.00622    0.00271   -0.03749
C43A  1   -0.054229    0.425440    0.142171    21.00000    0.06507    0.05900 =
         0.07672   -0.00006    0.00491   -0.02868
C44A  1   -0.058774    0.441382    0.193958    21.00000    0.05966    0.06643 =
         0.08086    0.00746    0.02623   -0.02377
C45A  1   -0.060355    0.521853    0.212314    21.00000    0.06017    0.07127 =
         0.08398    0.00431    0.03385   -0.00034
C46A  1   -0.020921    0.536621    0.267325    21.00000    0.07234    0.07326 =
         0.07552    0.00590    0.04554    0.00882
C47A  1    0.018682    0.612305    0.280827    21.00000    0.07847    0.06383 =
         0.06836   -0.00654    0.04507    0.02070
C48A  1    0.021927    0.673152    0.243621    21.00000    0.07351    0.04787 =
         0.07309   -0.01277    0.03720    0.03191
C49A  1    0.093855    0.717919    0.252114    21.00000    0.08029    0.02901 =
         0.06790   -0.01707    0.02853    0.02152
C50A  1    0.159167    0.704013    0.295894    21.00000    0.08750    0.03620 =
         0.05739   -0.02350    0.02282    0.00347
C51A  1    0.238935    0.709051    0.292251    21.00000    0.07956    0.02911 =
         0.05884   -0.02324    0.00566   -0.01156
C52A  1    0.255536    0.726981    0.244743    21.00000    0.07434    0.02227 =
         0.07176   -0.00600    0.00957   -0.01993
C53A  1    0.319797    0.690037    0.232205    21.00000    0.06423    0.03481 =
         0.08011    0.00558    0.00807   -0.02741
C54A  1    0.319635    0.672434    0.179571    21.00000    0.05940    0.04089 =
         0.07930    0.01896    0.02470   -0.02241
C55A  1    0.248277    0.685658    0.136938    21.00000    0.06706    0.03646 =
         0.06765    0.03060    0.03041   -0.01320
C56A  1    0.224475    0.630434    0.093720    21.00000    0.07529    0.04960 =
         0.04975    0.03040    0.04251    0.00464
C57A  1    0.271829    0.560816    0.093487    21.00000    0.07383    0.06042 =
         0.05135    0.01526    0.03997    0.00752
C58A  1    0.236663    0.483761    0.075926    21.00000    0.08330    0.05999 =
         0.04302    0.00089    0.03544    0.01126
C59A  1    0.151543    0.475624    0.055483    21.00000    0.09088    0.05492 =
         0.03185   -0.00515    0.02012    0.01075
C60A  1    0.116659    0.401933    0.065370    21.00000    0.09837    0.05120 =
         0.04152   -0.01714    0.00505    0.00408
C61A  1    0.038362    0.406193    0.074197    21.00000    0.09060    0.04754 =
         0.04677   -0.01383   -0.00862   -0.01157
C62A  1   -0.005241    0.478578    0.070201    21.00000    0.08068    0.05455 =
         0.05061   -0.00363   -0.01127   -0.00625
C63A  1   -0.053861    0.490791    0.106792    21.00000    0.06585    0.05929 =
         0.06821   -0.00140   -0.00630   -0.01099
C64A  1   -0.063426    0.571880    0.122675    21.00000    0.06071    0.05991 =
         0.07626    0.00168    0.00371    0.00621
C65A  1   -0.062934    0.586708    0.175168    21.00000    0.05712    0.06631 =
         0.08149   -0.00109    0.02360    0.01323
C66A  1   -0.027147    0.663360    0.191056    21.00000    0.06836    0.05660 =
         0.08269   -0.00355    0.02617    0.02736
C67A  1   -0.009181    0.696516    0.146638    21.00000    0.07213    0.04593 =
         0.07833    0.00384    0.01657    0.02377
C68A  1    0.064329    0.740154    0.155267    21.00000    0.07840    0.02952 =
         0.07325    0.00235    0.01593    0.01541
C69A  1    0.113305    0.748252    0.205090    21.00000    0.07784    0.01805 =
         0.07318   -0.00232    0.02017    0.01181
C70A  1    0.189531    0.747115    0.201923    21.00000    0.07692    0.01408 =
         0.07165    0.00759    0.01789   -0.00746
C71A  1    0.187892    0.731350    0.150602    21.00000    0.07663    0.02238 =
         0.07012    0.01916    0.01784   -0.00716
C72A  1    0.110314    0.726172    0.121375    21.00000    0.07725    0.02738 =
         0.06663    0.01359    0.01647    0.00426
C73A  1    0.084684    0.671668    0.080021    21.00000    0.08342    0.03855 =
         0.05738    0.01805    0.01375    0.00822
C74A  1    0.139214    0.621286    0.066880    21.00000    0.08831    0.04635 =
         0.04184    0.02525    0.02314    0.00827
C75A  1    0.102950    0.547103    0.051867    21.00000    0.09095    0.05145 =
         0.03484    0.01065    0.01137    0.00915
C76A  1    0.027313    0.550991    0.056886    21.00000    0.08600    0.04957 =
         0.04367    0.00888   -0.00546    0.00298
C77A  1    0.014045    0.629288    0.073999    21.00000    0.08204    0.04518 =
         0.05892    0.01531   -0.00044    0.00771
C78A  1   -0.028451    0.640485    0.104875    21.00000    0.07222    0.04989 =
         0.07391    0.00782    0.00202    0.01492
PART 0
PART 2
C1B   1   -0.024010    0.674756    0.140448   -21.00000    0.07125    0.06822 =
         0.06012    0.00057    0.00509    0.01573
C2B   1   -0.041408    0.619922    0.101065   -21.00000    0.06733    0.07362 =
         0.05042    0.00123   -0.00542    0.00604
C3B   1    0.007086    0.611722    0.066571   -21.00000    0.07778    0.07053 =
         0.03545    0.00243   -0.00610   -0.00248
C4B   1    0.076360    0.663435    0.071583   -21.00000    0.08626    0.06423 =
         0.03322    0.00881    0.00722   -0.00678
C5B   1    0.094951    0.721940    0.112105   -21.00000    0.08747    0.05649 =
         0.04130    0.00820    0.00917   -0.00300
C6B   1    0.042281    0.726553    0.147329   -21.00000    0.08332    0.05963 =
         0.05786    0.00324    0.00553    0.01003
C7B   1    0.079854    0.736285    0.201777   -21.00000    0.08490    0.05176 =
         0.06205   -0.00514    0.01361    0.01408
C8B   1    0.033253    0.694923    0.230022   -21.00000    0.07688    0.06133 =
         0.06326   -0.01163    0.02363    0.02352
C9B   1   -0.027805    0.652589    0.192385   -21.00000    0.06750    0.07282 =
         0.06865   -0.00421    0.01791    0.02251
C10B  1   -0.057343    0.578389    0.204590   -21.00000    0.05284    0.08146 =
         0.06504   -0.00169    0.02395    0.01181
C11B  1   -0.073015    0.519655    0.164197   -21.00000    0.04490    0.08149 =
         0.06069   -0.00317    0.01046   -0.00538
C12B  1   -0.064363    0.541471    0.113333   -21.00000    0.05375    0.07710 =
         0.05071   -0.00434   -0.00713   -0.00352
C13B  1   -0.031505    0.486547    0.084863   -21.00000    0.06177    0.07409 =
         0.03769   -0.01034   -0.01362   -0.01510
C14B  1    0.018452    0.528666    0.059258   -21.00000    0.07423    0.07019 =
         0.02485   -0.00598   -0.01123   -0.01117
C15B  1    0.089199    0.499964    0.051562   -21.00000    0.08428    0.07101 =
         0.01683   -0.01170    0.00476   -0.01310
C16B  1    0.153825    0.549537    0.055497   -21.00000    0.08664    0.06985 =
         0.02061    0.00016    0.02212   -0.01136
C17B  1    0.149549    0.629138    0.069097   -21.00000    0.09294    0.06444 =
         0.02720    0.01255    0.02069   -0.01483
C18B  1    0.214598    0.669504    0.107372   -21.00000    0.09185    0.05686 =
         0.03977    0.01156    0.02640   -0.02350
C19B  1    0.179405    0.723358    0.135245   -21.00000    0.09216    0.04829 =
         0.04261    0.00983    0.01552   -0.01622
C20B  1    0.216271    0.740746    0.189542   -21.00000    0.08803    0.03962 =
         0.05193    0.00192    0.01487   -0.02208
C21B  1    0.165593    0.748306    0.223088   -21.00000    0.08985    0.04158 =
         0.06075   -0.01204    0.01180   -0.00393
C22B  1    0.197198    0.725370    0.277919   -21.00000    0.08983    0.04825 =
         0.05617   -0.02718    0.01433   -0.00866
C23B  1    0.148028    0.686026    0.306430   -21.00000    0.08896    0.05960 =
         0.05326   -0.02977    0.01715    0.00348
C24B  1    0.067705    0.668747    0.282794   -21.00000    0.07969    0.06680 =
         0.05801   -0.01920    0.02664    0.01812
C25B  1    0.035820    0.599214    0.298498   -21.00000    0.06874    0.07843 =
         0.04953   -0.00778    0.03721    0.01213
C26B  1   -0.026796    0.553229    0.257326   -21.00000    0.05641    0.08555 =
         0.05894    0.00005    0.03696    0.00706
C27B  1   -0.013777    0.466282    0.270927   -21.00000    0.05489    0.08112 =
         0.05208    0.00181    0.03757   -0.01321
C28B  1   -0.028099    0.417406    0.234221   -21.00000    0.05363    0.07468 =
         0.06052    0.00071    0.02701   -0.02748
C29B  1   -0.061035    0.437493    0.177309   -21.00000    0.04401    0.07650 =
         0.05872   -0.00728    0.01455   -0.02759
C30B  1   -0.028366    0.379651    0.146681   -21.00000    0.05646    0.06419 =
         0.05953   -0.01278    0.00127   -0.03537
C31B  1   -0.013834    0.406786    0.099515   -21.00000    0.06499    0.06448 =
         0.04456   -0.02081   -0.01188   -0.02754
C32B  1    0.051936    0.372699    0.085679   -21.00000    0.08224    0.05775 =
         0.03917   -0.03151   -0.00338   -0.02173
C33B  1    0.102401    0.418570    0.061193   -21.00000    0.08881    0.06452 =
         0.02672   -0.02832    0.00537   -0.01059
C34B  1    0.183394    0.387979    0.081204   -21.00000    0.08597    0.05633 =
         0.03308   -0.03315    0.02354   -0.00024
C35B  1    0.242386    0.434320    0.086420   -21.00000    0.07935    0.06618 =
         0.04006   -0.02323    0.03239    0.00561
C36B  1    0.231481    0.519492    0.072938   -21.00000    0.08011    0.06702 =
         0.03011   -0.01059    0.03820   -0.00594
C37B  1    0.299633    0.562616    0.110798   -21.00000    0.07689    0.07297 =
         0.04732   -0.00471    0.03980   -0.01367
C38B  1    0.287506    0.635408    0.130334   -21.00000    0.08152    0.06330 =
         0.05057    0.00316    0.03783   -0.03024
C39B  1    0.328078    0.656127    0.181809   -21.00000    0.07200    0.06108 =
         0.06612    0.00115    0.02741   -0.03753
C40B  1    0.293352    0.709897    0.211736   -21.00000    0.07919    0.04908 =
         0.05954   -0.00304    0.01489   -0.03702
C41B  1    0.319466    0.686749    0.266161   -21.00000    0.07713    0.05488 =
         0.06119   -0.01642    0.00380   -0.03399
C42B  1    0.275778    0.692840    0.295746   -21.00000    0.08589    0.05554 =
         0.05483   -0.02791    0.00170   -0.02169
C43B  1    0.277379    0.632266    0.335507   -21.00000    0.08470    0.06611 =
         0.04204   -0.02845   -0.00288   -0.01519
C44B  1    0.197560    0.630405    0.342433   -21.00000    0.08368    0.06483 =
         0.03515   -0.03061    0.01269    0.00075
C45B  1    0.170018    0.556842    0.354818   -21.00000    0.08031    0.07110 =
         0.02588   -0.01518    0.02163    0.00112
C46B  1    0.087439    0.541732    0.334780   -21.00000    0.07288    0.07712 =
         0.03610   -0.00538    0.03545    0.00146
C47B  1    0.058923    0.458703    0.318286   -21.00000    0.06610    0.07806 =
         0.03941    0.00715    0.03805   -0.00884
C48B  1    0.115423    0.396117    0.322276   -21.00000    0.07833    0.06508 =
         0.03712    0.01474    0.02816   -0.01738
C49B  1    0.096406    0.336837    0.281226   -21.00000    0.08093    0.05698 =
         0.05419    0.01114    0.02417   -0.02440
C50B  1    0.024950    0.347436    0.238847   -21.00000    0.06752    0.05858 =
         0.05876    0.00673    0.02636   -0.03681
C51B  1    0.020909    0.323602    0.183244   -21.00000    0.07410    0.05741 =
         0.06574   -0.00768    0.01107   -0.03419
C52B  1    0.087983    0.292704    0.171161   -21.00000    0.08500    0.04376 =
         0.06191   -0.01478    0.00988   -0.02246
C53B  1    0.101438    0.315315    0.121889   -21.00000    0.08679    0.04637 =
         0.04712   -0.03137    0.00604   -0.01467
C54B  1    0.183565    0.325256    0.120076   -21.00000    0.08762    0.04813 =
         0.04475   -0.03278    0.01304    0.00485
C55B  1    0.248587    0.315639    0.165647   -21.00000    0.08416    0.04838 =
         0.05413   -0.02229    0.01443    0.01793
C56B  1    0.316953    0.367496    0.171586   -21.00000    0.06705    0.05834 =
         0.05643   -0.02075    0.02587    0.02330
C57B  1    0.313630    0.425528    0.131396   -21.00000    0.06949    0.06716 =
         0.05219   -0.01964    0.03409    0.01153
C58B  1    0.348455    0.505653    0.146928   -21.00000    0.06712    0.07276 =
         0.05770   -0.00834    0.03846   -0.00328
C59B  1    0.385305    0.525600    0.200338   -21.00000    0.05713    0.07475 =
         0.06720   -0.00513    0.02730   -0.00772
C60B  1    0.378536    0.602154    0.217667   -21.00000    0.05951    0.07099 =
         0.06847   -0.00506    0.02256   -0.03070
C61B  1    0.371669    0.619148    0.270562   -21.00000    0.06697    0.07083 =
         0.06899   -0.01270    0.00119   -0.03012
C62B  1    0.373964    0.558839    0.305394   -21.00000    0.06723    0.07615 =
         0.05989   -0.01535   -0.00850   -0.01194
C63B  1    0.325353    0.564463    0.339374   -21.00000    0.07674    0.07492 =
         0.03967   -0.02171   -0.01084   -0.00760
C64B  1    0.298148    0.496053    0.355326   -21.00000    0.08013    0.07763 =
         0.02955   -0.01096   -0.00767   -0.00014
C65B  1    0.220570    0.491128    0.360068   -21.00000    0.07944    0.06996 =
         0.01815   -0.00221    0.00954   -0.00165
C66B  1    0.197273    0.413581    0.348604   -21.00000    0.08012    0.06333 =
         0.02379    0.01183    0.01226   -0.00660
C67B  1    0.257930    0.370157    0.339222   -21.00000    0.08581    0.06499 =
         0.03785    0.00418   -0.00049   -0.00019
C68B  1    0.238085    0.309526    0.297313   -21.00000    0.09043    0.05524 =
         0.05306    0.00509    0.00087    0.00264
C69B  1    0.160685    0.295715    0.268987   -21.00000    0.08993    0.05051 =
         0.05889    0.00785    0.01057   -0.00999
C70B  1    0.158324    0.280189    0.216381   -21.00000    0.09098    0.03744 =
         0.05766   -0.00331    0.00825   -0.00695
C71B  1    0.234875    0.287107    0.213075   -21.00000    0.09034    0.04463 =
         0.05725   -0.00731    0.00645    0.01189
C72B  1    0.285293    0.304531    0.263419   -21.00000    0.08652    0.05510 =
         0.05891    0.00086   -0.00093    0.01129
C73B  1    0.350162    0.355529    0.269729   -21.00000    0.07547    0.06695 =
         0.06173   -0.00331    0.00083    0.01438
C74B  1    0.365156    0.387311    0.224549   -21.00000    0.06468    0.06778 =
         0.06460   -0.00956    0.01397    0.01755
C75B  1    0.394759    0.463803    0.236437   -21.00000    0.05834    0.07549 =
         0.06956   -0.01092    0.01053    0.00577
C76B  1    0.391575    0.483574    0.289486   -21.00000    0.06151    0.07636 =
         0.06306   -0.00801   -0.00366    0.00148
C77B  1    0.369975    0.412719    0.309873   -21.00000    0.07330    0.07351 =
         0.05684   -0.00440   -0.00606    0.00724
C78B  1    0.320442    0.420679    0.343424   -21.00000    0.08195    0.07399 =
         0.04129   -0.00337   -0.00581    0.00324
PART 0
PART 4
TH1   6    0.229442    0.432221    0.254396    10.63000    0.03578    0.01439 =
         0.01313    0.00370    0.00148    0.00928
TH2   6    0.262031    0.447377    0.239703    10.07000    0.02900    0.08977 =
         0.01722   -0.00456    0.00453    0.03018
TH3   6    0.281744    0.501959    0.231507    10.10000    0.01684    0.12168 =
         0.02344    0.00397    0.00555   -0.00005
TH4   6    0.224946    0.600286    0.253132    10.02500    0.04189    0.01994 =
         0.01687   -0.00689   -0.00411   -0.00376
TH5   6    0.167106    0.589562    0.266921    10.05000    0.04823    0.03241 =
         0.02017   -0.01054   -0.00092    0.01125
TH6   6    0.142134    0.546686    0.274660    10.05000    0.03517    0.03358 =
         0.01249   -0.00470    0.00891    0.00446
TH7   6    0.101017    0.517336    0.260219    10.07500    0.02869    0.02330 =
         0.01476   -0.00355    0.01570   -0.00290
Y1    7    0.092688    0.601943    0.156321    10.63000    0.02765    0.01978 =
         0.01498    0.00664    0.00210    0.01088
Y2    7    0.060386    0.575322    0.169371    10.07000    0.01627    0.03887 =
         0.01619   -0.00410   -0.00388    0.02112
Y3    7    0.039650    0.530198    0.182638    10.10000    0.00787    0.04450 =
         0.01755   -0.00456   -0.00330    0.00927
Y4    7    0.101941    0.420595    0.157562    10.02500    0.04937    0.02389 =
         0.02103   -0.00408   -0.00134   -0.00391
Y5    7    0.154393    0.433847    0.143871    10.05000    0.04731    0.03267 =
         0.02279   -0.00858    0.00505    0.00451
Y6    7    0.185420    0.481481    0.134607    10.05000    0.04170    0.03547 =
         0.01447   -0.00735    0.01301    0.00477
Y7    7    0.229033    0.508100    0.150793    10.07500    0.03832    0.02849 =
         0.01741    0.00048    0.02039    0.00038

PART 0
PART 3
NI1P  4    0.414398    0.519772    0.451447    11.00000    0.01204    0.01044 =
         0.00544   -0.00030    0.00361    0.00096
N1P   3    0.347095    0.602517    0.468047    11.00000    0.01362    0.01678 =
         0.00367   -0.00097    0.00265    0.00104
N2P   3    0.475031    0.601560    0.427535    11.00000    0.01590    0.01159 =
         0.01085   -0.00111    0.00338    0.00115
N3P   3    0.479460    0.437084    0.432442    11.00000    0.01410    0.01123 =
         0.00680    0.00060    0.00387    0.00009
N4P   3    0.350283    0.437828    0.472075    11.00000    0.01300    0.01469 =
         0.00659    0.00162    0.00292    0.00188
C1P   1    0.352945    0.683092    0.462968    11.00000    0.01910    0.01496 =
         0.00799   -0.00409   -0.00012    0.00503
C2P   1    0.408604    0.720972    0.444218    11.00000    0.02015    0.01333 =
         0.01256   -0.00148    0.00053    0.00035
AFIX  43
H2P   2    0.408001    0.777255    0.443469    11.00000   -1.20000
AFIX   0
C3P   1    0.464655    0.682975    0.426614    11.00000    0.01859    0.01130 =
         0.01096    0.00008    0.00066   -0.00282
C4P   1    0.519984    0.722264    0.404172    11.00000    0.01889    0.01796 =
         0.01729    0.00109    0.00453   -0.00502
C5P   1    0.564542    0.664995    0.391221    11.00000    0.01840    0.01907 =
         0.01543    0.00056    0.00630   -0.00566
C6P   1    0.536658    0.590918    0.405598    11.00000    0.01247    0.01790 =
         0.00756    0.00015    0.00211   -0.00257
C7P   1    0.567934    0.518539    0.398005    11.00000    0.01626    0.01631 =
         0.00979   -0.00113    0.00596    0.00020
AFIX  43
H7P   2    0.611434    0.518230    0.383585    11.00000   -1.20000
AFIX   0
C8P   1    0.540414    0.446828    0.409893    11.00000    0.01286    0.01816 =
         0.00571    0.00021    0.00405    0.00234
C9P   1    0.570440    0.371470    0.398530    11.00000    0.01744    0.01762 =
         0.00869    0.00014    0.00427    0.00432
C10P  1    0.528340    0.314753    0.414394    11.00000    0.01725    0.01654 =
         0.01075   -0.00058    0.00301    0.00638
C11P  1    0.471650    0.355727    0.435481    11.00000    0.01495    0.01128 =
         0.01000    0.00069    0.00142    0.00339
C12P  1    0.416921    0.318802    0.454518    11.00000    0.01882    0.01454 =
         0.01533    0.00203    0.00350    0.00046
AFIX  43
H12P  2    0.418601    0.262587    0.456429    11.00000   -1.20000
AFIX   0
C13P  1    0.359630    0.356575    0.471121    11.00000    0.01720    0.01466 =
         0.01035    0.00160    0.00240   -0.00092
C14P  1    0.299188    0.316637    0.488106    11.00000    0.02070    0.01880 =
         0.01543    0.00462    0.00661   -0.00271
C15P  1    0.252282    0.372812    0.499420    11.00000    0.01865    0.02332 =
         0.01226    0.00553    0.00790   -0.00187
C16P  1    0.284160    0.448271    0.489529    11.00000    0.01638    0.02116 =
         0.00776    0.00150    0.00584    0.00036
C17P  1    0.252561    0.520532    0.496308    11.00000    0.01657    0.02549 =
         0.01114    0.00064    0.00834    0.00203
AFIX  43
H17P  2    0.207456    0.520781    0.509116    11.00000   -1.20000
AFIX   0
C18P  1    0.281316    0.592327    0.485954    11.00000    0.01612    0.02242 =
         0.00801   -0.00155    0.00384    0.00394
C19P  1    0.246306    0.668085    0.491713    11.00000    0.02131    0.02114 =
         0.00952   -0.00332    0.00600    0.00748
C20P  1    0.290834    0.724353    0.477778    11.00000    0.02233    0.02175 =
         0.00846   -0.00553    0.00381    0.00651
C21P  1    0.278951    0.812716    0.475480    11.00000    0.03406    0.01895 =
         0.02448   -0.00613    0.01209    0.00834
AFIX  23
H21A  2    0.330739    0.839025    0.490467    11.00000   -1.20000
H21B  2    0.244229    0.827399    0.497449    11.00000   -1.20000
AFIX   0
C22P  1    0.241950    0.843016    0.419242    11.00000    0.04469    0.02601 =
         0.04025    0.00757    0.00601    0.01207
AFIX 137
H22A  2    0.276105    0.828746    0.397293    11.00000   -1.50000
H22B  2    0.236460    0.900774    0.419792    11.00000   -1.50000
H22C  2    0.189644    0.818886    0.404711    11.00000   -1.50000
AFIX   0
C23P  1    0.522471    0.810226    0.395192    11.00000    0.02919    0.01319 =
         0.03984    0.00141    0.01412   -0.00458
AFIX  23
H23A  2    0.576593    0.825043    0.394689    11.00000   -1.20000
H23B  2    0.511293    0.838262    0.425070    11.00000   -1.20000
AFIX   0
C24P  1    0.463814    0.837938    0.344292    11.00000    0.05183    0.02300 =
         0.05375    0.01610    0.01187    0.00268
AFIX 137
H24A  2    0.474277    0.810359    0.314457    11.00000   -1.50000
H24B  2    0.469536    0.895187    0.340362    11.00000   -1.50000
H24C  2    0.409797    0.826142    0.345228    11.00000   -1.50000
AFIX   0
C25P  1    0.628937    0.672498    0.364538    11.00000    0.02646    0.02415 =
         0.02604   -0.00021    0.01600   -0.00849
AFIX  23
H25A  2    0.671900    0.634636    0.380789    11.00000   -1.20000
H25B  2    0.651400    0.726636    0.370318    11.00000   -1.20000
AFIX   0
C26P  1    0.599062    0.656391    0.305230    11.00000    0.04053    0.03558 =
         0.02120    0.00124    0.01673   -0.00777
AFIX 137
H26A  2    0.560627    0.697227    0.288332    11.00000   -1.50000
H26B  2    0.573639    0.604219    0.299190    11.00000   -1.50000
H26C  2    0.643818    0.657430    0.290249    11.00000   -1.50000
AFIX   0
C27P  1    0.634523    0.362405    0.371736    11.00000    0.02462    0.02082 =
         0.01922    0.00037    0.01414    0.00787
AFIX  23
H27A  2    0.658440    0.309080    0.379508    11.00000   -1.20000
H27B  2    0.676554    0.402001    0.386282    11.00000   -1.20000
AFIX   0
C28P  1    0.603643    0.373196    0.311838    11.00000    0.04203    0.03108 =
         0.01919    0.00058    0.01830    0.00892
AFIX 137
H28A  2    0.647670    0.367860    0.296398    11.00000   -1.50000
H28B  2    0.579928    0.425924    0.303875    11.00000   -1.50000
H28C  2    0.563618    0.332692    0.297002    11.00000   -1.50000
AFIX   0
C29P  1    0.533811    0.226436    0.409612    11.00000    0.02657    0.01343 =
         0.02440   -0.00077    0.00905    0.00493
AFIX  23
H29A  2    0.522604    0.201021    0.440355    11.00000   -1.20000
H29B  2    0.588475    0.212080    0.410102    11.00000   -1.20000
AFIX   0
C30P  1    0.476026    0.194597    0.359221    11.00000    0.04059    0.02003 =
         0.03711   -0.00866    0.00536   -0.00079
AFIX 137
H30A  2    0.487700    0.218598    0.328629    11.00000   -1.50000
H30B  2    0.421725    0.207842    0.358824    11.00000   -1.50000
H30C  2    0.481558    0.136913    0.357862    11.00000   -1.50000
AFIX   0
C31P  1    0.291032    0.227683    0.490939    11.00000    0.03202    0.01768 =
         0.04337    0.00679    0.02042   -0.00234
AFIX  23
H31A  2    0.259885    0.214908    0.515563    11.00000   -1.20000
H31B  2    0.344272    0.203923    0.505088    11.00000   -1.20000
AFIX   0
C32P  1    0.250560    0.191067    0.437243    11.00000    0.04385    0.02521 =
         0.07527   -0.01119    0.00869   -0.01380
AFIX 137
H32A  2    0.279999    0.205295    0.412325    11.00000   -1.50000
H32B  2    0.196246    0.211147    0.424350    11.00000   -1.50000
H32C  2    0.249481    0.133277    0.440620    11.00000   -1.50000
AFIX   0
C33P  1    0.178982    0.362995    0.517339    11.00000    0.02624    0.03153 =
         0.03056    0.00861    0.01843   -0.00302
AFIX  23
H33A  2    0.174518    0.408671    0.539742    11.00000   -1.20000
H33B  2    0.184365    0.314460    0.539054    11.00000   -1.20000
AFIX   0
C34P  1    0.103413    0.357204    0.471466    11.00000    0.02104    0.08586 =
         0.05258    0.00698    0.01305   -0.00586
AFIX 137
H34A  2    0.107079    0.311555    0.449442    11.00000   -1.50000
H34B  2    0.096940    0.405738    0.450361    11.00000   -1.50000
H34C  2    0.057742    0.350605    0.485168    11.00000   -1.50000
AFIX   0
C35P  1    0.171605    0.679041    0.508101    11.00000    0.03303    0.02948 =
         0.02846   -0.00743    0.02036    0.00733
AFIX  23
H35A  2    0.166364    0.634274    0.530997    11.00000   -1.20000
H35B  2    0.176217    0.728351    0.528993    11.00000   -1.20000
AFIX   0
C36P  1    0.098244    0.683475    0.462152    11.00000    0.02232    0.10298 =
         0.05318    0.00150    0.01922    0.00253
AFIX 137
H36A  2    0.103975    0.726177    0.438467    11.00000   -1.50000
H36B  2    0.052293    0.694169    0.474911    11.00000   -1.50000
H36C  2    0.090620    0.632972    0.443112    11.00000   -1.50000
AFIX   0

S1S   5    0.733034    0.601239    0.195626    11.00000    0.09063    0.04192 =
         0.07788    0.01833    0.02270    0.01985
S2S   5    0.748719    0.420423    0.212002    11.00000    0.07733    0.03280 =
         0.06090   -0.00456    0.02852   -0.00565
C7S   1    0.739885    0.510561    0.203391    11.00000    0.03693    0.04749 =
         0.03706   -0.00387    0.01399   -0.00136
C1S   1    0.832141    0.584653    0.348480    11.00000    0.05333    0.01813 =
         0.03877    0.00553    0.01822    0.00866
AFIX  43
H1S   2    0.806465    0.630905    0.331343    11.00000   -1.20000
AFIX   0
C2S   1    0.908838    0.588678    0.379351    11.00000    0.05151    0.02422 =
         0.05115   -0.00355    0.03272   -0.00532
AFIX  43
H2S   2    0.936418    0.637734    0.383912    11.00000   -1.20000
AFIX   0
C3S   1    0.946765    0.520019    0.404320    11.00000    0.03572    0.03957 =
         0.06099    0.00422    0.02388    0.00319
AFIX  43
H3S   2    0.999285    0.522619    0.427079    11.00000   -1.20000
AFIX   0
C4S   1    0.905452    0.446462    0.395071    11.00000    0.03850    0.03130 =
         0.07036    0.03018    0.03141    0.01865
AFIX  43
H4S   2    0.931690    0.398879    0.409424    11.00000   -1.20000
AFIX   0
C5S   1    0.830483    0.444614    0.366450    11.00000    0.05291    0.01892 =
         0.06163   -0.00306    0.03077   -0.00628
AFIX  43
H5S   2    0.802447    0.395844    0.362338    11.00000   -1.20000
AFIX   0
C6S   1    0.791452    0.512640    0.342091    11.00000    0.04601    0.03554 =
         0.03674   -0.00075    0.01398    0.00204
AFIX  43
H6S   2    0.737715    0.509915    0.321371    11.00000   -1.20000
AFIX   0

C8S   1    0.524848    1.014525    0.456798    11.00000    0.11512    0.04361 =
         0.08807    0.00974    0.06833    0.00472
AFIX  43
H8S   2    0.541607    1.024840    0.426434    11.00000   -1.20000
AFIX   0
C9S   1    0.578371    0.993207    0.501859    11.00000    0.07886    0.03846 =
         0.12093    0.00469    0.04556   -0.00243
AFIX  43
H9S   2    0.632798    0.988218    0.503739    11.00000   -1.20000
AFIX   0
C10S  1    0.552189    0.978535    0.545909    11.00000    0.09871    0.06680 =
         0.06939    0.00833    0.01370   -0.00247
AFIX  43
H10S  2    0.589241    0.963470    0.578173    11.00000   -1.20000
AFIX   0
HKLF 4


REM  t_a.res in P2(1)/c
REM R1 =  0.0690 for   13318 Fo > 4sig(Fo)  and  0.0705 for all   13848 data
REM   2017 parameters refined using   2400 restraints

END

WGHT      0.1304     39.9706

REM Highest difference peak  1.971,  deepest hole -1.745,  1-sigma level  0.154
Q1    1   0.0422  0.4877  0.1799  11.00000  0.05    1.97
;
_shelx_res_checksum               66901
_shelx_hkl_file
;
   2   0   0 1580.44   59.19
  -2   0   0 1600.94   59.19
  -3   0   0  460.05   17.50
  -4   0   0 2986.20  111.19
  -5   0   0    3.40    0.70
  -6   0   0 4423.86  164.88
  -7   0   0  613.34   23.70
  -8   0   0  422.66   16.80
  -9   0   0   28.60    2.30
 -10   0   0   66.39    3.90
 -10   0   0   66.79    3.90
 -11   0   0   51.79    4.20
  11   0   0   49.70    3.80
 -11   0   0   58.79    3.70
  11   0   0   55.39    3.20
 -11   0   0   55.09    3.50
 -12   0   0  270.87   12.90
  12   0   0  263.67   11.20
 -12   0   0  268.97   11.80
  12   0   0  242.68   12.20
 -12   0   0  287.17   12.10
  13   0   0   78.39    5.20
 -13   0   0   70.59    5.40
  13   0   0   79.09    4.20
 -13   0   0   83.69    5.00
  13   0   0   72.59    4.70
 -13   0   0   79.29    4.70
  14   0   0   49.10    3.00
 -14   0   0   43.00    3.50
  14   0   0   38.80    3.30
 -14   0   0   43.80    4.10
  14   0   0   38.00    3.70
 -14   0   0   44.70    3.60
 -15   0   0  264.77   12.90
  15   0   0  251.47   12.20
 -15   0   0  247.88   11.80
 -15   0   0  267.47   12.00
  15   0   0  243.48   11.70
 -16   0   0  667.33   27.90
  16   0   0  675.43   27.40
  16   0   0  636.34   26.80
  17   0   0  385.76   16.60
  17   0   0  364.76   16.00
 -18   0   0   39.80    3.10
 -18   0   0   38.50    3.60
  18   0   0   38.50    2.90
 -19   0   0   12.80    1.60
 -19   0   0   10.40    2.00
 -20   0   0   29.30    2.50
 -20   0   0   26.00    2.10
   0  -1   0    0.30    0.10
   0  -1   0    0.10    0.10
   0   1   0    0.40    0.10
  -1  -1   0    9.60    0.60
   1  -1   0    9.40    0.50
  -1  -1   0   10.20    0.50
   1   1   0    9.80    0.60
  -1   1   0    9.30    0.50
  -2  -1   0   40.50    1.70
  -2   1   0   38.20    1.70
   2   1   0   38.10    1.70
  -3  -1   0  538.75   20.10
   3   1   0  526.95   20.00
  -3   1   0  527.55   20.10
  -4  -1   0   67.29    3.10
  -4   1   0   70.29    3.10
  -5  -1   0   97.69    4.20
  -5   1   0   94.89    4.20
  -6  -1   0   72.19    3.50
  -6   1   0   75.59    3.60
  -7  -1   0    0.70    0.50
  -7   1   0    3.00    0.70
  -8  -1   0    2.30    0.80
  -8   1   0    2.70    0.80
  -8   1   0    2.20    0.80
  -9  -1   0   98.99    5.10
  -9   1   0  101.39    5.10
  -9   1   0  108.29    5.30
 -10  -1   0   87.39    4.70
  10  -1   0   89.19    4.50
 -10   1   0   87.39    4.70
 -10   1   0   94.19    4.90
  11  -1   0    0.80    1.00
  11  -1   0    0.90    0.70
 -11  -1   0    1.10    0.80
 -11   1   0    1.30    0.80
  11   1   0    1.90    0.70
 -11   1   0    0.80    0.80
  11   1   0    1.60    1.00
 -11   1   0   -0.60    1.20
  12  -1   0   81.79    4.40
 -12  -1   0   74.59    5.40
 -12  -1   0   90.39    4.90
  12  -1   0   79.69    5.50
  12  -1   0   74.59    5.10
 -12  -1   0   86.79    5.00
 -12   1   0   85.89    5.00
  12   1   0   83.49    4.20
 -12   1   0   82.79    5.60
  12   1   0   77.59    5.10
 -12   1   0   85.29    4.80
  12   1   0   80.09    4.80
 -13  -1   0   44.30    3.20
  13  -1   0   41.40    3.00
 -13  -1   0   44.20    3.50
  13  -1   0   38.60    3.60
 -13  -1   0   39.30    3.90
  13   1   0   36.60    3.20
 -13   1   0   41.90    3.30
 -13   1   0   37.80    3.90
  13   1   0   41.30    2.60
  13   1   0   32.80    3.50
 -13   1   0   40.50    3.30
 -14  -1   0    1.10    1.10
 -14  -1   0   -0.40    1.20
  14  -1   0    1.50    1.00
 -14  -1   0    1.30    1.10
  14  -1   0    3.20    1.20
  14  -1   0    0.70    1.10
 -14   1   0    1.60    1.10
  14   1   0    3.30    1.10
  14   1   0   -0.40    0.90
 -14   1   0   -0.80    1.10
 -14   1   0    0.90    1.10
  15  -1   0   -1.00    0.70
 -15  -1   0    2.90    1.50
 -15  -1   0    0.80    1.40
  15  -1   0    1.80    1.20
 -15  -1   0    0.10    1.00
 -15   1   0    0.20    1.00
  15   1   0    1.10    0.90
 -15   1   0    0.10    1.10
 -15   1   0    2.10    1.20
  15   1   0    0.20    1.00
 -16  -1   0   27.60    2.90
  16  -1   0   29.90    3.30
 -16  -1   0   29.60    3.40
  16  -1   0   24.50    2.70
 -16   1   0   28.90    2.90
  16   1   0   30.00    3.10
  16   1   0   29.20    2.70
 -16   1   0   31.20    3.60
 -17  -1   0    8.60    1.80
  17  -1   0    7.00    1.50
 -17  -1   0   10.80    2.10
 -17   1   0   10.10    2.30
 -17   1   0   10.40    1.90
  17   1   0    9.70    1.90
  17   1   0    9.70    1.60
  18  -1   0    0.20    0.90
 -18  -1   0    1.70    1.00
 -18  -1   0    1.70    1.00
 -18   1   0    1.30    0.80
 -18   1   0    2.80    1.30
 -19  -1   0   54.79    3.70
 -19  -1   0   51.29    3.40
  19  -1   0   45.50    3.10
 -19   1   0   50.49    3.20
 -19   1   0   51.39    3.80
 -20  -1   0    0.10    0.60
 -20  -1   0    0.30    0.60
 -20   1   0    1.00    0.70
 -20   1   0    1.10    0.90
  -1  -2   0  115.09    4.20
   1   2   0   98.19    4.20
  -1   2   0   98.29    4.20
   1   2   0  111.39    4.10
  -2  -2   0   20.20    1.00
   2   2   0   20.50    1.20
  -2   2   0   20.60    1.10
   2   2   0   20.30    1.00
  -3  -2   0  768.82   29.30
   3   2   0  802.12   29.60
   3   2   0  789.52   29.30
  -3   2   0  761.52   29.40
  -4  -2   0   30.10    1.70
  -4   2   0   31.20    1.70
   4   2   0   31.70    1.60
  -5  -2   0  854.51   31.00
  -5   2   0  779.72   31.00
  -6  -2   0 1980.00   74.29
  -6   2   0 1981.80   74.29
  -7  -2   0  143.89    6.20
  -7   2   0  138.29    6.20
  -8  -2   0   12.30    1.40
  -8   2   0   11.30    1.50
  -8   2   0   12.30    1.50
  -9  -2   0    4.30    0.90
  -9   2   0    8.50    1.40
  -9   2   0    7.10    1.30
 -10  -2   0   59.49    3.60
  10  -2   0   58.49    3.50
 -10   2   0   62.89    3.70
 -10   2   0   59.59    3.70
  10   2   0   59.69    3.10
 -11  -2   0  234.28   10.40
  11  -2   0  227.38   10.30
  11  -2   0  225.38   11.00
  11   2   0  216.28   10.80
 -11   2   0  241.48   11.60
  11   2   0  247.08    9.70
 -11   2   0  245.88   10.60
 -11   2   0  260.57   10.80
  12  -2   0   80.69    5.20
  12  -2   0   87.09    5.40
 -12  -2   0   81.99    5.40
  12  -2   0   78.09    4.50
 -12  -2   0   79.39    4.70
  12   2   0   75.49    5.10
  12   2   0   66.19    4.60
 -12   2   0   81.89    4.80
 -12   2   0   78.69    5.50
 -12   2   0   85.29    4.90
  12   2   0   94.99    3.90
 -13  -2   0    5.40    1.60
  13  -2   0   10.40    1.80
 -13  -2   0    8.30    1.80
  13  -2   0    8.20    2.10
 -13  -2   0    9.70    1.80
  13  -2   0    9.10    2.30
 -13   2   0   11.50    2.00
  13   2   0    8.70    1.90
  13   2   0    8.40    2.00
 -13   2   0    8.90    1.90
 -13   2   0   11.20    2.40
 -14  -2   0   30.30    3.00
  14  -2   0   29.00    3.30
 -14  -2   0   29.10    3.20
 -14  -2   0   29.40    3.00
  14  -2   0   34.50    2.70
  14   2   0   30.40    3.20
  14   2   0   28.40    2.70
 -14   2   0   30.90    3.00
 -14   2   0   28.90    3.60
 -14   2   0   31.40    2.80
 -15  -2   0   33.70    3.70
 -15  -2   0   34.70    3.30
  15  -2   0   36.50    3.60
  15  -2   0   33.50    3.20
 -15  -2   0   36.40    3.70
  15  -2   0   31.40    4.70
 -15   2   0   42.60    3.50
  15   2   0   33.80    3.30
  15   2   0   35.20    3.00
 -15   2   0   34.90    3.80
 -15   2   0   38.30    3.30
  16  -2   0   72.29    5.10
 -16  -2   0   66.79    4.70
  16  -2   0   67.99    4.80
 -16  -2   0   72.39    5.30
 -16   2   0   77.59    4.80
 -16   2   0   77.79    5.60
  16   2   0   67.69    4.70
  16   2   0   63.59    4.30
  17  -2   0   11.90    2.00
 -17  -2   0   10.30    2.10
  17   2   0   11.40    1.90
 -17   2   0   14.40    2.60
 -17   2   0   11.30    1.90
  18  -2   0   34.90    2.90
 -18  -2   0   34.70    2.90
 -18  -2   0   35.10    3.20
 -18   2   0   38.40    3.60
 -18   2   0   37.40    2.80
 -19  -2   0    2.40    1.00
 -19  -2   0    2.50    1.00
  19  -2   0    3.80    1.00
 -19   2   0    3.00    0.90
 -19   2   0    2.00    1.10
 -20  -2   0    8.30    1.30
 -20  -2   0   11.00    1.40
 -20   2   0   10.60    1.60
 -20   2   0    8.10    1.30
   0  -3   0    0.40    0.20
   0   3   0    0.60    0.20
   1  -3   0 1064.59   39.90
  -1  -3   0 1088.29   39.90
   1   3   0 1133.39   39.80
   1   3   0 1040.70   40.00
  -1   3   0 1040.20   39.80
  -1   3   0 1031.70   39.90
  -2  -3   0   89.39    3.80
  -2   3   0   85.69    3.80
   2   3   0   91.79    4.00
   2   3   0  103.39    3.70
  -3  -3   0 1518.75   58.99
   3   3   0 1686.33   58.99
  -3   3   0 1513.45   59.09
   3   3   0 1606.84   59.39
  -4  -3   0  159.08    6.50
   4   3   0  169.98    6.30
  -4   3   0  169.18    6.60
   4   3   0  140.69    6.80
  -5  -3   0  354.06   13.90
  -5   3   0  361.36   14.00
   5   3   0  356.96   13.70
  -6  -3   0  292.67   11.70
  -6   3   0  294.77   11.80
   6   3   0  294.27   11.50
  -7  -3   0    6.30    1.00
  -7   3   0    6.20    1.10
  -7   3   0    6.70    1.10
  -8  -3   0  184.38    8.20
  -8   3   0  202.28    8.40
  -8   3   0  187.48    8.30
   9  -3   0  125.29    6.40
  -9  -3   0  138.79    6.40
  -9   3   0  147.49    6.60
  -9   3   0  145.09    6.60
  10  -3   0  127.89    7.30
  10  -3   0  145.69    6.90
 -10  -3   0  143.89    6.80
  10   3   0  145.99    6.00
 -10   3   0  146.59    7.00
 -10   3   0  156.68    8.40
 -10   3   0  148.09    7.00
 -11  -3   0    5.00    1.10
  11  -3   0    4.50    1.20
  11  -3   0    4.40    1.60
  11  -3   0    6.20    1.50
 -11   3   0    3.80    1.10
 -11   3   0    3.40    1.50
 -11   3   0    4.40    1.20
  11   3   0    4.40    1.30
  12  -3   0  221.88   10.10
  12  -3   0  199.08   10.60
 -12  -3   0  224.68   10.20
  12  -3   0  238.48   11.10
 -12  -3   0  227.38   11.20
 -12   3   0  243.58   10.50
 -12   3   0  232.68   11.40
  12   3   0  202.68   10.40
  12   3   0  203.58   10.10
 -12   3   0  234.18   10.40
  13  -3   0   75.99    5.20
  13  -3   0   71.29    5.10
 -13  -3   0   74.69    5.30
 -13  -3   0   76.79    4.80
  13  -3   0   75.79    4.60
  13   3   0   68.99    4.80
  13   3   0   68.19    4.50
 -13   3   0   81.99    4.90
 -13   3   0   80.19    4.80
 -13   3   0   77.79    5.60
 -14  -3   0   22.70    2.60
  14  -3   0   24.20    2.30
  14  -3   0   16.40    3.00
 -14  -3   0   22.80    2.90
  14  -3   0   26.20    3.10
 -14  -3   0   21.20    2.50
  14   3   0   21.20    2.60
 -14   3   0   17.50    3.00
 -14   3   0   26.10    2.80
 -14   3   0   24.90    2.70
  14   3   0   22.80    2.50
 -15  -3   0   17.50    2.70
  15  -3   0   16.20    2.70
  15  -3   0   20.50    2.80
 -15  -3   0   16.10    2.30
  15   3   0   17.20    2.40
  15   3   0   15.70    2.30
 -15   3   0   15.20    2.50
 -15   3   0   17.50    2.90
  16  -3   0   53.49    4.40
  16  -3   0   53.69    4.10
 -16  -3   0   51.39    3.90
 -16  -3   0   52.69    4.40
 -16   3   0   51.59    4.70
  16   3   0   50.99    3.80
 -16   3   0   49.99    3.80
  17  -3   0   26.80    2.70
 -17  -3   0   25.40    3.00
 -17  -3   0   23.90    2.60
  17   3   0   26.50    2.50
 -17   3   0   25.30    2.60
 -17   3   0   23.20    3.10
 -18  -3   0   91.99    5.30
  18  -3   0   96.79    5.50
 -18  -3   0  101.09    5.80
 -18   3   0   93.19    5.10
 -18   3   0   96.69    6.10
 -19  -3   0   79.69    4.60
 -19  -3   0   87.59    4.90
  19  -3   0   82.39    4.50
 -19   3   0   79.99    4.40
 -19   3   0   90.29    5.30
 -20  -3   0    0.00    0.60
 -20  -3   0    1.00    0.70
 -20   3   0    0.60    0.80
   0  -4   0  712.13   26.90
   0   4   0  715.53   26.90
  -1  -4   0  265.37   10.20
   1  -4   0  279.87   10.30
   1   4   0  253.67   10.30
  -1   4   0  260.57   10.20
   2  -4   0   49.90    2.40
  -2  -4   0   48.30    2.30
  -2   4   0   47.20    2.40
   2   4   0   49.00    2.50
   2   4   0   54.49    2.20
  -2   4   0   49.00    2.30
  -3  -4   0  562.74   21.80
   3   4   0  559.94   22.10
   3   4   0  620.44   21.60
  -3   4   0  549.85   21.90
  -4  -4   0    4.50    0.70
  -4   4   0    4.20    0.80
   4   4   0    5.60    0.60
   4   4   0    4.50    1.00
  -5  -4   0   64.49    3.20
  -5   4   0   64.99    3.30
   5   4   0   69.59    2.90
  -6  -4   0  428.66   17.50
   6   4   0  478.05   17.20
  -6   4   0  443.26   17.70
  -7  -4   0  501.35   21.10
  -7   4   0  531.85   21.30
  -7   4   0  559.24   21.40
   7   4   0  582.34   20.70
   8  -4   0  308.37   12.90
  -8  -4   0  302.87   12.70
   8   4   0  322.97   12.20
  -8   4   0  317.27   12.90
  -8   4   0  307.17   12.90
  -9  -4   0  211.98    9.50
   9  -4   0  221.88    9.70
  -9   4   0  225.68    9.70
  -9   4   0  224.28    9.70
 -10  -4   0  127.89    6.20
  10  -4   0  136.09    7.20
  10  -4   0  120.49    6.90
  10  -4   0  123.79    6.30
 -10   4   0  146.09    6.60
  10   4   0  115.49    6.70
 -10   4   0  139.39    7.40
  11  -4   0  365.96   15.50
 -11  -4   0  353.76   14.50
  11  -4   0  319.17   15.00
  11  -4   0  335.07   14.40
 -11   4   0  345.47   15.60
 -11   4   0  355.66   14.60
 -11   4   0  342.07   14.60
  11   4   0  309.47   14.70
  11   4   0  333.17   15.50
 -12  -4   0    5.60    1.80
 -12  -4   0    9.10    1.90
  12  -4   0    8.10    1.80
  12  -4   0    7.00    1.90
  12  -4   0    9.00    2.10
 -12   4   0    9.80    1.80
 -12   4   0    8.00    2.20
 -12   4   0    8.20    1.90
  12   4   0    4.60    1.40
  12   4   0   10.10    1.90
  13  -4   0   70.99    4.50
 -13  -4   0   63.99    4.90
  13  -4   0   67.79    4.90
  13  -4   0   70.69    5.00
 -13  -4   0   70.09    4.40
 -13   4   0   65.99    4.50
  13   4   0   63.59    4.30
  13   4   0   63.29    4.50
 -13   4   0   66.89    5.30
 -13   4   0   73.99    4.60
  13   4   0   74.09    5.10
  14  -4   0   33.70    3.50
 -14  -4   0   32.10    3.50
  14  -4   0   38.60    3.20
  14  -4   0   35.50    3.60
 -14  -4   0   34.80    3.50
  14   4   0   32.90    3.10
 -14   4   0   36.80    3.20
 -14   4   0   33.30    3.80
 -14   4   0   42.40    4.10
 -14   4   0   41.80    3.50
  15  -4   0   64.29    4.30
  15  -4   0   65.79    5.00
 -15  -4   0   54.49    4.60
  15  -4   0   56.59    4.50
 -15  -4   0   63.99    4.50
 -15   4   0   65.89    4.40
  15   4   0   60.19    4.20
 -15   4   0   63.79    5.20
 -15   4   0   65.49    4.60
 -15   4   0   62.39    5.20
 -16  -4   0    2.60    1.20
 -16  -4   0    0.40    1.20
  16  -4   0    2.30    1.30
 -16   4   0    1.30    1.00
  16   4   0    2.30    1.00
 -16   4   0    1.50    1.40
 -16   4   0    2.00    2.30
 -17  -4   0   28.90    2.90
  17  -4   0   27.80    2.90
 -17  -4   0   23.90    2.60
 -17   4   0   24.80    2.50
 -17   4   0   25.50    3.10
 -18  -4   0    0.40    0.70
 -18  -4   0    1.20    1.00
  18  -4   0    1.20    0.80
 -18   4   0    1.30    0.80
 -18   4   0    1.90    1.30
 -19  -4   0    1.40    0.90
  19  -4   0    0.90    0.80
 -19  -4   0   -0.50    0.60
 -19   4   0    0.60    0.70
 -19   4   0    0.50    0.90
   0  -5   0    1.80    0.50
   0   5   0    2.40    0.50
   1  -5   0   71.19    3.20
  -1  -5   0   71.09    3.20
  -1   5   0   67.99    3.10
   1   5   0   71.09    3.30
   2  -5   0   96.89    4.20
  -2  -5   0   90.79    4.00
  -2   5   0   96.99    4.00
  -2   5   0   93.79    4.10
   2   5   0   92.19    4.20
   3  -5   0 1681.73   63.19
  -3  -5   0 1606.14   63.09
  -3   5   0 1682.03   63.09
  -3   5   0 1663.23   63.19
   3   5   0 1852.01   62.89
   3   5   0 1623.64   63.39
   4  -5   0   62.99    3.10
  -4  -5   0   59.19    2.90
   4   5   0   58.39    3.30
  -4   5   0   62.39    3.10
   4   5   0   65.49    2.70
  -5  -5   0   74.09    3.60
   5  -5   0   77.19    3.80
  -5   5   0   85.29    3.90
   5   5   0   74.99    3.40
  -6  -5   0  101.39    4.80
   6  -5   0  110.49    5.10
  -6   5   0  107.29    5.00
   7  -5   0   70.09    3.80
  -7  -5   0   65.69    3.60
  -7   5   0   69.69    3.70
  -7   5   0   71.99    3.80
   8  -5   0  719.83   27.30
  -8  -5   0  667.53   27.00
  -8   5   0  660.63   27.20
  -8   5   0  732.83   27.20
  -9  -5   0  189.58    8.50
   9  -5   0  187.98    8.70
  -9   5   0  193.98    9.70
  -9   5   0  199.98    8.80
  -9   5   0  196.88    8.70
 -10  -5   0   63.09    3.90
  10  -5   0   73.09    4.80
  10  -5   0   62.59    4.40
  10  -5   0   71.29    4.20
  10   5   0   66.69    4.40
 -10   5   0   66.09    4.10
 -10   5   0   65.99    4.00
 -10   5   0   75.89    4.90
  11  -5   0    5.10    1.50
  11  -5   0    9.60    1.80
  11  -5   0    9.80    2.30
 -11  -5   0    7.70    1.60
 -11   5   0    6.40    1.80
  11   5   0    4.90    1.70
 -11   5   0    9.50    1.70
  11   5   0    8.20    2.00
 -11   5   0    9.70    1.70
  12  -5   0  206.98   10.80
  12  -5   0  226.58   10.30
 -12  -5   0  208.78   10.80
 -12  -5   0  232.08   10.20
  12  -5   0  232.48   11.30
  12   5   0  211.08   10.30
  12   5   0  210.88   10.70
 -12   5   0  219.78   10.20
 -12   5   0  231.48   10.40
 -12   5   0  210.68   11.20
  13  -5   0   69.49    5.00
  13  -5   0   66.09    4.40
 -13  -5   0   62.69    4.80
 -13  -5   0   63.09    4.40
  13  -5   0   63.69    5.10
 -13   5   0   66.79    4.50
  13   5   0   56.09    4.20
 -13   5   0   62.09    4.20
  13   5   0   65.59    4.80
 -13   5   0   69.49    5.50
 -13   5   0   65.79    5.00
  14  -5   0  172.08    9.30
  14  -5   0  171.28    9.40
 -14  -5   0  168.78    9.20
  14  -5   0  166.38    8.50
  14   5   0  162.88    8.40
  14   5   0  195.48    9.10
 -14   5   0  186.08    9.00
 -14   5   0  173.88    9.40
 -14   5   0  167.38    9.70
 -14   5   0  165.78    8.50
 -15  -5   0   16.00    2.70
  15  -5   0   17.10    2.80
 -15  -5   0   18.40    2.40
 -15   5   0   20.60    4.00
 -15   5   0   21.40    3.20
  15   5   0   18.80    2.30
 -15   5   0   15.80    2.20
 -15   5   0   23.50    3.30
 -16  -5   0   28.60    2.90
 -16  -5   0   29.30    3.10
 -16   5   0   23.70    2.60
 -16   5   0   34.60    3.80
  16   5   0   28.60    2.40
 -16   5   0   33.80    3.80
  17  -5   0   14.70    2.30
 -17  -5   0   15.00    2.30
 -17  -5   0   16.30    2.10
 -17   5   0   13.40    1.90
 -17   5   0   14.10    3.40
 -17   5   0   13.30    2.70
 -18  -5   0   29.90    2.60
 -18  -5   0   31.80    2.90
  18  -5   0   31.70    2.80
 -18   5   0   31.90    3.20
 -18   5   0   28.10    2.30
 -19  -5   0  105.79    5.40
  19  -5   0  108.69    5.50
 -19  -5   0  113.09    5.50
 -19   5   0  107.29    6.00
   0  -6   0  107.19    4.70
   0   6   0  111.19    4.80
  -1  -6   0  850.01   33.60
   1  -6   0  889.51   33.70
   1   6   0  935.31   33.80
  -1   6   0  881.01   33.60
   2  -6   0 1166.18   43.10
  -2  -6   0 1135.29   43.00
  -2   6   0 1162.38   43.00
   2   6   0 1098.59   43.20
   3  -6   0  357.56   14.30
  -3  -6   0  353.76   14.20
  -3   6   0  367.46   14.10
   3   6   0  364.96   14.50
  -3   6   0  366.46   14.30
  -4  -6   0  145.29    6.20
   4  -6   0  141.59    6.30
  -4   6   0  147.29    6.10
   4   6   0  143.79    6.60
  -4   6   0  148.59    6.30
   5  -6   0  126.09    5.80
  -5  -6   0  124.89    5.60
  -5   6   0  138.49    5.90
   5   6   0  121.89    6.10
  -6  -6   0   32.40    2.10
   6  -6   0   32.80    2.40
  -6   6   0   29.80    2.10
  -6   6   0   31.20    2.30
  -7  -6   0  864.61   34.70
   7  -6   0  927.61   34.90
  -7   6   0  894.61   34.90
  -7   6   0  924.11   34.80
   8  -6   0  133.59    6.50
  -8  -6   0  137.69    6.40
  -8   6   0  136.59    6.40
  -8   6   0  136.89    6.60
  -9  -6   0   82.59    4.60
   9  -6   0   93.99    5.70
   9  -6   0   86.49    4.80
   9  -6   0   79.09    5.10
  -9   6   0   86.99    4.80
  -9   6   0   88.69    5.60
  -9   6   0   88.59    4.70
 -10  -6   0   27.50    2.50
  10  -6   0   30.80    3.40
  10  -6   0   29.10    2.70
  10  -6   0   31.80    3.10
 -10   6   0   32.70    2.80
  10   6   0   22.60    2.80
 -10   6   0   32.50    3.30
 -10   6   0   28.90    2.50
  10   6   0   38.10    3.40
  11  -6   0    6.40    1.80
  11  -6   0   11.90    1.90
 -11  -6   0   13.20    2.00
  11  -6   0   13.40    2.20
 -11   6   0   11.00    2.30
 -11   6   0   12.00    1.90
 -11   6   0    8.70    1.70
  11   6   0    8.10    1.70
  11   6   0   17.20    2.80
  12  -6   0    9.30    1.90
  12  -6   0    4.80    1.70
 -12  -6   0    6.20    1.50
  12  -6   0    6.40    1.80
 -12   6   0    7.10    1.70
  12   6   0   11.80    2.70
 -12   6   0    6.70    1.50
  12   6   0    4.40    1.30
 -12   6   0    5.50    1.60
 -12   6   0    6.30    1.70
  13  -6   0  380.86   17.60
 -13  -6   0  377.26   17.30
  13  -6   0  397.46   17.80
  13  -6   0  389.06   16.90
 -13   6   0  390.06   18.00
 -13   6   0  408.36   17.10
 -13   6   0  382.46   17.60
  13   6   0  355.36   16.30
 -13   6   0  403.16   16.70
  13   6   0  404.96   17.40
  14  -6   0    4.50    1.20
 -14  -6   0    1.90    1.40
  14  -6   0    2.20    1.40
  14   6   0    2.20    1.90
 -14   6   0    0.60    1.40
  14   6   0    2.40    1.00
 -14   6   0    1.80    1.10
 -14   6   0   -0.30    1.00
 -15  -6   0   73.09    5.20
  15  -6   0   75.09    5.20
 -15   6   0   71.29    5.70
 -15   6   0   74.09    5.50
 -15   6   0   73.89    4.60
  15   6   0   70.89    4.00
 -16  -6   0   28.80    3.00
 -16  -6   0   32.20    3.40
 -16   6   0   30.20    3.70
 -16   6   0   30.10    2.70
 -16   6   0   40.40    3.90
 -17  -6   0    0.30    0.80
  17  -6   0    2.00    1.10
 -17  -6   0    1.00    1.10
 -17   6   0    0.70    1.20
 -17   6   0   -0.10    0.80
 -17   6   0    3.40    1.70
  18  -6   0   78.29    4.70
 -18  -6   0   82.09    4.50
 -18  -6   0   70.89    4.30
 -18   6   0   70.29    5.00
  19  -6   0   31.10    2.40
 -19  -6   0   28.90    2.30
 -19  -6   0   27.30    2.40
 -19   6   0   31.60    2.80
   0  -7   0    0.40    0.50
   0   7   0    0.80    0.50
  -1  -7   0  132.09    5.90
   1  -7   0  136.59    6.00
   1   7   0  143.49    6.10
  -1   7   0  140.79    5.90
   2  -7   0   24.20    1.70
  -2  -7   0   21.80    1.60
   2   7   0   26.90    1.90
  -2   7   0   24.10    1.60
   3  -7   0   76.09    3.80
  -3  -7   0   72.59    3.60
  -3   7   0   77.09    3.50
   3   7   0   71.29    3.90
  -4  -7   0   24.50    1.70
   4  -7   0   18.00    1.70
  -4   7   0   18.60    1.70
  -4   7   0   19.40    1.50
   4   7   0   18.20    1.80
  -5  -7   0    8.80    1.20
   5  -7   0   11.20    1.40
   5   7   0    9.10    1.60
  -5   7   0    9.80    1.40
  -5   7   0    9.70    1.10
  -6  -7   0   87.99    4.50
   6  -7   0   96.09    4.80
  -6   7   0   92.49    4.40
  -6   7   0   93.39    4.60
  -6   7   0   94.59    4.80
  -7  -7   0   30.30    2.30
  -7   7   0   34.60    2.60
  -7   7   0   35.40    2.40
  -8  -7   0   99.69    5.20
   8  -7   0  111.89    6.30
   8  -7   0  106.89    5.50
  -8   7   0  105.49    6.20
  -8   7   0  103.49    5.40
  -8   7   0  101.99    5.20
   9  -7   0    2.80    1.10
   9  -7   0    5.00    1.70
   9  -7   0    2.90    1.00
  -9  -7   0    3.10    1.10
  -9   7   0    2.40    1.00
  -9   7   0    2.10    1.00
  -9   7   0    2.70    1.30
  -9   7   0    1.80    1.40
   9   7   0    3.00    1.40
   9   7   0    0.10    1.20
  10  -7   0    2.90    1.30
 -10  -7   0    4.40    1.20
  10  -7   0    4.30    1.50
  10  -7   0    4.40    1.30
  10   7   0    0.10    1.40
 -10   7   0    6.20    1.70
 -10   7   0    2.50    1.40
 -10   7   0    3.30    1.20
 -10   7   0    2.80    1.00
  10   7   0    3.90    1.40
  11  -7   0   25.10    2.90
  11  -7   0   24.40    2.70
  11  -7   0   27.60    3.50
 -11  -7   0   29.00    2.80
 -11   7   0   22.80    3.20
 -11   7   0   27.60    3.40
  11   7   0   26.30    3.30
 -11   7   0   30.20    2.80
 -11   7   0   23.40    2.40
  11   7   0   25.00    2.70
  12  -7   0    7.90    1.70
  12  -7   0    8.10    2.20
  12   7   0    8.30    1.50
  12   7   0    5.50    1.90
 -12   7   0    8.30    2.30
 -12   7   0    7.60    1.60
 -12   7   0    9.00    2.00
 -12   7   0    5.10    1.60
 -13  -7   0    3.10    1.40
  13  -7   0    1.50    1.30
  13  -7   0    4.40    1.30
 -13   7   0    2.10    1.60
  13   7   0    3.70    1.20
  13   7   0    5.10    1.80
 -13   7   0    0.90    0.90
 -13   7   0    2.80    1.70
 -13   7   0    1.60    1.20
  14  -7   0   91.39    6.20
  14  -7   0   86.19    5.50
 -14  -7   0   94.19    6.00
  14   7   0   99.79    6.20
 -14   7   0   88.89    5.20
 -14   7   0   85.99    6.60
 -14   7   0   96.29    6.40
 -14   7   0   96.29    5.80
  14   7   0   83.69    4.70
 -15  -7   0   11.60    2.50
  15  -7   0   12.20    2.50
 -15   7   0   12.20    2.60
  15   7   0   12.80    3.10
 -15   7   0   15.10    3.00
 -15   7   0    9.20    1.80
 -16  -7   0   -0.40    1.10
  16  -7   0    2.40    1.40
 -16  -7   0    1.80    1.10
 -16   7   0    1.90    1.10
 -16   7   0    4.30    1.90
 -16   7   0    2.20    1.50
 -17  -7   0    4.60    1.30
 -17  -7   0    3.00    1.10
  17  -7   0    0.60    1.00
 -17   7   0    2.20    1.60
 -17   7   0    2.40    1.40
 -18  -7   0    0.40    0.80
 -18  -7   0    2.60    1.00
  18  -7   0    1.00    0.90
 -18   7   0    1.70    1.20
 -18   7   0    3.20    1.70
 -19  -7   0   13.60    1.50
  19  -7   0   12.90    1.50
 -19   7   0   13.80    1.90
   0  -8   0  740.13   28.90
   0   8   0  764.92   28.90
   1  -8   0    1.10    0.60
  -1  -8   0    1.20    0.60
  -1   8   0    2.40    0.70
   1   8   0    3.20    0.80
  -2  -8   0  642.14   25.40
   2  -8   0  682.63   25.60
  -2   8   0  669.43   25.40
   2   8   0  643.54   25.70
   3  -8   0  140.09    6.30
  -3  -8   0  134.79    6.20
  -3   8   0  140.79    6.00
   3   8   0  140.59    6.50
   4  -8   0 1088.39   41.90
  -4  -8   0 1081.19   41.80
  -4   8   0 1135.99   41.60
   4   8   0 1073.39   42.20
  -5  -8   0   45.90    2.70
   5  -8   0   38.40    2.70
  -5   8   0   37.60    2.70
  -5   8   0   42.80    2.50
   5   8   0   41.40    3.10
   6  -8   0   21.10    2.10
  -6  -8   0   23.50    2.00
  -6   8   0   22.50    2.00
  -6   8   0   20.50    1.90
  -6   8   0   20.30    1.70
   7  -8   0  296.27   12.40
  -7  -8   0  274.87   12.00
   7  -8   0  309.77   13.50
  -7   8   0  243.38   12.70
  -7   8   0  290.97   13.10
  -7   8   0  295.37   12.00
   7   8   0  286.87   13.50
  -7   8   0  284.57   12.20
  -7   8   0  286.37   11.70
   8  -8   0  140.49    6.90
  -8  -8   0  133.69    6.60
   8  -8   0  151.78    8.00
  -8   8   0  124.59    7.40
  -8   8   0  146.49    6.40
   8   8   0  132.19    7.90
   8   8   0  132.69    7.40
  -8   8   0  141.49    6.60
  -8   8   0  143.79    7.70
  -8   8   0  134.79    6.80
  -9  -8   0  102.69    5.70
   9  -8   0  107.99    5.90
   9  -8   0  111.79    6.80
   9   8   0   99.79    5.90
  -9   8   0  108.99    5.50
   9   8   0  109.89    7.00
  -9   8   0  112.09    6.60
  -9   8   0  102.49    6.40
  -9   8   0  109.99    5.80
  -9   8   0  102.09    5.20
 -10  -8   0  263.37   11.60
  10  -8   0  254.47   11.70
  10  -8   0  279.67   12.90
 -10   8   0  266.37   11.10
 -10   8   0  266.97   11.70
 -10   8   0  263.37   11.30
  10   8   0  246.48   12.80
  10   8   0  232.88   11.40
 -10   8   0  225.28   12.10
 -10   8   0  255.87   12.50
  11  -8   0  213.98   11.00
  11  -8   0  216.18   10.10
 -11   8   0  203.98    9.40
 -11   8   0  211.78    9.90
  11   8   0  209.58   11.00
 -11   8   0  190.68   10.40
 -11   8   0  202.48   10.80
  11   8   0  183.58    9.30
  12  -8   0    3.60    1.70
  12  -8   0    1.30    1.10
 -12   8   0    1.50    1.50
 -12   8   0    1.70    1.10
  12   8   0    3.80    1.20
 -12   8   0    2.10    1.50
 -12   8   0    0.60    0.90
  12   8   0    1.50    1.90
  13  -8   0  554.24   23.90
  13  -8   0  547.35   23.00
 -13  -8   0  553.54   23.30
 -13   8   0  541.55   23.00
 -13   8   0  544.75   22.20
 -13   8   0  558.64   24.10
  13   8   0  489.05   21.50
 -13   8   0  557.44   23.80
  13   8   0  577.84   24.00
  14  -8   0   -0.30    1.20
 -14  -8   0    1.60    1.50
  14   8   0    4.00    1.90
 -14   8   0    0.90    1.70
 -14   8   0   -0.30    1.10
 -14   8   0    1.30    1.10
 -15  -8   0   32.70    3.50
  15  -8   0   35.50    3.40
  15   8   0   40.70    3.90
 -15   8   0   32.70    3.70
 -15   8   0   33.00    3.70
 -16  -8   0    5.60    1.40
  16  -8   0    5.00    1.50
 -16  -8   0    3.30    1.60
 -16   8   0    3.80    1.60
 -16   8   0    9.20    1.90
 -17  -8   0   70.79    4.20
  17  -8   0   73.09    4.90
 -17  -8   0   68.29    4.20
 -17   8   0   71.29    4.90
 -18  -8   0   27.70    2.30
  18  -8   0   33.10    2.70
 -18   8   0   34.40    2.90
 -18   8   0   28.00    2.70
   0  -9   0    0.90    0.60
   0   9   0    1.80    0.70
  -1  -9   0  455.65   17.60
   1  -9   0  437.16   17.60
  -1   9   0  436.76   17.50
   1   9   0  435.96   17.60
  -2  -9   0   12.40    1.50
   2  -9   0   12.60    1.60
   2   9   0   13.80    1.60
  -2   9   0   12.50    1.30
   3  -9   0   20.90    2.00
  -3  -9   0   21.70    1.90
   3   9   0   20.50    2.00
  -3   9   0   22.00    1.70
  -4  -9   0  453.15   18.50
   4  -9   0  490.85   18.80
   4   9   0  450.95   19.00
  -4   9   0  465.45   18.30
  -5  -9   0  100.39    5.00
   5  -9   0  100.19    5.20
  -5   9   0   99.39    4.70
  -5   9   0   90.39    5.70
   5   9   0  104.69    6.60
  -6  -9   0   52.69    3.30
   6  -9   0   59.89    3.60
   6  -9   0   56.19    4.20
   6   9   0   48.50    4.30
  -6   9   0   52.79    4.00
  -6   9   0   48.00    2.90
  -6   9   0   46.80    3.80
  -7  -9   0  185.08    8.60
   7  -9   0  191.68    8.90
   7  -9   0  200.18   10.00
  -7   9   0  194.88    8.30
   7   9   0  192.08   10.20
  -7   9   0  178.28    9.40
   7   9   0  181.48    9.50
  -7   9   0  198.78    9.70
  -8  -9   0   28.60    2.50
   8  -9   0   24.70    3.10
   8  -9   0   23.70    2.50
  -8   9   0   29.40    2.20
   8   9   0   18.60    3.00
  -8   9   0   25.30    2.40
   8   9   0   20.30    3.20
  -8   9   0   23.80    2.90
  -8   9   0   18.20    2.20
  -8   9   0   23.50    2.90
   9  -9   0    5.90    1.50
   9  -9   0    6.50    2.00
  -9   9   0    4.30    1.30
  -9   9   0    2.50    1.50
   9   9   0   10.70    2.30
   9   9   0    5.90    2.10
  -9   9   0    4.90    1.70
  -9   9   0    5.50    1.20
  -9   9   0    5.60    1.20
  10  -9   0  512.55   21.30
  10  -9   0  470.65   19.90
  10   9   0  494.15   21.50
 -10   9   0  471.85   19.80
 -10   9   0  460.95   19.10
  10   9   0  437.66   19.30
 -10   9   0  446.56   20.50
 -10   9   0  471.25   20.70
  11  -9   0   16.10    2.40
  11  -9   0   15.20    2.80
 -11   9   0   13.10    2.60
 -11   9   0   16.50    2.30
  11   9   0   18.00    3.40
 -11   9   0    9.70    2.20
  11   9   0   16.80    2.10
 -11   9   0   12.40    2.20
  12  -9   0  138.29    7.70
  12  -9   0  161.78    8.90
 -12   9   0  128.99    6.80
  12   9   0  148.69    8.80
  12   9   0  127.09    6.40
 -12   9   0  150.58    7.80
 -12   9   0  146.29    8.50
 -12   9   0  133.29    8.30
 -13  -9   0    3.00    1.50
  13  -9   0    1.50    1.30
  13  -9   0    3.20    1.60
 -13   9   0   -1.10    1.20
 -13   9   0    1.80    1.50
  13   9   0    2.10    1.80
 -13   9   0    2.10    1.40
 -13   9   0    1.20    1.50
 -14  -9   0   12.40    2.60
  14  -9   0   17.30    2.80
 -14   9   0   19.20    3.20
 -14   9   0   18.80    3.00
  14   9   0   21.00    3.30
  15  -9   0   67.09    5.00
 -15  -9   0   76.09    4.80
  15   9   0   79.99    5.20
 -15   9   0   78.29    5.40
 -15   9   0   66.29    5.30
 -16  -9   0   92.99    5.10
  16  -9   0   81.39    5.10
 -16   9   0  103.59    5.90
 -16   9   0   88.29    5.90
  17  -9   0    4.20    1.30
 -17  -9   0    2.30    1.00
 -17   9   0    0.40    1.10
 -17   9   0    3.60    1.40
  18  -9   0   11.70    1.70
 -18  -9   0   10.90    1.30
 -18   9   0    8.00    1.50
 -18   9   0    6.00    1.40
   0 -10   0  507.95   20.60
   0  10   0  528.75   20.60
  -1 -10   0    2.10    0.80
   1 -10   0    1.50    0.80
   1  10   0    2.60    0.80
  -2 -10   0   31.80    2.40
   2 -10   0   32.90    2.50
   2  10   0   36.00    2.60
  -2  10   0   34.90    2.30
  -3 -10   0    6.80    1.30
   3 -10   0    3.60    1.10
   3  10   0    6.30    1.50
   3  10   0    4.10    1.50
  -3  10   0    5.20    1.10
  -3  10   0    4.70    1.30
   4 -10   0   19.90    2.60
  -4 -10   0   20.30    1.90
   4 -10   0   24.40    2.20
   4  10   0   24.00    2.30
   4  10   0   23.60    2.80
  -4  10   0   18.70    1.70
  -4  10   0   14.50    2.50
   5 -10   0  333.37   14.10
   5 -10   0  372.96   15.30
  -5 -10   0  321.37   13.80
  -5  10   0  324.57   13.40
   5  10   0  335.57   15.40
   5  10   0  318.17   14.80
  -5  10   0  341.77   14.70
  -5  10   0  291.37   14.40
  -6 -10   0  155.58    7.40
   6 -10   0  169.58    8.50
   6 -10   0  150.08    7.50
  -6  10   0  130.29    7.90
   6  10   0  157.18    8.30
   6  10   0  154.98    8.80
  -6  10   0  150.78    8.70
  -6  10   0  155.08    8.10
   7 -10   0   15.40    2.80
  -7 -10   0   19.90    2.30
   7 -10   0   18.40    2.20
  -7  10   0   15.90    1.80
   7  10   0   17.10    3.20
  -7  10   0   16.30    2.50
  -7  10   0   11.40    2.30
   7  10   0   17.00    2.90
   8 -10   0   33.20    3.60
   8 -10   0   33.30    3.00
   8  10   0   33.20    3.30
   8  10   0   31.60    3.90
  -8  10   0   29.30    3.50
  -8  10   0   34.00    3.40
   9 -10   0   22.40    3.30
   9 -10   0   26.20    2.70
  -9  10   0   21.50    3.20
   9  10   0   21.90    3.50
  -9  10   0   21.60    3.00
   9  10   0   20.20    2.60
  10 -10   0  209.08   10.30
  10 -10   0  215.58   11.30
 -10  10   0  212.58   11.00
  10  10   0  196.48    9.30
  10  10   0  226.88   11.80
 -10  10   0  207.68   10.90
  11 -10   0  121.19    7.10
  11 -10   0  132.09    8.10
 -11  10   0  125.29    7.70
 -11  10   0  126.39    7.90
  11  10   0  126.99    8.40
  12 -10   0    3.60    1.70
  12 -10   0    3.70    1.40
 -12  10   0    4.40    1.70
  12  10   0    7.80    2.10
  13 -10   0   53.19    4.70
  13  10   0   59.19    5.10
 -13  10   0   53.99    4.90
 -13  10   0   53.59    4.80
  14 -10   0    1.50    1.30
 -14  10   0    1.20    1.40
 -14  10   0    1.50    1.40
  14  10   0    2.10    1.60
  15 -10   0    4.40    1.40
 -15  10   0    1.90    1.40
 -15  10   0    0.90    1.30
  15  10   0    4.80    1.70
  16 -10   0   59.09    3.80
 -16 -10   0   62.09    3.90
 -16  10   0   59.09    4.50
 -16  10   0   76.59    4.80
  17 -10   0   32.00    2.70
 -17 -10   0   27.00    2.30
 -17  10   0   33.60    2.70
 -17  10   0   24.50    2.60
   0 -11   0    1.10    0.70
   0  11   0    1.60    0.70
   0  11   0    2.70    1.00
   1 -11   0  532.55   25.20
  -1 -11   0  536.25   21.80
   1 -11   0  541.35   21.90
   1  11   0  578.54   23.30
  -1  11   0  496.95   22.40
  -1  11   0  581.34   21.80
   1  11   0  517.35   22.60
   1  11   0  578.34   22.00
  -2 -11   0   55.19    3.40
   2 -11   0   46.30    3.30
   2 -11   0   52.29    4.10
   2  11   0   49.80    3.50
  -2  11   0   48.10    3.70
   2  11   0   58.19    4.50
  -2  11   0   54.39    3.20
   2  11   0   53.69    4.10
   3 -11   0   36.70    3.40
  -3 -11   0   35.50    2.70
   3 -11   0   32.70    2.70
   3  11   0   35.20    3.40
   3  11   0   31.90    3.50
  -3  11   0   32.90    2.40
  -3  11   0   31.40    3.10
   3  11   0   30.20    2.70
   4 -11   0   54.39    3.70
  -4 -11   0   56.79    3.70
   4 -11   0   61.09    4.50
  -4  11   0   56.89    4.20
  -4  11   0   54.19    3.30
   4  11   0   52.39    4.30
  -4  11   0   57.89    4.20
   4  11   0   60.19    4.80
   5 -11   0  236.08   10.80
  -5 -11   0  204.78    9.40
   5 -11   0  206.68    9.60
  -5  11   0  201.78    8.80
  -5  11   0  183.48    9.90
   5  11   0  201.48   10.60
  -5  11   0  200.58    9.90
   5  11   0  189.88   10.00
   6 -11   0  216.08   10.20
  -6 -11   0  207.88   10.00
   6 -11   0  241.28   11.40
  -6  11   0  200.38   10.60
  -6  11   0  213.88   10.60
   6  11   0  229.68   11.60
   6  11   0  219.88   10.70
   7 -11   0  287.47   13.20
   7 -11   0  309.07   14.30
   7  11   0  304.07   13.30
   7  11   0  280.67   14.40
  -7  11   0  266.07   13.60
  -7  11   0  311.77   13.80
   8 -11   0  253.47   12.60
   8 -11   0  247.88   11.50
   8  11   0  248.08   12.90
  -8  11   0  248.68   12.00
  -8  11   0  226.78   12.00
   8  11   0  238.68   11.10
   9 -11   0   10.10    2.10
   9 -11   0    6.90    2.00
   9  11   0    7.40    1.50
  -9  11   0    5.00    1.80
  -9  11   0    6.90    1.80
   9  11   0   12.70    2.90
  10 -11   0  490.75   21.50
  10 -11   0  525.65   22.70
 -10  11   0  495.05   22.20
 -10  11   0  483.75   22.00
  10  11   0  541.65   23.30
  11 -11   0   37.50    4.10
  11 -11   0   35.20    3.40
 -11  11   0   30.40    3.60
  11  11   0   37.20    4.50
 -11  11   0   35.30    4.00
  12 -11   0   49.00    3.80
  12 -11   0   47.40    4.60
  12  11   0   46.80    4.80
 -12  11   0   48.70    4.50
 -12  11   0   51.39    4.40
  13 -11   0   62.79    5.10
 -13  11   0   71.79    5.40
 -13  11   0   62.79    5.00
  13  11   0   70.19    5.50
  14 -11   0  161.68    8.80
 -14  11   0  143.69    8.70
 -14  11   0  178.18    9.20
  14  11   0  179.18    9.10
  15 -11   0  254.67   12.70
 -15  11   0  264.67   13.10
  15  11   0  328.87   13.20
 -15  11   0  305.67   13.50
  16 -11   0  199.88    8.90
 -16 -11   0  224.98    9.20
 -16  11   0  192.18    9.60
 -17 -11   0   43.90    2.70
  17 -11   0   43.60    3.00
 -17  11   0   49.60    3.30
 -17  11   0   35.40    2.80
   0 -12   0  352.86   15.60
   0 -12   0  370.56   16.60
   0  12   0  353.46   16.30
   0  12   0  393.96   15.80
   0  12   0  392.66   17.00
   1 -12   0    1.40    0.90
   1 -12   0    2.40    1.40
  -1 -12   0    2.00    1.20
   1  12   0    3.20    1.30
   1  12   0    3.50    1.10
  -1  12   0    3.70    1.00
   1  12   0    0.60    1.30
   2 -12   0  103.79    6.30
  -2 -12   0  104.89    5.50
   2 -12   0   96.19    5.40
  -2 -12   0   97.19    6.00
   2  12   0   99.39    6.10
   2  12   0  104.49    6.60
  -2  12   0   88.29    5.80
  -2  12   0  104.59    5.20
   2  12   0  101.49    5.60
   3 -12   0   16.70    2.00
  -3 -12   0   17.90    2.60
  -3 -12   0   23.60    2.40
   3 -12   0   20.50    2.70
  -3  12   0   11.70    3.70
  -3  12   0   15.30    2.40
  -3  12   0   15.80    1.90
   3  12   0   14.20    2.90
   3  12   0   17.80    2.70
  -4 -12   0  101.99    5.50
   4 -12   0   95.09    5.60
   4 -12   0  102.29    6.40
   4  12   0   97.09    6.10
  -4  12   0  100.19    5.90
  -4  12   0   95.19    6.00
   4  12   0  101.99    6.80
   5 -12   0   15.80    2.60
   5 -12   0   19.30    2.40
  -5 -12   0   18.60    2.40
  -5  12   0   13.20    2.50
   5  12   0   23.40    3.20
   5  12   0   19.40    3.20
  -5  12   0   16.60    2.50
   6 -12   0  128.59    7.90
   6 -12   0  121.29    6.90
   6  12   0  132.09    7.20
   6  12   0  131.59    8.20
  -6  12   0  121.49    7.50
  -6  12   0  133.99    7.30
   7 -12   0   84.09    6.00
   7 -12   0   78.29    5.10
   7  12   0   79.59    6.30
  -7  12   0   74.99    5.60
   7  12   0   77.79    4.90
  -7  12   0   78.99    5.30
   8 -12   0    4.50    1.90
   8  12   0    6.60    2.20
   8  12   0    4.90    1.50
  -8  12   0    4.10    1.70
  -8  12   0    5.00    1.50
   9 -12   0   54.89    5.00
   9 -12   0   39.20    3.70
  -9  12   0   54.59    4.80
  -9  12   0   52.69    4.40
   9  12   0   53.49    5.20
  10 -12   0    0.90    1.20
  10 -12   0   -0.80    1.20
 -10  12   0   -0.30    1.10
 -10  12   0    0.10    1.20
  10  12   0   -0.90    1.40
  11 -12   0   16.40    2.90
 -11  12   0   17.50    3.00
  11  12   0   17.00    3.40
 -11  12   0   11.60    2.50
  12 -12   0    2.10    1.30
  12 -12   0    2.40    1.50
 -12  12   0    4.00    1.60
 -12  12   0   -0.10    1.30
  12  12   0    4.30    2.10
  13 -12   0   45.90    3.50
  13 -12   0   46.90    4.30
 -13  12   0   51.59    4.40
 -13  12   0   43.30    4.00
  13  12   0   53.89    4.60
  14 -12   0    1.70    1.20
 -14  12   0    3.80    1.60
  14  12   0    4.80    1.70
 -14  12   0    1.60    1.30
  15 -12   0   11.80    1.90
 -15  12   0   12.70    2.00
 -15  12   0   16.70    2.50
  15  12   0   19.10    2.30
 -16 -12   0   14.30    1.50
 -16  12   0   10.00    1.60
   0 -13   0    0.10    1.00
   0 -13   0    0.70    1.10
   0  13   0    1.00    1.00
   0  13   0    6.60    1.90
   0  13   0    2.80    1.40
   1 -13   0  602.64   25.20
  -1 -13   0  588.64   25.00
   1 -13   0  578.84   24.30
  -1 -13   0  595.34   24.30
   1  13   0  606.84   24.40
  -1  13   0  603.64   24.10
  -1  13   0  631.94   25.60
   1  13   0  617.14   25.70
   1  13   0  590.64   25.00
  -1  13   0  558.34   24.80
  -2 -13   0   75.79    4.90
   2 -13   0   65.49    5.10
   2 -13   0   63.49    4.40
  -2 -13   0   69.19    4.40
  -2  13   0   63.89    4.70
   2  13   0   70.39    5.40
  -2  13   0   66.99    5.00
   2  13   0   67.89    4.90
  -3 -13   0   46.50    3.40
  -3 -13   0   42.20    3.80
   3 -13   0   44.30    3.50
   3 -13   0   41.90    4.00
   3  13   0   41.00    4.40
   3  13   0   47.60    4.00
  -3  13   0   49.40    4.10
  -3  13   0   40.90    3.80
   4 -13   0   19.30    2.40
  -4 -13   0   15.60    3.00
   4 -13   0   20.70    3.00
   4  13   0   18.40    2.80
   4  13   0   25.90    3.60
  -4  13   0   21.10    2.80
  -5 -13   0  231.88   10.60
   5 -13   0  254.17   12.30
   5 -13   0  230.78   11.20
   5  13   0  237.78   11.40
   5  13   0  246.08   12.60
  -5  13   0  223.28   11.60
  -5  13   0  242.08   11.30
   6 -13   0   46.70    3.70
   6 -13   0   49.10    4.50
  -6  13   0   42.70    3.80
  -6  13   0   41.10    3.70
   6  13   0   41.50    3.60
   6  13   0   50.89    4.90
  -6  13   0   37.90    3.90
   7 -13   0  265.97   13.10
   7 -13   0  243.08   11.90
  -7  13   0  260.07   12.00
  -7  13   0  240.98   12.40
   7  13   0  260.97   13.40
  -7  13   0  233.28   11.90
   7  13   0  265.77   11.20
   8 -13   0  584.24   25.00
   8 -13   0  554.24   23.80
   8  13   0  584.34   25.30
  -8  13   0  535.85   24.30
  -8  13   0  574.54   23.80
   9 -13   0   12.90    2.50
  -9 -13   0   21.00    2.40
   9 -13   0   20.40    3.20
   9  13   0   16.80    3.50
  -9  13   0   15.40    2.90
  -9  13   0   13.10    2.40
  10 -13   0   61.79    5.10
  10  13   0   56.99    5.30
 -10  13   0   59.19    5.00
 -10  13   0   59.69    4.50
  11 -13   0   24.00    2.70
  11 -13   0   24.60    3.40
 -11  13   0   23.70    3.00
 -11  13   0   25.90    3.50
  11  13   0   26.80    3.80
  12 -13   0   77.09    4.80
  12 -13   0   81.19    5.70
  12  13   0   87.69    6.10
 -12  13   0   82.89    5.80
 -12  13   0   71.39    5.00
  13 -13   0  246.38   12.20
  13 -13   0  247.28   11.10
 -13  13   0  280.97   12.60
  13  13   0  286.37   12.70
 -13  13   0  240.58   11.70
  14 -13   0   38.50    3.30
  14  13   0   50.39    3.70
 -14  13   0   49.70    3.80
 -14  13   0   35.00    2.90
  15 -13   0   66.39    3.90
 -15  13   0   59.69    3.70
  15  13   0   84.99    4.20
 -15  13   0   83.29    4.80
   0 -14   0  130.19    7.70
   0 -14   0  138.79    7.20
   0  14   0  131.09    7.70
   0  14   0  140.39    8.20
   1 -14   0    6.90    1.80
  -1 -14   0    4.90    1.70
   1 -14   0    9.90    2.20
  -1 -14   0    5.60    1.60
  -1  14   0    8.40    1.90
   1  14   0    7.70    1.90
  -1  14   0    7.30    2.10
   1  14   0    5.40    1.90
   2 -14   0  599.14   25.30
   2 -14   0  592.74   24.50
  -2 -14   0  598.94   25.00
  -2 -14   0  578.24   24.30
   2  14   0  580.24   24.80
  -2  14   0  600.54   25.40
   2  14   0  614.74   25.80
  -2  14   0  570.54   24.90
   3 -14   0   58.19    5.00
   3 -14   0   62.29    4.30
  -3  14   0   57.29    4.70
   3  14   0   58.99    5.20
  -3  14   0   56.69    4.80
   3  14   0   62.89    4.60
   4 -14   0  423.76   19.50
   4 -14   0  421.86   18.70
  -4 -14   0  433.16   18.10
   4  14   0  454.95   18.80
  -4  14   0  440.86   19.20
  -4  14   0  418.76   19.20
   4  14   0  447.86   20.00
   5 -14   0  268.97   12.90
  -5 -14   0  282.47   12.10
   5 -14   0  280.47   13.90
   5  14   0  289.97   14.30
  -5  14   0  268.77   13.40
   5  14   0  287.47   12.70
  -5  14   0  280.67   13.30
   6 -14   0   69.49    5.50
   6 -14   0   60.29    4.60
   6  14   0   72.19    4.30
   6  14   0   65.29    5.70
  -6  14   0   75.39    5.20
  -6  14   0   66.19    5.20
   7 -14   0  131.09    7.60
   7 -14   0  142.69    8.50
  -7  14   0  142.19    7.30
   7  14   0  144.39    8.90
  -7  14   0  139.49    8.20
   8 -14   0   97.59    6.80
  -8  14   0   99.19    5.80
   8  14   0  105.19    7.20
  -8  14   0   97.99    6.60
  -9 -14   0   95.59    5.40
   9 -14   0   92.09    6.50
   9  14   0   94.29    6.80
  -9  14   0   90.09    5.60
  -9  14   0   94.69    6.40
  10 -14   0   51.49    4.60
 -10  14   0   54.39    4.60
  10  14   0   48.10    4.80
 -10  14   0   45.20    3.70
  11 -14   0  327.47   15.40
  11 -14   0  317.47   14.30
 -11  14   0  347.17   15.40
  11  14   0  341.87   15.70
 -11  14   0  322.47   14.30
  12 -14   0    5.70    1.70
  12 -14   0    4.40    1.40
 -12  14   0    6.90    1.90
 -12  14   0    6.10    1.50
  12  14   0    5.30    1.90
  13 -14   0  133.79    7.30
  13 -14   0  129.69    6.20
  13  14   0  154.38    7.60
 -13  14   0  121.49    6.40
 -13  14   0  157.58    7.80
  14 -14   0   24.40    2.30
 -14  14   0   31.00    2.90
 -14  14   0   19.20    2.30
  14  14   0   30.00    2.50
   0 -15   0    4.80    1.50
   0 -15   0   -0.40    1.20
   0  15   0    1.30    1.40
   0  15   0    0.80    1.10
  -1 -15   0    4.10    1.60
   1 -15   0    4.90    1.60
   1 -15   0    5.00    1.70
   1  15   0    4.00    1.50
  -1  15   0    7.30    1.80
  -1  15   0    4.70    1.80
   1  15   0    6.70    2.00
   2 -15   0  116.69    6.80
   2 -15   0  110.29    7.30
   2  15   0  120.49    6.80
  -2  15   0  123.19    7.30
  -2  15   0  111.69    7.00
   2  15   0  117.39    7.70
  -3 -15   0   11.20    2.20
   3 -15   0   11.40    2.50
   3 -15   0   11.30    2.70
  -3  15   0   18.50    3.00
   3  15   0   12.20    2.40
  -3  15   0   11.90    2.70
   3  15   0   15.60    3.00
   4 -15   0    7.50    1.90
  -4 -15   0    6.80    1.60
   4 -15   0   11.20    2.40
   4  15   0    7.70    1.70
  -4  15   0    7.80    1.90
   4  15   0    7.70    2.30
  -4  15   0    6.40    1.90
  -5 -15   0   97.89    5.40
   5 -15   0   81.09    7.60
   5 -15   0  100.39    6.80
  -5  15   0   99.99    6.50
  -5  15   0   93.69    6.10
   5  15   0  100.79    7.00
   5  15   0  104.69    5.30
   6 -15   0    1.40    1.50
  -6  15   0   -0.80    1.20
  -6  15   0    2.40    1.60
   6  15   0    1.60    1.40
   7 -15   0  181.88   10.10
  -7  15   0  184.68    9.80
   7  15   0  179.68   10.30
   8 -15   0  135.19    8.20
  -8  15   0  133.79    7.90
   8  15   0  138.79    8.50
   9 -15   0    1.80    1.40
  -9 -15   0    2.40    1.30
   9  15   0    2.20    1.70
  -9  15   0    2.20    1.50
  10 -15   0    3.70    1.50
  10 -15   0    4.20    1.50
  10  15   0    7.70    2.10
 -10  15   0    6.40    1.90
  11 -15   0   49.30    3.50
  11 -15   0   40.30    3.80
 -11  15   0   48.40    4.10
  11  15   0   51.39    4.30
  12 -15   0    1.80    0.90
  12 -15   0    0.50    1.10
 -12  15   0    1.20    1.30
  12  15   0    2.10    1.30
  13 -15   0   37.10    3.00
  13  15   0   47.10    3.30
 -13  15   0   48.50    3.50
   0 -16   0   47.80    4.30
   0  16   0   56.19    4.80
   0  16   0   50.39    4.10
   1 -16   0   10.00    2.40
   1  16   0    8.70    2.20
   1  16   0   10.40    2.50
  -1  16   0    7.10    2.10
  -1  16   0    9.20    2.00
   2 -16   0  296.27   14.20
  -2 -16   0  297.87   13.30
  -2  16   0  297.67   13.90
  -2  16   0  294.57   14.10
   2  16   0  300.57   13.40
   2  16   0  294.37   14.60
   3 -16   0   25.90    3.40
  -3 -16   0   23.40    2.70
   3  16   0   25.50    3.70
  -3  16   0   28.60    3.30
  -3  16   0   24.90    3.20
   3  16   0   30.60    2.80
   4 -16   0  209.68   10.90
  -4 -16   0  211.88    9.40
   4  16   0  217.68   11.30
   4  16   0  184.28    8.90
  -4  16   0  211.08   10.60
  -4  16   0  211.68   10.40
   5 -16   0   83.39    5.90
  -5  16   0   77.29    5.30
  -5  16   0   81.39    5.60
   5  16   0   82.79    6.10
   6 -16   0    6.00    1.90
   6  16   0    7.30    2.00
  -6  16   0    5.90    1.70
   7 -16   0   91.19    6.30
  -7  16   0   93.69    6.20
   7  16   0  100.59    6.70
  -8 -16   0   87.79    5.00
   8 -16   0   82.09    5.70
  -8  16   0   82.29    5.70
   8  16   0   79.99    5.90
  -9 -16   0   85.89    4.60
   9 -16   0   85.19    5.20
   9 -16   0   76.39    5.60
   9  16   0   89.09    6.00
  -9  16   0   93.39    5.80
  10 -16   0   74.39    4.50
  10 -16   0   72.49    5.10
 -10  16   0   74.59    5.10
  10  16   0   76.49    5.20
  11 -16   0  133.39    7.30
  11 -16   0  136.79    6.70
  11  16   0  149.49    7.60
 -11  16   0  155.78    7.70
  12 -16   0    2.50    1.00
  12 -16   0    5.00    1.00
  12  16   0    4.60    1.30
 -12  16   0    4.30    1.40
   0 -17   0   -1.10    1.00
   0  17   0    1.00    1.00
   0  17   0   -0.50    1.20
  -1 -17   0  209.68    9.90
   1 -17   0  211.88   10.70
   1  17   0  208.48    9.80
   1  17   0  210.88   10.90
  -1  17   0  202.38   10.60
  -1  17   0  211.78   10.20
   2 -17   0  189.18   10.00
  -2 -17   0  185.88    9.00
  -2  17   0  183.98    9.70
   2  17   0  193.58    8.70
   2  17   0  192.28   10.30
  -2  17   0  195.18    9.60
   3 -17   0   73.79    5.40
  -3 -17   0   79.39    4.60
  -3  17   0   75.39    5.10
   3  17   0   80.69    5.70
  -3  17   0   74.99    5.10
   4 -17   0    6.30    1.90
  -4 -17   0    6.30    1.60
  -4  17   0    3.70    1.50
   4  17   0    6.10    1.90
  -4  17   0    6.20    1.60
   5 -17   0  110.79    6.70
  -5  17   0  103.49    6.30
   5  17   0  104.59    6.80
  -5  17   0  104.69    6.00
   6 -17   0   58.69    4.70
   6 -17   0   58.19    4.20
  -6  17   0   61.59    4.60
   6  17   0   57.59    4.80
   7 -17   0   17.00    2.40
   7 -17   0   17.40    2.60
  -7  17   0   18.10    2.70
   7  17   0   14.60    2.80
   8 -17   0  507.65   20.90
   8 -17   0  489.55   21.50
  -8 -17   0  510.45   20.40
  -8  17   0  522.65   21.50
   8  17   0  513.75   21.70
   9 -17   0    2.10    1.20
   9 -17   0    3.30    1.20
  -9  17   0    2.50    1.30
   9  17   0    5.30    1.60
  10 -17   0   32.50    3.00
  10 -17   0   31.40    2.50
  10  17   0   34.50    3.00
 -10  17   0   37.60    3.10
  11 -17   0    1.60    0.90
  11 -17   0   -0.90    0.60
  11  17   0    1.80    1.00
 -11  17   0   -0.50    0.80
   0 -18   0    5.10    1.50
   0  18   0    3.30    1.00
   0  18   0    3.90    1.60
   1 -18   0    2.80    1.20
  -1 -18   0    1.70    1.00
   1  18   0    4.50    1.60
  -1  18   0    4.00    1.60
  -1  18   0    1.90    1.10
   2 -18   0    6.60    1.60
  -2 -18   0    7.40    1.50
   2 -18   0   10.20    2.00
  -2  18   0    6.80    1.80
  -2  18   0    7.10    1.60
   2  18   0    6.80    1.90
  -3 -18   0    1.60    1.10
   3 -18   0   -0.10    1.00
   3 -18   0    1.20    1.10
  -3  18   0    1.80    1.10
   3  18   0    1.30    1.30
  -3  18   0    1.70    1.20
   4 -18   0    3.70    1.50
   4 -18   0    9.50    2.00
   4  18   0    4.10    1.70
  -4  18   0    5.60    1.50
  -4  18   0    3.30    1.30
   5 -18   0   18.50    2.30
   5 -18   0   17.20    2.50
   5  18   0   18.10    2.80
  -5  18   0   19.50    2.50
   6 -18   0    0.90    1.20
   6 -18   0    1.00    1.00
  -6  18   0    2.30    1.10
   6  18   0    2.90    1.40
   7 -18   0    5.50    1.50
   7 -18   0    9.70    1.90
  -7 -18   0    5.50    1.20
  -7  18   0    9.40    1.90
   7  18   0    5.90    1.60
   8 -18   0   15.00    1.90
   8 -18   0   14.50    2.10
  -8 -18   0   11.30    1.40
  -8  18   0   16.70    2.30
   8  18   0   16.60    2.30
   9 -18   0   14.80    1.60
   9 -18   0   14.30    1.90
  -9  18   0   12.90    1.90
   9  18   0   14.30    2.00
   0 -19   0    0.00    0.90
   0  19   0   -0.50    0.90
   1 -19   0  156.28    7.20
  -1 -19   0  160.18    7.00
  -1  19   0  138.29    7.40
   1  19   0  148.09    7.70
   2 -19   0   40.00    3.00
  -2 -19   0   41.60    2.60
  -2  19   0   39.50    2.40
   2  19   0   36.90    3.30
  -2  19   0   38.50    3.00
  -3 -19   0  235.58    9.90
   3 -19   0  257.97   10.80
  -3  19   0  256.17   10.30
   3  19   0  245.98   11.40
  -3  19   0  227.28   10.50
   4 -19   0   11.40    1.90
   4  19   0   14.50    2.30
  -4  19   0   13.60    1.80
   5 -19   0   50.29    3.40
  -5 -19   0   48.40    3.30
  -5  19   0   49.90    3.20
   5  19   0   47.40    3.60
  -6 -19   0  110.29    5.50
   6 -19   0  116.59    5.80
   6  19   0  116.59    6.20
  -6  19   0  121.99    5.70
   7 -19   0   28.00    2.20
  -7  19   0   28.00    2.10
   7  19   0   25.00    2.50
   0 -20   0   92.29    4.40
   0  20   0   84.19    4.60
   1 -20   0   37.50    2.50
  -1 -20   0   38.60    2.30
   1  20   0   34.90    2.70
  -1  20   0   39.20    2.60
   2 -20   0   52.49    3.10
   2  20   0   46.50    3.20
  -2  20   0   50.09    3.10
   3 -20   0    3.40    1.00
   3  20   0    1.90    1.00
 -20   0   1    0.50    0.80
 -20   0   1    1.30    0.70
 -19   0   1   -0.70    0.80
 -19   0   1    0.10    0.70
 -18   0   1   -0.20    0.80
 -18   0   1    0.40    0.80
  18   0  -1    0.30    0.90
 -17   0   1   -0.50    0.80
 -17   0   1   -0.70    1.00
  17   0  -1   -0.70    0.90
  17   0  -1   -0.50    0.90
  16   0  -1    0.20    1.00
 -16   0   1    0.40    1.00
  16   0  -1   -0.40    1.00
 -16   0   1    0.60    1.30
 -15   0   1   -1.40    1.10
  15   0  -1   -0.80    1.00
 -15   0   1    1.50    1.40
 -15   0   1   -0.40    1.00
  15   0  -1   -1.50    0.80
 -14   0   1   -0.40    1.00
  14   0  -1    1.20    0.90
 -14   0   1    0.80    1.10
  14   0  -1   -1.20    0.80
  14   0  -1    0.40    1.00
 -14   0   1   -1.60    1.20
 -13   0   1    0.30    1.00
 -13   0   1    1.70    1.20
 -13   0   1   -0.20    0.80
  13   0  -1   -0.30    1.00
  13   0  -1    0.10    0.60
  12   0  -1    0.40    0.70
 -12   0   1    2.90    0.90
 -12   0   1    0.20    0.70
  12   0  -1    1.30    1.10
 -12   0   1    1.50    1.30
  11   0  -1    0.50    1.00
 -11   0   1    0.90    0.90
 -11   0   1    1.00    0.90
 -11   0   1   -1.00    1.30
 -10   0   1    0.70    0.80
  -9   0   1   -0.10    0.70
  -8   0   1    0.30    0.70
  -7   0   1    0.50    0.50
  -6   0   1    0.10    0.40
  -5   0   1    0.20    0.40
  -4   0   1    0.10    0.30
  -3   0   1    1.10    0.30
  -2   0   1    0.10    0.10
   2   0  -1    0.30    0.20
  -1   0   1    0.20    0.10
   1   0  -1    0.30    0.10
   1   0   1    0.20    0.10
  -1   0  -1    0.30    0.10
  -1   0  -1    0.30    0.10
  -2   0  -1    0.80    0.20
  -2   0  -1    0.70    0.20
   2   0   1    0.50    0.20
  -3   0  -1    0.90    0.30
   3   0   1    0.90    0.30
  -4   0  -1    0.60    0.30
  -5   0  -1    0.40    0.40
  -6   0  -1    1.70    0.50
  -7   0  -1    0.60    0.60
  -8   0  -1    0.10    0.60
  -9   0  -1    0.10    0.60
   9   0   1    0.80    0.60
 -10   0  -1    1.00    0.70
 -10   0  -1    0.60    0.60
  10   0   1    0.70    0.60
  11   0   1    0.60    0.90
 -11   0  -1   -0.70    0.60
 -11   0  -1    4.40    1.50
  11   0   1    1.30    0.70
 -11   0  -1    0.60    0.70
 -12   0  -1    0.60    0.90
  12   0   1    1.20    0.70
 -12   0  -1   -0.20    0.80
 -12   0  -1   -1.40    1.00
  12   0   1    1.90    1.10
  13   0   1   -0.40    0.80
  13   0   1    1.20    1.00
 -13   0  -1   -1.30    1.00
  13   0   1    3.00    1.00
 -13   0  -1    0.50    0.90
 -13   0  -1    1.60    1.00
 -14   0  -1    1.00    1.20
 -14   0  -1    0.20    0.90
  14   0   1    2.50    1.20
 -14   0  -1    1.20    1.20
  14   0   1   -0.40    0.80
  15   0   1    0.30    0.90
 -15   0  -1   -2.20    1.10
  15   0   1    1.90    1.10
 -15   0  -1    0.60    1.00
 -15   0  -1   -0.30    1.10
 -16   0  -1    0.40    0.90
  16   0   1    1.40    1.10
 -16   0  -1   -0.20    1.10
  16   0   1    0.10    0.70
 -17   0  -1    1.00    1.00
 -17   0  -1    0.30    0.80
  17   0   1    0.30    0.80
 -18   0  -1    0.20    0.90
 -18   0  -1   -0.70    0.60
  18   0   1    0.30    0.70
  19   0   1   -1.90    0.90
 -19   0  -1    0.40    0.80
 -19   0  -1   -0.80    0.60
 -20   0  -1    0.20    0.70
 -20   0  -1    0.40    0.60
 -20  -1   1   61.89    3.80
 -20  -1   1   60.59    3.40
 -20   1   1   59.79    3.80
 -20   1   1   50.49    3.20
  19  -1  -1    4.80    1.10
 -19  -1   1    6.10    1.30
 -19  -1   1    4.80    1.40
 -19   1   1    3.70    1.40
 -19   1   1    4.10    1.10
 -18  -1   1   78.89    5.20
  18  -1  -1   71.69    4.30
 -18   1   1   71.79    5.20
 -18   1   1   66.09    4.30
 -17  -1   1  559.84   23.70
 -17  -1   1  588.74   24.60
  17  -1  -1  580.14   24.20
  17  -1  -1  550.94   23.40
  17   1  -1  547.25   23.10
 -17   1   1  566.74   23.70
  17   1  -1  614.04   24.10
 -17   1   1  582.44   24.70
  16  -1  -1   53.39    4.30
  16  -1  -1   44.50    3.60
 -16  -1   1   46.20    3.80
 -16  -1   1   47.90    4.40
 -16   1   1   49.50    3.80
  16   1  -1   46.20    3.90
  16   1  -1   46.10    3.40
 -16   1   1   46.60    4.40
  15  -1  -1  157.78    7.20
 -15  -1   1  148.39    7.80
 -15  -1   1  147.29    8.60
  15  -1  -1  131.59    7.50
  15  -1  -1  147.79    8.20
 -15  -1   1  149.59    7.90
  15   1  -1  134.19    7.40
 -15   1   1  159.28    7.90
  15   1  -1  143.09    8.10
 -15   1   1  152.18    7.80
 -15   1   1  150.08    8.80
  14  -1  -1  211.58    9.40
 -14  -1   1  204.08   10.80
 -14  -1   1  218.38   10.10
  14  -1  -1  210.58   10.50
 -14  -1   1  212.18   10.00
 -14   1   1  217.48   11.00
  14   1  -1  181.48    9.30
 -14   1   1  215.28   10.10
 -14   1   1  214.58   10.00
  14   1  -1  200.08   10.30
  14   1  -1  186.68    9.60
 -13  -1   1  153.48    7.70
  13  -1  -1  147.39    7.10
  13  -1  -1  149.79    8.00
  13  -1  -1  139.09    8.00
 -13  -1   1  155.38    7.60
 -13  -1   1  141.39    8.40
 -13   1   1  153.08    7.60
  13   1  -1  140.79    7.40
 -13   1   1  162.58    7.80
  13   1  -1  137.89    7.90
 -13   1   1  150.58    8.50
  13   1  -1  156.98    6.90
  12  -1  -1  382.86   16.50
 -12  -1   1  378.36   16.00
  12  -1  -1  375.16   15.70
 -12  -1   1  397.56   16.20
  12  -1  -1  351.86   16.50
 -12  -1   1  387.96   17.20
  12   1  -1  343.87   15.90
 -12   1   1  396.86   17.20
  12   1  -1  350.06   16.40
 -12   1   1  378.46   16.10
  12   1  -1  383.36   15.40
 -12   1   1  420.76   16.30
 -11  -1   1   84.69    4.80
  11  -1  -1   85.39    5.20
 -11   1   1   87.69    5.70
 -11   1   1   91.39    4.90
 -11   1   1   90.29    4.90
  11   1  -1   81.59    5.30
 -10  -1   1  137.39    6.50
 -10   1   1  139.49    6.60
 -10   1   1  129.59    6.50
  -9  -1   1    3.30    1.00
  -9   1   1    0.50    0.80
  -9   1   1    2.00    0.90
  -8  -1   1  555.44   21.90
  -8   1   1  574.84   22.10
  -8   1   1  547.65   21.90
  -7  -1   1 1180.38   44.80
  -7   1   1 1179.98   44.80
  -6  -1   1  239.48    9.70
  -6   1   1  239.68    9.70
  -5  -1   1  658.83   24.80
  -5   1   1  642.64   24.80
  -4  -1   1 1042.60   39.80
  -4   1   1 1075.99   39.80
  -3  -1   1   29.10    1.50
   3   1  -1   33.50    1.60
  -3   1   1   29.80    1.60
  -2  -1   1  237.18    9.00
   2   1  -1  232.58    9.00
  -2   1   1  235.78    9.00
   0  -1   1  360.16   14.40
   0  -1  -1  382.26   14.40
   0  -1   1  403.36   14.50
   0   1  -1  395.46   14.40
   0   1  -1  411.56   14.50
   0   1   1  367.26   14.50
  -1  -1  -1 1434.46   52.19
  -1  -1  -1 1394.16   52.39
   1  -1   1 1411.06   52.29
   1   1   1 1382.66   52.39
   2  -1   1  121.69    4.90
  -2  -1  -1  123.89    4.60
   2   1   1  117.99    4.60
  -2   1  -1  116.19    4.70
   2   1   1  116.79    4.90
  -3  -1  -1  851.81   30.40
   3   1   1  802.92   30.70
  -3   1  -1  767.02   30.40
   3   1   1  815.92   30.30
  -4  -1  -1  474.65   17.80
   4   1   1  467.65   17.70
  -4   1  -1  457.15   17.80
  -5  -1  -1   37.50    2.00
  -5   1  -1   37.90    2.10
  -6  -1  -1  171.28    7.20
  -6   1  -1  174.28    7.20
  -7  -1  -1  465.85   18.50
  -7   1  -1  479.85   18.50
  -8  -1  -1 1109.19   42.90
  -8   1  -1 1108.19   42.90
  -8   1  -1 1160.88   43.10
   9  -1   1    2.60    0.80
  -9  -1  -1    2.00    0.80
  -9   1  -1    1.00    0.70
   9   1   1    2.00    0.60
  -9   1  -1    2.00    0.80
  10  -1   1  303.77   14.90
  10  -1   1  298.77   12.50
 -10  -1  -1  292.77   12.70
 -10   1  -1  299.77   12.80
  10   1   1  305.77   12.20
 -10   1  -1  323.67   13.00
 -11  -1  -1   64.69    3.90
  11  -1   1   59.89    4.30
 -11  -1  -1   60.89    4.40
  11  -1   1   64.59    3.60
  11   1   1   69.59    3.40
 -11   1  -1   67.79    3.90
  11   1   1   54.29    3.90
 -11   1  -1   64.89    4.80
  11   1   1   60.69    4.20
 -11   1  -1   66.99    4.00
 -12  -1  -1   73.29    4.40
 -12  -1  -1   73.69    4.50
 -12  -1  -1   75.29    5.30
  12  -1   1   71.19    4.00
  12  -1   1   66.69    4.70
 -12   1  -1   76.79    4.60
  12   1   1   70.49    4.40
 -12   1  -1   69.49    4.40
  12   1   1   65.59    4.70
 -12   1  -1   75.19    5.20
  12   1   1   79.09    3.60
  13  -1   1   14.20    2.30
 -13  -1  -1   12.10    2.20
 -13  -1  -1   11.60    2.10
 -13  -1  -1    9.70    1.90
  13  -1   1    8.30    1.60
 -13   1  -1   10.70    2.40
  13   1   1    9.00    1.90
 -13   1  -1   12.90    2.10
 -13   1  -1   10.60    2.00
  13   1   1   11.20    2.10
  14  -1   1  321.47   15.00
 -14  -1  -1  346.87   14.70
 -14  -1  -1  336.27   15.50
  14  -1   1  318.07   14.70
  14  -1   1  356.16   14.30
 -14  -1  -1  329.97   14.60
  14   1   1  311.07   14.50
 -14   1  -1  334.47   14.60
 -14   1  -1  333.57   14.60
  14   1   1  311.27   14.70
 -14   1  -1  339.27   15.60
  15  -1   1  169.68    9.10
  15  -1   1  181.28    9.50
 -15  -1  -1  185.28    9.80
 -15  -1  -1  176.98    8.90
 -15  -1  -1  179.78    9.10
 -15   1  -1  180.28    9.90
  15   1   1  178.58    9.20
 -15   1  -1  200.38    9.30
  15   1   1  182.28    9.00
  16  -1   1  317.87   14.40
 -16  -1  -1  323.07   14.00
  16  -1   1  295.47   14.00
 -16  -1  -1  326.77   14.80
  16   1   1  309.07   14.00
  16   1   1  306.07   13.80
 -16   1  -1  321.07   14.10
 -16   1  -1  306.17   14.80
 -17  -1  -1    6.60    1.40
  17  -1   1    8.20    1.70
 -17  -1  -1    9.30    1.90
 -17   1  -1    9.80    1.80
  17   1   1    5.50    1.30
 -17   1  -1    7.80    2.00
  18  -1   1   17.30    1.90
 -18  -1  -1   14.70    2.00
 -18  -1  -1   14.80    2.20
 -18   1  -1   17.50    2.00
  18   1   1   13.90    1.70
 -18   1  -1   14.50    2.30
 -19  -1  -1   48.90    3.20
 -19  -1  -1   53.89    3.70
  19  -1   1   47.60    3.00
 -19   1  -1   52.09    3.70
 -19   1  -1   48.30    3.10
 -20  -1  -1   96.09    4.70
 -20  -1  -1  100.09    5.00
 -20   1  -1  101.99    5.20
 -20   1  -1   92.79    4.60
 -20  -2   1   61.89    3.80
 -20  -2   1   57.39    3.40
 -20   2   1   51.29    3.10
 -20   2   1   64.59    4.00
 -19  -2   1   28.70    2.40
 -19  -2   1   25.30    2.70
  19  -2  -1   27.30    2.20
 -19   2   1   26.60    2.30
 -19   2   1   27.20    2.90
 -18  -2   1    6.00    1.60
 -18  -2   1    4.60    1.30
  18  -2  -1    5.80    1.30
 -18   2   1    7.30    1.80
 -18   2   1    5.00    1.30
  17  -2  -1  112.79    6.70
  17  -2  -1   98.69    6.00
 -17  -2   1  112.59    6.80
 -17  -2   1  100.09    6.00
 -17   2   1  110.29    6.00
 -17   2   1  109.79    7.00
  17   2  -1  111.39    6.20
  16  -2  -1    3.30    1.50
 -16  -2   1    2.80    1.30
 -16  -2   1    3.30    1.60
  16  -2  -1    2.80    1.10
  16   2  -1    2.70    1.30
 -16   2   1    3.80    1.30
  16   2  -1    4.80    1.40
 -16   2   1    2.30    1.40
 -15  -2   1   42.20    4.00
  15  -2  -1   35.60    3.40
 -15  -2   1   46.90    3.70
  15  -2  -1   42.10    3.30
 -15  -2   1   44.00    3.70
  15  -2  -1   45.70    3.90
  15   2  -1   44.20    3.80
 -15   2   1   38.30    4.00
  15   2  -1   38.20    3.20
 -15   2   1   49.60    3.60
 -15   2   1   42.20    3.60
  14  -2  -1   63.09    4.70
 -14  -2   1   56.49    4.70
 -14  -2   1   60.59    4.40
  14  -2  -1   63.19    4.90
  14  -2  -1   59.49    4.00
 -14  -2   1   70.69    4.40
 -14   2   1   65.19    5.20
  14   2  -1   56.99    4.10
  14   2  -1   63.99    4.70
 -14   2   1   63.39    4.40
 -14   2   1   70.39    4.50
 -13  -2   1  132.09    7.70
  13  -2  -1  124.39    6.50
 -13  -2   1  136.19    6.90
 -13  -2   1  134.79    7.00
  13  -2  -1  138.59    7.40
  13  -2  -1  121.09    7.30
  13   2  -1  115.09    6.60
  13   2  -1  127.19    7.30
 -13   2   1  131.49    7.80
 -13   2   1  135.89    6.90
  13   2  -1  137.59    5.80
 -13   2   1  132.39    7.00
  12  -2  -1    1.10    0.90
 -12  -2   1    1.30    0.90
 -12  -2   1    2.30    1.20
  12  -2  -1    1.80    1.40
  12  -2  -1    3.10    1.00
  12   2  -1    2.50    0.80
 -12   2   1    0.60    0.80
 -12   2   1    0.40    1.20
  12   2  -1    1.10    1.10
 -12   2   1    1.40    1.00
  12   2  -1    1.90    1.00
  11  -2  -1  294.77   13.60
  11  -2  -1  283.27   13.20
  11  -2  -1  288.17   12.40
 -11  -2   1  290.47   12.50
 -11   2   1  286.27   13.60
 -11   2   1  303.47   12.70
  11   2  -1  269.47   13.00
 -11   2   1  317.77   12.80
 -10  -2   1  132.39    6.50
 -10   2   1  137.99    6.60
 -10   2   1  135.19    6.60
  -9  -2   1  196.48    8.80
  -9   2   1  208.28    8.90
  -9   2   1  199.48    8.80
  -8  -2   1   53.49    3.10
  -8   2   1   49.80    3.00
  -8   2   1   52.39    3.10
  -7  -2   1  257.47   10.50
  -7   2   1  253.27   10.50
  -6  -2   1   47.30    2.60
  -6   2   1   46.90    2.60
  -5  -2   1  603.14   23.10
  -4  -2   1 1299.47   48.60
  -4   2   1 1291.17   48.60
  -3  -2   1   95.99    4.00
  -3   2   1   96.79    4.00
   3   2  -1   98.29    4.00
  -2  -2   1  517.05   19.80
  -2   2   1  526.05   19.80
   2   2  -1  545.35   20.00
   2   2  -1  515.55   19.80
  -1  -2   1   51.99    2.30
  -1  -2   1   52.99    2.20
   1   2  -1   54.89    2.20
   1   2  -1   52.19    2.20
  -1   2   1   50.09    2.20
   0  -2   1   31.50    1.40
   0  -2  -1   33.10    1.40
   0  -2   1   33.00    1.50
   0   2  -1   32.80    1.40
   0   2   1   31.20    1.50
   0   2  -1   35.00    1.50
   1  -2   1  191.68    7.50
  -1  -2  -1  196.38    7.30
  -1   2  -1  195.28    7.50
   1   2   1  189.08    7.50
  -2  -2  -1 1526.25   55.99
   2  -2   1 1475.85   56.09
   2   2   1 1488.15   56.29
  -2   2  -1 1526.05   56.09
  -3  -2  -1  191.08    7.30
   3   2   1  188.28    7.70
  -3   2  -1  183.68    7.50
   3   2   1  191.58    7.20
  -4  -2  -1  678.43   24.90
   4   2   1  642.84   25.30
  -4   2  -1  649.34   25.00
   4   2   1  658.23   24.70
  -5  -2  -1  605.44   22.50
   5   2   1  585.44   22.30
  -5   2  -1  574.14   22.50
  -6  -2  -1   28.10    1.80
  -6   2  -1   29.30    1.90
   6   2   1   27.50    1.60
  -7  -2  -1   32.90    2.10
  -7   2  -1   34.50    2.20
   8  -2   1  623.94   25.10
  -8  -2  -1  637.84   25.20
  -8   2  -1  696.53   25.50
  -8   2  -1  636.44   25.30
  -9  -2  -1  480.35   19.10
   9  -2   1  463.55   19.00
   9   2   1  480.75   18.50
  -9   2  -1  480.75   19.20
  -9   2  -1  495.75   19.40
  10  -2   1   74.19    4.80
 -10  -2  -1   80.89    4.40
  10  -2   1   80.99    4.30
  10   2   1   86.09    3.80
 -10   2  -1   85.59    4.60
 -10   2  -1   85.19    4.70
 -11  -2  -1  523.05   21.10
  11  -2   1  525.85   21.00
  11  -2   1  487.05   21.70
  11   2   1  574.04   20.10
  11   2   1  479.75   21.50
  11   2   1  464.85   21.20
 -11   2  -1  564.84   21.50
 -11   2  -1  533.75   21.30
 -11   2  -1  556.74   22.50
  12  -2   1   31.70    2.50
 -12  -2  -1   26.10    2.60
  12  -2   1   27.00    3.00
 -12  -2  -1   32.80    3.10
  12  -2   1   27.70    3.20
 -12   2  -1   28.10    3.30
 -12   2  -1   28.90    2.70
 -12   2  -1   32.20    2.70
  12   2   1   26.10    2.70
  12   2   1   24.50    2.70
 -13  -2  -1   76.29    4.60
 -13  -2  -1   73.69    4.60
  13  -2   1   74.09    5.00
 -13  -2  -1   75.19    5.30
  13  -2   1   70.49    4.10
 -13   2  -1   73.09    4.70
 -13   2  -1   70.29    5.30
 -13   2  -1   72.89    4.60
  13   2   1   63.79    4.60
  13   2   1   64.49    4.40
  14  -2   1   16.20    2.50
  14  -2   1   21.60    2.40
 -14  -2  -1   16.70    2.40
 -14  -2  -1   17.80    2.30
 -14  -2  -1   18.80    2.70
  14   2   1   18.10    2.20
  14   2   1   17.90    2.50
 -14   2  -1   18.10    2.50
 -14   2  -1   16.50    2.80
 -14   2  -1   19.00    2.30
  15  -2   1   24.90    2.80
 -15  -2  -1   20.80    3.50
 -15  -2  -1   23.90    3.10
 -15  -2  -1   25.50    2.70
  15  -2   1   29.20    3.10
 -15   2  -1   27.50    3.30
  15   2   1   20.60    2.50
  15   2   1   23.10    2.70
 -15   2  -1   25.00    2.70
 -15   2  -1   31.70    3.10
  16  -2   1    3.40    1.30
 -16  -2  -1    4.10    1.20
 -16  -2  -1    3.80    1.60
  16   2   1    1.70    1.00
 -16   2  -1    3.20    1.60
  16   2   1    3.40    1.00
 -16   2  -1    2.10    1.20
  17  -2   1   96.19    5.80
 -17  -2  -1  100.29    5.70
 -17  -2  -1  105.29    6.20
 -17   2  -1   95.69    6.30
 -17   2  -1   99.39    5.70
  17   2   1   96.59    5.30
 -18  -2  -1   43.90    3.30
  18  -2   1   46.00    3.40
 -18  -2  -1   51.59    3.80
 -18   2  -1   44.30    3.80
 -18   2  -1   46.30    3.30
  19  -2   1    6.70    1.30
 -19  -2  -1    7.50    1.30
 -19  -2  -1    9.70    1.60
 -19   2  -1   10.00    1.40
 -19   2  -1    8.00    1.70
 -20  -2  -1   14.40    1.60
 -20  -2  -1   12.20    1.40
 -20   2  -1   12.60    1.70
 -20  -3   1   19.90    1.90
 -20  -3   1   17.20    1.70
 -20   3   1   15.70    1.90
 -19  -3   1    3.20    1.20
  19  -3  -1    3.00    0.90
 -19  -3   1    1.60    0.90
 -19   3   1    4.40    1.50
 -19   3   1    2.40    0.90
 -18  -3   1   12.20    2.20
 -18  -3   1   15.20    2.00
  18  -3  -1   11.80    1.90
 -18   3   1   11.10    2.40
 -18   3   1   11.50    1.70
 -17  -3   1   11.60    2.00
 -17  -3   1    6.30    1.80
  17  -3  -1    8.80    1.90
  17   3  -1   10.40    1.90
 -17   3   1   11.90    2.40
 -17   3   1    8.00    1.70
  16  -3  -1    2.60    1.20
  16  -3  -1    2.20    1.30
 -16  -3   1    1.70    1.10
 -16  -3   1    2.90    1.30
 -16   3   1    2.30    1.40
 -16   3   1    0.60    0.90
  16   3  -1    1.60    1.10
 -15  -3   1    1.80    1.10
  15  -3  -1    3.40    1.40
 -15  -3   1    4.90    1.60
 -15  -3   1    4.60    1.60
  15  -3  -1    1.50    1.80
  15  -3  -1    2.20    1.40
 -15   3   1    3.50    1.80
  15   3  -1    5.80    1.50
  15   3  -1    3.80    1.50
 -15   3   1    5.30    1.50
 -15   3   1    2.80    1.20
 -14  -3   1    1.20    1.30
  14  -3  -1    2.10    1.20
  14  -3  -1    2.10    1.10
  14  -3  -1    1.60    1.50
 -14  -3   1   -0.80    1.10
 -14  -3   1    0.60    1.00
 -14   3   1    1.90    1.10
  14   3  -1   -0.30    1.10
 -14   3   1    0.50    1.30
 -14   3   1    2.40    1.00
  14   3  -1    3.30    1.20
  13  -3  -1    7.40    1.80
 -13  -3   1   11.20    1.90
  13  -3  -1    8.10    1.80
 -13  -3   1    9.10    2.20
  13  -3  -1   12.30    2.50
 -13   3   1    8.60    2.30
  13   3  -1    7.80    1.90
 -13   3   1    5.50    1.30
  13   3  -1    8.00    1.60
 -13   3   1    8.20    1.80
  12  -3  -1  184.18    9.10
  12  -3  -1  175.68    8.20
 -12  -3   1  178.38    9.20
 -12  -3   1  163.38    8.10
  12  -3  -1  163.88    8.70
 -12   3   1  182.48    8.40
  12   3  -1  159.98    8.60
  12   3  -1  149.88    8.10
 -12   3   1  176.88    8.40
 -12   3   1  174.08    9.30
  11  -3  -1  260.07   12.80
  11  -3  -1  276.77   12.20
  11  -3  -1  293.87   13.20
 -11  -3   1  278.37   12.20
 -11   3   1  295.57   12.50
 -11   3   1  304.17   13.60
  11   3  -1  257.47   12.70
 -11   3   1  292.57   12.40
  11   3  -1  294.97   11.40
  10  -3  -1   41.90    3.50
 -10  -3   1   45.10    3.00
 -10   3   1   52.29    3.30
 -10   3   1   47.20    3.10
  -9  -3   1   29.20    2.30
  -9   3   1   31.30    2.30
  -9   3   1   30.50    2.30
  -8  -3   1   98.29    4.90
  -8   3   1  102.59    4.90
  -7  -3   1  726.73   28.60
  -7   3   1  760.42   28.70
  -6  -3   1  365.16   14.50
  -6   3   1  369.36   14.50
  -5  -3   1   10.30    1.10
  -5   3   1   11.80    1.10
  -4  -3   1 2077.89   78.09
  -4   3   1 2100.19   78.09
  -3  -3   1   12.00    0.90
   3   3  -1   12.30    0.90
  -3   3   1   11.60    0.90
   3   3  -1   12.70    1.20
  -2  -3   1 1419.26   56.69
  -2   3   1 1490.25   56.69
   2   3  -1 1558.14   56.89
   2   3  -1 1611.34   56.79
  -1  -3   1 1373.06   52.49
   1   3  -1 1537.05   52.49
  -1   3   1 1332.97   52.49
  -1   3   1 1379.56   52.39
   1   3  -1 1402.46   52.49
   0  -3   1    6.30    0.60
   0  -3  -1    7.90    0.50
   0  -3   1    8.30    0.70
   0   3  -1    7.30    0.50
   0   3   1    5.80    0.60
  -1  -3  -1   11.70    0.70
   1  -3   1   10.90    0.80
  -1   3  -1   10.50    0.60
   1   3   1    8.60    0.80
  -1   3  -1   10.20    0.80
  -2  -3  -1 1716.93   62.59
   2  -3   1 1680.93   62.69
   2   3   1 1635.54   62.89
  -2   3  -1 1683.53   62.69
  -3  -3  -1   19.40    1.10
   3  -3   1   22.00    1.40
  -3   3  -1   20.80    1.30
   3   3   1   24.50    1.60
   4  -3   1  142.49    5.80
  -4  -3  -1  137.99    5.60
   4   3   1  132.89    6.00
  -5  -3  -1   76.39    3.40
   5  -3   1   75.09    3.60
   5   3   1   79.09    3.10
  -5   3  -1   71.29    3.50
  -6  -3  -1   33.70    2.00
   6  -3   1   30.10    2.00
  -6   3  -1   34.20    2.10
   6   3   1   37.60    1.70
   7  -3   1   23.70    1.90
  -7  -3  -1   23.50    1.80
  -7   3  -1   26.60    1.90
   7   3   1   29.70    1.50
  -7   3  -1   25.40    1.90
  -8  -3  -1  118.59    5.70
   8  -3   1  125.89    5.80
  -8   3  -1  127.19    5.90
   8   3   1  128.89    5.10
   8   3   1  130.29    5.20
  -8   3  -1  124.79    5.90
   9  -3   1   40.70    2.70
  -9  -3  -1   37.40    2.60
  -9   3  -1   42.90    2.80
  -9   3  -1   37.80    2.70
  10  -3   1  142.99    7.90
 -10  -3  -1  162.88    7.40
  10  -3   1  157.38    7.40
 -10   3  -1  174.38    7.70
 -10   3  -1  170.18    8.70
 -10   3  -1  164.38    7.60
  11  -3   1   13.90    1.80
  11  -3   1    9.50    2.20
  11  -3   1   14.30    2.70
 -11  -3  -1   14.70    1.80
  11   3   1   10.70    1.90
 -11   3  -1   16.10    2.10
  11   3   1   14.90    2.20
 -11   3  -1   14.90    2.00
 -11   3  -1   12.40    2.50
 -12  -3  -1    4.30    1.30
  12  -3   1    2.00    1.10
  12  -3   1    3.20    1.60
  12  -3   1    2.90    1.00
 -12  -3  -1    5.50    1.50
 -12   3  -1    2.40    1.10
 -12   3  -1    4.00    1.60
  12   3   1    3.80    1.80
  12   3   1    3.40    1.20
 -12   3  -1    7.00    1.50
  12   3   1    3.20    1.10
 -13  -3  -1   13.80    2.10
  13  -3   1   15.40    1.90
  13  -3   1   13.40    2.60
  13  -3   1   14.90    2.40
 -13  -3  -1   12.10    2.50
 -13   3  -1   13.80    2.10
  13   3   1   13.00    2.10
 -13   3  -1   15.00    2.10
 -13   3  -1   13.60    2.60
  13   3   1   15.80    2.10
 -14  -3  -1    4.80    1.40
 -14  -3  -1    6.30    1.50
 -14  -3  -1    6.70    1.60
  14  -3   1    5.00    1.70
 -14   3  -1    8.50    1.90
 -14   3  -1    4.00    1.30
  14   3   1    5.90    1.40
 -14   3  -1    4.80    1.70
  14   3   1    6.40    1.50
  15  -3   1   32.00    3.40
 -15  -3  -1   35.70    3.50
 -15  -3  -1   30.80    3.00
  15  -3   1   31.00    3.20
 -15   3  -1   41.40    3.20
 -15   3  -1   32.10    3.70
 -15   3  -1   35.10    3.10
  15   3   1   26.20    2.70
  15   3   1   29.50    2.80
  16  -3   1   53.69    4.20
 -16  -3  -1   61.79    4.60
 -16  -3  -1   55.09    4.00
  16   3   1   52.29    3.80
 -16   3  -1   59.49    4.10
  16   3   1   55.39    3.70
 -16   3  -1   56.89    4.80
  17  -3   1   38.30    3.30
 -17  -3  -1   37.60    3.20
 -17  -3  -1   43.80    3.60
 -17   3  -1   39.30    3.20
 -17   3  -1   39.50    3.80
  18  -3   1    2.10    1.00
 -18  -3  -1    2.00    1.10
 -18  -3  -1    1.10    0.90
 -18   3  -1    1.50    0.90
 -18   3  -1    0.70    1.00
 -19  -3  -1   10.30    1.50
 -19  -3  -1   15.40    1.90
  19  -3   1   11.20    1.50
 -19   3  -1   10.60    2.00
 -19   3  -1   10.30    1.50
 -20  -4   1   88.49    4.40
 -20  -4   1   87.19    4.50
 -20   4   1   83.09    4.80
 -19  -4   1   42.40    3.00
  19  -4  -1   36.70    2.70
 -19  -4   1   40.20    2.80
 -19   4   1   40.50    3.40
 -19   4   1   32.50    2.40
 -18  -4   1   31.40    2.90
  18  -4  -1   33.00    2.80
 -18  -4   1   30.00    2.70
 -18   4   1   29.40    2.50
 -18   4   1   35.30    3.40
 -17  -4   1   36.20    3.50
 -17  -4   1   33.30    3.10
  17  -4  -1   37.90    3.30
 -17   4   1   38.90    5.00
  17   4  -1   37.10    2.90
 -17   4   1   40.30    3.90
 -17   4   1   36.00    3.00
 -16  -4   1   -0.10    0.90
  16  -4  -1    0.20    1.00
 -16  -4   1    1.60    1.10
 -16   4   1    0.30    1.20
 -16   4   1    0.50    0.90
  16   4  -1   -0.80    0.80
 -16   4   1   -0.20    1.70
  15  -4  -1   87.29    5.90
 -15  -4   1   86.09    6.00
  15  -4  -1   86.19    5.80
 -15  -4   1   91.69    5.50
  15  -4  -1   89.19    5.30
 -15   4   1   93.69    5.70
 -15   4   1   86.29    5.30
 -15   4   1   75.89    6.10
  15   4  -1   81.69    5.30
 -15   4   1   96.19    6.20
 -14  -4   1    1.70    1.50
  14  -4  -1    5.80    1.70
  14  -4  -1    2.20    1.10
  14  -4  -1    2.00    1.40
 -14  -4   1    1.80    1.20
 -14   4   1    1.60    1.10
  14   4  -1    1.30    1.10
 -14   4   1    1.50    1.30
 -14   4   1    3.30    1.10
 -13  -4   1  262.97   13.10
 -13  -4   1  272.47   12.30
  13  -4  -1  264.47   12.80
  13  -4  -1  277.37   13.10
  13  -4  -1  276.47   12.20
 -13   4   1  266.77   12.20
  13   4  -1  249.68   12.40
 -13   4   1  290.97   12.50
 -13   4   1  277.67   13.50
 -12  -4   1    0.90    1.00
  12  -4  -1    1.90    1.10
  12  -4  -1    2.60    1.40
  12  -4  -1   -0.30    0.80
 -12  -4   1   -0.20    1.40
  12   4  -1    1.60    1.20
 -12   4   1    2.30    1.20
  12   4  -1    1.30    3.40
 -12   4   1    2.00    0.90
 -12   4   1    0.70    0.90
  11  -4  -1  258.67   11.80
 -11  -4   1  232.68   10.70
  11  -4  -1  233.58   11.40
  11  -4  -1  238.18   10.80
 -11   4   1  247.18   10.80
 -11   4   1  251.47   11.90
 -11   4   1  246.78   10.90
  11   4  -1  229.28   11.30
  10  -4  -1  252.97   11.60
  10  -4  -1  253.87   11.80
 -10  -4   1  238.28   10.80
  10  -4  -1  249.78   10.90
  10   4  -1  236.48   11.70
 -10   4   1  255.17   11.00
 -10   4   1  255.67   12.00
 -10   4   1  264.37   11.00
  -9  -4   1  963.70   38.60
  -9   4   1 1039.50   38.80
  -9   4   1 1010.70   38.80
  -8  -4   1   57.69    3.30
  -8   4   1   59.39    3.40
  -8   4   1   61.59    3.50
  -7  -4   1   68.19    3.60
  -7   4   1   72.49    3.70
  -7   4   1   72.59    3.70
  -6  -4   1   49.99    2.70
  -6   4   1   47.60    2.70
  -5  -4   1  607.94   23.60
  -5   4   1  624.04   23.70
  -4  -4   1 2044.50   81.99
  -4   4   1 2186.08   82.09
   4   4  -1 2352.16   82.09
  -3  -4   1    5.00    0.70
   3   4  -1    4.20    0.90
   3   4  -1    4.10    0.70
  -2  -4   1  351.36   13.70
   2   4  -1  368.86   13.80
  -2   4   1  346.37   13.70
  -2   4   1  356.46   13.70
   1  -4  -1   30.40    1.70
   1   4  -1   42.60    1.90
  -1   4   1   31.50    1.80
   0  -4  -1  594.14   22.40
   0  -4   1  607.14   22.50
   0   4   1  581.24   22.60
   0   4  -1  595.64   22.40
  -1  -4  -1  112.29    4.60
   1  -4   1  116.29    4.70
  -1   4  -1  116.29    4.60
   1   4   1  109.09    4.80
   2  -4   1 2196.58   79.99
  -2  -4  -1 2114.19   79.79
  -2   4  -1 2180.98   79.79
  -2   4  -1 2183.88   79.99
   2   4   1 2029.20   80.09
   3  -4   1   21.20    1.50
  -3  -4  -1   23.30    1.30
  -3   4  -1   22.80    1.50
   3   4   1   20.70    1.60
  -4  -4  -1  716.33   27.20
   4  -4   1  734.63   27.40
   4   4   1  710.93   27.70
  -4   4  -1  709.93   27.40
   5  -4   1  554.54   20.90
  -5  -4  -1  525.25   20.70
   5   4   1  530.15   21.30
  -5   4  -1  546.95   20.90
  -6  -4  -1  199.58    8.20
   6  -4   1  202.38    8.40
  -6   4  -1  195.18    8.40
  -7  -4  -1  574.54   23.10
   7  -4   1  598.94   23.40
  -7   4  -1  592.54   23.40
  -7   4  -1  626.54   23.50
   8  -4   1  752.12   29.80
  -8  -4  -1  741.33   29.60
  -8   4  -1  782.72   29.90
  -8   4  -1  790.82   29.90
   9  -4   1   73.29    4.10
  -9  -4  -1   71.69    3.90
  -9   4  -1   70.39    4.00
  -9   4  -1   73.59    4.10
  10  -4   1   14.70    1.80
  10  -4   1   10.70    2.20
  10  -4   1   14.10    2.20
 -10  -4  -1   14.70    1.80
 -10   4  -1   15.70    1.90
 -10   4  -1   14.70    2.40
  10   4   1   13.20    2.10
 -10   4  -1   14.70    1.80
  11  -4   1  478.55   20.90
 -11  -4  -1  492.95   21.30
 -11  -4  -1  515.45   20.30
  11  -4   1  532.15   21.50
  11  -4   1  508.75   20.30
 -11   4  -1  512.45   21.60
 -11   4  -1  516.25   20.50
  11   4   1  501.35   21.10
  11   4   1  450.55   20.40
  11   4   1  452.15   20.30
 -11   4  -1  513.85   20.50
 -12  -4  -1    1.30    1.40
  12  -4   1    5.40    1.70
  12  -4   1    2.80    1.10
 -12  -4  -1    0.90    1.00
  12  -4   1    2.60    1.20
  12   4   1    3.90    1.70
 -12   4  -1    2.50    1.10
 -12   4  -1    4.90    1.50
 -12   4  -1    2.30    1.10
  12   4   1    4.20    1.40
  12   4   1    2.70    1.20
  13  -4   1  111.89    6.80
  13  -4   1  108.99    6.80
  13  -4   1  110.99    6.10
 -13  -4  -1  116.39    6.90
 -13  -4  -1  118.99    6.30
 -13   4  -1  124.99    7.20
  13   4   1  133.99    6.80
  13   4   1  103.29    6.10
 -13   4  -1  122.09    6.60
  13   4   1  101.79    6.10
 -13   4  -1  117.79    7.30
 -13   4  -1  121.99    6.50
 -14  -4  -1   20.30    2.40
  14  -4   1   16.40    2.70
 -14  -4  -1   20.00    3.00
  14  -4   1   15.60    2.80
  14  -4   1   23.70    2.60
 -14   4  -1   21.30    2.50
  14   4   1   17.20    2.40
  14   4   1   14.70    4.20
 -14   4  -1   25.00    2.50
  14   4   1   17.20    2.20
 -14   4  -1   14.50    2.90
 -14   4  -1   23.10    3.50
 -15  -4  -1  100.39    5.90
  15  -4   1   76.39    7.30
 -15  -4  -1  105.69    6.40
 -15   4  -1  104.89    6.10
  15   4   1   90.59    5.40
 -15   4  -1  107.99    6.90
 -15   4  -1   98.79    5.80
  15   4   1   97.79    5.40
 -16  -4  -1    2.60    1.30
 -16  -4  -1    1.90    1.20
  16  -4   1    2.80    1.30
  16   4   1    3.30    1.00
 -16   4  -1    2.90    1.20
  16   4   1    0.70    1.50
 -16   4  -1    3.50    1.70
  17  -4   1  106.89    6.30
 -17  -4  -1  109.19    6.00
 -17  -4  -1  113.09    6.40
 -17   4  -1  111.09    6.80
 -17   4  -1  104.89    5.80
 -18  -4  -1   33.90    2.80
  18  -4   1   34.80    2.90
 -18  -4  -1   38.80    3.10
 -18   4  -1   32.90    2.60
 -18   4  -1   35.60    3.40
 -19  -4  -1   22.10    2.10
  19  -4   1   20.60    1.90
 -19  -4  -1   19.50    1.90
 -19   4  -1   21.70    2.40
 -19   4  -1   16.90    1.70
 -19  -5   1   70.79    4.00
  19  -5  -1   65.39    3.90
 -19  -5   1   62.89    3.80
 -19   5   1   63.79    4.40
 -18  -5   1   37.30    3.00
  18  -5  -1   39.70    3.10
 -18  -5   1   37.80    3.10
 -18   5   1   36.50    3.60
 -18   5   1   34.60    2.60
  17  -5  -1    1.30    1.00
 -17  -5   1    0.60    0.90
  17   5  -1    2.00    0.80
 -17   5   1    1.30    1.20
 -17   5   1    0.00    1.80
 -17   5   1    2.70    1.00
 -16  -5   1   30.10    3.00
 -16  -5   1   27.80    3.30
 -16   5   1   29.60    2.70
 -16   5   1   32.00    3.90
  16   5  -1   27.80    2.60
 -16   5   1   29.70    3.70
  15  -5  -1    3.20    1.50
  15  -5  -1    0.20    1.40
 -15  -5   1    1.20    1.30
  15  -5  -1    4.10    1.60
 -15   5   1    3.70    1.40
 -15   5   1    2.80    1.10
 -15   5   1    1.40    1.40
  15   5  -1    1.60    1.10
 -15   5   1    1.50    1.70
  14  -5  -1  232.38   11.00
 -14  -5   1  222.58   13.10
  14  -5  -1  230.58   11.60
  14  -5  -1  248.28   11.90
 -14  -5   1  229.48   11.60
 -14   5   1  240.18   11.80
 -14   5   1  228.58   12.10
 -14   5   1  237.58   11.20
  14   5  -1  214.28   10.90
 -14   5   1  236.28   10.80
 -13  -5   1   33.30    3.50
  13  -5  -1   37.40    3.70
 -13  -5   1   43.10    3.40
  13  -5  -1   41.00    3.40
  13  -5  -1   35.70    3.60
  13   5  -1   31.00    3.20
 -13   5   1   33.40    3.00
  13   5  -1   28.80    3.60
 -13   5   1   40.60    3.30
 -13   5   1   34.60    3.90
  12  -5  -1    4.30    1.30
  12  -5  -1    2.90    1.40
  12  -5  -1    3.20    1.40
 -12   5   1    3.80    1.60
  12   5  -1    2.50    1.20
 -12   5   1    4.60    1.20
 -12   5   1    3.40    1.10
  11  -5  -1   54.09    3.80
 -11  -5   1   57.29    3.80
  11  -5  -1   59.49    4.50
  11  -5  -1   53.89    4.20
 -11   5   1   60.19    3.70
 -11   5   1   55.49    3.80
 -11   5   1   53.69    4.40
  11   5  -1   55.59    4.50
  11   5  -1   52.99    4.10
 -10  -5   1  217.68    9.60
  10  -5  -1  201.38   10.20
  10  -5  -1  227.78   10.70
  10  -5  -1  213.08    9.70
  10   5  -1  204.58   10.20
 -10   5   1  216.58    9.60
 -10   5   1  223.38   10.80
 -10   5   1  220.98    9.80
  -9  -5   1    0.20    0.60
   9  -5  -1    1.30    0.80
  -9   5   1    1.90    0.80
  -9   5   1    0.40    0.60
  -8  -5   1 1291.37   50.49
   8  -5  -1 1304.87   50.59
  -8   5   1 1329.27   50.59
  -8   5   1 1375.46   50.49
  -7  -5   1   86.19    4.30
   7   5  -1   90.69    3.90
  -7   5   1   80.99    4.30
  -7   5   1   87.99    4.30
  -6  -5   1   14.80    1.40
   6   5  -1   19.10    1.40
  -6   5   1   17.50    1.60
  -5  -5   1   20.90    1.60
   5   5  -1   24.40    1.50
  -5   5   1   21.50    1.60
  -4  -5   1  646.24   26.10
   4   5  -1  689.13   26.50
   4   5  -1  756.92   26.00
  -4   5   1  645.74   26.10
  -3  -5   1   92.29    4.20
  -3   5   1   94.49    4.20
  -3   5   1   92.29    4.10
   3   5  -1   98.99    4.40
   2  -5  -1    7.70    0.90
  -2  -5   1    9.80    0.90
  -2   5   1    8.70    0.90
  -2   5   1    8.20    0.90
   2   5  -1    7.30    0.90
   1  -5  -1  138.19    5.60
  -1  -5   1  129.39    5.60
   1   5  -1  138.09    5.60
  -1   5   1  136.59    5.70
   0  -5  -1   32.40    1.70
   0  -5   1   30.40    1.80
   0   5   1   30.90    1.80
   0   5  -1   32.00    1.70
  -1  -5  -1  600.54   22.60
   1  -5   1  603.54   22.80
   1   5   1  589.44   22.90
  -1   5  -1  596.14   22.60
  -2  -5  -1   84.99    3.70
   2  -5   1   90.29    4.00
  -2   5  -1   91.79    3.70
   2   5   1   81.49    4.00
  -2   5  -1   87.99    3.90
  -3  -5  -1   61.59    2.80
   3  -5   1   58.59    2.90
  -3   5  -1   61.29    2.70
  -3   5  -1   59.29    2.90
   3   5   1   56.99    3.10
   4  -5   1   46.40    2.50
  -4  -5  -1   48.00    2.30
   4   5   1   45.80    2.80
  -4   5  -1   44.40    2.50
  -5  -5  -1  311.67   12.80
   5  -5   1  333.27   13.10
  -5   5  -1  321.67   13.00
   5   5   1  334.87   13.50
  -6  -5  -1 1191.28   46.10
   6  -5   1 1201.98   46.30
  -6   5  -1 1250.97   46.40
  -6   5  -1 1228.68   46.30
  -7  -5  -1  136.59    6.20
   7  -5   1  139.59    6.50
  -7   5  -1  143.19    6.50
  -7   5  -1  143.69    6.50
   8  -5   1  636.24   25.40
  -8  -5  -1  637.94   25.20
  -8   5  -1  651.03   25.40
  -8   5  -1  658.33   25.40
  -9  -5  -1    2.00    0.80
   9  -5   1    2.60    1.40
   9  -5   1    2.40    0.90
  -9   5  -1    3.90    0.90
  -9   5  -1    2.10    0.80
  10  -5   1   41.10    3.10
  10  -5   1   38.20    3.40
  10  -5   1   45.30    3.80
 -10  -5  -1   42.60    2.90
 -10   5  -1   38.50    3.50
 -10   5  -1   44.40    3.10
  10   5   1   36.80    3.10
  10   5   1   38.40    3.60
 -10   5  -1   44.20    3.20
  11  -5   1   59.59    3.90
 -11  -5  -1   60.59    3.80
  11  -5   1   54.99    4.60
  11  -5   1   57.79    4.30
 -11   5  -1   59.69    3.90
  11   5   1   59.49    4.50
  11   5   1   49.10    3.70
 -11   5  -1   62.69    4.70
 -11   5  -1   57.09    3.90
  11   5   1   53.09    3.90
  12  -5   1  274.87   13.10
 -12  -5  -1  276.47   12.30
  12  -5   1  295.47   13.50
 -12  -5  -1  286.87   13.30
  12  -5   1  279.87   12.50
 -12   5  -1  269.27   13.20
 -12   5  -1  280.67   12.50
 -12   5  -1  307.17   13.90
  12   5   1  261.07   12.40
  12   5   1  293.87   13.20
 -12   5  -1  290.47   12.80
  12   5   1  256.97   12.30
  13  -5   1    1.20    1.00
  13  -5   1    0.30    0.90
 -13  -5  -1    0.20    1.30
  13  -5   1    1.00    1.20
 -13   5  -1   -0.10    1.40
 -13   5  -1    0.80    0.90
 -13   5  -1    1.40    1.10
 -13   5  -1    0.00    1.10
  13   5   1    1.60    1.10
  13   5   1    3.20    1.40
  14  -5   1  164.88    8.30
  14  -5   1  161.68    8.70
 -14  -5  -1  156.38    8.70
  14   5   1  147.09    7.70
  14   5   1  178.38    8.90
 -14   5  -1  165.58    8.30
 -14   5  -1  174.58    8.70
 -14   5  -1  161.88    9.00
 -14   5  -1  165.48    9.50
 -15  -5  -1   64.09    4.50
 -15  -5  -1   71.49    4.80
 -15   5  -1   66.19    5.40
 -15   5  -1   61.89    4.30
 -15   5  -1   66.59    5.30
  15   5   1   61.39    3.80
 -16  -5  -1    9.90    1.90
 -16  -5  -1    8.90    2.20
  16  -5   1   10.40    2.10
 -16   5  -1    6.80    2.20
 -16   5  -1    7.30    1.70
 -16   5  -1    8.10    2.20
 -17  -5  -1    0.40    1.00
  17  -5   1    0.40    0.80
 -17  -5  -1    0.20    0.70
 -17   5  -1    0.40    0.80
 -17   5  -1    0.40    1.20
 -18  -5  -1    7.70    1.70
  18  -5   1    5.10    1.30
 -18  -5  -1    7.20    1.40
 -18   5  -1    8.10    1.90
 -18   5  -1    5.70    1.30
 -19  -5  -1    1.20    0.80
  19  -5   1    1.20    0.60
 -19  -5  -1   -0.30    0.60
 -19   5  -1    0.10    0.80
 -19  -6   1    9.20    1.50
 -19  -6   1   10.10    1.40
  19  -6  -1    9.40    1.40
 -19   6   1    9.80    1.80
 -18  -6   1    6.70    1.30
  18  -6  -1    6.00    1.40
 -18  -6   1    7.40    1.60
 -18   6   1    4.90    1.70
 -18   6   1   10.40    2.50
 -17  -6   1    3.10    1.20
 -17  -6   1    3.40    1.20
  17  -6  -1    3.00    1.30
 -17   6   1    2.50    1.50
 -17   6   1    2.50    1.10
 -17   6   1    4.60    1.80
  16  -6  -1    7.30    1.70
 -16  -6   1    8.40    1.90
 -16  -6   1    7.10    1.80
 -16   6   1    7.50    1.60
 -16   6   1   12.10    3.00
  16   6  -1    8.30    1.60
 -16   6   1    6.70    2.10
 -15  -6   1   53.99    4.50
  15  -6  -1   54.89    4.40
 -15   6   1   54.69    4.60
 -15   6   1   54.59    3.80
  15   6  -1   50.69    3.60
 -15   6   1   56.99    5.10
  14  -6  -1   14.80    2.90
 -14  -6   1   19.00    3.00
  14  -6  -1   15.00    2.50
  14  -6  -1   19.60    2.90
 -14   6   1   15.80    3.00
 -14   6   1   16.80    2.20
  14   6  -1   17.90    2.40
  14   6  -1   20.30    3.40
 -14   6   1   16.40    3.20
 -14   6   1   20.00    2.80
  13  -6  -1   11.60    2.40
 -13  -6   1    6.20    2.30
  13  -6  -1    7.50    1.60
  13  -6  -1   10.00    2.20
 -13  -6   1    8.30    1.90
  13   6  -1    8.80    2.10
 -13   6   1   11.60    2.60
  13   6  -1    6.30    1.80
 -13   6   1    9.20    2.00
 -13   6   1    5.90    1.80
 -13   6   1    8.50    1.80
 -12  -6   1   10.20    2.20
  12  -6  -1    5.20    1.90
  12  -6  -1    4.20    1.40
  12  -6  -1    8.50    1.90
 -12   6   1    6.40    2.00
  12   6  -1    7.40    1.90
 -12   6   1    5.90    1.30
 -12   6   1   10.20    1.90
  12   6  -1    6.00    1.50
 -11  -6   1   11.60    2.00
  11  -6  -1   14.80    2.00
  11  -6  -1   11.50    2.30
  11  -6  -1   11.90    2.30
 -11   6   1   13.30    1.90
 -11   6   1    9.90    1.90
  11   6  -1    7.90    2.00
  11   6  -1    9.10    1.80
 -11   6   1   11.10    2.30
  10  -6  -1    8.60    1.90
 -10  -6   1    6.70    1.40
  10  -6  -1   10.00    2.00
  10  -6  -1   10.70    1.70
 -10   6   1    5.50    1.80
 -10   6   1    5.70    1.30
 -10   6   1    6.10    1.40
  10   6  -1    4.90    1.60
  10   6  -1    6.70    1.70
   9  -6  -1  185.28    9.80
   9  -6  -1  211.38    9.50
   9  -6  -1  233.68   10.50
  -9  -6   1  198.88    9.30
  -9   6   1  217.68   10.40
  -9   6   1  212.48    9.30
  -9   6   1  214.58    9.50
   8  -6  -1  170.98    7.90
  -8  -6   1  168.68    7.80
  -8   6   1  175.78    7.70
  -8   6   1  170.98    7.80
   7  -6  -1    3.80    0.90
  -7  -6   1    3.30    0.90
  -7   6   1    6.40    1.40
  -7   6   1    2.90    0.80
  -6  -6   1   54.39    3.10
   6  -6  -1   56.19    3.20
   6   6  -1   61.49    2.70
  -6   6   1   55.89    3.20
  -5  -6   1    9.50    1.20
   5  -6  -1    9.30    1.20
   5   6  -1    9.80    0.90
  -5   6   1   10.00    1.20
  -4  -6   1  625.54   25.30
   4  -6  -1  644.24   25.40
   4   6  -1  694.73   25.10
  -4   6   1  639.44   25.20
   4   6  -1  641.14   25.60
  -4   6   1  710.83   25.40
  -3  -6   1  589.34   24.00
   3  -6  -1  636.94   24.10
  -3   6   1  660.73   24.00
   3   6  -1  642.94   24.30
  -3   6   1  601.04   24.00
  -2  -6   1 1123.39   43.90
   2  -6  -1 1193.68   43.90
   2   6  -1 1160.68   44.00
  -2   6   1 1176.58   43.90
   1  -6  -1   25.60    1.60
  -1  -6   1   26.20    1.70
  -1   6   1   25.70    1.70
   1   6  -1   24.30    1.60
   0  -6   1   88.99    4.00
   0  -6  -1   91.89    3.90
   0   6  -1   87.99    3.80
   0   6   1   76.79    3.90
   1  -6   1  555.24   21.20
  -1  -6  -1  549.45   21.00
  -1   6  -1  555.24   21.00
   1   6   1  542.25   21.30
   2  -6   1  406.16   15.20
  -2  -6  -1  375.56   15.00
   2   6   1  373.66   15.30
  -2   6  -1  393.56   14.90
  -3  -6  -1   25.10    1.50
   3  -6   1   23.50    1.70
   3   6   1   23.60    1.80
  -3   6  -1   23.40    1.40
  -3   6  -1   23.30    1.70
   4  -6   1   10.10    1.20
  -4  -6  -1   10.90    1.10
   4   6   1   10.90    1.40
  -4   6  -1    9.70    1.20
  -5  -6  -1    3.80    0.70
   5  -6   1    5.70    1.10
   5   6   1    1.80    0.90
  -5   6  -1    3.80    0.90
  -6  -6  -1  486.35   19.80
   6  -6   1  504.75   20.20
  -6   6  -1  519.65   20.20
  -6   6  -1  527.15   20.20
   7  -6   1  760.92   27.50
  -7  -6  -1  632.44   26.90
  -7   6  -1  741.13   27.30
  -7   6  -1  657.83   27.20
   8  -6   1   52.19    3.40
  -8  -6  -1   52.69    3.20
  -8   6  -1   54.39    3.40
  -8   6  -1   56.49    3.40
   9  -6   1    3.10    1.20
   9  -6   1    1.90    0.90
   9  -6   1    2.50    1.00
  -9  -6  -1    2.30    0.80
  -9   6  -1    1.40    0.80
  -9   6  -1    3.60    1.40
   9   6   1    2.90    1.50
  -9   6  -1    1.10    0.80
  10  -6   1   14.30    2.20
  10  -6   1   12.10    1.90
 -10  -6  -1   11.20    1.80
  10  -6   1   14.20    2.40
  10   6   1   13.80    2.60
 -10   6  -1   14.50    2.00
 -10   6  -1   11.00    2.60
  10   6   1   14.20    2.20
 -10   6  -1   11.20    1.80
 -10   6  -1   12.80    2.30
  11  -6   1   12.60    2.30
 -11  -6  -1    9.60    1.70
  11  -6   1   15.90    2.10
  11  -6   1   12.60    2.60
 -11   6  -1   18.20    2.70
  11   6   1   17.40    2.80
 -11   6  -1   14.10    2.50
 -11   6  -1   12.50    1.80
  11   6   1   11.00    2.00
 -11   6  -1   13.60    2.00
  12  -6   1   31.80    3.40
  12  -6   1   33.60    2.90
  12   6   1   29.60    3.50
 -12   6  -1   32.90    3.10
 -12   6  -1   23.60    3.30
 -12   6  -1   31.50    3.60
 -12   6  -1   31.30    2.80
  12   6   1   28.60    2.70
  13  -6   1  451.65   19.50
  13  -6   1  477.75   20.30
 -13  -6  -1  459.95   20.00
 -13   6  -1  458.05   19.30
  13   6   1  409.96   18.60
  13   6   1  481.95   20.30
 -13   6  -1  456.45   20.70
 -13   6  -1  485.65   20.30
  14  -6   1    4.00    1.60
  14  -6   1    3.60    1.50
 -14  -6  -1    4.40    1.60
  14   6   1    4.10    1.90
 -14   6  -1    1.70    1.40
  14   6   1    2.40    1.00
 -14   6  -1    2.50    1.70
 -14   6  -1    1.00    0.90
 -14   6  -1    3.00    1.70
 -15  -6  -1   24.50    2.70
 -15  -6  -1   22.00    3.00
  15  -6   1   23.80    2.90
  15   6   1   30.00    3.70
 -15   6  -1   23.40    2.60
 -15   6  -1   27.10    3.60
 -15   6  -1   32.40    3.40
 -16  -6  -1   16.50    2.20
 -16   6  -1   17.00    2.80
 -16   6  -1   26.10    3.70
 -16   6  -1   16.10    2.10
 -17  -6  -1   10.90    1.80
 -17  -6  -1   12.00    1.90
  17  -6   1   12.10    2.10
 -17   6  -1   11.80    2.20
 -17   6  -1   11.50    2.30
 -17   6  -1    7.80    1.70
 -18  -6  -1   38.90    2.70
  18  -6   1   39.00    3.00
 -18  -6  -1   32.20    2.60
 -18   6  -1   35.10    3.30
 -18   6  -1   27.50    2.30
 -19  -6  -1  108.49    5.20
  19  -6   1  105.09    5.40
 -19   6  -1  104.39    5.70
 -19  -7   1   97.89    5.00
  19  -7  -1  101.59    5.20
 -19   7   1  102.49    5.50
  18  -7  -1    3.40    1.10
 -18  -7   1    3.10    0.90
 -18  -7   1    2.90    0.90
 -18   7   1    1.60    1.40
 -18   7   1    2.20    1.20
  17  -7  -1    5.00    1.50
 -17  -7   1    6.60    1.40
 -17  -7   1    6.90    1.50
 -17   7   1    5.20    1.60
 -17   7   1    8.00    2.00
  16  -7  -1    2.50    1.40
 -16  -7   1    2.10    1.10
 -16  -7   1    3.20    1.40
 -16   7   1    4.20    1.70
 -16   7   1    2.20    1.20
 -16   7   1    4.50    1.70
 -15  -7   1    5.00    1.70
  15  -7  -1    7.80    1.90
 -15   7   1    7.80    2.20
 -15   7   1    7.40    2.20
 -15   7   1    4.80    1.30
  15   7  -1    6.50    1.20
 -14  -7   1  256.17   12.70
  14  -7  -1  261.57   13.00
  14  -7  -1  263.37   12.30
  14   7  -1  240.88   11.40
 -14   7   1  269.57   12.50
 -14   7   1  242.78   13.20
 -14   7   1  276.67   13.00
  14   7  -1  288.97   12.80
 -14   7   1  258.17   11.60
 -13  -7   1   71.49    5.10
  13  -7  -1   78.59    5.70
  13  -7  -1   71.09    4.80
 -13   7   1   75.89    5.00
  13   7  -1   71.39    5.40
 -13   7   1   72.29    4.50
  13   7  -1   63.39    4.50
 -13   7   1   77.79    5.60
 -13   7   1   65.09    5.50
  12  -7  -1  193.28   10.10
  12  -7  -1  196.08    9.60
 -12  -7   1  196.48    9.90
  12  -7  -1  213.18   10.80
 -12   7   1  197.88    9.10
 -12   7   1  190.68   10.60
  12   7  -1  175.58    9.20
 -12   7   1  191.98    9.60
  12   7  -1  209.08   10.50
 -12   7   1  193.78   10.30
  11  -7  -1   13.50    2.40
  11  -7  -1   19.90    2.90
  11  -7  -1   18.50    2.40
 -11  -7   1   11.80    2.40
 -11   7   1   14.50    2.60
  11   7  -1   16.30    2.60
 -11   7   1   16.10    2.00
  11   7  -1   20.50    3.20
 -11   7   1   19.30    2.80
 -11   7   1   17.50    2.30
  10  -7  -1  322.47   15.20
  10  -7  -1  351.16   14.80
  10  -7  -1  363.56   15.90
 -10  -7   1  344.87   14.70
 -10   7   1  339.97   14.40
 -10   7   1  352.26   15.80
 -10   7   1  344.37   14.80
  10   7  -1  327.77   15.20
  10   7  -1  342.27   15.90
  -9  -7   1   24.90    2.40
   9  -7  -1   30.40    3.10
   9  -7  -1   26.20    2.50
   9  -7  -1   21.00    2.70
   9   7  -1   25.30    3.00
  -9   7   1   22.00    2.80
  -9   7   1   24.10    2.20
   9   7  -1   23.30    3.20
  -9   7   1   25.50    2.40
   8  -7  -1  315.77   14.00
  -8  -7   1  289.77   12.90
   8  -7  -1  302.67   13.10
  -8   7   1  317.37   14.00
  -8   7   1  303.37   13.00
  -8   7   1  314.87   12.80
  -7  -7   1  132.89    6.50
   7  -7  -1  144.89    6.70
  -7   7   1  138.59    6.60
  -7   7   1  143.79    6.50
   6  -7  -1   40.90    2.80
  -6  -7   1   41.40    2.70
  -6   7   1   44.60    2.50
  -6   7   1   38.20    2.70
   5  -7  -1  629.34   24.00
  -5  -7   1  590.54   23.90
  -5   7   1  619.24   23.90
  -5   7   1  617.54   23.80
   4  -7  -1  835.12   31.70
  -4  -7   1  820.12   31.60
  -4   7   1  829.92   31.60
   4   7  -1  804.42   31.90
  -4   7   1  827.02   31.40
  -3  -7   1  184.88    8.30
   3  -7  -1  205.28    8.40
  -3   7   1  212.38    8.30
   3   7  -1  199.48    8.60
  -2  -7   1   50.69    2.70
   2  -7  -1   46.60    2.60
  -2   7   1   51.39    2.60
   2   7  -1   47.40    2.70
  -1  -7   1 1087.39   41.60
   1  -7  -1 1092.19   41.50
   1   7  -1 1118.19   41.60
  -1   7   1 1095.39   41.60
   0  -7  -1   84.29    3.90
   0  -7   1   83.59    4.00
   0   7  -1   85.29    3.90
   0   7   1   89.29    4.10
  -1  -7  -1 1004.30   38.50
   1  -7   1 1027.80   38.70
  -1   7  -1 1039.60   38.50
   1   7   1 1003.10   38.80
  -2  -7  -1  272.47   11.00
   2  -7   1  275.97   11.20
  -2   7  -1  283.37   10.90
   2   7   1  266.07   11.30
   3  -7   1  260.37   10.80
  -3  -7  -1  262.07   10.60
   3   7   1  261.57   11.10
  -3   7  -1  271.37   10.50
   4  -7   1  115.89    5.40
  -4  -7  -1  115.19    5.20
  -4   7  -1  117.89    5.00
   4   7   1  112.39    5.70
  -4   7  -1  113.89    5.40
  -5  -7  -1  137.09    6.10
   5  -7   1  143.39    6.50
  -5   7  -1  137.89    7.60
  -5   7  -1  142.09    6.40
   5   7   1  137.59    6.80
  -5   7  -1  140.99    6.00
  -6  -7  -1 1521.85   59.89
   6  -7   1 1606.24   60.29
  -6   7  -1 1541.95   60.19
  -6   7  -1 1599.34   59.69
  -6   7  -1 1663.83   60.19
  -7  -7  -1  308.67   13.40
   7  -7   1  336.77   13.90
  -7   7  -1  342.87   13.70
  -7   7  -1  332.37   13.80
   8  -7   1  267.77   12.20
  -8  -7  -1  239.68   10.70
   8  -7   1  245.08   11.00
  -8   7  -1  247.68   10.80
   8   7   1  238.58   12.10
  -8   7  -1  263.87   12.00
  -8   7  -1  260.57   11.10
  -9  -7  -1   76.69    4.30
   9  -7   1   76.19    4.60
   9  -7   1   81.79    5.50
  -9   7  -1   76.69    4.40
  -9   7  -1   77.79    5.10
  -9   7  -1   80.99    5.30
  -9   7  -1   75.39    4.60
   9   7   1   76.39    5.50
   9   7   1   74.49    4.60
 -10  -7  -1  284.17   12.60
  10  -7   1  312.47   14.20
  10  -7   1  304.67   13.10
 -10   7  -1  297.67   13.00
 -10   7  -1  274.17   13.60
  10   7   1  298.47   14.10
 -10   7  -1  306.37   12.80
 -10   7  -1  299.07   14.00
  10   7   1  271.87   12.60
  11  -7   1    1.80    1.50
  11  -7   1    1.80    1.20
 -11   7  -1    4.20    1.20
 -11   7  -1   -0.10    0.90
 -11   7  -1    1.20    1.30
  11   7   1    3.60    1.70
 -11   7  -1    2.60    1.10
  11   7   1    2.90    1.20
  12  -7   1  550.04   23.40
  12  -7   1  552.04   22.40
 -12   7  -1  542.45   23.50
  12   7   1  483.85   21.40
 -12   7  -1  557.34   22.50
  12   7   1  542.15   23.30
 -12   7  -1  544.35   22.00
 -12   7  -1  517.85   23.00
  13  -7   1    1.80    1.20
 -13  -7  -1    3.10    1.70
  13   7   1    7.80    2.10
 -13   7  -1    4.50    1.50
 -13   7  -1    3.30    1.70
 -13   7  -1    3.10    1.60
  13   7   1    4.40    1.10
 -13   7  -1    4.40    1.30
 -14  -7  -1  239.18   12.00
  14  -7   1  242.28   12.40
 -14   7  -1  269.47   13.10
  14   7   1  268.47   12.50
 -14   7  -1  260.57   13.60
 -14   7  -1  266.97   12.70
 -14   7  -1  239.48   11.40
 -15  -7  -1   10.90    2.40
  15  -7   1    9.90    2.30
 -15   7  -1   11.20    2.60
 -15   7  -1    8.60    1.70
  15   7   1   10.70    2.30
 -15   7  -1   14.30    3.00
 -16  -7  -1  113.79    6.20
 -16  -7  -1  106.69    6.00
 -16   7  -1  114.19    7.00
 -16   7  -1   93.29    5.40
 -16   7  -1  120.19    6.90
  17  -7   1   11.90    2.00
 -17  -7  -1    8.20    1.70
 -17  -7  -1   12.40    1.90
 -17   7  -1   10.50    2.60
 -17   7  -1    7.90    1.60
 -17   7  -1   12.10    2.30
 -18  -7  -1   38.00    2.70
  18  -7   1   45.10    3.30
 -18   7  -1   41.10    3.40
 -18  -8   1   -0.10    0.90
 -18  -8   1   -0.40    0.70
  18  -8  -1    0.60    0.90
 -18   8   1    0.40    0.90
 -18   8   1   -2.10    1.30
 -17  -8   1    6.60    1.60
 -17  -8   1    8.40    1.60
 -17   8   1    5.50    1.60
 -17   8   1    9.80    2.30
  16  -8  -1    9.00    2.10
 -16  -8   1    8.90    1.80
 -16  -8   1    8.40    2.00
 -16   8   1    8.30    2.00
 -16   8   1    7.10    1.90
  15  -8  -1    6.80    1.90
 -15  -8   1    4.50    1.60
 -15   8   1    6.10    2.00
 -15   8   1    6.30    1.80
  15   8  -1    6.70    2.00
  14  -8  -1   32.60    3.60
 -14  -8   1   30.20    3.20
 -14   8   1   28.50    2.70
 -14   8   1   28.90    3.80
  14   8  -1   28.30    2.40
  14   8  -1   32.70    3.80
 -14   8   1   34.10    3.80
  13  -8  -1   61.89    5.10
  13  -8  -1   55.09    4.30
 -13   8   1   58.89    5.10
 -13   8   1   57.39    5.00
 -13   8   1   65.99    4.50
  13   8  -1   59.29    3.90
  13   8  -1   64.49    5.10
 -13   8   1   61.29    3.90
  12  -8  -1   29.10    3.60
  12  -8  -1   30.10    3.00
 -12   8   1   32.30    3.70
 -12   8   1   30.40    3.50
  12   8  -1   31.10    3.80
 -12   8   1   30.80    3.00
 -12   8   1   28.00    2.70
  12   8  -1   24.10    2.70
 -11  -8   1  494.15   25.30
  11  -8  -1  599.24   24.80
  11  -8  -1  584.64   23.60
 -11   8   1  557.24   24.50
 -11   8   1  583.44   23.60
 -11   8   1  554.34   24.30
 -11   8   1  605.54   23.10
  11   8  -1  564.74   24.70
 -11   8   1  596.14   23.00
  11   8  -1  544.55   23.40
  10  -8  -1    6.90    1.90
 -10  -8   1    4.50    1.50
  10  -8  -1    6.40    1.50
 -10   8   1    8.90    2.10
 -10   8   1    6.00    1.40
 -10   8   1    8.80    1.80
  10   8  -1    9.40    2.30
  10   8  -1    3.90    1.40
 -10   8   1    6.10    1.60
 -10   8   1    5.20    1.30
  -9  -8   1    3.40    1.20
   9  -8  -1    3.10    1.10
   9  -8  -1    2.20    1.30
  -9   8   1    1.80    0.80
   9   8  -1    1.70    1.50
   9   8  -1    3.50    1.40
  -9   8   1    0.00    1.10
  -9   8   1    2.90    1.00
  -9   8   1    2.80    1.00
  -8  -8   1    3.30    0.90
   8  -8  -1    1.20    1.00
   8  -8  -1    1.80    1.00
   8   8  -1   -1.30    1.30
  -8   8   1    2.00    0.90
  -8   8   1    0.40    1.10
  -8   8   1    0.80    0.70
   8   8  -1   -1.20    1.30
  -8   8   1    1.60    0.90
  -8   8   1    1.10    1.20
  -7  -8   1   42.90    2.90
   7  -8  -1   42.50    3.00
   7  -8  -1   43.90    3.70
  -7   8   1   40.40    3.50
  -7   8   1   43.10    2.70
  -7   8   1   48.40    3.70
  -7   8   1   41.70    3.00
  -7   8   1   46.60    2.90
   7   8  -1   40.00    4.20
   6  -8  -1    2.20    0.80
  -6  -8   1    2.70    0.90
  -6   8   1    1.90    0.80
  -6   8   1    3.30    0.80
  -5  -8   1  458.15   18.90
   5  -8  -1  490.75   19.10
  -5   8   1  486.75   18.80
  -5   8   1  470.45   19.00
  -4  -8   1   78.69    4.10
   4  -8  -1   83.99    4.20
  -4   8   1   80.39    4.00
   4   8  -1   81.79    4.40
  -3  -8   1  311.67   13.10
   3  -8  -1  327.27   13.20
   3   8  -1  323.57   13.40
  -3   8   1  337.87   13.10
   2  -8  -1    4.90    1.00
  -2  -8   1    3.00    0.70
  -2   8   1    5.80    1.00
   2   8  -1    3.90    0.90
   1  -8  -1   13.30    1.40
  -1  -8   1   12.40    1.30
   1   8  -1   16.80    1.40
  -1   8   1   12.60    1.30
   0  -8  -1   51.69    2.80
   0  -8   1   51.49    2.90
   0   8  -1   52.39    2.80
   0   8   1   52.19    2.90
  -1  -8  -1    6.20    1.00
   1  -8   1    3.70    0.80
  -1   8  -1    5.60    0.90
   1   8   1    4.00    0.90
   2  -8   1  299.67   12.30
  -2  -8  -1  295.77   12.10
  -2   8  -1  309.57   11.90
   2   8   1  293.57   12.40
   3  -8   1  162.08    7.30
  -3  -8  -1  163.98    7.10
  -3   8  -1  168.18    6.90
   3   8   1  159.88    7.50
   4  -8   1  186.28    8.10
  -4  -8  -1  176.88    7.70
   4   8   1  180.18    8.30
  -4   8  -1  180.28    7.50
  -5  -8  -1  211.28    8.90
   5  -8   1  191.18    9.00
  -5   8  -1  218.68    8.60
   5   8   1  207.28    9.50
  -6  -8  -1   15.30    1.60
   6  -8   1   16.80    1.90
  -6   8  -1   15.90    1.80
  -6   8  -1   14.20    1.70
  -6   8  -1   17.40    1.40
  -7  -8  -1   76.29    4.10
   7  -8   1   76.49    4.50
   7  -8   1   78.29    5.20
   7   8   1   74.29    5.40
  -7   8  -1   77.69    3.80
  -7   8  -1   75.49    4.90
  -7   8  -1   77.69    4.40
  -7   8  -1   78.69    4.20
  -7   8  -1   79.59    5.10
  -8  -8  -1   21.70    2.10
   8  -8   1   23.50    2.90
   8  -8   1   20.70    2.30
  -8   8  -1   20.80    2.00
  -8   8  -1   20.90    2.20
   8   8   1   21.20    3.10
  -8   8  -1   24.10    2.70
  -8   8  -1   21.50    1.70
  -8   8  -1   20.80    2.60
   9  -8   1  250.87   11.90
   9  -8   1  235.68   10.80
  -9  -8  -1  235.88   10.70
   9   8   1  207.68   10.30
   9   8   1  239.28   12.10
  -9   8  -1  238.38   10.70
  -9   8  -1  217.28   11.20
  -9   8  -1  237.38   11.60
  -9   8  -1  241.88   10.40
  -9   8  -1  241.28   10.00
  10  -8   1   53.29    3.80
  10  -8   1   52.59    4.60
  10   8   1   49.80    4.70
 -10   8  -1   46.40    4.20
 -10   8  -1   48.90    3.60
  10   8   1   46.20    3.40
 -10   8  -1   47.20    3.40
 -10   8  -1   49.50    4.20
  11  -8   1  215.88   10.90
  11  -8   1  199.28    9.70
 -11   8  -1  207.68   10.70
 -11   8  -1  195.08    9.30
 -11   8  -1  195.08    9.70
 -11   8  -1  197.68   10.50
  11   8   1  180.78    8.80
  11   8   1  210.08   10.90
  12  -8   1   29.30    3.60
  12  -8   1   30.90    3.10
  12   8   1   33.40    3.90
 -12   8  -1   28.10    2.70
 -12   8  -1   24.50    3.60
  12   8   1   23.70    2.40
 -12   8  -1   31.10    3.10
 -12   8  -1   30.40    3.70
  13  -8   1  183.88    9.90
  13  -8   1  173.68    9.10
 -13   8  -1  170.28    8.50
  13   8   1  187.58   10.00
 -13   8  -1  183.88    9.90
 -13   8  -1  181.48    9.30
 -13   8  -1  171.08   10.00
  14  -8   1    7.00    1.80
 -14  -8  -1    6.00    1.90
 -14   8  -1    5.00    1.90
 -14   8  -1    5.90    1.40
 -14   8  -1    4.60    1.80
  14   8   1    7.70    2.20
 -15  -8  -1   22.20    2.90
  15  -8   1   26.90    3.00
 -15   8  -1   20.60    2.40
 -15   8  -1   32.50    3.60
 -15   8  -1   24.70    3.30
 -16  -8  -1   -0.60    0.70
 -16   8  -1   -0.20    1.10
 -16   8  -1    2.00    1.80
  17  -8   1    1.70    1.00
 -17  -8  -1    1.70    0.90
 -17   8  -1    2.20    1.30
 -17   8  -1    0.10    1.00
 -18  -8  -1   17.60    1.70
  18  -8   1   16.90    2.00
 -18   8  -1   17.00    2.20
 -18  -9   1   15.70    1.70
  18  -9  -1   20.20    2.00
 -18   9   1   19.80    2.30
 -18   9   1   14.50    2.00
 -17  -9   1    4.20    1.40
 -17  -9   1    4.20    1.10
 -17   9   1    3.50    1.40
 -16  -9   1   -0.50    1.20
  16  -9  -1   -0.40    1.10
 -16   9   1    0.40    1.20
 -16   9   1    1.10    1.40
 -15  -9   1   19.40    2.60
  15  -9  -1   13.90    2.50
 -15   9   1   14.60    2.80
 -15   9   1   23.40    3.10
  14  -9  -1   14.90    2.80
 -14  -9   1   20.70    2.70
  14   9  -1   15.20    3.20
 -14   9   1   11.10    2.60
 -14   9   1   16.10    3.10
  13  -9  -1   36.60    4.00
  13  -9  -1   34.00    3.40
  13   9  -1   32.60    2.60
 -13   9   1   41.30    3.40
 -13   9   1   32.90    3.80
 -13   9   1   33.50    4.00
  13   9  -1   46.10    4.40
  12  -9  -1  183.28   10.10
  12  -9  -1  171.88    9.00
 -12   9   1  184.28    9.10
 -12   9   1  180.28    9.80
  12   9  -1  179.48   10.10
  12   9  -1  164.38    8.20
 -12   9   1  176.78    9.80
  11  -9  -1  412.96   18.50
  11  -9  -1  393.36   17.40
 -11   9   1  401.86   17.30
 -11   9   1  399.56   18.10
 -11   9   1  411.76   18.20
  11   9  -1  371.16   16.80
  11   9  -1  404.56   18.70
  10  -9  -1  232.78   11.10
  10  -9  -1  252.27   12.30
 -10   9   1  219.08   11.60
  10   9  -1  243.58   12.50
  10   9  -1  229.68   11.10
 -10   9   1  231.28   10.90
 -10   9   1  245.18   11.90
 -10   9   1  248.68   10.50
 -10   9   1  219.78   10.40
  -9  -9   1  147.59    7.40
   9  -9  -1  160.08    8.50
   9  -9  -1  133.39    7.30
  -9   9   1  140.79    8.00
  -9   9   1  133.49    7.80
  -9   9   1  150.18    6.90
   9   9  -1  137.39    7.60
  -9   9   1  135.79    7.20
   9   9  -1  150.48    8.70
  -8  -9   1   14.80    2.10
   8  -9  -1   14.30    2.40
   8  -9  -1   11.70    1.90
  -8   9   1    9.70    1.50
  -8   9   1    9.20    1.90
  -8   9   1    9.70    1.70
  -8   9   1   12.50    2.30
   8   9  -1    9.50    2.20
   7  -9  -1    3.50    1.50
   7  -9  -1    8.20    1.60
  -7   9   1    4.80    1.50
  -7   9   1    6.70    1.40
  -7   9   1    5.20    1.00
  -7   9   1    2.90    1.20
   7   9  -1    3.20    1.40
   7   9  -1    3.60    1.60
  -6  -9   1  108.09    5.40
   6  -9  -1  113.99    6.40
   6  -9  -1  107.39    5.50
  -6   9   1   88.49    5.70
  -6   9   1  103.39    5.00
  -6   9   1  105.29    6.00
   6   9  -1  105.29    6.70
   5  -9  -1  486.15   19.50
  -5  -9   1  481.05   19.40
  -5   9   1  486.05   19.10
  -5   9   1  480.35   21.70
   4  -9  -1    8.00    1.40
  -4  -9   1   10.40    1.50
   4   9  -1    7.10    1.50
  -4   9   1    8.40    1.30
   3  -9  -1  528.75   20.70
  -3  -9   1  507.05   20.60
   3   9  -1  517.45   20.90
  -3   9   1  534.55   20.50
  -2  -9   1  108.79    5.20
   2  -9  -1  106.59    5.20
   2   9  -1  111.49    5.30
  -2   9   1  109.69    5.20
   1  -9  -1   11.00    1.40
  -1  -9   1   11.00    1.40
  -1   9   1   10.50    1.30
   1   9  -1   14.70    1.50
   0  -9   1  121.89    5.90
   0  -9  -1  132.49    5.90
   0   9  -1  132.89    5.90
   0   9   1  131.39    6.00
  -1  -9  -1   90.79    4.40
   1  -9   1   90.39    4.60
   1   9   1   89.99    4.70
  -1   9  -1   90.69    4.30
  -2  -9  -1   23.40    1.90
   2  -9   1   22.60    2.00
  -2   9  -1   22.40    1.60
   2   9   1   19.70    2.00
   3  -9   1 1262.37   48.50
  -3  -9  -1 1267.87   48.20
  -3   9  -1 1283.07   47.90
   3   9   1 1257.57   48.70
   4  -9   1   86.39    4.50
  -4  -9  -1   79.49    4.10
   4   9   1   68.49    4.50
  -4   9  -1   81.09    3.80
   5  -9   1   41.40    3.50
   5  -9   1   38.50    2.90
  -5  -9  -1   36.40    2.50
  -5   9  -1   34.60    3.20
   5   9   1   41.10    3.70
  -5   9  -1   38.50    2.30
   5   9   1   34.70    3.00
   6  -9   1  148.99    7.30
  -6  -9  -1  148.19    7.00
   6  -9   1  155.68    8.30
  -6   9  -1  153.68    7.90
   6   9   1  153.48    8.50
  -6   9  -1  155.38    8.00
  -6   9  -1  146.79    6.90
  -6   9  -1  147.89    6.50
  -7  -9  -1   50.19    3.40
   7  -9   1   60.69    3.90
   7  -9   1   67.19    4.80
  -7   9  -1   53.79    4.30
   7   9   1   61.89    5.00
  -7   9  -1   55.79    4.30
  -7   9  -1   58.59    3.10
  -7   9  -1   55.69    3.40
   8  -9   1    1.00    1.40
   8  -9   1    2.20    0.90
  -8   9  -1    6.20    1.70
   8   9   1    4.20    1.50
  -8   9  -1    3.30    1.00
  -8   9  -1    4.20    1.30
   8   9   1    4.00    1.50
  -8   9  -1    2.50    1.20
   9  -9   1  382.26   16.10
   9  -9   1  398.26   17.30
   9   9   1  346.87   15.30
  -9   9  -1  361.16   16.70
  -9   9  -1  376.96   15.40
   9   9   1  377.76   17.50
  -9   9  -1  364.36   15.90
  -9   9  -1  345.07   16.60
  10  -9   1  236.18   11.10
  10  -9   1  249.38   12.20
 -10   9  -1  242.08   11.90
  10   9   1  203.18   10.00
 -10   9  -1  236.68   11.90
 -10   9  -1  240.08   11.10
 -10   9  -1  233.98   10.40
  10   9   1  241.88   12.50
  11  -9   1    5.70    1.50
  11  -9   1    8.70    2.20
 -11   9  -1    5.80    1.50
 -11   9  -1    6.50    1.80
 -11   9  -1    3.70    1.20
  11   9   1    9.10    2.40
 -11   9  -1    3.20    1.60
  12  -9   1  356.86   16.10
  12  -9   1  366.56   17.10
 -12   9  -1  367.36   16.90
  12   9   1  389.86   17.50
 -12   9  -1  348.77   16.90
 -12   9  -1  356.26   16.10
 -12   9  -1  353.46   15.20
  13  -9   1    1.90    1.40
 -13   9  -1    0.60    1.20
  13   9   1    3.30    2.00
 -13   9  -1   -0.40    1.20
 -13   9  -1    3.30    1.60
  14  -9   1    2.40    1.40
 -14   9  -1    1.80    1.60
  14   9   1    2.50    1.70
 -14   9  -1    4.80    1.80
  15  -9   1   35.40    3.30
 -15   9  -1   34.50    3.80
 -15   9  -1   43.00    3.90
  15   9   1   49.40    4.10
 -16  -9  -1   28.60    2.50
 -16   9  -1   21.30    2.90
 -16   9  -1   30.20    3.30
 -17  -9  -1    1.20    0.80
 -17   9  -1    1.30    1.20
 -17   9  -1    2.00    1.30
 -18  -9  -1   26.20    1.90
  18  -9   1   23.60    2.20
 -18   9  -1   19.80    2.20
  17 -10  -1  111.99    6.10
 -17 -10   1  104.99    5.50
 -17  10   1  119.39    6.10
  16 -10  -1  112.49    6.30
 -16  10   1  117.99    6.80
 -16  10   1  131.79    7.00
 -15 -10   1   25.60    2.90
  15 -10  -1   32.20    3.30
 -15  10   1   35.60    3.70
  15  10  -1   38.40    3.60
 -15  10   1   26.70    3.30
  14 -10  -1   32.90    3.70
 -14 -10   1   36.70    3.60
  14  10  -1   36.80    3.80
 -14  10   1   36.60    3.90
 -14  10   1   30.90    3.70
  13 -10  -1   11.80    2.70
 -13  10   1    7.80    2.10
  13  10  -1   18.40    3.30
 -13  10   1   10.50    2.50
  12 -10  -1    5.30    1.80
  12 -10  -1    8.70    1.80
 -12  10   1    5.60    2.00
 -12  10   1    4.80    1.80
  12  10  -1    7.20    2.20
  12  10  -1    4.90    1.30
  11 -10  -1  440.26   19.40
  11 -10  -1  474.15   20.70
 -11  10   1  444.66   20.10
  11  10  -1  425.76   18.40
 -11  10   1  434.16   20.10
  11  10  -1  495.85   21.20
  10 -10  -1   17.40    2.30
  10 -10  -1   12.80    2.90
 -10  10   1   11.60    2.60
  10  10  -1   16.30    2.40
 -10  10   1   13.30    2.50
  10  10  -1   15.20    3.40
   9 -10  -1   17.30    3.00
   9 -10  -1   20.00    2.50
  -9  10   1   18.90    2.70
   9  10  -1   18.50    3.20
  -9  10   1   17.40    2.70
   9  10  -1   19.90    2.70
  -8 -10   1  582.84   23.30
   8 -10  -1  605.74   24.60
   8 -10  -1  548.85   23.20
   8  10  -1  570.44   24.80
  -8  10   1  584.74   22.60
   8  10  -1  553.34   23.70
  -8  10   1  560.64   23.90
  -8  10   1  523.15   23.80
   7 -10  -1  639.54   26.70
  -7 -10   1  697.23   26.90
   7 -10  -1  719.33   28.10
  -7  10   1  649.64   27.40
   7  10  -1  646.94   27.60
  -7  10   1  697.03   26.20
   7  10  -1  678.23   28.40
  -7  10   1  600.84   27.30
  -6 -10   1  606.24   23.80
   6 -10  -1  658.83   25.20
   6 -10  -1  574.84   23.70
   6  10  -1  544.85   24.60
   6  10  -1  600.84   25.30
  -6  10   1  595.94   24.50
  -6  10   1  523.55   24.20
  -6  10   1  607.14   23.30
   5 -10  -1   77.79    4.50
   5 -10  -1   81.09    5.30
  -5 -10   1   76.19    4.40
   5  10  -1   76.49    5.40
   5  10  -1   77.29    5.50
  -5  10   1   71.29    4.80
  -5  10   1   75.59    4.90
  -5  10   1   76.39    4.10
   4 -10  -1  441.16   18.20
   4 -10  -1  479.25   19.50
  -4 -10   1  435.96   18.10
  -4  10   1  402.86   18.70
  -4  10   1  462.05   17.90
   4  10  -1  463.55   19.70
  -3 -10   1   89.99    4.70
   3 -10  -1   79.19    4.60
   3  10  -1   90.29    4.90
  -3  10   1   80.69    5.10
   3  10  -1  103.49    6.00
  -3  10   1   96.59    4.60
  -2 -10   1 1667.93   65.19
   2 -10  -1 1694.63   65.29
  -2  10   1 1745.83   65.19
   2  10  -1 1773.02   65.39
  -1 -10   1  171.88    7.90
   1 -10  -1  175.58    7.90
   1  10  -1  183.68    7.90
  -1  10   1  176.28    7.90
   0 -10  -1 1609.34   62.09
   0 -10   1 1624.24   62.29
   0  10   1 1676.63   62.39
   0  10  -1 1650.03   62.09
  -1 -10  -1    7.90    1.20
   1  10   1    8.20    1.40
  -1  10  -1    8.00    1.20
  -2 -10  -1   17.40    1.80
   2 -10   1   16.00    1.80
  -2  10  -1   17.40    2.50
  -2  10  -1   19.00    1.60
   2  10   1   19.90    2.00
  -3 -10  -1  408.46   16.20
   3 -10   1  409.16   16.50
  -3  10  -1  402.56   15.80
   3  10   1  397.16   16.70
   3  10   1  416.96   17.80
  -3  10  -1  361.86   16.90
   4 -10   1 1023.20   38.50
  -4 -10  -1  966.30   37.00
   4 -10   1  962.30   37.30
   4  10   1  913.91   37.50
  -4  10  -1  875.81   37.80
  -4  10  -1  990.80   36.50
  -4  10  -1  936.01   38.60
   4  10   1  990.30   38.70
   5 -10   1   10.10    1.80
   5 -10   1   12.00    2.20
  -5 -10  -1    8.50    1.30
  -5  10  -1   10.80    2.30
  -5  10  -1   13.40    1.30
  -5  10  -1   12.00    2.00
   5  10   1    9.30    2.00
   5  10   1    9.70    1.90
   6 -10   1  648.54   26.20
  -6 -10  -1  630.64   25.80
   6 -10   1  708.83   27.50
  -6  10  -1  594.14   26.60
  -6  10  -1  671.73   27.00
   6  10   1  673.33   27.80
   6  10   1  631.54   26.40
   7 -10   1   42.60    4.00
   7 -10   1   39.10    3.30
  -7  10  -1   34.50    3.60
   7  10   1   39.00    3.60
   7  10   1   44.50    4.30
  -7  10  -1   40.20    3.70
   8 -10   1    9.80    2.30
   8 -10   1    5.50    1.50
  -8  10  -1    4.70    1.60
  -8  10  -1    7.40    1.90
   8  10   1   11.30    2.60
   8  10   1    4.70    1.70
   9 -10   1 1081.99   41.40
  -9  10  -1 1053.39   42.10
   9  10   1 1089.39   43.10
   9  10   1  979.00   41.00
  -9  10  -1 1022.10   42.00
  10 -10   1   92.09    6.40
  10 -10   1   85.69    5.50
  10  10   1   87.49    6.70
 -10  10  -1   89.39    6.10
 -10  10  -1   77.99    5.90
  11 -10   1  104.79    7.00
  11 -10   1  102.09    6.20
 -11  10  -1  103.09    6.90
  11  10   1  104.89    7.40
 -11  10  -1  104.59    6.90
  12 -10   1    2.90    1.60
  12 -10   1    4.90    1.70
  12 -10   1    0.60    1.30
 -12  10  -1    5.60    2.10
  12  10   1    4.40    2.10
  13 -10   1   82.59    5.80
 -13  10  -1   74.39    5.70
  13  10   1   85.09    6.30
 -13  10  -1   78.49    5.90
  14 -10   1   13.50    2.40
  14  10   1   12.80    2.70
 -14  10  -1   10.10    2.30
 -14  10  -1   13.20    2.50
  15 -10   1  309.87   14.50
 -15  10  -1  296.27   15.00
  15  10   1  381.96   15.20
 -15  10  -1  345.87   15.20
  16 -10   1   12.60    2.20
 -16 -10  -1   19.40    2.00
 -16  10  -1   20.70    2.50
 -16  10  -1   17.40    2.40
  17 -10   1   35.30    2.90
 -17 -10  -1   33.40    2.40
 -17  10  -1   27.40    2.60
 -17  10  -1   40.60    3.00
  17 -11  -1   34.60    2.70
 -17 -11   1   33.50    2.40
  16 -11  -1    1.80    0.90
 -16  11   1   -0.30    0.90
 -16  11   1    0.30    1.00
  15 -11  -1   19.40    2.60
 -15  11   1   22.80    2.90
  15  11  -1   26.30    2.90
 -15  11   1   17.00    2.50
  14 -11  -1   33.70    3.70
  14  11  -1   40.70    4.00
 -14  11   1   44.10    3.90
 -14  11   1   40.90    3.70
  13 -11  -1   -0.20    1.10
  13 -11  -1   -0.50    1.30
 -13  11   1    0.20    1.20
  13  11  -1   -1.20    1.30
  12 -11  -1   11.60    2.70
  12  11  -1   10.40    2.50
 -12  11   1   11.20    2.10
 -12  11   1    9.00    2.20
  11 -11  -1  115.79    6.90
  11 -11  -1  128.09    7.80
 -11  11   1  110.99    7.10
  11  11  -1  121.19    8.00
 -11  11   1  116.29    7.50
  10 -11  -1    7.60    2.10
  10 -11  -1   11.90    2.20
 -10  11   1    7.00    1.90
  10  11  -1    9.20    1.90
 -10  11   1    9.10    2.20
  10  11  -1   11.40    3.00
   9 -11  -1  269.17   13.10
   9 -11  -1  241.88   11.80
   9  11  -1  253.47   11.60
  -9  11   1  250.77   12.30
  -9  11   1  241.38   12.40
   9  11  -1  264.37   13.40
   8 -11  -1    3.40    1.60
   8 -11  -1    3.20    1.20
   8  11  -1    5.30    1.70
  -8  11   1    3.30    1.50
   8  11  -1    5.70    2.30
  -8  11   1    3.00    1.50
   7 -11  -1    2.00    1.40
   7 -11  -1    1.30    1.10
  -7 -11   1    0.60    1.30
  -7  11   1    0.60    1.10
   7  11  -1    3.00    1.40
  -7  11   1    0.30    1.30
   7  11  -1    0.90    1.30
   6 -11  -1   29.90    3.30
   6 -11  -1   29.90    2.70
  -6 -11   1   30.00    2.70
  -6  11   1   28.10    2.30
  -6  11   1   21.00    2.90
   6  11  -1   27.90    3.70
   6  11  -1   27.30    3.30
  -6  11   1   30.20    2.90
   5 -11  -1  115.09    6.60
  -5 -11   1  106.09    5.60
   5 -11  -1  102.09    5.70
  -5  11   1  103.99    6.10
   5  11  -1  100.39    6.50
  -5  11   1  103.89    5.20
  -5  11   1   93.99    6.00
   5  11  -1  102.79    6.80
   4 -11  -1   47.80    3.40
   4 -11  -1   50.79    4.10
  -4 -11   1   49.99    3.40
   4  11  -1   51.49    4.40
  -4  11   1   44.50    3.80
  -4  11   1   46.00    3.10
   4  11  -1   45.00    4.00
  -4  11   1   48.40    3.80
   3 -11  -1  186.98    8.90
   3 -11  -1  211.38   10.00
  -3 -11   1  196.68    8.90
   3  11  -1  205.18   10.20
   3  11  -1  187.08    9.70
  -3  11   1  172.38    9.20
  -3  11   1  197.88    8.70
  -2 -11   1    1.60    0.80
   2 -11  -1    2.20    0.90
   2 -11  -1    2.10    1.20
   2  11  -1    0.40    1.10
   2  11  -1    2.40    0.90
  -2  11   1    3.30    1.30
  -2  11   1    0.80    0.70
   2  11  -1    3.40    1.40
   1 -11  -1    7.20    1.40
  -1 -11   1    7.80    1.50
  -1  11   1    8.80    1.90
   1  11  -1    7.30    1.50
  -1  11   1    9.00    1.50
   1  11  -1    8.20    2.00
   0 -11  -1   13.90    1.70
   0 -11   1   13.80    1.70
   0  11   1   13.50    2.00
   0  11  -1   16.60    1.70
   0  11   1   14.50    1.70
   0  11   1   15.90    2.50
   0  11  -1   12.20    2.00
  -1 -11  -1   53.69    3.40
   1 -11   1   61.69    4.30
   1 -11   1   56.29    3.50
  -1  11  -1   53.19    3.20
  -1  11  -1   49.90    4.00
   1  11   1   54.59    3.50
   1  11   1   55.49    4.00
   1  11   1   52.49    4.30
   2 -11   1    9.00    2.20
  -2 -11  -1    9.50    1.70
   2 -11   1   10.10    1.70
  -2  11  -1   10.60    1.40
   2  11   1   10.40    2.40
   2  11   1   11.10    1.80
  -2  11  -1    9.70    2.10
   2  11   1   14.40    2.40
   3 -11   1  213.68   10.30
  -3 -11  -1  211.58    9.20
   3 -11   1  189.38    9.20
   3  11   1  201.88    9.50
  -3  11  -1  215.68    9.90
   3  11   1  190.38    9.80
  -3  11  -1  198.48    8.60
   3  11   1  212.98   10.60
  -3  11  -1  179.08    9.60
   4 -11   1    9.80    1.80
   4 -11   1    8.70    1.90
  -4 -11  -1   10.60    1.80
   4  11   1   12.50    1.90
  -4  11  -1    6.50    1.70
   4  11   1   15.60    2.70
   4  11   1   15.60    2.60
  -4  11  -1    8.20    2.10
  -4  11  -1   10.30    1.60
   5 -11   1    1.60    0.90
  -5 -11  -1    2.80    1.10
   5 -11   1    1.20    1.40
  -5  11  -1    2.20    1.20
   5  11   1    4.00    1.70
  -5  11  -1    3.60    1.30
   5  11   1   -0.10    1.40
   6 -11   1   96.09    5.60
   6 -11   1   96.69    6.30
  -6  11  -1   83.49    5.80
  -6  11  -1   98.89    6.00
   6  11   1   97.99    5.70
   6  11   1   98.79    6.80
   7 -11   1   31.80    3.60
   7 -11   1   30.60    3.00
   7  11   1   30.20    3.90
   7  11   1   24.00    3.10
  -7  11  -1   32.70    3.40
  -7  11  -1   30.10    3.20
   8 -11   1  111.79    6.40
   8 -11   1  109.49    7.20
  -8  11  -1  111.79    6.80
   8  11   1  113.99    7.60
  -8  11  -1  103.39    6.90
   9 -11   1  122.49    7.60
   9 -11   1  108.99    6.40
  -9  11  -1  105.59    6.90
  -9  11  -1  105.69    7.00
   9  11   1  109.69    7.70
  10 -11   1    1.10    1.30
  10 -11   1    2.20    1.20
 -10  11  -1    2.70    1.50
 -10  11  -1    1.10    1.40
  10  11   1    0.00    1.70
  11 -11   1    4.30    1.70
  11 -11   1    3.30    1.40
 -11  11  -1    4.80    1.70
 -11  11  -1    6.20    2.00
  11  11   1    6.90    2.30
  12 -11   1    5.30    1.80
  12 -11   1   10.90    2.20
 -12  11  -1    4.30    1.80
  12  11   1    4.90    2.20
 -12  11  -1    4.70    1.80
  13 -11   1    6.70    1.70
  13 -11   1    1.00    1.80
  13  11   1   10.10    2.30
 -13  11  -1    3.30    1.60
 -13  11  -1    6.30    1.90
  14 -11   1   25.60    3.00
  14  11   1   29.00    3.50
 -14  11  -1   28.60    3.40
 -14  11  -1   24.70    3.20
  15 -11   1   56.29    3.90
 -15  11  -1   66.89    4.70
  15  11   1   71.49    4.50
 -15  11  -1   56.39    4.40
  16 -11   1    2.20    1.10
 -16 -11  -1    0.60    0.60
 -16  11  -1    1.30    1.00
 -16  11  -1    3.40    1.30
 -16 -12   1  146.79    6.30
  16 -12  -1  132.19    6.10
 -16  12   1  117.49    6.20
  15 -12  -1   91.59    5.60
 -15  12   1  115.49    6.30
  15  12  -1  116.09    5.70
 -15  12   1   84.79    5.40
  14 -12  -1  229.18   12.00
  14  12  -1  273.67   12.20
 -14  12   1  264.87   12.40
  13 -12  -1  356.76   15.90
  13 -12  -1  378.96   17.30
 -13  12   1  358.56   16.70
  13  12  -1  414.96   17.70
 -13  12   1  398.96   17.50
  12 -12  -1   60.69    5.00
 -12  12   1   59.09    5.00
 -12  12   1   51.29    4.40
  12  12  -1   60.29    5.20
  11 -12  -1   78.79    5.90
 -11  12   1   73.99    5.30
  11  12  -1   78.19    6.20
 -11  12   1   69.29    5.60
  10 -12  -1   27.20    3.20
  10 -12  -1   32.10    3.90
 -10 -12   1   30.10    3.20
 -10  12   1   36.00    4.00
 -10  12   1   32.50    3.50
  10  12  -1   39.30    4.40
   9 -12  -1  897.21   36.50
   9 -12  -1  865.11   35.40
  -9  12   1  874.71   36.10
   9  12  -1  860.91   34.30
   9  12  -1  898.81   37.00
   8 -12  -1   88.39    5.60
   8 -12  -1   91.69    6.50
   8  12  -1   88.99    5.50
   8  12  -1  103.29    7.20
  -8  12   1   86.49    6.20
  -8  12   1   93.79    5.90
   7 -12  -1  191.78   10.50
   7 -12  -1  188.48    9.50
   7  12  -1  193.78    9.70
   7  12  -1  198.68   10.90
  -7  12   1  177.98    9.90
  -7  12   1  195.88    9.70
   6 -12  -1  682.63   28.00
  -6 -12   1  671.93   26.90
   6 -12  -1  656.33   26.90
   6  12  -1  662.43   27.60
  -6  12   1  614.54   27.40
   6  12  -1  670.83   28.40
  -6  12   1  670.63   27.20
  -5 -12   1   63.29    4.20
   5 -12  -1   67.09    5.00
  -5 -12   1   64.59    4.30
   5 -12  -1   67.09    4.30
   5  12  -1   62.09    4.90
  -5  12   1   58.59    4.60
   5  12  -1   66.29    5.40
  -5  12   1   64.89    4.50
  -4 -12   1   23.10    2.30
   4 -12  -1   21.60    3.00
   4 -12  -1   23.30    2.40
   4  12  -1   20.90    2.90
  -4  12   1   24.70    2.20
  -4  12   1   17.40    2.60
   4  12  -1   23.30    3.20
  -4  12   1   14.20    3.30
  -3 -12   1    6.60    1.60
   3 -12  -1   11.40    1.80
   3 -12  -1    4.80    1.40
  -3  12   1    9.20    1.70
  -3  12   1    8.40    1.90
   3  12  -1    5.80    1.90
   3  12  -1   11.30    2.40
  -2 -12   1  956.70   38.10
  -2 -12   1  947.31   37.30
   2 -12  -1 1017.40   38.50
   2 -12  -1  901.21   37.10
  -2  12   1  870.91   37.70
   2  12  -1  918.11   38.10
  -2  12   1  976.50   38.40
   2  12  -1 1001.10   38.70
  -2  12   1  971.80   37.10
   1 -12  -1  162.28    8.00
  -1 -12   1  168.48    8.90
   1 -12  -1  177.68    9.00
  -1 -12   1  166.68    8.00
   1  12  -1  172.18    9.20
  -1  12   1  159.88    8.50
   1  12  -1  164.58    8.80
  -1  12   1  174.68    8.10
   1  12  -1  174.18    8.10
  -1  12   1  179.08    9.20
   0 -12   1 1531.35   61.29
   0 -12  -1 1606.04   61.39
   0 -12  -1 1634.84   62.39
   0 -12   1 1615.64   62.39
   0  12  -1 1485.35   61.99
   0  12   1 1689.73   62.79
   0  12   1 1514.95   61.89
   0  12  -1 1669.23   61.19
   0  12   1 1681.43   61.59
   1 -12   1   28.30    3.10
  -1 -12  -1   28.90    3.30
  -1 -12  -1   27.40    2.50
   1 -12   1   25.20    2.50
   1  12   1   27.40    3.00
   1  12   1   28.50    2.60
   1  12   1   28.70    3.40
  -1  12  -1   29.40    2.50
  -1  12  -1   23.80    2.90
  -2 -12  -1   47.70    3.90
   2 -12   1   46.50    4.00
   2 -12   1   44.00    3.30
  -2 -12  -1   45.60    3.30
  -2  12  -1   45.80    3.00
   2  12   1   46.80    3.50
   2  12   1   46.80    3.80
  -2  12  -1   40.70    3.70
   2  12   1   49.40    4.30
   3 -12   1  136.49    7.20
   3 -12   1  151.48    8.20
  -3 -12  -1  160.88    8.70
  -3 -12  -1  138.29    7.00
  -3  12  -1  146.39    7.50
   3  12   1  133.09    7.30
   3  12   1  151.58    8.50
   3  12   1  138.49    7.60
  -3  12  -1  123.09    7.50
   4 -12   1  705.23   29.00
  -4 -12  -1  736.73   28.90
   4 -12   1  763.12   30.30
   4  12   1  715.93   29.50
  -4  12  -1  754.62   29.50
  -4  12  -1  663.33   29.50
   4  12   1  726.13   30.50
   5 -12   1    8.60    2.10
   5 -12   1   11.90    2.00
  -5  12  -1   10.50    2.40
   5  12   1   10.70    2.40
   5  12   1   12.80    2.70
  -5  12  -1    8.40    2.10
   6 -12   1  643.24   27.00
   6 -12   1  680.83   28.10
   6  12   1  671.63   26.60
   6  12   1  677.63   28.60
  -6  12  -1  622.64   27.50
  -6  12  -1  667.73   27.40
   7 -12   1  326.17   15.20
   7 -12   1  308.47   14.10
  -7  12  -1  312.87   14.40
   7  12   1  317.47   15.50
  -7  12  -1  293.07   14.60
   8 -12   1  262.67   12.50
   8 -12   1  271.87   13.60
  -8  12  -1  265.87   13.20
  -8  12  -1  263.87   12.90
   8  12   1  280.87   14.00
   9 -12   1   84.69    5.50
   9 -12   1   86.69    6.40
  -9  12  -1   78.99    5.70
  -9  12  -1   84.49    6.10
   9  12   1   87.59    6.70
  10 -12   1    1.90    1.40
  10 -12   1    0.70    1.10
 -10  12  -1    6.00    1.70
  10  12   1    2.30    1.60
 -10  12  -1    2.00    1.50
  11 -12   1    6.30    1.60
  11 -12   1    2.80    1.60
  11  12   1    3.80    2.00
 -11  12  -1    3.20    1.60
  12 -12   1  126.79    7.70
  12 -12   1  118.79    6.60
  12  12   1  138.99    8.30
 -12  12  -1  132.39    7.70
 -12  12  -1  112.79    7.30
  13 -12   1   27.40    3.20
  13  12   1   29.70    3.70
 -13  12  -1   22.00    2.90
 -13  12  -1   31.20    3.60
  14 -12   1  126.19    7.10
 -14  12  -1  123.49    7.20
 -14  12  -1  145.39    7.60
  14  12   1  147.69    7.70
  15 -12   1  300.87   14.60
  15  12   1  388.76   15.20
 -15  12  -1  384.06   15.70
  16 -12   1    4.30    1.10
 -16 -12  -1    3.30    0.80
 -16  12  -1    2.40    0.90
  15 -13  -1   36.50    2.90
 -15  13   1   44.70    3.50
  15  13  -1   45.20    2.90
  14 -13  -1   48.20    3.80
 -14  13   1   56.89    4.20
 -14  13   1   45.10    3.30
  13 -13  -1    7.20    1.60
  13 -13  -1    5.30    1.60
 -13  13   1    3.70    1.40
  13  13  -1    2.00    1.70
 -13  13   1    4.80    1.80
  12 -13  -1  137.79    7.90
  12 -13  -1  122.89    6.80
  12  13  -1  143.29    8.20
 -12  13   1  119.79    7.00
 -12  13   1  132.99    7.80
  11 -13  -1   -0.50    1.30
 -11  13   1    1.70    1.30
  11  13  -1    1.70    1.80
 -11  13   1    1.60    1.60
 -10 -13   1   46.80    3.70
  10 -13  -1   48.80    4.70
 -10  13   1   42.00    3.80
 -10  13   1   49.30    4.50
  10  13  -1   53.69    5.00
   9 -13  -1    2.20    1.60
   9 -13  -1    2.60    1.50
  -9 -13   1    2.90    1.40
  -9  13   1    1.30    1.30
  -9  13   1    1.00    1.20
   9  13  -1    2.30    1.80
   8 -13  -1  159.18    8.70
   8 -13  -1  167.68    9.60
   8  13  -1  169.18    9.90
  -8  13   1  165.68    8.60
   8  13  -1  168.98    7.90
  -8  13   1  160.78    9.20
   7 -13  -1    4.60    1.50
   7 -13  -1    0.60    1.40
  -7  13   1    1.50    1.40
   7  13  -1    1.40    1.40
  -7  13   1    1.00    1.40
   7  13  -1    1.10    1.50
   6 -13  -1  126.69    7.70
   6 -13  -1  121.29    6.90
  -6  13   1  114.89    7.20
   6  13  -1  121.49    8.00
   6  13  -1  123.99    7.00
  -6  13   1  118.19    6.70
  -6  13   1  122.19    7.10
   5 -13  -1  112.69    7.20
  -5 -13   1  113.39    5.90
   5 -13  -1  106.79    6.30
   5  13  -1  109.19    6.80
  -5  13   1  105.19    6.70
   5  13  -1  107.89    7.40
  -5  13   1  123.79    6.90
   4 -13  -1   81.69    5.70
  -4 -13   1   83.59    5.10
   4 -13  -1   75.19    4.90
   4  13  -1   76.19    5.50
   4  13  -1   81.79    6.10
  -4  13   1   74.49    5.30
  -4  13   1   80.99    5.50
   3 -13  -1  188.38    9.20
   3 -13  -1  190.88    9.90
  -3 -13   1  193.58    9.80
  -3 -13   1  194.18    9.20
   3  13  -1  208.08   10.60
  -3  13   1  178.88    9.50
   3  13  -1  175.08    9.70
  -3  13   1  185.18    9.80
  -2 -13   1   -0.10    1.10
   2 -13  -1    0.90    1.30
   2 -13  -1    1.00    0.90
  -2 -13   1    2.00    1.30
  -2  13   1    0.30    1.00
  -2  13   1    3.50    1.50
  -2  13   1    2.00    1.20
   2  13  -1    3.90    1.40
   2  13  -1    3.40    1.60
  -1 -13   1   67.79    4.90
   1 -13  -1   68.99    5.00
  -1 -13   1   64.59    4.40
   1 -13  -1   65.49    4.40
  -1  13   1   69.99    4.30
   1  13  -1   72.49    5.30
  -1  13   1   76.09    5.50
   1  13  -1   74.19    5.10
  -1  13   1   69.29    4.90
   0 -13  -1    2.10    1.10
   0 -13   1    0.60    0.90
   0 -13   1    2.20    1.20
   0 -13  -1    1.60    1.30
   0  13   1    1.30    1.20
   0  13  -1    2.70    1.30
   0  13   1    2.60    1.40
   0  13  -1    2.20    1.50
   0  13   1    1.40    1.20
  -1 -13  -1  138.49    7.10
  -1 -13  -1  138.09    7.70
   1 -13   1  138.69    8.00
   1 -13   1  139.29    7.30
   1  13   1  138.69    7.70
   1  13   1  143.19    7.30
  -1  13  -1  133.69    7.80
   1  13   1  150.88    8.40
  -2 -13  -1   17.40    2.40
  -2 -13  -1   13.00    2.50
   2 -13   1   19.20    2.40
   2 -13   1   19.40    2.90
   2  13   1   16.10    2.60
   2  13   1   20.80    2.50
   2  13   1   21.00    3.20
  -2  13  -1   15.40    2.60
   3 -13   1  291.17   13.80
  -3 -13  -1  265.07   12.80
  -3 -13  -1  288.87   13.30
   3 -13   1  280.37   12.80
  -3  13  -1  278.37   13.40
   3  13   1  285.77   13.10
   3  13   1  298.87   14.20
   4 -13   1  138.09    8.00
   4 -13   1  133.49    7.20
  -4  13  -1  125.29    7.10
   4  13   1  138.29    8.40
  -4  13  -1  129.79    7.70
   4  13   1  137.09    7.30
   5 -13   1   55.09    4.10
   5 -13   1   60.59    4.90
   5  13   1   56.59    5.20
  -5  13  -1   61.69    4.40
   5  13   1   57.39    4.10
  -5  13  -1   54.49    4.60
   6 -13   1  116.79    7.00
   6 -13   1  135.19    8.00
   6  13   1  131.89    8.40
  -6  13  -1  119.19    7.50
   6  13   1  132.29    6.40
  -6  13  -1  127.59    7.10
   7 -13   1   23.60    3.30
   7 -13   1   23.80    2.80
  -7  13  -1   22.10    2.70
   7  13   1   22.60    3.60
  -7  13  -1   24.40    3.30
   8 -13   1   44.10    4.50
   8 -13   1   41.60    3.70
   8  13   1   47.80    4.70
  -8  13  -1   42.40    3.90
  -8  13  -1   44.70    4.30
  -9 -13  -1    2.90    1.60
   9 -13   1    2.50    1.50
  -9  13  -1    3.00    1.50
   9  13   1    2.20    1.60
  -9  13  -1    4.50    1.80
  10 -13   1  173.68    9.90
  10  13   1  183.28   10.30
 -10  13  -1  168.18    9.20
 -10  13  -1  181.58    9.80
  11 -13   1    2.40    1.50
  11 -13   1    3.10    1.40
  11  13   1    3.70    1.90
 -11  13  -1    2.30    1.60
 -11  13  -1    2.40    1.40
  12 -13   1  109.49    5.90
  12 -13   1  103.99    6.70
 -12  13  -1  116.29    6.90
 -12  13  -1  101.49    6.20
  12  13   1  112.89    7.10
  13 -13   1   25.90    2.90
  13 -13   1   19.40    2.30
 -13  13  -1   32.00    3.20
 -13  13  -1   23.60    2.50
  13  13   1   33.80    3.40
  14 -13   1   27.90    2.70
  14  13   1   41.40    3.30
 -14  13  -1   37.70    3.40
 -14  13  -1   30.10    2.60
  15 -13   1   13.60    1.50
 -15  13  -1   17.60    2.20
  15  13   1   18.90    2.00
 -15  13  -1   11.30    1.60
  14 -14  -1   54.09    3.90
  14  14  -1   70.89    4.10
 -14  14   1   70.49    4.60
  13 -14  -1    9.40    1.40
  13 -14  -1    8.40    1.90
 -13  14   1   12.30    2.30
 -13  14   1    6.60    1.40
  12 -14  -1   81.49    4.80
  12 -14  -1   79.49    5.60
  12  14  -1   91.29    5.80
 -12  14   1   72.09    4.50
 -12  14   1   86.79    5.70
  11 -14  -1    1.40    1.20
  11 -14  -1    1.60    1.00
 -11  14   1    1.10    1.10
 -11  14   1    1.00    1.40
  11  14  -1    1.50    1.60
  10 -14  -1   35.50    3.90
 -10 -14   1   38.30    3.10
  10  14  -1   38.80    4.30
 -10  14   1   33.10    3.10
 -10  14   1   41.60    4.00
   9 -14  -1    5.70    1.90
  -9 -14   1   10.20    2.00
   9  14  -1    8.10    2.30
  -9  14   1    7.70    2.00
  -9  14   1    5.40    1.60
   8 -14  -1  264.17   13.00
   8  14  -1  268.07   13.30
  -8  14   1  233.78   11.40
  -8  14   1  252.17   12.50
   7 -14  -1  160.28    8.70
   7 -14  -1  168.58    9.50
  -7  14   1  163.28    9.10
   7  14  -1  164.08    9.80
   7  14  -1  167.78    7.80
   6 -14  -1  303.57   14.60
   6 -14  -1  277.37   13.60
   6  14  -1  314.67   15.10
  -6  14   1  285.77   14.00
   6  14  -1  304.57   13.40
  -6  14   1  299.97   13.70
   5 -14  -1    1.30    1.40
  -5 -14   1    1.70    1.40
   5 -14  -1    4.20    1.60
   5  14  -1    2.40    1.30
  -5  14   1    2.40    1.50
   5  14  -1    2.30    1.90
  -5  14   1    3.60    1.60
  -4 -14   1    0.80    1.10
   4 -14  -1    2.10    1.20
   4 -14  -1    2.70    1.70
   4  14  -1    2.50    1.80
  -4  14   1    2.40    1.40
  -4  14   1    4.80    1.90
   4  14  -1    2.80    1.60
  -3 -14   1  142.39    7.60
   3 -14  -1  154.08    8.60
   3 -14  -1  137.69    7.70
   3  14  -1  156.18    9.00
   3  14  -1  147.09    8.10
  -3  14   1  141.99    8.10
  -3  14   1  143.69    8.30
   2 -14  -1  109.69    6.60
   2 -14  -1  121.69    7.40
  -2 -14   1  113.99    6.50
  -2 -14   1  123.79    7.20
   2  14  -1  131.39    7.90
  -2  14   1  128.89    7.30
  -2  14   1  124.19    7.40
   2  14  -1  124.39    7.30
   1 -14  -1   21.30    2.80
  -1 -14   1   28.90    2.70
   1 -14  -1   25.60    2.70
  -1 -14   1   23.10    3.00
  -1  14   1   30.00    3.50
   1  14  -1   25.60    3.10
  -1  14   1   24.10    2.90
   1  14  -1   28.00    3.70
   0 -14  -1  639.24   26.40
   0 -14   1  646.84   27.20
   0 -14   1  632.44   26.40
   0 -14  -1  660.33   27.20
   0  14  -1  633.24   27.10
   0  14   1  667.23   27.60
   0  14  -1  667.93   27.70
   0  14   1  636.44   28.40
   0  14   1  641.54   26.80
   1 -14   1    9.60    1.70
   1 -14   1    6.60    1.80
  -1 -14  -1    4.90    1.70
  -1 -14  -1    5.60    1.50
   1  14   1    8.30    2.40
  -1  14  -1    6.10    1.90
  -1  14  -1    6.10    1.60
   1  14   1    5.00    1.50
  -2 -14  -1   57.39    4.70
   2 -14   1   58.79    4.80
   2 -14   1   56.79    4.10
  -2  14  -1   65.69    5.10
  -2  14  -1   59.49    4.80
   2  14   1   62.19    4.50
   2  14   1   62.49    5.30
   3 -14   1    0.70    1.10
   3 -14   1    0.40    1.20
   3  14   1   -0.80    1.20
  -3  14  -1    0.80    1.20
  -3  14  -1    1.60    1.40
   3  14   1   -1.40    1.30
   4 -14   1    4.30    1.40
   4 -14   1    0.40    1.50
  -4  14  -1    3.00    1.60
   4  14   1    3.00    1.70
  -4  14  -1    2.70    1.30
   4  14   1    2.50    1.30
  -5 -14  -1    1.90    1.80
   5 -14   1    0.50    1.10
   5 -14   1    0.90    1.20
  -5  14  -1   -0.20    1.20
  -5  14  -1    1.40    1.30
   5  14   1   -0.70    1.20
  -5  14  -1    0.90    1.50
   5  14   1    3.10    1.80
   6 -14   1  226.38   12.10
   6 -14   1  229.58   11.30
  -6  14  -1  240.68   11.40
  -6  14  -1  236.78   11.00
   6  14   1  244.88   12.60
  -6  14  -1  232.48   11.90
   7 -14   1    1.00    1.30
   7 -14   1    1.60    1.40
  -7  14  -1    1.00    1.20
   7  14   1    1.20    1.50
  -7  14  -1    1.40    1.20
  -7  14  -1    1.80    1.40
   8 -14   1  213.28   11.20
   8  14   1  208.78   11.50
  -8  14  -1  207.88   10.90
  -8  14  -1  201.58   10.10
   9 -14   1   59.79    5.10
  -9 -14  -1   60.39    4.50
  -9  14  -1   59.29    4.90
   9  14   1   59.29    5.40
  -9  14  -1   59.49    4.30
  10 -14   1   23.90    2.80
  10 -14   1   22.90    3.20
 -10  14  -1   23.40    3.20
  10  14   1   24.90    3.70
 -10  14  -1   21.70    2.80
  11 -14   1    3.20    1.40
  11 -14   1    4.20    1.70
  11  14   1    3.70    1.70
 -11  14  -1    1.70    1.20
 -11  14  -1    5.20    1.80
  12 -14   1   37.30    3.50
  12 -14   1   31.60    2.70
  12  14   1   38.10    3.80
 -12  14  -1   42.10    3.80
 -12  14  -1   34.90    2.90
  13 -14   1   11.30    2.00
  13 -14   1    7.10    1.70
  13  14   1   10.20    2.10
 -13  14  -1    5.20    1.30
 -13  14  -1    8.50    2.10
  14 -14   1   22.20    2.00
 -14  14  -1   26.20    2.60
 -14  14  -1   17.50    1.60
  13 -15  -1   39.10    2.60
  13 -15  -1   39.10    3.20
  13  15  -1   49.60    3.40
 -13  15   1   49.70    3.60
  12 -15  -1  184.58    8.80
  12 -15  -1  201.78    9.80
  12  15  -1  205.28    9.80
 -12  15   1  206.98    9.90
  11 -15  -1   72.49    5.30
  11 -15  -1   78.19    4.70
 -11  15   1   84.89    5.60
  11  15  -1   81.49    5.60
  10 -15  -1  117.99    7.30
  10  15  -1  117.59    7.40
 -10  15   1  126.09    7.30
   9 -15  -1   84.29    6.00
  -9 -15   1   83.99    4.90
  -9  15   1   79.49    5.70
   9  15  -1   87.99    6.20
   8 -15  -1   62.69    5.20
   8  15  -1   58.79    5.20
  -8  15   1   62.79    5.00
   7 -15  -1   12.50    2.60
  -7  15   1   14.30    2.80
   7  15  -1   13.80    3.00
   6 -15  -1   63.89    5.20
   6  15  -1   62.09    3.90
  -6  15   1   60.29    4.90
   6  15  -1   63.69    5.50
  -5 -15   1  317.87   13.20
   5 -15  -1  320.47   15.30
   5 -15  -1  294.17   14.70
   5  15  -1  299.27   15.10
   5  15  -1  334.97   13.80
  -5  15   1  306.77   14.20
  -5  15   1  280.87   14.20
   4 -15  -1   73.69    5.50
  -4 -15   1   71.69    4.40
   4 -15  -1   63.89    4.90
   4  15  -1   70.39    5.00
  -4  15   1   66.99    5.20
  -4  15   1   70.29    5.30
   4  15  -1   71.69    5.70
  -3 -15   1  572.64   23.40
   3 -15  -1  581.74   24.70
   3 -15  -1  545.65   23.90
   3  15  -1  575.64   24.10
   3  15  -1  584.94   25.10
  -3  15   1  561.44   24.10
  -3  15   1  574.14   24.40
   2 -15  -1    7.40    1.70
   2 -15  -1    5.70    1.90
  -2  15   1    4.30    1.90
   2  15  -1    3.30    1.80
   2  15  -1    4.70    1.70
  -2  15   1    4.10    1.60
   1 -15  -1   77.89    5.30
  -1 -15   1   89.59    5.90
   1 -15  -1   85.69    5.90
  -1 -15   1   74.69    5.20
   1  15  -1   86.29    6.20
  -1  15   1   85.19    6.10
  -1  15   1   81.69    5.50
   1  15  -1   83.89    5.70
   0 -15   1   11.00    2.50
   0 -15  -1    4.90    1.80
   0 -15   1    8.10    2.00
   0  15   1    6.30    2.00
   0  15  -1   10.30    2.50
   0  15   1   11.90    2.40
   0  15  -1    6.90    2.00
  -1 -15  -1  487.65   21.00
   1 -15   1  459.85   20.50
   1 -15   1  492.65   21.30
  -1  15  -1  501.25   21.40
   1  15   1  487.85   21.60
   1  15   1  479.25   20.50
  -1  15  -1  462.55   20.90
   2 -15   1   15.30    2.60
   2 -15   1   14.30    2.80
   2  15   1   13.80    2.30
   2  15   1   14.90    3.00
  -2  15  -1   16.10    3.00
  -2  15  -1   13.50    2.80
   3 -15   1  723.83   31.00
   3 -15   1  756.42   31.80
   3  15   1  782.02   32.30
   3  15   1  788.42   30.50
  -3  15  -1  762.22   31.60
  -3  15  -1  756.82   31.50
  -4 -15  -1  176.28    8.40
   4 -15   1  166.78    9.00
   4 -15   1  179.78    9.90
  -4  15  -1  184.88    9.50
   4  15   1  165.88   10.00
  -4  15  -1  176.58    9.70
   4  15   1  186.28    8.20
   5 -15   1  112.99    7.30
  -5  15  -1  109.99    7.00
  -5  15  -1  106.99    6.70
   5  15   1  116.09    7.60
   6 -15   1   60.59    5.10
  -6  15  -1   66.29    4.70
   6  15   1   66.79    5.50
  -6  15  -1   61.69    5.10
   7 -15   1  194.68   10.40
   7  15   1  193.68   10.60
  -7  15  -1  182.58   10.10
   8 -15   1   61.39    5.10
  -8  15  -1   66.19    5.10
   8  15   1   64.79    5.50
  -9 -15  -1  182.98    8.30
   9 -15   1  169.88    8.90
   9 -15   1  171.98    9.60
  -9  15  -1  181.38    9.60
   9  15   1  179.68    9.90
  10 -15   1  216.68   10.30
  10 -15   1  226.78   11.20
 -10  15  -1  226.58   11.20
  10  15   1  220.88   11.30
  11 -15   1    8.70    2.20
  11 -15   1    8.10    1.60
  11  15   1    9.90    2.20
 -11  15  -1    9.70    2.30
  12 -15   1  201.78   10.20
  12 -15   1  212.78    9.40
  12  15   1  230.78   10.60
 -12  15  -1  240.18   10.70
  13 -15   1   12.70    1.80
 -13  15  -1   15.70    2.30
  13  15   1   16.20    2.10
  12 -16  -1    4.10    1.20
  12 -16  -1    3.60    0.90
  12  16  -1    4.50    1.20
 -12  16   1    3.40    1.20
  11 -16  -1   11.60    1.80
  11 -16  -1   11.40    2.10
  11  16  -1   14.80    2.40
 -11  16   1   14.90    2.40
  10 -16  -1   27.20    2.60
  10 -16  -1   23.00    3.00
 -10  16   1   30.30    3.10
  10  16  -1   27.30    3.20
   9 -16  -1  349.17   15.40
  -9 -16   1  371.16   15.00
   9 -16  -1  338.47   16.20
   9  16  -1  358.16   16.40
  -9  16   1  368.56   16.10
   8 -16  -1   21.40    3.10
  -8 -16   1   20.70    2.30
   8  16  -1   21.10    3.30
  -8  16   1   24.70    3.00
   7 -16  -1   10.70    2.30
  -7  16   1   11.90    2.40
   7  16  -1   12.30    2.80
   6 -16  -1   51.49    4.60
   6  16  -1   53.89    4.80
  -6  16   1   56.19    4.50
  -5 -16   1    1.00    1.20
   5 -16  -1    1.90    1.50
   5  16  -1    1.50    1.50
  -5  16   1    4.10    1.60
  -5  16   1    1.80    1.50
  -4 -16   1   76.09    4.60
   4 -16  -1   73.19    5.50
   4  16  -1   77.39    6.00
  -4  16   1   71.49    5.30
  -4  16   1   75.89    5.30
   4  16  -1   79.59    4.70
   3 -16  -1  171.08    9.50
  -3 -16   1  168.88    8.30
   3  16  -1  175.28    9.90
  -3  16   1  172.58    9.10
   3  16  -1  178.28    8.70
  -3  16   1  171.48    9.20
  -2 -16   1  103.89    5.90
   2 -16  -1   98.29    6.50
  -2  16   1  101.99    6.20
   2  16  -1   99.89    6.80
   2  16  -1  104.89    6.10
  -2  16   1   97.29    6.40
   1 -16  -1   17.70    2.70
  -1 -16   1   13.30    2.20
  -1  16   1   11.30    2.60
   1  16  -1   14.70    2.40
  -1  16   1   12.40    2.30
   1  16  -1   13.30    2.80
   0 -16  -1  311.67   14.20
   0 -16   1  289.67   14.10
   0  16   1  300.47   14.50
   0  16   1  299.57   13.60
   0  16  -1  302.77   14.00
   0  16  -1  292.57   14.40
  -1 -16  -1   41.30    3.70
   1 -16   1   42.30    4.00
   1  16   1   42.60    4.50
  -1  16  -1   44.60    4.30
   1  16   1   42.30    3.50
  -1  16  -1   43.50    4.00
   2 -16   1  236.88   12.30
  -2  16  -1  247.98   12.10
   2  16   1  248.08   12.60
   2  16   1  258.57   11.20
  -2  16  -1  241.78   12.20
  -3 -16  -1   24.40    2.60
   3 -16   1   29.80    3.50
  -3  16  -1   27.80    3.30
   3  16   1   26.10    3.70
  -3  16  -1   27.30    3.30
   3  16   1   26.50    2.50
  -4 -16  -1   40.90    3.00
   4 -16   1   35.40    3.80
   4  16   1   38.60    4.20
  -4  16  -1   35.70    3.50
  -4  16  -1   35.60    3.80
   5 -16   1   20.00    3.00
  -5  16  -1   17.80    2.90
   5  16   1   13.90    2.90
  -5  16  -1   18.50    2.90
   6 -16   1   89.09    6.20
   6  16   1   92.49    6.40
  -6  16  -1   93.69    6.10
  -6  16  -1   80.79    5.30
   7 -16   1  344.17   15.60
   7 -16   1  343.67   16.30
   7  16   1  362.46   16.60
  -7  16  -1  365.36   16.30
   8 -16   1  137.29    7.40
   8 -16   1  130.49    8.00
  -8 -16  -1  144.79    7.00
  -8  16  -1  152.58    8.20
   8  16   1  138.09    8.20
   9 -16   1    3.50    1.40
   9 -16   1    3.40    1.50
   9  16   1    4.00    1.80
  -9  16  -1    3.90    1.60
  10 -16   1   16.60    2.00
  10 -16   1   14.90    2.40
 -10  16  -1   18.40    2.70
  10  16   1   17.40    2.70
  11 -16   1   11.20    1.60
  11 -16   1   14.60    2.00
  11  16   1   13.00    2.30
 -11  16  -1   12.10    2.20
  12 -16   1    0.50    0.80
  12 -16   1   -1.60    0.70
  12  16   1   -0.60    1.00
 -12  16  -1    0.80    1.00
  11 -17  -1   13.40    1.80
  11 -17  -1   15.90    1.60
 -11  17   1   19.10    2.20
  11  17  -1   16.70    1.90
  10 -17  -1   77.69    5.00
  10 -17  -1   81.39    4.40
 -10  17   1   87.09    5.00
  10  17  -1   82.79    5.10
   9 -17  -1   40.30    3.60
  -9 -17   1   35.20    2.50
   9 -17  -1   42.80    3.20
   9  17  -1   41.40    3.60
  -9  17   1   43.00    3.50
  -8 -17   1   60.19    3.70
   8 -17  -1   60.29    4.50
   8 -17  -1   61.59    4.20
  -8  17   1   64.59    4.50
   8  17  -1   58.79    4.70
   7 -17  -1   13.00    2.50
  -7 -17   1   13.90    2.00
   7  17  -1   14.90    2.70
  -7  17   1   12.60    2.40
   6 -17  -1    4.30    1.60
   6  17  -1    3.00    1.60
  -6  17   1    3.20    1.40
   5 -17  -1  103.99    6.50
  -5  17   1  108.59    6.40
   5  17  -1  105.49    6.80
  -4 -17   1   30.40    2.60
   4 -17  -1   31.50    3.40
  -4  17   1   29.50    3.20
   4  17  -1   32.40    3.80
  -4  17   1   30.40    3.20
   3 -17  -1  143.09    8.10
  -3 -17   1  139.49    7.00
  -3  17   1  138.69    7.70
  -3  17   1  147.99    7.70
   3  17  -1  143.99    6.80
   3  17  -1  141.89    8.40
   2 -17  -1    2.70    1.30
  -2 -17   1    3.80    1.20
   2  17  -1    4.20    1.30
   2  17  -1    6.60    2.00
  -2  17   1    4.60    1.60
  -2  17   1    3.90    1.40
   1 -17  -1   87.29    5.90
  -1 -17   1   86.79    5.30
  -1  17   1   94.19    5.50
  -1  17   1   90.39    6.10
   1  17  -1   92.59    5.50
   1  17  -1   86.99    6.20
   0 -17   1    1.60    1.30
   0  17   1    0.70    1.40
   0  17   1    1.10    1.00
   0  17  -1    0.10    1.30
   1 -17   1   90.39    5.60
   1 -17   1   94.19    6.20
  -1 -17  -1   87.19    5.40
  -1  17  -1   90.89    5.80
  -1  17  -1   95.09    6.10
   1  17   1   91.29    6.30
   1  17   1   94.29    5.00
  -2 -17  -1    2.20    1.10
   2 -17   1   -0.30    1.10
   2 -17   1    1.70    1.20
  -2  17  -1    1.20    1.10
  -2  17  -1    0.80    1.20
   2  17   1    2.20    1.40
   3 -17   1  136.39    7.80
  -3 -17  -1  138.09    6.60
   3 -17   1  125.59    7.10
  -3  17  -1  133.89    7.50
   3  17   1  126.79    7.80
  -3  17  -1  125.89    7.40
   4 -17   1    3.30    1.50
  -4 -17  -1    4.30    1.40
   4 -17   1    1.40    1.20
   4  17   1    2.70    1.50
  -4  17  -1    2.00    1.30
  -4  17  -1    3.40    1.40
   5 -17   1   43.30    4.00
   5 -17   1   48.10    3.90
  -5  17  -1   45.50    4.00
   5  17   1   44.70    4.20
  -5  17  -1   42.40    3.50
   6 -17   1   52.89    4.30
   6 -17   1   45.80    3.80
  -6  17  -1   48.90    4.10
   6  17   1   50.49    4.40
   7 -17   1   66.79    4.40
   7 -17   1   68.09    5.00
   7  17   1   66.49    5.00
  -7  17  -1   64.39    4.70
   8 -17   1   24.60    2.80
   8 -17   1   25.40    2.60
  -8 -17  -1   16.40    1.90
  -8  17  -1   22.80    2.80
   8  17   1   20.10    2.90
   9 -17   1   82.99    5.30
   9 -17   1   82.89    4.70
  -9  17  -1   94.79    5.50
   9  17   1   87.49    5.50
  10 -17   1   25.90    2.60
  10 -17   1   26.30    2.20
 -10  17  -1   31.50    2.80
  10  17   1   31.10    2.90
   9 -18  -1  135.19    7.10
   9 -18  -1  140.99    6.60
   9  18  -1  140.29    7.10
  -9  18   1  148.29    6.90
   8 -18  -1   47.20    3.60
  -8 -18   1   44.00    2.70
   8 -18  -1   50.59    3.30
   8  18  -1   49.10    3.80
  -8  18   1   50.09    3.50
  -7 -18   1   54.79    3.50
   7 -18  -1   59.99    4.20
   7 -18  -1   59.99    3.90
  -7  18   1   59.89    4.00
   7  18  -1   58.89    4.30
   6 -18  -1  127.29    6.50
   6 -18  -1  118.99    6.90
  -6  18   1  124.89    6.50
   6  18  -1  114.59    6.90
   5 -18  -1   16.30    2.20
   5 -18  -1   14.10    2.40
   5  18  -1   19.20    2.70
  -5  18   1   15.20    2.20
  -4 -18   1  256.27   10.20
   4 -18  -1  257.17   11.30
   4 -18  -1  245.18   11.70
   4  18  -1  228.58   11.60
  -4  18   1  253.27   11.10
  -4  18   1  220.98   10.70
  -3 -18   1  185.18    8.10
   3 -18  -1  177.48    8.80
   3 -18  -1  184.38    9.30
  -3  18   1  184.68    8.50
   3  18  -1  173.38    9.30
  -3  18   1  166.68    8.60
   2 -18  -1  178.28    9.20
  -2 -18   1  179.88    8.20
   2 -18  -1  177.28    8.70
   2  18  -1  176.58    9.30
  -2  18   1  165.68    8.80
  -2  18   1  185.88    8.40
   1 -18  -1    5.50    1.50
  -1 -18   1    5.30    1.50
  -1  18   1    4.50    1.50
   1  18  -1    3.40    1.10
   1  18  -1    2.90    1.50
  -1  18   1    2.80    1.00
   0 -18   1  333.97   14.30
   0 -18  -1  335.97   14.30
   0  18  -1  326.07   15.00
   0  18   1  321.77   15.00
   0  18  -1  341.77   14.20
  -1 -18  -1   17.00    2.20
   1 -18   1   18.20    2.40
  -1  18  -1   18.60    2.30
   1  18   1   19.20    2.70
  -1  18  -1   18.60    2.60
   2 -18   1  234.38   10.60
  -2 -18  -1  233.48   10.10
   2  18   1  225.18   11.20
  -2  18  -1  220.58   10.80
  -2  18  -1  230.68   10.70
   3 -18   1    7.10    1.60
   3 -18   1    6.20    1.60
  -3 -18  -1    8.10    1.50
  -3  18  -1    7.10    1.60
  -3  18  -1    7.80    1.70
   3  18   1   10.50    2.40
   4 -18   1  105.09    6.30
   4 -18   1  104.59    5.80
  -4  18  -1  109.09    6.00
  -4  18  -1   96.99    5.50
   4  18   1   98.79    6.30
   5 -18   1   40.00    3.20
   5 -18   1   33.00    3.20
  -5  18  -1   28.80    2.70
   5  18   1   35.70    3.50
  -5  18  -1   38.60    3.30
   6 -18   1  157.38    8.30
   6 -18   1  157.38    7.70
   6  18   1  156.58    8.30
  -6  18  -1  165.48    8.10
   7 -18   1  175.28    8.20
  -7 -18  -1  164.88    7.70
   7 -18   1  174.58    8.70
  -7  18  -1  181.98    8.60
   7  18   1  174.98    8.80
   8 -18   1   35.20    2.70
   8 -18   1   32.10    2.90
  -8  18  -1   42.90    3.20
   8  18   1   39.60    3.20
   9 -18   1   23.10    1.90
   9 -18   1   19.20    2.10
  -9  18  -1   21.90    2.30
   9  18   1   19.50    2.30
   7 -19  -1    2.60    1.00
  -7 -19   1    2.10    0.80
   7 -19  -1    2.10    1.00
  -7  19   1    2.30    0.80
   7  19  -1    2.80    1.10
   6 -19  -1   86.69    4.60
  -6 -19   1   81.69    4.40
   6 -19  -1   82.49    4.90
  -6  19   1   87.89    4.30
   6  19  -1   86.89    5.10
   5 -19  -1    4.20    1.30
   5 -19  -1    4.60    1.40
  -5 -19   1    3.10    1.20
  -5  19   1    3.90    1.00
   5  19  -1    1.70    1.20
   4 -19  -1   -0.70    1.00
   4  19  -1   -0.60    1.00
  -4  19   1    0.70    0.70
   3 -19  -1   12.50    1.90
  -3 -19   1    7.50    1.40
   3  19  -1    6.80    1.60
  -3  19   1    9.40    1.40
  -3  19   1    9.10    1.50
   2 -19  -1   21.20    2.20
  -2 -19   1   24.80    2.00
  -2  19   1   16.70    2.10
   2  19  -1   20.00    2.40
   1 -19  -1    2.00    1.10
  -1 -19   1    2.50    1.10
   1  19  -1    3.30    1.30
  -1  19   1    4.70    1.40
   0 -19   1   31.90    2.70
   0 -19  -1   35.90    2.60
   0  19   1   32.40    3.00
   0  19  -1   31.10    3.00
   1 -19   1    0.90    0.90
  -1 -19  -1    1.10    0.90
  -1  19  -1    0.90    1.10
   1  19   1    2.20    1.30
  -1  19  -1    0.60    0.80
   2 -19   1    1.70    1.10
  -2 -19  -1   -0.50    0.80
  -2  19  -1    1.10    0.90
   2  19   1    0.90    1.10
   3 -19   1   16.00    2.10
  -3  19  -1   17.30    2.10
  -3  19  -1   20.20    2.00
   3  19   1   15.40    2.30
   4 -19   1   94.89    5.10
  -4  19  -1   99.99    5.00
   4  19   1   99.59    5.60
  -4  19  -1   83.29    4.70
   5 -19   1   25.10    2.30
   5  19   1   24.00    2.60
  -5  19  -1   26.20    2.40
   6 -19   1   11.40    1.70
  -6  19  -1   10.60    1.70
   6  19   1   11.90    2.00
   7 -19   1   16.80    1.80
   7  19   1   21.10    2.10
  -7  19  -1   19.70    1.90
   3 -20  -1   38.20    2.60
   3  20  -1   40.60    2.90
   2 -20  -1  123.69    5.70
   2  20  -1  113.89    5.90
  -1 -20   1    4.60    0.90
   1 -20  -1    4.40    1.10
   1  20  -1    4.30    1.30
  -1  20   1    5.60    1.20
   0 -20   1   85.89    4.10
   0 -20  -1   85.89    4.10
   0  20  -1   77.69    4.50
   0  20   1   81.09    4.30
  -1 -20  -1   22.10    1.80
   1 -20   1   21.20    1.90
  -1  20  -1   21.40    2.00
   1  20   1   19.80    2.00
   2 -20   1  106.99    5.00
  -2  20  -1   96.99    4.70
   2  20   1   97.59    5.20
   3 -20   1   25.80    2.10
   3  20   1   23.60    2.30
 -20   0   2    2.00    1.10
 -20   0   2    1.70    0.70
 -19   0   2   54.89    4.10
 -19   0   2   53.19    3.50
  18   0  -2  627.84   25.20
 -18   0   2  579.84   24.60
 -18   0   2  610.74   25.60
 -17   0   2   65.09    5.10
 -17   0   2   67.29    4.40
  17   0  -2   56.59    3.90
  17   0  -2   67.29    4.80
  16   0  -2   11.80    2.00
 -16   0   2   12.30    2.10
 -16   0   2   10.70    2.60
  16   0  -2   13.80    2.50
  15   0  -2   84.79    5.20
 -15   0   2   84.89    6.20
  15   0  -2   88.89    5.90
 -15   0   2   88.79    5.50
  15   0  -2   91.09    4.90
 -15   0   2   93.29    5.70
 -14   0   2  371.26   15.70
  14   0  -2  348.87   16.20
 -14   0   2  367.06   16.70
  14   0  -2  325.47   15.30
  14   0  -2  373.26   15.00
 -13   0   2  546.15   23.80
 -13   0   2  559.14   22.80
  13   0  -2  553.44   23.00
 -13   0   2  562.84   22.70
  13   0  -2  541.75   23.30
  13   0  -2  552.74   22.20
  12   0  -2  265.47   12.60
 -12   0   2  283.27   13.40
  12   0  -2  265.47   12.90
 -12   0   2  305.87   12.60
 -12   0   2  283.07   12.40
 -11   0   2  433.96   17.40
 -11   0   2  414.06   17.30
  11   0  -2  387.66   17.90
 -11   0   2  443.56   18.70
 -10   0   2    0.50    0.70
  -9   0   2  534.15   21.20
  -8   0   2 2681.03  100.59
  -7   0   2 1605.44   60.59
  -6   0   2  234.58    9.60
  -5   0   2 2525.95   94.39
  -4   0   2  849.72   32.10
   2   0   2  623.54   23.20
   2   0   2  590.44   23.00
   2   0   2  644.64   23.10
  -2   0  -2  602.64   23.00
   3   0   2 4142.69  153.98
  -4   0  -2  131.79    5.20
   4   0   2  121.49    5.10
  -5   0  -2   35.20    1.80
   5   0   2   27.50    1.60
   6   0   2  540.75   20.80
  -6   0  -2  545.55   20.90
  -7   0  -2  982.70   36.40
   7   0   2  929.41   36.20
   8   0   2   45.60    2.50
  -8   0  -2   46.00    2.80
   9   0   2   16.50    1.40
  -9   0  -2   15.40    1.60
  10   0   2  271.87   11.10
  10   0   2  242.38   11.90
 -10   0  -2  296.67   11.80
 -10   0  -2  272.27   11.50
  11   0   2  112.49    5.10
  11   0   2   96.89    5.90
 -11   0  -2  109.09    5.60
 -11   0  -2  114.99    5.80
 -11   0  -2  112.69    6.60
 -12   0  -2   12.50    1.80
  12   0   2   12.30    2.10
 -12   0  -2   12.20    2.00
  12   0   2   13.40    1.60
  12   0   2   11.10    2.00
 -13   0  -2  547.55   21.30
 -13   0  -2  531.65   21.30
  13   0   2  493.05   21.40
 -13   0  -2  505.65   22.10
  13   0   2  477.65   21.30
  14   0   2  115.99    6.70
 -14   0  -2  115.99    6.40
  14   0   2  116.89    6.60
 -14   0  -2  116.49    6.50
 -14   0  -2  117.59    7.20
  15   0   2  199.08    9.80
 -15   0  -2  189.88    9.70
 -15   0  -2  208.08   10.50
  15   0   2  189.78    9.70
 -15   0  -2  207.58    9.80
 -16   0  -2    6.20    1.80
 -16   0  -2    9.20    1.80
  16   0   2   10.90    1.90
 -17   0  -2  231.98   11.10
  17   0   2  217.98   10.40
  18   0   2   71.89    4.30
 -18   0  -2   72.39    4.30
 -18   0  -2   72.89    4.80
  19   0   2   51.29    3.10
 -19   0  -2   58.19    3.40
 -19   0  -2   55.29    3.70
 -20  -1   2    0.10    0.70
 -20  -1   2    0.20    0.70
 -20   1   2    0.90    0.80
 -20   1   2    0.10    0.60
 -19  -1   2    4.70    1.30
 -19  -1   2    3.80    1.10
 -19   1   2    3.40    1.20
 -19   1   2    3.10    1.00
 -18  -1   2   41.40    3.80
  18  -1  -2   41.10    3.60
 -18  -1   2   35.00    3.10
  18  -1  -2   40.00    2.90
  18   1  -2   40.00    3.40
 -18   1   2   37.80    3.70
 -18   1   2   37.00    3.10
  17  -1  -2    5.60    1.40
 -17  -1   2    3.50    1.60
  17  -1  -2    7.10    1.90
 -17  -1   2    5.20    1.50
 -17   1   2    6.40    1.60
  17   1  -2    8.20    2.10
 -17   1   2    5.80    1.80
 -16  -1   2    0.30    0.90
 -16  -1   2    0.70    1.60
  16  -1  -2    1.50    1.10
 -16  -1   2    1.50    1.20
 -16   1   2   -0.30    0.80
  16   1  -2    0.40    0.90
 -16   1   2   -0.80    1.20
  16   1  -2    0.90    1.10
 -16   1   2   -0.30    1.20
  15  -1  -2   39.20    3.40
  15  -1  -2   43.20    4.00
 -15  -1   2   44.60    3.70
  15  -1  -2   39.10    3.20
 -15  -1   2   44.70    4.20
 -15  -1   2   46.40    3.70
 -15   1   2   42.70    3.60
 -15   1   2   46.90    3.70
  15   1  -2   45.00    4.00
  15   1  -2   33.30    3.20
 -15   1   2   43.60    4.30
  14  -1  -2   10.00    1.70
 -14  -1   2   12.20    2.10
 -14  -1   2   10.60    1.90
  14  -1  -2    9.70    2.40
  14  -1  -2    8.40    2.10
 -14  -1   2    7.20    2.00
  14   1  -2    8.50    1.80
  14   1  -2   11.10    1.80
 -14   1   2    7.50    1.70
 -14   1   2    6.90    2.00
  14   1  -2    7.60    1.80
 -14   1   2   12.30    2.10
 -13  -1   2    4.10    1.30
 -13  -1   2    4.40    1.70
  13  -1  -2    2.00    1.20
  13  -1  -2    2.60    1.50
  13  -1  -2    3.30    1.10
 -13  -1   2    4.40    1.20
  13   1  -2    3.30    0.90
 -13   1   2    3.30    1.20
  13   1  -2    5.70    1.40
  13   1  -2    0.90    1.20
 -13   1   2    3.50    1.50
 -13   1   2    2.90    1.20
 -12  -1   2   61.99    4.80
  12  -1  -2   65.79    4.40
  12  -1  -2   63.89    4.50
 -12  -1   2   62.79    4.00
 -12   1   2   65.89    4.20
 -12   1   2   66.89    5.00
  12   1  -2   63.69    4.60
  12   1  -2   56.69    3.90
 -12   1   2   66.19    4.20
  11  -1  -2   46.90    3.70
 -11  -1   2   47.60    3.30
 -11   1   2   50.99    4.00
 -11   1   2   49.60    3.40
  11   1  -2   44.90    3.70
 -11   1   2   50.19    3.40
 -10  -1   2   14.90    1.80
 -10   1   2   12.40    1.70
 -10   1   2   15.10    1.90
  -9  -1   2   18.90    1.90
  -9   1   2   19.40    1.90
  -9   1   2   19.30    1.90
  -8  -1   2   14.90    1.60
  -8   1   2   13.50    1.60
  -8   1   2   13.90    1.50
  -7  -1   2    4.70    1.00
  -7   1   2    4.80    1.00
  -6  -1   2  194.78    8.10
  -6   1   2  195.48    8.10
  -5  -1   2  438.56   16.60
  -5   1   2  415.26   16.50
  -4  -1   2   61.59    2.80
  -4   1   2   59.09    2.80
  -3  -1   2  412.46   15.80
  -3   1   2  414.16   15.80
  -2  -1   2   33.30    1.60
   2   1  -2   31.20    1.60
  -2   1   2   33.50    1.50
   1  -1  -2    2.80    0.30
  -1  -1   2    2.30    0.30
  -1   1   2    2.80    0.30
   1   1  -2    2.90    0.30
   0  -1  -2   36.60    1.70
   0  -1   2   38.90    1.70
   0   1  -2   41.50    1.70
   0   1   2   38.80    1.70
   1  -1   2  651.03   24.30
   1  -1   2  643.44   24.30
  -1   1  -2  689.33   24.20
   1   1   2  624.44   24.40
  -1   1  -2  635.64   24.30
  -2  -1  -2    6.50    0.50
   2  -1   2    4.90    0.50
   2  -1   2    6.30    0.60
  -2   1  -2    6.50    0.50
   2   1   2    5.70    0.70
  -2   1  -2    6.20    0.60
   3  -1   2   90.29    3.90
  -3  -1  -2  101.29    3.90
   3   1   2   94.39    4.20
   3   1   2  102.29    3.80
  -3   1  -2   94.49    4.00
   3   1   2   92.49    3.70
   4  -1   2  124.09    5.40
  -4  -1  -2  138.09    5.40
   4   1   2  127.89    5.20
  -4   1  -2  130.49    5.40
   4   1   2  140.89    5.30
  -5  -1  -2   19.80    1.30
   5  -1   2   17.10    1.20
   5   1   2   17.80    1.20
  -5   1  -2   19.50    1.30
   5   1   2   17.80    1.10
   6  -1   2    1.50    0.50
  -6  -1  -2    1.10    0.50
   6   1   2    0.80    0.40
  -6   1  -2    1.20    0.50
   7  -1   2  228.08    9.50
  -7  -1  -2  242.88    9.70
   7   1   2  228.78    9.30
  -7   1  -2  240.28    9.70
   8  -1   2   45.70    2.70
  -8  -1  -2   47.40    2.80
  -8   1  -2   51.09    3.00
  -8   1  -2   45.30    2.80
   8   1   2   46.70    2.40
  -9  -1  -2  117.19    5.60
   9  -1   2  118.29    5.50
  -9   1  -2  119.69    5.70
  -9   1  -2  127.19    5.90
   9   1   2  119.29    5.20
  10  -1   2  127.89    7.10
  10  -1   2  145.49    6.50
 -10  -1  -2  148.79    6.80
 -10   1  -2  149.39    6.80
  10   1   2  150.28    6.20
 -10   1  -2  153.48    7.00
  10   1   2  122.29    8.60
 -11  -1  -2    2.40    0.90
 -11  -1  -2    1.70    1.00
  11  -1   2    1.60    0.70
  11  -1   2    2.80    1.10
 -11  -1  -2    2.00    1.30
 -11   1  -2    3.00    1.30
 -11   1  -2    2.80    1.00
 -11   1  -2    2.70    1.10
  11   1   2    2.80    0.70
  11   1   2    0.30    1.00
  11   1   2    2.30    1.10
  12  -1   2   21.20    2.00
 -12  -1  -2   17.90    2.90
 -12  -1  -2   29.20    2.50
  12  -1   2   22.90    2.60
 -12  -1  -2   27.20    2.60
  12   1   2   26.40    2.70
 -12   1  -2   23.80    2.40
 -12   1  -2   26.60    3.10
  12   1   2   23.80    2.60
 -12   1  -2   23.40    2.50
 -13  -1  -2    3.20    1.30
  13  -1   2    2.80    1.10
  13  -1   2    1.10    1.10
  13  -1   2    1.30    1.00
 -13  -1  -2    4.00    1.10
 -13  -1  -2    1.00    1.10
  13   1   2    1.70    1.00
 -13   1  -2    1.40    1.10
 -13   1  -2   -0.10    1.00
 -13   1  -2    0.20    0.80
  13   1   2    1.00    0.90
 -14  -1  -2    2.40    1.30
 -14  -1  -2   -0.80    1.00
  14  -1   2    1.30    1.10
 -14  -1  -2    1.10    1.00
  14  -1   2    3.00    1.20
 -14   1  -2    1.80    1.10
 -14   1  -2   -1.00    0.90
  14   1   2    1.30    1.10
 -14   1  -2    0.90    1.10
  14   1   2   -0.30    0.80
 -15  -1  -2    8.30    1.90
  15  -1   2    6.60    1.50
  15  -1   2    5.60    1.60
 -15  -1  -2    7.70    1.80
 -15  -1  -2    8.20    1.90
  15   1   2    8.60    1.90
 -15   1  -2    5.30    1.90
  15   1   2    8.40    1.70
 -15   1  -2    5.90    1.80
 -15   1  -2   10.30    2.00
 -16  -1  -2   10.80    1.90
 -16  -1  -2   11.90    2.20
  16  -1   2    9.00    1.90
  16   1   2   10.70    1.80
 -16   1  -2   10.20    2.00
 -16   1  -2    9.40    2.20
  17  -1   2   41.40    3.40
 -17  -1  -2   50.99    4.00
 -17  -1  -2   46.30    3.50
 -17   1  -2   41.90    3.40
  17   1   2   46.90    3.40
 -17   1  -2   51.69    4.10
 -18  -1  -2   14.90    2.10
  18  -1   2   12.30    1.80
 -18  -1  -2   15.40    1.90
 -18   1  -2   18.30    2.00
  18   1   2   12.90    1.70
 -18   1  -2   15.40    2.30
  19  -1   2   17.50    1.60
 -19  -1  -2   18.40    1.80
 -19  -1  -2   18.30    2.00
 -19   1  -2   18.90    2.20
 -19   1  -2   17.80    1.80
 -20  -2   2    1.90    0.90
 -20  -2   2    1.70    0.80
 -20   2   2    0.80    1.00
 -20   2   2    0.40    0.80
 -19  -2   2    8.80    1.60
 -19  -2   2   10.40    1.90
  19  -2  -2    8.00    1.50
 -19   2   2    8.00    1.40
 -19   2   2   12.10    2.20
 -18  -2   2   91.49    5.40
  18  -2  -2   85.99    5.00
 -18  -2   2   95.89    6.00
 -18   2   2   89.19    5.10
 -18   2   2   90.99    6.10
  18   2  -2   96.29    5.40
 -17  -2   2   68.89    5.30
  17  -2  -2   64.79    4.50
  17  -2  -2   77.69    5.30
 -17  -2   2   74.29    4.80
 -17   2   2   71.09    5.50
  17   2  -2   73.69    4.90
 -17   2   2   69.09    4.50
  16  -2  -2   39.30    3.80
 -16  -2   2   41.60    3.50
 -16  -2   2   40.00    4.00
  16  -2  -2   39.80    3.30
 -16   2   2   40.70    3.40
 -16   2   2   43.70    4.30
 -16   2   2   37.60    4.00
  16   2  -2   46.20    3.90
  15  -2  -2   79.09    5.30
 -15  -2   2   70.49    5.60
 -15  -2   2   87.09    5.40
  15  -2  -2   79.49    4.80
 -15  -2   2   79.79    5.10
  15  -2  -2   79.49    5.60
 -15   2   2   83.09    5.10
 -15   2   2   86.89    5.30
  15   2  -2   81.79    5.50
 -15   2   2   75.19    5.80
  15   2  -2   67.89    4.60
  14  -2  -2  114.39    6.20
 -14  -2   2  118.19    7.30
  14  -2  -2  115.39    7.00
  14  -2  -2  120.29    7.00
 -14  -2   2  115.29    6.40
 -14  -2   2  122.59    6.70
  14   2  -2  102.99    6.00
  14   2  -2  108.99    6.80
 -14   2   2  124.79    6.70
 -14   2   2  118.59    6.50
 -14   2   2  116.89    7.40
 -13  -2   2  267.67   12.20
 -13  -2   2  274.27   13.20
  13  -2  -2  270.77   12.80
  13  -2  -2  269.27   11.90
  13  -2  -2  265.47   12.80
 -13   2   2  280.07   13.40
 -13   2   2  280.77   12.20
  13   2  -2  243.88   11.80
  13   2  -2  262.47   12.70
  13   2  -2  282.17   11.30
 -13   2   2  283.37   12.40
 -12  -2   2  283.37   13.10
  12  -2  -2  270.37   11.90
  12  -2  -2  264.67   12.60
  12  -2  -2  281.47   12.70
 -12  -2   2  266.07   12.00
  12   2  -2  264.47   12.60
  12   2  -2  250.17   11.90
 -12   2   2  292.47   13.30
 -12   2   2  265.77   12.00
  11  -2  -2    9.30    2.00
  11  -2  -2   10.70    2.00
 -11  -2   2    6.90    1.50
 -11   2   2    7.70    1.70
  11   2  -2    8.70    2.00
 -11   2   2    8.60    1.60
 -11   2   2    9.30    1.60
 -10  -2   2   14.70    1.70
 -10   2   2   13.10    1.70
 -10   2   2   14.60    1.80
  -9  -2   2   23.20    2.10
  -9   2   2   26.60    2.10
  -8  -2   2  386.66   16.00
  -8   2   2  388.06   16.00
  -8   2   2  421.76   16.10
  -7  -2   2  313.57   12.90
  -7   2   2  325.57   12.90
  -6  -2   2  167.98    7.20
  -6   2   2  172.18    7.20
  -5  -2   2   30.20    1.80
  -5   2   2   30.60    1.80
  -4  -2   2  488.45   18.70
  -4   2   2  490.05   18.70
  -3  -2   2  829.52   31.50
  -3   2   2  842.02   31.40
  -2  -2   2 1042.80   39.10
  -2   2   2 1044.50   39.00
  -1  -2   2  360.26   13.50
  -1  -2   2  372.76   13.50
  -1   2   2  347.27   13.30
  -1   2   2  338.17   13.50
   0  -2   2  425.46   16.60
   0  -2  -2  436.36   16.60
   0  -2   2  446.66   16.90
   0   2   2  422.36   16.90
   0   2  -2  496.05   16.60
   1  -2   2   43.30    1.90
  -1   2  -2   42.20    1.90
   1   2   2   40.60    2.00
   2  -2   2 1013.70   39.20
  -2  -2  -2 1078.39   39.00
   2   2   2 1022.60   39.40
  -2   2  -2 1073.39   39.20
   3  -2   2    3.10    0.60
  -3  -2  -2    2.00    0.40
   3   2   2    3.60    0.80
   4  -2   2  208.98    8.60
  -4  -2  -2  227.68    8.50
  -4   2  -2  217.68    8.60
   4   2   2  211.68    8.90
   5  -2   2   79.39    3.80
  -5  -2  -2   85.09    3.70
   5   2   2   87.09    3.40
   5   2   2   79.79    3.40
  -5   2  -2   86.29    3.80
   6  -2   2  485.05   19.80
  -6  -2  -2  524.65   19.80
   6   2   2  510.25   19.40
   6   2   2  518.65   19.50
  -6   2  -2  528.85   19.90
   7  -2   2  303.97   12.60
  -7  -2  -2  317.47   12.60
   7   2   2  314.47   12.10
   7   2   2  320.07   12.20
  -7   2  -2  315.57   12.70
  -8  -2  -2  215.28    9.20
   8  -2   2  208.68    9.20
  -8   2  -2  216.98    9.30
  -8   2  -2  231.08    9.50
   8   2   2  217.48    8.70
   8   2   2  223.98    8.60
  -9  -2  -2    6.70    1.30
   9  -2   2    7.00    1.30
  -9   2  -2   10.50    1.50
   9   2   2    9.20    0.90
  10  -2   2   13.00    2.10
 -10  -2  -2   12.40    1.60
  10  -2   2   13.90    1.60
 -10   2  -2   15.10    1.80
  10   2   2   15.50    3.10
 -10   2  -2   12.40    1.70
  11  -2   2    2.90    0.90
  11  -2   2    2.00    1.20
 -11  -2  -2    1.70    1.50
 -11  -2  -2    2.90    1.00
 -11   2  -2    3.70    1.60
 -11   2  -2    2.80    1.00
 -11   2  -2    1.40    0.90
  11   2   2    0.30    0.90
  11   2   2    4.30    1.20
 -12  -2  -2    4.30    1.30
 -12  -2  -2    2.20    1.40
  12  -2   2    4.00    1.00
  12  -2   2    1.80    1.10
 -12   2  -2    0.50    1.30
 -12   2  -2    3.40    1.20
 -12   2  -2    5.20    1.30
  12   2   2    1.60    1.10
  12   2   2    3.50    1.20
 -13  -2  -2  142.99    7.20
 -13  -2  -2  143.49    7.00
 -13  -2  -2  137.79    7.60
  13  -2   2  144.49    6.60
  13  -2   2  131.59    7.50
 -13   2  -2  130.69    7.20
 -13   2  -2  130.69    7.00
  13   2   2  136.59    7.10
  13   2   2  116.89    6.90
 -13   2  -2  136.79    7.90
 -14  -2  -2   32.50    2.90
 -14  -2  -2   35.60    3.30
  14  -2   2   27.70    3.10
 -14  -2  -2   25.20    3.10
  14  -2   2   24.60    3.00
 -14   2  -2   28.10    2.90
 -14   2  -2   29.60    3.40
  14   2   2   31.90    2.90
  14   2   2   24.50    2.60
 -14   2  -2   26.80    2.90
 -15  -2  -2  121.09    6.50
  15  -2   2  109.29    6.70
 -15  -2  -2  122.19    7.10
 -15   2  -2  112.09    7.20
  15   2   2  108.09    6.30
  15   2   2  114.99    6.40
 -15   2  -2  128.69    6.80
  16  -2   2    4.00    1.30
 -16  -2  -2    6.50    1.60
 -16  -2  -2    5.10    1.40
 -16   2  -2    5.30    1.50
 -16   2  -2    3.70    1.70
  16   2   2    4.70    1.30
 -17  -2  -2   11.40    2.00
  17  -2   2   11.20    1.80
 -17  -2  -2   10.80    1.90
 -17   2  -2   11.70    1.90
  17   2   2   10.40    1.70
 -17   2  -2   10.80    2.30
 -18  -2  -2   75.39    4.50
  18  -2   2   78.99    4.60
 -18  -2  -2   75.09    4.70
 -18   2  -2   71.99    5.00
 -18   2  -2   74.39    4.40
  19  -2   2   62.39    3.60
 -19  -2  -2   64.99    3.80
 -19  -2  -2   61.89    3.60
 -19   2  -2   60.09    3.60
 -19   2  -2   60.89    4.00
 -20  -3   2    2.00    0.90
 -20  -3   2    4.30    1.00
 -20   3   2    3.30    1.20
 -19  -3   2   76.99    4.70
 -19  -3   2   69.99    4.20
  19  -3  -2   69.89    4.00
 -19   3   2   73.69    5.00
 -19   3   2   68.59    3.90
  18  -3  -2   29.60    2.70
 -18  -3   2   33.70    2.90
 -18  -3   2   35.80    3.30
  18   3  -2   33.70    2.70
 -18   3   2   34.40    2.70
 -18   3   2   33.80    3.40
  17  -3  -2    1.20    0.90
 -17  -3   2    1.40    1.00
 -17  -3   2    1.00    1.30
  17  -3  -2    2.00    1.30
 -17   3   2    1.10    0.90
  17   3  -2    0.10    1.10
 -17   3   2   -0.10    1.10
  16  -3  -2   14.70    2.20
  16  -3  -2   16.00    2.60
 -16  -3   2   14.40    2.20
 -16  -3   2   12.50    2.50
 -16   3   2   13.50    2.70
 -16   3   2   16.60    2.20
 -16   3   2   19.80    3.50
  16   3  -2   15.80    2.40
  15  -3  -2   74.69    4.70
 -15  -3   2   71.19    5.50
  15  -3  -2   73.09    5.30
 -15  -3   2   70.69    4.80
  15  -3  -2   76.49    5.20
 -15  -3   2   78.89    5.10
 -15   3   2   73.79    4.80
  15   3  -2   73.49    5.20
 -15   3   2   77.99    5.90
 -15   3   2   75.69    5.00
 -14  -3   2   20.50    2.90
 -14  -3   2   24.00    2.80
  14  -3  -2   18.30    2.50
  14  -3  -2   23.30    3.10
  14  -3  -2   24.30    3.00
 -14   3   2   18.60    3.00
 -14   3   2   22.90    2.60
 -14   3   2   19.80    2.70
  14   3  -2   21.10    3.00
  13  -3  -2   37.00    3.10
 -13  -3   2   31.30    2.90
  13  -3  -2   33.00    3.40
 -13  -3   2   29.00    3.60
  13  -3  -2   37.70    3.60
 -13   3   2   35.50    3.10
 -13   3   2   36.00    3.10
 -13   3   2   30.10    3.70
  13   3  -2   33.70    3.40
 -12  -3   2  309.17   14.40
 -12  -3   2  293.87   13.40
  12  -3  -2  302.97   14.10
  12  -3  -2  308.47   13.40
  12  -3  -2  324.87   14.40
 -12   3   2  320.27   13.60
 -12   3   2  314.97   14.60
  12   3  -2  284.77   13.90
 -12   3   2  327.57   13.60
 -11  -3   2  107.69    5.70
  11  -3  -2  107.19    6.30
  11  -3  -2  111.29    6.40
  11   3  -2  100.89    6.30
 -11   3   2  117.19    5.90
 -11   3   2  117.89    6.90
 -11   3   2  113.69    5.90
 -10  -3   2  270.37   12.00
 -10   3   2  285.87   12.10
 -10   3   2  292.77   12.10
  -9  -3   2   13.30    1.60
  -9   3   2   18.30    1.80
  -9   3   2   17.30    1.80
  -8  -3   2  140.29    6.40
  -8   3   2  139.59    6.40
  -8   3   2  139.89    6.40
  -7  -3   2    3.50    0.80
  -7   3   2    3.10    0.70
  -6  -3   2  709.33   27.40
  -6   3   2  718.33   27.40
  -5  -3   2 1481.95   55.69
  -5   3   2 1477.95   55.59
  -4  -3   2   11.80    1.10
  -4   3   2   13.80    1.10
  -3  -3   2 1802.02   68.59
  -3   3   2 1866.81   68.49
  -2  -3   2   28.10    1.50
  -2   3   2   26.20    1.40
   2   3  -2   28.00    1.60
  -1  -3   2  719.53   27.60
  -1   3   2  720.03   27.60
  -1   3   2  691.03   27.40
   1   3  -2  794.02   27.50
   0  -3   2   44.40    1.90
   0  -3   2   45.90    2.10
   0   3   2   41.70    2.10
   0   3  -2   43.70    1.80
  -1  -3  -2  661.43   24.20
  -1   3  -2  642.54   24.50
  -1   3  -2  658.13   24.20
   1   3   2  629.24   24.60
  -2  -3  -2    4.30    0.40
   2  -3   2    5.40    0.70
  -2   3  -2    5.80    0.70
   2   3   2    5.10    0.80
  -3  -3  -2 1146.19   42.70
   3  -3   2 1145.29   43.00
  -3   3  -2 1152.18   43.00
   3   3   2 1126.79   43.20
  -4  -3  -2  618.24   22.90
   4  -3   2  593.24   23.10
  -4   3  -2  629.84   23.20
   4   3   2  579.74   23.40
  -5  -3  -2   62.99    2.90
   5  -3   2   62.89    3.10
   5   3   2   63.49    3.50
  -5   3  -2   63.19    3.10
   6  -3   2   17.60    1.40
  -6  -3  -2   17.00    1.30
  -6   3  -2   16.60    1.40
  -7  -3  -2  476.45   18.50
   7  -3   2  458.45   18.70
  -7   3  -2  496.95   18.90
  -7   3  -2  469.35   18.70
   8  -3   2   69.49    3.80
  -8  -3  -2   70.59    3.60
  -8   3  -2   67.99    3.80
  -8   3  -2   77.59    4.00
  -9  -3  -2   27.50    2.10
   9  -3   2   25.00    2.10
  -9   3  -2   25.10    2.20
  -9   3  -2   28.70    2.30
  10  -3   2  710.43   30.60
  10  -3   2  761.62   30.10
 -10  -3  -2  811.92   30.10
  10   3   2  675.13   30.30
 -10   3  -2  822.12   30.40
 -10   3  -2  836.32   31.60
  11  -3   2   10.80    1.70
  11  -3   2    7.10    1.90
 -11  -3  -2    9.00    1.70
 -11  -3  -2   13.00    2.80
  11  -3   2   11.20    2.00
  11   3   2   10.70    1.90
 -11   3  -2   12.10    1.80
 -11   3  -2   15.60    2.50
 -11   3  -2   12.40    1.90
  11   3   2   14.50    1.90
  11   3   2   17.00    2.70
  12  -3   2  166.38    8.70
 -12  -3  -2  161.28    8.80
 -12  -3  -2  176.68    8.20
  12  -3   2  174.28    8.80
  12  -3   2  174.98    8.00
  12   3   2  178.48    8.80
 -12   3  -2  170.78    9.30
 -12   3  -2  177.28    8.40
  12   3   2  153.18    8.10
 -12   3  -2  175.78    8.40
  12   3   2  157.98    8.20
 -13  -3  -2    3.70    1.30
 -13  -3  -2    3.50    1.50
  13  -3   2    2.40    1.10
  13  -3   2    2.40    1.10
 -13  -3  -2    0.30    1.10
  13  -3   2    4.10    3.10
 -13   3  -2    3.90    1.50
  13   3   2    1.40    1.10
 -13   3  -2    1.30    1.00
  13   3   2    6.80    2.00
  13   3   2    2.00    1.10
 -13   3  -2    4.30    1.30
  14  -3   2   68.19    4.20
 -14  -3  -2   59.49    4.80
  14  -3   2   65.89    4.90
 -14  -3  -2   68.29    4.50
  14   3   2   61.39    4.10
 -14   3  -2   65.89    4.40
 -14   3  -2   65.69    5.20
 -14   3  -2   71.89    4.50
  14   3   2   58.39    4.20
  15  -3   2    1.20    0.80
 -15  -3  -2    2.40    1.10
 -15  -3  -2    0.80    1.00
  15   3   2    1.80    1.00
 -15   3  -2   -0.20    0.90
  15   3   2   -0.50    0.80
 -15   3  -2    2.00    1.30
 -15   3  -2    5.00    1.80
 -16  -3  -2  107.29    6.30
  16  -3   2  115.99    6.80
 -16  -3  -2  119.29    6.80
  16   3   2  111.69    6.10
 -16   3  -2  114.49    7.20
 -16   3  -2  123.59    6.50
 -17  -3  -2   40.50    3.20
  17  -3   2   45.70    3.60
 -17  -3  -2   47.10    3.60
 -17   3  -2   43.70    3.30
 -17   3  -2   41.30    3.90
 -18  -3  -2   45.00    3.30
 -18  -3  -2   51.49    3.50
  18  -3   2   50.09    3.50
 -18   3  -2   47.10    3.30
 -18   3  -2   53.19    4.00
 -19  -3  -2   53.69    3.30
  19  -3   2   52.69    3.30
 -19  -3  -2   55.79    3.40
 -19   3  -2   48.80    3.10
 -19   3  -2   58.19    3.80
 -20  -4   2    5.60    1.10
 -20  -4   2    4.50    1.00
 -20   4   2    5.00    1.30
 -19  -4   2   38.80    2.90
 -19  -4   2   36.00    2.70
  19  -4  -2   33.50    2.50
 -19   4   2   27.20    2.30
 -19   4   2   32.80    3.20
  18  -4  -2    6.30    1.50
 -18  -4   2    6.00    1.60
 -18  -4   2    4.40    1.40
  18   4  -2    4.90    1.20
 -18   4   2    5.00    1.30
 -18   4   2    7.50    1.90
  17  -4  -2    1.10    1.00
 -17  -4   2    2.50    1.20
 -17  -4   2    1.70    1.30
 -17   4   2    1.60    1.00
  17   4  -2    2.60    1.10
 -17   4   2    1.50    1.40
 -17   4   2    3.30    2.00
  16  -4  -2    2.40    1.60
 -16  -4   2    5.50    1.50
  16  -4  -2    5.00    1.60
 -16  -4   2    7.40    1.90
 -16   4   2    6.30    2.20
 -16   4   2    4.00    1.30
  16   4  -2    7.00    1.60
 -16   4   2    3.20    1.70
 -15  -4   2   36.40    3.90
  15  -4  -2   41.40    3.40
  15  -4  -2   37.80    3.90
 -15  -4   2   39.50    3.40
  15  -4  -2   39.80    3.80
 -15  -4   2   33.50    3.50
 -15   4   2   35.00    3.10
  15   4  -2   34.80    3.50
 -15   4   2   42.80    3.70
 -15   4   2   33.60    4.00
  14  -4  -2    4.90    1.60
 -14  -4   2    2.70    1.40
  14  -4  -2    4.60    1.40
  14  -4  -2    7.50    2.00
 -14  -4   2    9.90    2.10
 -14   4   2    3.70    1.60
 -14   4   2    5.40    1.40
 -14   4   2    5.30    1.40
  14   4  -2    6.30    1.70
  13  -4  -2   12.40    2.00
  13  -4  -2   11.70    2.30
 -13  -4   2   10.80    2.50
 -13  -4   2   13.30    2.00
  13  -4  -2    9.80    2.40
 -13   4   2    8.30    1.70
  13   4  -2    6.70    1.80
 -13   4   2    8.10    1.80
 -13   4   2    6.10    1.80
  12  -4  -2   34.70    3.50
  12  -4  -2   36.20    3.00
 -12  -4   2   38.90    3.10
  12  -4  -2   36.90    3.50
 -12   4   2   36.20    3.70
  12   4  -2   31.80    3.40
 -12   4   2   42.90    3.30
 -12   4   2   38.90    3.00
  11  -4  -2   22.10    2.60
  11  -4  -2   22.20    2.30
  11  -4  -2   19.00    2.60
 -11  -4   2   20.60    2.20
 -11   4   2   18.40    2.20
 -11   4   2   25.20    3.00
 -11   4   2   19.00    2.10
  11   4  -2   20.30    2.80
 -10  -4   2    6.60    1.50
  10  -4  -2   13.20    2.10
  10  -4  -2    6.90    1.80
 -10   4   2    8.70    2.10
  10   4  -2   10.30    2.40
 -10   4   2    8.40    1.50
  -9  -4   2  910.81   36.30
  -9   4   2  935.31   36.30
  -9   4   2  965.90   36.30
  -8  -4   2   65.29    3.70
  -8   4   2   71.29    3.80
  -8   4   2   72.99    3.80
  -7  -4   2  799.72   30.80
  -6  -4   2   82.89    4.10
  -6   4   2   89.99    4.20
  -5  -4   2  850.21   32.80
  -5   4   2  875.81   32.80
  -4  -4   2    2.50    0.60
  -4   4   2    0.90    0.40
  -3  -4   2   21.70    1.40
  -3   4   2   21.40    1.30
  -2  -4   2  743.83   28.90
  -2   4   2  771.12   29.00
  -2   4   2  732.63   28.80
   2   4  -2  811.42   29.00
  -1  -4   2  591.84   23.00
  -1   4   2  601.84   23.10
   1   4  -2  626.34   23.00
   0  -4   2  216.08    8.60
   0  -4  -2  222.98    8.40
   0   4   2  212.48    8.70
   0   4  -2  214.98    8.30
  -1  -4  -2  774.22   28.20
   1  -4   2  749.62   28.50
   1   4   2  725.53   28.60
  -1   4  -2  759.02   28.10
   2  -4   2   16.60    1.20
  -2  -4  -2   15.90    0.90
  -2   4  -2   17.90    0.90
   2   4   2   15.00    1.30
  -2   4  -2   15.70    1.20
  -3  -4  -2 1939.21   72.59
   3  -4   2 2005.10   72.89
  -3   4  -2 1974.00   72.89
   3   4   2 1867.21   73.09
   4  -4   2    0.60    0.40
  -4  -4  -2    1.30    0.40
  -4   4  -2    1.50    0.60
  -5  -4  -2   28.20    1.60
   5  -4   2   27.50    1.90
   5   4   2   26.80    2.20
  -5   4  -2   32.60    2.00
  -6  -4  -2  139.39    6.00
   6  -4   2  137.89    6.30
  -6   4  -2  149.09    6.40
  -6   4  -2  142.69    6.30
   7  -4   2  165.78    7.30
  -7  -4  -2  161.78    7.00
  -7   4  -2  161.98    7.30
  -7   4  -2  174.18    7.40
   8  -4   2    5.80    1.20
  -8   4  -2    7.50    1.30
   9  -4   2  347.97   16.30
   9  -4   2  384.46   15.80
  -9  -4  -2  385.36   15.60
  -9   4  -2  404.16   16.00
  -9   4  -2  404.16   16.00
  10  -4   2   65.39    4.00
 -10  -4  -2   70.49    3.80
  10  -4   2   65.79    4.40
  10  -4   2   69.49    4.80
  10   4   2   59.29    5.80
 -10   4  -2   72.19    4.10
 -10   4  -2   68.49    4.10
  10   4   2   59.69    4.10
 -10   4  -2   68.99    4.70
 -11  -4  -2  250.87   10.70
 -11  -4  -2  238.58   14.70
  11  -4   2  245.18   10.80
  11  -4   2  230.48   11.40
  11  -4   2  253.97   11.80
 -11   4  -2  260.37   11.10
  11   4   2  210.58   10.70
 -11   4  -2  267.47   11.10
  11   4   2  228.08   10.90
  11   4   2  244.68   11.60
 -11   4  -2  234.88   11.90
 -11   4  -2  251.07   12.00
 -12  -4  -2   88.79    5.70
 -12  -4  -2   89.49    5.00
  12  -4   2   81.29    5.40
  12  -4   2   83.39    4.90
  12  -4   2   83.89    5.60
  12   4   2   86.49    5.70
 -12   4  -2   84.59    5.10
  12   4   2   77.59    5.00
 -12   4  -2   80.19    5.80
 -12   4  -2   85.09    5.10
 -12   4  -2   96.39    6.00
  12   4   2   75.49    4.80
 -13  -4  -2   48.00    3.70
  13  -4   2   36.30    3.60
  13  -4   2   42.50    3.20
  13  -4   2   36.90    3.60
  13   4   2   37.70    3.00
  13   4   2   35.10    3.10
  13   4   2   38.80    3.70
 -13   4  -2   37.80    3.90
 -13   4  -2   40.40    3.30
 -13   4  -2   39.40    3.30
  14  -4   2   77.99    4.70
 -14  -4  -2   83.29    5.40
 -14  -4  -2   77.89    4.90
 -14   4  -2   69.99    5.60
 -14   4  -2   78.19    5.10
  14   4   2   91.19    5.60
  14   4   2   71.69    4.70
 -14   4  -2   79.49    5.00
  14   4   2   69.19    4.40
 -15  -4  -2    6.20    1.50
 -15  -4  -2    4.70    1.40
  15  -4   2    5.50    1.70
 -15   4  -2    4.70    1.70
 -15   4  -2    7.80    1.80
  15   4   2    7.60    1.60
  15   4   2    5.90    1.40
 -16  -4  -2    1.60    1.00
  16  -4   2    2.60    1.20
 -16  -4  -2    1.90    1.20
  16   4   2   -0.50    1.00
 -16   4  -2    1.20    1.30
 -16   4  -2    1.10    1.00
  17  -4   2   11.80    1.90
 -17  -4  -2    8.40    1.70
 -17  -4  -2    8.60    1.90
 -17   4  -2    9.90    2.20
 -17   4  -2    8.50    1.60
 -18  -4  -2   29.80    2.50
 -18  -4  -2   35.60    2.70
  18  -4   2   34.00    2.80
 -18   4  -2   26.90    2.40
 -18   4  -2   32.40    3.10
 -19  -4  -2    2.70    0.90
  19  -4   2    0.70    0.80
 -19  -4  -2    1.40    0.70
 -19   4  -2    2.10    1.00
 -19   4  -2    3.30    0.90
 -20  -5   2    3.40    0.90
  20  -5  -2    4.60    1.50
 -20  -5   2    4.30    1.00
 -20   5   2    4.80    1.30
 -19  -5   2   52.09    3.40
 -19  -5   2   56.69    3.60
  19  -5  -2   50.59    3.30
 -19   5   2   54.89    4.00
 -18  -5   2    5.20    1.50
  18  -5  -2    6.20    1.40
 -18  -5   2    4.20    1.30
 -18   5   2    6.00    1.80
 -18   5   2    3.60    1.10
 -18   5   2    9.60    2.20
 -17  -5   2    5.60    1.50
  17  -5  -2    8.30    1.80
 -17  -5   2    7.90    1.80
 -17   5   2    7.20    1.50
 -17   5   2    7.50    2.10
 -17   5   2    6.20    2.20
  17   5  -2    7.70    1.70
 -16  -5   2   82.99    5.20
  16  -5  -2   74.59    5.30
 -16  -5   2   74.49    5.50
 -16   5   2   80.09    5.90
 -16   5   2   88.39    5.70
  16   5  -2   74.29    4.80
 -16   5   2   77.19    4.70
  15  -5  -2    0.80    1.30
  15  -5  -2    2.10    1.40
 -15  -5   2    0.70    1.40
  15  -5  -2    0.50    1.30
 -15   5   2    2.00    1.00
 -15   5   2    2.90    1.20
 -15   5   2    2.60    1.50
 -15   5   2    1.30    1.40
  15   5  -2    1.00    1.10
  14  -5  -2  100.09    5.80
  14  -5  -2  101.99    6.50
  14  -5  -2  108.39    6.80
 -14  -5   2   95.59    6.50
 -14  -5   2  100.99    6.00
 -14   5   2  101.89    6.90
 -14   5   2  111.99    6.20
 -14   5   2   91.59    5.60
  14   5  -2   88.59    5.90
  13  -5  -2    2.90    1.20
 -13  -5   2    1.40    1.40
 -13  -5   2    2.00    1.30
  13  -5  -2    2.00    1.10
  13  -5  -2    2.40    1.40
  13   5  -2    2.40    1.20
 -13   5   2    2.30    1.10
 -13   5   2    0.60    0.90
 -13   5   2    2.20    1.40
  12  -5  -2   66.69    4.30
  12  -5  -2   72.69    5.10
 -12  -5   2   64.39    4.30
  12  -5  -2   63.39    4.70
  12   5  -2   65.99    4.90
 -12   5   2   60.89    5.00
 -12   5   2   69.49    4.50
  12   5  -2   65.69    4.80
 -12   5   2   66.49    4.20
  11  -5  -2   57.89    4.40
 -11  -5   2   50.99    3.50
  11  -5  -2   51.99    3.60
  11  -5  -2   48.80    4.00
  11   5  -2   52.19    4.50
 -11   5   2   52.09    3.70
 -11   5   2   54.29    4.30
  11   5  -2   48.50    4.00
 -11   5   2   52.89    3.50
  10  -5  -2  417.96   17.20
  10  -5  -2  372.86   16.70
  10  -5  -2  394.76   16.20
 -10  -5   2  385.06   16.10
 -10   5   2  400.06   16.30
 -10   5   2  380.96   16.00
 -10   5   2  370.66   17.20
  10   5  -2  383.76   17.00
  -9  -5   2    2.70    0.90
  -9   5   2    2.30    0.90
  -8  -5   2   28.90    2.30
  -8   5   2   32.30    2.40
  -8   5   2   33.10    2.30
  -7  -5   2   71.89    3.90
  -7   5   2   75.09    3.90
  -7   5   2   74.49    3.80
  -6  -5   2  102.79    4.90
  -6   5   2  104.39    4.90
  -5  -5   2  628.74   24.40
  -5   5   2  639.14   24.40
  -4  -5   2  843.22   32.60
  -4   5   2  867.61   32.50
  -3  -5   2   67.79    3.30
   3   5  -2   74.29    3.50
  -3   5   2   72.79    3.30
  -3   5   2   69.79    3.30
  -2  -5   2   99.19    4.50
  -2   5   2   97.79    4.30
  -2   5   2  104.79    4.50
   2   5  -2  106.39    4.50
   1  -5  -2  101.09    4.20
  -1  -5   2   95.79    4.30
  -1   5   2  100.49    4.40
   1   5  -2   99.49    4.20
   0  -5   2  153.58    6.50
   0  -5  -2  157.08    6.30
   0   5   2  158.08    6.60
   0   5  -2  164.48    6.30
   1  -5   2  395.96   14.70
  -1  -5  -2  386.86   14.40
  -1   5  -2  394.96   14.40
   1   5   2  331.47   14.70
  -2  -5  -2   20.20    1.20
   2  -5   2   20.20    1.50
   2   5   2   18.80    1.60
  -2   5  -2   22.10    1.10
   3  -5   2  486.15   18.20
  -3  -5  -2  458.75   17.90
   3   5   2  457.85   18.40
  -3   5  -2  479.45   18.20
  -3   5  -2  461.25   17.80
   4  -5   2  180.68    7.50
  -4  -5  -2  170.78    7.10
   4   5   2  175.18    7.80
  -4   5  -2  180.28    7.50
  -5  -5  -2  202.18    8.60
   5  -5   2  219.38    9.00
  -5   5  -2  222.18    9.00
   5   5   2  214.08    9.40
  -6  -5  -2  436.16   17.30
   6  -5   2  438.96   17.70
  -6   5  -2  459.05   17.70
  -6   5  -2  446.36   17.70
   7  -5   2  503.45   19.70
  -7  -5  -2  479.65   19.40
  -7   5  -2  493.35   19.70
  -7   5  -2  506.35   19.80
  -8  -5  -2  217.58    9.50
   8  -5   2  223.18    9.80
  -8   5  -2  235.78    9.90
  -8   5  -2  229.38    9.90
   9  -5   2    5.00    1.40
  -9  -5  -2    2.40    0.80
   9  -5   2    2.60    0.90
   9  -5   2    3.80    1.00
  -9   5  -2    1.60    0.80
  -9   5  -2    1.80    1.20
  -9   5  -2    1.70    0.80
 -10  -5  -2  209.88   11.30
  10  -5   2  183.48    9.50
  10  -5   2  211.28   10.10
  10  -5   2  197.78    9.00
  10   5   2  179.58    8.80
 -10   5  -2  206.28    9.10
  10   5   2  175.78   10.70
 -10   5  -2  187.08    9.80
 -10   5  -2  202.58   10.00
  10   5   2  185.08    9.70
  11  -5   2   16.10    2.20
 -11  -5  -2   14.30    2.10
  11  -5   2   15.60    2.40
  11  -5   2   20.80    2.70
  11   5   2   18.30    2.30
 -11   5  -2   17.90    2.20
 -11   5  -2   11.70    2.90
 -11   5  -2   14.00    2.00
  11   5   2   16.60    2.20
 -11   5  -2   13.40    2.60
 -12  -5  -2  336.87   15.00
  12  -5   2  343.07   15.20
  12  -5   2  327.17   15.00
  12  -5   2  325.57   14.20
 -12   5  -2  337.77   14.50
 -12   5  -2  352.76   14.40
 -12   5  -2  316.47   15.00
  12   5   2  305.27   14.20
  12   5   2  324.17   15.00
  12   5   2  297.17   13.80
 -12   5  -2  328.17   15.50
  13  -5   2   44.20    3.50
 -13  -5  -2   48.70    4.20
  13  -5   2   45.10    4.00
  13   5   2   56.99    4.40
 -13   5  -2   52.29    4.40
 -13   5  -2   43.60    3.60
 -13   5  -2   52.19    4.60
  13   5   2   39.40    3.30
 -13   5  -2   53.89    4.00
  13   5   2   41.70    3.20
  14  -5   2   45.40    3.50
 -14  -5  -2   34.90    3.60
  14  -5   2   37.60    3.60
 -14   5  -2   37.60    3.30
  14   5   2   36.00    2.70
 -14   5  -2   46.30    4.30
  14   5   2   41.30    3.90
  14   5   2   34.00    3.20
 -14   5  -2   40.80    3.40
 -14   5  -2   34.00    4.00
 -15  -5  -2   16.90    2.30
 -15  -5  -2   12.90    2.50
 -15   5  -2   14.60    2.80
 -15   5  -2   17.00    3.70
 -15   5  -2   14.80    2.20
  16  -5   2   58.49    4.60
 -16  -5  -2   69.69    4.60
 -16  -5  -2   60.39    4.10
 -16   5  -2   57.39    4.90
 -16   5  -2   54.09    4.00
 -17  -5  -2    3.60    1.20
  17  -5   2    2.30    1.10
 -17  -5  -2    1.80    1.00
 -17   5  -2    1.90    1.30
 -17   5  -2    2.90    1.00
 -18  -5  -2   78.49    4.10
 -18  -5  -2   67.29    4.10
  18  -5   2   76.49    4.50
 -18   5  -2   67.09    4.70
 -18   5  -2   62.89    3.80
 -19  -5  -2    2.00    0.80
  19  -5   2    2.00    0.70
 -19   5  -2    1.90    1.00
  19  -6  -2  106.29    5.70
 -19  -6   2  113.79    5.70
 -19  -6   2  125.59    5.90
 -19   6   2  115.19    6.30
 -18  -6   2    7.30    1.60
  18  -6  -2    6.90    1.60
 -18  -6   2    7.40    1.70
 -18   6   2    5.30    1.70
 -18   6   2   13.00    2.40
 -17  -6   2  124.19    6.70
 -17  -6   2  130.29    7.10
  17   6  -2  120.19    5.70
 -17   6   2  117.59    6.00
 -17   6   2  133.39    7.70
 -16  -6   2    1.60    1.10
 -16  -6   2    2.00    1.10
  16  -6  -2    2.40    1.30
 -16   6   2   -0.80    1.40
  16   6  -2    1.10    1.00
 -16   6   2    2.70    1.10
 -16   6   2    1.60    1.40
  15  -6  -2  308.37   15.30
 -15  -6   2  338.27   15.50
  15  -6  -2  327.87   15.40
  15   6  -2  298.97   14.20
 -15   6   2  335.17   15.50
 -15   6   2  320.87   15.90
 -15   6   2  322.37   14.10
 -15   6   2  393.16   18.60
 -14  -6   2   33.20    3.60
  14  -6  -2   33.50    3.70
  14  -6  -2   33.40    3.70
  14  -6  -2   37.20    3.20
 -14   6   2   29.40    2.80
 -14   6   2   35.30    3.80
 -14   6   2   34.00    3.40
 -14   6   2   34.10    4.00
  14   6  -2   33.40    3.20
  13  -6  -2   10.00    2.40
  13  -6  -2   11.20    2.10
 -13  -6   2   10.50    2.30
  13  -6  -2    9.50    2.20
  13   6  -2    8.40    1.90
 -13   6   2    9.20    1.80
  13   6  -2   10.50    2.20
 -13   6   2   10.50    2.60
 -13   6   2   11.60    2.10
  12  -6  -2  118.29    7.00
 -12  -6   2  109.69    6.10
  12  -6  -2  114.39    6.20
  12  -6  -2  100.39    6.40
 -12   6   2  110.59    6.20
 -12   6   2  118.29    5.90
  12   6  -2  101.29    6.40
 -12   6   2  102.09    7.00
  12   6  -2  104.49    6.60
  11  -6  -2  342.97   14.70
  11  -6  -2  366.36   15.80
  11  -6  -2  331.27   15.20
 -11  -6   2  333.17   14.70
 -11   6   2  346.37   14.70
  11   6  -2  314.07   15.20
 -11   6   2  349.17   15.80
  11   6  -2  336.97   15.40
 -11   6   2  335.87   14.30
  10  -6  -2   42.30    3.70
  10  -6  -2   45.80    3.90
 -10  -6   2   45.70    3.30
  10  -6  -2   45.10    3.30
 -10   6   2   45.00    3.10
 -10   6   2   45.60    3.30
 -10   6   2   42.80    3.70
  10   6  -2   41.00    3.80
  10   6  -2   44.40    4.10
   9  -6  -2  567.94   22.30
   9  -6  -2  574.54   23.30
  -9  -6   2  530.55   22.20
  -9   6   2  554.04   22.00
  -9   6   2  549.05   22.20
  -9   6   2  545.55   23.20
  -8  -6   2  300.47   12.70
   8  -6  -2  314.87   12.80
  -8   6   2  291.17   12.70
  -8   6   2  305.07   12.50
  -7  -6   2  104.09    5.10
  -7   6   2  102.99    5.10
  -7   6   2  103.49    5.00
  -6  -6   2  493.65   19.90
  -6   6   2  515.75   19.90
  -5  -6   2 1059.99   40.80
  -5   6   2 1081.29   40.70
  -4  -6   2  355.16   14.10
  -4   6   2  357.46   14.10
  -4   6   2  354.56   14.10
  -3  -6   2 2183.68   86.29
   3  -6  -2 2422.36   86.29
  -3   6   2 2248.18   86.19
  -3   6   2 2312.77   86.29
   3   6  -2 2358.36   86.49
   2  -6  -2 2117.89   78.69
  -2  -6   2 2031.50   78.79
  -2   6   2 2118.89   78.79
   2   6  -2 2145.99   78.79
   1  -6  -2    0.90    0.40
  -1  -6   2    2.70    0.60
  -1   6   2    2.60    0.70
   1   6  -2    1.20    0.50
   0  -6  -2 2646.24   97.49
   0  -6   2 2567.64   97.69
   0   6   2 2635.94   97.89
   0   6  -2 2607.94   97.49
  -1  -6  -2   32.30    1.70
   1  -6   2   32.70    2.00
  -1   6  -2   29.30    1.60
   1   6   2   31.70    2.10
  -2  -6  -2  117.99    5.10
   2  -6   2  124.59    5.40
   2   6   2  120.89    5.50
  -2   6  -2  123.09    5.00
  -3  -6  -2   61.69    2.90
   3  -6   2   64.59    3.30
   3   6   2   61.69    3.50
  -3   6  -2   66.89    2.80
  -3   6  -2   58.49    3.20
   4  -6   2  246.98   10.00
  -4  -6  -2  236.28    9.60
  -4   6  -2  242.88    9.90
  -4   6  -2  242.28    9.40
   4   6   2  227.38   10.20
   5  -6   2  735.93   28.90
  -5  -6  -2  732.23   28.50
  -5   6  -2  787.52   29.00
  -5   6  -2  760.62   28.90
   5   6   2  724.93   29.40
  -6  -6  -2 2237.48   86.69
   6  -6   2 2340.17   87.19
  -6   6  -2 2313.67   87.09
  -6   6  -2 2402.26   87.09
   6   6   2 2271.37   87.69
  -7  -6  -2  548.75   21.90
   7  -6   2  557.94   22.30
  -7   6  -2  576.84   22.30
  -7   6  -2  563.84   22.30
  -8  -6  -2    8.50    1.30
   8  -6   2    5.30    1.40
   8  -6   2    8.00    1.50
   8  -6   2    6.70    1.70
  -8   6  -2    6.80    1.30
  -8   6  -2    6.70    1.60
  -8   6  -2    6.10    1.30
   9  -6   2   24.30    2.50
   9  -6   2   19.10    2.60
   9  -6   2   18.80    2.10
  -9   6  -2   12.30    2.30
  -9   6  -2   16.50    2.50
   9   6   2   18.50    2.80
  -9   6  -2   21.10    2.20
  -9   6  -2   16.70    1.80
  10  -6   2  171.68    8.20
  10  -6   2  177.78    9.10
 -10  -6  -2  168.38    7.70
  10   6   2  158.28    9.00
 -10   6  -2  179.18    8.30
 -10   6  -2  160.98    8.90
 -10   6  -2  171.78    8.10
 -10   6  -2  175.98    9.10
  10   6   2  159.48    8.20
  10   6   2  152.38    7.70
  11  -6   2  224.68   10.30
  11  -6   2  237.48   11.40
  11   6   2  193.28   10.10
 -11   6  -2  227.38   10.20
 -11   6  -2  227.78   10.40
  11   6   2  202.28    9.70
 -11   6  -2  214.78   10.90
  11   6   2  234.58   11.30
 -11   6  -2  227.88   11.40
  12  -6   2  270.47   12.30
  12  -6   2  276.07   13.10
 -12   6  -2  280.67   13.40
  12   6   2  246.28   12.00
 -12   6  -2  279.77   12.20
 -12   6  -2  277.07   13.10
 -12   6  -2  286.27   12.50
  12   6   2  236.88   11.40
  12   6   2  273.07   13.10
 -13  -6  -2  515.55   21.70
  13  -6   2  448.36   20.60
  13  -6   2  534.45   22.10
  13  -6   2  526.05   21.30
 -13   6  -2  516.15   22.10
 -13   6  -2  521.95   21.50
 -13   6  -2  516.35   22.60
  13   6   2  457.85   20.00
  13   6   2  476.75   21.00
  13   6   2  556.34   22.30
 -13   6  -2  506.35   21.10
 -14  -6  -2    9.10    2.00
  14  -6   2   10.40    1.90
  14  -6   2    6.40    1.70
 -14   6  -2   12.60    2.80
 -14   6  -2   14.20    2.40
 -14   6  -2   11.80    2.70
  14   6   2   12.70    2.60
 -14   6  -2    9.00    1.90
 -15  -6  -2   77.99    5.20
 -15  -6  -2   71.59    4.80
 -15   6  -2   72.59    4.70
  15   6   2   89.89    5.60
 -15   6  -2   79.79    5.80
 -15   6  -2   80.39    5.90
 -16  -6  -2    3.10    1.20
 -16  -6  -2    2.70    1.40
  16  -6   2    4.90    1.70
 -16   6  -2    5.50    2.20
 -16   6  -2    3.30    1.10
 -16   6  -2    5.20    1.70
 -17  -6  -2   27.60    2.60
  17  -6   2   28.00    2.90
 -17  -6  -2   22.90    2.20
 -17   6  -2   29.70    3.20
 -17   6  -2   23.00    2.20
 -18  -6  -2    0.00    0.60
  18  -6   2   -0.70    0.80
 -18   6  -2    2.60    1.20
 -18   6  -2    1.90    1.10
 -19  -6  -2   35.30    2.30
  19  -6   2   36.30    2.60
 -19   6  -2   34.50    2.80
 -19  -7   2    1.80    0.80
  19  -7  -2    1.20    0.80
 -19   7   2    3.60    1.60
 -19   7   2    0.00    0.80
 -18  -7   2    1.90    1.00
 -18  -7   2    3.30    1.00
  18  -7  -2    3.50    1.20
 -18   7   2    0.40    1.40
 -18   7   2    2.80    1.30
  17  -7  -2    2.60    1.40
 -17  -7   2    1.60    1.00
 -17  -7   2    2.30    1.40
 -17   7   2    2.50    1.40
 -16  -7   2    3.70    1.60
 -16  -7   2    2.50    1.20
  16  -7  -2    3.30    1.60
 -16   7   2    1.60    1.20
 -16   7   2    4.90    1.70
 -16   7   2    2.30    1.60
  16   7  -2    3.00    1.00
  15  -7  -2   15.20    2.90
 -15  -7   2   20.20    2.80
 -15   7   2   25.30    3.40
  15   7  -2   20.10    2.30
 -15   7   2   17.20    2.20
 -15   7   2   18.60    3.10
  14  -7  -2   69.99    4.90
  14  -7  -2   69.99    5.50
 -14  -7   2   60.49    5.00
 -14   7   2   73.29    5.70
 -14   7   2   70.19    5.50
 -14   7   2   69.69    4.30
  14   7  -2   67.79    4.60
  14   7  -2   76.79    5.30
  13  -7  -2   84.99    5.80
  13  -7  -2   92.59    6.30
  13  -7  -2   82.19    5.30
 -13   7   2   81.09    5.30
  13   7  -2   72.89    5.10
  13   7  -2   90.59    5.80
 -13   7   2   79.59    6.00
 -13   7   2   80.79    5.90
 -13   7   2   79.29    4.70
 -12  -7   2   20.90    2.90
  12  -7  -2   18.50    2.70
  12  -7  -2   20.10    3.10
  12  -7  -2   21.70    2.60
 -12   7   2   22.80    2.70
  12   7  -2   16.80    2.70
 -12   7   2   21.70    2.30
 -12   7   2   17.90    3.00
  12   7  -2   22.60    3.20
  11  -7  -2    7.70    1.90
  11  -7  -2    6.00    1.70
  11  -7  -2    6.60    1.50
 -11  -7   2   10.50    2.10
  11   7  -2    7.30    2.10
 -11   7   2    7.80    1.60
 -11   7   2    7.10    1.90
 -11   7   2    5.20    1.20
  11   7  -2    7.90    1.80
  10  -7  -2   76.99    5.30
 -10  -7   2   85.79    5.00
  10  -7  -2   83.79    5.00
  10  -7  -2   90.59    5.70
 -10   7   2   86.59    5.00
  10   7  -2   93.59    6.00
 -10   7   2   82.29    5.60
  10   7  -2   77.89    5.40
 -10   7   2   80.59    4.50
   9  -7  -2    4.60    1.40
  -9  -7   2    3.50    1.10
   9  -7  -2    8.20    1.60
   9  -7  -2    5.40    1.40
  -9   7   2    5.30    1.20
  -9   7   2    2.90    1.00
   9   7  -2    6.70    1.80
  -9   7   2    5.10    1.50
  -8  -7   2   18.20    1.90
   8  -7  -2   22.10    2.50
   8  -7  -2   21.30    2.10
  -8   7   2   18.00    1.80
  -8   7   2   19.00    2.50
  -8   7   2   18.70    2.00
  -7  -7   2  189.18    8.60
   7  -7  -2  198.58    8.70
  -7   7   2  196.08    8.40
  -7   7   2  187.38    8.50
  -6  -7   2   55.49    3.30
   6  -7  -2   57.29    3.40
  -6   7   2   58.89    3.20
  -6   7   2   58.99    3.30
   5  -7  -2  221.68    9.00
  -5  -7   2  201.58    8.90
  -5   7   2  203.98    8.80
  -5   7   2  209.08    8.80
   4  -7  -2  930.11   34.60
  -4  -7   2  869.41   34.60
  -4   7   2  919.21   34.50
  -4   7   2  894.91   34.50
   3  -7  -2    7.30    1.10
  -3  -7   2    9.30    1.20
  -3   7   2    5.50    1.00
   3   7  -2    8.90    1.10
  -2  -7   2  105.69    4.80
   2  -7  -2  105.89    4.80
  -2   7   2  105.49    4.80
   2   7  -2  105.49    4.80
  -1  -7   2  537.65   20.90
   1  -7  -2  540.75   20.70
   1   7  -2  530.65   20.70
  -1   7   2  539.05   20.90
   0  -7   2  482.25   19.20
   0  -7  -2  484.65   18.90
   0   7  -2  509.65   18.90
   0   7   2  489.75   19.30
  -1  -7  -2  222.98    9.10
   1  -7   2  235.88    9.40
   1   7   2  223.28    9.50
  -1   7  -2  226.98    9.00
  -2  -7  -2  149.29    6.40
   2  -7   2  156.38    6.70
  -2   7  -2  154.48    6.20
   2   7   2  151.58    6.90
  -3  -7  -2   17.80    1.40
   3  -7   2   20.10    1.70
   3   7   2   17.40    1.80
  -3   7  -2   16.10    1.20
   4  -7   2   59.59    3.40
  -4  -7  -2   58.59    3.00
  -4   7  -2   60.49    2.80
   4   7   2   56.39    3.60
   5  -7   2  246.38   10.40
  -5  -7  -2  231.78    9.90
  -5   7  -2  249.28   10.30
   5   7   2  238.98   10.80
  -5   7  -2  251.87   10.40
  -5   7  -2  242.78    9.70
   6  -7   2 1148.49   43.60
  -6  -7  -2 1091.99   43.10
  -6   7  -2 1158.78   43.60
  -6   7  -2 1136.99   42.80
  -6   7  -2 1179.88   43.50
   6   7   2 1086.19   44.10
   7  -7   2  204.98    9.50
  -7  -7  -2  202.78    9.00
   7  -7   2  240.38   11.30
  -7   7  -2  201.68    8.70
  -7   7  -2  214.18   10.40
  -7   7  -2  215.38    9.30
  -7   7  -2  214.78    9.50
  -8  -7  -2   -0.50    0.70
   8  -7   2    1.00    0.80
   8  -7   2   -1.10    1.00
  -8   7  -2    0.50    1.20
  -8   7  -2    2.10    1.10
  -8   7  -2    0.60    0.70
  -8   7  -2    0.60    0.80
   8   7   2   -2.40    1.20
   9  -7   2    1.60    1.00
   9  -7   2    3.60    1.60
  -9   7  -2    0.80    0.80
  -9   7  -2    2.90    1.20
  -9   7  -2    3.50    1.40
   9   7   2    3.00    1.30
  -9   7  -2    1.10    0.90
   9   7   2    3.40    1.80
  10  -7   2   46.10    4.00
  10  -7   2   42.30    3.30
 -10   7  -2   34.30    3.70
  10   7   2   46.60    4.30
  10   7   2   40.40    3.10
 -10   7  -2   47.20    4.00
  10   7   2   37.50    3.70
 -10   7  -2   41.70    3.30
 -10   7  -2   45.00    3.20
  11  -7   2  101.39    5.80
  11  -7   2  103.79    6.50
  11   7   2   87.99    4.90
 -11   7  -2   98.59    6.60
 -11   7  -2   98.19    5.50
 -11   7  -2   99.79    6.30
  11   7   2  102.49    6.70
  11   7   2   92.29    7.00
 -11   7  -2   99.29    5.80
  12  -7   2   49.90    3.70
  12  -7   2   43.50    4.10
 -12   7  -2   42.10    3.30
 -12   7  -2   45.70    3.60
 -12   7  -2   40.40    4.20
 -12   7  -2   38.90    4.10
  12   7   2   48.60    4.40
  12   7   2   35.10    2.70
  13  -7   2  228.28   11.40
  13  -7   2  216.08   10.60
 -13   7  -2  228.08   10.90
  13   7   2  231.58   11.60
 -13   7  -2  230.58   11.80
 -13   7  -2  206.98   10.30
 -13   7  -2  218.68   11.40
  14  -7   2   -1.30    1.10
 -14   7  -2    0.90    0.90
 -14   7  -2    1.60    1.40
 -14   7  -2    3.40    1.80
  14   7   2    0.90    1.50
 -15  -7  -2    6.40    1.80
  15  -7   2    4.30    1.60
 -15  -7  -2    8.10    1.80
 -15   7  -2    6.10    2.00
  15   7   2    9.40    2.30
 -15   7  -2    7.00    1.60
 -15   7  -2    7.60    2.20
  16  -7   2    2.20    1.30
 -16  -7  -2    1.80    1.00
 -16   7  -2    1.70    0.90
 -16   7  -2    0.10    1.20
 -16   7  -2    2.90    1.80
  17  -7   2   19.90    2.30
 -17  -7  -2   15.20    1.90
 -17   7  -2   15.40    2.40
 -17   7  -2   12.90    2.40
 -17   7  -2   11.10    1.80
 -18  -7  -2   15.30    1.60
  18  -7   2   17.90    2.00
 -18   7  -2   12.70    2.10
 -19  -8   2    2.50    0.80
  19  -8  -2    2.90    0.90
 -19   8   2    0.70    1.00
 -18  -8   2    3.80    1.10
  18  -8  -2    1.70    0.90
 -18  -8   2    1.70    0.90
 -18   8   2    3.50    1.20
 -18   8   2    0.60    1.10
  17  -8  -2   31.20    2.80
 -17  -8   2   38.50    3.00
 -17  -8   2   43.80    3.30
 -17   8   2   40.50    3.70
 -17   8   2   37.40    3.50
  16  -8  -2   -0.60    1.10
 -16  -8   2    1.70    1.20
 -16   8   2    1.80    1.30
 -16   8   2   -1.10    1.30
 -15  -8   2   46.00    3.90
  15  -8  -2   45.10    4.20
 -15   8   2   54.99    4.70
 -15   8   2   45.20    4.30
  15   8  -2   46.00    2.90
  15   8  -2   52.09    4.40
  14  -8  -2    7.70    2.10
 -14  -8   2    6.90    1.90
  14  -8  -2    7.10    2.10
 -14   8   2   11.10    2.70
  14   8  -2    6.60    1.40
 -14   8   2    7.80    2.10
  14   8  -2    9.90    2.20
 -14   8   2    6.50    2.00
  13  -8  -2  154.88    8.40
  13  -8  -2  163.78    9.30
  13   8  -2  171.98    9.20
 -13   8   2  156.68    9.10
  13   8  -2  149.39    8.00
 -13   8   2  158.68    7.60
 -13   8   2  160.78    8.50
 -13   8   2  170.48    9.50
  12  -8  -2   58.59    5.00
  12  -8  -2   53.29    4.20
 -12   8   2   54.49    3.70
  12   8  -2   52.39    4.20
 -12   8   2   60.69    4.90
 -12   8   2   55.79    4.70
 -12   8   2   56.69    4.20
  12   8  -2   54.19    5.00
 -12   8   2   63.49    4.10
  11  -8  -2  790.92   32.40
 -11  -8   2  808.02   32.40
  11  -8  -2  894.51   33.90
 -11   8   2  795.92   31.60
 -11   8   2  778.12   33.20
  11   8  -2  808.42   33.70
 -11   8   2  809.02   32.40
  11   8  -2  747.83   32.60
 -11   8   2  850.71   32.10
  10  -8  -2  102.89    6.40
  10  -8  -2   90.09    5.90
 -10  -8   2   98.39    5.60
  10  -8  -2   94.89    5.60
 -10   8   2   94.59    6.20
 -10   8   2   96.29    5.50
 -10   8   2  101.39    5.30
 -10   8   2   94.19    6.20
  10   8  -2   93.89    6.50
  10   8  -2   93.49    6.00
 -10   8   2   92.69    5.00
   9  -8  -2  195.68    9.90
   9  -8  -2  190.08    9.50
   9  -8  -2  188.78    8.90
  -9  -8   2  184.48    8.90
  -9   8   2  185.08    8.30
   9   8  -2  180.98   10.00
   9   8  -2  178.48    9.60
  -9   8   2  193.58    8.80
  -9   8   2  188.78    8.50
  -9   8   2  188.78    9.60
   8  -8  -2    3.80    1.40
  -8  -8   2    4.70    1.20
   8  -8  -2    4.80    1.50
   8  -8  -2    4.00    1.20
   8   8  -2    6.50    1.80
  -8   8   2    6.40    1.20
  -8   8   2    3.80    1.10
  -8   8   2    4.80    1.10
   8   8  -2    6.40    1.90
  -8   8   2    1.50    1.30
   7  -8  -2  148.99    7.70
  -7  -8   2  136.09    6.70
   7  -8  -2  140.79    6.80
  -7   8   2  138.39    6.50
  -7   8   2  138.59    6.70
  -6  -8   2  324.07   13.40
   6  -8  -2  322.37   13.40
  -6   8   2  319.97   13.10
  -6   8   2  319.57   13.30
  -5  -8   2  645.54   25.80
   5  -8  -2  653.93   25.70
  -5   8   2  657.83   25.60
  -5   8   2  671.63   25.60
   4  -8  -2  497.05   19.30
  -4  -8   2  475.05   19.30
  -4   8   2  488.85   19.20
  -3  -8   2  188.98    8.50
   3  -8  -2  204.68    8.50
  -3   8   2  199.88    8.40
   3   8  -2  196.98    8.50
  -2  -8   2  259.37   11.00
   2  -8  -2  266.27   10.90
   2   8  -2  271.87   11.00
  -2   8   2  272.87   11.00
   1  -8  -2   70.09    3.50
  -1  -8   2   66.19    3.50
   1   8  -2   68.99    3.40
  -1   8   2   68.99    3.60
   0  -8   2  574.44   23.30
   0  -8  -2  595.14   23.10
   0   8  -2  628.54   23.10
   0   8   2  599.44   23.50
   1  -8   2    1.80    0.70
  -1  -8  -2    1.30    0.50
   1   8   2    1.80    0.70
   2  -8   2  418.96   16.30
  -2  -8  -2  393.76   15.90
   2   8   2  403.36   16.50
  -2   8  -2  405.26   15.70
  -3  -8  -2   55.39    3.00
   3  -8   2   60.29    3.40
  -3   8  -2   56.79    2.80
   3   8   2   56.59    3.60
   4  -8   2  657.63   25.20
  -4  -8  -2  635.34   24.80
  -4   8  -2  642.74   24.40
   4   8   2  628.14   25.60
  -5  -8  -2  500.35   20.00
   5  -8   2  509.65   20.50
  -5   8  -2  533.45   20.30
  -5   8  -2  513.95   19.60
   5   8   2  490.15   20.80
   6  -8   2  632.24   25.30
   6  -8   2  618.64   24.20
  -6  -8  -2  575.24   23.60
  -6   8  -2  586.24   23.20
   6   8   2  570.54   24.60
  -6   8  -2  617.54   25.20
   6   8   2  603.34   26.60
  -6   8  -2  630.64   23.90
  -6   8  -2  614.34   24.10
   7  -8   2   41.20    3.60
  -7  -8  -2   35.50    2.60
   7  -8   2   37.70    2.90
  -7   8  -2   37.20    3.40
  -7   8  -2   38.10    2.70
  -7   8  -2   40.80    2.30
  -7   8  -2   37.10    3.40
   7   8   2   38.20    3.20
  -7   8  -2   38.20    2.90
   8  -8   2  208.98    9.60
  -8  -8  -2  189.78    9.80
   8  -8   2  223.38   10.70
  -8   8  -2  188.38   10.10
  -8   8  -2  209.78    9.60
  -8   8  -2  216.18   10.50
   8   8   2  210.78   10.80
  -8   8  -2  208.08    9.30
  -8   8  -2  204.38    8.60
   9  -8   2  240.08   10.90
   9  -8   2  244.68   11.90
  -9   8  -2  232.48   11.70
  -9   8  -2  224.98   11.50
   9   8   2  223.18   10.20
  -9   8  -2  252.07   10.60
  -9   8  -2  242.48   10.90
   9   8   2  233.98   12.10
  10  -8   2  121.79    6.70
  10  -8   2  124.49    7.40
  10   8   2  116.09    7.70
 -10   8  -2  112.39    7.10
 -10   8  -2  122.29    6.60
 -10   8  -2  117.49    7.30
 -10   8  -2  114.99    6.20
  11  -8   2  632.24   27.50
  11  -8   2  710.63   27.90
  11  -8   2  719.83   28.90
 -11   8  -2  698.33   27.90
 -11   8  -2  671.23   28.50
 -11   8  -2  620.24   27.10
  11   8   2  735.03   29.40
 -11   8  -2  658.63   28.70
  12  -8   2   60.39    4.90
  12  -8   2   59.89    4.40
 -12   8  -2   59.19    4.00
 -12   8  -2   56.99    4.30
 -12   8  -2   55.39    4.90
  12   8   2   60.19    5.30
 -12   8  -2   59.69    5.10
  13  -8   2  293.57   14.10
  13  -8   2  308.17   14.80
 -13   8  -2  315.87   13.80
 -13   8  -2  319.27   14.40
 -13   8  -2  322.97   15.00
 -13   8  -2  313.97   15.30
  13   8   2  340.37   15.40
  14  -8   2    2.20    1.30
  14  -8   2    1.50    2.10
 -14   8  -2   -0.20    1.70
 -14   8  -2    0.90    1.00
 -14   8  -2    1.20    1.40
  14   8   2    1.30    1.70
  15  -8   2   80.19    5.00
 -15   8  -2   77.39    5.90
  15   8   2   95.39    5.80
 -15   8  -2   74.49    4.60
 -15   8  -2   88.69    5.90
 -16  -8  -2   10.20    1.70
  16  -8   2    9.70    2.10
 -16   8  -2   11.70    2.50
 -16   8  -2   15.10    2.90
 -16   8  -2    7.90    1.90
  17  -8   2   56.29    3.90
 -17  -8  -2   47.60    3.20
 -17   8  -2   43.60    3.90
 -17   8  -2   53.79    3.90
 -18  -8  -2    7.90    1.20
  18  -8   2   11.50    1.60
 -18   8  -2    8.20    1.80
  18  -9  -2   15.40    1.90
 -18  -9   2   16.90    1.70
 -18   9   2   11.50    1.90
 -18   9   2   17.70    2.20
 -17  -9   2   84.09    4.70
 -17  -9   2   97.49    4.90
  17  -9  -2   76.29    4.50
 -17   9   2   74.29    5.10
  16  -9  -2   42.60    3.70
 -16  -9   2   50.59    3.70
 -16   9   2   44.70    4.00
 -16   9   2   45.10    4.10
  15  -9  -2    0.90    1.20
 -15  -9   2   -1.10    1.00
 -15   9   2    1.70    1.40
 -15   9   2   -0.50    1.40
  15   9  -2   -2.00    1.70
  14  -9  -2   15.70    2.80
 -14  -9   2   15.20    2.50
  14   9  -2   13.00    2.50
 -14   9   2   17.80    3.10
  14   9  -2   14.00    1.80
 -14   9   2   10.90    2.70
  13  -9  -2   60.09    4.50
  13  -9  -2   62.79    5.20
  13   9  -2   67.59    5.40
 -13   9   2   58.49    4.40
 -13   9   2   60.69    5.10
  13   9  -2   54.99    3.90
 -13   9   2   64.39    5.20
  12  -9  -2   92.59    5.90
  12  -9  -2   93.59    6.70
 -12   9   2   96.79    5.90
  12   9  -2  103.09    7.00
 -12   9   2   96.69    6.60
  12   9  -2   95.39    5.60
 -12   9   2   93.49    6.50
  11  -9  -2  127.99    8.00
  11  -9  -2  128.19    7.00
 -11   9   2  122.49    7.60
 -11   9   2  121.79    7.50
 -11   9   2  124.59    6.90
  11   9  -2  130.99    8.10
  11   9  -2  119.89    7.00
 -11   9   2  129.79    6.70
 -10  -9   2   74.89    5.00
  10  -9  -2   75.99    5.00
  10  -9  -2   88.29    6.00
 -10   9   2   81.19    4.90
  10   9  -2   77.79    5.30
 -10   9   2   71.39    5.40
 -10   9   2   79.79    4.50
  10   9  -2   91.39    6.20
 -10   9   2   80.59    5.60
   9  -9  -2   71.59    5.20
   9  -9  -2   70.69    4.50
  -9  -9   2   70.29    4.50
  -9   9   2   71.49    4.00
  -9   9   2   63.89    4.20
  -9   9   2   57.79    4.80
   9   9  -2   63.29    5.00
   9   9  -2   66.59    5.50
  -9   9   2   67.99    4.80
   8  -9  -2  227.48   10.70
   8  -9  -2  204.88    9.60
  -8  -9   2  214.58    9.70
   8   9  -2  203.08   10.50
   8   9  -2  206.18   10.90
  -8   9   2  198.28    9.40
  -8   9   2  180.58    9.90
  -8   9   2  212.88    9.20
  -8   9   2  197.18   10.10
   7  -9  -2   23.30    2.30
   7  -9  -2   24.50    2.80
  -7  -9   2   19.40    2.20
  -7   9   2   18.60    2.50
   7   9  -2   26.90    3.20
   7   9  -2   18.20    2.90
  -7   9   2   19.80    2.70
  -7   9   2   22.00    1.90
  -7   9   2   23.70    2.20
   6  -9  -2  219.18   10.00
   6  -9  -2  201.28    8.90
  -6  -9   2  191.08    8.80
  -6   9   2  190.18    8.50
  -6   9   2  175.48    9.30
   6   9  -2  198.98   10.20
  -5  -9   2   10.90    1.60
   5  -9  -2   12.60    1.70
  -5   9   2   12.20    1.50
  -5   9   2   12.90    3.20
   4  -9  -2   15.00    1.70
  -4  -9   2   16.60    1.70
  -4   9   2   14.10    1.50
  -3  -9   2  414.06   17.30
   3  -9  -2  420.06   17.20
   3   9  -2  447.86   17.40
  -3   9   2  440.26   17.20
   2  -9  -2  247.68   10.50
  -2  -9   2  248.08   10.60
  -2   9   2  247.68   10.60
   2   9  -2  261.57   10.60
  -1  -9   2  369.26   15.40
   1  -9  -2  371.06   15.30
   1   9  -2  407.56   15.40
  -1   9   2  383.56   15.50
   0  -9  -2   14.50    1.50
   0  -9   2   16.90    1.70
   0   9  -2   15.90    1.40
   0   9   2   21.20    1.90
   1  -9   2  260.57   11.20
  -1  -9  -2  259.67   11.00
   1   9   2  272.37   11.40
  -1   9  -2  277.37   10.80
  -2  -9  -2  188.38    8.00
   2  -9   2  192.78    8.40
  -2   9  -2  177.98    7.70
   2   9   2  189.28    8.50
   3  -9   2  104.59    5.30
  -3  -9  -2  104.59    5.00
   3   9   2  100.29    5.50
  -3   9  -2  106.29    4.60
   4  -9   2   27.60    2.40
  -4  -9  -2   26.10    2.00
  -4   9  -2   25.80    1.60
   4   9   2   24.90    2.50
  -5  -9  -2   26.50    2.10
   5  -9   2   31.60    3.10
   5  -9   2   29.30    2.50
   5   9   2   27.10    3.10
  -5   9  -2   29.90    2.30
   5   9   2   31.30    3.30
  -5   9  -2   27.60    2.90
  -5   9  -2   25.10    2.70
   5   9   2   27.40    2.70
  -5   9  -2   30.50    1.80
   6  -9   2    4.50    1.50
   6  -9   2    3.40    1.20
  -6  -9  -2    7.40    1.40
  -6   9  -2    2.70    1.40
  -6   9  -2    3.80    1.30
   6   9   2    3.00    1.60
  -6   9  -2    5.90    1.40
  -6   9  -2    3.80    0.70
   7  -9   2    8.50    1.90
   7  -9   2    8.30    1.70
  -7   9  -2    5.10    1.50
  -7   9  -2    5.50    1.10
   7   9   2    8.20    1.80
   7   9   2   10.20    2.30
  -7   9  -2    7.40    1.70
   8  -9   2  610.34   25.10
   8  -9   2  625.04   26.30
  -8   9  -2  627.94   24.60
  -8   9  -2  631.04   26.00
  -8   9  -2  579.04   25.70
   8   9   2  629.34   26.60
   9  -9   2   95.69    6.40
   9  -9   2   97.29    5.60
   9   9   2   89.29    6.60
  -9   9  -2   97.59    6.30
  -9   9  -2   86.39    6.00
  -9   9  -2   91.49    5.10
  10  -9   2  101.19    6.70
  10  -9   2   92.39    5.70
  10   9   2   96.99    6.90
 -10   9  -2   92.19    6.30
 -10   9  -2   93.09    6.30
 -10   9  -2   90.79    5.20
  11  -9   2    3.40    1.50
  11  -9   2    1.10    1.20
  11  -9   2    3.70    1.80
 -11   9  -2    4.40    1.70
 -11   9  -2    2.60    1.50
  11   9   2    1.90    1.90
 -11   9  -2    2.30    1.10
  12  -9   2   36.60    3.30
  12  -9   2   35.50    3.80
 -12   9  -2   32.80    3.90
  12   9   2   31.00    4.10
 -12   9  -2   31.30    3.70
 -12   9  -2   23.50    2.70
  13  -9   2  122.99    7.40
 -13   9  -2  113.19    6.10
  13   9   2  128.99    7.90
 -13   9  -2  119.49    7.50
 -13   9  -2  122.19    7.60
  14  -9   2  184.08    9.70
  14   9   2  208.88   10.30
 -14   9  -2  190.98   10.00
 -14   9  -2  178.78   10.30
  15  -9   2   15.40    2.40
  15   9   2   23.20    3.30
 -15   9  -2   17.60    2.90
 -15   9  -2   20.70    2.90
  16  -9   2   37.30    3.30
 -16  -9  -2   31.60    2.60
 -16   9  -2   35.90    3.40
 -16   9  -2   30.40    3.30
  17  -9   2   71.39    4.40
 -17  -9  -2   64.89    3.70
 -17   9  -2   73.99    4.30
 -17   9  -2   55.99    4.20
  18 -10  -2    3.80    1.00
 -18 -10   2    3.70    1.00
 -18  10   2    4.50    1.10
 -18  10   2    7.10    1.70
  17 -10  -2   28.70    2.30
 -17 -10   2   33.80    2.50
 -17  10   2   30.50    2.80
 -16 -10   2   -0.10    1.00
  16 -10  -2    1.00    1.00
 -16  10   2    0.60    1.00
 -16  10   2    2.50    1.30
 -15 -10   2   33.10    3.30
  15 -10  -2   28.00    3.20
  15  10  -2   36.10    3.60
 -15  10   2   35.20    3.70
 -15  10   2   28.90    3.30
 -14 -10   2   57.09    4.40
  14 -10  -2   50.29    4.60
 -14  10   2   50.09    4.60
  14  10  -2   61.99    4.80
 -14  10   2   54.59    4.80
  13 -10  -2   47.80    4.60
 -13  10   2   43.60    4.40
  13  10  -2   43.80    2.90
 -13  10   2   46.90    4.30
  13  10  -2   48.20    4.70
  12 -10  -2   14.00    2.20
 -12  10   2    7.70    2.10
  12  10  -2   12.40    3.00
 -12  10   2   12.60    3.00
  12  10  -2   11.20    2.00
  11 -10  -2  104.09    6.20
  11 -10  -2  106.89    7.20
 -11  10   2  103.19    6.90
  11  10  -2   93.39    5.80
  11  10  -2  113.49    7.60
 -11  10   2  103.39    6.70
 -10 -10   2   68.39    4.60
  10 -10  -2   68.69    4.70
  10 -10  -2   67.79    5.60
 -10  10   2   69.59    5.30
 -10  10   2   69.39    5.20
  10  10  -2   70.09    5.80
  10  10  -2   64.29    4.70
   9 -10  -2    6.30    1.90
  -9 -10   2    5.40    1.60
   9 -10  -2    4.40    1.30
  -9  10   2    4.20    1.50
  -9  10   2    5.40    1.40
   9  10  -2    4.80    1.70
   9  10  -2    3.90    2.00
  -9  10   2    7.60    1.90
   8 -10  -2  145.39    8.20
   8 -10  -2  137.29    7.20
  -8 -10   2  143.89    7.30
  -8  10   2  143.79    6.70
  -8  10   2  126.39    7.60
   8  10  -2  141.99    8.10
   8  10  -2  133.69    8.40
  -8  10   2  134.69    7.60
  -7 -10   2   34.60    3.00
   7 -10  -2   30.70    3.40
   7 -10  -2   30.50    2.80
   7  10  -2   28.50    3.60
  -7  10   2   31.20    2.50
  -7  10   2   28.10    3.20
   7  10  -2   31.50    3.60
  -7  10   2   30.10    3.30
   6 -10  -2   19.20    2.80
  -6 -10   2   21.30    2.30
   6 -10  -2   20.40    2.30
   6  10  -2   24.70    3.10
   6  10  -2   20.60    3.20
  -6  10   2   21.60    2.00
  -6  10   2   19.30    2.60
  -6  10   2   18.10    2.50
  -5 -10   2  238.68   10.60
   5 -10  -2  241.78   10.60
   5 -10  -2  259.47   11.80
   5  10  -2  248.58   12.00
  -5  10   2  243.08   10.30
   5  10  -2  227.88   11.70
  -5  10   2  224.18   11.00
   4 -10  -2   95.89    5.00
  -4 -10   2   94.09    4.90
   4  10  -2  101.99    6.10
   4  10  -2   93.39    6.00
  -4  10   2   81.29    5.30
  -4  10   2   95.29    4.80
  -3 -10   2   44.60    2.90
   3 -10  -2   42.00    2.90
  -3  10   2   45.90    2.80
  -3  10   2   36.50    3.20
   2 -10  -2  246.98   10.70
  -2 -10   2  239.98   10.70
   2  10  -2  257.87   10.70
  -2  10   2  255.47   10.80
   1 -10  -2  151.38    6.90
  -1 -10   2  146.59    7.00
   1  10  -2  154.58    6.90
  -1  10   2  158.68    7.20
   0 -10   2    2.60    0.90
   0 -10  -2    3.50    0.80
   0  10   2    2.60    0.90
   0  10  -2    4.30    1.00
  -1 -10  -2   34.10    2.40
   1 -10   2   36.80    2.70
  -1  10  -2   36.50    2.20
   1  10   2   36.30    2.80
   2 -10   2  174.28    7.90
  -2 -10  -2  172.18    7.60
   2  10   2  168.68    9.30
  -2  10  -2  153.78    8.30
   2  10   2  180.28    8.20
  -2  10  -2  171.48    7.20
   3 -10   2   79.69    4.40
  -3 -10  -2   71.49    4.00
   3 -10   2   82.39    5.20
  -3  10  -2   67.99    4.60
   3  10   2   73.99    5.10
   3  10   2   66.79    4.40
  -3  10  -2   78.49    3.60
   4 -10   2    8.10    1.60
   4 -10   2   10.20    2.20
  -4 -10  -2    9.60    1.50
  -4  10  -2    6.50    1.50
  -4  10  -2    8.50    1.00
  -4  10  -2    8.30    2.00
   4  10   2    6.30    1.50
   4  10   2    8.10    1.90
  -5 -10  -2  118.49    5.90
   5 -10   2  123.19    6.40
   5 -10   2  127.39    7.20
   5  10   2  133.79    7.70
  -5  10  -2  124.29    6.90
   5  10   2  118.59    6.70
  -5  10  -2  109.69    6.70
   6 -10   2    6.70    1.80
   6 -10   2    6.00    1.50
   6  10   2    7.00    2.00
   6  10   2    4.10    2.10
  -6  10  -2    4.40    1.50
  -6  10  -2    5.70    1.70
   7 -10   2   17.00    2.70
   7 -10   2   17.10    2.30
   7  10   2   12.40    2.90
  -7  10  -2   15.90    2.60
  -7  10  -2   18.40    2.80
   8 -10   2  236.38   11.10
   8 -10   2  247.38   12.10
  -8  10  -2  227.08   11.70
  -8  10  -2  230.78   10.40
  -8  10  -2  226.18   11.60
   8  10   2  252.37   12.60
   9 -10   2   98.69    5.90
   9 -10   2  106.89    6.80
  -9  10  -2   91.29    6.20
  -9  10  -2   90.39    5.10
  -9  10  -2   96.99    6.50
   9  10   2   99.49    7.00
  10 -10   2    4.40    1.70
  10 -10   2    5.20    1.50
 -10  10  -2    3.70    1.70
  10  10   2    7.30    2.40
 -10  10  -2    5.00    1.90
  11 -10   2  281.77   13.60
  11 -10   2  277.57   13.30
  11 -10   2  313.37   14.80
 -11  10  -2  296.67   14.40
 -11  10  -2  297.47   14.50
  11  10   2  321.37   15.30
  12 -10   2    7.80    1.90
  12 -10   2   12.20    2.60
 -12  10  -2   10.80    2.60
 -12  10  -2   11.60    2.80
  12  10   2   12.10    2.80
  13 -10   2    3.40    1.50
  13  10   2   -2.90    1.40
 -13  10  -2    4.00    1.80
 -13  10  -2   -0.70    1.10
  14 -10   2   26.70    2.90
 -14  10  -2   19.80    3.10
 -14  10  -2   23.50    3.20
  14  10   2   30.00    3.70
  15 -10   2    4.50    1.30
  15  10   2    7.00    2.00
 -15  10  -2    4.10    1.60
 -15  10  -2    6.10    2.00
 -16 -10  -2    0.70    0.60
  16 -10   2    0.70    0.80
 -16  10  -2    0.40    1.00
 -16  10  -2    0.70    1.00
 -17 -10  -2   50.19    3.00
  17 -10   2   53.79    3.50
 -17  10  -2   47.00    3.40
 -17  10  -2   59.79    3.60
 -17 -11   2  177.28    7.60
 -17  11   2  152.48    7.50
  16 -11  -2   28.70    2.60
 -16  11   2   30.80    2.80
 -16  11   2   38.00    3.30
 -15 -11   2   40.90    3.60
  15 -11  -2   38.70    3.70
 -15  11   2   51.39    4.20
 -15  11   2   35.20    3.40
  15  11  -2   52.09    3.90
 -14 -11   2  439.66   18.40
  14 -11  -2  402.86   18.90
 -14  11   2  452.15   19.10
 -14  11   2  371.16   18.50
  14  11  -2  470.35   19.20
  13 -11  -2   11.40    2.50
 -13  11   2    8.20    1.90
 -13  11   2   12.50    2.90
  13  11  -2   13.10    3.10
  12 -11  -2  113.49    7.60
 -12  11   2  125.89    7.70
 -12  11   2  120.99    7.40
  12  11  -2  131.79    8.20
  11 -11  -2  102.49    6.20
  11 -11  -2  110.59    7.20
 -11  11   2  101.59    7.00
  11  11  -2   99.29    5.50
 -11  11   2   97.19    6.50
  11  11  -2  110.59    7.60
  10 -11  -2  280.97   14.00
 -10 -11   2  309.97   12.90
  10 -11  -2  273.37   12.90
 -10  11   2  272.67   13.60
  10  11  -2  265.67   12.50
 -10  11   2  269.87   13.30
  10  11  -2  281.77   14.40
   9 -11  -2   49.30    4.70
   9 -11  -2   45.80    3.80
   9  11  -2   49.50    4.20
  -9  11   2   48.80    4.00
  -9  11   2   44.70    4.30
   9  11  -2   59.59    5.10
  -8 -11   2  283.57   12.30
   8 -11  -2  272.67   13.20
   8 -11  -2  257.37   12.00
  -8  11   2  250.67   12.40
   8  11  -2  273.97   13.60
  -8  11   2  246.58   12.60
   8  11  -2  250.17   12.50
   7 -11  -2  100.59    6.60
   7 -11  -2   99.29    5.70
  -7 -11   2  104.79    5.80
  -7  11   2   88.99    6.00
   7  11  -2  100.99    6.90
   7  11  -2   94.09    6.40
  -7  11   2   95.79    5.20
  -7  11   2   98.89    5.90
  -6 -11   2  174.88    8.30
   6 -11  -2  170.18    9.10
   6 -11  -2  161.48    8.10
   6  11  -2  165.28    9.20
  -6  11   2  168.78    8.60
   6  11  -2  167.08    9.40
  -6  11   2  142.49    8.40
  -6  11   2  169.88    7.70
   5 -11  -2   53.89    3.70
  -5 -11   2   53.29    3.60
   5 -11  -2   56.29    4.40
  -5 -11   2   50.99    3.80
  -5  11   2   45.10    3.90
   5  11  -2   51.99    4.50
   5  11  -2   49.40    4.60
  -5  11   2   55.39    3.40
  -5  11   2   54.89    4.00
   4 -11  -2    8.50    1.70
  -4 -11   2   13.30    1.90
   4 -11  -2    9.40    2.10
   4  11  -2    9.60    2.10
  -4  11   2    8.40    2.10
   4  11  -2    9.60    2.40
  -4  11   2   13.90    1.70
  -3 -11   2  319.87   13.40
  -3 -11   2  318.67   15.20
   3 -11  -2  304.77   13.40
   3 -11  -2  353.26   14.60
  -3  11   2  293.67   13.10
   3  11  -2  308.37   14.40
   3  11  -2  339.27   14.90
  -3  11   2  281.47   13.70
   2 -11  -2  163.58    9.70
   2 -11  -2  136.19    6.70
  -2 -11   2  139.29    6.70
  -2  11   2  130.49    7.00
  -2  11   2  144.89    7.70
  -2  11   2  126.39    6.60
   2  11  -2  133.49    7.50
  -1 -11   2  282.17   12.60
   1 -11  -2  255.57   11.40
  -1 -11   2  265.67   11.60
   1  11  -2  247.88   12.30
  -1  11   2  280.97   12.70
  -1  11   2  272.07   11.60
  -1  11   2  245.68   11.90
   1  11  -2  293.57   11.50
   0 -11   2   -0.30    1.00
   0 -11  -2    2.90    0.90
   0 -11   2    0.00    0.70
   0  11   2    0.40    0.80
   0  11  -2    1.90    0.70
   0  11   2    1.20    1.00
   0  11  -2    1.00    1.00
   0  11   2   -0.30    1.30
   1 -11   2   51.09    4.00
  -1 -11  -2   50.89    3.30
   1 -11   2   51.79    3.40
  -1  11  -2   45.70    3.80
   1  11   2   56.79    4.50
   1  11   2   48.60    3.80
  -1  11  -2   50.09    2.90
   1  11   2   53.89    3.60
   2 -11   2  447.56   18.50
  -2 -11  -2  420.16   22.50
   2 -11   2  421.26   17.40
   2  11   2  425.16   17.60
  -2  11  -2  420.16   16.50
   2  11   2  435.76   18.70
  -2  11  -2  373.46   17.70
  -2  11  -2  426.46   19.60
   2  11   2  400.46   17.80
   3 -11   2  564.24   22.70
  -3 -11  -2  533.25   21.20
   3 -11   2  503.95   21.50
  -3  11  -2  484.75   22.00
   3  11   2  528.65   21.90
  -3  11  -2  537.35   22.20
   3  11   2  558.34   23.00
   3  11   2  523.15   22.00
  -4 -11  -2   13.00    1.80
   4 -11   2   11.60    1.90
   4 -11   2   10.90    2.40
  -4  11  -2    9.90    2.20
   4  11   2   14.40    2.10
   4  11   2   10.90    2.60
  -4  11  -2   10.00    2.20
   4  11   2    9.70    2.00
   5 -11   2  399.86   16.90
   5 -11   2  428.96   18.10
   5  11   2  390.56   16.80
  -5  11  -2  410.06   17.50
   5  11   2  384.76   18.10
  -5  11  -2  369.96   17.40
   6 -11   2  315.77   14.40
   6 -11   2  336.97   15.50
   6  11   2  332.07   15.80
  -6  11  -2  315.67   15.00
  -6  11  -2  336.47   15.00
   7 -11   2  133.69    7.20
   7 -11   2  133.09    8.00
  -7  11  -2  127.29    7.70
  -7  11  -2  126.49    7.50
   7  11   2  140.89    8.40
   8 -11   2  679.13   28.20
   8 -11   2  723.63   29.50
   8  11   2  715.93   29.80
  -8  11  -2  635.74   28.70
  -8  11  -2  692.33   28.80
   9 -11   2   24.60    3.50
   9 -11   2   27.20    3.00
  -9  11  -2   25.20    3.30
   9  11   2   29.40    4.00
  -9  11  -2   24.90    3.40
  10 -11   2  257.97   12.20
  10 -11   2  268.57   13.30
 -10  11  -2  248.18   12.80
 -10  11  -2  253.27   12.90
  10  11   2  260.97   13.60
  11 -11   2   19.30    3.10
  11 -11   2   25.70    2.90
  11  11   2   23.60    3.90
 -11  11  -2   25.10    3.60
 -11  11  -2   18.80    3.00
  12 -11   2  170.08    9.30
  12 -11   2  152.18    8.00
 -12  11  -2  160.78    9.10
  12  11   2  176.78    9.80
 -12  11  -2  150.38    9.00
  13 -11   2   17.00    2.80
 -13  11  -2   18.00    3.00
 -13  11  -2   17.70    2.80
  13  11   2   27.40    3.50
  14 -11   2  647.24   27.20
 -14  11  -2  616.04   27.50
 -14  11  -2  669.73   27.70
  14  11   2  735.73   28.00
  15 -11   2    2.60    1.10
 -15  11  -2    3.70    1.40
  15  11   2    3.00    1.60
 -15  11  -2    1.90    1.20
 -16 -11  -2   72.69    3.90
  16 -11   2   81.79    4.70
 -16  11  -2   87.19    4.70
 -16  11  -2   62.09    4.40
  16 -12  -2   23.30    2.10
 -16  12   2   21.20    2.00
  15 -12  -2   23.40    2.60
 -15  12   2   27.90    3.10
 -15  12   2   22.40    2.30
  15  12  -2   28.10    2.70
  14 -12  -2    3.30    1.30
 -14 -12   2    4.40    1.50
 -14  12   2    2.70    1.30
 -14  12   2    2.40    1.50
  14  12  -2    7.50    1.90
  13 -12  -2   41.50    3.40
  13 -12  -2   41.90    4.20
 -13  12   2   48.70    4.30
  13  12  -2   49.80    4.40
 -13  12   2   41.90    3.70
  12 -12  -2    0.20    1.20
 -12  12   2   -0.50    1.20
 -12  12   2    0.60    1.40
  12  12  -2   -0.20    1.60
  11 -12  -2    6.20    1.90
 -11  12   2    9.00    2.30
 -11  12   2    6.90    1.90
  11  12  -2   12.80    3.00
  10 -12  -2    8.00    2.10
 -10 -12   2    7.20    1.80
  10 -12  -2    6.90    1.60
 -10  12   2    7.10    1.90
  10  12  -2    8.40    1.90
 -10  12   2    8.70    2.30
  10  12  -2   10.00    2.60
   9 -12  -2   91.79    6.60
   9 -12  -2   87.29    5.70
  -9  12   2   98.49    6.00
   9  12  -2   96.49    5.70
  -9  12   2   90.19    6.40
   9  12  -2   95.69    7.00
   8 -12  -2    7.50    2.00
   8 -12  -2    7.50    1.70
   8  12  -2    8.00    1.90
   8  12  -2    8.40    2.20
  -8  12   2    5.60    1.70
  -8  12   2    7.90    2.10
   7 -12  -2   43.80    4.00
  -7 -12   2   35.00    3.70
   7 -12  -2   40.60    3.50
  -7  12   2   47.80    3.70
  -7  12   2   35.70    3.80
   7  12  -2   33.80    3.70
   7  12  -2   45.60    4.60
  -6 -12   2   32.50    3.20
   6 -12  -2   34.50    3.60
   6 -12  -2   37.90    3.30
  -6  12   2   39.50    4.30
   6  12  -2   34.20    4.00
  -6  12   2   30.80    3.40
  -6  12   2   34.30    3.20
   6  12  -2   37.70    3.80
  -5 -12   2   47.80    3.50
   5 -12  -2   49.80    3.60
   5 -12  -2   48.60    4.30
  -5 -12   2   54.89    3.70
  -5  12   2   52.89    3.40
   5  12  -2   48.90    4.40
   5  12  -2   47.30    4.60
  -5  12   2   45.90    4.00
  -5  12   2   40.50    3.90
  -5  12   2   49.00    4.30
   4 -12  -2   85.59    5.10
   4 -12  -2   93.79    6.00
  -4 -12   2   93.39    5.20
  -4  12   2   88.99    4.90
  -4  12   2   81.29    5.40
   4  12  -2   86.99    6.00
  -4  12   2   86.79    5.80
   4  12  -2   90.79    6.30
   3 -12  -2   35.10    3.60
  -3 -12   2   34.50    2.90
   3 -12  -2   31.50    2.70
  -3 -12   2   37.70    3.30
   3  12  -2   32.80    3.50
  -3  12   2   34.40    2.80
  -3  12   2   37.60    3.70
   3  12  -2   36.10    3.60
  -3  12   2   28.60    3.10
  -2 -12   2  204.28    9.60
   2 -12  -2  205.08    9.50
   2 -12  -2  222.08   10.60
  -2 -12   2  207.08   10.40
   2  12  -2  203.88   10.40
  -2  12   2  221.08    9.70
   2  12  -2  212.68   10.80
  -2  12   2  190.88    9.90
  -2  12   2  215.18   10.60
   1 -12  -2   20.30    2.20
  -1 -12   2   21.60    2.60
  -1 -12   2   22.40    2.30
   1 -12  -2   21.70    2.70
   1  12  -2   16.80    2.70
  -1  12   2   22.30    3.10
  -1  12   2   20.90    2.20
  -1  12   2   19.70    2.50
   0 -12   2  124.39    7.20
   0 -12   2  114.09    6.20
   0 -12  -2  119.39    6.10
   0 -12  -2  116.99    6.80
   0  12   2  124.69    6.40
   0  12  -2  116.79    6.90
   0  12   2  116.29    6.60
   0  12   2  128.79    7.30
   1 -12   2   15.30    2.00
  -1 -12  -2   15.00    2.00
   1 -12   2   16.70    2.50
  -1 -12  -2   15.30    2.70
   1  12   2   14.60    2.80
   1  12   2   17.00    2.10
  -1  12  -2   13.20    2.40
   1  12   2   19.30    2.50
   2 -12   2   53.69    4.20
  -2 -12  -2   47.00    3.40
   2 -12   2   47.60    3.50
  -2  12  -2   48.50    4.00
  -2  12  -2   49.10    3.90
   2  12   2   51.39    3.80
   2  12   2   52.99    4.60
   2  12   2   50.19    3.90
   3 -12   2   -0.50    1.00
  -3 -12  -2    1.00    1.10
   3 -12   2    2.30    1.00
   3  12   2    0.70    1.20
  -3  12  -2    0.90    1.10
   3  12   2   -0.30    0.80
  -3  12  -2    1.30    1.30
   3  12   2    4.70    1.90
   4 -12   2  113.59    6.90
   4 -12   2  102.69    6.00
  -4  12  -2  109.49    6.40
   4  12   2  112.49    6.20
  -4  12  -2  101.69    6.50
   4  12   2  111.99    6.50
   4  12   2  113.09    7.20
   5 -12   2   15.70    2.20
   5 -12   2   13.00    2.60
   5  12   2   13.00    2.70
   5  12   2   12.20    2.60
  -5  12  -2   11.60    2.10
  -5  12  -2   16.80    2.60
   6 -12   2   18.70    2.90
   6 -12   2   14.80    2.20
  -6  12  -2   14.90    2.80
   6  12   2   13.90    3.30
  -6  12  -2   12.60    2.50
   7 -12   2   46.90    4.50
   7 -12   2   47.00    3.80
  -7  12  -2   43.30    4.20
  -7  12  -2   44.60    4.00
   7  12   2   51.89    4.90
   8 -12   2   -0.70    1.20
   8 -12   2   -0.10    1.00
  -8  12  -2    0.50    1.10
  -8  12  -2    2.10    1.50
   8  12   2    2.10    1.60
   9 -12   2    3.70    1.70
   9 -12   2    3.60    1.40
  -9  12  -2    3.00    1.50
   9  12   2    4.60    2.10
  -9  12  -2    3.50    1.80
  10 -12   2    3.10    1.50
 -10  12  -2    2.00    1.40
 -10  12  -2    3.10    1.40
  10  12   2    3.30    1.90
  11 -12   2   18.30    3.10
  11 -12   2   19.90    2.60
  11  12   2   21.60    3.60
 -11  12  -2   16.40    2.80
 -11  12  -2   17.50    3.20
  12 -12   2    2.30    1.30
  12 -12   2    0.30    1.20
 -12  12  -2    2.10    1.40
 -12  12  -2    0.70    1.20
  12  12   2    1.70    1.50
  13 -12   2    5.50    1.70
  13  12   2    9.90    2.40
 -13  12  -2   10.20    2.50
 -13  12  -2    6.40    1.80
  14 -12   2   10.90    1.90
  14 -12   2   10.00    1.40
 -14  12  -2   10.40    2.10
 -14  12  -2   12.90    2.30
  14  12   2   17.50    2.80
  15 -12   2    1.60    0.90
 -15  12  -2    1.30    1.10
  15  12   2    4.50    1.20
 -15  12  -2    2.20    1.20
 -16  12  -2    1.00    0.90
  15 -13  -2   10.50    1.70
 -15  13   2    7.00    1.40
  15  13  -2    8.20    2.00
 -15  13   2   10.80    2.10
  14 -13  -2  247.58   12.20
  14  13  -2  291.77   12.20
 -14  13   2  288.57   12.60
 -14  13   2  231.58   11.30
  13 -13  -2   24.30    3.20
  13 -13  -2   21.00    2.30
 -13  13   2   20.80    2.40
 -13  13   2   24.00    3.30
  13  13  -2   29.80    3.20
  12 -13  -2   22.50    3.20
  12  13  -2   18.40    3.10
 -12  13   2   20.10    2.50
 -12  13   2   25.90    3.30
  11 -13  -2    1.70    1.40
 -11  13   2    0.10    1.00
 -11  13   2    0.80    1.40
  11  13  -2    3.60    1.80
  10 -13  -2  298.47   15.30
 -10 -13   2  343.67   14.10
 -10  13   2  318.77   15.20
  10  13  -2  324.57   15.80
 -10  13   2  304.87   14.20
   9 -13  -2    3.30    1.70
   9 -13  -2    1.90    1.10
  -9 -13   2    1.60    1.30
   9  13  -2    1.80    1.20
   9  13  -2    3.80    1.70
  -9  13   2    2.30    1.50
  -9  13   2    3.90    1.40
   8 -13  -2  252.67   12.80
   8 -13  -2  301.07   14.20
   8  13  -2  284.97   14.40
  -8  13   2  278.67   13.60
  -8  13   2  282.07   12.80
   8  13  -2  282.57   12.80
   7 -13  -2  200.08   10.50
   7 -13  -2  177.78    9.30
  -7  13   2  186.08    9.20
  -7  13   2  177.38    9.80
   7  13  -2  183.18   10.60
   7  13  -2  192.78    9.60
   6 -13  -2   14.10    2.90
   6 -13  -2   16.00    2.40
  -6  13   2   19.10    3.40
   6  13  -2   12.40    3.00
   6  13  -2   18.90    2.90
  -6  13   2   13.90    2.70
   5 -13  -2   10.70    2.50
  -5 -13   2    8.40    1.60
  -5 -13   2   10.60    2.30
   5 -13  -2    6.00    1.60
  -5  13   2   12.70    2.40
   5  13  -2    7.60    2.30
   5  13  -2    7.70    2.00
  -5  13   2    8.30    1.90
   4 -13  -2   35.70    3.00
  -4 -13   2   39.10    3.30
   4 -13  -2   36.40    3.70
  -4 -13   2   33.90    3.00
   4  13  -2   36.90    4.10
  -4  13   2   30.70    3.40
   4  13  -2   31.20    3.60
  -4  13   2   35.20    3.70
   3 -13  -2   62.59    4.00
  -3 -13   2   53.79    3.80
  -3 -13   2   44.60    4.00
   3 -13  -2   46.60    4.20
   3  13  -2   53.89    4.80
  -3  13   2   52.79    4.30
   3  13  -2   53.89    4.50
  -3  13   2   51.79    3.70
  -3  13   2   45.80    4.00
   2 -13  -2  108.69    6.50
  -2 -13   2  107.39    6.50
  -2 -13   2  102.99    5.90
   2 -13  -2  101.29    5.90
  -2  13   2  109.19    6.70
   2  13  -2  104.79    6.60
  -2  13   2  110.49    5.90
  -2  13   2   97.09    6.10
   2  13  -2  110.79    7.00
   1 -13  -2  416.86   17.80
  -1 -13   2  416.86   17.90
   1 -13  -2  426.86   18.80
  -1 -13   2  445.26   18.80
  -1  13   2  435.86   18.00
   1  13  -2  412.36   18.70
  -1  13   2  425.46   19.00
  -1  13   2  419.66   18.30
   1  13  -2  421.36   19.00
   0 -13  -2  103.59    5.90
   0 -13  -2  111.49    6.70
   0 -13   2  110.39    6.10
   0 -13   2  116.09    6.90
   0  13   2  119.29    6.40
   0  13  -2  101.89    6.60
   0  13   2  108.69    6.30
   0  13   2  122.09    7.10
   1 -13   2   77.39    5.00
  -1 -13  -2   89.99    5.60
  -1 -13  -2   91.39    5.20
   1 -13   2   90.89    6.00
   1  13   2   92.69    5.40
   1  13   2   85.49    6.10
   1  13   2   87.29    5.50
  -1  13  -2   85.49    5.80
  -2 -13  -2  735.13   29.40
   2 -13   2  721.33   28.80
  -2 -13  -2  679.93   28.50
   2 -13   2  719.73   29.70
   2  13   2  735.13   30.20
  -2  13  -2  679.43   29.40
   2  13   2  711.33   29.00
   2  13   2  721.03   29.00
   3 -13   2  118.79    6.80
   3 -13   2  130.49    7.70
  -3  13  -2  117.99    7.30
   3  13   2  137.69    8.20
  -3  13  -2  123.59    7.00
   3  13   2  126.89    7.10
   3  13   2  129.49    6.90
   4 -13   2    7.80    2.10
   4 -13   2    5.20    1.40
  -4  13  -2    5.00    1.70
   4  13   2    4.60    1.60
   4  13   2    5.80    2.10
  -4  13  -2    5.60    1.80
   5 -13   2  315.87   15.10
   5 -13   2  370.96   16.40
  -5  13  -2  319.67   15.60
   5  13   2  353.06   16.60
  -5  13  -2  349.67   15.40
   6 -13   2   71.49    4.80
   6 -13   2   71.39    5.60
  -6  13  -2   68.39    5.30
   6  13   2   73.49    5.90
  -6  13  -2   70.39    4.80
   7 -13   2   26.20    3.10
   7 -13   2   30.70    3.70
  -7  13  -2   30.20    3.60
   7  13   2   32.60    4.10
  -7  13  -2   28.40    3.20
   8 -13   2  251.67   12.90
   8 -13   2  252.97   12.00
   8  13   2  251.47   13.20
  -8  13  -2  244.38   12.00
  -8  13  -2  239.48   12.40
   9 -13   2    3.80    1.70
  -9  13  -2    5.30    2.00
   9  13   2    4.10    2.10
  -9  13  -2    3.80    1.50
  10 -13   2   55.59    4.70
  10 -13   2   52.29    4.10
  10  13   2   52.99    5.10
 -10  13  -2   46.40    4.10
 -10  13  -2   49.70    4.60
  11 -13   2   21.80    3.10
  11 -13   2   18.20    2.60
 -11  13  -2   18.70    3.10
  11  13   2   23.70    3.70
 -11  13  -2   19.90    2.70
  12 -13   2  130.09    6.70
  12 -13   2  134.09    7.70
 -12  13  -2  140.39    7.80
  12  13   2  150.08    8.30
 -12  13  -2  126.99    7.30
  13 -13   2    7.40    1.80
  13  13   2    5.50    1.80
 -13  13  -2    4.50    1.40
 -13  13  -2    6.10    1.70
  14 -13   2  296.57   13.40
 -14  13  -2  343.37   14.20
 -14  13  -2  284.97   13.40
  14  13   2  344.87   14.00
 -15 -13  -2   11.90    1.40
  15 -13   2   16.40    1.70
 -15  13  -2   14.30    2.10
 -15  13  -2    9.20    1.40
  15  13   2   16.40    2.00
  15 -14  -2   41.50    2.80
 -15  14   2   54.59    3.50
  14 -14  -2   57.29    4.00
  14  14  -2   61.29    3.80
 -14  14   2   64.19    4.40
  13 -14  -2  219.78   11.10
  13 -14  -2  224.98   10.10
 -13  14   2  250.67   11.40
  13  14  -2  249.08   11.30
  12 -14  -2   12.70    2.50
  12 -14  -2   11.80    2.00
  12  14  -2   12.60    2.60
 -12  14   2   10.80    2.50
 -12  14   2    7.40    1.50
  11 -14  -2  153.88    8.80
 -11  14   2  154.88    8.60
  11  14  -2  155.88    8.90
  10 -14  -2   54.09    4.80
 -10 -14   2   62.09    4.10
  10  14  -2   54.19    5.00
 -10  14   2   55.09    4.70
   9 -14  -2   85.29    6.20
  -9 -14   2   82.09    5.10
   9  14  -2   85.19    6.40
  -9  14   2   86.09    5.90
   8 -14  -2    2.50    1.50
   8  14  -2    4.50    2.00
  -8  14   2    2.60    1.40
   8  14  -2    1.90    1.30
   7 -14  -2  190.48    9.80
   7 -14  -2  193.28   10.70
   7  14  -2  203.08    9.60
   7  14  -2  200.58   11.00
  -7  14   2  187.08   10.20
   6 -14  -2  164.18    9.60
   6 -14  -2  170.18    9.00
  -6  14   2  167.68    9.20
   6  14  -2  177.28    9.10
   6  14  -2  183.48   10.20
  -5 -14   2  222.18   10.10
   5 -14  -2  214.88   10.80
   5 -14  -2  222.48   11.70
  -5  14   2  223.98   11.10
   5  14  -2  239.68   12.20
  -5  14   2  214.58   11.10
   5  14  -2  235.78   11.40
   4 -14  -2  552.44   23.50
   4 -14  -2  562.94   24.30
  -4 -14   2  551.14   23.40
  -4 -14   2  558.44   22.90
   4  14  -2  595.44   24.20
  -4  14   2  532.55   23.70
  -4  14   2  550.04   23.80
   4  14  -2  586.14   24.80
   3 -14  -2    4.20    1.60
   3 -14  -2    3.10    1.20
  -3 -14   2   11.20    2.40
  -3 -14   2    4.30    1.30
  -3  14   2    5.90    2.00
   3  14  -2    4.10    1.60
  -3  14   2    5.50    1.60
   3  14  -2    5.90    2.00
   2 -14  -2  250.77   11.60
   2 -14  -2  249.58   12.30
  -2 -14   2  246.28   11.50
  -2 -14   2  251.17   12.20
   2  14  -2  243.88   12.20
   2  14  -2  256.97   12.70
  -2  14   2  255.67   12.40
  -2  14   2  233.28   11.80
   1 -14  -2    3.20    1.60
  -1 -14   2    2.50    1.40
   1 -14  -2    2.10    1.20
  -1 -14   2    4.20    1.40
   1  14  -2    3.10    1.50
   1  14  -2    3.20    1.50
  -1  14   2    2.90    1.70
  -1  14   2    4.90    1.70
  -1  14   2    5.40    1.50
   0 -14   2  457.45   18.70
   0 -14  -2  444.66   19.10
   0 -14  -2  410.36   18.30
   0 -14   2  423.26   19.20
   0  14   2  435.46   18.60
   0  14  -2  441.56   19.60
   0  14  -2  413.26   19.10
   0  14   2  431.26   18.70
   0  14   2  439.16   19.60
   1 -14   2    5.00    1.70
   1 -14   2    5.60    1.50
  -1 -14  -2    4.40    1.50
  -1  14  -2    5.80    1.80
  -1  14  -2    4.50    1.70
   1  14   2    5.70    1.50
   1  14   2    5.10    1.50
   1  14   2    3.60    2.00
  -2 -14  -2  912.41   36.20
   2 -14   2  908.41   36.70
   2 -14   2  855.91   35.60
   2  14   2  894.41   37.00
   2  14   2  895.81   35.60
   2  14   2  924.11   36.10
  -2  14  -2  858.01   36.30
   3 -14   2  158.18    8.50
   3 -14   2  172.18    9.40
   3  14   2  169.68    9.80
  -3  14  -2  157.58    9.10
   3  14   2  166.28    8.10
   4 -14   2  186.78   10.20
   4 -14   2  177.28    9.40
   4  14   2  196.78   10.80
   4  14   2  193.78    8.70
  -4  14  -2  190.98   10.10
  -4  14  -2  185.28    9.20
   5 -14   2   79.99    6.00
   5 -14   2   86.49    5.50
  -5  14  -2   81.39    5.90
  -5  14  -2   78.99    5.20
   5  14   2   89.79    6.50
   6 -14   2  202.38   10.20
   6 -14   2  208.08   11.00
  -6  14  -2  204.58   10.00
   6  14   2  213.88   11.40
  -6  14  -2  195.28   10.70
   7 -14   2   37.10    4.00
  -7  14  -2   36.70    4.00
  -7  14  -2   43.30    3.60
   7  14   2   39.80    4.40
  -7  14  -2   38.70    3.70
   8 -14   2  165.08    9.40
   8  14   2  172.48    9.90
  -8  14  -2  162.68    8.60
  -8  14  -2  160.88    9.30
   9 -14   2  226.08   11.80
   9 -14   2  232.88   11.10
   9  14   2  238.28   12.30
  -9  14  -2  234.88   11.90
  -9  14  -2  224.78   11.10
  10 -14   2   24.00    3.20
  10 -14   2   26.40    2.90
 -10  14  -2   28.50    3.00
 -10  14  -2   29.70    3.50
  10  14   2   30.90    3.80
  11 -14   2  245.38   11.50
  11 -14   2  265.17   12.60
 -11  14  -2  249.38   11.80
 -11  14  -2  269.17   12.70
  11  14   2  271.17   12.90
  12 -14   2    0.30    1.00
  12 -14   2    0.40    1.00
  12  14   2    0.80    1.30
 -12  14  -2    0.40    1.10
 -12  14  -2    0.30    1.20
  13 -14   2   43.70    3.30
 -13  14  -2   51.79    3.80
 -13  14  -2   41.40    2.90
  13  14   2   55.09    4.00
  14 -14   2    0.80    0.70
  14  14   2    1.20    1.00
 -14  14  -2    0.70    0.90
 -14  14  -2    0.10    0.80
  14 -15  -2   24.50    2.20
 -14  15   2   31.40    2.70
  14  15  -2   32.70    2.30
  13 -15  -2   17.90    1.90
  13 -15  -2   21.50    2.40
 -13  15   2   24.40    2.70
  13  15  -2   24.00    2.40
  12 -15  -2    1.10    1.20
  12 -15  -2    2.50    1.10
  12  15  -2    1.10    1.30
 -12  15   2    1.00    1.20
  11 -15  -2    2.50    1.50
  11 -15  -2    3.60    1.30
 -11  15   2    4.60    1.60
  11  15  -2    5.20    1.80
  10 -15  -2  152.88    9.20
 -10 -15   2  173.68    8.00
 -10  15   2  186.38    9.40
  10  15  -2  180.08    9.60
   9 -15  -2   62.19    5.10
  -9 -15   2   61.19    4.20
  -9  15   2   62.29    4.90
   9  15  -2   62.09    5.20
   8 -15  -2   26.90    3.50
  -8  15   2   29.90    3.40
   8  15  -2   25.90    3.60
   7 -15  -2   11.30    2.60
   7  15  -2   16.60    3.20
   7  15  -2   15.20    2.10
  -7  15   2   12.30    2.70
   6 -15  -2   13.00    2.60
  -6  15   2   10.40    2.30
   6  15  -2   13.40    2.20
   6  15  -2   13.80    3.10
   5 -15  -2    6.70    2.00
  -5 -15   2    7.20    1.60
   5 -15  -2    4.20    2.20
   5  15  -2    9.90    2.20
  -5  15   2    8.80    2.20
   5  15  -2    9.50    2.40
  -5  15   2   14.00    2.70
   4 -15  -2   74.09    5.70
  -4 -15   2   82.79    4.80
   4 -15  -2   78.79    5.20
   4  15  -2   82.19    5.40
   4  15  -2   79.69    6.10
  -4  15   2   73.09    5.40
  -4  15   2   73.89    5.30
   3 -15  -2    8.70    2.10
   3 -15  -2    6.70    1.80
  -3 -15   2    7.20    1.70
   3  15  -2    6.80    2.00
  -3  15   2    7.10    1.80
  -3  15   2   12.80    2.70
   2 -15  -2   10.30    1.90
  -2 -15   2   11.40    2.20
  -2 -15   2    8.00    1.70
   2 -15  -2    8.10    2.10
  -2  15   2   13.40    2.80
   2  15  -2   10.10    2.40
   2  15  -2    8.50    2.10
  -2  15   2   11.40    2.40
  -1 -15   2   24.80    2.90
   1 -15  -2   23.50    3.10
  -1 -15   2   23.60    3.10
   1  15  -2   24.20    3.20
  -1  15   2   22.40    2.90
   1  15  -2   20.90    3.20
  -1  15   2   22.60    3.20
   0 -15  -2  214.18   10.90
   0 -15   2  215.98   10.50
   0 -15   2  213.38   11.10
   0  15  -2  216.98   11.30
   0  15  -2  217.08   11.00
   0  15   2  210.88   10.40
   0  15   2  216.18   11.40
   1 -15   2   28.80    3.30
   1 -15   2   32.40    3.70
  -1 -15  -2   34.50    3.50
   1  15   2   35.60    4.20
  -1  15  -2   38.20    4.10
  -1  15  -2   35.60    3.80
   1  15   2   33.90    3.20
   2 -15   2   37.60    3.60
   2 -15   2   43.30    4.20
   2  15   2   41.30    3.50
   2  15   2   42.00    4.50
  -2  15  -2   46.30    4.30
  -2  15  -2   44.30    4.30
   3 -15   2   41.50    3.80
   3 -15   2   44.30    4.40
   3  15   2   45.20    3.20
   3  15   2   49.20    4.80
  -3  15  -2   41.00    4.10
  -3  15  -2   40.10    4.00
   4 -15   2   16.20    2.50
  -4 -15  -2   15.10    2.30
   4 -15   2   19.40    3.10
  -4  15  -2   19.70    2.80
   4  15   2   18.40    3.40
  -4  15  -2   16.20    2.90
   5 -15   2   16.80    3.00
   5  15   2   15.20    3.10
  -5  15  -2   17.80    2.60
  -5  15  -2   11.80    2.70
   6 -15   2  116.89    7.50
  -6  15  -2  119.09    6.80
   6  15   2  114.29    7.70
  -6  15  -2  118.79    7.30
   7 -15   2   52.49    4.80
  -7  15  -2   55.09    4.80
   7  15   2   60.19    5.20
   8 -15   2   66.39    5.40
   8 -15   2   70.09    4.80
   8  15   2   65.99    5.50
  -8  15  -2   66.19    4.20
  -8  15  -2   70.79    5.30
   9 -15   2  128.69    6.80
   9 -15   2  126.19    7.50
  -9  15  -2  116.59    6.30
   9  15   2  125.89    7.70
  -9  15  -2  120.59    7.40
  10 -15   2   20.20    2.80
  10 -15   2   28.40    2.70
  10  15   2   25.20    3.50
 -10  15  -2   25.20    3.20
  11 -15   2   18.70    2.50
  11 -15   2   17.50    2.10
 -11  15  -2   17.10    2.70
 -11  15  -2   14.40    1.80
  11  15   2   22.30    2.90
  12 -15   2  122.69    5.90
  12 -15   2  123.99    6.70
  12  15   2  136.09    7.10
 -12  15  -2  147.09    7.40
  13 -15   2    0.10    1.10
  13 -15   2    0.70    0.70
  13  15   2    0.90    1.10
 -13  15  -2    1.50    1.10
  12 -16  -2    0.80    1.00
  12 -16  -2    2.40    0.80
 -12  16   2    2.50    1.10
  12  16  -2    0.80    0.90
  11 -16  -2  196.68    9.20
  11 -16  -2  202.28   10.00
 -11  16   2  218.78   10.10
  11  16  -2  212.28   10.10
  10 -16  -2   26.00    2.60
 -10 -16   2   16.80    2.30
  10 -16  -2   21.40    2.90
  10  16  -2   25.20    3.10
 -10  16   2   28.10    3.00
   9 -16  -2   83.69    5.80
  -9 -16   2   82.39    4.80
   9  16  -2   82.09    5.80
  -9  16   2   87.09    5.60
   8 -16  -2    2.80    1.50
  -8 -16   2    1.70    1.20
  -8  16   2    1.70    1.40
   8  16  -2    2.60    1.50
   7 -16  -2   44.90    4.20
  -7  16   2   44.80    4.00
   7  16  -2   47.60    4.50
   6 -16  -2  109.09    7.10
   6  16  -2  117.49    7.50
  -6  16   2  114.19    6.90
   5 -16  -2  137.09    8.00
  -5 -16   2  134.09    6.50
  -5  16   2  135.49    7.60
   5  16  -2  137.29    6.90
   5  16  -2  134.19    8.30
  -5  16   2  129.49    7.40
   4 -16  -2  264.87   12.90
  -4 -16   2  254.57   11.30
   4  16  -2  254.17   13.00
  -4  16   2  245.68   12.20
   4  16  -2  262.17   11.90
  -4  16   2  254.67   12.20
   3 -16  -2    2.40    1.40
  -3  16   2    2.60    1.50
  -3  16   2    2.50    1.20
   3  16  -2   -0.10    1.30
  -2 -16   2   55.49    4.00
[truncated: 2,038,509 more chars]
