# Supplementary material for: Actinide-lanthanide single electron metal-metal bond formed in mixed-valence di-metallofullerenes
Source: Nat Commun. 2023 Oct 20;14:6637. doi: 10.1038/s41467-023-42165-x (PMC10589252; doi:10.1038/s41467-023-42165-x)
Supplement: Supplementary file 5 — Source Data [file 41467_2023_42165_MOESM5_ESM.xlsx]

## Sheet: Figure 2f
					Fig. 2f ESR X-band spectra for measured ThY@D3h(5)-C78 under different temperatures (in K) with simulated results and Calculated EPR spectrum
			220 K					190 K					150 K					90 K
Calculated			Measured		Simulated			Measured		Simulated			Measured		Simulated			Measured
Field (G)	Intensity		Field (G)	Intensity	Field (G)	Intensity		Field (G)	Intensity	Field (G)	Intensity		Field (G)	Intensity	Field (G)	Intensity		Field (G)	Intensity
3000	-7.10195e-16		2346.55	0.199942	2346.55	-3.64381e-19		2346.55	0.11513	23465.5	1.7525e-18		2346.55	0.000847722	2346.55	-1.56163e-18		2346.55	0.0284028
3000.98	1.98855e-15		2347.53	0.192883	2347.53	8.84925e-19		2347.53	0.109002	23475.3	9.71682e-19		2347.53	7.88521e-06	2347.53	-1.35341e-18		2347.53	0.0178696
3001.96	1.08971e-15		2348.5	0.195523	2348.5	3.79997e-18		2348.5	0.111835	23485	1.96072e-18		2348.5	3.01818e-05	2348.5	-6.59356e-19		2348.5	0.00523913
3002.93	3.55098e-17		2349.48	0.204982	2349.48	1.45752e-18		2349.48	0.114068	23494.8	1.57898e-18		2349.48	0.000111564	2349.48	-1.92601e-18		2349.48	0.00727035
3003.91	5.68156e-16		2350.46	0.210732	2350.46	3.14929e-18		2350.46	0.113908	23504.6	7.54789e-19		2350.46	-6.29063e-05	2350.46	-1.04109e-18		2350.46	0.0178623
3004.89	1.27835e-15		2351.43	0.208987	2351.43	3.35751e-18		2351.43	0.118491	23514.3	9.63007e-19		2351.43	0.000561954	2351.43	-9.02276e-19		2351.43	0.0209125
3005.87	0		2352.41	0.199549	2352.41	6.76707e-19		2352.41	0.114433	23524.1	1.56163e-18		2352.41	0.00521357	2352.41	-1.90866e-18		2352.41	0.0183434
3006.84	-2.84078e-16		2353.39	0.193708	2353.39	1.66574e-18		2353.39	0.102315	23533.9	1.60501e-18		2353.39	0.00919796	2353.39	-1.33606e-18		2353.39	0.0170307
3007.82	-8.52235e-16		2354.36	0.1971	2354.36	1.09314e-18		2354.36	0.100772	2356.316	1.87396e-18		2354.36	0.00148057	2354.36	-1.02374e-18		2354.36	0.0200546
3008.8	2.84078e-16		2355.34	0.205157	2355.34	2.29039e-18		2355.34	0.105141	23553.4	1.15387e-18		2355.34	-0.00516603	2355.34	-8.84925e-19		2355.34	0.0277241
3009.78	1.13631e-15		2356.32	0.209169	2356.32	3.93011e-18		2356.32	0.099198	23563.2	2.3251e-18		2356.32	-0.00353169	2356.32	-8.93601e-19		2356.32	0.0337062
3010.75	5.68156e-16		2357.29	0.20804	2357.29	2.60272e-18		2357.29	0.097479	23572.9	1.51825e-18		2357.29	-0.00485443	2357.29	8.67573e-19		2357.29	0.0317146
3011.73	5.68156e-16		2358.27	0.203564	2358.27	5.24448e-18		2358.27	0.109365	23582.7	2.20364e-18		2358.27	-0.0062279	2358.27	9.19628e-19		2358.27	0.0277464
3012.71	0		2359.25	0.201365	2359.25	3.27943e-18		2359.25	0.113074	23592.5	1.38812e-18		2359.25	-0.00478476	2359.25	-9.54331e-20		2359.25	0.0243227
3013.69	1.13631e-15		2360.22	0.207671	2360.22	3.94312e-18		2360.22	0.108317	23602.2	1.60067e-18		2360.22	-0.00527249	2360.22	-3.77394e-19		2360.22	0.0185596
3014.66	5.68156e-16		2361.2	0.21049	2361.2	-6.5068e-20		2361.2	0.108749	23612	2.21014e-18		2361.2	-0.00457907	2361.2	-1.29702e-18		2361.2	0.0145123
3015.64	1.13631e-15		2362.18	0.205094	2362.18	3.03868e-18		2362.18	0.107505	23621.8	1.65707e-18		2362.18	0.00119629	2362.18	-6.94059e-20		2362.18	0.0160095
3016.62	2.27263e-15		2363.15	0.196273	2363.15	3.83901e-18		2363.15	0.104787	23631.5	6.55018e-19		2363.15	0.00316006	2363.15	-2.90637e-19		2363.15	0.0246533
3017.6	2.84078e-15		2364.13	0.19407	2364.13	3.31847e-18		2364.13	0.108016	23641.3	1.3122e-18		2364.13	-0.00095644	2364.13	-6.85383e-19		2364.13	0.0260719
3018.57	2.84078e-15		2365.1	0.199394	2365.1	4.50271e-18		2365.1	0.111896	23651	1.57248e-18		2365.1	-0.00312645	2365.1	-2.36414e-19		2365.1	0.0144677
3019.55	5.68156e-16		2366.08	0.199132	2366.08	2.71334e-18		2366.08	0.109475	23660.8	1.47487e-18		2366.08	-0.00300494	2366.08	3.03651e-20		2366.08	0.0136862
3020.53	1.70447e-15		2367.06	0.1968	2367.06	3.31847e-18		2367.06	0.106815	23670.6	3.23171e-19		2367.06	-0.00250438	2367.06	-4.12097e-19		2367.06	0.0230674
3021.51	5.68156e-16		2368.03	0.195178	2368.03	2.3945e-18		2368.03	0.113666	23680.3	1.10616e-19		2368.03	-0.00297706	2368.03	-7.76478e-19		2368.03	0.02166
3022.48	3.40894e-15		2369.01	0.191088	2369.01	-7.41775e-19		2369.01	0.119247	23690.1	2.05615e-18		2369.01	-0.00795477	2369.01	-1.93469e-18		2369.01	0.0165229
3023.46	2.27263e-15		2369.99	0.190831	2369.99	8.39377e-19		2369.99	0.113309	23699.9	1.08447e-18		2369.99	-0.0124849	2369.99	-7.74309e-19		2369.99	0.0170546
3024.44	2.27263e-15		2370.96	0.201403	2370.96	5.90818e-18		2370.96	0.108442	23709.6	1.88697e-19		2370.96	-0.00913091	2370.96	1.09314e-18		2370.96	0.018913
3025.42	1.70447e-15		2371.94	0.210552	2371.94	2.42053e-18		2371.94	0.112352	23719.4	1.72864e-18		2371.94	-0.00473292	2371.94	1.4315e-19		2371.94	0.0216527
3026.39	1.70447e-15		2372.92	0.206941	2372.92	-7.15748e-19		2372.92	0.117422	23729.2	2.14724e-19		2372.92	-0.00132043	2372.92	-6.81045e-19		2372.92	0.0259443
3027.37	1.13631e-15		2373.89	0.20609	2373.89	3.9236e-18		2373.89	0.116917	23738.9	-1.38812e-19		2373.89	0.00275482	2373.89	1.49656e-18		2373.89	0.0285992
3028.35	2.27263e-15		2374.87	0.210858	2374.87	2.98011e-18		2374.87	0.11022	23748.7	-9.28304e-19		2374.87	0.00119908	2374.87	1.77853e-19		2374.87	0.0259292
3029.33	2.27263e-15		2375.85	0.21168	2375.85	-3.77394e-19		2375.85	0.105163	23758.5	-5.81274e-19		2375.85	-0.00447093	2375.85	-1.57898e-18		2375.85	0.0192486
3030.3	0		2376.82	0.205761	2376.82	-8.58898e-19		2376.82	0.105394	23768.2	9.36979e-19		2376.82	-0.00984997	2376.82	-1.11483e-18		2376.82	0.0182832
3031.28	2.27263e-15		2377.8	0.201843	2377.8	7.67803e-19		2377.8	0.106345	23778	7.89492e-19		2377.8	-0.0114832	2377.8	-1.40547e-18		2377.8	0.0259225
3032.26	3.40894e-15		2378.78	0.206335	2378.78	3.77394e-18		2378.78	0.111447	23787.8	2.16893e-19		2378.78	-0.00911976	2378.78	5.42233e-19		2378.78	0.0304253
3033.24	1.13631e-15		2379.75	0.208309	2379.75	5.04928e-18		2379.75	0.117098	23797.5	1.8219e-19		2379.75	-0.0049531	2379.75	4.33787e-21		2379.75	0.0259086
3034.21	1.70447e-15		2380.73	0.208299	2380.73	2.86299e-18		2380.73	0.116786	23807.3	2.60272e-20		2380.73	0.000380795	2380.73	-1.47487e-19		2380.73	0.0181628
3035.19	1.70447e-15		2381.71	0.207066	2381.71	4.94517e-19		2381.71	0.10874	23817.1	1.64839e-19		2381.71	-0.000760231	2381.71	1.30136e-19		2381.71	0.0162765
3036.17	5.68156e-16		2382.68	0.205972	2382.68	3.11025e-18		2382.68	0.0993407	23826.8	-7.46113e-19		2382.68	-0.00908409	2382.68	-5.37896e-19		2382.68	0.0199303
3037.15	1.70447e-15		2383.66	0.20989	2383.66	7.80816e-19		2383.66	0.105326	23836.6	-9.54331e-19		2383.66	-0.0178349	2383.66	-9.02276e-19		2383.66	0.0200206
3038.12	0		2384.64	0.210537	2384.64	7.28762e-19		2384.64	0.114229	23846.4	-9.71682e-19		2384.64	-0.0193316	2384.64	-1.67442e-18		2384.64	0.0203384
3039.1	-1.42039e-16		2385.61	0.206956	2385.61	-2.08218e-19		2385.61	0.112549	23856.1	-1.28401e-18		2385.61	-0.00879423	2385.61	-1.23195e-18		2385.61	0.0231912
3040.08	1.42039e-16		2386.59	0.204821	2386.59	-1.97807e-18		2386.59	0.109331	23865.9	-1.73515e-18		2386.59	0.00254969	2386.59	-7.1141e-19		2386.59	0.0250541
3041.06	1.42039e-15		2387.57	0.207079	2387.57	-3.38354e-18		2387.57	0.10322	23875.7	-1.63104e-18		2387.57	0.00982728	2387.57	-2.42921e-18		2387.57	0.027461
3042.03	1.1008e-15		2388.54	0.20969	2388.54	-1.45752e-18		2388.54	0.100783	23885.4	-1.23195e-18		2388.54	0.0102543	2388.54	-1.76985e-18		2388.54	0.0249978
3043.01	1.04754e-15		2389.52	0.208214	2389.52	-2.18629e-18		2389.52	0.109125	23895.2	-6.24653e-19		2389.52	0.00169239	2389.52	-2.3945e-18		2389.52	0.0195552
3043.99	2.27263e-15		2390.5	0.205156	2390.5	-9.36979e-19		2390.5	0.113892	23905	-1.31871e-18		2390.5	-0.00288899	2390.5	-1.97807e-18		2390.5	0.0170401
3044.97	-4.26117e-16		2391.47	0.205529	2391.47	-1.8219e-18		2391.47	0.111041	23914.7	-6.24653e-19		2391.47	-0.000221212	2391.47	-3.47029e-19		2391.47	0.0188991
3045.94	1.56243e-15		2392.45	0.209379	2392.45	-1.04109e-18		2392.45	0.109751	23924.5	-5.20544e-19		2392.45	0.000666748	2392.45	-1.1452e-18		2392.45	0.0230184
3046.92	2.84078e-16		2393.43	0.204914	2393.43	-5.20544e-20		2393.43	0.111972	23934.3	4.85841e-19		2393.43	0.000345678	2393.43	-4.16435e-19		2393.43	0.0248874
3047.9	-1.70447e-15		2394.4	0.201583	2394.4	2.3945e-18		2394.4	0.113467	23944	-3.12326e-19		2394.4	0.0022236	2394.4	-3.47029e-20		2394.4	0.0229526
3048.88	-8.52235e-16		2395.38	0.202932	2395.38	3.95614e-18		2395.38	0.113875	23953.8	3.12326e-19		2395.38	-0.00032935	2395.38	1.38812e-19		2395.38	0.0183579
3049.85	1.13631e-15		2396.35	0.200608	2396.35	-5.20544e-19		2396.35	0.115531	23963.5	6.24653e-19		2396.35	-0.00731486	2396.35	-4.16435e-19		2396.35	0.0198278
3050.83	1.42039e-15		2397.33	0.203604	2397.33	6.24653e-19		2397.33	0.115893	23973.3	6.94059e-20		2397.33	-0.00759301	2397.33	-6.24653e-19		2397.33	0.0217464
3051.81	1.70447e-15		2398.31	0.203559	2398.31	1.76985e-18		2398.31	0.112031	23983.1	-5.55247e-19		2398.31	0.00183007	2398.31	6.94059e-20		2398.31	0.0193144
3052.79	2.27263e-15		2399.28	0.198657	2399.28	2.49861e-18		2399.28	0.107929	23992.8	-4.85841e-19		2399.28	0.00557979	2399.28	-9.71682e-19		2399.28	0.0209448
3053.76	5.68156e-16		2400.26	0.203547	2400.26	-2.08218e-19		2400.26	0.110151	24002.6	-1.04109e-18		2400.26	-0.00187394	2400.26	-7.63465e-19		2400.26	0.0246795
3054.74	5.68156e-16		2401.24	0.211068	2401.24	2.08218e-19		2401.24	0.109336	24012.4	0		2401.24	-0.00383604	2401.24	-6.24653e-19		2401.24	0.0258423
3055.72	-5.68156e-16		2402.21	0.208898	2402.21	-3.5397e-18		2402.21	0.104938	24022.1	0		2402.21	-0.000543954	2402.21	-1.45752e-18		2402.21	0.024413
3056.7	-5.68156e-16		2403.19	0.203518	2403.19	2.08218e-18		2403.19	0.106925	24031.9	-9.71682e-19		2403.19	0.000666748	2403.19	1.38812e-19		2403.19	0.0248779
3057.67	-5.68156e-16		2404.17	0.200785	2404.17	2.08218e-18		2404.17	0.109547	24041.7	-6.94059e-19		2404.17	0.00541257	2404.17	-4.16435e-19		2404.17	0.0274281
3058.65	1.13631e-15		2405.14	0.199392	2405.14	4.16435e-19		2405.14	0.11034	24051.4	-8.32871e-19		2405.14	0.0104761	2405.14	-8.32871e-19		2405.14	0.0274621
3059.63	-1.13631e-15		2406.12	0.198162	2406.12	-4.16435e-19		2406.12	0.110532	24061.2	6.94059e-20		2406.12	0.00909261	2406.12	-5.55247e-19		2406.12	0.0244448
3060.61	1.70447e-15		2407.1	0.194692	2407.1	-4.16435e-19		2407.1	0.11141	24071	5.55247e-19		2407.1	0.00233063	2407.1	-1.11049e-18		2407.1	0.0224069
3061.58	0		2408.07	0.195281	2408.07	-8.32871e-19		2408.07	0.109629	24080.7	6.94059e-19		2408.07	-0.00271564	2408.07	-1.38812e-18		2408.07	0.0210151
3062.56	-5.68156e-16		2409.05	0.202286	2409.05	3.33148e-18		2409.05	0.104976	24090.5	1.11049e-18		2409.05	-7.73991e-05	2409.05	1.24931e-18		2409.05	0.0210351
3063.54	-1.13631e-15		2410.03	0.20012	2410.03	1.66574e-18		2410.03	0.108187	24100.3	2.77624e-19		2410.03	0.000308331	2410.03	1.66574e-18		2410.03	0.0221962
3064.52	0		2411	0.195791	2411	3.74792e-18		2411	0.116456	24110	2.77624e-19		2411	-0.00290293	2411	1.52693e-18		2411	0.0193618
3065.49	-1.13631e-15		2411.98	0.206491	2411.98	0		2411.98	0.116224	24119.8	1.38812e-19		2411.98	0.00274088	2411.98	-4.16435e-19		2411.98	0.0163361
3066.47	0		2412.96	0.210476	2412.96	-8.32871e-19		2412.96	0.109574	24129.6	1.38812e-18		2412.96	0.00742762	2412.96	-8.32871e-19		2412.96	0.0157999
3067.45	-5.68156e-16		2413.93	0.205346	2413.93	1.24931e-18		2413.93	0.109961	24139.3	1.38812e-19		2413.93	0.00460209	2413.93	0		2413.93	0.0207854
3068.43	-5.68156e-16		2414.91	0.206543	2414.91	2.49861e-18		2414.91	0.11286	24149.1	-4.16435e-19		2414.91	0.00157255	2414.91	1.94336e-18		2414.91	0.0283735
3069.4	-1.13631e-15		2415.89	0.205702	2415.89	0		2415.89	0.114706	24158.9	8.32871e-19		2415.89	0.000422044	2415.89	2.77624e-19		2415.89	0.0263668
3070.38	0		2416.86	0.207363	2416.86	0		2416.86	0.11748	24168.6	8.32871e-19		2416.86	0.00272137	2416.86	1.38812e-19		2416.86	0.0177865
3071.36	-5.68156e-16		2417.84	0.214262	2417.84	-4.16435e-19		2417.84	0.116642	24178.4	-1.11049e-18		2417.84	0.00524033	2417.84	1.38812e-19		2417.84	0.0161488
3072.34	-5.68156e-16		2418.82	0.213397	2418.82	1.24931e-18		2418.82	0.116466	24188.2	8.32871e-19		2418.82	0.00368904	2418.82	1.11049e-18		2418.82	0.0206867
3073.31	-2.27263e-15		2419.79	0.206379	2419.79	-3.33148e-18		2419.79	0.11751	24197.9	1.24931e-18		2419.79	-0.00423236	2419.79	-1.66574e-18		2419.79	0.0218958
3074.29	-5.68156e-16		2420.77	0.205157	2420.77	0		2420.77	0.118254	24207.7	1.11049e-18		2420.77	-0.00989011	2420.77	1.11049e-18		2420.77	0.0232899
3075.27	-1.13631e-15		2421.75	0.204647	2421.75	1.24931e-18		2421.75	0.119719	24217.5	-1.38812e-19		2421.75	-0.00671787	2421.75	-2.77624e-19		2421.75	0.024262
3076.25	-5.68156e-16		2422.72	0.199374	2422.72	1.66574e-18		2422.72	0.114303	24227.2	0		2422.72	-0.00210248	2422.72	5.55247e-19		2422.72	0.0216778
3077.22	-1.13631e-15		2423.7	0.199379	2423.7	1.66574e-18		2423.7	0.108388	24237	6.94059e-19		2423.7	-0.00124574	2423.7	2.77624e-19		2423.7	0.0223896
3078.2	-2.5567e-15		2424.68	0.207127	2424.68	-1.66574e-18		2424.68	0.110808	24246.8	6.94059e-19		2424.68	-0.00208799	2424.68	0		2424.68	0.02399
3079.18	-5.68156e-16		2425.65	0.213845	2425.65	1.24931e-18		2425.65	0.114527	24256.5	2.77624e-19		2425.65	0.00103743	2425.65	8.32871e-19		2425.65	0.0214114
3080.16	-1.70447e-15		2426.63	0.212942	2426.63	3.33148e-18		2426.63	0.113846	24266.3	-1.38812e-19		2426.63	0.00312494	2426.63	2.49861e-18		2426.63	0.0193272
3081.13	-2.98282e-15		2427.6	0.205882	2427.6	-1.66574e-18		2427.6	0.10951	24276	0		2427.6	0.00214724	2427.6	5.55247e-19		2427.6	0.0245006
3082.11	-7.10195e-16		2428.58	0.19924	2428.58	2.49861e-18		2428.58	0.115665	24285.8	8.32871e-19		2428.58	-0.000552315	2428.58	-1.11049e-18		2428.58	0.0310753
3083.09	-2.61885e-16		2429.56	0.197772	2429.56	2.49861e-18		2429.56	0.125441	24295.6	-6.94059e-19		2429.56	-0.0043667	2429.56	-5.55247e-19		2429.56	0.0267559
3084.07	-7.10195e-17		2430.53	0.20081	2430.53	4.16435e-19		2430.53	0.119781	24305.3	2.77624e-19		2430.53	-0.00172344	2430.53	1.66574e-18		2430.53	0.020777
3085.04	-1.42039e-15		2431.51	0.202943	2431.51	8.32871e-19		2431.51	0.112824	24315.1	1.11049e-18		2431.51	0.0031071	2431.51	0		2431.51	0.019481
3086.02	-2.27263e-15		2432.49	0.199992	2432.49	-1.66574e-18		2432.49	0.112624	24324.9	5.55247e-19		2432.49	0.00281558	2432.49	0		2432.49	0.0121945
3087	-3.40894e-15		2433.46	0.199077	2433.46	0		2433.46	0.109058	24334.6	2.77624e-19		2433.46	0.00329941	2433.46	1.11049e-18		2433.46	0.00980546
3087.98	-2.84078e-15		2434.44	0.201356	2434.44	-1.66574e-18		2434.44	0.109435	24344.4	1.38812e-18		2434.44	0.00444936	2434.44	-5.55247e-19		2434.44	0.0193489
3088.95	-5.68156e-16		2435.42	0.200778	2435.42	1.24931e-18		2435.42	0.113072	24354.2	8.32871e-19		2435.42	0.0019148	2435.42	1.80455e-18		2435.42	0.0256472
3089.93	-2.84078e-16		2436.39	0.201155	2436.39	2.91505e-18		2436.39	0.113831	24363.9	1.38812e-19		2436.39	0.00170187	2436.39	2.08218e-18		2436.39	0.026971
3090.91	5.68156e-16		2437.37	0.200634	2437.37	1.66574e-18		2437.37	0.11391	24373.7	2.77624e-19		2437.37	0.00557143	2437.37	4.16435e-19		2437.37	0.0280463
3091.89	-1.70447e-15		2438.35	0.199335	2438.35	0		2438.35	0.106808	24383.5	5.55247e-19		2438.35	0.00648615	2438.35	5.55247e-19		2438.35	0.0223099
3092.86	-2.27263e-15		2439.32	0.197812	2439.32	-1.66574e-18		2439.32	0.102594	24393.2	1.38812e-18		2439.32	0.00503743	2439.32	6.94059e-19		2439.32	0.0140541
3093.84	-2.27263e-15		2440.3	0.200453	2440.3	4.16435e-19		2440.3	0.105049	24403	8.32871e-19		2440.3	0.00984846	2440.3	2.08218e-18		2440.3	0.0176834
3094.82	0		2441.28	0.208011	2441.28	4.58079e-18		2441.28	0.102529	24412.8	-2.77624e-19		2441.28	0.0140592	2441.28	2.3598e-18		2441.28	0.0241171
3095.8	5.68156e-16		2442.25	0.206705	2442.25	2.08218e-18		2442.25	0.102125	24422.5	5.55247e-19		2442.25	0.00884846	2442.25	2.77624e-19		2442.25	0.0201093
3096.77	-2.27263e-15		2443.23	0.205065	2443.23	-4.16435e-19		2443.23	0.104652	24432.3	6.24653e-19		2443.23	-0.000840498	2443.23	-1.38812e-19		2443.23	0.0155162
3097.75	-5.68156e-16		2444.21	0.207844	2444.21	1.87396e-18		2444.21	0.1067	24442.1	-7.98168e-19		2444.21	-0.00463593	2444.21	1.11049e-18		2444.21	0.0185463
3098.73	5.68156e-16		2445.18	0.206559	2445.18	6.24653e-19		2445.18	0.114196	24451.8	-4.85841e-19		2445.18	0.0046478	2445.18	1.66574e-18		2445.18	0.0221488
3099.71	-1.13631e-15		2446.16	0.202204	2446.16	-2.49861e-18		2446.16	0.117235	24461.6	-5.03193e-19		2446.16	0.00687355	2446.16	-4.85841e-19		2446.16	0.0248958
3100.68	-1.13631e-15		2447.14	0.199119	2447.14	-1.1452e-18		2447.14	0.113826	24471.4	-3.47029e-20		2447.14	-0.00323013	2447.14	-6.94059e-20		2447.14	0.0301656
3101.66	-1.70447e-15		2448.11	0.199996	2448.11	-9.89034e-19		2448.11	0.11289	24481.1	-6.07301e-19		2448.11	-0.00322511	2448.11	-3.99084e-19		2448.11	0.0313807
3102.64	-5.68156e-16		2449.09	0.202274	2449.09	2.03988e-18		2449.09	0.113681	24490.9	-1.04109e-18		2449.09	0.00365003	2449.09	1.26015e-18		2449.09	0.0271132
3103.62	1.13631e-15		2450.07	0.205899	2450.07	-1.95204e-18		2450.07	0.115545	24500.7	4.16435e-19		2450.07	0.00816508	2450.07	8.32871e-19		2450.07	0.02401
3104.59	-1.70447e-15		2451.04	0.208283	2451.04	-5.72599e-19		2451.04	0.117783	24510.4	-4.16435e-19		2451.04	0.00696496	2451.04	6.94059e-19		2451.04	0.0258194
3105.57	1.13631e-15		2452.02	0.211246	2452.02	1.35341e-18		2452.02	0.119303	24520.2	-5.55247e-19		2452.02	-0.000134813	2452.02	1.11049e-18		2452.02	0.0266594
3106.55	-5.68156e-16		2453	0.208792	2453	1.24931e-18		2453	0.115002	24530	-4.16435e-19		2453	-0.00553281	2453	1.11049e-18		2453	0.0225151
3107.53	2.27263e-15		2453.97	0.199066	2453.97	-1.87396e-18		2453.97	0.112597	24539.7	-9.02276e-19		2453.97	-0.00411252	2453.97	1.04109e-18		2453.97	0.0228428
3108.5	-5.68156e-16		2454.95	0.197436	2454.95	-4.16435e-19		2454.95	0.117026	24549.5	4.16435e-19		2454.95	0.00308537	2454.95	8.32871e-19		2454.95	0.0284705
3109.48	-5.68156e-16		2455.93	0.198504	2455.93	-2.70683e-18		2455.93	0.116107	24559.3	-2.77624e-19		2455.93	0.00652071	2455.93	2.77624e-19		2455.93	0.0295819
3110.46	-5.68156e-16		2456.9	0.202086	2456.9	2.49861e-18		2456.9	0.112372	24569	-6.94059e-19		2456.9	0.00373865	2456.9	1.52693e-18		2456.9	0.0209181
3111.44	-5.68156e-16		2457.88	0.209195	2457.88	-1.04109e-18		2457.88	0.110717	24578.8	-2.77624e-19		2457.88	0.00121636	2457.88	1.94336e-18		2457.88	0.0143216
3112.41	0		2458.85	0.208135	2458.85	1.24931e-18		2458.85	0.106001	24588.5	-6.94059e-19		2458.85	0.000537986	2458.85	2.08218e-18		2458.85	0.0202882
3113.39	0		2459.83	0.207312	2459.83	0		2459.83	0.107463	24598.3	2.77624e-19		2459.83	-0.00318832	2459.83	1.11049e-18		2459.83	0.0261538
3114.37	-5.68156e-16		2460.81	0.214482	2460.81	-4.58079e-18		2460.81	0.112665	24608.1	-2.77624e-19		2460.81	-0.00683604	2460.81	-8.32871e-19		2460.81	0.0255156
3115.35	-5.68156e-16		2461.78	0.216551	2461.78	4.16435e-19		2461.78	0.109784	24617.8	-1.38812e-18		2461.78	-0.00343024	2461.78	2.63742e-18		2461.78	0.0261444
3116.32	-1.13631e-15		2462.76	0.209206	2462.76	8.32871e-19		2462.76	0.107566	24627.6	-1.38812e-18		2462.76	0.00235069	2462.76	1.11049e-18		2462.76	0.0276667
3117.3	-1.13631e-15		2463.74	0.205167	2463.74	-4.58079e-18		2463.74	0.108502	24637.4	-1.11049e-18		2463.74	0.00151179	2463.74	2.77624e-19		2463.74	0.0234749
3118.28	-1.13631e-15		2464.71	0.205851	2464.71	-8.32871e-19		2464.71	0.115325	24647.1	-4.16435e-19		2464.71	-0.00412868	2464.71	-5.55247e-19		2464.71	0.0144677
3119.26	-5.68156e-16		2465.69	0.207873	2465.69	-2.49861e-18		2465.69	0.121828	24656.9	-1.24931e-18		2465.69	-0.00413537	2465.69	-5.55247e-19		2465.69	0.00933779
3120.23	1.13631e-15		2466.67	0.210788	2466.67	8.32871e-19		2466.67	0.114276	24666.7	-1.38812e-18		2466.67	0.000226391	2466.67	5.55247e-19		2466.67	0.0154381
3121.21	5.68156e-16		2467.64	0.208362	2467.64	-2.91505e-18		2467.64	0.107992	24676.4	-1.11049e-18		2467.64	0.00480108	2467.64	-8.32871e-19		2467.64	0.0288528
3122.19	-1.42039e-15		2468.62	0.20067	2468.62	0		2468.62	0.108821	24686.2	-1.11049e-18		2468.62	0.00598782	2468.62	8.32871e-19		2468.62	0.0331594
3123.17	-8.52235e-16		2469.6	0.19914	2469.6	4.16435e-19		2469.6	0.104	24696	-1.52693e-18		2469.6	0.00424646	2469.6	1.66574e-18		2469.6	0.0258032
3124.14	0		2470.57	0.202604	2470.57	-4.16435e-19		2470.57	0.103821	24705.7	-5.55247e-19		2470.57	0.00201625	2470.57	0		2470.57	0.0187648
3125.12	-8.52235e-16		2471.55	0.200237	2471.55	-4.16435e-19		2471.55	0.112594	24715.5	-1.52693e-18		2471.55	-0.00421341	2471.55	-5.55247e-19		2471.55	0.0117921
3126.1	-1.98855e-15		2472.53	0.19721	2472.53	-2.08218e-18		2472.53	0.116474	24725.3	-5.55247e-19		2472.53	-0.0055211	2472.53	0		2472.53	0.00995819
3127.08	0		2473.5	0.198466	2473.5	-1.66574e-18		2473.5	0.114911	24735	1.38812e-19		2473.5	-0.000358893	2473.5	-9.71682e-19		2473.5	0.0174928
3128.05	-2.27263e-15		2474.48	0.199026	2474.48	-1.24931e-18		2474.48	0.116413	24744.8	0		2474.48	0.000865745	2474.48	-1.38812e-19		2474.48	0.0221137
3129.03	-1.70447e-15		2475.46	0.197133	2475.46	-8.32871e-19		2475.46	0.118229	24754.6	-1.11049e-18		2475.46	-0.000141502	2475.46	8.32871e-19		2475.46	0.0216132
3130.01	-2.84078e-16		2476.43	0.196898	2476.43	0		2476.43	0.113957	24764.3	0		2476.43	0.000725277	2476.43	4.16435e-19		2476.43	0.021524
3130.99	-5.68156e-16		2477.41	0.200111	2477.41	-2.08218e-18		2477.41	0.114557	24774.1	-1.24931e-18		2477.41	0.00257589	2477.41	9.71682e-19		2477.41	0.0231466
3131.96	5.68156e-16		2478.39	0.203546	2478.39	0		2478.39	0.120311	24783.9	-1.87396e-18		2478.39	0.00740476	2478.39	8.32871e-19		2478.39	0.0275725
3132.94	2.84078e-16		2479.36	0.207494	2479.36	-2.29039e-18		2479.36	0.118933	24793.6	-1.59634e-18		2479.36	0.0111941	2479.36	0		2479.36	0.027
3133.92	-2.84078e-16		2480.34	0.209947	2480.34	-1.24931e-18		2480.34	0.114608	24803.4	-8.32871e-19		2480.34	0.00976485	2480.34	-1.94336e-18		2480.34	0.0242085
3134.9	-1.70447e-15		2481.32	0.209003	2481.32	-4.16435e-19		2481.32	0.11157	24813.2	-8.32871e-19		2481.32	0.0120519	2481.32	1.38812e-19		2481.32	0.0267101
3135.87	5.68156e-16		2482.29	0.207795	2482.29	-2.49861e-18		2482.29	0.109869	24822.9	-1.45752e-18		2482.29	0.0166032	2482.29	-1.38812e-18		2482.29	0.0281561
3136.85	-8.52235e-16		2483.27	0.206223	2483.27	-4.16435e-19		2483.27	0.109729	24832.7	-1.45752e-18		2483.27	0.0148278	2483.27	5.55247e-19		2483.27	0.0318205
3137.83	-9.94274e-16		2484.25	0.205016	2484.25	5.20544e-19		2484.25	0.110358	24842.5	-1.09314e-18		2484.25	0.00761937	2484.25	-3.47029e-19		2484.25	0.0306014
3138.81	-5.68156e-16		2485.22	0.204894	2485.22	3.12326e-19		2485.22	0.106678	24852.2	-4.33787e-19		2485.22	0.00416898	2485.22	-1.00639e-18		2485.22	0.0207336
3139.78	-7.10195e-16		2486.2	0.202009	2486.2	6.24653e-19		2486.2	0.101131	24862	-7.13818e-19		2486.2	0.00637634	2486.2	-1.45752e-18		2486.2	0.0164889
3140.76	-4.26117e-16		2487.18	0.198962	2487.18	2.08218e-19		2487.18	0.106067	24871.8	-1.05844e-18		2487.18	0.00429607	2487.18	-7.98168e-19		2487.18	0.0199833
3141.74	-9.23254e-16		2488.15	0.198618	2488.15	1.68671e-18		2488.15	0.114433	24881.5	-2.20364e-18		2488.15	-0.000113631	2488.15	-4.53835e-19		2488.15	0.0228172
3142.72	7.10195e-17		2489.13	0.200705	2489.13	-1.04109e-19		2489.13	0.114978	24891.3	-6.94059e-19		2489.13	-0.00428587	2489.13	-4.6849e-19		2489.13	0.0223517
3143.7	5.68156e-16		2490.1	0.20797	2490.1	-3.5397e-18		2490.1	0.114094	24901	-1.38812e-18		2490.1	-0.00177528	2490.1	-1.70044e-18		2490.1	0.023903
3144.67	-5.68156e-16		2491.08	0.212948	2491.08	-1.24931e-18		2491.08	0.117774	24910.8	-1.04109e-18		2491.08	0.00665727	2491.08	-1.87396e-18		2491.08	0.0231332
3145.65	-7.45705e-16		2492.06	0.21203	2492.06	-1.66574e-18		2492.06	0.124204	24920.6	-1.66574e-18		2492.06	0.00435794	2492.06	-1.87396e-18		2492.06	0.0201661
3146.63	-1.31386e-15		2493.03	0.211951	2493.03	-1.66574e-18		2493.03	0.122959	24930.3	-1.45752e-18		2493.03	0.000748688	2493.03	-1.1799e-18		2493.03	0.0196176
3147.61	7.45705e-16		2494.01	0.21252	2494.01	-5.62188e-18		2494.01	0.11244	24940.1	-1.87396e-18		2494.01	0.00297444	2494.01	-1.87396e-18		2494.01	0.0197698
3148.58	4.26117e-16		2494.99	0.212916	2494.99	-4.16435e-19		2494.99	0.107041	24949.9	-1.66574e-18		2494.99	0.00335237	2494.99	-1.66574e-18		2494.99	0.0202754
3149.56	6.39176e-16		2495.96	0.2116	2495.96	-2.08218e-18		2495.96	0.108143	24959.6	-4.16435e-19		2495.96	0.00807812	2495.96	-2.22099e-18		2495.96	0.019903
3150.54	7.6346e-16		2496.94	0.20652	2496.94	-1.45752e-18		2496.94	0.111291	24969.4	-9.71682e-19		2496.94	0.0102476	2496.94	-1.52693e-18		2496.94	0.0197965
3151.52	-6.39176e-16		2497.92	0.203239	2497.92	6.24653e-19		2497.92	0.113144	24979.2	-4.16435e-19		2497.92	0.000924831	2497.92	-5.55247e-19		2497.92	0.0231906
3152.49	1.02978e-15		2498.89	0.206951	2498.89	1.24931e-18		2498.89	0.112338	24988.9	-2.22099e-18		2498.89	-0.00496592	2498.89	-8.32871e-19		2498.89	0.0254487
3153.47	-3.55098e-17		2499.87	0.210298	2499.87	-8.32871e-19		2499.87	0.114101	24998.7	-2.08218e-18		2499.87	-0.000722884	2499.87	-2.3598e-18		2499.87	0.0249409
3154.45	-1.20733e-15		2500.85	0.209671	2500.85	-2.91505e-18		2500.85	0.117353	25008.5	-1.66574e-18		2500.85	0.00465894	2500.85	-2.63742e-18		2500.85	0.0254955
3155.43	-1.19845e-15		2501.82	0.211657	2501.82	-2.91505e-18		2501.82	0.11878	25018.2	-1.38812e-18		2501.82	0.00457533	2501.82	-1.24931e-18		2501.82	0.0250468
3156.4	-2.35252e-15		2502.8	0.214701	2502.8	-4.16435e-18		2502.8	0.115076	25028	-2.08218e-18		2502.8	0.00596831	2502.8	-3.05386e-18		2502.8	0.0237993
3157.38	-1.14519e-15		2503.78	0.21613	2503.78	-8.32871e-19		2503.78	0.107546	25037.8	-6.94059e-19		2503.78	0.0103139	2503.78	-1.66574e-18		2503.78	0.0195764
3158.36	-7.81215e-16		2504.75	0.210845	2504.75	-1.66574e-18		2504.75	0.106048	25047.5	-2.08218e-18		2504.75	0.00767678	2504.75	-1.66574e-18		2504.75	0.015942
3159.34	-4.97137e-16		2505.73	0.205643	2505.73	4.16435e-19		2505.73	0.106424	25057.3	-1.52693e-18		2505.73	0.00508704	2505.73	-1.66574e-18		2505.73	0.0183573
3160.31	2.21936e-17		2506.71	0.206092	2506.71	-4.16435e-18		2506.71	0.102268	25067.1	-9.71682e-19		2506.71	0.0055614	2506.71	-1.94336e-18		2506.71	0.0197402
3161.29	-3.06272e-16		2507.68	0.203688	2507.68	-2.49861e-18		2507.68	0.10288	25076.8	-1.38812e-18		2507.68	0.00605192	2507.68	-2.22099e-18		2507.68	0.0142124
3162.27	-9.32132e-16		2508.66	0.206365	2508.66	-2.49861e-18		2508.66	0.108219	25086.6	-1.11049e-18		2508.66	0.00832171	2508.66	-1.11049e-18		2508.66	0.0121065
3163.25	1.376e-16		2509.64	0.210289	2509.64	0		2509.64	0.109517	25096.4	-5.55247e-19		2509.64	0.00769406	2509.64	-1.94336e-18		2509.64	0.0177001
3164.22	1.22953e-15		2510.61	0.210922	2510.61	-2.49861e-18		2510.61	0.10703	25106.1	-2.49861e-18		2510.61	0.00475984	2510.61	-1.66574e-18		2510.61	0.0222843
3165.2	-1.22065e-15		2511.59	0.215754	2511.59	-1.24931e-18		2511.59	0.108605	25115.9	-5.55247e-19		2511.59	0.000329513	2511.59	-1.66574e-18		2511.59	0.0256661
3166.18	-5.72595e-16		2512.57	0.214656	2512.57	-4.99722e-18		2512.57	0.117449	25125.7	-1.66574e-18		2512.57	-0.00214206	2512.57	-2.22099e-18		2512.57	0.0240245
3167.16	7.67899e-16		2513.54	0.21096	2513.54	0		2513.54	0.119598	25135.4	-2.22099e-18		2513.54	0.00086686	2513.54	-5.55247e-19		2513.54	0.0179771
3168.13	-2.51454e-15		2514.52	0.212172	2514.52	-1.66574e-18		2514.52	0.110658	25145.2	-2.49861e-18		2514.52	-0.000982639	2514.52	-1.52693e-18		2514.52	0.0153389
3169.11	-1.17737e-15		2515.5	0.211082	2515.5	-1.24931e-18		2515.5	0.107487	25155	-1.94336e-18		2515.5	-0.000952538	2515.5	-2.91505e-18		2515.5	0.0157391
3170.09	-1.0198e-15		2516.47	0.209128	2516.47	-2.91505e-18		2516.47	0.108355	25164.7	-1.38812e-18		2516.47	0.00554077	2516.47	-3.05386e-18		2516.47	0.0186806
3171.07	-3.4733e-16		2517.45	0.210589	2517.45	0		2517.45	0.108398	25174.5	-1.94336e-18		2517.45	0.00888748	2517.45	-2.49861e-18		2517.45	0.0275925
3172.04	4.99356e-17		2518.43	0.214513	2518.43	4.16435e-19		2518.43	0.110439	25184.3	-1.45752e-18		2518.43	0.0082983	2518.43	-9.71682e-19		2518.43	0.0320914
3173.02	1.03755e-16		2519.4	0.216352	2519.4	-2.49861e-18		2519.4	0.111993	25194	-2.77624e-18		2519.4	0.0054148	2519.4	-1.66574e-18		2519.4	0.0307185
3174	6.80789e-16		2520.38	0.217583	2520.38	-2.70683e-18		2520.38	0.112108	25203.8	-1.52693e-18		2520.38	0.00707366	2520.38	-2.63742e-18		2520.38	0.0317648
3174.98	-1.32607e-16		2521.35	0.214181	2521.35	-2.49861e-18		2521.35	0.106669	25213.5	-6.94059e-19		2521.35	0.00921636	2521.35	-2.91505e-18		2521.35	0.0277263
3175.95	1.14935e-15		2522.33	0.203073	2522.33	-3.12326e-18		2522.33	0.104304	25223.3	-1.97807e-18		2522.33	0.00520688	2522.33	-2.98445e-18		2522.33	0.0229978
3176.93	-1.82265e-16		2523.31	0.1983	2523.31	0		2523.31	0.107075	25233.1	-1.66574e-18		2523.31	0.00255805	2523.31	-1.80455e-18		2523.31	0.0227586
3177.91	-9.29357e-17		2524.28	0.203654	2524.28	-3.95614e-18		2524.28	0.107085	25242.8	-7.28762e-19		2524.28	0.00711937	2524.28	-2.3945e-18		2524.28	0.0254169
3178.89	4.2695e-16		2525.26	0.20664	2525.26	-2.29039e-18		2525.26	0.107493	25252.6	-1.21027e-18		2525.26	0.0134744	2525.26	-1.97807e-18		2525.26	0.0268372
3179.86	9.08273e-16		2526.24	0.208126	2526.24	-1.11917e-18		2526.24	0.108477	25262.4	-1.38812e-18		2526.24	0.0128195	2526.24	-1.87396e-18		2526.24	0.0273183
3180.84	-4.31527e-16		2527.21	0.209811	2527.21	-2.35221e-18		2527.21	0.112925	25272.1	-8.32871e-19		2527.21	0.00739027	2527.21	-1.4315e-18		2527.21	0.0250663
3181.82	3.17369e-16		2528.19	0.204373	2528.19	-2.65477e-18		2528.19	0.115889	25281.9	-9.71682e-19		2528.19	0.00740867	2528.19	-9.54331e-19		2528.19	0.0150747
3182.8	-2.27484e-15		2529.17	0.202081	2529.17	-2.08218e-18		2529.17	0.115077	25291.7	-1.11049e-18		2529.17	0.00684958	2529.17	-1.38812e-18		2529.17	0.0120574
3183.77	5.95898e-16		2530.14	0.208378	2530.14	-1.04109e-18		2530.14	0.119916	25301.4	-1.38812e-18		2530.14	0.000333972	2530.14	-1.38812e-18		2530.14	0.0173077
3184.75	6.83355e-16		2531.12	0.215329	2531.12	-1.76985e-18		2531.12	0.119861	25311.2	-6.94059e-19		2531.12	0.00225315	2531.12	-1.52693e-18		2531.12	0.0208729
3185.73	-1.05562e-15		2532.1	0.218526	2532.1	-3.33148e-18		2532.1	0.11119	25321	-6.24653e-19		2532.1	0.0076634	2532.1	-2.15158e-18		2532.1	0.0238088
3186.71	2.13194e-15		2533.07	0.215269	2533.07	-1.04109e-18		2533.07	0.108194	25330.7	1.38812e-19		2533.07	0.00605192	2533.07	-1.66574e-18		2533.07	0.0231789
3187.68	1.00142e-15		2534.05	0.212506	2534.05	-4.16435e-19		2534.05	0.109163	25340.5	-9.71682e-19		2534.05	0.00790476	2534.05	-1.38812e-18		2534.05	0.018709
3188.66	-1.54526e-15		2535.03	0.218596	2535.03	-2.70683e-18		2535.03	0.11009	25350.3	-5.55247e-19		2535.03	0.0113931	2535.03	-8.32871e-19		2535.03	0.0213651
3189.64	2.83679e-16		2536	0.22112	2536	-2.29039e-18		2536	0.112927	25360	5.55247e-19		2536	0.0107465	2536	-2.63742e-18		2536	0.0307213
3190.62	-4.1235e-16		2536.98	0.210097	2536.98	-4.16435e-18		2536.98	0.112402	25369.8	-2.77624e-19		2536.98	0.00778102	2536.98	-1.24931e-18		2536.98	0.0363144
3191.59	5.22417e-16		2537.96	0.201851	2537.96	-2.08218e-18		2537.96	0.112443	25379.6	4.16435e-19		2537.96	0.0060352	2537.96	-6.94059e-19		2537.96	0.0328127
3192.57	7.95242e-16		2538.93	0.207167	2538.93	-1.66574e-18		2538.93	0.116604	25389.3	-6.94059e-19		2538.93	0.0119321	2538.93	-1.11049e-18		2538.93	0.0246148
3193.55	8.34098e-16		2539.91	0.215529	2539.91	0		2539.91	0.116164	25399.1	5.55247e-19		2539.91	0.0156885	2539.91	1.11049e-18		2539.91	0.0234548
3194.53	-3.48241e-15		2540.89	0.219952	2540.89	-8.32871e-19		2540.89	0.111503	25408.9	1.11049e-18		2540.89	0.00976764	2540.89	-2.77624e-19		2540.89	0.0276817
3195.5	-7.74631e-16		2541.86	0.218286	2541.86	-8.32871e-19		2541.86	0.111015	25418.6	1.38812e-19		2541.86	0.00441145	2541.86	-2.77624e-19		2541.86	0.0243105
3196.48	-6.78925e-16		2542.84	0.209747	2542.84	4.16435e-19		2542.84	0.115886	25428.4	1.24931e-18		2542.84	0.00701513	2542.84	2.77624e-19		2542.84	0.0180234
3197.46	-1.58974e-15		2543.82	0.204593	2543.82	-1.66574e-18		2543.82	0.121984	25438.2	1.80455e-18		2543.82	0.0152604	2543.82	0		2543.82	0.0230229
3198.44	-6.97625e-16		2544.79	0.205628	2544.79	-1.24931e-18		2544.79	0.122923	25447.9	8.32871e-19		2544.79	0.0153769	2544.79	0		2544.79	0.0292703
3199.41	-1.16473e-15		2545.77	0.207719	2545.77	3.33148e-18		2545.77	0.115682	25457.7	2.49861e-18		2545.77	0.00725036	2545.77	1.38812e-18		2545.77	0.0269454
3200.39	7.61556e-16		2546.75	0.208629	2546.75	1.66574e-18		2546.75	0.110312	25467.5	1.94336e-18		2546.75	0.00517232	2546.75	2.77624e-19		2546.75	0.023053
3201.37	7.45399e-16		2547.72	0.208193	2547.72	3.74792e-18		2547.72	0.113597	25477.2	1.24931e-18		2547.72	0.00449674	2547.72	2.22099e-18		2547.72	0.0200719
3202.35	-4.6373e-16		2548.7	0.212098	2548.7	2.08218e-18		2548.7	0.118648	25487	4.16435e-19		2548.7	0.00100175	2548.7	8.32871e-19		2548.7	0.0216081
3203.32	1.51577e-15		2549.68	0.210912	2549.68	-8.32871e-19		2549.68	0.121033	25496.8	2.77624e-19		2549.68	-0.0017279	2549.68	0		2549.68	0.0245708
3204.3	-5.70734e-16		2550.65	0.200179	2550.65	-4.16435e-19		2550.65	0.120472	25506.5	1.94336e-18		2550.65	0.00166731	2550.65	0		2550.65	0.020932
3205.28	2.90112e-16		2551.63	0.204262	2551.63	-4.16435e-19		2551.63	0.114701	25516.3	1.38812e-19		2551.63	0.00843431	2551.63	-8.32871e-19		2551.63	0.0198746
3206.26	-1.06455e-15		2552.6	0.220517	2552.6	3.33148e-18		2552.6	0.109204	25526	2.22099e-18		2552.6	0.0110218	2552.6	1.38812e-18		2552.6	0.0294916
3207.23	-7.37841e-16		2553.58	0.22405	2553.58	-2.08218e-18		2553.58	0.109138	25535.8	1.11049e-18		2553.58	0.014703	2553.58	0		2553.58	0.0368612
3208.21	-7.03416e-16		2554.56	0.218682	2554.56	2.08218e-18		2554.56	0.110418	25545.6	2.63742e-18		2554.56	0.0133557	2554.56	8.32871e-19		2554.56	0.0347291
3209.19	-1.54762e-15		2555.53	0.212111	2555.53	0		2555.53	0.110078	25555.3	1.24931e-18		2555.53	0.00872639	2555.53	1.11049e-18		2555.53	0.0322904
3210.17	-2.51532e-15		2556.51	0.205098	2556.51	2.08218e-18		2556.51	0.108931	25565.1	1.38812e-18		2556.51	0.00985014	2556.51	2.77624e-18		2556.51	0.030413
3211.14	-1.11648e-15		2557.49	0.200923	2557.49	1.66574e-18		2557.49	0.112631	25574.9	9.71682e-19		2557.49	0.0069527	2557.49	1.38812e-18		2557.49	0.0284593
3212.12	-1.58971e-16		2558.46	0.204661	2558.46	4.16435e-19		2558.46	0.121008	25584.6	2.77624e-18		2558.46	0.00803074	2558.46	5.55247e-19		2558.46	0.0287252
3213.1	-3.31002e-16		2559.44	0.21433	2559.44	1.66574e-18		2559.44	0.120475	25594.4	2.49861e-18		2559.44	0.017766	2559.44	2.77624e-19		2559.44	0.0262235
3214.08	-5.06714e-16		2560.42	0.213388	2560.42	1.66574e-18		2560.42	0.109048	25604.2	1.38812e-18		2560.42	0.0195101	2560.42	1.94336e-18		2560.42	0.0255903
3215.05	-1.72547e-15		2561.39	0.208951	2561.39	3.33148e-18		2561.39	0.10426	25613.9	8.32871e-19		2561.39	0.0144538	2561.39	1.66574e-18		2561.39	0.0307542
3216.03	-1.83076e-15		2562.37	0.214004	2562.37	8.32871e-19		2562.37	0.109774	25623.7	1.94336e-18		2562.37	0.00685794	2562.37	5.55247e-19		2562.37	0.030689
3217.01	8.54544e-16		2563.35	0.2154	2563.35	2.91505e-18		2563.35	0.113751	25633.5	5.55247e-19		2563.35	0.000822266	2563.35	6.94059e-19		2563.35	0.025146
3217.99	5.78654e-16		2564.32	0.211176	2564.32	0		2564.32	0.115248	25643.2	9.71682e-19		2564.32	0.00400956	2564.32	1.11049e-18		2564.32	0.0217938
3218.96	-1.0425e-15		2565.3	0.210976	2565.3	1.24931e-18		2565.3	0.119919	25653	1.1799e-18		2565.3	0.0110536	2565.3	2.22099e-18		2565.3	0.021403
3219.94	2.79473e-16		2566.28	0.212127	2566.28	-2.08218e-19		2566.28	0.122224	25662.8	1.38812e-18		2566.28	0.0145229	2566.28	4.16435e-19		2566.28	0.0199264
3220.92	-2.46741e-15		2567.25	0.207831	2567.25	1.04109e-18		2567.25	0.116688	25672.5	1.11049e-18		2567.25	0.0175999	2567.25	2.77624e-19		2567.25	0.0195496
3221.9	-7.18161e-16		2568.23	0.201901	2568.23	4.16435e-19		2568.23	0.111034	25682.3	1.87396e-18		2568.23	0.0206562	2568.23	6.94059e-19		2568.23	0.0221438
3222.87	-3.19553e-17		2569.21	0.205504	2569.21	1.24931e-18		2569.21	0.109419	25692.1	1.38812e-18		2569.21	0.0152916	2569.21	4.16435e-19		2569.21	0.0234147
3223.85	-6.49194e-16		2570.18	0.213465	2570.18	6.24653e-19		2570.18	0.112963	25701.8	1.38812e-18		2570.18	0.0050129	2570.18	6.94059e-19		2570.18	0.0249822
3224.83	1.11846e-16		2571.16	0.213487	2571.16	1.24931e-18		2571.16	0.119088	25711.6	1.52693e-18		2571.16	-0.000838826	2571.16	4.85841e-19		2571.16	0.0273395
3225.81	-1.55949e-15		2572.14	0.20544	2572.14	-8.32871e-19		2572.14	0.118111	25721.4	8.32871e-19		2572.14	0.00017288	2572.14	1.24931e-18		2572.14	0.0287179
3226.78	-1.01133e-16		2573.11	0.202541	2573.11	1.04109e-18		2573.11	0.112663	25731.1	8.32871e-19		2573.11	0.00279997	2573.11	0		2573.11	0.0297553
3227.76	-2.11931e-15		2574.09	0.21112	2574.09	1.1452e-18		2574.09	0.108534	25740.9	2.88034e-18		2574.09	0.0043362	2574.09	2.77624e-19		2574.09	0.030534
3228.74	3.81818e-16		2575.07	0.218633	2575.07	2.3945e-18		2575.07	0.108618	25750.7	7.98168e-19		2575.07	0.00695214	2575.07	1.11049e-18		2575.07	0.0306784
3229.72	-1.33187e-15		2576.04	0.215721	2576.04	6.24653e-18		2576.04	0.112063	25760.4	2.63742e-18		2576.04	0.00399284	2576.04	2.70683e-18		2576.04	0.0298707
3230.69	-9.13906e-17		2577.02	0.204955	2577.02	2.91505e-18		2577.02	0.115098	25770.2	2.3251e-18		2577.02	9.09398e-05	2577.02	3.47029e-19		2577.02	0.0240329
3231.67	1.11357e-16		2578	0.199614	2578	5.41366e-18		2578	0.114531	25780	1.2146e-18		2578	0.0078585	2578	2.91505e-18		2578	0.0184989
3232.65	-4.54671e-16		2578.97	0.202922	2578.97	5.9342e-18		2578.97	0.109885	25789.7	1.04109e-19		2578.97	0.0158485	2578.97	2.70683e-18		2578.97	0.0192336
3233.63	1.62789e-15		2579.95	0.208248	2579.95	2.49861e-18		2579.95	0.112013	25799.5	1.16255e-18		2579.95	0.0130413	2579.95	6.94059e-19		2579.95	0.020733
3234.6	-1.066e-15		2580.93	0.219127	2580.93	1.24931e-18		2580.93	0.116068	25809.3	1.27533e-18		2580.93	0.00626708	2580.93	2.42921e-19		2580.93	0.0192787
3235.58	-5.29544e-16		2581.9	0.227407	2581.9	2.83697e-18		2581.9	0.115776	25819	1.49656e-18		2581.9	0.00364111	2581.9	7.54789e-19		2581.9	0.0191901
3236.56	-2.04015e-16		2582.88	0.221045	2582.88	4.17737e-18		2582.88	0.117152	25828.8	8.11181e-19		2582.88	0.00600566	2582.88	1.00639e-18		2582.88	0.0254337
3237.54	-9.70315e-16		2583.85	0.210067	2583.85	2.51163e-18		2583.85	0.114893	25838.5	7.7214e-19		2583.85	0.00713609	2583.85	1.20593e-18		2583.85	0.0237982
3238.51	-9.33286e-16		2584.83	0.204919	2584.83	3.09724e-18		2584.83	0.111616	25848.3	9.84696e-19		2584.83	0.0134137	2584.83	1.27533e-18		2584.83	0.0163272
3239.49	8.255e-16		2585.81	0.20554	2585.81	3.57874e-18		2585.81	0.117115	25858.1	5.24882e-19		2585.81	0.0179159	2585.81	3.38354e-19		2585.81	0.0182269
3240.47	-5.00233e-16		2586.78	0.206926	2586.78	3.24039e-18		2586.78	0.123513	25867.8	1.27967e-18		2586.78	0.00812717	2586.78	2.22966e-18		2586.78	0.0222012
3241.45	-1.63979e-15		2587.76	0.211928	2587.76	2.86299e-18		2587.76	0.120967	25877.6	6.37667e-19		2587.76	0.00105081	2587.76	5.72599e-19		2587.76	0.0279025
3242.42	2.12935e-16		2588.74	0.219301	2588.74	5.32907e-18		2588.74	0.110854	25887.4	1.23629e-18		2588.74	0.00266285	2588.74	1.80889e-18		2588.74	0.0283188
3243.4	-1.32026e-16		2589.71	0.21737	2589.71	1.94553e-18		2589.71	0.102735	25897.1	3.92577e-19		2589.71	0.00654746	2589.71	1.27533e-18		2589.71	0.0221494
3244.38	2.2981e-16		2590.69	0.212947	2590.69	3.76093e-18		2590.69	0.102099	25906.9	9.99878e-19		2590.69	0.00797277	2590.69	1.24063e-18		2590.69	0.028005
3245.36	-2.18863e-16		2591.67	0.214829	2591.67	2.09519e-18		2591.67	0.108386	25916.7	-4.79334e-19		2591.67	0.00501736	2591.67	8.84925e-19		2591.67	0.0355151
3246.33	-6.71115e-16		2592.64	0.214403	2592.64	4.06024e-18		2592.64	0.117963	25926.4	2.79792e-19		2592.64	0.00496942	2592.64	1.76117e-18		2592.64	0.0305217
3247.31	7.08787e-16		2593.62	0.21098	2593.62	-1.8219e-19		2593.62	0.120803	25936.2	1.58224e-18		2593.62	0.00626262	2593.62	3.90408e-20		2593.62	0.0218205
3248.29	1.39794e-15		2594.6	0.211746	2594.6	1.30136e-18		2594.6	0.118796	25946	1.35233e-18		2594.6	0.0078323	2594.6	9.84696e-19		2594.6	0.021811
3249.27	-2.33217e-15		2595.57	0.214214	2595.57	5.22496e-18		2595.57	0.112993	25955.7	4.60898e-19		2595.57	0.014669	2595.57	1.79154e-18		2595.57	0.0284688
3250.24	-2.03178e-16		2596.55	0.212462	2596.55	4.29124e-18		2596.55	0.105987	25965.5	5.51994e-19		2596.55	0.0132309	2596.55	1.56163e-18		2596.55	0.028728
3251.22	-7.894e-16		2597.53	0.20855	2597.53	3.34775e-18		2597.53	0.106365	25975.3	1.13977e-18		2597.53	0.00364111	2597.53	7.86238e-19		2597.53	0.0272007
3252.2	-1.24727e-15		2598.5	0.208045	2598.5	2.74912e-18		2598.5	0.106197	25985	9.41317e-19		2598.5	0.00511881	2598.5	8.02505e-19		2598.5	0.027364
3253.18	-3.38674e-16		2599.48	0.211509	2599.48	4.1123e-18		2599.48	0.102974	25994.8	1.69665e-18		2599.48	0.00529941	2599.48	1.61694e-18		2599.48	0.0226159
3254.15	-9.93204e-17		2600.46	0.216022	2600.46	3.19159e-18		2600.46	0.104957	26004.6	3.0094e-19		2600.46	0.00237355	2600.46	2.85215e-19		2600.46	0.0192274
3255.13	1.0984e-15		2601.43	0.218654	2601.43	3.94637e-18		2601.43	0.112109	26014.3	1.03567e-18		2601.43	0.00965504	2601.43	2.16785e-18		2601.43	0.02332
3256.11	4.82568e-16		2602.41	0.220808	2602.41	1.03946e-18		2602.41	0.113103	26024.1	4.45174e-19		2602.41	0.0100475	2602.41	2.06049e-19		2602.41	0.0277007
3257.09	1.81132e-16		2603.39	0.222772	2603.39	2.61899e-18		2603.39	0.105098	26033.9	1.23792e-18		2603.39	0.0037459	2603.39	1.18424e-18		2603.39	0.0248657
3258.06	-4.55631e-16		2604.36	0.221213	2604.36	1.31763e-18		2604.36	0.102452	26043.6	4.224e-19		2604.36	0.00675426	2604.36	1.33173e-18		2604.36	0.0208194
3259.04	-4.96961e-17		2605.34	0.213821	2605.34	2.30341e-18		2605.34	0.109768	26053.4	9.70598e-20		2605.34	0.00946775	2605.34	6.39835e-19		2605.34	0.0246761
3260.02	-3.59655e-16		2606.32	0.206586	2606.32	2.62549e-18		2606.32	0.11752	26063.2	1.28509e-19		2606.32	0.0132476	2606.32	1.03783e-18		2606.32	0.0343707
3261	-8.92377e-16		2607.29	0.209815	2607.29	1.194e-18		2607.29	0.119237	26072.9	-1.04055e-18		2607.29	0.0219533	2607.29	5.4386e-19		2607.29	0.0367564
3261.97	8.9794e-16		2608.27	0.216701	2608.27	3.00289e-18		2608.27	0.119355	26082.7	-1.28347e-18		2608.27	0.0223345	2608.27	1.53127e-18		2608.27	0.0304732
3262.95	-1.32543e-15		2609.25	0.218031	2609.25	-5.20544e-20		2609.25	0.120874	26092.5	-7.02735e-19		2609.25	0.0194014	2609.25	6.5068e-20		2609.25	0.0320033
3263.93	-6.31632e-16		2610.22	0.216186	2610.22	-2.14236e-18		2610.22	0.11906	26102.2	-8.02505e-19		2610.22	0.016999	2610.22	-4.01253e-20		2610.22	0.0370953
3264.91	2.20791e-16		2611.2	0.213067	2611.2	1.75196e-18		2611.2	0.114367	26112	-1.1452e-18		2611.2	0.010378	2611.2	-1.56163e-19		2611.2	0.0303885
3265.88	-9.21666e-16		2612.18	0.216067	2612.18	-1.08989e-19		2612.18	0.114385	26121.8	-1.73515e-19		2612.18	0.00249284	2612.18	-2.24485e-19		2612.18	0.0236321
3266.86	-4.07855e-16		2613.15	0.220727	2613.15	-2.26111e-18		2613.15	0.122156	26131.5	-1.08013e-18		2613.15	-0.00415711	2613.15	-3.21002e-19		2613.15	0.0253255
3267.84	2.05525e-15		2614.13	0.218551	2614.13	-3.83901e-19		2614.13	0.12454	26141.3	-1.13869e-19		2614.13	0.000346793	2614.13	1.8219e-19		2614.13	0.0264348
3268.82	-7.8223e-17		2615.1	0.212843	2615.1	-1.78286e-18		2615.1	0.117673	26151	-4.13182e-19		2615.1	0.00970521	2615.1	-7.15748e-19		2615.1	0.0305819
3269.79	-2.28595e-16		2616.08	0.210115	2616.08	-6.5068e-19		2616.08	0.11438	26160.8	-4.44631e-19		2616.08	0.00753687	2616.08	-5.85612e-19		2616.08	0.0337904
3270.77	1.47075e-15		2617.06	0.213128	2617.06	-1.13869e-19		2617.06	0.113715	26170.6	-2.28823e-18		2617.06	0.00227098	2617.06	5.66092e-19		2617.06	0.0275819
3271.75	3.64061e-16		2618.03	0.211222	2618.03	-7.45029e-19		2618.03	0.115769	26180.3	-9.47824e-19		2618.03	0.0051517	2618.03	1.73515e-18		2618.03	0.0231132
3272.73	1.3438e-15		2619.01	0.208088	2619.01	-4.86058e-18		2619.01	0.116762	26190.1	1.38812e-19		2619.01	0.0109834	2619.01	-2.13857e-18		2619.01	0.0261505
3273.7	6.27829e-16		2619.99	0.210065	2619.99	-2.13423e-18		2619.99	0.113611	26199.9	-2.8413e-19		2619.99	0.0118317	2619.99	-1.30136e-19		2619.99	0.0333339
3274.68	1.38841e-15		2620.96	0.209113	2620.96	-9.89034e-19		2620.96	0.113578	26209.6	-8.67573e-19		2620.96	0.0102732	2620.96	2.77624e-19		2620.96	0.0372993
3275.66	-1.74265e-15		2621.94	0.210487	2621.94	-1.70478e-18		2621.94	0.121315	26219.4	-6.55018e-19		2621.94	0.00957199	2621.94	1.47487e-19		2621.94	0.0411667
3276.64	1.23524e-15		2622.92	0.213505	2622.92	-1.92601e-18		2622.92	0.126812	26229.2	-1.8219e-19		2622.92	0.00764947	2622.92	6.07301e-20		2622.92	0.0431957
3277.61	-1.26107e-15		2623.89	0.208227	2623.89	-2.94107e-18		2623.89	0.119623	26238.9	5.2922e-19		2623.89	0.00409707	2623.89	2.38583e-19		2623.89	0.0302837
3278.59	-1.60094e-15		2624.87	0.203575	2624.87	-3.38354e-19		2624.87	0.115201	26248.7	-8.58898e-19		2624.87	0.00448057	2624.87	3.55705e-19		2624.87	0.0186109
3279.57	1.11315e-16		2625.85	0.205104	2625.85	-5.20544e-20		2625.85	0.113056	26258.5	-1.78286e-18		2625.85	0.00474367	2625.85	6.20315e-19		2625.85	0.0165162
3280.55	-7.8237e-16		2626.82	0.209862	2626.82	-1.86095e-18		2626.82	0.111341	26268.2	-7.63465e-19		2626.82	0.00291926	2626.82	-3.55705e-19		2626.82	0.0189476
3281.52	2.19633e-15		2627.8	0.215664	2627.8	-6.41571e-18		2627.8	0.118007	26278	-1.09314e-18		2627.8	0.00608815	2627.8	-1.59634e-18		2627.8	0.0239509
3282.5	2.51839e-15		2628.78	0.216747	2628.78	-4.86709e-18		2628.78	0.124949	26287.8	-9.54331e-20		2628.78	0.00889919	2628.78	-5.46571e-19		2628.78	0.0231566
3283.48	1.75495e-15		2629.75	0.216926	2629.75	-4.34654e-18		2629.75	0.12485	26297.5	-1.38812e-18		2629.75	0.00662661	2629.75	-1.24063e-18		2629.75	0.0206706
3284.46	3.42475e-15		2630.73	0.216316	2630.73	-3.64381e-19		2630.73	0.121804	26307.3	-1.73515e-20		2630.73	0.000634418	2630.73	1.11049e-18		2630.73	0.0208584
3285.43	9.49356e-16		2631.71	0.210805	2631.71	-3.07121e-18		2631.71	0.118182	26317.1	-9.36979e-19		2631.71	-0.00480315	2631.71	-1.73515e-19		2631.71	0.0239376
3286.41	2.48418e-15		2632.68	0.209116	2632.68	5.98626e-19		2632.68	0.11612	26326.8	2.86299e-19		2632.68	-0.00194641	2632.68	1.33606e-18		2632.68	0.0263835
3287.39	2.28827e-15		2633.66	0.21133	2633.66	-2.60272e-18		2633.66	0.119133	26336.6	-9.63007e-19		2633.66	0.00718459	2633.66	8.67573e-20		2633.66	0.0241834
3288.37	8.12036e-16		2634.64	0.210929	2634.64	-2.23834e-18		2634.64	0.113852	26346.4	2.08218e-19		2634.64	0.0101038	2634.64	7.46113e-19		2634.64	0.0216003
3289.35	-3.02541e-18		2635.61	0.21292	2635.61	-2.94107e-18		2635.61	0.10982	26356.1	4.85841e-19		2635.61	0.00410989	2635.61	2.77624e-19		2635.61	0.0226851
3290.32	-6.49179e-17		2636.59	0.215218	2636.59	-5.20544e-20		2636.59	0.11907	26365.9	3.81732e-19		2636.59	-0.00097149	2636.59	7.46113e-19		2636.59	0.0279872
3291.3	-4.28735e-16		2637.57	0.214257	2637.57	-1.4315e-18		2637.57	0.120836	26375.7	-1.26666e-18		2637.57	0.000176224	2637.57	1.85661e-18		2637.57	0.032427
3292.28	6.23947e-16		2638.54	0.215192	2638.54	3.12326e-19		2638.54	0.113564	26385.4	-5.8995e-19		2638.54	0.000983916	2638.54	1.07579e-18		2638.54	0.0300686
3293.26	4.69782e-16		2639.52	0.217253	2639.52	-4.21641e-18		2639.52	0.107676	26395.2	-1.73515e-20		2639.52	-0.000904601	2639.52	3.47029e-20		2639.52	0.026102
3294.23	6.04628e-16		2640.5	0.217248	2640.5	-2.60272e-18		2640.5	0.102298	26405	-2.94975e-19		2640.5	0.00407032	2640.5	-7.28762e-19		2640.5	0.0254487
3295.21	-6.78804e-16		2641.47	0.219916	2641.47	-2.08218e-18		2641.47	0.101087	26414.7	-6.76707e-19		2641.47	0.0183981	2641.47	-2.60272e-19		2641.47	0.0251349
3296.19	3.48997e-15		2642.45	0.223545	2642.45	-2.13423e-18		2642.45	0.109196	26424.5	-1.31871e-18		2642.45	0.0253674	2642.45	-4.51138e-19		2642.45	0.0273729
3297.17	3.02733e-15		2643.43	0.21906	2643.43	-3.69586e-18		2643.43	0.115595	26434.3	-2.25569e-19		2643.43	0.0161812	2643.43	-2.08218e-19		2643.43	0.0295167
3298.14	1.41164e-15		2644.4	0.210072	2644.4	-6.35064e-18		2644.4	0.115365	26444	-1.07579e-18		2644.4	0.00808091	2644.4	-2.42921e-18		2644.4	0.0301912
3299.12	2.85447e-15		2645.38	0.210476	2645.38	-4.16435e-19		2645.38	0.116215	26453.8	-9.36979e-19		2645.38	0.00637243	2645.38	1.1799e-18		2645.38	0.0292899
3300.1	8.56864e-16		2646.35	0.214546	2646.35	-4.47668e-18		2646.35	0.114898	26463.5	-1.31871e-18		2646.35	0.00649395	2646.35	-8.67573e-19		2646.35	0.0258679
3301.08	1.65772e-15		2647.33	0.208234	2647.33	-1.92601e-18		2647.33	0.11222	26473.3	-3.12326e-19		2647.33	0.0102504	2647.33	-2.42921e-19		2647.33	0.0260223
3302.05	8.57488e-16		2648.31	0.201948	2648.31	-3.12326e-18		2648.31	0.11319	26483.1	2.08218e-19		2648.31	0.0101511	2648.31	-2.08218e-19		2648.31	0.0317213
3303.03	7.3646e-17		2649.28	0.204865	2649.28	-2.18629e-18		2649.28	0.116874	26492.8	-9.71682e-19		2649.28	0.00238525	2649.28	8.67573e-19		2649.28	0.0390496
3304.01	-2.45049e-16		2650.26	0.216147	2650.26	-1.45752e-18		2650.26	0.120493	26502.6	1.28401e-18		2650.26	0.000823381	2650.26	2.77624e-19		2650.26	0.0409571
3304.99	4.43866e-16		2651.24	0.224355	2651.24	-2.29039e-18		2651.24	0.1188	26512.4	-6.94059e-19		2651.24	0.00950231	2651.24	-4.85841e-19		2651.24	0.0326321
3305.96	1.31682e-15		2652.21	0.214215	2652.21	-7.28762e-19		2652.21	0.11331	26522.1	6.59356e-19		2652.21	0.00954969	2652.21	-2.42921e-19		2652.21	0.0223484
3306.94	-1.35875e-15		2653.19	0.199547	2653.19	-3.33148e-18		2653.19	0.109404	26531.9	-2.42921e-19		2653.19	0.00190421	2653.19	-5.8995e-19		2653.19	0.0271878
3307.92	-1.80823e-16		2654.17	0.199462	2654.17	-4.16435e-19		2654.17	0.112846	26541.7	1.49223e-18		2654.17	0.00353074	2654.17	0		2654.17	0.0366722
3308.9	1.32456e-15		2655.14	0.205049	2655.14	-5.41366e-18		2655.14	0.118681	26551.4	1.59634e-18		2655.14	0.00773977	2655.14	-5.8995e-19		2655.14	0.0330518
3309.87	-9.3359e-16		2656.12	0.20893	2656.12	3.12326e-19		2656.12	0.115152	26561.2	-2.77624e-19		2656.12	0.00690588	2656.12	6.94059e-19		2656.12	0.0268244
3310.85	1.25968e-15		2657.1	0.213792	2657.1	1.97807e-18		2657.1	0.112429	26571	-5.55247e-19		2657.1	0.00755638	2657.1	1.87396e-18		2657.1	0.0260942
3311.83	2.19084e-15		2658.07	0.213982	2658.07	-2.91505e-18		2658.07	0.118824	26580.7	1.11049e-18		2658.07	0.0066177	2658.07	-9.71682e-19		2658.07	0.0294482
3312.81	6.14428e-16		2659.05	0.209433	2659.05	-2.81094e-18		2659.05	0.123043	26590.5	9.36979e-19		2659.05	0.00204133	2659.05	-9.71682e-19		2659.05	0.0320981
3313.78	3.01113e-15		2660.03	0.208931	2660.03	-2.60272e-18		2660.03	0.118536	26600.3	9.36979e-19		2660.03	-0.000960342	2660.03	-1.11049e-18		2660.03	0.0279666
3314.76	3.32881e-16		2661	0.210058	2661	5.20544e-19		2661	0.10958	26610	-1.73515e-19		2661	-0.0022541	2661	4.16435e-19		2661	0.0275128
3315.74	2.35616e-15		2661.98	0.21171	2661.98	-1.45752e-18		2661.98	0.104828	26619.8	3.47029e-19		2661.98	-0.00230873	2661.98	4.85841e-19		2661.98	0.0334158
3316.72	4.66599e-15		2662.96	0.216321	2662.96	-3.01916e-18		2662.96	0.113535	26629.6	1.1452e-18		2662.96	0.00103353	2662.96	-1.38812e-19		2662.96	0.029864
3317.69	1.22115e-15		2663.93	0.217343	2663.93	-5.20544e-19		2663.93	0.125037	26639.3	-7.98168e-19		2663.93	0.00780331	2663.93	-1.31871e-18		2663.93	0.0216187
3318.67	1.28887e-16		2664.91	0.217972	2664.91	-3.33148e-18		2664.91	0.12389	26649.1	5.20544e-19		2664.91	0.0162008	2664.91	-2.77624e-19		2664.91	0.0249565
3319.65	2.4488e-15		2665.89	0.219592	2665.89	-3.33148e-18		2665.89	0.116126	26658.9	4.16435e-19		2665.89	0.0170603	2665.89	-1.11049e-18		2665.89	0.0310719
3320.63	1.89984e-16		2666.86	0.219584	2666.86	6.24653e-19		2666.86	0.112643	26668.6	1.38812e-19		2666.86	0.0070614	2666.86	7.63465e-19		2666.86	0.0281951
3321.6	1.04872e-15		2667.84	0.217128	2667.84	1.04109e-19		2667.84	0.114151	26678.4	-9.36979e-19		2667.84	0.00209038	2667.84	-4.16435e-19		2667.84	0.0268283
3322.58	1.79784e-15		2668.82	0.213116	2668.82	2.29039e-18		2668.82	0.113356	26688.2	-7.63465e-19		2668.82	0.00728715	2668.82	4.16435e-19		2668.82	0.026743
3323.56	2.59821e-15		2669.79	0.215999	2669.79	-4.6849e-18		2669.79	0.113758	26697.9	-9.71682e-19		2669.79	0.0116996	2669.79	-2.15158e-18		2669.79	0.0253785
3324.54	1.98696e-15		2670.77	0.21837	2670.77	-8.32871e-19		2670.77	0.120214	26707.7	1.38812e-19		2670.77	0.00628436	2670.77	-2.11688e-18		2670.77	0.0282648
3325.51	1.63601e-15		2671.75	0.214858	2671.75	-3.33148e-18		2671.75	0.121853	26717.5	1.87396e-18		2671.75	0.00461937	2671.75	-1.90866e-18		2671.75	0.0274582
3326.49	3.25987e-15		2672.72	0.216008	2672.72	-8.32871e-19		2672.72	0.116073	26727.2	1.04109e-19		2672.72	0.0143195	2672.72	-5.55247e-19		2672.72	0.0254621
3327.47	1.01132e-15		2673.7	0.219195	2673.7	2.60272e-18		2673.7	0.11288	26737	-4.16435e-19		2673.7	0.0168624	2673.7	2.42921e-19		2673.7	0.0279459
3328.45	9.46931e-16		2674.68	0.213263	2674.68	1.76985e-18		2674.68	0.116194	26746.8	2.77624e-19		2674.68	0.0137392	2674.68	1.73515e-19		2674.68	0.0307492
3329.42	2.76728e-15		2675.65	0.207685	2675.65	-3.12326e-19		2675.65	0.120412	26756.5	-2.42921e-19		2675.65	0.0113563	2675.65	-1.97807e-18		2675.65	0.0332742
3330.4	1.76442e-15		2676.63	0.217241	2676.63	7.80816e-19		2676.63	0.122791	26766.3	-5.37896e-19		2676.63	0.00684233	2676.63	-1.00639e-18		2676.63	0.0334487
3331.38	9.45275e-16		2677.6	0.219768	2677.6	-1.61369e-18		2677.6	0.121592	26776	1.56163e-19		2677.6	0.00729607	2677.6	-1.11049e-18		2677.6	0.0291555
3332.36	2.96204e-15		2678.58	0.214224	2678.58	-1.04109e-18		2678.58	0.121699	26785.8	-6.76707e-19		2678.58	0.0139193	2678.58	-1.90866e-18		2678.58	0.027248
3333.33	-3.06793e-16		2679.56	0.219628	2679.56	1.7178e-18		2679.56	0.123249	26795.6	-6.07301e-20		2679.56	0.0196043	2679.56	-3.99084e-19		2679.56	0.0314799
3334.31	5.12366e-16		2680.53	0.220073	2680.53	-1.87396e-18		2680.53	0.114571	26805.3	-1.73515e-20		2680.53	0.0170826	2680.53	-1.47487e-18		2680.53	0.0374387
3335.29	1.6999e-15		2681.51	0.216463	2681.51	-7.28762e-19		2681.51	0.107764	26815.1	-6.59356e-19		2681.51	0.0109828	2681.51	-1.37077e-18		2681.51	0.0410067
3336.27	2.34857e-15		2682.49	0.213051	2682.49	2.73286e-19		2682.49	0.117226	26824.9	-1.10968e-18		2682.49	0.0122799	2682.49	-6.94059e-19		2682.49	0.0400418
3337.24	1.18423e-15		2683.46	0.209232	2683.46	-1.32739e-18		2683.46	0.125088	26834.6	-1.13435e-18		2683.46	0.0149204	2683.46	-1.1799e-18		2683.46	0.0396823
3338.22	8.98385e-16		2684.44	0.212784	2684.44	-3.43152e-18		2684.44	0.117249	26844.4	-2.0388e-19		2684.44	0.0105006	2684.44	-1.44614e-18		2684.44	0.0382837
3339.2	-5.74407e-17		2685.42	0.217685	2685.42	-4.09928e-19		2685.42	0.113763	26854.2	-8.76249e-19		2685.42	0.00794378	2685.42	-2.26437e-18		2685.42	0.0314236
3340.18	1.7212e-15		2686.39	0.221229	2686.39	9.7602e-19		2686.39	0.122768	26863.9	-8.84925e-19		2686.39	0.0122242	2686.39	-5.03193e-19		2686.39	0.0285931
3341.15	2.26514e-15		2687.37	0.217057	2687.37	-1.74382e-18		2687.37	0.126591	26873.7	-2.08218e-19		2687.37	0.0134131	2687.37	-1.84793e-18		2687.37	0.0294548
3342.13	5.21429e-16		2688.35	0.205177	2688.35	6.76707e-19		2688.35	0.120162	26883.5	1.73515e-20		2688.35	0.00993263	2688.35	-1.05844e-18		2688.35	0.0289331
3343.11	1.01704e-15		2689.32	0.203201	2689.32	7.28762e-19		2689.32	0.117223	26893.2	-3.12326e-19		2689.32	0.00698447	2689.32	-2.42921e-19		2689.32	0.0323032
3344.09	-7.46701e-16		2690.3	0.206971	2690.3	2.08218e-19		2690.3	0.120866	26903	-5.8995e-19		2690.3	0.00755359	2690.3	-5.72599e-19		2690.3	0.035121
3345.06	-1.17853e-16		2691.28	0.208417	2691.28	-4.16435e-19		2691.28	0.121594	26912.8	2.77624e-19		2691.28	0.00816563	2691.28	-1.49223e-18		2691.28	0.0351427
3346.04	1.08699e-15		2692.25	0.214227	2692.25	-3.64381e-19		2692.25	0.116058	26922.5	-1.45752e-18		2692.25	0.00999284	2692.25	-1.38812e-18		2692.25	0.0317542
3347.02	1.20886e-15		2693.23	0.218319	2693.23	1.04109e-18		2693.23	0.110668	26932.3	-3.47029e-19		2693.23	0.00862215	2693.23	0		2693.23	0.0278891
3348	-9.69564e-16		2694.21	0.217796	2694.21	3.12326e-19		2694.21	0.114573	26942.1	-1.90866e-18		2694.21	0.000583693	2694.21	-1.63104e-18		2694.21	0.0269671
3348.97	1.96017e-15		2695.18	0.217261	2695.18	-7.28762e-19		2695.18	0.117894	26951.8	-1.11049e-18		2695.18	0.00126151	2695.18	-4.51138e-19		2695.18	0.0275708
3349.95	-7.83621e-16		2696.16	0.211966	2696.16	-4.78901e-18		2696.16	0.118228	26961.6	-1.04109e-18		2696.16	0.00425593	2696.16	-1.07579e-18		2696.16	0.0336009
3350.93	7.14021e-16		2697.14	0.206127	2697.14	-3.01916e-18		2697.14	0.119074	26971.4	-1.11049e-18		2697.14	0.00834902	2697.14	-2.18629e-18		2697.14	0.0334147
3351.91	6.33152e-17		2698.11	0.210379	2698.11	-4.47668e-18		2698.11	0.11772	26981.1	-7.63465e-19		2698.11	0.016752	2698.11	-2.42921e-18		2698.11	0.0269615
3352.88	1.21361e-15		2699.09	0.219217	2699.09	0		2699.09	0.121372	26990.9	-2.29039e-18		2699.09	0.0178903	2699.09	-3.505e-18		2699.09	0.026364
3353.86	8.18593e-16		2700.07	0.226075	2700.07	-1.24931e-18		2700.07	0.122585	27000.7	-2.3945e-18		2700.07	0.016101	2700.07	-1.90866e-18		2700.07	0.022752
3354.84	7.92082e-16		2701.04	0.227765	2701.04	-4.37257e-18		2701.04	0.118147	27010.4	-1.2146e-18		2701.04	0.0133841	2701.04	-3.67851e-18		2701.04	0.0168657
3355.82	-2.20319e-15		2702.02	0.220967	2702.02	-6.45475e-18		2702.02	0.11762	27020.2	-1.2146e-18		2702.02	0.0138858	2702.02	-4.06024e-18		2702.02	0.0189699
3356.79	2.13016e-15		2703	0.212622	2703	-1.76985e-18		2703	0.119353	27030	-1.31871e-18		2703	0.015985	2703	-1.52693e-18		2703	0.0254666
3357.77	8.10307e-16		2703.97	0.213881	2703.97	-3.5397e-18		2703.97	0.119081	27039.7	-1.97807e-18		2703.97	0.0136166	2703.97	-1.83926e-18		2703.97	0.0315959
3358.75	-6.36542e-16		2704.95	0.219013	2704.95	-3.74792e-18		2704.95	0.118745	27049.5	-1.83926e-18		2704.95	0.0134349	2704.95	-1.63104e-18		2704.95	0.0361466
3359.73	2.73382e-16		2705.93	0.219482	2705.93	-3.95614e-18		2705.93	0.1199	27059.3	-9.71682e-19		2705.93	0.0120257	2705.93	-2.08218e-18		2705.93	0.0359192
3360.7	-1.51059e-16		2706.9	0.222634	2706.9	-3.95614e-18		2706.9	0.120041	27069	-1.66574e-18		2706.9	0.0126957	2706.9	-1.70044e-18		2706.9	0.030102
3361.68	3.92167e-16		2707.88	0.22331	2707.88	-2.29039e-18		2707.88	0.115851	27078.8	-1.1452e-18		2707.88	0.0155753	2707.88	-6.59356e-19		2707.88	0.02784
3362.66	6.85492e-16		2708.85	0.217174	2708.85	-4.26846e-18		2708.85	0.109167	27088.5	0		2708.85	0.0141015	2708.85	-1.73515e-19		2708.85	0.0304783
3363.64	-4.94044e-16		2709.83	0.213629	2709.83	-2.18629e-18		2709.83	0.110218	27098.3	3.12326e-19		2709.83	0.014436	2709.83	-2.08218e-18		2709.83	0.0353634
3364.61	1.89152e-15		2710.81	0.214009	2710.81	-7.28762e-19		2710.81	0.115004	27108.1	-3.47029e-20		2710.81	0.0173356	2710.81	7.98168e-19		2710.81	0.0375753
3365.59	-1.3009e-15		2711.78	0.211769	2711.78	-1.87396e-18		2711.78	0.113571	27117.8	-1.28401e-18		2711.78	0.0184666	2711.78	9.02276e-19		2711.78	0.0301014
3366.57	9.98804e-16		2712.76	0.20768	2712.76	-5.20544e-19		2712.76	0.115315	27127.6	-1.09314e-18		2712.76	0.0138312	2712.76	4.16435e-19		2712.76	0.0258896
3367.55	-6.01938e-16		2713.74	0.213803	2713.74	-7.80816e-19		2713.74	0.122696	27137.4	-6.59356e-19		2713.74	0.0103278	2713.74	-5.8995e-19		2713.74	0.028442
3368.52	-1.17985e-16		2714.71	0.221922	2714.71	-2.86299e-18		2714.71	0.120655	27147.1	-1.56163e-18		2714.71	0.0106015	2714.71	-9.36979e-19		2714.71	0.0314732
3369.5	5.98313e-16		2715.69	0.219923	2715.69	-2.60272e-18		2715.69	0.114916	27156.9	-1.83926e-18		2715.69	0.00879217	2715.69	-8.32871e-19		2715.69	0.0341254
3370.48	3.67945e-17		2716.67	0.21569	2716.67	-6.29858e-18		2716.67	0.12042	27166.7	-3.81732e-19		2716.67	0.00656586	2716.67	-2.27304e-18		2716.67	0.0333339
3371.46	2.0572e-16		2717.64	0.212013	2717.64	-3.38354e-18		2717.64	0.125468	27176.4	-9.45655e-19		2717.64	0.00467288	2717.64	-1.54428e-18		2717.64	0.0310998
3372.43	-1.83351e-16		2718.62	0.210449	2718.62	-2.62875e-18		2718.62	0.122726	27186.2	-1.89131e-18		2718.62	0.00444824	2718.62	0		2718.62	0.0301154
3373.41	-2.10058e-15		2719.6	0.213632	2719.6	0		2719.6	0.119881	27196	-1.8783e-18		2719.6	0.00796887	2719.6	6.94059e-20		2719.6	0.0300178
3374.39	-4.18924e-16		2720.57	0.219271	2720.57	-2.73286e-18		2720.57	0.11968	27205.7	-1.08013e-18		2720.57	0.0136294	2720.57	-1.15387e-18		2720.57	0.0306026
3375.37	-1.49346e-15		2721.55	0.219521	2721.55	-4.91914e-18		2721.55	0.124146	27215.5	-1.11766e-18		2721.55	0.0193752	2721.55	-1.17122e-18		2721.55	0.0293417
3376.34	-1.0778e-15		2722.53	0.211994	2722.53	-6.8907e-18		2722.53	0.123052	27225.3	-1.13652e-18		2722.53	0.0180753	2722.53	-7.20086e-19		2722.53	0.0242586
3377.32	1.85316e-17		2723.5	0.211364	2723.5	-2.24863e-18		2723.5	0.118312	27235	-2.60706e-18		2723.5	0.0150179	2723.5	-7.34959e-19		2723.5	0.0210674
3378.3	-4.39314e-16		2724.48	0.216514	2724.48	-4.29449e-18		2724.48	0.121849	27244.8	-7.1141e-19		2724.48	0.0163552	2724.48	-1.0888e-18		2724.48	0.0229504
3379.28	-8.06506e-16		2725.46	0.217798	2725.46	-4.60682e-18		2725.46	0.119989	27254.6	-4.6849e-19		2725.46	0.0110218	2725.46	-1.83058e-18		2725.46	0.0238595
3380.25	-1.23159e-15		2726.43	0.223724	2726.43	-5.62188e-18		2726.43	0.113995	27264.3	-1.45752e-18		2726.43	0.00713163	2726.43	-1.5009e-18		2726.43	0.021267
3381.23	-4.64149e-16		2727.41	0.227286	2727.41	-3.61778e-18		2727.41	0.112395	27274.1	-7.46113e-19		2727.41	0.01297	2727.41	-3.81732e-19		2727.41	0.0234582
3382.21	-3.02441e-15		2728.39	0.220209	2728.39	-5.51777e-18		2728.39	0.109755	27283.9	-6.94059e-20		2728.39	0.0174181	2728.39	-1.12785e-18		2728.39	0.0289287
3383.19	2.21997e-15		2729.36	0.213941	2729.36	-7.80816e-19		2729.36	0.114869	27293.6	-1.12785e-18		2729.36	0.0194912	2729.36	5.20544e-20		2729.36	0.0297637
3384.16	-2.23443e-15		2730.34	0.211431	2730.34	-1.04109e-19		2730.34	0.125544	27303.4	-1.04109e-18		2730.34	0.0211567	2730.34	8.32871e-19		2730.34	0.0317715
3385.14	1.0407e-15		2731.32	0.215365	2731.32	-1.97807e-18		2731.32	0.123509	27313.2	-1.1799e-18		2731.32	0.0158786	2731.32	7.98168e-19		2731.32	0.0314287
3386.12	4.0482e-16		2732.29	0.219583	2732.29	-1.24931e-18		2732.29	0.119144	27322.9	-7.98168e-19		2732.29	0.0118591	2732.29	-3.12326e-19		2732.29	0.025262
3387.1	-8.44254e-16		2733.27	0.213739	2733.27	-1.92601e-18		2733.27	0.125153	27332.7	-2.08218e-19		2733.27	0.0121829	2733.27	2.42921e-19		2733.27	0.0258774
3388.07	1.95066e-16		2734.25	0.209277	2734.25	-1.45752e-18		2734.25	0.129067	27342.5	3.12326e-19		2734.25	0.00985069	2734.25	4.16435e-19		2734.25	0.0282274
3389.05	-3.77244e-16		2735.22	0.211262	2735.22	-3.12326e-19		2735.22	0.124763	27352.2	-2.77624e-19		2735.22	0.0089003	2735.22	1.04109e-19		2735.22	0.0253707
3390.03	1.96423e-16		2736.2	0.216183	2736.2	-3.5397e-18		2736.2	0.116876	27362	-6.94059e-19		2736.2	0.0135581	2736.2	4.16435e-19		2736.2	0.0265485
3391.01	-4.08039e-16		2737.18	0.218016	2737.18	-2.60272e-18		2737.18	0.114847	27371.8	7.63465e-19		2737.18	0.0173596	2737.18	-3.47029e-19		2737.18	0.0296176
3391.98	8.11969e-16		2738.15	0.21376	2738.15	-2.18629e-18		2738.15	0.118361	27381.5	-3.47029e-20		2738.15	0.0187582	2738.15	2.77624e-19		2738.15	0.0316884
3392.96	1.55984e-15		2739.13	0.212748	2739.13	-1.66574e-18		2739.13	0.11699	27391.3	-3.47029e-19		2739.13	0.0242621	2739.13	3.12326e-19		2739.13	0.0298049
3393.94	-5.29778e-16		2740.1	0.217271	2740.1	-3.33148e-18		2740.1	0.116798	27401	1.38812e-19		2740.1	0.0257264	2740.1	4.16435e-19		2740.1	0.0273417
3394.92	1.34993e-15		2741.08	0.220819	2741.08	3.74792e-18		2741.08	0.122664	27410.8	1.00639e-18		2741.08	0.0195335	2741.08	-3.12326e-19		2741.08	0.0341221
3395.89	1.16309e-15		2742.06	0.221982	2742.06	-8.32871e-19		2742.06	0.126066	27420.6	7.98168e-19		2742.06	0.0162342	2742.06	1.52693e-18		2742.06	0.0331014
3396.87	-2.26664e-15		2743.03	0.218981	2743.03	5.20544e-19		2743.03	0.126493	27430.3	0		2743.03	0.0171021	2743.03	1.38812e-18		2743.03	0.0235195
3397.85	1.08501e-15		2744.01	0.20837	2744.01	2.08218e-18		2744.01	0.125281	27440.1	-4.85841e-19		2744.01	0.0146907	2744.01	3.12326e-19		2744.01	0.0247246
3398.83	-2.28269e-15		2744.99	0.202148	2744.99	7.28762e-19		2744.99	0.121976	27449.9	4.85841e-19		2744.99	0.0114059	2744.99	5.20544e-19		2744.99	0.0300329
3399.8	-1.28574e-15		2745.96	0.203264	2745.96	1.24931e-18		2745.96	0.121679	27459.6	-5.20544e-19		2745.96	0.00787634	2745.96	7.63465e-19		2745.96	0.030893
3400.78	-1.97753e-15		2746.94	0.208681	2746.94	2.08218e-19		2746.94	0.128257	27469.4	-3.47029e-19		2746.94	0.00631446	2746.94	7.28762e-19		2746.94	0.0306171
3401.76	-1.52052e-15		2747.92	0.217474	2747.92	2.70683e-18		2747.92	0.137454	27479.2	-3.47029e-20		2747.92	0.00802182	2747.92	-5.55247e-19		2747.92	0.0318935
3402.74	-1.28204e-15		2748.89	0.218623	2748.89	3.12326e-19		2748.89	0.135334	27488.9	4.51138e-19		2748.89	0.00994824	2748.89	1.87396e-18		2748.89	0.0314019
3403.71	6.77863e-16		2749.87	0.216119	2749.87	1.56163e-18		2749.87	0.121803	27498.7	1.70044e-18		2749.87	0.01397	2749.87	1.11049e-18		2749.87	0.0268261
3404.69	4.23143e-16		2750.85	0.21507	2750.85	4.37257e-18		2750.85	0.116698	27508.5	1.04109e-19		2750.85	0.0144906	2750.85	1.07579e-18		2750.85	0.0263757
3405.67	6.37104e-16		2751.82	0.216932	2751.82	4.58079e-18		2751.82	0.124869	27518.2	6.24653e-19		2751.82	0.0109795	2751.82	2.11688e-18		2751.82	0.0327603
3406.65	1.92284e-15		2752.8	0.220414	2752.8	1.1452e-18		2752.8	0.13087	27528	-1.2146e-19		2752.8	0.0109733	2752.8	1.1452e-18		2752.8	0.0371996
3407.62	2.56685e-16		2753.78	0.22131	2753.78	1.92601e-18		2753.78	0.127614	27537.8	-5.8995e-19		2753.78	0.0158919	2753.78	2.49861e-18		2753.78	0.0329777
3408.6	2.23017e-15		2754.75	0.221877	2754.75	8.32871e-19		2754.75	0.124118	27547.5	1.09314e-18		2754.75	0.0169928	2754.75	1.1452e-18		2754.75	0.0245468
3409.58	1.76216e-15		2755.73	0.219826	2755.73	4.16435e-19		2755.73	0.124604	27557.3	8.67573e-19		2755.73	0.0127793	2755.73	5.20544e-19		2755.73	0.0234939
3410.56	1.35034e-15		2756.71	0.213776	2756.71	4.26846e-18		2756.71	0.125495	27567.1	1.37077e-18		2756.71	0.0146879	2756.71	1.7525e-18		2756.71	0.0282754
3411.53	2.74736e-15		2757.68	0.208622	2757.68	2.49861e-18		2757.68	0.128081	27576.8	1.12785e-18		2757.68	0.0244549	2757.68	1.31871e-18		2757.68	0.0345312
3412.51	2.24512e-15		2758.66	0.211267	2758.66	3.59175e-18		2758.66	0.13121	27586.6	2.0388e-18		2758.66	0.0273635	2758.66	1.8219e-18		2758.66	0.0405329
3413.49	1.74051e-15		2759.64	0.215167	2759.64	4.19038e-18		2759.64	0.131385	27596.4	1.83709e-18		2759.64	0.0203947	2759.64	2.40318e-18		2759.64	0.0366243
3414.47	-5.32919e-16		2760.61	0.211771	2760.61	3.09724e-18		2760.61	0.131888	27606.1	3.37269e-19		2760.61	0.0144209	2760.61	2.08218e-18		2760.61	0.0301516
3415.44	1.69139e-15		2761.59	0.20861	2761.59	4.54175e-18		2761.59	0.127905	27615.9	-1.02807e-18		2761.59	0.01414	2761.59	2.54199e-18		2761.59	0.0320535
3416.42	1.141e-15		2762.57	0.209086	2762.57	6.84027e-19		2762.57	0.121406	27625.7	4.59814e-19		2762.57	0.0162364	2762.57	-1.22545e-19		2762.57	0.029539
3417.4	1.95994e-15		2763.54	0.211074	2763.54	-5.53078e-19		2763.54	0.117367	27635.4	2.60272e-20		2763.54	0.0137392	2763.54	-1.54862e-18		2763.54	0.0244666
3418.38	1.34323e-15		2764.52	0.211536	2764.52	4.94517e-19		2764.52	0.111255	27645.2	2.08218e-19		2764.52	0.0162403	2764.52	-1.56163e-19		2764.52	0.0271583
3419.35	-1.31125e-16		2765.5	0.207061	2765.5	7.80816e-19		2765.5	0.111826	27655	4.16435e-19		2765.5	0.0201411	2765.5	1.56163e-19		2765.5	0.0274075
3420.33	-2.1051e-15		2766.47	0.20574	2766.47	3.40956e-18		2766.47	0.118507	27664.7	1.61369e-18		2766.47	0.0140586	2766.47	7.98168e-19		2766.47	0.0275134
3421.31	2.54229e-15		2767.45	0.212426	2767.45	3.59175e-18		2767.45	0.126063	27674.5	1.00639e-18		2767.45	0.011805	2767.45	8.50222e-19		2767.45	0.0300998
3422.29	-2.05207e-15		2768.43	0.220599	2768.43	5.77804e-18		2768.43	0.130495	27684.3	8.67573e-19		2768.43	0.0135848	2768.43	1.54428e-18		2768.43	0.0309476
3423.26	3.24731e-15		2769.4	0.222837	2769.4	1.45752e-18		2769.4	0.122534	27694	6.59356e-19		2769.4	0.0163641	2769.4	1.42282e-18		2769.4	0.035752
3424.24	5.61383e-16		2770.38	0.219705	2770.38	2.08218e-18		2770.38	0.11667	27703.8	1.35341e-18		2770.38	0.0202008	2770.38	3.81732e-19		2770.38	0.0387285
3425.22	-1.21174e-15		2771.35	0.215318	2771.35	1.1452e-18		2771.35	0.119201	27713.5	3.47029e-19		2771.35	0.0188412	2771.35	1.31871e-18		2771.35	0.0367832
3426.2	2.44222e-15		2772.33	0.213831	2772.33	3.22737e-18		2772.33	0.117912	27723.3	3.47029e-19		2772.33	0.0162175	2772.33	1.24931e-18		2772.33	0.0340803
3427.17	2.13833e-15		2773.31	0.218199	2773.31	3.22737e-18		2773.31	0.118679	27733.1	1.31871e-18		2773.31	0.0126779	2773.31	-4.16435e-19		2773.31	0.0295948
3428.15	5.62957e-16		2774.28	0.217884	2774.28	1.87396e-18		2774.28	0.123532	27742.8	2.77624e-19		2774.28	0.0111907	2774.28	0		2774.28	0.0227441
3429.13	2.72637e-15		2775.26	0.212656	2775.26	4.47668e-18		2775.26	0.126492	27752.6	1.70044e-18		2775.26	0.0105084	2775.26	1.76985e-18		2775.26	0.0138701
3430.11	1.07321e-15		2776.24	0.214102	2776.24	2.08218e-19		2776.24	0.128662	27762.4	-2.77624e-19		2776.24	0.00988024	2776.24	3.47029e-19		2776.24	0.0144666
3431.09	1.91533e-15		2777.21	0.218793	2777.21	1.24931e-18		2777.21	0.131468	27772.1	1.11049e-18		2777.21	0.0142738	2777.21	4.16435e-19		2777.21	0.0258551
3432.06	4.86233e-16		2778.19	0.216351	2778.19	3.22737e-18		2778.19	0.133725	27781.9	3.81732e-19		2778.19	0.0165603	2778.19	4.85841e-19		2778.19	0.0293428
3433.04	1.2895e-15		2779.17	0.206635	2779.17	2.81094e-18		2779.17	0.133234	27791.7	-1.38812e-19		2779.17	0.0149795	2779.17	6.94059e-19		2779.17	0.0243233
3434.02	2.32277e-15		2780.14	0.20456	2780.14	-3.12326e-19		2780.14	0.129098	27801.4	-6.94059e-20		2780.14	0.0133897	2780.14	-2.29039e-18		2780.14	0.0239727
3435	2.39387e-15		2781.12	0.212829	2781.12	1.66574e-18		2781.12	0.121224	27811.2	6.94059e-20		2781.12	0.0113652	2781.12	-3.47029e-19		2781.12	0.0273094
3435.97	1.37531e-15		2782.1	0.215686	2782.1	2.18629e-18		2782.1	0.113229	27821	1.73515e-18		2782.1	0.0110369	2782.1	5.55247e-19		2782.1	0.0257179
3436.95	1.02075e-15		2783.07	0.212689	2783.07	4.58079e-18		2783.07	0.110983	27830.7	1.49223e-18		2783.07	0.01331	2783.07	2.08218e-19		2783.07	0.0245998
3437.93	1.13883e-15		2784.05	0.215015	2784.05	2.91505e-18		2784.05	0.1149	27840.5	5.20544e-19		2784.05	0.0124477	2784.05	8.32871e-19		2784.05	0.0315362
3438.91	1.427e-15		2785.03	0.218791	2785.03	2.60272e-18		2785.03	0.119859	27850.3	4.85841e-19		2785.03	0.00993821	2785.03	1.31871e-18		2785.03	0.0346382
3439.88	-1.38752e-15		2786	0.215764	2786	3.5397e-18		2786	0.124323	27860	3.47029e-19		2786	0.0116261	2786	7.63465e-19		2786	0.029714
3440.86	9.35715e-16		2786.98	0.211724	2786.98	1.45752e-18		2786.98	0.127173	27869.8	-1.04109e-19		2786.98	0.0182253	2786.98	-1.38812e-19		2786.98	0.0264654
3441.84	-7.07124e-16		2787.96	0.207854	2787.96	-2.08218e-19		2787.96	0.126747	27879.6	9.71682e-19		2787.96	0.0212838	2787.96	-4.85841e-19		2787.96	0.0321845
3442.82	-7.17938e-16		2788.93	0.209118	2788.93	-1.04109e-19		2788.93	0.125445	27889.3	6.94059e-19		2788.93	0.0142158	2788.93	4.85841e-19		2788.93	0.0406644
3443.79	-5.75913e-16		2789.91	0.221581	2789.91	1.66574e-18		2789.91	0.125276	27899.1	7.98168e-19		2789.91	0.0100536	2789.91	-2.77624e-19		2789.91	0.0356717
3444.77	6.03775e-16		2790.89	0.233901	2790.89	2.08218e-19		2790.89	0.125461	27908.9	5.55247e-19		2790.89	0.0139572	2790.89	-2.08218e-19		2790.89	0.0261165
3445.75	2.14764e-16		2791.86	0.23752	2791.86	2.08218e-19		2791.86	0.127624	27918.6	-2.08218e-19		2791.86	0.0139053	2791.86	-3.12326e-19		2791.86	0.0255446
3446.73	-1.88422e-15		2792.84	0.229514	2792.84	-8.32871e-19		2792.84	0.12542	27928.4	-2.08218e-19		2792.84	0.0100581	2792.84	-1.04109e-19		2792.84	0.0340931
3447.7	9.11243e-16		2793.82	0.22058	2793.82	1.1452e-18		2793.82	0.119421	27938.2	9.71682e-19		2793.82	0.00767065	2793.82	2.42921e-19		2793.82	0.0414627
3448.68	-1.31069e-15		2794.79	0.221853	2794.79	7.28762e-19		2794.79	0.122683	27947.9	1.73515e-19		2794.79	0.00745493	2794.79	5.55247e-19		2794.79	0.0360981
3449.66	-1.18674e-15		2795.77	0.22768	2795.77	1.1452e-18		2795.77	0.125529	27957.7	-2.42921e-19		2795.77	0.0120737	2795.77	5.8995e-19		2795.77	0.0313701
3450.64	-4.60704e-16		2796.75	0.225448	2796.75	0		2796.75	0.123166	27967.5	1.24931e-18		2796.75	0.0135391	2796.75	7.63465e-19		2796.75	0.030223
3451.61	-8.7434e-16		2797.72	0.21855	2797.72	-3.12326e-19		2797.72	0.121426	27977.2	1.04109e-18		2797.72	0.0117788	2797.72	7.28762e-19		2797.72	0.0240151
3452.59	-2.96804e-16		2798.7	0.219733	2798.7	9.36979e-19		2798.7	0.122835	27987	2.42921e-19		2798.7	0.0154605	2798.7	-1.07579e-18		2798.7	0.0230769
3453.57	-6.00183e-16		2799.68	0.21985	2799.68	-7.80816e-19		2799.68	0.121579	27996.8	1.04109e-19		2799.68	0.0140179	2799.68	-3.47029e-19		2799.68	0.0339359
3454.55	-1.79102e-15		2800.65	0.214397	2800.65	1.19725e-18		2800.65	0.114805	28006.5	2.42921e-19		2800.65	0.00608927	2800.65	9.36979e-19		2800.65	0.0432414
3455.52	-6.32912e-16		2801.63	0.216813	2801.63	-7.28762e-19		2801.63	0.113724	28016.3	6.94059e-20		2801.63	0.00398893	2801.63	-9.02276e-19		2801.63	0.0417486
3456.5	-8.9544e-16		2802.6	0.22461	2802.6	-1.61369e-18		2802.6	0.114515	28026	7.80816e-19		2802.6	0.00859819	2802.6	-4.85841e-19		2802.6	0.0381505
3457.48	-2.66844e-15		2803.58	0.224987	2803.58	-1.8219e-18		2803.58	0.115912	28035.8	8.67573e-19		2803.58	0.0146132	2803.58	-3.12326e-19		2803.58	0.0353902
3458.46	1.96514e-15		2804.56	0.220121	2804.56	4.16435e-19		2804.56	0.114006	28045.6	-8.84925e-19		2804.56	0.0146339	2804.56	3.47029e-19		2804.56	0.0294437
3459.43	-2.24802e-15		2805.53	0.217029	2805.53	1.61369e-18		2805.53	0.109985	28055.3	2.77624e-19		2805.53	0.00899841	2805.53	-3.64381e-19		2805.53	0.0259716
3460.41	-2.68715e-15		2806.51	0.214876	2806.51	-2.03012e-18		2806.51	0.112933	28065.1	8.32871e-19		2806.51	0.00472974	2806.51	-1.54428e-18		2806.51	0.027505
3461.39	-8.65112e-16		2807.49	0.208797	2807.49	-1.87396e-18		2807.49	0.116765	28074.9	-6.59356e-19		2807.49	0.0073362	2807.49	8.15519e-19		2807.49	0.0271996
3462.37	-1.65186e-15		2808.46	0.205341	2808.46	-2.08218e-19		2808.46	0.112734	28084.6	2.08218e-19		2808.46	0.0157899	2808.46	4.16435e-19		2808.46	0.0237458
3463.34	-1.99333e-15		2809.44	0.212208	2809.44	-1.17122e-18		2809.44	0.10954	28094.4	6.76707e-19		2809.44	0.0161996	2809.44	-9.71682e-19		2809.44	0.0214348
3464.32	-2.48586e-15		2810.42	0.220658	2810.42	1.37944e-18		2810.42	0.119845	28104.2	6.15977e-19		2810.42	0.00914166	2810.42	1.73515e-19		2810.42	0.0247252
3465.3	-5.79029e-16		2811.39	0.219957	2811.39	9.89034e-19		2811.39	0.118842	28113.9	8.15519e-19		2811.39	0.00679941	2811.39	9.54331e-19		2811.39	0.0307603
3466.28	-1.35083e-15		2812.37	0.218798	2812.37	1.48355e-18		2812.37	0.104786	28123.7	7.89492e-19		2812.37	0.0054711	2812.37	1.45752e-18		2812.37	0.0322062
3467.25	4.49024e-16		2813.35	0.218349	2813.35	2.99313e-18		2813.35	0.110392	28133.5	-2.25569e-19		2813.35	0.0063061	2813.35	1.45752e-18		2813.35	0.035199
3468.23	4.31909e-16		2814.32	0.213145	2814.32	2.75888e-18		2814.32	0.120396	28143.2	9.02276e-19		2814.32	0.0163892	2814.32	1.12785e-18		2814.32	0.0425613
3469.21	7.02689e-17		2815.3	0.211252	2815.3	-1.74382e-18		2815.3	0.120478	28153	3.47029e-19		2815.3	0.0257743	2815.3	-9.63007e-19		2815.3	0.040214
3470.19	5.91231e-16		2816.28	0.210741	2816.28	8.32871e-19		2816.28	0.12374	28162.8	6.07301e-19		2816.28	0.0240252	2816.28	5.11868e-19		2816.28	0.0336834
3471.16	-1.09016e-15		2817.25	0.211295	2817.25	-8.84925e-19		2817.25	0.129048	28172.5	-3.90408e-19		2817.25	0.0167498	2817.25	-3.81732e-19		2817.25	0.0301098
3472.14	-5.84949e-16		2818.23	0.212579	2818.23	-2.6808e-18		2818.23	0.132541	28182.3	7.20086e-19		2818.23	0.0143691	2818.23	-2.42921e-19		2818.23	0.0227336
3473.12	3.43762e-15		2819.21	0.210219	2819.21	7.80816e-20		2819.21	0.129488	28192.1	8.32871e-19		2819.21	0.016329	2819.21	-1.90866e-19		2819.21	0.0221243
3474.1	-6.36911e-16		2820.18	0.210235	2820.18	3.90408e-19		2820.18	0.123278	28201.8	7.54789e-19		2820.18	0.016257	2820.18	7.28762e-19		2820.18	0.0265368
3475.07	-5.25546e-16		2821.16	0.214819	2821.16	0		2821.16	0.1257	28211.6	5.20544e-20		2821.16	0.0156422	2821.16	5.03193e-19		2821.16	0.0272731
3476.05	-1.23235e-15		2822.14	0.213777	2822.14	7.28762e-19		2822.14	0.133202	28221.4	1.33606e-18		2822.14	0.0151623	2822.14	9.63007e-19		2822.14	0.0292648
3477.03	-1.17103e-15		2823.11	0.209072	2823.11	-1.79588e-18		2823.11	0.133993	28231.1	-1.35341e-18		2823.11	0.01298	2823.11	-3.21002e-19		2823.11	0.0310151
3478.01	-2.44552e-15		2824.09	0.211021	2824.09	2.32943e-18		2824.09	0.128769	28240.9	-8.24195e-20		2824.09	0.00907589	2824.09	1.47487e-18		2824.09	0.0309565
3478.98	-2.09895e-15		2825.07	0.208588	2825.07	-4.73695e-18		2825.07	0.1263	28250.7	-5.94288e-19		2825.07	0.00542316	2825.07	-1.48355e-18		2825.07	0.0292832
3479.96	-1.12557e-15		2826.04	0.202987	2826.04	-2.60272e-20		2826.04	0.129498	28260.4	3.2534e-19		2826.04	0.00593709	2826.04	8.41546e-19		2826.04	0.0270162
3480.94	-4.06366e-16		2827.02	0.208802	2827.02	-6.11639e-19		2827.02	0.128336	28270.2	2.04747e-18		2827.02	0.00950956	2827.02	2.0388e-19		2827.02	0.0270117
3481.92	-9.35324e-16		2828	0.211773	2828	-1.30136e-20		2828	0.123642	28280	2.00409e-18		2828	0.0174131	2828	2.29907e-19		2828	0.0274654
3482.89	1.89052e-15		2828.97	0.211397	2828.97	4.51572e-18		2828.97	0.125155	28289.7	6.20315e-19		2828.97	0.022985	2828.97	1.76117e-18		2828.97	0.03068
3483.87	1.62354e-15		2829.95	0.216488	2829.95	4.60682e-18		2829.95	0.125163	28299.5	1.06495e-18		2829.95	0.0175698	2829.95	2.30341e-18		2829.95	0.0363963
3484.85	5.02892e-15		2830.93	0.217145	2830.93	2.02362e-18		2830.93	0.12065	28309.3	7.28762e-19		2830.93	0.0142169	2830.93	5.59585e-19		2830.93	0.0370128
3485.83	1.23992e-14		2831.9	0.217126	2831.9	1.40547e-18		2831.9	0.11737	28319	5.92119e-19		2831.9	0.0138262	2831.9	6.5068e-19		2831.9	0.0342419
3486.8	1.47221e-14		2832.88	0.217674	2832.88	3.31196e-18		2832.88	0.11723	28328.8	1.94987e-18		2832.88	0.0110536	2832.88	1.0194e-18		2832.88	0.0302832
3487.78	2.21725e-14		2833.85	0.211859	2833.85	1.10616e-18		2833.85	0.118106	28338.5	9.00108e-19		2833.85	0.01131	2833.85	6.5068e-20		2833.85	0.0301817
3488.76	3.54068e-14		2834.83	0.206492	2834.83	2.33594e-18		2834.83	0.118209	28348.3	6.4092e-19		2834.83	0.0115508	2834.83	8.67573e-19		2834.83	0.0354247
3489.74	4.99192e-14		2835.81	0.212403	2835.81	1.96505e-18		2835.81	0.122063	28358.1	1.67333e-18		2835.81	0.0137041	2835.81	9.10952e-20		2835.81	0.0348428
3490.71	6.90532e-14		2836.78	0.214288	2836.78	3.03217e-18		2836.78	0.123864	28367.8	7.30931e-19		2836.78	0.0161411	2836.78	5.55247e-19		2836.78	0.0324103
3491.69	1.06467e-13		2837.76	0.205598	2837.76	4.04072e-18		2837.76	0.121551	28377.6	3.61127e-19		2837.76	0.0103094	2837.76	5.27051e-19		2837.76	0.0345847
3492.67	1.52941e-13		2838.74	0.208401	2838.74	4.18387e-18		2838.74	0.122138	28387.4	3.99084e-19		2838.74	0.00428771	2838.74	5.53078e-19		2838.74	0.0387386
3493.65	2.24636e-13		2839.71	0.218775	2839.71	1.45752e-18		2839.71	0.125611	28397.1	-1.60501e-18		2839.71	0.00809038	2839.71	1.45752e-18		2839.71	0.034757
3494.62	3.26609e-13		2840.69	0.222266	2840.69	1.99759e-18		2840.69	0.126509	28406.9	-4.00168e-19		2840.69	0.0123245	2840.69	6.20315e-19		2840.69	0.025345
3495.6	4.72898e-13		2841.67	0.219392	2841.67	-3.60151e-18		2841.67	0.121541	28416.7	-1.37077e-18		2841.67	0.00580945	2841.67	-1.42282e-18		2841.67	0.0294259
3496.58	6.84594e-13		2842.64	0.212636	2842.64	5.82359e-19		2842.64	0.117355	28426.4	-5.82359e-19		2842.64	-0.00264317	2842.64	3.40523e-19		2842.64	0.0357614
3497.56	9.90286e-13		2843.62	0.207074	2843.62	-2.70683e-18		2843.62	0.115792	28436.2	-1.41089e-18		2843.62	0.00110209	2843.62	-1.39462e-18		2843.62	0.0307921
3498.53	1.42649e-12		2844.6	0.207285	2844.6	-1.04759e-18		2844.6	0.11264	28446	-1.35558e-19		2844.6	0.0116244	2844.6	-2.49427e-19		2844.6	0.0229521
3499.51	2.05467e-12		2845.57	0.210526	2845.57	-1.37294e-18		2845.57	0.116815	28455.7	-9.04445e-19		2845.57	0.013839	2845.57	-1.1799e-18		2845.57	0.0198796
3500.49	2.95135e-12		2846.55	0.21511	2846.55	3.80648e-19		2846.55	0.128576	28465.5	-1.20159e-18		2846.55	0.0128853	2846.55	-3.81732e-19		2846.55	0.0254866
3501.47	4.22687e-12		2847.53	0.21686	2847.53	5.14037e-19		2847.53	0.12888	28475.3	-1.16906e-18		2847.53	0.0139555	2847.53	-7.28762e-19		2847.53	0.0342263
3502.44	6.04678e-12		2848.5	0.213618	2848.5	-1.01506e-18		2848.5	0.124724	28485	-8.17688e-19		2848.5	0.00837132	2848.5	-1.20159e-18		2848.5	0.0361466
3503.42	8.62967e-12		2849.48	0.207849	2849.48	-1.17773e-18		2849.48	0.127663	28494.8	-1.68526e-18		2849.48	0.0013663	2849.48	-1.38595e-18		2849.48	0.0308779
3504.4	1.2286e-11		2850.46	0.204924	2850.46	2.47258e-19		2850.46	0.128514	28504.6	-9.06614e-19		2850.46	0.000126614	2850.46	2.77624e-19		2850.46	0.0234967
3505.38	1.74578e-11		2851.43	0.207873	2851.43	-1.26883e-18		2851.43	0.124634	28514.3	-1.0194e-18		2851.43	0.00413386	2851.43	-1.02374e-18		2851.43	0.0209381
3506.35	2.47482e-11		2852.41	0.211325	2852.41	-6.63694e-19		2852.41	0.11869	28524.1	-2.11688e-18		2852.41	0.00580554	2852.41	-1.11049e-18		2852.41	0.0227943
3507.33	3.50101e-11		2853.39	0.214361	2853.39	7.54789e-19		2853.39	0.114582	28533.9	-7.59127e-19		2853.39	0.000743114	2853.39	8.67573e-20		2853.39	0.0220546
3508.31	4.94218e-11		2854.36	0.213353	2854.36	-3.03217e-18		2854.36	0.118666	28543.6	-1.00639e-18		2854.36	0.00139083	2854.36	-1.64405e-18		2854.36	0.0215602
3509.29	6.96126e-11		2855.34	0.209138	2855.34	-3.2534e-19		2855.34	0.120139	28553.4	9.67344e-19		2855.34	0.00723029	2855.34	-9.10952e-20		2855.34	0.0254599
3510.26	9.78472e-11		2856.32	0.205623	2856.32	1.30136e-19		2856.32	0.110573	28563.2	-4.6849e-19		2856.32	0.00829607	2856.32	-1.27533e-18		2856.32	0.0247664
3511.24	1.37229e-10		2857.29	0.202517	2857.29	2.73286e-18		2857.29	0.103068	28572.9	-2.25569e-19		2857.29	0.00706753	2857.29	1.2146e-18		2857.29	0.0217057
3512.22	1.92048e-10		2858.27	0.20402	2858.27	3.64381e-19		2858.27	0.103083	28582.7	-1.67442e-18		2858.27	0.00671636	2858.27	-8.15519e-19		2858.27	0.0231009
3513.2	2.68188e-10		2859.25	0.209661	2859.25	2.32943e-18		2859.25	0.109742	28592.5	-1.03241e-18		2859.25	0.0055391	2859.25	1.10182e-18		2859.25	0.0223211
3514.17	3.73705e-10		2860.22	0.210184	2860.22	-1.53561e-18		2860.22	0.115799	28602.2	-1.26666e-18		2860.22	0.00478994	2860.22	-7.80816e-19		2860.22	0.0264298
3515.15	5.1962e-10		2861.2	0.204039	2861.2	-5.72599e-19		2861.2	0.115501	28612	-8.32871e-19		2861.2	0.00714835	2861.2	-1.10182e-18		2861.2	0.0314866
3516.13	7.20944e-10		2862.18	0.204882	2862.18	9.63007e-19		2862.18	0.110549	28621.8	-4.25111e-19		2862.18	0.0154895	2862.18	-7.63465e-19		2862.18	0.0321048
3517.11	9.98111e-10		2863.15	0.209529	2863.15	-1.61369e-18		2863.15	0.107415	28631.5	-7.63465e-19		2863.15	0.0244455	2863.15	-6.07301e-19		2863.15	0.0353127
3518.08	1.37886e-09		2864.13	0.205647	2864.13	1.74382e-18		2864.13	0.113769	28641.3	-1.70044e-18		2864.13	0.0224527	2864.13	1.2146e-19		2864.13	0.0337202
3519.06	1.90073e-09		2865.1	0.207282	2865.1	6.76707e-19		2865.1	0.118788	28651	-7.1141e-19		2865.1	0.0138802	2865.1	-1.19725e-18		2865.1	0.0313629
3520.04	2.61447e-09		2866.08	0.214171	2866.08	7.80816e-19		2866.08	0.117564	28660.8	-1.05844e-18		2866.08	0.00688247	2866.08	-6.42004e-19		2866.08	0.032932
3521.02	3.58845e-09		2867.06	0.21159	2867.06	-2.08218e-18		2867.06	0.114819	28670.6	-2.42921e-18		2867.06	0.00555861	2867.06	-1.54428e-18		2867.06	0.0301221
3521.99	4.91463e-09		2868.03	0.207242	2868.03	-2.65477e-18		2868.03	0.117007	28680.3	-1.1452e-18		2868.03	0.00578436	2868.03	-1.44017e-18		2868.03	0.0301499
3522.97	6.71639e-09		2869.01	0.211662	2869.01	-3.69586e-18		2869.01	0.123593	28690.1	-9.89034e-19		2869.01	0.00522806	2869.01	-1.97807e-18		2869.01	0.0380006
3523.95	9.15885e-09		2869.99	0.221023	2869.99	-1.61369e-18		2869.99	0.122019	28699.9	-8.32871e-19		2869.99	0.0128089	2869.99	-8.67573e-19		2869.99	0.0403467
3524.93	1.24625e-08		2870.96	0.223395	2870.96	-2.29039e-18		2870.96	0.11599	28709.6	-2.42921e-19		2870.96	0.0188434	2870.96	-7.98168e-19		2870.96	0.0341282
3525.9	1.69212e-08		2871.94	0.21261	2871.94	-5.72599e-19		2871.94	0.113786	28719.4	-5.55247e-19		2871.94	0.0118479	2871.94	-8.67573e-19		2871.94	0.0242871
3526.88	2.29253e-08		2872.92	0.203128	2872.92	2.08218e-19		2872.92	0.114877	28729.2	3.47029e-20		2872.92	0.00611045	2872.92	-6.94059e-20		2872.92	0.0196076
3527.86	3.09926e-08		2873.89	0.204946	2873.89	0		2873.89	0.114135	28738.9	-5.20544e-19		2873.89	0.0104159	2873.89	4.16435e-19		2873.89	0.0271644
3528.84	4.1808e-08		2874.87	0.210322	2874.87	-7.28762e-19		2874.87	0.110901	28748.7	-8.32871e-19		2874.87	0.00960376	2874.87	-9.36979e-19		2874.87	0.0334292
3529.81	5.62756e-08		2875.85	0.213403	2875.85	-2.08218e-18		2875.85	0.113561	28758.5	-1.38812e-18		2875.85	0.00261045	2875.85	-2.22099e-18		2875.85	0.0309783
3530.79	7.55856e-08		2876.82	0.209754	2876.82	-1.56163e-18		2876.82	0.121675	28768.2	-6.94059e-19		2876.82	0.00561658	2876.82	-6.24653e-19		2876.82	0.0301605
3531.77	1.01302e-07		2877.8	0.203543	2877.8	-1.97807e-18		2877.8	0.123769	28778	-1.31871e-18		2877.8	0.00841814	2877.8	-1.45752e-18		2877.8	0.0362336
3532.75	1.35472e-07		2878.78	0.202337	2878.78	-8.32871e-19		2878.78	0.119084	28787.8	-1.2146e-18		2878.78	-0.000725671	2878.78	-9.02276e-19		2878.78	0.0399058
3533.72	1.80777e-07		2879.75	0.209205	2879.75	-4.6849e-18		2879.75	0.115342	28797.5	-2.77624e-19		2879.75	-0.00488844	2879.75	-2.01277e-18		2879.75	0.0338952
3534.7	2.40709e-07		2880.73	0.211067	2880.73	-1.97807e-18		2880.73	0.110488	28807.3	2.77624e-19		2880.73	-0.00169223	2880.73	-5.55247e-19		2880.73	0.0307352
3535.68	3.19814e-07		2881.71	0.199982	2881.71	-4.78901e-18		2881.71	0.105787	28817.1	6.94059e-20		2881.71	-3.26306e-06	2881.71	-1.94336e-18		2881.71	0.0340056
3536.66	4.23994e-07		2882.68	0.195074	2882.68	-2.29039e-18		2882.68	0.108293	28826.8	-9.71682e-19		2882.68	0.00687076	2882.68	-6.24653e-19		2882.68	0.0327988
3537.63	5.6089e-07		2883.66	0.199437	2883.66	-8.32871e-19		2883.66	0.111546	28836.6	-1.94336e-18		2883.66	0.0143462	2883.66	-1.31871e-18		2883.66	0.0315301
3538.61	7.40375e-07		2884.64	0.204644	2884.64	-3.5397e-18		2884.64	0.111418	28846.4	0		2884.64	0.013189	2884.64	-3.47029e-19		2884.64	0.0307219
3539.59	9.75171e-07		2885.61	0.208988	2885.61	-6.03831e-18		2885.61	0.111572	28856.1	7.63465e-19		2885.61	0.00876653	2885.61	-2.77624e-18		2885.61	0.0281221
3540.57	1.28164e-06		2886.59	0.212201	2886.59	-1.04109e-18		2886.59	0.1085	28865.9	-2.08218e-19		2886.59	0.00681725	2886.59	-9.02276e-19		2886.59	0.0281561
3541.54	1.68075e-06		2887.57	0.214334	2887.57	-2.91505e-18		2887.57	0.102173	28875.7	6.94059e-19		2887.57	0.00666117	2887.57	-6.24653e-19		2887.57	0.0281009
3542.52	2.19936e-06		2888.54	0.212744	2888.54	-1.66574e-18		2888.54	0.104226	28885.4	4.16435e-19		2888.54	0.00260655	2888.54	-1.38812e-19		2888.54	0.0260535
3543.5	2.87173e-06		2889.52	0.214046	2889.52	-1.24931e-18		2889.52	0.113351	28895.2	6.94059e-19		2889.52	0.00358146	2889.52	-2.08218e-19		2889.52	0.0275173
3544.48	3.74149e-06		2890.5	0.214705	2890.5	-2.08218e-18		2890.5	0.113518	28905	-3.47029e-19		2890.5	0.00973308	2890.5	-4.85841e-19		2890.5	0.03867
3545.45	4.86405e-06		2891.47	0.210071	2891.47	-6.24653e-19		2891.47	0.113808	28914.7	9.02276e-19		2891.47	0.00452238	2891.47	4.16435e-19		2891.47	0.0420407
3546.43	6.30963e-06		2892.45	0.207048	2892.45	-4.78901e-18		2892.45	0.118445	28924.5	1.73515e-18		2892.45	0.00029997	2892.45	-9.71682e-19		2892.45	0.0349448
3547.41	8.16699e-06		2893.43	0.204917	2893.43	1.04109e-18		2893.43	0.114427	28934.3	2.77624e-19		2893.43	0.00490644	2893.43	-2.77624e-19		2893.43	0.0331321
3548.39	1.0548e-05		2894.4	0.206882	2894.4	-1.04109e-18		2894.4	0.112034	28944	-2.08218e-19		2894.4	0.0105118	2894.4	4.16435e-19		2894.4	0.0283997
3549.36	1.35936e-05		2895.38	0.210928	2895.38	0		2895.38	0.112534	28953.8	1.80455e-18		2895.38	0.01663	2895.38	-1.38812e-19		2895.38	0.0308545
3550.34	1.74801e-05		2896.35	0.208038	2896.35	-3.12326e-18		2896.35	0.112312	28963.5	-6.94059e-20		2896.35	0.0139388	2896.35	-2.08218e-18		2896.35	0.0389955
3551.32	2.24289e-05		2897.33	0.19969	2897.33	-8.32871e-19		2897.33	0.116744	28973.3	1.24931e-18		2897.33	0.00764947	2897.33	-1.11049e-18		2897.33	0.0338428
3552.3	2.87157e-05		2898.31	0.195438	2898.31	-2.49861e-18		2898.31	0.118699	28983.1	2.77624e-19		2898.31	0.00988414	2898.31	-5.55247e-19		2898.31	0.0317642
3553.27	3.66844e-05		2899.28	0.201302	2899.28	-1.45752e-18		2899.28	0.118582	28992.8	4.85841e-19		2899.28	0.0109036	2899.28	0		2899.28	0.0343138
3554.25	4.67618e-05		2900.26	0.21322	2900.26	-2.08218e-18		2900.26	0.117991	29002.6	4.85841e-19		2900.26	0.00923475	2900.26	-1.38812e-19		2900.26	0.0288417
3555.23	5.94772e-05		2901.24	0.219068	2901.24	-1.66574e-18		2901.24	0.11725	29012.4	0		2901.24	0.00870465	2901.24	-6.94059e-19		2901.24	0.0215808
3556.21	7.54843e-05		2902.21	0.213093	2902.21	-1.87396e-18		2902.21	0.117628	29022.1	-2.77624e-19		2902.21	0.00800844	2902.21	0		2902.21	0.0220195
3557.18	9.55896e-05		2903.19	0.206977	2903.19	-4.16435e-18		2903.19	0.117281	29031.9	-4.16435e-19		2903.19	0.00913386	2903.19	-1.38812e-19		2903.19	0.033272
3558.16	0.000120785		2904.17	0.208192	2904.17	-2.29039e-18		2904.17	0.118657	29041.7	2.08218e-19		2904.17	0.00757589	2904.17	-9.71682e-19		2904.17	0.03982
3559.14	0.000152285		2905.14	0.210198	2905.14	-7.28762e-18		2905.14	0.119842	29051.4	-1.38812e-19		2905.14	0.00281	2905.14	-2.56802e-18		2905.14	0.0337514
3560.12	0.00019158		2906.12	0.206697	2906.12	-4.99722e-18		2906.12	0.120089	29061.2	1.94336e-18		2906.12	0.00509707	2906.12	-2.08218e-19		2906.12	0.0303445
3561.09	0.000240485		2907.1	0.205118	2907.1	-3.74792e-18		2907.1	0.120168	29071	2.08218e-19		2907.1	0.0112364	2907.1	-7.63465e-19		2907.1	0.0294978
3562.07	0.000301209		2908.07	0.209937	2908.07	0		2908.07	0.118515	29080.7	1.38812e-19		2908.07	0.0106032	2908.07	9.71682e-19		2908.07	0.0260725
3563.05	0.000376438		2909.05	0.211738	2909.05	-4.16435e-18		2909.05	0.118681	29090.5	4.16435e-19		2909.05	0.0109861	2909.05	-6.24653e-19		2909.05	0.0281683
3564.03	0.00046942		2910.03	0.208328	2910.03	-1.87396e-18		2910.03	0.116298	29100.3	1.73515e-19		2910.03	0.013281	2910.03	-9.71682e-19		2910.03	0.0327391
3565	0.000584079		2911	0.204738	2911	-1.45752e-18		2911	0.107352	29110	1.00639e-18		2911	0.0127314	2911	-1.38812e-19		2911	0.0317676
3565.98	0.000725143		2911.98	0.207153	2911.98	1.04109e-19		2911.98	0.106487	29119.8	-1.73515e-19		2911.98	0.0154265	2911.98	6.24653e-19		2911.98	0.02767
3566.96	0.00089829		2912.96	0.212094	2912.96	-8.32871e-19		2912.96	0.108988	29129.6	2.08218e-19		2912.96	0.0157119	2912.96	1.38812e-19		2912.96	0.0268601
3567.94	0.00111032		2913.93	0.215222	2913.93	-1.87396e-18		2913.93	0.106585	29139.3	-6.94059e-20		2913.93	0.0130263	2913.93	3.47029e-19		2913.93	0.0254632
3568.91	0.00136937		2914.91	0.215955	2914.91	-3.64381e-18		2914.91	0.112909	29149.1	9.89034e-19		2914.91	0.0102086	2914.91	-6.59356e-19		2914.91	0.0203138
3569.89	0.00168513		2915.89	0.214691	2915.89	-2.9671e-18		2915.89	0.117395	29158.9	6.42004e-19		2915.89	0.00521246	2915.89	-7.28762e-19		2915.89	0.0223802
3570.87	0.0020691		2916.86	0.210091	2916.86	-4.16435e-19		2916.86	0.111221	29168.6	1.31871e-18		2916.86	0.00568068	2916.86	1.42282e-18		2916.86	0.0301717
3571.85	0.00253494		2917.84	0.200149	2917.84	3.64381e-19		2917.84	0.111582	29178.4	7.36353e-19		2917.84	0.00903743	2917.84	2.25569e-19		2917.84	0.0296466
3572.83	0.00309876		2918.82	0.196033	2918.82	1.50958e-18		2918.82	0.119127	29188.2	1.0541e-18		2918.82	0.0101556	2918.82	1.41414e-18		2918.82	0.0267592
3573.8	0.0037796		2919.79	0.201317	2919.79	-9.7602e-21		2919.79	0.121965	29197.9	-1.38812e-18		2919.79	0.0144722	2919.79	9.4674e-19		2919.79	0.0331851
3574.78	0.00459978		2920.77	0.211508	2920.77	2.51163e-18		2920.77	0.116608	29207.7	2.77624e-19		2920.77	0.0165909	2920.77	2.18629e-18		2920.77	0.0342001
3575.76	0.00558549		2921.75	0.217549	2921.75	-4.26846e-18		2921.75	0.110227	29217.5	-6.42004e-19		2921.75	0.00998392	2921.75	-5.55247e-19		2921.75	0.0246817
3576.74	0.00676735		2922.72	0.214543	2922.72	1.1452e-18		2922.72	0.11221	29227.2	-5.55247e-19		2922.72	0.00709707	2922.72	-1.04109e-19		2922.72	0.0255959
3577.71	0.00818101		2923.7	0.212463	2923.7	-3.69586e-18		2923.7	0.115139	29237	-4.51138e-19		2923.7	0.00818403	2923.7	-1.04109e-19		2923.7	0.034961
3578.69	0.00986792		2924.68	0.210103	2924.68	-1.87396e-18		2924.68	0.107921	29246.8	-6.94059e-20		2924.68	0.00698057	2924.68	-4.16435e-19		2924.68	0.0375412
3579.67	0.0118761		2925.65	0.203576	2925.65	-2.18629e-18		2925.65	0.0974712	29256.5	-6.24653e-19		2925.65	0.0122855	2925.65	6.94059e-19		2925.65	0.035068
3580.65	0.014261		2926.63	0.203723	2926.63	-1.04109e-18		2926.63	0.0984829	29266.3	1.38812e-18		2926.63	0.0152136	2926.63	3.47029e-19		2926.63	0.0351678
3581.62	0.0170865		2927.6	0.211402	2927.6	-2.08218e-18		2927.6	0.108453	29276	1.38812e-19		2927.6	0.0090129	2927.6	7.63465e-19		2927.6	0.035422
3582.6	0.020426		2928.58	0.215872	2928.58	9.36979e-19		2928.58	0.117734	29285.8	-2.77624e-19		2928.58	0.00766508	2928.58	2.56802e-18		2928.58	0.0324309
3583.58	0.0243633		2929.56	0.216531	2929.56	-1.56163e-18		2929.56	0.119684	29295.6	-6.94059e-20		2929.56	0.0101049	2929.56	9.71682e-19		2929.56	0.0315078
3584.56	0.0289944		2930.53	0.214504	2930.53	-1.24931e-18		2930.53	0.114678	29305.3	-1.04109e-18		2930.53	0.00461937	2930.53	-6.94059e-20		2930.53	0.0326499
3585.53	0.0344282		2931.51	0.208246	2931.51	-1.04109e-18		2931.51	0.115944	29315.1	-1.11049e-18		2931.51	0.00297778	2931.51	5.55247e-19		2931.51	0.0360485
3586.51	0.0407882		2932.49	0.202332	2932.49	-8.32871e-19		2932.49	0.116011	29324.9	-6.24653e-19		2932.49	0.01232	2932.49	6.94059e-20		2932.49	0.0372965
3587.49	0.0482141		2933.46	0.201328	2933.46	0		2933.46	0.109215	29334.6	-4.85841e-19		2933.46	0.0150341	2933.46	2.08218e-19		2933.46	0.0350758
3588.47	0.0568633		2934.44	0.208966	2934.44	-2.08218e-19		2934.44	0.109012	29344.4	2.08218e-19		2934.44	0.00770187	2934.44	-5.55247e-19		2934.44	0.0335128
3589.44	0.0669124		2935.42	0.219164	2935.42	1.87396e-18		2935.42	0.114271	29354.2	-3.47029e-19		2935.42	0.00537578	2935.42	1.24931e-18		2935.42	0.0291076
3590.42	0.078559		2936.39	0.221451	2936.39	8.32871e-19		2936.39	0.113603	29363.9	-5.55247e-19		2936.39	0.0102063	2936.39	2.29039e-18		2936.39	0.0281433
3591.4	0.0920234		2937.37	0.219064	2937.37	1.45752e-18		2937.37	0.10929	29373.7	-5.55247e-19		2937.37	0.00762717	2937.37	2.63742e-18		2937.37	0.0324671
3592.38	0.107551		2938.35	0.213318	2938.35	-1.04109e-18		2938.35	0.110726	29383.5	-2.08218e-18		2938.35	0.00807923	2938.35	1.24931e-18		2938.35	0.0338567
3593.35	0.125411		2939.32	0.206394	2939.32	6.24653e-19		2939.32	0.111896	29393.2	-1.24931e-18		2939.32	0.0139923	2939.32	1.73515e-18		2939.32	0.0353606
3594.33	0.145905		2940.3	0.203806	2940.3	-2.08218e-18		2940.3	0.110796	29403	-1.73515e-18		2940.3	0.0121361	2940.3	-3.47029e-19		2940.3	0.0378161
3595.31	0.169359		2941.28	0.204199	2941.28	1.45752e-18		2941.28	0.11517	29412.8	4.16435e-19		2941.28	0.0107693	2941.28	1.52693e-18		2941.28	0.0341321
3596.29	0.196133		2942.25	0.206872	2942.25	-4.16435e-19		2942.25	0.118919	29422.5	-4.85841e-19		2942.25	0.00794657	2942.25	-5.55247e-19		2942.25	0.0284482
3597.26	0.226619		2943.23	0.212525	2943.23	8.32871e-19		2943.23	0.116218	29432.3	-6.94059e-20		2943.23	0.00303799	2943.23	1.52693e-18		2943.23	0.0253183
3598.24	0.261241		2944.21	0.218237	2944.21	-2.49861e-18		2944.21	0.114811	29442.1	-4.85841e-19		2944.21	0.00197277	2944.21	-4.16435e-19		2944.21	0.0253668
3599.22	0.300459		2945.18	0.21706	2945.18	-4.16435e-19		2945.18	0.115722	29451.8	-1.52693e-18		2945.18	0.00647946	2945.18	6.24653e-19		2945.18	0.0271912
3600.2	0.344766		2946.16	0.208473	2946.16	-8.32871e-19		2946.16	0.11703	29461.6	-1.1799e-18		2946.16	0.0122336	2946.16	-8.32871e-19		2946.16	0.0265858
3601.17	0.394691		2947.14	0.202349	2947.14	-3.12326e-18		2947.14	0.117578	29471.4	-2.49861e-18		2947.14	0.0100508	2947.14	-1.24931e-18		2947.14	0.0280295
3602.15	0.450797		2948.11	0.204052	2948.11	-1.45752e-18		2948.11	0.111639	29481.1	-1.1799e-18		2948.11	0.00581335	2948.11	6.24653e-19		2948.11	0.0319509
3603.13	0.51368		2949.09	0.205359	2949.09	-1.45752e-18		2949.09	0.105576	29490.9	-9.02276e-19		2949.09	0.00408314	2949.09	-8.32871e-19		2949.09	0.0344119
3604.11	0.583969		2950.07	0.202844	2950.07	7.28762e-19		2950.07	0.107169	29500.7	-8.67573e-19		2950.07	0.00533453	2950.07	4.16435e-19		2950.07	0.0408311
3605.08	0.662324		2951.04	0.203282	2951.04	1.66574e-18		2951.04	0.112918	29510.4	-1.2146e-18		2951.04	0.00666117	2951.04	4.85841e-19		2951.04	0.044505
3606.06	0.749429		2952.02	0.20735	2952.02	7.28762e-19		2952.02	0.117565	29520.2	-1.56163e-18		2952.02	0.00290644	2952.02	-1.73515e-19		2952.02	0.0383668
3607.04	0.845994		2953	0.20731	2953	1.35341e-18		2953	0.11773	29530	-6.07301e-19		2953	0.00368291	2953	-1.38812e-19		2953	0.0380156
3608.02	0.952746		2953.97	0.203751	2953.97	7.28762e-19		2953.97	0.114846	29539.7	-1.1452e-18		2953.97	0.0072342	2953.97	-3.12326e-19		2953.97	0.03882
3608.99	1.07043		2954.95	0.204114	2954.95	1.1452e-18		2954.95	0.111885	29549.5	-1.19725e-18		2954.95	0.00671469	2954.95	1.73515e-19		2954.95	0.0360206
3609.97	1.19979		2955.93	0.204093	2955.93	-1.45752e-18		2955.93	0.107051	29559.3	-1.65273e-18		2955.93	0.00514835	2955.93	-7.98168e-19		2955.93	0.0408696
3610.95	1.34157		2956.9	0.201348	2956.9	1.04109e-19		2956.9	0.103855	29569	-1.44966e-18		2956.9	0.00352572	2956.9	-1.31871e-18		2956.9	0.0436544
3611.93	1.49652		2957.88	0.203657	2957.88	-9.89034e-19		2957.88	0.110824	29578.8	-1.08447e-19		2957.88	0.00685683	2957.88	-6.15977e-19		2957.88	0.0387163
3612.9	1.66535		2958.85	0.212495	2958.85	-2.15419e-20		2958.85	0.117244	29588.5	-5.20544e-19		2958.85	0.0131366	2958.85	-4.86313e-19		2958.85	0.0361918
3613.88	1.84876		2959.83	0.216586	2959.83	1.56163e-19		2959.83	0.11164	29598.3	-1.42282e-18		2959.83	0.018873	2959.83	5.72599e-19		2959.83	0.0402057
3614.86	2.04739		2960.81	0.214466	2960.81	4.16435e-19		2960.81	0.106479	29608.1	-7.98168e-19		2960.81	0.0194633	2960.81	5.20544e-20		2960.81	0.0419699
3615.84	2.26183		2961.78	0.216236	2961.78	-1.50958e-18		2961.78	0.107148	29617.8	-1.56163e-18		2961.78	0.01348	2961.78	-1.61369e-18		2961.78	0.0368907
3616.81	2.49262		2962.76	0.220647	2962.76	1.50958e-18		2962.76	0.109519	29627.6	1.38812e-19		2962.76	0.00950398	2962.76	2.42921e-19		2962.76	0.0285446
3617.79	2.74021		2963.74	0.2171	2963.74	-2.03012e-18		2963.74	0.113847	29637.4	-3.12326e-19		2963.74	0.00708369	2963.74	-1.80455e-18		2963.74	0.0222921
3618.77	3.00494		2964.71	0.206346	2964.71	1.76985e-18		2964.71	0.115278	29647.1	-4.85841e-19		2964.71	0.00674813	2964.71	3.12326e-19		2964.71	0.0221851
3619.75	3.28705		2965.69	0.203209	2965.69	3.43559e-18		2965.69	0.11494	29656.9	-4.51138e-19		2965.69	0.00988748	2965.69	2.42921e-19		2965.69	0.0225346
3620.72	3.58666		2966.67	0.208159	2966.67	1.97807e-18		2966.67	0.115643	29666.7	7.63465e-19		2966.67	0.0123841	2966.67	-2.08218e-19		2966.67	0.0259877
3621.7	3.90373		2967.64	0.213839	2967.64	2.08218e-18		2967.64	0.114909	29676.4	-1.38812e-19		2967.64	0.0130803	2967.64	-1.04109e-18		2967.64	0.0311706
3622.68	4.23806		2968.62	0.213516	2968.62	5.30955e-18		2968.62	0.11487	29686.2	9.71682e-19		2968.62	0.0122325	2968.62	6.94059e-19		2968.62	0.0311538
3623.66	4.5893		2969.6	0.205976	2969.6	2.08218e-19		2969.6	0.116364	29696	5.55247e-19		2969.6	0.00710599	2969.6	-6.94059e-19		2969.6	0.0358579
3624.63	4.95688		2970.57	0.205255	2970.57	8.32871e-19		2970.57	0.114396	29705.7	6.94059e-19		2970.57	0.00163999	2970.57	3.47029e-19		2970.57	0.0396589
3625.61	5.34003		2971.55	0.211785	2971.55	3.33148e-18		2971.55	0.112532	29715.5	3.47029e-19		2971.55	0.00214055	2971.55	-1.38812e-19		2971.55	0.0340234
3626.59	5.7378		2972.53	0.213291	2972.53	1.66574e-18		2972.53	0.113784	29725.3	1.1799e-18		2972.53	0.00488525	2972.53	-4.85841e-19		2972.53	0.0319292
3627.57	6.14895		2973.5	0.212206	2973.5	2.29039e-18		2973.5	0.114867	29735	1.04109e-18		2973.5	0.0025168	2973.5	-6.24653e-19		2973.5	0.0385964
3628.54	6.57207		2974.48	0.21258	2974.48	2.49861e-18		2974.48	0.119923	29744.8	6.24653e-19		2974.48	0.00405136	2974.48	9.71682e-19		2974.48	0.0395674
3629.52	7.00545		2975.46	0.209593	2975.46	1.87396e-18		2975.46	0.124583	29754.6	2.29039e-18		2975.46	0.012839	2975.46	2.08218e-19		2975.46	0.0349437
3630.5	7.44717		2976.43	0.205616	2976.43	1.66574e-18		2976.43	0.119417	29764.3	1.87396e-18		2976.43	0.0160057	2976.43	1.24931e-18		2976.43	0.0385663
3631.48	7.89504		2977.41	0.205064	2977.41	6.66296e-18		2977.41	0.11629	29774.1	1.59634e-18		2977.41	0.0121757	2977.41	1.04109e-18		2977.41	0.0406477
3632.45	8.34664		2978.39	0.205166	2978.39	3.95614e-18		2978.39	0.119099	29783.9	1.73515e-18		2978.39	0.00764111	2978.39	6.24653e-19		2978.39	0.0352464
3633.43	8.79929		2979.36	0.205276	2979.36	7.0794e-18		2979.36	0.119263	29793.6	1.94336e-18		2979.36	0.0117141	2979.36	1.94336e-18		2979.36	0.0320691
3634.41	9.25009		2980.34	0.20754	2980.34	3.5397e-18		2980.34	0.118982	29803.4	2.15158e-18		2980.34	0.0197063	2980.34	2.42921e-18		2980.34	0.0329392
3635.39	9.69591		2981.32	0.214979	2981.32	4.99722e-18		2981.32	0.114383	29813.2	2.08218e-18		2981.32	0.024441	2981.32	2.01277e-18		2981.32	0.0332804
3636.36	10.1334		2982.29	0.222079	2982.29	1.87396e-18		2982.29	0.107282	29822.9	1.80455e-18		2982.29	0.0239449	2982.29	1.31871e-18		2982.29	0.0321093
3637.34	10.5591		2983.27	0.220761	2983.27	2.08218e-18		2983.27	0.102254	29832.7	1.59634e-18		2983.27	0.0159728	2983.27	-6.94059e-20		2983.27	0.0315987
3638.32	10.9693		2984.25	0.216776	2984.25	4.58079e-18		2984.25	0.103585	29842.5	1.31871e-18		2984.25	0.00666786	2984.25	-4.85841e-19		2984.25	0.0355819
3639.3	11.3602		2985.22	0.214926	2985.22	2.29039e-18		2985.22	0.10892	29852.2	1.38812e-18		2985.22	0.00153297	2985.22	-2.77624e-19		2985.22	0.0392642
3640.27	11.7279		2986.2	0.216088	2986.2	4.78901e-18		2986.2	0.110422	29862	1.45752e-18		2986.2	0.00464835	2986.2	1.24931e-18		2986.2	0.0359916
3641.25	12.0685		2987.18	0.212685	2987.18	3.5397e-18		2987.18	0.110302	29871.8	1.66574e-18		2987.18	0.00977321	2987.18	9.71682e-19		2987.18	0.035228
3642.23	12.3779		2988.15	0.211826	2988.15	2.81094e-18		2988.15	0.112037	29881.5	1.63104e-18		2988.15	0.0101472	2988.15	-2.77624e-19		2988.15	0.0377592
3643.21	12.6523		2989.13	0.218118	2989.13	7.28762e-19		2989.13	0.118233	29891.3	7.28762e-19		2989.13	0.00995047	2989.13	1.1799e-18		2989.13	0.0346048
3644.18	12.8876		2990.1	0.217497	2990.1	2.29039e-18		2990.1	0.120636	29901	1.38812e-18		2990.1	0.00716229	2990.1	4.85841e-19		2990.1	0.0278439
3645.16	13.0802		2991.08	0.216781	2991.08	3.64381e-18		2991.08	0.118346	29910.8	2.11688e-18		2991.08	0.00304356	2991.08	3.47029e-19		2991.08	0.025354
3646.14	13.2264		2992.06	0.214285	2992.06	4.06024e-18		2992.06	0.119699	29920.6	6.76707e-19		2992.06	0.00192762	2992.06	7.28762e-19		2992.06	0.029403
3647.12	13.3227		2993.03	0.210197	2993.03	4.06024e-18		2993.03	0.117562	29930.3	2.04747e-18		2993.03	0.00278548	2993.03	6.94059e-20		2993.03	0.0343696
3648.09	13.3661		2994.01	0.215355	2994.01	-5.20544e-19		2994.01	0.11035	29940.1	1.33606e-18		2994.01	0.00638693	2994.01	-2.08218e-19		2994.01	0.0335217
3649.07	13.3536		2994.99	0.218257	2994.99	3.43559e-18		2994.99	0.105941	29949.9	1.11483e-18		2994.99	0.0141773	2994.99	9.89034e-19		2994.99	0.0278807
3650.05	13.2827		2995.96	0.213805	2995.96	1.92601e-18		2995.96	0.106835	29959.6	1.78124e-18		2995.96	0.0199912	2995.96	1.23195e-18		2995.96	0.0278997
3651.03	13.1513		2996.94	0.214179	2996.94	7.67803e-19		2996.94	0.111107	29969.4	1.44017e-18		2996.94	0.0179098	2996.94	5.20544e-20		2996.94	0.0314911
3652	12.9578		2997.92	0.215872	2997.92	2.02524e-18		2997.92	0.108217	29979.2	-3.47029e-20		2997.92	0.0141433	2997.92	6.46342e-19		2997.92	0.031456
3652.98	12.7008		2998.89	0.214257	2998.89	7.28762e-19		2998.89	0.102595	29988.9	-2.94975e-19		2998.89	0.0114583	2998.89	6.15977e-19		2998.89	0.0315635
3653.96	12.3798		2999.87	0.214325	2999.87	-1.63971e-18		2999.87	0.103419	29998.7	2.42921e-19		2999.87	0.00912996	2999.87	-1.05844e-18		2999.87	0.0309454
3654.94	11.9944		3000.85	0.214149	3000.85	-1.24931e-18		3000.85	0.106791	30008.5	0		3000.85	0.00624479	3000.85	-1.07579e-18		3000.85	0.0290346
3655.91	11.5452		3001.82	0.211932	3001.82	-9.36979e-19		3001.82	0.113937	30018.2	2.08218e-19		3001.82	0.00650008	3001.82	-7.28762e-19		3001.82	0.0273606
3656.89	11.0329		3002.8	0.207797	3002.8	-1.76985e-18		3002.8	0.119084	30028	1.73515e-19		3002.8	0.0100965	3002.8	-2.77624e-19		3002.8	0.0333724
3657.87	10.4591		3003.78	0.205778	3003.78	1.56163e-18		3003.78	0.115649	30037.8	-5.20544e-19		3003.78	0.00815281	3003.78	-3.47029e-19		3003.78	0.0424353
3658.85	9.82586		3004.75	0.209264	3004.75	6.24653e-19		3004.75	0.109746	30047.5	9.71682e-19		3004.75	0.00211547	3004.75	-1.24931e-18		3004.75	0.041835
3659.82	9.13588		3005.73	0.212679	3005.73	-4.16435e-19		3005.73	0.10925	30057.3	1.45752e-18		3005.73	0.000696291	3005.73	-4.85841e-19		3005.73	0.0373456
3660.8	8.39234		3006.71	0.212086	3006.71	1.1452e-18		3006.71	0.112826	30067.1	-2.77624e-19		3006.71	0.00950956	3006.71	1.11049e-18		3006.71	0.0342023
3661.78	7.59898		3007.68	0.209369	3007.68	1.66574e-18		3007.68	0.116647	30076.8	0		3007.68	0.014747	3007.68	1.24931e-18		3007.68	0.0349259
3662.76	6.76006		3008.66	0.207899	3008.66	-2.49861e-18		3008.66	0.118836	30086.6	-3.47029e-19		3008.66	0.0095954	3008.66	-1.52693e-18		3008.66	0.0354264
3663.73	5.88029		3009.64	0.210061	3009.64	-2.91505e-18		3009.64	0.119063	30096.4	1.24931e-18		3009.64	0.0037498	3009.64	-5.55247e-19		3009.64	0.0341276
3664.71	4.96484		3010.61	0.211065	3010.61	-2.49861e-18		3010.61	0.117857	30106.1	3.47029e-19		3010.61	-0.000580744	3010.61	1.38812e-19		3010.61	0.0315028
3665.69	4.01925		3011.59	0.213623	3011.59	1.87396e-18		3011.59	0.115126	30115.9	8.32871e-19		3011.59	0.000791609	3011.59	-6.94059e-19		3011.59	0.0275753
3666.67	3.0494		3012.57	0.216845	3012.57	-3.33148e-18		3012.57	0.115841	30125.7	2.08218e-18		3012.57	0.00150789	3012.57	-8.32871e-19		3012.57	0.030971
3667.64	2.06145		3013.54	0.211706	3013.54	-2.08218e-19		3013.54	0.117807	30135.4	-1.38812e-19		3013.54	0.000653928	3013.54	-1.38812e-19		3013.54	0.033364
3668.62	1.06176		3014.52	0.209144	3014.52	3.12326e-18		3014.52	0.119379	30145.2	4.16435e-19		3014.52	0.00346273	3014.52	9.71682e-19		3014.52	0.0335485
3669.6	0.0568633		3015.5	0.217167	3015.5	0		3015.5	0.117587	30155	-3.47029e-19		3015.5	0.00677879	3015.5	-5.55247e-19		3015.5	0.0401828
3670.58	-0.946636		3016.47	0.219785	3016.47	-1.45752e-18		3016.47	0.110641	30164.7	-4.85841e-19		3016.47	0.00903966	3016.47	-1.38812e-19		3016.47	0.0365
3671.55	-1.9421		3017.45	0.210073	3017.45	4.16435e-19		3017.45	0.107451	30174.5	-3.47029e-19		3017.45	0.00396051	3017.45	-1.38812e-19		3017.45	0.0291026
3672.53	-2.92295		3018.43	0.206667	3018.43	-2.08218e-18		3018.43	0.108431	30184.3	-6.94059e-19		3018.43	0.000740884	3018.43	-1.38812e-19		3018.43	0.0328991
3673.51	-3.88271		3019.4	0.213717	3019.4	0		3019.4	0.106927	30194	6.94059e-19		3019.4	0.00533676	3019.4	1.52693e-18		3019.4	0.0336962
3674.49	-4.81506		3020.38	0.21701	3020.38	-2.70683e-18		3020.38	0.107191	30203.8	1.38812e-19		3020.38	0.00642316	3020.38	-1.80455e-18		3020.38	0.0318757
3675.46	-5.71396		3021.35	0.216025	3021.35	3.95614e-18		3021.35	0.110651	30213.5	1.38812e-19		3021.35	0.00721078	3021.35	9.71682e-19		3021.35	0.0334426
3676.44	-6.57361		3022.33	0.21648	3022.33	-1.24931e-18		3022.33	0.112122	30223.3	-2.08218e-19		3022.33	0.0126523	3022.33	5.55247e-19		3022.33	0.0369025
3677.42	-7.38859		3023.31	0.21608	3023.31	-2.08218e-19		3023.31	0.117273	30233.1	6.94059e-20		3023.31	0.0171311	3023.31	1.24931e-18		3023.31	0.0410435
3678.4	-8.15385		3024.28	0.210383	3024.28	0		3024.28	0.122093	30242.8	1.38812e-19		3024.28	0.0146902	3024.28	1.38812e-18		3024.28	0.0390948
3679.37	-8.86477		3025.26	0.208807	3025.26	-3.33148e-18		3025.26	0.123204	30252.6	-7.63465e-19		3025.26	0.0107058	3025.26	-1.38812e-19		3025.26	0.0271639
3680.35	-9.51722		3026.24	0.213297	3026.24	0		3026.24	0.120748	30262.4	2.77624e-19		3026.24	0.0116177	3026.24	9.71682e-19		3026.24	0.0209565
3681.33	-10.1075		3027.21	0.213942	3027.21	-1.66574e-18		3027.21	0.113434	30272.1	1.45752e-18		3027.21	0.00894713	3027.21	-6.94059e-20		3027.21	0.0269944
3682.31	-10.6326		3028.19	0.213424	3028.19	6.24653e-19		3028.19	0.110511	30281.9	-2.08218e-19		3028.19	0.00947723	3028.19	-8.32871e-19		3028.19	0.033413
3683.28	-11.0898		3029.17	0.209744	3029.17	2.08218e-19		3029.17	0.119228	30291.7	-1.11049e-18		3029.17	0.0166612	3029.17	1.11049e-18		3029.17	0.0370251
3684.26	-11.477		3030.14	0.206146	3030.14	-3.95614e-18		3030.14	0.127273	30301.4	-4.85841e-19		3030.14	0.0157905	3030.14	-1.04109e-18		3030.14	0.0370686
3685.24	-11.7927		3031.12	0.209857	3031.12	-8.32871e-19		3031.12	0.117844	30311.2	7.63465e-19		3031.12	0.00985794	3031.12	-4.85841e-19		3031.12	0.0352113
3686.22	-12.036		3032.1	0.211039	3032.1	-1.66574e-18		3032.1	0.108147	30321	4.16435e-19		3032.1	0.00743654	3032.1	-8.32871e-19		3032.1	0.0281611
3687.19	-12.2063		3033.07	0.205568	3033.07	2.70683e-18		3033.07	0.108235	30330.7	0		3033.07	0.00592372	3033.07	6.24653e-19		3033.07	0.0228618
3688.17	-12.3036		3034.05	0.205622	3034.05	-3.12326e-19		3034.05	0.109849	30340.5	-3.47029e-19		3034.05	0.003208	3034.05	1.1799e-18		3034.05	0.029267
3689.15	-12.3286		3035.03	0.210154	3035.03	-2.91505e-18		3035.03	0.115275	30350.3	1.00639e-18		3035.03	0.00317511	3035.03	-4.85841e-19		3035.03	0.0326059
3690.13	-12.282		3036	0.211327	3036	-8.32871e-19		3036	0.120871	30360	-2.08218e-19		3036	0.00334679	3036	1.38812e-19		3036	0.0317118
3691.1	-12.1654		3036.98	0.216618	3036.98	8.32871e-19		3036.98	0.123083	30369.8	1.11049e-18		3036.98	0.00514222	3036.98	5.55247e-19		3036.98	0.0370914
3692.08	-11.9804		3037.96	0.221128	3037.96	4.16435e-19		3037.96	0.11785	30379.6	6.94059e-20		3037.96	0.00848169	3037.96	-6.94059e-19		3037.96	0.04051
3693.06	-11.7293		3038.93	0.21838	3038.93	1.66574e-18		3038.93	0.108608	30389.3	1.1799e-18		3038.93	0.0100865	3038.93	2.01277e-18		3038.93	0.0355139
3694.04	-11.4144		3039.91	0.213851	3039.91	-3.33148e-18		3039.91	0.107343	30399.1	5.55247e-19		3039.91	0.0111149	3039.91	0		3039.91	0.0241377
3695.01	-11.0385		3040.89	0.206993	3040.89	2.70683e-18		3040.89	0.117807	30408.9	1.83926e-18		3040.89	0.00540755	3040.89	1.1799e-18		3040.89	0.0179465
3695.99	-10.6046		3041.86	0.205326	3041.86	-2.29039e-18		3041.86	0.125269	30418.6	4.85841e-19		3041.86	0.000794953	3041.86	-3.47029e-19		3041.86	0.0304911
3696.97	-10.1159		3042.84	0.207157	3042.84	1.04109e-18		3042.84	0.114847	30428.4	-1.00639e-18		3042.84	0.00644323	3042.84	1.1799e-18		3042.84	0.0432486
3697.95	-9.57567		3043.82	0.204937	3043.82	0		3043.82	0.105681	30438.2	9.71682e-19		3043.82	0.00937801	3043.82	9.36979e-19		3043.82	0.0390502
3698.92	-8.98756		3044.79	0.205564	3044.79	-5.56982e-18		3044.79	0.108855	30447.9	1.28401e-18		3044.79	0.0046333	3044.79	-3.01916e-18		3044.79	0.0346851
3699.9	-8.35515		3045.77	0.20625	3045.77	-1.04109e-18		3045.77	0.109935	30457.7	-4.16435e-19		3045.77	0.00490978	3045.77	4.85841e-19		3045.77	0.0333462
3700.88	-7.68215		3046.75	0.208549	3046.75	-3.12326e-19		3046.75	0.109071	30467.5	9.02276e-19		3046.75	0.00785683	3046.75	9.36979e-19		3046.75	0.0303149
3701.86	-6.97237		3047.72	0.21387	3047.72	-2.08218e-18		3047.72	0.112758	30477.2	7.98168e-19		3047.72	0.00431669	3047.72	-5.8995e-19		3047.72	0.0297854
3702.83	-6.22963		3048.7	0.214975	3048.7	1.1452e-18		3048.7	0.112753	30487	-4.85841e-19		3048.7	0.00691424	3048.7	5.20544e-19		3048.7	0.0278829
3703.81	-5.4578		3049.68	0.21287	3049.68	2.70683e-18		3049.68	0.10867	30496.8	-3.29678e-19		3049.68	0.0135235	3049.68	3.47029e-19		3049.68	0.0261394
3704.79	-4.66076		3050.65	0.212747	3050.65	-1.61369e-18		3050.65	0.112215	30506.5	7.80816e-19		3050.65	0.0115547	3050.65	-2.25569e-19		3050.65	0.0289671
3705.77	-3.84239		3051.63	0.216179	3051.63	-1.56163e-19		3051.63	0.116936	30516.3	3.47029e-19		3051.63	0.00945549	3051.63	-6.94059e-19		3051.63	0.0300881
3706.74	-3.00659		3052.6	0.218655	3052.6	3.64381e-19		3052.6	0.115668	30526	6.59356e-19		3052.6	0.00935069	3052.6	3.81732e-19		3052.6	0.0298662
3707.72	-2.15724		3053.58	0.217439	3053.58	-1.61369e-18		3053.58	0.116081	30535.8	6.07301e-19		3053.58	0.00673754	3053.58	-8.32871e-19		3053.58	0.0336304
3708.7	-1.29821		3054.56	0.218707	3054.56	-1.24931e-18		3054.56	0.119577	30545.6	5.81274e-19		3054.56	0.00349116	3054.56	-2.08218e-19		3054.56	0.0355067
3709.68	-0.433381		3055.53	0.220599	3055.53	1.04109e-19		3055.53	0.119307	30555.3	1.16255e-18		3055.53	-0.00426246	3055.53	-1.04109e-19		3055.53	0.0351165
3710.65	0.433381		3056.51	0.218929	3056.51	2.86299e-19		3056.51	0.117298	30565.1	1.1452e-18		3056.51	-0.00976748	3056.51	3.81732e-19		3056.51	0.0346293
3711.63	1.29821		3057.49	0.217377	3057.49	8.84925e-19		3057.49	0.116098	30574.9	1.06712e-18		3057.49	0.000854039	3057.49	4.6849e-19		3057.49	0.036631
3712.61	2.15724		3058.46	0.215308	3058.46	6.76707e-19		3058.46	0.11197	30584.6	7.46113e-19		3058.46	0.0144254	3058.46	3.03651e-19		3058.46	0.0403528
3713.59	3.00659		3059.44	0.216828	3059.44	-1.1452e-18		3059.44	0.112211	30594.4	3.55705e-19		3059.44	0.016223	3059.44	-4.0776e-19		3059.44	0.0366382
3714.57	3.84239		3060.42	0.216101	3060.42	-2.83697e-18		3060.42	0.116134	30604.2	9.19628e-19		3060.42	0.0157158	3060.42	-1.1452e-18		3060.42	0.0325897
3715.54	4.66076		3061.39	0.211382	3061.39	-3.98216e-18		3061.39	0.118589	30613.9	-1.25798e-19		3061.39	0.0166595	3061.39	-3.38354e-19		3061.39	0.0322848
3716.52	5.4578		3062.37	0.208985	3062.37	-4.16435e-19		3062.37	0.123722	30623.7	-2.73286e-19		3062.37	0.013553	3062.37	-3.55705e-19		3062.37	0.0292163
3717.5	6.22963		3063.35	0.201217	3063.35	-3.93011e-18		3063.35	0.126427	30633.5	-1.04109e-19		3063.35	0.00801457	3063.35	-1.62236e-18		3063.35	0.031864
3718.48	6.97237		3064.32	0.19391	3064.32	-2.04314e-18		3064.32	0.128019	30643.2	-1.99542e-19		3064.32	0.00243988	3064.32	-4.20773e-19		3064.32	0.0361572
3719.45	7.68215		3065.3	0.196331	3065.3	-4.12531e-18		3065.3	0.126001	30653	-1.07145e-18		3065.3	-0.000451981	3065.3	-7.46113e-19		3065.3	0.0289621
3720.43	8.35515		3066.28	0.201911	3066.28	-2.53115e-18		3066.28	0.11437	30662.8	1.60501e-19		3066.28	-0.00177974	3066.28	-2.08218e-19		3066.28	0.0229682
3721.41	8.98756		3067.25	0.207081	3067.25	-4.98421e-18		3067.25	0.102331	30672.5	-1.2428e-18		3067.25	0.00171859	3067.25	-1.69611e-18		3067.25	0.0312514
3722.39	9.57567		3068.23	0.213883	3068.23	-2.58971e-18		3068.23	0.0969985	30682.3	-3.12326e-19		3068.23	0.00764557	3068.23	-1.17122e-18		3068.23	0.0389967
3723.36	10.1159		3069.21	0.219001	3069.21	-3.33148e-18		3069.21	0.101927	30692.1	4.72828e-19		3069.21	0.00329384	3069.21	-1.52693e-18		3069.21	0.0369019
3724.34	10.6046		3070.18	0.217821	3070.18	-3.20135e-18		3070.18	0.109878	30701.8	-1.55729e-18		3070.18	-0.0044386	3070.18	-8.43715e-19		3070.18	0.0314197
3725.32	11.0385		3071.16	0.216894	3071.16	-1.47704e-18		3071.16	0.111248	30711.6	1.13435e-18		3071.16	-0.00295533	3071.16	1.69177e-19		3071.16	0.0264967
3726.3	11.4144		3072.14	0.219759	3072.14	-4.8801e-18		3072.14	0.11076	30721.4	-1.46403e-18		3072.14	0.00467009	3072.14	-2.11037e-18		3072.14	0.0257854
3727.27	11.7293		3073.11	0.218797	3073.11	-1.11917e-18		3073.11	0.113793	30731.1	-1.17122e-18		3073.11	0.00793709	3073.11	2.60272e-20		3073.11	0.0273016
3728.25	11.9804		3074.09	0.216248	3074.09	-3.6796e-18		3074.09	0.113403	30740.9	-8.00337e-19		3074.09	0.00286296	3074.09	-1.55513e-18		3074.09	0.0296906
3729.23	12.1654		3075.07	0.220147	3075.07	-3.96915e-18		3075.07	0.112276	30750.7	-1.2775e-18		3075.07	-0.00188509	3075.07	-1.38812e-18		3075.07	0.0305953
3730.21	12.282		3076.04	0.22621	3076.04	-4.49945e-18		3076.04	0.114139	30760.4	-2.0388e-18		3076.04	0.000662289	3076.04	-2.92806e-19		3076.04	0.0339353
3731.18	12.3286		3077.02	0.22511	3077.02	-3.66984e-18		3077.02	0.112214	30770.2	-1.57898e-18		3077.02	0.00436742	3077.02	-1.86962e-18		3077.02	0.0418891
3732.16	12.3036		3078	0.219999	3078	-5.14688e-18		3078	0.113044	30780	-1.60718e-18		3078	0.00727544	3078	-2.11254e-18		3078	0.040039
3733.14	12.2063		3078.97	0.219717	3078.97	-4.52223e-18		3078.97	0.117468	30789.7	-1.54862e-18		3078.97	0.0090168	3078.97	-1.53561e-18		3078.97	0.0348406
3734.12	12.036		3079.95	0.219849	3079.95	-2.88902e-18		3079.95	0.118142	30799.5	-1.67008e-18		3079.95	0.00487522	3079.95	-1.11049e-18		3079.95	0.0391366
3735.09	11.7927		3080.93	0.215728	3080.93	-4.56127e-18		3080.93	0.114457	30809.3	-1.52042e-18		3080.93	0.00343263	3080.93	-2.4509e-19		3080.93	0.0355151
3736.07	11.477		3081.9	0.206365	3081.9	-1.95204e-19		3081.9	0.109354	30819	-2.81961e-18		3081.9	0.00601457	3081.9	-4.40294e-19		3081.9	0.0225496
3737.05	11.0898		3082.88	0.197836	3082.88	-5.00373e-18		3082.88	0.111103	30828.8	-8.43715e-19		3082.88	0.00388024	3082.88	-1.96072e-18		3082.88	0.0201449
3738.03	10.6326		3083.85	0.203208	3083.85	-4.13833e-18		3083.85	0.115521	30838.5	-1.68309e-18		3083.85	0.00445326	3083.85	-3.40523e-18		3083.85	0.0260502
3739	10.1075		3084.83	0.207281	3084.83	-1.50958e-18		3084.83	0.113464	30848.3	-2.3598e-18		3084.83	0.00971134	3084.83	-5.46571e-19		3084.83	0.0287297
3739.98	9.51722		3085.81	0.204981	3085.81	-1.76985e-18		3085.81	0.11651	30858.1	-1.68309e-18		3085.81	0.0068964	3085.81	8.24195e-20		3085.81	0.0248528
3740.96	8.86477		3086.78	0.208847	3086.78	-6.01228e-18		3086.78	0.12299	30867.8	-2.25569e-18		3086.78	-0.000556775	3086.78	-1.65273e-18		3086.78	0.0217196
3741.94	8.15385		3087.76	0.209939	3087.76	-1.88697e-18		3087.76	0.119462	30877.6	-1.60935e-18		3087.76	-0.00103559	3087.76	-3.99084e-19		3087.76	0.0286873
3742.91	7.38859		3088.74	0.212387	3088.74	-2.7719e-18		3088.74	0.116244	30887.4	-2.21231e-18		3088.74	-0.000210064	3088.74	-1.07579e-18		3088.74	0.0343411
3743.89	6.57361		3089.71	0.22311	3089.71	-7.28762e-19		3089.71	0.116565	30897.1	-1.04976e-18		3089.71	-0.000239049	3089.71	-2.16893e-19		3089.71	0.0288841
3744.87	5.71396		3090.69	0.229888	3090.69	-2.47258e-19		3090.69	0.114386	30906.9	-9.89034e-19		3090.69	0.0030692	3090.69	-1.56163e-19		3090.69	0.0308266
3745.85	4.81506		3091.67	0.228203	3091.67	-2.29039e-18		3091.67	0.116589	30916.7	-1.26666e-18		3091.67	0.00451903	3091.67	-7.1141e-19		3091.67	0.0393127
3746.82	3.88271		3092.64	0.220501	3092.64	-2.62875e-18		3092.64	0.120809	30926.4	-1.87396e-18		3092.64	0.00704189	3092.64	2.86299e-19		3092.64	0.035908
3747.8	2.92295		3093.62	0.20798	3093.62	-9.36979e-19		3093.62	0.118636	30936.2	-1.58766e-18		3093.62	0.00931892	3093.62	-2.16893e-19		3093.62	0.028937
3748.78	1.9421		3094.6	0.203706	3094.6	-2.70683e-18		3094.6	0.114172	30946	-1.73515e-18		3094.6	0.00809707	3094.6	-6.07301e-19		3094.6	0.0281906
3749.76	0.946636		3095.57	0.211428	3095.57	1.61369e-18		3095.57	0.115408	30955.7	-1.37077e-18		3095.57	0.00959763	3095.57	2.77624e-19		3095.57	0.0287124
3750.73	-0.0568633		3096.55	0.221048	3096.55	1.04109e-18		3096.55	0.115982	30965.5	-1.16255e-18		3096.55	0.00893263	3096.55	6.94059e-19		3096.55	0.0265446
3751.71	-1.06176		3097.53	0.223978	3097.53	-9.63007e-19		3097.53	0.114326	30975.3	-2.60272e-19		3097.53	0.00997778	3097.53	-6.94059e-20		3097.53	0.022903
3752.69	-2.06145		3098.5	0.222277	3098.5	9.89034e-19		3098.5	0.116981	30985	-1.26666e-18		3098.5	0.0157097	3098.5	-7.28762e-19		3098.5	0.0245262
3753.67	-3.0494		3099.48	0.220208	3099.48	3.79997e-18		3099.48	0.117228	30994.8	-4.85841e-19		3099.48	0.0180335	3099.48	5.20544e-19		3099.48	0.0349509
3754.64	-4.01925		3100.46	0.211443	3100.46	-1.04109e-19		3100.46	0.119699	31004.6	-1.2146e-18		3100.46	0.0188574	3100.46	1.2146e-18		3100.46	0.0410256
3755.62	-4.96484		3101.43	0.212072	3101.43	3.22737e-18		3101.43	0.124758	31014.3	-2.29039e-18		3101.43	0.0161902	3101.43	1.31871e-18		3101.43	0.0376605
3756.6	-5.88029		3102.41	0.222303	3102.41	2.08218e-19		3102.41	0.120036	31024.1	-7.28762e-19		3102.41	0.00980331	3102.41	2.08218e-19		3102.41	0.0343384
3757.58	-6.76006		3103.39	0.217928	3103.39	1.19725e-18		3103.39	0.111905	31033.9	-7.63465e-19		3103.39	0.00698001	3103.39	0		3103.39	0.0320825
3758.55	-7.59898		3104.36	0.210348	3104.36	-1.45752e-18		3104.36	0.111213	31043.6	-6.59356e-19		3104.36	0.00760655	3104.36	8.67573e-19		3104.36	0.030495
3759.53	-8.39234		3105.34	0.211077	3105.34	8.32871e-19		3105.34	0.117613	31053.4	-6.24653e-19		3105.34	0.00487968	3105.34	1.38812e-19		3105.34	0.0296215
3760.51	-9.13588		3106.32	0.212353	3106.32	3.33148e-18		3106.32	0.118857	31063.2	-1.38812e-18		3106.32	0.00385014	3106.32	1.42282e-18		3106.32	0.0285725
3761.49	-9.82586		3107.29	0.216056	3107.29	2.08218e-18		3107.29	0.116089	31072.9	-1.31871e-18		3107.29	0.0126026	3107.29	6.94059e-20		3107.29	0.0254911
3762.46	-10.4591		3108.27	0.217196	3108.27	-4.16435e-19		3108.27	0.11886	31082.7	-3.12326e-19		3108.27	0.0139717	3108.27	2.08218e-19		3108.27	0.0238579
3763.44	-11.0329		3109.25	0.218766	3109.25	1.97807e-18		3109.25	0.118912	31092.5	5.55247e-19		3109.25	0.00746051	3109.25	1.04109e-18		3109.25	0.0299855
3764.42	-11.5452		3110.22	0.223125	3110.22	7.28762e-19		3110.22	0.115121	31102.2	-4.16435e-19		3110.22	0.00664111	3110.22	-6.94059e-19		3110.22	0.0344247
3765.4	-11.9944		3111.2	0.211811	3111.2	3.64381e-18		3111.2	0.11352	31112	-5.55247e-19		3111.2	0.00773921	3111.2	6.24653e-19		3111.2	0.0300959
3766.37	-12.3798		3112.18	0.203029	3112.18	4.78901e-18		3112.18	0.11152	31121.8	-1.66574e-18		3112.18	0.0103301	3112.18	1.11049e-18		3112.18	0.0260429
3767.35	-12.7008		3113.15	0.210902	3113.15	3.33148e-18		3113.15	0.107725	31131.5	-1.38812e-18		3113.15	0.00934568	3113.15	6.94059e-19		3113.15	0.0279671
3768.33	-12.9578		3114.13	0.212676	3114.13	-6.24653e-19		3114.13	0.111114	31141.3	4.16435e-19		3114.13	0.004577	3114.13	-1.87396e-18		3114.13	0.0281499
3769.31	-13.1513		3115.1	0.21159	3115.1	3.12326e-18		3115.1	0.115786	31151	4.85841e-19		3115.1	0.00368737	3115.1	-2.77624e-19		3115.1	0.0252101
3770.28	-13.2827		3116.08	0.214251	3116.08	3.12326e-18		3116.08	0.11021	31160.8	-4.16435e-19		3116.08	0.00465114	3116.08	2.77624e-19		3116.08	0.0220557
3771.26	-13.3536		3117.06	0.214905	3117.06	1.45752e-18		3117.06	0.103735	31170.6	-9.71682e-19		3117.06	0.0052721	3117.06	8.32871e-19		3117.06	0.0209593
3772.24	-13.3661		3118.03	0.215531	3118.03	2.49861e-18		3118.03	0.102417	31180.3	8.32871e-19		3118.03	0.00730722	3118.03	0		3118.03	0.0271901
3773.22	-13.3227		3119.01	0.213263	3119.01	2.70683e-18		3119.01	0.104428	31190.1	6.94059e-20		3119.01	0.010582	3119.01	-2.77624e-19		3119.01	0.0362497
3774.19	-13.2264		3119.99	0.208795	3119.99	4.16435e-19		3119.99	0.108306	31199.9	-2.08218e-19		3119.99	0.0148841	3119.99	-1.24931e-18		3119.99	0.0401176
3775.17	-13.0802		3120.96	0.209444	3120.96	-4.16435e-19		3120.96	0.117905	31209.6	-1.52693e-18		3120.96	0.0136628	3120.96	-1.24931e-18		3120.96	0.0336405
3776.15	-12.8876		3121.94	0.214786	3121.94	1.87396e-18		3121.94	0.123753	31219.4	0		3121.94	0.0101729	3121.94	-1.11049e-18		3121.94	0.0247425
3777.13	-12.6523		3122.92	0.218774	3122.92	-3.5397e-18		3122.92	0.118981	31229.2	-1.24931e-18		3122.92	0.00851736	3122.92	-2.49861e-18		3122.92	0.0226918
3778.1	-12.3779		3123.89	0.21769	3123.89	1.45752e-18		3123.89	0.11293	31238.9	-5.55247e-19		3123.89	0.00533397	3123.89	5.55247e-19		3123.89	0.0229983
3779.08	-12.0685		3124.87	0.21348	3124.87	-2.49861e-18		3124.87	0.107832	31248.7	-1.38812e-19		3124.87	0.00618068	3124.87	-1.80455e-18		3124.87	0.0242648
3780.06	-11.7279		3125.85	0.206752	3125.85	-3.5397e-18		3125.85	0.108021	31258.5	1.11049e-18		3125.85	0.0010915	3125.85	-9.71682e-19		3125.85	0.0280775
3781.04	-11.3602		3126.82	0.197027	3126.82	-4.16435e-19		3126.82	0.110374	31268.2	-6.94059e-19		3126.82	-0.00501943	3126.82	-1.24931e-18		3126.82	0.0330022
3782.01	-10.9693		3127.8	0.193895	3127.8	1.24931e-18		3127.8	0.110086	31278	-1.38812e-19		3127.8	0.0011294	3127.8	0		3127.8	0.038694
3782.99	-10.5591		3128.78	0.195897	3128.78	0		3128.78	0.10463	31287.8	1.38812e-19		3128.78	0.00411435	3128.78	-1.66574e-18		3128.78	0.0365145
3783.97	-10.1334		3129.75	0.197766	3129.75	2.49861e-18		3129.75	0.102621	31297.5	0		3129.75	0.0017682	3129.75	4.16435e-19		3129.75	0.0288707
3784.95	-9.69591		3130.73	0.20784	3130.73	8.32871e-19		3130.73	0.110753	31307.3	-1.38812e-19		3130.73	0.00162661	3130.73	-1.38812e-18		3130.73	0.0303768
3785.92	-9.25009		3131.71	0.215735	3131.71	1.66574e-18		3131.71	0.113922	31317.1	-1.66574e-18		3131.71	0.00333453	3131.71	-1.24931e-18		3131.71	0.0319716
3786.9	-8.79929		3132.68	0.207652	3132.68	-8.32871e-19		3132.68	0.111747	31326.8	-6.94059e-19		3132.68	0.00632728	3132.68	-8.32871e-19		3132.68	0.0307715
3787.88	-8.34664		3133.66	0.195501	3133.66	-7.49584e-18		3133.66	0.111866	31336.6	-1.38812e-19		3133.66	0.00499729	3133.66	-2.22099e-18		3133.66	0.0339326
3788.86	-7.89504		3134.64	0.192539	3134.64	-5.41366e-18		3134.64	0.113766	31346.4	-1.11049e-18		3134.64	-0.000357221	3134.64	-2.22099e-18		3134.64	0.0331951
3789.83	-7.44717		3135.61	0.19984	3135.61	-3.33148e-18		3135.61	0.118078	31356.1	-4.16435e-19		3135.61	-0.00437785	3135.61	-4.16435e-19		3135.61	0.0243517
3790.81	-7.00545		3136.59	0.208091	3136.59	-1.66574e-18		3136.59	0.11999	31365.9	-5.55247e-19		3136.59	-0.00183548	3136.59	-2.3598e-18		3136.59	0.0183071
3791.79	-6.57207		3137.57	0.212257	3137.57	-2.08218e-18		3137.57	0.117105	31375.7	-6.94059e-19		3137.57	0.00452126	3137.57	-3.60911e-18		3137.57	0.0260647
3792.77	-6.14895		3138.54	0.219092	3138.54	-3.33148e-18		3138.54	0.115015	31385.4	-6.94059e-19		3138.54	0.00410432	3138.54	-2.77624e-18		3138.54	0.0347425
3793.74	-5.7378		3139.52	0.219106	3139.52	-3.74792e-18		3139.52	0.110998	31395.2	2.77624e-19		3139.52	0.00229328	3139.52	-3.19267e-18		3139.52	0.0346918
3794.72	-5.34003		3140.5	0.213117	3140.5	-3.5397e-18		3140.5	0.106554	31405	-6.94059e-19		3140.5	0.00253576	3140.5	-5.55247e-19		3140.5	0.0311695
3795.7	-4.95688		3141.47	0.2139	3141.47	-5.41366e-18		3141.47	0.104101	31414.7	-1.1799e-18		3141.47	0.00240699	3141.47	-3.88673e-18		3141.47	0.0208562
3796.68	-4.5893		3142.45	0.210529	3142.45	-3.74792e-18		3142.45	0.105698	31424.5	2.77624e-19		3142.45	0.00692204	3142.45	-3.05386e-18		3142.45	0.0205819
3797.65	-4.23806		3143.43	0.207469	3143.43	-2.70683e-18		3143.43	0.110908	31434.3	1.38812e-19		3143.43	0.0094187	3143.43	-2.3598e-18		3143.43	0.0344543
3798.63	-3.90373		3144.4	0.212482	3144.4	-1.87396e-18		3144.4	0.11061	31444	-5.55247e-19		3144.4	0.00649729	3144.4	-1.80455e-18		3144.4	0.0366126
3799.61	-3.58666		3145.38	0.215932	3145.38	-2.49861e-18		3145.38	0.107888	31453.8	5.55247e-19		3145.38	0.00190309	3145.38	-1.52693e-18		3145.38	0.0296812
3800.59	-3.28705		3146.35	0.217841	3146.35	-3.12326e-18		3146.35	0.103582	31463.5	-2.08218e-19		3146.35	-0.00141631	3146.35	-1.24931e-18		3146.35	0.0305948
3801.56	-3.00494		3147.33	0.213995	3147.33	-6.24653e-19		3147.33	0.101024	31473.3	2.08218e-19		3147.33	0.0043284	3147.33	-1.1799e-18		3147.33	0.0328902
3802.54	-2.74021		3148.31	0.206831	3148.31	-1.45752e-18		3148.31	0.103966	31483.1	-2.77624e-19		3148.31	0.0121595	3148.31	-1.73515e-18		3148.31	0.0263751
3803.52	-2.49262		3149.28	0.205584	3149.28	-1.97807e-18		3149.28	0.107496	31492.8	9.71682e-19		3149.28	0.0094265	3149.28	-1.1799e-18		3149.28	0.0250435
3804.5	-2.26183		3150.26	0.207523	3150.26	-3.5397e-18		3150.26	0.11336	31502.6	-7.98168e-19		3150.26	0.000859613	3150.26	-9.71682e-19		3150.26	0.029748
3805.47	-2.04739		3151.24	0.211222	3151.24	1.45752e-18		3151.24	0.115614	31512.4	6.24653e-19		3151.24	-0.00105566	3151.24	-2.77624e-19		3151.24	0.0298896
3806.45	-1.84876		3152.21	0.210742	3152.21	-2.81094e-18		3152.21	0.108382	31522.1	1.04109e-19		3152.21	0.00252851	3152.21	-2.11688e-18		3152.21	0.0314186
3807.43	-1.66535		3153.19	0.205123	3153.19	1.1452e-18		3153.19	0.104891	31531.9	1.27967e-18		3153.19	0.00528492	3153.19	-4.51138e-19		3153.19	0.0352943
3808.41	-1.49652		3154.17	0.204372	3154.17	-1.84793e-18		3154.17	0.110079	31541.7	-1.99542e-19		3154.17	0.00735683	3154.17	-9.02276e-19		3154.17	0.0334153
3809.38	-1.34157		3155.14	0.206403	3155.14	2.15212e-18		3155.14	0.115179	31551.4	1.19725e-18		3155.14	0.00683509	3155.14	5.9971e-19		3155.14	0.0262854
3810.36	-1.19979		3156.12	0.205899	3156.12	-2.18629e-18		3156.12	0.118978	31561.2	4.16435e-19		3156.12	0.00202684	3156.12	-1.26666e-18		3156.12	0.0252698
3811.34	-1.07043		3157.1	0.206617	3157.1	0		3157.1	0.119271	31571	6.24653e-19		3157.1	-0.00407015	3157.1	-3.99084e-19		3157.1	0.0304604
3812.32	-0.952746		3158.07	0.209439	3158.07	7.28762e-19		3158.07	0.116048	31580.7	1.70044e-18		3158.07	-0.00405343	3158.07	-1.24931e-18		3158.07	0.0356288
3813.29	-0.845994		3159.05	0.209748	3159.05	2.29039e-18		3159.05	0.113357	31590.5	-2.77624e-19		3159.05	5.24783e-05	3159.05	3.12326e-19		3159.05	0.0346867
3814.27	-0.749429		3160.03	0.210088	3160.03	3.95614e-18		3160.03	0.108292	31600.3	6.94059e-20		3160.03	0.00137132	3160.03	1.04109e-18		3160.03	0.02817
3815.25	-0.662324		3161	0.211949	3161	-1.35341e-18		3161	0.103941	31610	-1.1799e-18		3161	0.000433749	3161	-1.52693e-18		3161	0.0253216
3816.23	-0.583969		3161.98	0.207396	3161.98	-2.08218e-19		3161.98	0.108333	31619.8	2.77624e-19		3161.98	0.000269312	3161.98	-1.66574e-18		3161.98	0.029665
3817.2	-0.51368		3162.96	0.201776	3162.96	-8.32871e-19		3162.96	0.116505	31629.6	-6.24653e-19		3162.96	-0.000149863	3162.96	-1.73515e-18		3162.96	0.0355602
3818.18	-0.450797		3163.93	0.201863	3163.93	2.08218e-18		3163.93	0.115466	31639.3	-1.38812e-19		3163.93	-0.00114039	3163.93	6.94059e-19		3163.93	0.0352765
3819.16	-0.394691		3164.91	0.20588	3164.91	-3.33148e-18		3164.91	0.111627	31649.1	-1.38812e-19		3164.91	-0.00167495	3164.91	-9.71682e-19		3164.91	0.0318434
3820.14	-0.344766		3165.89	0.207584	3165.89	6.24653e-19		3165.89	0.11743	31658.9	5.55247e-19		3165.89	-0.00173961	3165.89	-4.16435e-19		3165.89	0.0276254
3821.11	-0.300459		3166.86	0.204091	3166.86	-1.66574e-18		3166.86	0.120129	31668.6	1.38812e-19		3166.86	0.00304523	3166.86	-6.94059e-19		3166.86	0.026898
3822.09	-0.261241		3167.84	0.205073	3167.84	2.49861e-18		3167.84	0.113675	31678.4	-5.55247e-19		3167.84	0.00431725	3167.84	2.77624e-19		3167.84	0.0319827
3823.07	-0.226619		3168.82	0.207684	3168.82	2.29039e-18		3168.82	0.11051	31688.2	-4.16435e-19		3168.82	-0.00488899	3168.82	-4.16435e-19		3168.82	0.0341003
3824.05	-0.196133		3169.79	0.206526	3169.79	3.5397e-18		3169.79	0.111029	31697.9	-1.38812e-19		3169.79	-0.00981151	3169.79	5.55247e-19		3169.79	0.0294387
3825.02	-0.169359		3170.77	0.202691	3170.77	8.32871e-19		3170.77	0.109609	31707.7	-2.77624e-19		3170.77	-0.00286948	3170.77	-5.55247e-19		3170.77	0.0251349
3826	-0.145905		3171.75	0.201492	3171.75	8.32871e-19		3171.75	0.104263	31717.5	9.71682e-19		3171.75	0.00347165	3171.75	-2.77624e-19		3171.75	0.0299716
3826.98	-0.125411		3172.72	0.21018	3172.72	4.16435e-19		3172.72	0.0993257	31727.2	4.16435e-19		3172.72	0.00213275	3172.72	-8.32871e-19		3172.72	0.0355307
3827.96	-0.107551		3173.7	0.217097	3173.7	3.12326e-18		3173.7	0.105046	31737	-2.77624e-19		3173.7	0.00136853	3173.7	6.94059e-19		3173.7	0.0332915
3828.93	-0.0920234		3174.68	0.216329	3174.68	2.29039e-18		3174.68	0.109082	31746.8	1.52693e-18		3174.68	0.00247444	3174.68	0		3174.68	0.0299967
3829.91	-0.078559		3175.65	0.215769	3175.65	2.08218e-19		3175.65	0.102061	31756.5	9.71682e-19		3175.65	0.000886926	3175.65	4.16435e-19		3175.65	0.0285557
3830.89	-0.0669124		3176.63	0.208826	3176.63	5.20544e-18		3176.63	0.104433	31766.3	1.38812e-18		3176.63	0.00165671	3176.63	8.32871e-19		3176.63	0.0290697
3831.87	-0.0568633		3177.6	0.200088	3177.6	4.78901e-18		3177.6	0.111883	31776	1.66574e-18		3177.6	0.00549729	3177.6	9.71682e-19		3177.6	0.0282887
3832.84	-0.0482141		3178.58	0.201451	3178.58	6.45475e-18		3178.58	0.110534	31785.8	1.38812e-18		3178.58	0.00754913	3178.58	1.38812e-19		3178.58	0.02867
3833.82	-0.0407882		3179.56	0.206117	3179.56	3.5397e-18		3179.56	0.108596	31795.6	1.1799e-18		3179.56	0.00808927	3179.56	8.32871e-19		3179.56	0.0319008
3834.8	-0.0344282		3180.53	0.211166	3180.53	2.91505e-18		3180.53	0.10624	31805.3	8.32871e-19		3180.53	0.00764891	3180.53	2.77624e-19		3180.53	0.0267592
3835.78	-0.0289944		3181.51	0.210572	3181.51	3.95614e-18		3181.51	0.104151	31815.1	2.01277e-18		3181.51	0.00489027	3181.51	1.24931e-18		3181.51	0.0210401
3836.75	-0.0243633		3182.49	0.202412	3182.49	3.33148e-18		3182.49	0.104235	31824.9	2.01277e-18		3182.49	0.0040051	3182.49	1.24931e-18		3182.49	0.0241695
3837.73	-0.020426		3183.46	0.201903	3183.46	6.24653e-18		3183.46	0.107116	31834.6	9.71682e-19		3183.46	0.00657422	3183.46	1.52693e-18		3183.46	0.0272252
3838.71	-0.0170865		3184.44	0.205833	3184.44	4.37257e-18		3184.44	0.109276	31844.4	2.77624e-19		3184.44	0.0065692	3184.44	1.80455e-18		3184.44	0.0246132
3839.69	-0.014261		3185.42	0.209428	3185.42	1.24931e-18		3185.42	0.105665	31854.2	1.45752e-18		3185.42	0.00353241	3185.42	9.02276e-19		3185.42	0.0180217
3840.66	-0.0118761		3186.39	0.216053	3186.39	1.66574e-18		3186.39	0.101282	31863.9	1.90866e-18		3186.39	0.00500621	3186.39	1.87396e-18		3186.39	0.0192274
3841.64	-0.00986792		3187.37	0.213917	3187.37	3.01916e-18		3187.37	0.100011	31873.7	1.97807e-18		3187.37	0.00965671	3187.37	9.71682e-19		3187.37	0.0278774
3842.62	-0.00818101		3188.35	0.206395	3188.35	5.9342e-18		3188.35	0.104919	31883.5	2.01277e-18		3188.35	0.00779384	3188.35	2.01277e-18		3188.35	0.0319108
3843.6	-0.00676735		3189.32	0.205925	3189.32	3.01916e-18		3189.32	0.111222	31893.2	1.80455e-18		3189.32	0.00494936	3189.32	1.94336e-18		3189.32	0.0319749
3844.57	-0.00558549		3190.3	0.210552	3190.3	4.37257e-18		3190.3	0.113767	31903	1.57898e-18		3190.3	0.00449674	3190.3	1.94336e-18		3190.3	0.0319699
3845.55	-0.00459978		3191.28	0.213186	3191.28	4.84106e-18		3191.28	0.11299	31912.8	2.49861e-18		3191.28	0.000593727	3191.28	2.67213e-18		3191.28	0.0317313
3846.53	-0.0037796		3192.25	0.209027	3192.25	2.29039e-18		3192.25	0.111225	31922.5	1.22783e-18		3192.25	-0.00132545	3192.25	6.59356e-19		3192.25	0.0276577
3847.51	-0.00309876		3193.23	0.203541	3193.23	2.52464e-18		3193.23	0.112215	31932.3	5.72599e-19		3193.23	0.000197963	3193.23	1.49223e-18		3193.23	0.0269147
3848.48	-0.00253494		3194.21	0.205699	3194.21	8.88946e-19		3194.21	0.11148	31942.1	1.66574e-18		3194.21	-0.000482639	3194.21	1.83411e-18		3194.21	0.0302642
3849.46	-0.0020691		3195.18	0.203475	3195.18	3.38354e-19		3195.18	0.103089	31951.8	6.94059e-19		3195.18	-0.00082712	3195.18	6.42004e-19		3195.18	0.0275836
3850.44	-0.00168513		3196.16	0.193642	3196.16	-3.12326e-19		3196.16	0.0948262	31961.6	3.47029e-19		3196.16	0.000662846	3196.16	8.15519e-19		3196.16	0.0267079
3851.42	-0.00136937		3197.14	0.195654	3197.14	-2.60272e-19		3197.14	0.0982861	31971.4	3.12326e-19		3197.14	0.00137299	3197.14	3.12326e-19		3197.14	0.0288138
3852.39	-0.00111032		3198.11	0.201023	3198.11	-2.29039e-18		3198.11	0.107336	31981.1	3.12326e-19		3198.11	0.00400398	3198.11	4.51138e-19		3198.11	0.0302865
3853.37	-0.00089829		3199.09	0.2002	3199.09	-3.12326e-18		3199.09	0.112257	31990.9	9.71682e-19		3199.09	0.00754802	3199.09	1.38812e-19		3199.09	0.0338785
3854.35	-0.000725143		3200.07	0.19973	3200.07	-4.16435e-19		3200.07	0.114081	32000.7	1.45752e-18		3200.07	0.00432227	3200.07	0		3200.07	0.0318601
3855.33	-0.000584079		3201.04	0.20147	3201.04	-6.24653e-19		3201.04	0.109691	32010.4	-1.24931e-18		3201.04	-0.00173626	3201.04	9.02276e-19		3201.04	0.026806
3856.3	-0.00046942		3202.02	0.202541	3202.02	2.08218e-19		3202.02	0.10331	32020.2	2.77624e-19		3202.02	-0.000760231	3202.02	6.24653e-19		3202.02	0.0279426
3857.28	-0.000376438		3203	0.200928	3203	-2.70683e-18		3203	0.105273	32030	-1.04109e-18		3203	0.00176653	3203	0		3203	0.0275056
3858.26	-0.000301209		3203.97	0.206016	3203.97	-2.29039e-18		3203.97	0.104933	32039.7	1.45752e-18		3203.97	-0.00421564	3203.97	-7.63465e-19		3203.97	0.0225334
3859.24	-0.000240485		3204.95	0.207555	3204.95	-5.20544e-18		3204.95	0.103454	32049.5	-2.77624e-19		3204.95	-0.00988007	3204.95	-5.55247e-19		3204.95	0.0258149
3860.22	-0.00019158		3205.93	0.197916	3205.93	2.08218e-18		3205.93	0.10977	32059.3	5.55247e-19		3205.93	-0.00700382	3205.93	2.77624e-18		3205.93	0.0314565
3861.19	-0.000152285		3206.9	0.198095	3206.9	-3.12326e-18		3206.9	0.108704	32069	5.55247e-19		3206.9	-0.00217606	3206.9	-8.32871e-19		3206.9	0.0309766
3862.17	-0.000120785		3207.88	0.200637	3207.88	-3.12326e-18		3207.88	0.107326	32078.8	6.94059e-19		3207.88	-0.00219947	3207.88	1.66574e-18		3207.88	0.0301906
3863.15	-9.55896e-05		3208.85	0.191922	3208.85	-3.74792e-18		3208.85	0.115357	32088.5	-5.55247e-19		3208.85	0.00270019	3208.85	-6.94059e-19		3208.85	0.0294588
3864.13	-7.54843e-05		3209.83	0.188209	3209.83	-2.08218e-19		3209.83	0.119463	32098.3	0		3209.83	0.00992706	3209.83	8.32871e-19		3209.83	0.0322263
3865.1	-5.94772e-05		3210.81	0.195656	3210.81	-1.66574e-18		3210.81	0.116176	32108.1	2.77624e-19		3210.81	0.000175109	3210.81	1.94336e-18		3210.81	0.0344409
3866.08	-4.67618e-05		3211.78	0.204382	3211.78	-5.83009e-18		3211.78	0.107043	32117.8	2.77624e-19		3211.78	-0.0109157	3211.78	-1.52693e-18		3211.78	0.0328634
3867.06	-3.66844e-05		3212.76	0.212458	3212.76	-5.83009e-18		3212.76	0.103091	32127.6	9.71682e-19		3212.76	-0.009025	3212.76	1.52693e-18		3212.76	0.0326996
3868.04	-2.87157e-05		3213.74	0.214814	3213.74	-3.33148e-18		3213.74	0.104693	32137.4	1.38812e-19		3213.74	-0.00404786	3213.74	2.77624e-19		3213.74	0.032738
3869.01	-2.24289e-05		3214.71	0.205882	3214.71	-3.12326e-18		3214.71	0.102633	32147.1	1.11049e-18		3214.71	8.75954e-05	3214.71	1.94336e-18		3214.71	0.0292246
3869.99	-1.74801e-05		3215.69	0.200474	3215.69	-4.78901e-18		3215.69	0.101604	32156.9	1.11049e-18		3215.69	0.00252962	3215.69	4.16435e-19		3215.69	0.0240435
3870.97	-1.35936e-05		3216.67	0.20595	3216.67	-1.04109e-18		3216.67	0.100943	32166.7	1.52693e-18		3216.67	-0.00247539	3216.67	1.52693e-18		3216.67	0.0264738
3871.95	-1.0548e-05		3217.64	0.208338	3217.64	-1.66574e-18		3217.64	0.0991746	32176.4	2.08218e-18		3217.64	-0.00486168	3217.64	1.38812e-18		3217.64	0.0318813
3872.92	-8.16699e-06		3218.62	0.203371	3218.62	4.16435e-19		3218.62	0.102955	32186.2	-6.94059e-19		3218.62	-0.00324295	3218.62	1.11049e-18		3218.62	0.0291438
3873.9	-6.30963e-06		3219.6	0.203802	3219.6	-3.74792e-18		3219.6	0.109104	32196	-4.85841e-19		3219.6	-0.00930873	3219.6	1.80455e-18		3219.6	0.0291923
3874.88	-4.86405e-06		3220.57	0.208236	3220.57	-7.70405e-18		3220.57	0.108961	32205.7	4.85841e-19		3220.57	-0.00742745	3220.57	-5.55247e-19		3220.57	0.0365981
3875.86	-3.74149e-06		3221.55	0.209069	3221.55	-4.58079e-18		3221.55	0.110048	32215.5	7.63465e-19		3221.55	-0.00154005	3221.55	-1.52693e-18		3221.55	0.0365362
3876.83	-2.87173e-06		3222.53	0.206039	3222.53	-3.33148e-18		3222.53	0.115714	32225.3	1.04109e-18		3222.53	-0.000863352	3222.53	-4.16435e-19		3222.53	0.0289431
3877.81	-2.19936e-06		3223.5	0.198402	3223.5	-5.20544e-18		3223.5	0.116759	32235	-2.77624e-19		3223.5	0.00327656	3223.5	8.32871e-19		3223.5	0.0267458
3878.79	-1.68075e-06		3224.48	0.19302	3224.48	-4.58079e-18		3224.48	0.113642	32244.8	-7.63465e-19		3224.48	0.00347667	3224.48	1.24931e-18		3224.48	0.0296405
3879.77	-1.28164e-06		3225.46	0.195695	3225.46	-2.91505e-18		3225.46	0.105894	32254.6	-4.85841e-19		3225.46	-0.00209301	3225.46	1.11049e-18		3225.46	0.0288317
3880.74	-9.75171e-07		3226.43	0.199943	3226.43	-4.37257e-18		3226.43	0.0964578	32264.3	-6.94059e-20		3226.43	-0.0101292	3226.43	-7.63465e-19		3226.43	0.0306622
3881.72	-7.40375e-07		3227.41	0.201302	3227.41	-3.85203e-18		3227.41	0.0949455	32274.1	4.51138e-19		3227.41	-0.0149224	3227.41	-2.77624e-19		3227.41	0.0357536
3882.7	-5.6089e-07		3228.39	0.201214	3228.39	-2.81094e-18		3228.39	0.100128	32283.9	6.94059e-20		3228.39	-0.00752667	3228.39	1.31871e-18		3228.39	0.0316087
3883.68	-4.23994e-07		3229.36	0.195002	3229.36	-3.22737e-18		3229.36	0.101367	32293.6	-5.72599e-19		3229.36	-0.000173832	3229.36	1.35341e-18		3229.36	0.0250435
3884.65	-3.19814e-07		3230.34	0.187812	3230.34	-4.00819e-18		3230.34	0.0974801	32303.4	-1.08447e-18		3230.34	-0.00360806	3230.34	-3.47029e-19		3230.34	0.0206789
3885.63	-2.40709e-07		3231.32	0.187445	3231.32	-2.44656e-18		3231.32	0.0962956	32313.2	-3.01482e-19		3231.32	-0.00663927	3231.32	2.60272e-19		3231.32	0.0175491
3886.61	-1.80777e-07		3232.29	0.191477	3232.29	-2.62875e-18		3232.29	0.101477	32322.9	-1.54428e-18		3232.29	-0.00782322	3232.29	-1.23195e-18		3232.29	0.019476
3887.59	-1.35472e-07		3233.27	0.196246	3233.27	-8.2799e-19		3233.27	0.110774	32332.7	-6.24653e-19		3233.27	-0.0135824	3233.27	2.71117e-20		3233.27	0.020641
3888.56	-1.01302e-07		3234.25	0.200078	3234.25	-3.20135e-18		3234.25	0.111247	32342.5	-5.20544e-19		3234.25	-0.0141878	3234.25	-1.09314e-18		3234.25	0.0208645
3889.54	-7.55856e-08		3235.22	0.2034	3235.22	-3.17532e-18		3235.22	0.103591	32352.2	-1.31871e-18		3235.22	-0.00707628	3235.22	-1.49223e-18		3235.22	0.0195151
3890.52	-5.62756e-08		3236.2	0.203326	3236.2	-1.87396e-18		3236.2	0.0976083	32362	-3.47029e-20		3236.2	-0.00703727	3236.2	1.38812e-19		3236.2	0.0226215
3891.5	-4.1808e-08		3237.18	0.200742	3237.18	-1.45752e-18		3237.18	0.0965174	32371.8	-1.04109e-18		3237.18	-0.0108695	3237.18	-1.04109e-19		3237.18	0.0264632
3892.47	-3.09926e-08		3238.15	0.194999	3238.15	-1.87396e-18		3238.15	0.10079	32381.5	-9.02276e-19		3238.15	-0.0146131	3238.15	-4.85841e-19		3238.15	0.0175686
3893.45	-2.29253e-08		3239.13	0.195271	3239.13	-2.08218e-18		3239.13	0.106574	32391.3	-1.45752e-18		3239.13	-0.018583	3239.13	1.38812e-19		3239.13	0.0102999
3894.43	-1.69212e-08		3240.1	0.205897	3240.1	-2.91505e-18		3240.1	0.111791	32401	-1.38812e-18		3240.1	-0.0136147	3240.1	-1.73515e-18		3240.1	0.0110886
3895.41	-1.24625e-08		3241.08	0.211133	3241.08	-2.49861e-18		3241.08	0.110052	32410.8	-9.02276e-19		3241.08	-0.00727026	3241.08	-1.87396e-18		3241.08	0.0141957
3896.38	-9.15885e-09		3242.06	0.206836	3242.06	-1.87396e-18		3242.06	0.102938	32420.6	-3.33148e-18		3242.06	-0.00321842	3242.06	-6.94059e-19		3242.06	0.0225507
3897.36	-6.71639e-09		3243.03	0.196961	3243.03	-3.33148e-18		3243.03	0.101142	32430.3	-2.15158e-18		3243.03	-0.00454953	3243.03	-8.32871e-19		3243.03	0.0310546
3898.34	-4.91463e-09		3244.01	0.194049	3244.01	-4.58079e-18		3244.01	0.102793	32440.1	-2.49861e-18		3244.01	-0.0103929	3244.01	-3.05386e-18		3244.01	0.0262241
3899.32	-3.58845e-09		3244.99	0.198311	3244.99	-4.16435e-18		3244.99	0.105482	32449.9	-6.94059e-19		3244.99	-0.0137641	3244.99	-2.63742e-18		3244.99	0.0184794
3900.29	-2.61447e-09		3245.96	0.197503	3245.96	-3.12326e-18		3245.96	0.109351	32459.6	-1.38812e-19		3245.96	-0.0144982	3245.96	-1.66574e-18		3245.96	0.0196667
3901.27	-1.90074e-09		3246.94	0.194027	3246.94	-2.29039e-18		3246.94	0.105399	32469.4	-2.3598e-18		3246.94	-0.00754618	3246.94	-2.3598e-18		3246.94	0.0204069
3902.25	-1.37886e-09		3247.92	0.193043	3247.92	-1.66574e-18		3247.92	0.0981116	32479.2	-2.08218e-18		3247.92	-0.00414262	3247.92	-2.77624e-19		3247.92	0.0225535
3903.23	-9.98114e-10		3248.89	0.193471	3248.89	-4.58079e-18		3248.89	0.0977822	32488.9	-8.32871e-19		3248.89	-0.00923515	3248.89	-1.24931e-18		3248.89	0.0202274
3904.2	-7.20947e-10		3249.87	0.194636	3249.87	-2.49861e-18		3249.87	0.0933073	32498.7	-1.24931e-18		3249.87	-0.00833381	3249.87	-2.77624e-19		3249.87	0.0141561
3905.18	-5.19623e-10		3250.85	0.193445	3250.85	-2.91505e-18		3250.85	0.0885341	32508.5	-1.80455e-18		3250.85	-0.0039988	3250.85	-1.38812e-18		3250.85	0.0188707
3906.16	-3.7371e-10		3251.82	0.188379	3251.82	-8.32871e-19		3251.82	0.0961345	32518.2	-8.32871e-19		3251.82	-0.00526246	3251.82	-1.94336e-18		3251.82	0.0246767
3907.14	-2.68189e-10		3252.8	0.187933	3252.8	-3.74792e-18		3252.8	0.102285	32528	-9.71682e-19		3252.8	-0.00930984	3252.8	-2.08218e-18		3252.8	0.0196773
3908.11	-1.92049e-10		3253.78	0.190609	3253.78	3.33148e-18		3253.78	0.105252	32537.8	-8.32871e-19		3253.78	-0.013671	3253.78	-1.38812e-19		3253.78	0.0117542
3909.09	-1.3723e-10		3254.75	0.198036	3254.75	4.16435e-19		3254.75	0.108413	32547.5	0		3254.75	-0.0130529	3254.75	-1.52693e-18		3254.75	0.012956
3910.07	-9.78439e-11		3255.73	0.20879	3255.73	1.24931e-18		3255.73	0.105548	32557.3	-2.3598e-18		3255.73	-0.00743359	3255.73	-2.77624e-19		3255.73	0.0159783
3911.05	-6.96185e-11		3256.71	0.206127	3256.71	4.58079e-18		3256.71	0.101134	32567.1	-1.38812e-19		3256.71	-0.00674239	3256.71	-8.32871e-19		3256.71	0.0136706
3912.02	-4.94259e-11		3257.68	0.190905	3257.68	-4.16435e-19		3257.68	0.102379	32576.8	-8.32871e-19		3257.68	-0.0129314	3257.68	-8.32871e-19		3257.68	0.0148986
3913	-3.50106e-11		3258.66	0.184817	3258.66	1.66574e-18		3258.66	0.106361	32586.6	-1.94336e-18		3258.66	-0.0200217	3258.66	-6.94059e-19		3258.66	0.0142219
3913.98	-2.47494e-11		3259.64	0.187826	3259.64	4.58079e-18		3259.64	0.104647	32596.4	-5.55247e-19		3259.64	-0.0193115	3259.64	-1.80455e-18		3259.64	0.00521851
3914.96	-1.74567e-11		3260.61	0.185751	3260.61	2.91505e-18		3260.61	0.0983998	32606.1	8.32871e-19		3260.61	-0.0138511	3260.61	-1.38812e-18		3260.61	0.00239242
3915.93	-1.22904e-11		3261.59	0.188077	3261.59	1.45752e-18		3261.59	0.0974059	32615.9	-9.71682e-19		3261.59	-0.0122502	3261.59	0		3261.59	0.0108105
3916.91	-8.63215e-12		3262.57	0.195462	3262.57	3.5397e-18		3262.57	0.100712	32625.7	1.38812e-18		3262.57	-0.0136354	3262.57	-1.11049e-18		3262.57	0.0184431
3917.89	-6.0468e-12		3263.54	0.199251	3263.54	2.49861e-18		3263.54	0.101034	32635.4	-2.77624e-19		3263.54	-0.00941742	3263.54	-1.38812e-18		3263.54	0.0232118
3918.87	-4.23009e-12		3264.52	0.197466	3264.52	3.12326e-18		3264.52	0.103198	32645.2	9.02276e-19		3264.52	-0.00299267	3264.52	1.52693e-18		3264.52	0.0260284
3919.84	-2.95123e-12		3265.5	0.192043	3265.5	4.99722e-18		3265.5	0.0994522	32655	9.02276e-19		3265.5	-0.00890683	3265.5	9.71682e-19		3265.5	0.0206594
3920.82	-2.05512e-12		3266.47	0.186475	3266.47	3.33148e-18		3266.47	0.0915275	32664.7	6.94059e-19		3266.47	-0.0171906	3266.47	-8.32871e-19		3266.47	0.0144158
3921.8	-1.42773e-12		3267.45	0.185958	3267.45	4.37257e-18		3267.45	0.0927181	32674.5	1.94336e-18		3267.45	-0.0195205	3267.45	2.77624e-19		3267.45	0.0100491
3922.78	-9.90241e-13		3268.43	0.195244	3268.43	6.03831e-18		3268.43	0.0985263	32684.3	7.63465e-19		3268.43	-0.013705	3268.43	1.11049e-18		3268.43	0.00385229
3923.75	-6.84347e-13		3269.4	0.197965	3269.4	7.49584e-18		3269.4	0.10324	32694	2.77624e-19		3269.4	-0.00373515	3269.4	1.38812e-18		3269.4	0.00397101
3924.73	-4.72286e-13		3270.38	0.18824	3270.38	4.99722e-18		3270.38	0.0992922	32703.8	7.63465e-19		3270.38	-0.00736335	3270.38	1.11049e-18		3270.38	0.011539
3925.71	-3.26165e-13		3271.35	0.181041	3271.35	5.62188e-18		3271.35	0.0949422	32713.5	9.71682e-19		3271.35	-0.0133483	3271.35	-3.47029e-19		3271.35	0.0190998
3926.69	-2.2367e-13		3272.33	0.177102	3272.33	4.58079e-18		3272.33	0.0953452	32723.3	2.49861e-18		3272.33	-0.0100724	3272.33	6.24653e-19		3272.33	0.01882
3927.66	-1.51516e-13		3273.31	0.175351	3273.31	3.33148e-18		3273.31	0.091358	32733.1	7.63465e-19		3273.31	-0.0119118	3273.31	1.24931e-18		3273.31	0.0146784
3928.64	-1.05882e-13		3274.28	0.181135	3274.28	6.66296e-18		3274.28	0.0935068	32742.8	6.24653e-19		3274.28	-0.0182413	3274.28	2.15158e-18		3274.28	0.0134866
3929.62	-7.23486e-14		3275.26	0.185816	3275.26	8.32871e-19		3275.26	0.101825	32752.6	1.38812e-19		3275.26	-0.016234	3275.26	7.63465e-19		3275.26	0.0128852
3930.6	-4.80721e-14		3276.24	0.18422	3276.24	5.30955e-18		3276.24	0.10284	32762.4	1.45752e-18		3276.24	-0.00937283	3276.24	9.02276e-19		3276.24	0.0165602
3931.57	-3.11472e-14		3277.21	0.186169	3277.21	2.3945e-18		3277.21	0.0999572	32772.1	4.85841e-19		3277.21	-0.00441519	3277.21	4.85841e-19		3277.21	0.0207118
3932.55	-2.16283e-14		3278.19	0.189356	3278.19	4.6849e-18		3278.19	0.097586	32781.9	6.59356e-19		3278.19	-0.00247372	3278.19	1.94336e-18		3278.19	0.0190702
3933.53	-1.41645e-14		3279.17	0.186911	3279.17	1.04109e-18		3279.17	0.091877	32791.7	-4.51138e-19		3279.17	-0.000570153	3279.17	9.71682e-19		3279.17	0.0160502
3934.51	-8.1728e-15		3280.14	0.186394	3280.14	4.78901e-18		3280.14	0.0844979	32801.4	1.66574e-18		3280.14	0.000689045	3280.14	6.94059e-19		3280.14	0.00909365
3935.48	-6.51847e-15		3281.12	0.190303	3281.12	2.3945e-18		3281.12	0.0847933	32811.2	-2.08218e-19		3281.12	-0.00321174	3281.12	-1.73515e-19		3281.12	-0.00106243
3936.46	-3.76732e-15		3282.1	0.191432	3282.1	4.99722e-18		3282.1	0.0916885	32821	9.02276e-19		3282.1	-0.0142563	3282.1	2.25569e-18		3282.1	-0.00665998
3937.44	-2.67714e-15		3283.07	0.191034	3283.07	1.1452e-18		3283.07	0.0988346	32830.7	1.1799e-18		3283.07	-0.0247112	3283.07	2.08218e-19		3283.07	-0.0031427
3938.42	-6.97419e-16		3284.05	0.195347	3284.05	5.67393e-18		3284.05	0.102184	32840.5	1.11049e-18		3284.05	-0.0220205	3284.05	2.15158e-18		3284.05	0.00577926
3939.39	7.00468e-16		3285.03	0.201821	3285.03	5.20544e-18		3285.03	0.0985748	32850.3	5.8995e-19		3285.03	-0.0170941	3285.03	2.04747e-18		3285.03	0.0118099
3940.37	9.26062e-16		3286	0.200034	3286	2.70683e-18		3286	0.0933023	32860	7.1141e-19		3286	-0.0201064	3286	9.02276e-19		3286	0.0134504
3941.35	3.28325e-15		3286.98	0.189699	3286.98	3.79997e-18		3286.98	0.087834	32869.8	2.15158e-18		3286.98	-0.0221242	3286.98	1.83926e-18		3286.98	0.0121371
3942.33	9.84192e-16		3287.96	0.184117	3287.96	2.86299e-18		3287.96	0.0873485	32879.6	1.74382e-18		3287.96	-0.0172396	3287.96	1.37077e-18		3287.96	0.010694
3943.3	4.28073e-15		3288.93	0.184824	3288.93	3.95614e-18		3288.93	0.0922621	32889.3	2.72418e-18		3288.93	-0.013632	3288.93	2.62007e-18		3288.93	0.00722352
3944.28	1.64074e-15		3289.91	0.185389	3289.91	4.71092e-18		3289.91	0.0910029	32899.1	1.5009e-18		3289.91	-0.0189336	3289.91	2.04747e-18		3289.91	0.00814883
3945.26	2.71599e-15		3290.89	0.184305	3290.89	9.03144e-18		3290.89	0.0912627	32908.9	2.53331e-18		3290.89	-0.0254587	3290.89	3.55705e-18		3290.89	0.0134342
3946.24	2.75012e-15		3291.86	0.184477	3291.86	4.1123e-18		3291.86	0.0963764	32918.6	2.35112e-18		3291.86	-0.0268249	3291.86	2.41185e-18		3291.86	0.0131176
3947.21	2.97577e-15		3292.84	0.187421	3292.84	6.53283e-18		3292.84	0.092911	32928.4	1.7178e-18		3292.84	-0.0219832	3292.84	3.73924e-18		3292.84	0.0116605
3948.19	4.24013e-15		3293.82	0.188703	3293.82	4.3986e-18		3293.82	0.0842081	32938.2	1.35341e-18		3293.82	-0.0182312	3293.82	2.42921e-18		3293.82	0.00732163
3949.17	2.84271e-15		3294.79	0.188967	3294.79	4.17737e-18		3294.79	0.0846306	32947.9	2.27304e-18		3294.79	-0.0195551	3294.79	2.9324e-18		3294.79	0.00517113
3950.15	3.5519e-15		3295.77	0.19028	3295.77	6.40269e-18		3295.77	0.0958641	32957.7	1.77853e-18		3295.77	-0.0149436	3295.77	2.81961e-18		3295.77	0.00591249
3951.12	4.07938e-15		3296.75	0.19255	3296.75	4.60682e-18		3296.75	0.104297	32967.5	1.11917e-18		3296.75	-0.0140367	3296.75	3.09724e-18		3296.75	0.0027854
3952.1	2.0433e-15		3297.72	0.189277	3297.72	4.65887e-18		3297.72	0.104079	32977.2	8.67573e-19		3297.72	-0.0188037	3297.72	2.63742e-18		3297.72	0.00432943
3953.08	3.20749e-15		3298.7	0.18495	3298.7	3.40956e-18		3298.7	0.097285	32987	9.71682e-19		3298.7	-0.0170111	3298.7	2.4509e-18		3298.7	0.00995151
3954.06	1.3275e-15		3299.68	0.184706	3299.68	2.22533e-18		3299.68	0.0880531	32996.8	1.66357e-18		3299.68	-0.0184118	3299.68	1.31871e-18		3299.68	0.00972352
3955.03	1.62909e-15		3300.65	0.181895	3300.65	1.78286e-18		3300.65	0.0885459	33006.5	2.18845e-18		3300.65	-0.0182234	3300.65	1.58332e-18		3300.65	0.000846154
3956.01	1.02287e-15		3301.63	0.182689	3301.63	1.78937e-18		3301.63	0.0974149	33016.3	1.22762e-18		3301.63	-0.0146566	3301.63	2.75888e-18		3301.63	-0.00153289
3956.99	2.21992e-15		3302.6	0.184821	3302.6	3.68936e-18		3302.6	0.104123	33026	2.41836e-18		3302.6	-0.0150936	3302.6	2.18629e-18		3302.6	0.00662598
3957.97	-1.74828e-16		3303.58	0.186946	3303.58	3.54621e-18		3303.58	0.107301	33035.8	2.03663e-18		3303.58	-0.0130846	3303.58	1.71996e-18		3303.58	0.00910312
3958.94	1.84467e-15		3304.56	0.190233	3304.56	4.34004e-18		3304.56	0.103296	33045.6	1.40547e-18		3304.56	-0.0107469	3304.56	2.31642e-18		3304.56	0.0115373
3959.92	2.22181e-15		3305.53	0.184699	3305.53	2.32943e-18		3305.53	0.0966055	33055.3	1.18424e-18		3305.53	-0.0110139	3305.53	2.75671e-18		3305.53	0.0163406
3960.9	1.87666e-15		3306.51	0.177192	3306.51	1.75033e-18		3306.51	0.0999037	33065.1	1.89565e-18		3306.51	-0.0130796	3306.51	2.75238e-18		3306.51	0.0120814
3961.88	4.27556e-16		3307.49	0.178943	3307.49	3.05494e-18		3307.49	0.101686	33074.9	9.39148e-19		3307.49	-0.0177719	3307.49	2.27087e-18		3307.49	0.00185061
3962.85	2.24043e-15		3308.46	0.189021	3308.46	1.24931e-18		3308.46	0.0937315	33084.6	1.17773e-18		3308.46	-0.0206945	3308.46	2.78057e-18		3308.46	-0.00205686
3963.83	2.30489e-15		3309.44	0.194399	3309.44	2.04964e-18		3309.44	0.0896729	33094.4	1.44343e-18		3309.44	-0.0169197	3309.44	2.24702e-18		3309.44	0.0011243
3964.81	1.95998e-15		3310.42	0.183114	3310.42	3.03217e-18		3310.42	0.0873859	33104.2	1.30895e-18		3310.42	-0.0170618	3310.42	2.56585e-18		3310.42	0.00597993
3965.79	3.60121e-15		3311.39	0.167268	3311.39	3.42583e-18		3311.39	0.0793162	33113.9	1.55296e-18		3311.39	-0.0279336	3311.39	2.50729e-18		3311.39	0.0127486
3966.76	2.76145e-15		3312.37	0.164551	3312.37	3.11025e-18		3312.37	0.0755904	33123.7	6.65863e-19		3312.37	-0.0340802	3312.37	1.3122e-18		3312.37	0.0192185
3967.74	1.55066e-15		3313.35	0.171424	3313.35	4.17086e-18		3313.35	0.0802593	33133.5	7.43944e-19		3313.35	-0.029651	3313.35	2.65694e-18		3313.35	0.0205195
3968.72	-1.68291e-16		3314.32	0.173795	3314.32	3.1558e-18		3314.32	0.0846707	33143.2	9.78189e-19		3314.32	-0.0206894	3314.32	1.78286e-18		3314.32	0.0134755
3969.7	1.68527e-15		3315.3	0.173296	3315.3	3.13628e-18		3315.3	0.0839399	33153	1.1517e-18		3315.3	-0.0152987	3315.3	2.44439e-18		3315.3	0.0111109
3970.67	-1.3002e-15		3316.28	0.177157	3316.28	2.24485e-18		3316.28	0.0844327	33162.8	-9.32642e-20		3316.28	-0.0187652	3316.28	2.99747e-18		3316.28	0.0134108
3971.65	1.69101e-15		3317.25	0.180506	3317.25	3.18833e-18		3317.25	0.0859477	33172.5	1.36643e-18		3317.25	-0.0233935	3317.25	2.25352e-18		3317.25	0.0147514
3972.63	1.36295e-15		3318.23	0.181702	3318.23	4.6849e-19		3318.23	0.0847348	33182.3	0		3318.23	-0.0233745	3318.23	7.59127e-19		3318.23	0.0189169
3973.61	-6.22744e-16		3319.21	0.186051	3319.21	2.56368e-18		3319.21	0.0892131	33192.1	4.42462e-19		3319.21	-0.0184988	3319.21	1.0194e-18		3319.21	0.0138322
3974.58	1.19592e-15		3320.18	0.184722	3320.18	2.55067e-18		3320.18	0.0934918	33201.8	5.11868e-19		3320.18	-0.0179492	3320.18	1.09314e-18		3320.18	0.00577369
3975.56	3.25141e-16		3321.16	0.180248	3321.16	1.35341e-18		3321.16	0.0876902	33211.6	5.2922e-19		3321.16	-0.0249642	3321.16	2.48126e-18		3321.16	0.00683724
3976.54	-4.47021e-16		3322.14	0.178508	3322.14	9.10952e-19		3322.14	0.0824154	33221.4	9.10952e-20		3322.14	-0.0259408	3322.14	1.56163e-18		3322.14	0.0101834
3977.52	-3.15282e-16		3323.11	0.171054	3323.11	7.15748e-19		3323.11	0.0917108	33231.1	4.51138e-19		3323.11	-0.0222089	3323.11	7.59127e-19		3323.11	0.010743
3978.49	3.35572e-15		3324.09	0.16998	3324.09	9.10952e-20		3324.09	0.10336	33240.9	-4.33787e-19		3324.09	-0.0218093	3324.09	1.12785e-19		3324.09	0.00932887
3979.47	-6.89217e-16		3325.07	0.17686	3325.07	6.11639e-19		3325.07	0.0992783	33250.7	9.28304e-19		3325.07	-0.0226097	3325.07	6.94059e-19		3325.07	0.0108261
3980.45	-6.65446e-17		3326.04	0.182206	3326.04	6.5068e-20		3326.04	0.0961679	33260.4	5.63923e-19		3326.04	-0.0272513	3326.04	7.28762e-19		3326.04	0.0132391
3981.43	-1.05226e-15		3327.02	0.183916	3327.02	2.86299e-19		3327.02	0.0969567	33270.2	1.67442e-18		3327.02	-0.0259726	3327.02	2.28172e-18		3327.02	0.00968395
3982.4	-2.75608e-15		3328	0.184037	3328	5.98626e-19		3328	0.087042	33280	-4.77165e-19		3328	-0.016501	3328	3.03651e-19		3328	0.00481717
3983.38	-1.33798e-15		3328.97	0.188013	3328.97	4.76298e-18		3328.97	0.0848563	33289.7	4.0776e-19		3328.97	-0.0187731	3328.97	1.94336e-18		3328.97	0.00626923
3984.36	-6.03625e-16		3329.95	0.18618	3329.95	-5.98626e-19		3329.95	0.0923474	33299.5	1.1799e-18		3329.95	-0.0245584	3329.95	5.20544e-20		3329.95	0.0112436
3985.34	-1.06281e-15		3330.93	0.183101	3330.93	1.22328e-18		3330.93	0.0931529	33309.3	5.8995e-19		3330.93	-0.0253098	3330.93	1.09314e-18		3330.93	0.0145541
3986.31	1.37697e-16		3331.9	0.185324	3331.9	2.75888e-18		3331.9	0.0959912	33319	-5.37896e-19		3331.9	-0.026986	3331.9	1.59634e-18		3331.9	0.0121616
3987.29	-2.52252e-15		3332.88	0.186118	3332.88	1.30136e-18		3332.88	0.0993814	33328.8	1.38812e-19		3332.88	-0.0233048	3332.88	1.05844e-18		3332.88	0.00748662
3988.27	-4.97523e-16		3333.85	0.187433	3333.85	-8.84925e-19		3333.85	0.0931434	33338.5	-7.1141e-19		3333.85	-0.0162396	3333.85	-4.51138e-19		3333.85	0.0126343
3989.25	-1.02544e-15		3334.83	0.186598	3334.83	1.45752e-18		3334.83	0.0879422	33348.3	5.8995e-19		3334.83	-0.0130612	3334.83	1.90866e-19		3334.83	0.0171349
3990.22	6.11814e-16		3335.81	0.185292	3335.81	-1.1452e-18		3335.81	0.0897081	33358.1	1.28401e-18		3335.81	-0.0153801	3335.81	-1.00639e-18		3335.81	0.0107062
3991.2	-6.19131e-16		3336.78	0.186427	3336.78	1.50958e-18		3336.78	0.0900492	33367.8	-9.02276e-19		3336.78	-0.0217508	3336.78	6.59356e-19		3336.78	0.00271405
3992.18	-2.34495e-15		3337.76	0.187949	3337.76	3.12326e-18		3337.76	0.0865721	33377.6	6.94059e-20		3337.76	-0.027156	3337.76	1.49223e-18		3337.76	-0.00129933
3993.16	1.04366e-15		3338.74	0.186472	3338.74	3.12326e-19		3338.74	0.0837833	33387.4	-3.81732e-19		3338.74	-0.0271872	3338.74	-3.47029e-19		3338.74	0.00304348
3994.13	-1.64864e-15		3339.71	0.182727	3339.71	-2.08218e-19		3339.71	0.0886194	33397.1	0		3339.71	-0.0220467	3339.71	-4.51138e-19		3339.71	0.00606856
3995.11	-1.47001e-15		3340.69	0.181526	3340.69	1.97807e-18		3340.69	0.0948586	33406.9	3.81732e-19		3340.69	-0.0182485	3340.69	-6.94059e-20		3340.69	0.00284058
3996.09	-1.31103e-15		3341.67	0.175964	3341.67	8.32871e-19		3341.67	0.0907281	33416.7	-2.08218e-19		3341.67	-0.0171883	3341.67	3.47029e-19		3341.67	0.00147324
3997.07	-1.76211e-16		3342.64	0.170732	3342.64	1.35341e-18		3342.64	0.0883156	33426.4	3.47029e-20		3342.64	-0.0182162	3342.64	-3.47029e-20		3342.64	0.00632107
3998.04	-2.30243e-15		3343.62	0.175762	3343.62	-6.24653e-19		3343.62	0.0940531	33436.2	-3.47029e-19		3343.62	-0.0236699	3343.62	-7.63465e-19		3343.62	0.0178172
3999.02	5.29156e-16		3344.6	0.184177	3344.6	1.66574e-18		3344.6	0.0962755	33446	-4.16435e-19		3344.6	-0.0302898	3344.6	-6.24653e-19		3344.6	0.0249649
4000	-4.39632e-15		3345.57	0.191461	3345.57	-2.08218e-18		3345.57	0.0980899	33455.7	0		3345.57	-0.0297753	3345.57	-6.94059e-20		3345.57	0.0231884
			3346.55	0.194106	3346.55	-9.36979e-19		3346.55	0.102025	33465.5	4.16435e-19		3346.55	-0.0231437	3346.55	0		3346.55	0.0192965
			3347.53	0.1922	3347.53	1.87396e-18		3347.53	0.102162	33475.3	-4.16435e-19		3347.53	-0.0195094	3347.53	-6.94059e-19		3347.53	0.0144052
			3348.5	0.192267	3348.5	2.29039e-18		3348.5	0.0931674	33485	9.02276e-19		3348.5	-0.0185936	3348.5	1.24931e-18		3348.5	0.00882274
			3349.48	0.196262	3349.48	-1.04109e-18		3349.48	0.0854282	33494.8	1.45752e-18		3349.48	-0.0180205	3349.48	-4.85841e-19		3349.48	0.00580825
			3350.46	0.197098	3350.46	1.04109e-18		3350.46	0.0911947	33504.6	-1.38812e-19		3350.46	-0.0145724	3350.46	4.16435e-19		3350.46	0.00686455
			3351.43	0.19327	3351.43	1.87396e-18		3351.43	0.10122	33514.3	-6.24653e-19		3351.43	-0.00988342	3351.43	1.73515e-18		3351.43	0.00930602
			3352.41	0.190013	3352.41	-1.04109e-18		3352.41	0.103594	33524.1	1.94336e-18		3352.41	-0.00913704	3352.41	-1.38812e-19		3352.41	0.00783724
			3353.39	0.190885	3353.39	-2.08218e-19		3353.39	0.097887	33533.9	-1.38812e-19		3353.39	-0.0111337	3353.39	6.94059e-19		3353.39	0.00751839
			3354.36	0.198952	3354.36	3.74792e-18		3354.36	0.0980503	33543.6	1.66574e-18		3354.36	-0.0130908	3354.36	1.11049e-18		3354.36	0.0108829
			3355.34	0.195906	3355.34	1.24931e-18		3355.34	0.103778	33553.4	8.32871e-19		3355.34	-0.0137396	3355.34	1.11049e-18		3355.34	0.0105569
			3356.32	0.183705	3356.32	2.08218e-18		3356.32	0.103515	33563.2	1.38812e-19		3356.32	-0.0208182	3356.32	1.80455e-18		3356.32	0.0124398
			3357.29	0.181786	3357.29	6.24653e-19		3357.29	0.0983519	33572.9	-1.11049e-18		3357.29	-0.0271042	3357.29	2.08218e-18		3357.29	0.0127224
			3358.27	0.1862	3358.27	2.08218e-18		3358.27	0.0939762	33582.7	-1.38812e-18		3358.27	-0.02202	3358.27	1.94336e-18		3358.27	0.00866109
			3359.25	0.192208	3359.25	-3.12326e-18		3359.25	0.0913251	33592.5	-9.71682e-19		3359.25	-0.0202569	3359.25	-5.55247e-19		3359.25	0.0155513
			3360.22	0.193163	3360.22	-2.49861e-18		3360.22	0.0895013	33602.2	-1.38812e-19		3360.22	-0.0187508	3360.22	-6.94059e-19		3360.22	0.0205273
			3361.2	0.191738	3361.2	-3.33148e-18		3361.2	0.0889171	33612	-4.16435e-19		3361.2	-0.0151081	3361.2	-8.32871e-19		3361.2	0.0136884
			3362.18	0.189536	3362.18	-2.08218e-18		3362.18	0.0921913	33621.8	1.24931e-18		3362.18	-0.0200635	3362.18	1.24931e-18		3362.18	0.00926979
			3363.15	0.181244	3363.15	4.16435e-19		3363.15	0.0928792	33631.5	2.77624e-19		3363.15	-0.0220467	3363.15	-5.55247e-19		3363.15	0.0114844
			3364.13	0.175074	3364.13	3.33148e-18		3364.13	0.0932504	33641.3	2.22099e-18		3364.13	-0.0202023	3364.13	9.71682e-19		3364.13	0.00997993
			3365.1	0.177752	3365.1	-4.16435e-19		3365.1	0.101655	33651	5.55247e-19		3365.1	-0.0212452	3365.1	1.24931e-18		3365.1	0.00309197
			3366.08	0.181555	3366.08	2.08218e-18		3366.08	0.107203	33660.8	1.11049e-18		3366.08	-0.0194553	3366.08	9.71682e-19		3366.08	0.00678818
			3367.06	0.180747	3367.06	3.74792e-18		3367.06	0.10769	33670.6	1.38812e-19		3367.06	-0.0144408	3367.06	-8.32871e-19		3367.06	0.0149476
			3368.03	0.186388	3368.03	8.32871e-19		3368.03	0.10627	33680.3	1.38812e-19		3368.03	-0.00746369	3368.03	5.55247e-19		3368.03	0.0148896
			3369.01	0.194814	3369.01	-1.66574e-18		3369.01	0.102025	33690.1	2.63742e-18		3369.01	-6.56934e-05	3369.01	1.80455e-18		3369.01	0.013743
			3369.99	0.197689	3369.99	4.16435e-18		3369.99	0.0994098	33699.9	-1.24931e-18		3369.99	0.00239585	3369.99	2.3598e-18		3369.99	0.016398
			3370.96	0.205431	3370.96	1.24931e-18		3370.96	0.101328	33709.6	-8.32871e-19		3370.96	-0.00247038	3370.96	1.52693e-18		3370.96	0.0194365
			3371.94	0.213525	3371.94	-8.32871e-19		3371.94	0.11184	33719.4	1.24931e-18		3371.94	-0.00443693	3371.94	-6.94059e-19		3371.94	0.0175608
			3372.92	0.213855	3372.92	-4.16435e-19		3372.92	0.121683	33729.2	-8.32871e-19		3372.92	0.00192316	3372.92	-1.38812e-18		3372.92	0.016359
			3373.89	0.20668	3373.89	0		3373.89	0.11083	33738.9	-2.77624e-19		3373.89	-0.00116659	3373.89	1.52693e-18		3373.89	0.0160373
			3374.87	0.195418	3374.87	-3.74792e-18		3374.87	0.0942588	33748.7	2.08218e-18		3374.87	-0.0144754	3374.87	-2.77624e-19		3374.87	0.0175892
			3375.85	0.194302	3375.85	-2.08218e-18		3375.85	0.0949717	33758.5	1.52693e-18		3375.85	-0.0195033	3375.85	-2.77624e-19		3375.85	0.020869
			3376.82	0.201629	3376.82	3.33148e-18		3376.82	0.101668	33768.2	5.55247e-19		3376.82	-0.0131889	3376.82	2.08218e-18		3376.82	0.0139654
			3377.8	0.197298	3377.8	2.91505e-18		3377.8	0.0944199	33778	1.24931e-18		3377.8	-0.00744585	3377.8	1.24931e-18		3377.8	0.0103016
			3378.78	0.178123	3378.78	-1.66574e-18		3378.78	0.0773346	33787.8	-6.94059e-20		3378.78	-0.0185623	3378.78	2.77624e-19		3378.78	0.015854
			3379.75	0.168123	3379.75	8.32871e-19		3379.75	0.0768909	33797.5	4.16435e-19		3379.75	-0.0297887	3379.75	8.32871e-19		3379.75	0.0176054
			3380.73	0.175636	3380.73	4.16435e-19		3380.73	0.0931278	33807.3	1.31871e-18		3380.73	-0.0199013	3380.73	-1.38812e-19		3380.73	0.0188712
			3381.71	0.184296	3381.71	3.5397e-18		3381.71	0.0999884	33817.1	4.85841e-19		3381.71	-0.0098929	3381.71	5.55247e-19		3381.71	0.0208763
			3382.68	0.193099	3382.68	3.12326e-18		3382.68	0.0959695	33826.8	1.11049e-18		3382.68	-0.0109787	3382.68	2.3598e-18		3382.68	0.0185229
			3383.66	0.203371	3383.66	1.24931e-18		3383.66	0.0941339	33836.6	1.1799e-18		3383.66	-0.00650772	3383.66	1.04109e-18		3383.66	0.0126572
			3384.64	0.206286	3384.64	1.45752e-18		3384.64	0.0989901	33846.4	1.07579e-18		3384.64	0.000981129	3384.64	9.02276e-19		3384.64	0.00767057
			3385.61	0.203181	3385.61	1.45752e-18		3385.61	0.107772	33856.1	-6.94059e-20		3385.61	-0.00267383	3385.61	1.1799e-18		3385.61	0.00892419
			3386.59	0.203237	3386.59	5.20544e-19		3386.59	0.109277	33865.9	1.73515e-18		3386.59	-0.00605232	3386.59	-2.77624e-19		3386.59	0.0172692
			3387.57	0.201981	3387.57	-9.36979e-19		3387.57	0.102901	33875.7	1.7525e-18		3387.57	-0.00715042	3387.57	-4.16435e-19		3387.57	0.0244253
			3388.54	0.192085	3388.54	4.1123e-18		3388.54	0.095256	33885.4	8.41546e-19		3388.54	-0.014025	3388.54	1.97807e-18		3388.54	0.0197982
			3389.52	0.185805	3389.52	3.74792e-18		3389.52	0.0863881	33895.2	-9.54331e-20		3389.52	-0.0188171	3389.52	1.85661e-18		3389.52	0.012922
			3390.5	0.182811	3390.5	4.07e-18		3390.5	0.0846122	33905	1.16255e-18		3390.5	-0.0197318	3390.5	2.78708e-19		3390.5	0.0154181
			3391.47	0.18124	3391.47	-6.5068e-19		3391.47	0.090013	33914.7	9.71682e-19		3391.47	-0.0185757	3391.47	-1.07579e-18		3391.47	0.0168077
			3392.45	0.188389	3392.45	3.85203e-18		3392.45	0.0902984	33924.5	1.07579e-18		3392.45	-0.0165166	3392.45	1.61369e-18		3392.45	0.0173344
			3393.43	0.195307	3393.43	1.61369e-18		3393.43	0.0885509	33934.3	4.16435e-19		3393.43	-0.0168639	3393.43	7.98168e-19		3393.43	0.0178099
			3394.4	0.19389	3394.4	1.97807e-18		3394.4	0.0930854	33944	3.47029e-19		3394.4	-0.0172641	3394.4	9.36979e-19		3394.4	0.0179225
			3395.38	0.188827	3395.38	1.97807e-18		3395.38	0.0986183	33953.8	6.94059e-20		3395.38	-0.0129141	3395.38	6.94059e-19		3395.38	0.0232988
			3396.35	0.19077	3396.35	5.20544e-19		3396.35	0.100695	33963.5	-1.66574e-18		3396.35	-0.0067279	3396.35	-1.59634e-18		3396.35	0.0225418
			3397.33	0.187791	3397.33	6.24653e-19		3397.33	0.097586	33973.3	-6.94059e-19		3397.33	-0.0100741	3397.33	-1.45752e-18		3397.33	0.0163545
			3398.31	0.179382	3398.31	-2.29039e-18		3398.31	0.0954277	33983.1	-1.38812e-19		3398.31	-0.0198215	3398.31	-2.08218e-18		3398.31	0.0167453
			3399.28	0.180919	3399.28	1.04109e-18		3399.28	0.10131	33992.8	2.77624e-19		3399.28	-0.0204782	3399.28	6.94059e-19		3399.28	0.0189554
			3400.26	0.186058	3400.26	-2.08218e-19		3400.26	0.0995843	34002.6	-4.85841e-19		3400.26	-0.0159626	3400.26	0		3400.26	0.0199091
			3401.24	0.19003	3401.24	1.24931e-18		3401.24	0.0894556	34012.4	-1.24931e-18		3401.24	-0.0148132	3401.24	-1.11049e-18		3401.24	0.0222018
			3402.21	0.192354	3402.21	-1.87396e-18		3402.21	0.0878797	34022.1	-1.66574e-18		3402.21	-0.0177251	3402.21	-2.63742e-18		3402.21	0.0204069
			3403.19	0.194793	3403.19	-3.74792e-18		3403.19	0.0896735	34031.9	2.77624e-19		3403.19	-0.0197351	3403.19	-3.05386e-18		3403.19	0.0182157
			3404.17	0.19236	3404.17	-5.20544e-18		3404.17	0.0886885	34041.7	6.94059e-19		3404.17	-0.0164447	3404.17	-2.63742e-18		3404.17	0.0193874
			3405.14	0.186649	3405.14	1.66574e-18		3405.14	0.0886172	34051.4	2.77624e-19		3405.14	-0.0130295	3405.14	-1.66574e-18		3405.14	0.0144103
			3406.12	0.191766	3406.12	8.32871e-19		3406.12	0.0851501	34061.2	-4.16435e-19		3406.12	-0.0124091	3406.12	-2.08218e-18		3406.12	0.00453456
			3407.1	0.199137	3407.1	-4.16435e-19		3407.1	0.0816406	34071	-1.38812e-19		3407.1	-0.0121387	3407.1	-2.77624e-19		3407.1	0.00365663
			3408.07	0.197257	3408.07	-8.32871e-19		3408.07	0.0889394	34080.7	1.38812e-18		3408.07	-0.0117853	3408.07	-1.66574e-18		3408.07	0.0156728
			3409.05	0.193335	3409.05	3.33148e-18		3409.05	0.096868	34090.5	1.11049e-18		3409.05	-0.00932601	3409.05	-4.16435e-19		3409.05	0.0220741
			3410.03	0.192282	3410.03	0		3410.03	0.100035	34100.3	-1.52693e-18		3410.03	-0.00649211	3410.03	-6.94059e-19		3410.03	0.0126795
			3411	0.193465	3411	-4.16435e-19		3411	0.103762	34110	0		3411	-0.00645031	3411	-2.77624e-19		3411	0.00788517
			3411.98	0.192224	3411.98	4.16435e-19		3411.98	0.10383	34119.8	0		3411.98	-0.00600828	3411.98	-1.80455e-18		3411.98	0.0153289
			3412.96	0.188027	3412.96	-2.91505e-18		3412.96	0.101822	34129.6	-4.16435e-19		3412.96	-0.00967049	3412.96	-2.08218e-18		3412.96	0.021053
			3413.93	0.190359	3413.93	-2.08218e-19		3413.93	0.100181	34139.3	2.77624e-19		3413.93	-0.0167396	3413.93	-1.52693e-18		3413.93	0.0186717
			3414.91	0.19557	3414.91	-3.5397e-18		3414.91	0.102094	34149.1	-2.08218e-19		3414.91	-0.0184927	3414.91	-1.66574e-18		3414.91	0.0125072
			3415.89	0.192613	3415.89	3.12326e-18		3415.89	0.104031	34158.9	6.94059e-19		3415.89	-0.0169793	3415.89	2.77624e-19		3415.89	0.00869621
			3416.86	0.188809	3416.86	-4.16435e-19		3416.86	0.101475	34168.6	1.04109e-18		3416.86	-0.0159141	3416.86	-5.55247e-19		3416.86	0.0100897
			3417.84	0.188457	3417.84	1.87396e-18		3417.84	0.103199	34178.4	9.02276e-19		3417.84	-0.00962255	3417.84	-1.38812e-19		3417.84	0.014573
			3418.82	0.188354	3418.82	2.08218e-19		3418.82	0.102988	34188.2	-6.94059e-20		3418.82	-0.00178253	3418.82	1.38812e-19		3418.82	0.0174498
			3419.79	0.194644	3419.79	1.87396e-18		3419.79	0.092654	34197.9	4.85841e-19		3419.79	-0.00642578	3419.79	8.32871e-19		3419.79	0.021995
			3420.77	0.200505	3420.77	-1.66574e-18		3420.77	0.0894383	34207.7	-7.63465e-19		3420.77	-0.0152809	3420.77	-1.45752e-18		3420.77	0.0250557
			3421.75	0.196811	3421.75	0		3421.75	0.0960258	34217.5	1.11049e-18		3421.75	-0.0170211	3421.75	-9.02276e-19		3421.75	0.0246494
			3422.72	0.192303	3422.72	-1.45752e-18		3422.72	0.0987253	34227.2	7.98168e-19		3422.72	-0.0185055	3422.72	-8.32871e-19		3422.72	0.021442
			3423.7	0.192914	3423.7	-8.32871e-19		3423.7	0.0997276	34237	1.2146e-18		3423.7	-0.0196343	3423.7	4.16435e-19		3423.7	0.0142313
			3424.68	0.189911	3424.68	-1.45752e-18		3424.68	0.10165	34246.8	7.98168e-19		3424.68	-0.0172513	3424.68	-1.38812e-18		3424.68	0.0140045
			3425.65	0.189761	3425.65	1.76985e-18		3425.65	0.0995431	34256.5	7.46113e-19		3425.65	-0.0122742	3425.65	-2.08218e-19		3425.65	0.0195229
			3426.63	0.195208	3426.63	1.1452e-18		3426.63	0.0940531	34266.3	6.94059e-20		3426.63	-0.00920951	3426.63	-2.08218e-19		3426.63	0.0182196
			3427.6	0.191666	3427.6	4.16435e-19		3427.6	0.092999	34276	-6.98902e-19		3427.6	-0.0108689	3427.6	6.94059e-19		3427.6	0.0144086
			3428.58	0.190606	3428.58	-1.22328e-18		3428.58	0.0992376	34285.8	7.98168e-19		3428.58	-0.013486	3428.58	-1.38812e-19		3428.58	0.0178289
			3429.56	0.192664	3429.56	-3.57939e-18		3429.56	0.106321	34295.6	5.37896e-19		3429.56	-0.0147351	3429.56	-1.89225e-18		3429.56	0.0193545
			3430.53	0.186027	3430.53	-4.6849e-19		3430.53	0.109359	34305.3	1.28401e-18		3430.53	-0.011171	3430.53	-2.77624e-19		3430.53	0.0162068
			3431.51	0.180709	3431.51	-2.18629e-18		3431.51	0.108446	34315.1	1.00639e-18		3431.51	-0.0127892	3431.51	-9.36979e-19		3431.51	0.0150725
			3432.49	0.185116	3432.49	4.6849e-19		3432.49	0.105874	34324.9	1.11049e-18		3432.49	-0.0169447	3432.49	1.07579e-18		3432.49	0.0107932
			3433.46	0.193581	3433.46	-7.28762e-19		3433.46	0.104755	34334.6	4.85841e-19		3433.46	-0.0149247	3433.46	1.38812e-19		3433.46	0.00899889
			3434.44	0.198087	3434.44	3.12326e-19		3434.44	0.102969	34344.4	1.66574e-18		3434.44	-0.0117452	3434.44	1.04109e-18		3434.44	0.0121271
			3435.42	0.195436	3435.42	3.12326e-19		3435.42	0.10042	34354.2	2.77624e-18		3435.42	-0.00474462	3435.42	4.85841e-19		3435.42	0.0177124
			3436.39	0.189418	3436.39	-2.08218e-19		3436.39	0.102175	34363.9	1.11049e-18		3436.39	-0.0025211	3436.39	1.87396e-18		3436.39	0.0261126
			3437.37	0.189087	3437.37	3.33148e-18		3437.37	0.104823	34373.7	2.29039e-18		3437.37	-0.00296034	3437.37	2.15158e-18		3437.37	0.023345
			3438.35	0.191798	3438.35	6.24653e-19		3438.35	0.107665	34383.5	7.35702e-18		3438.35	-0.00370114	3438.35	6.94059e-19		3438.35	0.0141878
			3439.32	0.195979	3439.32	8.32871e-18		3439.32	0.116941	34393.2	9.71682e-18		3439.32	-0.00172679	3439.32	2.91505e-18		3439.32	0.0133891
			3440.3	0.203341	3440.3	1.6241e-17		3440.3	0.117752	34403	1.38118e-17		3440.3	0.00851848	3440.3	7.63465e-18		3440.3	0.0145061
			3441.28	0.206425	3441.28	2.18629e-17		3441.28	0.101747	34412.8	1.94336e-17		3441.28	0.00585181	3441.28	1.12438e-17		3441.28	0.0148868
			3442.25	0.194115	3442.25	3.5397e-17		3442.25	0.0847198	34422.5	2.91505e-17		3442.25	-0.0112424	3442.25	1.9156e-17		3442.25	0.0180284
			3443.23	0.17812	3443.23	4.70572e-17		3443.23	0.0816155	34432.3	4.38645e-17		3443.23	-0.0207959	3443.23	2.45697e-17		3443.23	0.0190385
			3444.21	0.181088	3444.21	7.20433e-17		3444.21	0.0917454	34442.1	6.31594e-17		3444.21	-0.0250378	3444.21	3.69239e-17		3444.21	0.020743
			3445.18	0.197957	3445.18	1.09731e-16		3445.18	0.100602	34451.8	9.11993e-17		3445.18	-0.0281727	3445.18	5.3859e-17		3445.18	0.02632
			3446.16	0.207921	3446.16	1.58662e-16		3446.16	0.101966	34461.6	1.34509e-16		3446.16	-0.0208327	3446.16	7.98168e-17		3446.16	0.024777
			3447.14	0.201104	3447.14	2.36119e-16		3447.14	0.0931283	34471.4	1.95863e-16		3447.14	-0.0190674	3447.14	1.15214e-16		3447.14	0.0182246
			3448.11	0.19864	3448.11	3.4814e-16		3448.11	0.0865135	34481.1	2.85675e-16		3448.11	-0.021394	3448.11	1.71849e-16		3448.11	0.0116957
			3449.09	0.198705	3449.09	5.06385e-16		3449.09	0.086727	34490.9	4.15325e-16		3449.09	-0.0143912	3449.09	2.47779e-16		3449.09	0.00895429
			3450.07	0.190587	3450.07	7.35425e-16		3450.07	0.0909606	34500.7	6.03137e-16		3450.07	-0.0129681	3450.07	3.61882e-16		3450.07	0.0171761
			3451.04	0.190336	3451.04	1.07315e-15		3451.04	0.0997136	34510.4	8.74098e-16		3451.04	-0.013758	3451.04	5.25264e-16		3451.04	0.0222664
			3452.02	0.191302	3452.02	1.56038e-15		3452.02	0.102251	34520.2	1.2618e-15		3452.02	-0.00646592	3452.02	7.64159e-16		3452.02	0.0200881
			3453	0.192095	3453	2.26166e-15		3453	0.102697	34530	1.81913e-15		3453	-0.00184942	3453	1.10577e-15		3453	0.0203997
			3453.97	0.196899	3453.97	3.26902e-15		3453.97	0.0986233	34539.7	2.61619e-15		3453.97	-0.00731263	3453.97	1.598e-15		3453.97	0.0214459
			3454.95	0.198267	3454.95	4.7153e-15		3454.95	0.0906746	34549.5	3.75507e-15		3454.95	-0.0108879	3454.95	2.3065e-15		3454.95	0.0221895
			3455.93	0.201182	3455.93	6.77832e-15		3455.93	0.096067	34559.3	5.37618e-15		3455.93	-0.0104481	3455.93	3.31566e-15		3455.93	0.0209827
			3456.9	0.203363	3456.9	9.7248e-15		3456.9	0.104605	34569	7.68163e-15		3456.9	-0.0122524	3456.9	4.75583e-15		3456.9	0.0201221
			3457.88	0.201661	3457.88	1.39304e-14		3457.88	0.104985	34578.8	1.09566e-14		3457.88	-0.013098	3457.88	6.8126e-15		3457.88	0.0176878
			3458.85	0.202455	3458.85	1.99039e-14		3458.85	0.103845	34588.5	1.55876e-14		3458.85	-0.01135	3458.85	9.73112e-15		3458.85	0.00842363
			3459.83	0.201877	3459.83	2.83865e-14		3459.83	0.0976283	34598.3	2.21299e-14		3459.83	-0.0103477	3459.83	1.38806e-14		3459.83	0.00836232
			3460.81	0.193686	3460.81	4.03861e-14		3460.81	0.0921283	34608.1	3.13542e-14		3460.81	-0.0150016	3460.81	1.97456e-14		3460.81	0.0163696
			3461.78	0.187687	3461.78	5.73356e-14		3461.78	0.0943234	34617.8	4.43212e-14		3461.78	-0.0173751	3461.78	2.80317e-14		3461.78	0.0188272
			3462.76	0.191651	3462.76	8.12367e-14		3462.76	0.0949277	34627.6	6.25222e-14		3462.76	-0.0134442	3462.76	3.97163e-14		3462.76	0.0210897
			3463.74	0.19578	3463.74	1.14833e-13		3463.74	0.0916696	34637.4	8.80057e-14		3463.74	-0.0107831	3463.74	5.61412e-14		3463.74	0.0230981
			3464.71	0.195813	3464.71	1.61991e-13		3464.71	0.0948402	34647.1	1.23612e-13		3464.71	-0.0140685	3464.71	7.91968e-14		3464.71	0.0265502
			3465.69	0.192154	3465.69	2.28016e-13		3465.69	0.101733	34656.9	1.7325e-13		3465.69	-0.0239659	3465.69	1.11475e-13		3465.69	0.0317157
			3466.67	0.190344	3466.67	3.20271e-13		3466.67	0.105078	34666.7	2.42296e-13		3466.67	-0.0249542	3466.67	1.56577e-13		3466.67	0.0263958
			3467.64	0.197097	3467.64	4.48877e-13		3467.64	0.10233	34676.4	3.38133e-13		3467.64	-0.0166337	3467.64	2.1945e-13		3467.64	0.0142341
			3468.62	0.200782	3468.62	6.27768e-13		3468.62	0.0974294	34686.2	4.70863e-13		3468.62	-0.0144174	3468.62	3.06909e-13		3468.62	0.0100006
			3469.6	0.198067	3469.6	8.76076e-13		3469.6	0.0961512	34696	6.54278e-13		3469.6	-0.0138661	3469.6	4.28303e-13		3469.6	0.00948885
			3470.57	0.198859	3470.57	1.21996e-12		3470.57	0.0943636	34705.7	9.07184e-13		3470.57	-0.0163505	3470.57	5.96428e-13		3470.57	0.0106494
			3471.55	0.195796	3471.55	1.69518e-12		3471.55	0.0960241	34715.5	1.25514e-12		3471.55	-0.0153388	3471.55	8.28753e-13		3471.55	0.0174928
			3472.53	0.191371	3472.53	2.35044e-12		3472.53	0.0966707	34725.3	1.73282e-12		3472.53	-0.00699769	3472.53	1.1491e-12		3472.53	0.020505
			3473.5	0.195228	3473.5	3.25196e-12		3473.5	0.0937588	34735	2.38713e-12		3473.5	-0.00634161	3473.5	1.58985e-12		3473.5	0.0205792
			3474.48	0.196446	3474.48	4.48958e-12		3474.48	0.0967443	34744.8	3.28143e-12		3474.48	-0.0105479	3474.48	2.19491e-12		3474.48	0.02533
			3475.46	0.195093	3475.46	6.18485e-12		3475.46	0.0984951	34754.6	4.50104e-12		3475.46	-0.0177285	3475.46	3.0237e-12		3475.46	0.0258239
			3476.43	0.19729	3476.43	8.5019e-12		3476.43	0.0918078	34764.3	6.16063e-12		3476.43	-0.0227491	3476.43	4.15648e-12		3476.43	0.0216265
			3477.41	0.199727	3477.41	1.16618e-11		3477.41	0.0907855	34774.1	8.41394e-12		3477.41	-0.0132469	3477.41	5.70132e-12		3477.41	0.018709
			3478.39	0.196231	3478.39	1.59616e-11		3478.39	0.0999578	34783.9	1.14666e-11		3478.39	-0.00201553	3478.39	7.80346e-12		3478.39	0.0148027
			3479.36	0.185176	3479.36	2.17997e-11		3479.36	0.102767	34793.6	1.55931e-11		3479.36	0.000278231	3479.36	1.06577e-11		3479.36	0.0130195
			3480.34	0.183324	3480.34	2.9709e-11		3480.34	0.101961	34803.4	2.11589e-11		3480.34	-0.00521731	3480.34	1.45244e-11		3480.34	0.0147832
			3481.32	0.191677	3481.32	4.04004e-11		3481.32	0.103448	34813.2	2.86493e-11		3481.32	-0.0151493	3481.32	1.97513e-11		3481.32	0.017563
			3482.29	0.193659	3482.29	5.48208e-11		3482.29	0.0977554	34822.9	3.87075e-11		3482.29	-0.0185133	3482.29	2.68013e-11		3482.29	0.0223344
			3483.27	0.188302	3483.27	7.42277e-11		3483.27	0.0891746	34832.7	5.21841e-11		3483.27	-0.015549	3483.27	3.62891e-11		3483.27	0.0262291
			3484.25	0.185083	3484.25	1.00288e-10		3484.25	0.0885514	34842.5	7.02006e-11		3484.25	-0.0157106	3484.25	4.90295e-11		3484.25	0.022039
			3485.22	0.194888	3485.22	1.35204e-10		3485.22	0.096848	34852.2	9.42331e-11		3485.22	-0.0143561	3485.22	6.60998e-11		3485.22	0.0190897
			3486.2	0.202344	3486.2	1.81883e-10		3486.2	0.101001	34862	1.26219e-10		3486.2	-0.00436614	3486.2	8.89207e-11		3486.2	0.0224727
			3487.18	0.195586	3487.18	2.4415e-10		3487.18	0.0972432	34871.8	1.68697e-10		3487.18	-0.00345867	3487.18	1.19362e-10		3487.18	0.0209253
			3488.15	0.191918	3488.15	3.27023e-10		3488.15	0.0971969	34881.5	2.24983e-10		3488.15	-0.014302	3488.15	1.59878e-10		3488.15	0.0200334
			3489.13	0.194899	3489.13	4.3708e-10		3489.13	0.100696	34891.3	2.99399e-10		3489.13	-0.0181761	3489.13	2.13683e-10		3489.13	0.0210619
			3490.1	0.195373	3490.1	5.82911e-10		3490.1	0.100153	34901	3.97565e-10		3490.1	-0.0134308	3490.1	2.84978e-10		3490.1	0.0166343
			3491.08	0.195378	3491.08	7.75715e-10		3491.08	0.0958351	34910.8	5.26775e-10		3491.08	-0.0100322	3491.08	3.79238e-10		3491.08	0.0166026
			3492.06	0.201044	3492.06	1.03006e-09		3492.06	0.0951925	34920.6	6.96467e-10		3492.06	-0.010889	3492.06	5.03583e-10		3492.06	0.0181555
			3493.03	0.204012	3493.03	1.36483e-09		3493.03	0.096397	34930.3	9.18824e-10		3493.03	-0.00877695	3493.03	6.67249e-10		3493.03	0.0166522
			3494.01	0.204031	3494.01	1.80448e-09		3494.01	0.0989583	34940.1	1.20954e-09		3494.01	-0.00871842	3494.01	8.82191e-10		3494.01	0.0199794
			3494.99	0.203749	3494.99	2.38059e-09		3494.99	0.105492	34949.9	1.5888e-09		3494.99	-0.0142714	3494.99	1.16384e-09		3494.99	0.0212809
			3495.96	0.199395	3495.96	3.13382e-09		3495.96	0.107623	34959.6	2.08243e-09		3495.96	-0.0190952	3495.96	1.53209e-09		3495.96	0.0174783
			3496.94	0.199674	3496.94	4.11643e-09		3496.94	0.0990771	34969.4	2.72351e-09		3496.94	-0.0205055	3496.94	2.01247e-09		3496.94	0.0174649
			3497.92	0.201402	3497.92	5.39539e-09		3497.92	0.0899739	34979.2	3.55421e-09		3497.92	-0.0163271	3497.92	2.63775e-09		3497.92	0.0225151
			3498.89	0.196704	3498.89	7.05637e-09		3498.89	0.0964327	34988.9	4.62821e-09		3498.89	-0.00883604	3498.89	3.44978e-09		3498.89	0.0233645
			3499.87	0.194421	3499.87	9.20864e-09		3499.87	0.11032	34998.7	6.01363e-09		3499.87	-0.00578253	3499.87	4.502e-09		3499.87	0.0205535
			3500.85	0.196035	3500.85	1.19913e-08		3500.85	0.116394	35008.5	7.79679e-09		3500.85	-0.00821842	3500.85	5.86239e-09		3500.85	0.0181851
			3501.82	0.196519	3501.82	1.55808e-08		3501.82	0.11293	35018.2	1.00867e-08		3501.82	-0.01351	3501.82	7.61727e-09		3501.82	0.0136583
			3502.8	0.19998	3502.8	2.02008e-08		3502.8	0.107275	35028	1.30207e-08		3502.8	-0.0215111	3502.8	9.87593e-09		3502.8	0.00826589
			3503.78	0.202175	3503.78	2.61337e-08		3503.78	0.10122	35037.8	1.67716e-08		3503.78	-0.0228829	3503.78	1.27765e-08		3503.78	0.0060641
			3504.75	0.198914	3504.75	3.37355e-08		3504.75	0.0920988	35047.5	2.15559e-08		3504.75	-0.0152903	3504.75	1.64929e-08		3504.75	0.0112369
			3505.73	0.197428	3505.73	4.34536e-08		3505.73	0.0904667	35057.3	2.76446e-08		3505.73	-0.00927138	3505.73	2.1244e-08		3505.73	0.0153328
			3506.71	0.197941	3506.71	5.58493e-08		3506.71	0.098091	35067.1	3.53757e-08		3506.71	-0.0088823	3506.71	2.73041e-08		3506.71	0.0151093
			3507.68	0.195297	3507.68	7.16245e-08		3507.68	0.105039	35076.8	4.51702e-08		3507.68	-0.0109085	3507.68	3.50164e-08		3507.68	0.0168785
			3508.66	0.192012	3508.66	9.16553e-08		3508.66	0.105787	35086.6	5.75506e-08		3508.66	-0.0111047	3508.66	4.48092e-08		3508.66	0.014714
			3509.64	0.191816	3509.64	1.17032e-07		3509.64	0.101435	35096.4	7.3164e-08		3509.64	-0.00839791	3509.64	5.72156e-08		3509.64	0.0155507
			3510.61	0.195255	3510.61	1.49108e-07		3510.61	0.0955693	35106.1	9.281e-08		3510.61	-0.011146	3510.61	7.28974e-08		3510.61	0.0252793
			3511.59	0.201724	3511.59	1.89561e-07		3511.59	0.0926144	35115.9	1.17474e-07		3511.59	-0.0170551	3511.59	9.26744e-08		3511.59	0.0242692
			3512.57	0.201123	3512.57	2.40462e-07		3512.57	0.0977292	35125.7	1.48366e-07		3512.57	-0.0113394	3512.57	1.17559e-07		3512.57	0.0148963
			3513.54	0.196598	3513.54	3.04364e-07		3513.54	0.103342	35135.4	1.86973e-07		3513.54	-0.00441408	3513.54	1.488e-07		3513.54	0.0105959
			3514.52	0.199905	3514.52	3.84404e-07		3514.52	0.10902	35145.2	2.35109e-07		3514.52	-0.00681876	3514.52	1.87931e-07		3514.52	0.00871628
			3515.5	0.203072	3515.5	4.8443e-07		3515.5	0.115349	35155	2.94989e-07		3515.5	-0.00856904	3515.5	2.36832e-07		3515.5	0.0103512
			3516.47	0.198856	3516.47	6.09145e-07		3516.47	0.111462	35164.7	3.69307e-07		3516.47	-0.00800716	3516.47	2.97804e-07		3516.47	0.0146962
			3517.45	0.193548	3517.45	7.64289e-07		3517.45	0.10507	35174.5	4.61335e-07		3517.45	-0.00826358	3517.45	3.73652e-07		3517.45	0.0205056
			3518.43	0.195962	3518.43	9.56842e-07		3518.43	0.10151	35184.3	5.75028e-07		3518.43	-0.0081716	3518.43	4.67789e-07		3518.43	0.0254738
			3519.4	0.204092	3519.4	1.19528e-06		3519.4	0.100128	35194	7.15165e-07		3519.4	-0.00829981	3519.4	5.84357e-07		3519.4	0.0236656
			3520.38	0.207751	3520.38	1.48985e-06		3520.38	0.0997359	35203.8	8.87497e-07		3520.38	-0.00421898	3520.38	7.28369e-07		3520.38	0.0152648
			3521.35	0.209825	3521.35	1.85293e-06		3521.35	0.0995531	35213.5	1.09893e-06		3521.35	0.00603799	3521.35	9.05876e-07		3521.35	0.0150713
			3522.33	0.213897	3522.33	2.29942e-06		3522.33	0.103982	35223.3	1.35774e-06		3522.33	0.00780499	3522.33	1.12416e-06		3522.33	0.0221444
			3523.31	0.210486	3523.31	2.84723e-06		3523.31	0.107978	35233.1	1.67379e-06		3523.31	-0.00324072	3523.31	1.39198e-06		3523.31	0.0188188
			3524.28	0.204213	3524.28	3.51777e-06		3524.28	0.107152	35242.8	2.05887e-06		3524.28	-0.0110111	3524.28	1.7198e-06		3524.28	0.0117876
			3525.26	0.20086	3525.26	4.33664e-06		3525.26	0.101982	35252.6	2.52694e-06		3525.26	-0.0088221	3525.26	2.12014e-06		3525.26	0.00977313
			3526.24	0.199986	3526.24	5.33434e-06		3526.24	0.0982917	35262.4	3.09456e-06		3526.24	-0.00554005	3526.24	2.6079e-06		3526.24	0.014757
			3527.21	0.205664	3527.21	6.54707e-06		3527.21	0.0984561	35272.1	3.78131e-06		3527.21	-0.00547706	3527.21	3.20079e-06		3527.21	0.0223138
			3528.19	0.206147	3528.19	8.01774e-06		3528.19	0.100312	35281.9	4.61023e-06		3528.19	-0.00560861	3528.19	3.91978e-06		3528.19	0.0199019
			3529.17	0.199043	3529.17	9.79704e-06		3529.17	0.101863	35291.7	5.60839e-06		3529.17	-0.00664039	3529.17	4.78966e-06		3529.17	0.0143729
			3530.14	0.202126	3530.14	1.19447e-05		3530.14	0.105179	35301.4	6.80753e-06		3530.14	-0.00762645	3530.14	5.83962e-06		3530.14	0.0144064
			3531.12	0.211313	3531.12	1.45308e-05		3531.12	0.112879	35311.2	8.2447e-06		3531.12	-0.00116101	3531.12	7.10396e-06		3531.12	0.0163818
			3532.1	0.208366	3532.1	1.76377e-05		3532.1	0.113094	35321	9.96308e-06		3532.1	0.00376931	3532.1	8.62287e-06		3532.1	0.0177581
			3533.07	0.199365	3533.07	2.13613e-05		3533.07	0.105297	35330.7	1.20128e-05		3533.07	-0.00260583	3533.07	1.04433e-05		3533.07	0.0160524
			3534.05	0.197701	3534.05	2.58134e-05		3534.05	0.100267	35340.5	1.44519e-05		3534.05	-0.00713426	3534.05	1.26199e-05		3534.05	0.0191572
			3535.03	0.194224	3535.03	3.11241e-05		3535.03	0.104318	35350.3	1.73476e-05		3535.03	-0.0051677	3535.03	1.52162e-05		3535.03	0.0244593
			3536	0.189457	3536	3.74437e-05		3536	0.111268	35360	2.07768e-05		3536	-0.00134496	3536	1.83058e-05		3536	0.0192196
			3536.98	0.195582	3536.98	4.49459e-05		3536.98	0.111969	35369.8	2.48283e-05		3536.98	0.000808889	3536.98	2.19736e-05		3536.98	0.0149431
			3537.96	0.204943	3537.96	5.38309e-05		3537.96	0.112029	35379.6	2.96035e-05		3537.96	-0.000406831	3537.96	2.63173e-05		3537.96	0.0167213
			3538.93	0.208999	3538.93	6.4328e-05		3538.93	0.112913	35389.3	3.52179e-05		3538.93	-0.00277807	3538.93	3.14492e-05		3538.93	0.018966
			3539.91	0.211081	3539.91	7.66999e-05		3539.91	0.112184	35399.1	4.1803e-05		3539.91	-0.00523236	3539.91	3.74977e-05		3539.91	0.0204153
			3540.89	0.210282	3540.89	9.12463e-05		3540.89	0.111855	35408.9	4.95078e-05		3540.89	-0.00444919	3540.89	4.46093e-05		3540.89	0.0201299
			3541.86	0.205231	3541.86	0.000108308		3541.86	0.11429	35418.6	5.85008e-05		3541.86	0.00137299	3541.86	5.29504e-05		3541.86	0.0204303
			3542.84	0.202582	3542.84	0.00012827		3542.84	0.114768	35428.4	6.89715e-05		3542.84	0.0041634	3542.84	6.27099e-05		3542.84	0.0170323
			3543.82	0.204857	3543.82	0.00015157		3543.82	0.112289	35438.2	8.11327e-05		3543.82	0.00154802	3543.82	7.4101e-05		3543.82	0.0137213
			3544.79	0.209923	3544.79	0.000178699		3544.79	0.110443	35447.9	9.52223e-05		3544.79	0.00153241	3544.79	8.73639e-05		3544.79	0.0162631
			3545.77	0.214215	3545.77	0.000210207		3545.77	0.113209	35457.7	0.000111506		3545.77	0.000335644	3545.77	0.000102768		3545.77	0.0223038
			3546.75	0.211752	3546.75	0.000246712		3546.75	0.119406	35467.5	0.000130277		3546.75	0.00159317	3546.75	0.000120615		3546.75	0.0269827
			3547.72	0.208589	3547.72	0.000288901		3547.72	0.116387	35477.2	0.000151863		3547.72	0.00924033	3547.72	0.00014124		3547.72	0.0240279
			3548.7	0.212901	3548.7	0.000337536		3548.7	0.110946	35487	0.000176622		3548.7	0.0116656	3548.7	0.000165018		3548.7	0.0216026
			3549.68	0.215208	3549.68	0.000393463		3549.68	0.113383	35496.8	0.000204949		3549.68	0.00782728	3549.68	0.000192359		3549.68	0.023913
			3550.65	0.212374	3550.65	0.000457611		3550.65	0.112808	35506.5	0.000237275		3550.65	0.00654244	3550.65	0.000223721		3550.65	0.0173545
			3551.63	0.211298	3551.63	0.000531004		3551.63	0.11617	35516.3	0.000274072		3551.63	0.00676318	3551.63	0.000259602		3551.63	0.00745596
			3552.6	0.20728	3552.6	0.000614759		3552.6	0.126828	35526	0.000315848		3552.6	0.000321152	3552.6	0.000300549		3552.6	0.0101433
			3553.58	0.20451	3553.58	0.000710095		3553.58	0.1256	35535.8	0.000363154		3553.58	-0.00494195	3553.58	0.000347157		3553.58	0.0177977
			3554.56	0.207309	3554.56	0.000818333		3554.56	0.11748	35545.6	0.000416583		3554.56	0.00240699	3554.56	0.000400074		3554.56	0.0255351
			3555.53	0.207102	3555.53	0.000940899		3555.53	0.115546	35555.3	0.000476769		3555.53	0.0130174	3555.53	0.000459995		3555.53	0.0312397
			3556.51	0.206557	3556.51	0.00107933		3556.51	0.114365	35565.1	0.000544385		3556.51	0.0124806	3556.51	0.000527672		3556.51	0.0259705
			3557.49	0.209363	3557.49	0.00123526		3557.49	0.112342	35574.9	0.000620148		3557.49	0.00626708	3557.49	0.000603907		3557.49	0.0224465
			3558.46	0.215703	3558.46	0.00141045		3558.46	0.117452	35584.6	0.000704809		3558.46	0.0062381	3558.46	0.000689554		3558.46	0.0325975
			3559.44	0.220622	3559.44	0.00160675		3559.44	0.123043	35594.4	0.000799157		3559.44	0.00592929	3559.44	0.00078552		3559.44	0.0367079
			3560.42	0.223004	3560.42	0.0018261		3560.42	0.123429	35604.2	0.000904012		3560.42	0.00765003	3560.42	0.000892758		3560.42	0.0250295
			3561.39	0.226105	3561.39	0.00207054		3561.39	0.12629	35613.9	0.00102022		3561.39	0.0144705	3561.39	0.00101227		3561.39	0.0144019
			3562.37	0.227843	3562.37	0.00234221		3562.37	0.12593	35623.7	0.00114866		3562.37	0.0144605	3562.37	0.00114508		3562.37	0.017063
			3563.35	0.223354	3563.35	0.00264331		3563.35	0.123239	35633.5	0.00129021		3563.35	0.0134605	3563.35	0.00129228		3563.35	0.0237754
			3564.32	0.216933	3564.32	0.00297607		3564.32	0.12739	35643.2	0.00144576		3564.32	0.01149	3564.32	0.00145497		3564.32	0.0214186
			3565.3	0.222179	3565.3	0.00334281		3565.3	0.12961	35653	0.00161621		3565.3	0.00965783	3565.3	0.00163426		3565.3	0.0235357
			3566.28	0.231377	3566.28	0.00374583		3566.28	0.126242	35662.8	0.00180243		3566.28	0.0163312	3566.28	0.00183129		3566.28	0.0319158
			3567.25	0.229482	3567.25	0.00418744		3567.25	0.122923	35672.5	0.00200529		3567.25	0.0167671	3567.25	0.00204719		3567.25	0.0280195
			3568.23	0.22035	3568.23	0.00466993		3568.23	0.12048	35682.3	0.0022256		3568.23	0.00896162	3568.23	0.00228308		3568.23	0.016437
			3569.21	0.216214	3569.21	0.00519552		3569.21	0.1222	35692.1	0.00246414		3569.21	0.0094003	3569.21	0.00254003		3569.21	0.0151466
			3570.18	0.221032	3570.18	0.00576633		3570.18	0.128934	35701.8	0.00272161		3570.18	0.0149967	3570.18	0.00281909		3570.18	0.0207559
			3571.16	0.22827	3571.16	0.00638436		3571.16	0.136872	35711.6	0.00299864		3571.16	0.0162632	3571.16	0.00312124		3571.16	0.0175022
			3572.14	0.229282	3572.14	0.00705145		3572.14	0.142519	35721.4	0.00329576		3572.14	0.0168875	3572.14	0.00344737		3572.14	0.0101338
			3573.11	0.2314	3573.11	0.00776921		3573.11	0.13692	35731.1	0.00361338		3573.11	0.0186194	3573.11	0.00379828		3573.11	0.0109103
			3574.09	0.239016	3574.09	0.00853902		3574.09	0.128856	35740.9	0.00395177		3574.09	0.0162303	3574.09	0.00417463		3574.09	0.0186171
			3575.07	0.240927	3575.07	0.00936194		3575.07	0.127972	35750.7	0.00431107		3575.07	0.0160397	3575.07	0.00457695		3575.07	0.0202631
			3576.04	0.236186	3576.04	0.0102387		3576.04	0.124636	35760.4	0.00469121		3576.04	0.021164	3576.04	0.00500558		3576.04	0.0178495
			3577.02	0.229228	3577.02	0.0111696		3577.02	0.127461	35770.2	0.00509197		3577.02	0.0213368	3577.02	0.00546068		3577.02	0.0176237
			3578	0.226778	3578	0.0121545		3578	0.1389	35780	0.00551289		3578	0.0201484	3578	0.0059422		3578	0.0165373
			3578.97	0.229917	3578.97	0.0131928		3578.97	0.143225	35789.7	0.0059533		3578.97	0.0215068	3578.97	0.00644983		3578.97	0.020267
			3579.95	0.229851	3579.95	0.0142834		3579.95	0.139633	35799.5	0.00641227		3579.95	0.0251194	3579.95	0.00698299		3579.95	0.0255173
			3580.93	0.22955	3580.93	0.0154245		3580.93	0.140226	35809.3	0.00688863		3580.93	0.033179	3580.93	0.00754084		3580.93	0.0245123
			3581.9	0.237765	3581.9	0.0166136		3581.9	0.144448	35819	0.00738093		3581.9	0.038849	3581.9	0.00812221		3581.9	0.0214353
			3582.88	0.243913	3582.88	0.0178478		3582.88	0.140271	35828.8	0.00788743		3582.88	0.0361316	3582.88	0.0087256		3582.88	0.0214521
			3583.85	0.235596	3583.85	0.0191233		3583.85	0.138763	35838.5	0.00840612		3583.85	0.0304711	3583.85	0.00934918		3583.85	0.0235975
			3584.83	0.23106	3584.83	0.0204356		3584.83	0.142656	35848.3	0.00893466		3584.83	0.0302531	3584.83	0.00999075		3584.83	0.0223082
			3585.81	0.236986	3585.81	0.0217795		3585.81	0.140871	35858.1	0.00947044		3585.81	0.0340079	3585.81	0.0106477		3585.81	0.0196778
			3586.78	0.24294	3586.78	0.0231489		3586.78	0.142129	35867.8	0.0100106		3586.78	0.0341924	3586.78	0.0113172		3586.78	0.022626
			3587.76	0.245484	3587.76	0.0245371		3587.76	0.145304	35877.6	0.0105518		3587.76	0.0307671	3587.76	0.0119959		3587.76	0.0253907
			3588.74	0.239569	3588.74	0.0259365		3588.74	0.147326	35887.4	0.0110907		3588.74	0.0282587	3588.74	0.01268		3588.74	0.0250814
			3589.71	0.235806	3589.71	0.0273388		3589.71	0.145784	35897.1	0.0116236		3589.71	0.028121	3589.71	0.0133656		3589.71	0.0225351
			3590.69	0.23826	3590.69	0.0287351		3590.69	0.145474	35906.9	0.0121463		3590.69	0.0350135	3590.69	0.0140483		3590.69	0.0173763
			3591.67	0.242111	3591.67	0.0301156		3591.67	0.151078	35916.7	0.0126548		3591.67	0.0428301	3591.67	0.0147232		3591.67	0.0174989
			3592.64	0.245088	3592.64	0.0314701		3592.64	0.1555	35926.4	0.0131447		3592.64	0.0405419	3592.64	0.0153854		3592.64	0.0219326
			3593.62	0.242222	3593.62	0.0327876		3593.62	0.154549	35936.2	0.0136114		3593.62	0.0352453	3593.62	0.0160295		3593.62	0.0215936
			3594.6	0.243981	3594.6	0.0340568		3594.6	0.15073	35946	0.0140502		3594.6	0.0386528	3594.6	0.01665		3594.6	0.0168651
			3595.57	0.249374	3595.57	0.0352659		3595.57	0.159468	35955.7	0.0144565		3595.57	0.0470062	3595.57	0.0172411		3595.57	0.0112308
			3596.55	0.251953	3596.55	0.0364029		3596.55	0.165502	35965.5	0.0148255		3596.55	0.0495118	3596.55	0.017797		3596.55	0.010267
			3597.53	0.256552	3597.53	0.0374555		3597.53	0.156255	35975.3	0.0151524		3597.53	0.0456249	3597.53	0.0183116		3597.53	0.0191198
			3598.5	0.256717	3598.5	0.0384115		3598.5	0.154714	35985	0.0154326		3598.5	0.0414599	3598.5	0.0187789		3598.5	0.0232514
			3599.48	0.251204	3599.48	0.0392585		3599.48	0.161027	35994.8	0.0156617		3599.48	0.0438713	3599.48	0.019193		3599.48	0.0181377
			3600.46	0.249649	3600.46	0.0399846		3600.46	0.159786	36004.6	0.0158352		3600.46	0.0451539	3600.46	0.019548		3600.46	0.0190006
			3601.43	0.257696	3601.43	0.040578		3601.43	0.154019	36014.3	0.0159492		3601.43	0.0433591	3601.43	0.0198381		3601.43	0.0188166
			3602.41	0.262959	3602.41	0.0410276		3602.41	0.156229	36024.1	0.0159997		3602.41	0.051111	3602.41	0.0200579		3602.41	0.0139794
			3603.39	0.256367	3603.39	0.0413228		3603.39	0.163364	36033.9	0.0159836		3603.39	0.0575792	3603.39	0.0202023		3603.39	0.016524
			3604.36	0.250281	3604.36	0.0414539		3604.36	0.16324	36043.6	0.0158977		3604.36	0.052674	3604.36	0.0202663		3604.36	0.0208501
			3605.34	0.254641	3605.34	0.041412		3605.34	0.162298	36053.4	0.0157395		3605.34	0.0503847	3605.34	0.0202459		3605.34	0.0203601
			3606.32	0.254497	3606.32	0.0411894		3606.32	0.165127	36063.2	0.0155071		3606.32	0.0532069	3606.32	0.020137		3606.32	0.0176338
			3607.29	0.241464	3607.29	0.0407796		3607.29	0.167101	36072.9	0.015199		3607.29	0.0529488	3607.29	0.0199367		3607.29	0.0172324
			3608.27	0.239385	3608.27	0.0401774		3608.27	0.165961	36082.7	0.0148143		3608.27	0.0506249	3608.27	0.0196423		3608.27	0.021311
			3609.25	0.249583	3609.25	0.0393791		3609.25	0.159969	36092.5	0.014353		3609.25	0.0511272	3609.25	0.019252		3609.25	0.0201633
			3610.22	0.255509	3610.22	0.0383826		3610.22	0.159354	36102.2	0.0138154		3610.22	0.0551294	3610.22	0.0187648		3610.22	0.013335
			3611.2	0.252486	3611.2	0.0371874		3611.2	0.163901	36112	0.0132027		3611.2	0.0504772	3611.2	0.0181805		3611.2	0.0135758
			3612.18	0.246248	3612.18	0.0357945		3612.18	0.162762	36121.8	0.0125167		3612.18	0.0419678	3612.18	0.0174995		3612.18	0.0189264
			3613.15	0.248714	3613.15	0.0342071		3613.15	0.160889	36131.5	0.01176		3613.15	0.0425475	3613.15	0.0167235		3613.15	0.0227352
			3614.13	0.252002	3614.13	0.0324298		3614.13	0.162181	36141.3	0.0109357		3614.13	0.0430452	3614.13	0.0158545		3614.13	0.02383
			3615.1	0.248337	3615.1	0.0304691		3615.1	0.161367	36151	0.0100476		3615.1	0.0429337	3615.1	0.014896		3615.1	0.0235418
			3616.08	0.243793	3616.08	0.0283333		3616.08	0.158845	36160.8	0.0091004		3616.08	0.0447771	3616.08	0.0138518		3616.08	0.0240067
			3617.06	0.242707	3617.06	0.0260325		3617.06	0.154853	36170.6	0.00809908		3617.06	0.0436796	3617.06	0.012727		3617.06	0.0211845
			3618.03	0.245899	3618.03	0.0235783		3618.03	0.147635	36180.3	0.00704938		3618.03	0.0449555	3618.03	0.0115272		3618.03	0.0141996
			3619.01	0.244016	3619.01	0.020984		3619.01	0.141055	36190.1	0.00595749		3619.01	0.0496171	3619.01	0.0102588		3619.01	0.0127726
			3619.99	0.235301	3619.99	0.0182643		3619.99	0.140684	36199.9	0.00483009		3619.99	0.0444443	3619.99	0.00892921		3619.99	0.0199097
			3620.96	0.23071	3620.96	0.0154353		3620.96	0.144833	36209.6	0.00367426		3620.96	0.031931	3620.96	0.00754616		3620.96	0.0239203
			3621.94	0.230942	3621.94	0.0125143		3621.94	0.142572	36219.4	0.0024974		3621.94	0.0272548	3621.94	0.00611812		3621.94	0.0228467
			3622.92	0.230665	3622.92	0.00951967		3622.92	0.134457	36229.2	0.0013072		3622.92	0.0268975	3622.92	0.00465406		3622.92	0.0153785
			3623.89	0.230834	3623.89	0.00647054		3623.89	0.130093	36238.9	0.000111506		3623.89	0.0211991	3623.89	0.00316338		3623.89	0.00907191
			3624.87	0.227873	3624.87	0.00338683		3624.87	0.123686	36248.7	-0.0010817		3624.87	0.0106996	3624.87	0.00165578		3624.87	0.0152269
			3625.85	0.218012	3625.85	0.000288902		3625.85	0.114152	36258.5	-0.00226441		3625.85	0.00493486	3625.85	0.000141241		3625.85	0.0203907
			3626.82	0.21103	3626.82	-0.00280258		3626.82	0.113519	36268.2	-0.00342867		3626.82	0.00291647	3626.82	-0.00137015		3626.82	0.018796
			3627.8	0.208812	3627.8	-0.00586687		3627.8	0.113479	36278	-0.00456664		3627.8	-0.00270616	3627.8	-0.00286825		3627.8	0.0189671
			3628.78	0.204188	3628.78	-0.00888336		3628.78	0.110544	36287.8	-0.00567071		3628.78	-0.00968777	3628.78	-0.00434298		3628.78	0.0229247
			3629.75	0.202528	3629.75	-0.0118318		3629.75	0.112892	36297.5	-0.0067335		3629.75	-0.0100127	3629.75	-0.00578441		3629.75	0.0252503
			3630.73	0.203545	3630.73	-0.0146923		3630.73	0.1102	36307.3	-0.00774802		3630.73	-0.00424072	3630.73	-0.0071829		3630.73	0.0246215
			3631.71	0.197104	3631.71	-0.0174459		3631.71	0.0972409	36317.1	-0.00870764		3631.71	-0.00408242	3631.71	-0.0085291		3631.71	0.02282
			3632.68	0.189987	3632.68	-0.0200744		3632.68	0.0869745	36326.8	-0.00960622		3632.68	-0.00513648	3632.68	-0.00981415		3632.68	0.0242731
			3633.66	0.188939	3633.66	-0.0225607		3633.66	0.0849723	36336.6	-0.0104381		3633.66	-0.00926079	3633.66	-0.0110297		3633.66	0.0256494
			3634.64	0.189443	3634.64	-0.0248888		3634.64	0.0865202	36346.4	-0.0111983		3634.64	-0.0183583	3634.64	-0.0121679		3634.64	0.0214153
			3635.61	0.191887	3635.61	-0.0270442		3635.61	0.0884266	36356.1	-0.0118821		3635.61	-0.0229347	3635.61	-0.0132216		3635.61	0.0261382
			3636.59	0.189466	3636.59	-0.0290137		3636.59	0.0854767	36365.9	-0.0124859		3636.59	-0.0248767	3636.59	-0.0141845		3636.59	0.0322698
			3637.57	0.182864	3637.57	-0.0307856		3637.57	0.0807125	36375.7	-0.0130063		3637.57	-0.0304001	3637.57	-0.0150507		3637.57	0.0223913
			3638.54	0.182058	3638.54	-0.0323499		3638.54	0.0793413	36385.4	-0.0134408		3638.54	-0.0356292	3638.54	-0.0158155		3638.54	0.0143735
			3639.52	0.17578	3639.52	-0.0336982		3639.52	0.0798731	36395.2	-0.0137873		3639.52	-0.0355384	3639.52	-0.0164746		3639.52	0.0168829
			3640.5	0.167793	3640.5	-0.0348238		3640.5	0.0793106	36405	-0.0140447		3640.5	-0.0404648	3640.5	-0.0170249		3640.5	0.0195351
			3641.47	0.168586	3641.47	-0.0357217		3641.47	0.0777716	36414.7	-0.0142122		3641.47	-0.0438004	3641.47	-0.0174639		3641.47	0.0243645
			3642.45	0.169742	3642.45	-0.0363885		3642.45	0.0752906	36424.5	-0.0142899		3642.45	-0.0383756	3642.45	-0.0177899		3642.45	0.0280262
			3643.43	0.177329	3643.43	-0.0368226		3643.43	0.0698017	36434.3	-0.0142784		3643.43	-0.0350885	3643.43	-0.0180022		3643.43	0.0284861
			3644.4	0.182587	3644.4	-0.0370239		3644.4	0.0654723	36444	-0.0141786		3644.4	-0.0336499	3644.4	-0.0181006		3644.4	0.0290903
			3645.38	0.173304	3645.38	-0.0369939		3645.38	0.0683212	36453.8	-0.0139924		3645.38	-0.0294648	3645.38	-0.0180859		3645.38	0.0209571
			3646.35	0.169547	3646.35	-0.0367355		3646.35	0.0705799	36463.5	-0.0137219		3646.35	-0.0295969	3646.35	-0.0179596		3646.35	0.008733
			3647.33	0.170423	3647.33	-0.036253		3647.33	0.0648123	36473.3	-0.0133697		3647.33	-0.0370807	3647.33	-0.0177237		3647.33	0.0101003
			3648.31	0.165618	3648.31	-0.0355521		3648.31	0.0656495	36483.1	-0.012939		3648.31	-0.0399057	3648.31	-0.017381		3648.31	0.0230702
			3649.28	0.166348	3649.28	-0.0346397		3649.28	0.0727315	36492.8	-0.0124331		3649.28	-0.0372714	3649.28	-0.016935		3649.28	0.0276187
			3650.26	0.170012	3650.26	-0.0335237		3650.26	0.0739778	36502.6	-0.0118559		3650.26	-0.0342524	3650.26	-0.0163894		3650.26	0.0225897
			3651.24	0.169506	3651.24	-0.032213		3651.24	0.0736311	36512.4	-0.0112115		3651.24	-0.0320044	3651.24	-0.0157486		3651.24	0.0139961
			3652.21	0.170674	3652.21	-0.0307176		3652.21	0.0725509	36522.1	-0.0105043		3652.21	-0.0355061	3652.21	-0.0150175		3652.21	0.00741918
			3653.19	0.177297	3653.19	-0.029048		3653.19	0.075038	36531.9	-0.00973879		3653.19	-0.0415785	3653.19	-0.0142012		3653.19	0.0152625
			3654.17	0.182921	3654.17	-0.0272156		3654.17	0.0777398	36541.7	-0.00891987		3654.17	-0.0380897	3654.17	-0.0133054		3654.17	0.0284465
			3655.14	0.183904	3655.14	-0.0252323		3655.14	0.0762599	36551.4	-0.0080525		3655.14	-0.0291265	3655.14	-0.0123358		3655.14	0.0293891
			3656.12	0.188214	3656.12	-0.0231106		3656.12	0.0814634	36561.2	-0.00714176		3656.12	-0.0285568	3656.12	-0.0112985		3656.12	0.0224582
			3657.1	0.194244	3657.1	-0.0208633		3657.1	0.0902086	36571	-0.00619288		3657.1	-0.0304514	3657.1	-0.0101998		3657.1	0.022961
			3658.07	0.193811	3658.07	-0.0185036		3658.07	0.0955498	36580.7	-0.00521117		3658.07	-0.0262173	3658.07	-0.00904622		3658.07	0.0291906
			3659.05	0.189444	3659.05	-0.0160452		3659.05	0.0952616	36590.5	-0.004202		3659.05	-0.0223154	3659.05	-0.00784431		3659.05	0.0315842
			3660.03	0.188227	3660.03	-0.0135017		3660.03	0.0920347	36600.3	-0.00317081		3660.03	-0.0210233	3660.03	-0.00660081		3660.03	0.0276656
			3661	0.193404	3661	-0.010887		3661	0.0945113	36610	-0.00212307		3661	-0.0179113	3661	-0.00532253		3661	0.0229783
			3661.98	0.1973	3661.98	-0.00821528		3661.98	0.0998262	36619.8	-0.00106428		3661.98	-0.0193634	3661.98	-0.00401636		3661.98	0.0238612
			3662.96	0.1979	3662.96	-0.00550068		3662.96	0.102331	36629.6	3.05067e-08		3662.96	-0.0235295	3662.96	-0.00268922		3662.96	0.0254041
			3663.93	0.197712	3663.93	-0.00275746		3663.93	0.100903	36639.3	0.00106434		3663.93	-0.0157446	3663.93	-0.00134809		3663.93	0.0188735
			3664.91	0.202964	3664.91	7.94552e-08		3664.91	0.105485	36649.1	0.00212313		3664.91	-0.0020696	3664.91	3.82084e-08		3664.91	0.0156477
			3665.89	0.21088	3665.89	0.00275762		3665.89	0.118456	36658.9	0.00317087		3665.89	0.00181781	3665.89	0.00134817		3665.89	0.0259125
			3666.86	0.205505	3666.86	0.00550084		3666.86	0.120536	36668.6	0.00420206		3666.86	-0.00317439	3666.86	0.0026893		3666.86	0.028354
			3667.84	0.205419	3667.84	0.00821544		3667.84	0.115993	36678.4	0.00521123		3667.84	-0.00901776	3667.84	0.00401643		3667.84	0.0217659
			3668.82	0.212236	3668.82	0.0108872		3668.82	0.117587	36688.2	0.00619294		3668.82	-0.00654395	3668.82	0.00532261		3668.82	0.0234705
			3669.79	0.204768	3669.79	0.0135018		3669.79	0.121157	36697.9	0.00714182		3669.79	0.00376374	3669.79	0.00660089		3669.79	0.0238216
			3670.77	0.203319	3670.77	0.0160453		3670.77	0.125893	36707.7	0.00805256		3670.77	0.00943431	3670.77	0.00784439		3670.77	0.0223333
			3671.75	0.213785	3671.75	0.0185038		3671.75	0.128367	36717.5	0.00891994		3671.75	0.00535627	3671.75	0.0090463		3671.75	0.0249002
			3672.72	0.219411	3672.72	0.0208634		3672.72	0.125986	36727.2	0.00973885		3672.72	0.0050915	3672.72	0.0101999		3672.72	0.027034
			3673.7	0.222203	3673.7	0.0231107		3673.7	0.125875	36737	0.0105043		3673.7	0.0140475	3673.7	0.0112986		3673.7	0.0263333
			3674.68	0.219346	3674.68	0.0252325		3674.68	0.123359	36746.8	0.0112116		3674.68	0.0135725	3674.68	0.0123359		3674.68	0.0237425
			3675.65	0.210412	3675.65	0.0272158		3675.65	0.119646	36756.5	0.011856		3675.65	0.00625315	3675.65	0.0133055		3675.65	0.0212559
			3676.63	0.210103	3676.63	0.0290482		3676.63	0.124904	36766.3	0.0124332		3676.63	0.00670298	3676.63	0.0142013		3676.63	0.0180262
			3677.6	0.217547	3677.6	0.0307178		3677.6	0.129487	36776	0.012939		3677.6	0.0116333	3677.6	0.0150176		3677.6	0.0191778
			3678.58	0.221482	3678.58	0.0322132		3678.58	0.127595	36785.8	0.0133698		3678.58	0.0191667	3678.58	0.0157487		3678.58	0.0226355
			3679.56	0.227686	3679.56	0.0335239		3679.56	0.126671	36795.6	0.0137219		3679.56	0.0254856	3679.56	0.0163894		3679.56	0.0195507
			3680.53	0.236238	3680.53	0.0346399		3680.53	0.125069	36805.3	0.0139925		3680.53	0.0228892	3680.53	0.016935		3680.53	0.0142915
			3681.51	0.229416	3681.51	0.0355523		3681.51	0.121114	36815.1	0.0141787		3681.51	0.0208674	3681.51	0.0173811		3681.51	0.0162709
			3682.49	0.219616	3682.49	0.0362532		3682.49	0.126234	36824.9	0.0142784		3682.49	0.0240876	3682.49	0.0177238		3682.49	0.0194727
			3683.46	0.221435	3683.46	0.0367356		3683.46	0.133415	36834.6	0.01429		3683.46	0.0258479	3683.46	0.0179596		3683.46	0.0195775
			3684.44	0.217086	3684.44	0.0369941		3684.44	0.136673	36844.4	0.0142123		3684.44	0.025295	3684.44	0.018086		3684.44	0.0227742
			3685.42	0.212559	3685.42	0.0370241		3685.42	0.13927	36854.2	0.0140447		3685.42	0.0218089	3685.42	0.0181007		3685.42	0.024869
			3686.39	0.214331	3686.39	0.0368228		3686.39	0.131596	36863.9	0.0137874		3686.39	0.0208412	3686.39	0.0180022		3686.39	0.0226182
			3687.37	0.215756	3687.37	0.0363887		3687.37	0.119252	36873.7	0.0134408		3687.37	0.0187899	3687.37	0.01779		3687.37	0.0228785
			3688.35	0.218197	3688.35	0.0357218		3688.35	0.112958	36883.5	0.0130064		3688.35	0.0140809	3688.35	0.017464		3688.35	0.0237363
			3689.32	0.22035	3689.32	0.0348239		3689.32	0.111684	36893.2	0.012486		3689.32	0.0104377	3689.32	0.017025		3689.32	0.0200223
			3690.3	0.221521	3690.3	0.0336983		3690.3	0.113153	36903	0.0118822		3690.3	0.00608648	3690.3	0.0164747		3690.3	0.0193556
			3691.28	0.214924	3691.28	0.03235		3691.28	0.119692	36912.8	0.0111983		3691.28	0.00506195	3691.28	0.0158155		3691.28	0.0241115
			3692.25	0.207121	3692.25	0.0307857		3692.25	0.122895	36922.5	0.0104382		3692.25	0.00728325	3692.25	0.0150508		3692.25	0.0273311
			3693.23	0.207291	3693.23	0.0290138		3693.23	0.117409	36932.3	0.00960625		3693.23	0.00703018	3693.23	0.0141845		3693.23	0.0268445
			3694.21	0.207697	3694.21	0.0270443		3694.21	0.11104	36942.1	0.00870767		3694.21	0.00234902	3694.21	0.0132217		3694.21	0.0231628
			3695.18	0.199099	3695.18	0.0248889		3695.18	0.105492	36951.8	0.00774805		3695.18	-0.00105566	3695.18	0.0121679		3695.18	0.0203462
			3696.16	0.192792	3696.16	0.0225608		3696.16	0.105202	36961.6	0.00673353		3696.16	-0.00573125	3696.16	0.0110297		3696.16	0.0217882
			3697.14	0.198408	3697.14	0.0200745		3697.14	0.10532	36971.4	0.00567073		3697.14	-0.011428	3697.14	0.00981419		3697.14	0.0266237
			3698.11	0.200434	3698.11	0.017446		3698.11	0.102029	36981.1	0.00456666		3698.11	-0.0134107	3698.11	0.00852913		3698.11	0.0299671
			3699.09	0.197541	3699.09	0.0146923		3699.09	0.0971523	36990.9	0.00342868		3699.09	-0.0146855	3699.09	0.00718292		3699.09	0.0288322
			3700.07	0.19042	3700.07	0.0118318		3700.07	0.0920698	37000.7	0.00226442		3700.07	-0.016064	3700.07	0.00578443		3700.07	0.0268774
			3701.04	0.184612	3701.04	0.0088834		3701.04	0.0865447	37010.4	0.0010817		3701.04	-0.0166945	3701.04	0.00434299		3701.04	0.0221093
			3702.02	0.18395	3702.02	0.00586689		3702.02	0.0755169	37020.2	-0.000111506		3702.02	-0.0172937	3702.02	0.00286826		3702.02	0.0186065
			3703	0.174788	3703	0.00280259		3703	0.0743156	37030	-0.0013072		3703	-0.0236593	3703	0.00137015		3703	0.0212497
			3703.97	0.166298	3703.97	-0.000288901		3703.97	0.0797705	37039.7	-0.00249741		3703.97	-0.0352067	3703.97	-0.00014124		3703.97	0.0223328
			3704.95	0.171851	3704.95	-0.00338684		3704.95	0.0795436	37049.5	-0.00367427		3704.95	-0.0414877	3704.95	-0.00165579		3704.95	0.0217213
			3705.93	0.172519	3705.93	-0.00647056		3705.93	0.0776863	37059.3	-0.00483011		3705.93	-0.0397574	3705.93	-0.00316339		3705.93	0.0276494
			3706.9	0.16204	3706.9	-0.00951971		3706.9	0.0739712	37069	-0.00595751		3706.9	-0.04135	3706.9	-0.00465408		3706.9	0.0346377
			3707.88	0.155243	3707.88	-0.0125144		3707.88	0.0730431	37078.8	-0.0070494		3707.88	-0.0445334	3707.88	-0.00611814		3707.88	0.0272157
			3708.85	0.147647	3708.85	-0.0154354		3708.85	0.0705776	37088.5	-0.00809911		3708.85	-0.0473695	3708.85	-0.00754618		3708.85	0.0143907
			3709.83	0.14871	3709.83	-0.0182644		3709.83	0.0594349	37098.3	-0.00910043		3709.83	-0.0524252	3709.83	-0.00892924		3709.83	0.0139476
			3710.81	0.159913	3710.81	-0.0209841		3710.81	0.0460977	37108.1	-0.0100477		3710.81	-0.0561086	3710.81	-0.0102589		3710.81	0.0201778
			3711.78	0.158079	3711.78	-0.0235784		3711.78	0.0433039	37117.8	-0.0109357		3711.78	-0.0589832	3711.78	-0.0115272		3711.78	0.02634
			3712.76	0.146418	3712.76	-0.0260326		3712.76	0.047062	37127.6	-0.01176		3712.76	-0.0540696	3712.76	-0.012727		3712.76	0.0302029
			3713.74	0.143526	3713.74	-0.0283334		3713.74	0.048193	37137.4	-0.0125168		3713.74	-0.0482374	3713.74	-0.0138519		3713.74	0.0244404
			3714.71	0.145383	3714.71	-0.0304692		3714.71	0.0432476	37147.1	-0.0132028		3714.71	-0.0517246	3714.71	-0.014896		3714.71	0.0219716
			3715.69	0.147017	3715.69	-0.0324299		3715.69	0.0321774	37156.9	-0.0138155		3715.69	-0.059418	3715.69	-0.0158546		3715.69	0.0269554
			3716.67	0.154373	3716.67	-0.0342072		3716.67	0.0298602	37166.7	-0.0143531		3716.67	-0.0632825	3716.67	-0.0167235		3716.67	0.025034
			3717.64	0.153839	3717.64	-0.0357946		3717.64	0.034465	37176.4	-0.0148144		3717.64	-0.0626432	3717.64	-0.0174996		3717.64	0.0236042
			3718.62	0.147411	3718.62	-0.0371875		3718.62	0.0353909	37186.2	-0.015199		3718.62	-0.0644542	3718.62	-0.0181805		3718.62	0.0255764
			3719.6	0.148366	3719.6	-0.0383828		3719.6	0.0364327	37196	-0.0155071		3719.6	-0.0686114	3719.6	-0.0187649		3719.6	0.0257742
			3720.57	0.149996	3720.57	-0.0393793		3720.57	0.0357627	37205.7	-0.0157395		3720.57	-0.0681504	3720.57	-0.0192521		3720.57	0.0281884
			3721.55	0.147953	3721.55	-0.0401775		3721.55	0.0310553	37215.5	-0.0158977		3721.55	-0.0647976	3721.55	-0.0196423		3721.55	0.0314827
			3722.53	0.139895	3722.53	-0.0407797		3722.53	0.0276674	37225.3	-0.0159836		3722.53	-0.0697251	3722.53	-0.0199367		3722.53	0.0279732
			3723.5	0.13139	3723.5	-0.0411895		3723.5	0.0317527	37235	-0.0159998		3723.5	-0.0761164	3723.5	-0.0201371		3723.5	0.0175385
			3724.48	0.137511	3724.48	-0.0414121		3724.48	0.0382147	37244.8	-0.0159492		3724.48	-0.0747686	3724.48	-0.0202459		3724.48	0.0127993
			3725.46	0.149656	3725.46	-0.041454		3725.46	0.0381846	37254.6	-0.0158353		3725.46	-0.0726198	3725.46	-0.0202664		3725.46	0.0175658
			3726.43	0.149695	3726.43	-0.041323		3726.43	0.0335464	37264.3	-0.0156617		3726.43	-0.0691471	3726.43	-0.0202023		3726.43	0.0214002
			3727.41	0.144157	3727.41	-0.0410278		3727.41	0.0320877	37274.1	-0.0154327		3727.41	-0.0608756	3727.41	-0.020058		3727.41	0.0256416
			3728.39	0.141392	3728.39	-0.0405782		3728.39	0.0357409	37283.9	-0.0151525		3728.39	-0.0553634	3728.39	-0.0198382		3728.39	0.0279119
			3729.36	0.136922	3729.36	-0.0399847		3729.36	0.0380297	37293.6	-0.0148255		3729.36	-0.0588528	3729.36	-0.0195481		3729.36	0.0196003
			3730.34	0.133251	3730.34	-0.0392586		3730.34	0.0404678	37303.4	-0.0144566		3730.34	-0.0667123	3730.34	-0.0191931		3730.34	0.0125496
			3731.32	0.137785	3731.32	-0.0384116		3731.32	0.0484723	37313.2	-0.0140503		3731.32	-0.0705802	3731.32	-0.018779		3731.32	0.0156862
			3732.29	0.144438	3732.29	-0.0374556		3732.29	0.053013	37322.9	-0.0136114		3732.29	-0.0657508	3732.29	-0.0183116		3732.29	0.0208751
			3733.27	0.144271	3733.27	-0.036403		3733.27	0.0511116	37332.7	-0.0131448		3733.27	-0.0592474	3733.27	-0.017797		3733.27	0.023199
			3734.25	0.143984	3734.25	-0.035266		3734.25	0.0519444	37342.5	-0.0126549		3734.25	-0.0601487	3734.25	-0.0172412		3734.25	0.0232202
			3735.22	0.14896	3735.22	-0.0340569		3735.22	0.05195	37352.2	-0.0121464		3735.22	-0.0636577	3735.22	-0.01665		3735.22	0.0213551
			3736.2	0.154351	3736.2	-0.0327877		3736.2	0.0503207	37362	-0.0116236		3736.2	-0.0627318	3736.2	-0.0160295		3736.2	0.0205686
			3737.18	0.158084	3737.18	-0.0314702		3737.18	0.0538764	37371.8	-0.0110908		3737.18	-0.0563087	3737.18	-0.0153854		3737.18	0.0195719
			3738.15	0.159097	3738.15	-0.0301157		3738.15	0.0619059	37381.5	-0.0105519		3738.15	-0.0509932	3738.15	-0.0147232		3738.15	0.0184883
			3739.13	0.155768	3739.13	-0.0287352		3739.13	0.063489	37391.3	-0.0100106		3739.13	-0.0505518	3739.13	-0.0140483		3739.13	0.026044
			3740.1	0.149553	3740.1	-0.0273389		3740.1	0.0587861	37401	-0.00947048		3740.1	-0.0469052	3740.1	-0.0133657		3740.1	0.0343891
			3741.08	0.15345	3741.08	-0.0259366		3741.08	0.0581239	37410.8	-0.00893469		3741.08	-0.0404347	3741.08	-0.0126801		3741.08	0.0327642
			3742.06	0.165296	3742.06	-0.0245371		3742.06	0.0595302	37420.6	-0.00840614		3742.06	-0.0401387	3742.06	-0.0119959		3742.06	0.0282598
			3743.03	0.163	3743.03	-0.023149		3743.03	0.059499	37430.3	-0.00788746		3743.03	-0.0449386	3743.03	-0.0113173		3743.03	0.0245764
			3744.01	0.155798	3744.01	-0.0217796		3744.01	0.0579048	37440.1	-0.00738096		3744.01	-0.0499988	3744.01	-0.0106478		3744.01	0.0219002
			3744.99	0.157878	3744.99	-0.0204357		3744.99	0.0598547	37449.9	-0.00688866		3744.99	-0.0544247	3744.99	-0.00999078		3744.99	0.0232425
			3745.96	0.15761	3745.96	-0.0191234		3745.96	0.0640765	37459.6	-0.00641229		3745.96	-0.0545111	3745.96	-0.00934921		3745.96	0.0279565
			3746.94	0.154152	3746.94	-0.0178479		3746.94	0.0629801	37469.4	-0.00595332		3746.94	-0.0461086	3746.94	-0.00872563		3746.94	0.0289615
			3747.92	0.156467	3747.92	-0.0166137		3747.92	0.0587577	37479.2	-0.00551291		3747.92	-0.034287	3747.92	-0.00812224		3747.92	0.0285608
			3748.89	0.161349	3748.89	-0.0154245		3748.89	0.0608574	37488.9	-0.00509199		3748.89	-0.0302602	3748.89	-0.00754087		3748.89	0.0289972
			3749.87	0.16134	3749.87	-0.0142834		3749.87	0.0671367	37498.7	-0.00469123		3749.87	-0.0386699	3749.87	-0.00698302		3749.87	0.0236165
			3750.85	0.161314	3750.85	-0.0131929		3750.85	0.0679806	37508.5	-0.00431108		3750.85	-0.0456487	3750.85	-0.00644985		3750.85	0.0192001
			3751.82	0.169391	3751.82	-0.0121545		3751.82	0.0657471	37518.2	-0.00395179		3751.82	-0.0425228	3751.82	-0.00594222		3751.82	0.0234532
			3752.8	0.179562	3752.8	-0.0111696		3752.8	0.0669472	37528	-0.00361339		3752.8	-0.0413399	3752.8	-0.0054607		3752.8	0.031335
			3753.78	0.178002	3753.78	-0.0102387		3753.78	0.075256	37537.8	-0.00329577		3753.78	-0.0391593	3753.78	-0.00500559		3753.78	0.0326014
			3754.75	0.169006	3754.75	-0.00936197		3754.75	0.0821612	37547.5	-0.00299865		3754.75	-0.0308979	3754.75	-0.00457696		3754.75	0.0265619
			3755.73	0.16636	3755.73	-0.00853905		3755.73	0.0768474	37557.3	-0.00272162		3755.73	-0.0240975	3755.73	-0.00417464		3755.73	0.0200574
			3756.71	0.170054	3756.71	-0.00776924		3756.71	0.0706908	37567.1	-0.00246415		3756.71	-0.0241287	3756.71	-0.00379829		3756.71	0.0200736
			3757.68	0.173996	3757.68	-0.00705147		3757.68	0.0750888	37576.8	-0.00222561		3757.68	-0.0335005	3757.68	-0.00344739		3757.68	0.0282999
			3758.66	0.175474	3758.66	-0.00638438		3758.66	0.0806612	37586.6	-0.00200529		3758.66	-0.042928	3758.66	-0.00312125		3758.66	0.0321806
			3759.64	0.178922	3759.64	-0.00576635		3759.64	0.0781791	37596.4	-0.00180244		3759.64	-0.0433583	3759.64	-0.0028191		3759.64	0.0288506
			3760.61	0.181533	3760.61	-0.00519554		3760.61	0.0760392	37606.1	-0.00161621		3760.61	-0.0376772	3760.61	-0.00254004		3760.61	0.0266605
			3761.59	0.179536	3761.59	-0.00466995		3761.59	0.0823558	37615.9	-0.00144576		3761.59	-0.0336348	3761.59	-0.00228309		3761.59	0.0277854
			3762.57	0.175089	3762.57	-0.00418746		3762.57	0.0872666	37625.7	-0.00129021		3762.57	-0.0321242	3762.57	-0.0020472		3762.57	0.0290741
			3763.54	0.169997	3763.54	-0.00374584		3763.54	0.0867398	37635.4	-0.00114866		3763.54	-0.0297859	3763.54	-0.0018313		3763.54	0.0250786
			3764.52	0.170301	3764.52	-0.00334282		3764.52	0.0835392	37645.2	-0.00102023		3764.52	-0.0320395	3764.52	-0.00163427		3764.52	0.0197425
			3765.5	0.172796	3765.5	-0.00297608		3765.5	0.082591	37655	-0.000904015		3765.5	-0.0342636	3765.5	-0.00145497		3765.5	0.0247631
			3766.47	0.173135	3766.47	-0.00264332		3766.47	0.0864522	37664.7	-0.00079916		3766.47	-0.0329275	3766.47	-0.00129229		3766.47	0.0311405
			3767.45	0.179554	3767.45	-0.00234222		3767.45	0.0887409	37674.5	-0.000704811		3767.45	-0.0325802	3767.45	-0.00114509		3767.45	0.0264677
			3768.43	0.187094	3768.43	-0.00207055		3768.43	0.0896467	37684.3	-0.00062015		3768.43	-0.0245663	3768.43	-0.00101227		3768.43	0.0202441
			3769.4	0.185034	3769.4	-0.0018261		3769.4	0.0911155	37694	-0.000544387		3769.4	-0.0128673	3769.4	-0.000892761		3769.4	0.0165468
			3770.38	0.175717	3770.38	-0.00160675		3770.38	0.0902359	37703.8	-0.00047677		3770.38	-0.0106605	3770.38	-0.000785523		3770.38	0.0169381
			3771.35	0.167127	3771.35	-0.00141046		3771.35	0.0871791	37713.5	-0.000416585		3771.35	-0.0153806	3771.35	-0.000689557		3771.35	0.0234019
			3772.33	0.170185	3772.33	-0.00123527		3772.33	0.0892744	37723.3	-0.000363155		3772.33	-0.0199169	3772.33	-0.000603909		3772.33	0.0272129
			3773.31	0.176178	3773.31	-0.00107933		3773.31	0.0917733	37733.1	-0.000315849		3773.31	-0.0239815	3773.31	-0.000527674		3773.31	0.0291806
			3774.28	0.176329	3774.28	-0.000940903		3774.28	0.0891088	37742.8	-0.000274073		3774.28	-0.0251075	3774.28	-0.000459997		3774.28	0.0325948
			3775.26	0.18077	3775.26	-0.000818335		3775.26	0.0850403	37752.6	-0.000237276		3775.26	-0.0175389	3775.26	-0.000400075		3775.26	0.0375429
			3776.24	0.185457	3776.24	-0.000710097		3776.24	0.0812883	37762.4	-0.00020495		3776.24	-0.0118968	3776.24	-0.000347159		3776.24	0.0381204
			3777.21	0.181155	3777.21	-0.000614761		3777.21	0.0858591	37772.1	-0.000176622		3777.21	-0.0125651	3777.21	-0.00030055		3777.21	0.0294799
			3778.19	0.175295	3778.19	-0.000531006		3778.19	0.0934689	37781.9	-0.000151863		3778.19	-0.0146543	3778.19	-0.000259603		3778.19	0.0281745
			3779.17	0.175401	3779.17	-0.000457613		3779.17	0.0941077	37791.7	-0.000130278		3779.17	-0.0213438	3779.17	-0.000223722		3779.17	0.03366
			3780.14	0.181305	3780.14	-0.000393464		3780.14	0.0945832	37801.4	-0.000111506		3780.14	-0.0217836	3780.14	-0.00019236		3780.14	0.0351444
			3781.12	0.189719	3781.12	-0.000337537		3781.12	0.0944823	37811.2	-9.52226e-05		3781.12	-0.018151	3781.12	-0.000165018		3781.12	0.0337386
			3782.1	0.192144	3782.1	-0.000288902		3782.1	0.0892883	37821	-8.1133e-05		3782.1	-0.0187151	3782.1	-0.000141241		3782.1	0.0271254
			3783.07	0.189775	3783.07	-0.000246713		3783.07	0.08296	37830.7	-6.89718e-05		3783.07	-0.0183433	3783.07	-0.000120615		3783.07	0.0191839
			3784.05	0.189497	3784.05	-0.000210208		3784.05	0.0823898	37840.5	-5.8501e-05		3784.05	-0.0203678	3784.05	-0.000102768		3784.05	0.0192926
			3785.03	0.187855	3785.03	-0.0001787		3785.03	0.0912348	37850.3	-4.9508e-05		3785.03	-0.0221538	3785.03	-8.73642e-05		3785.03	0.0258439
			3786	0.185389	3786	-0.000151571		3786	0.0975464	37860	-4.18031e-05		3786	-0.0227173	3786	-7.41013e-05		3786	0.031743
			3786.98	0.188691	3786.98	-0.000128271		3786.98	0.0901189	37869.8	-3.5218e-05		3786.98	-0.0250389	3786.98	-6.27101e-05		3786.98	0.0283779
			3787.96	0.190693	3787.96	-0.000108308		3787.96	0.0819851	37879.6	-2.96036e-05		3787.96	-0.0234431	3787.96	-5.29506e-05		3787.96	0.0152453
			3788.93	0.187176	3788.93	-9.12466e-05		3788.93	0.0865397	37889.3	-2.48284e-05		3788.93	-0.0188427	3788.93	-4.46094e-05		3788.93	0.0115401
			3789.91	0.190595	3789.91	-7.67002e-05		3789.91	0.0953385	37899.1	-2.07769e-05		3789.91	-0.0111917	3789.91	-3.74979e-05		3789.91	0.0168043
			3790.89	0.195942	3790.89	-6.43282e-05		3790.89	0.0984873	37908.9	-1.73476e-05		3790.89	-0.0010211	3790.89	-3.14493e-05		3790.89	0.0182625
			3791.86	0.195178	3791.86	-5.38311e-05		3791.86	0.0976718	37918.6	-1.4452e-05		3791.86	-0.00233548	3791.86	-2.63174e-05		3791.86	0.0213824
			3792.84	0.195519	3792.84	-4.49461e-05		3792.84	0.0955013	37928.4	-1.20128e-05		3792.84	-0.0121108	3792.84	-2.19736e-05		3792.84	0.0269002
			3793.82	0.191956	3793.82	-3.74438e-05		3793.82	0.0952359	37938.2	-9.96312e-06		3793.82	-0.0144637	3793.82	-1.83059e-05		3793.82	0.030272
			3794.79	0.187992	3794.79	-3.11242e-05		3794.79	0.0948948	37947.9	-8.24473e-06		3794.79	-0.0138227	3794.79	-1.52163e-05		3794.79	0.0329465
			3795.77	0.192395	3795.77	-2.58135e-05		3795.77	0.0925369	37957.7	-6.80755e-06		3795.77	-0.0159994	3795.77	-1.26199e-05		3795.77	0.031379
			3796.75	0.192713	3796.75	-2.13614e-05		3796.75	0.0952053	37967.5	-5.60841e-06		3796.75	-0.0137469	3796.75	-1.04433e-05		3796.75	0.0254437
			3797.72	0.190593	3797.72	-1.76378e-05		3797.72	0.0971183	37977.2	-4.61024e-06		3797.72	-0.0110261	3797.72	-8.6229e-06		3797.72	0.0228038
			3798.7	0.189625	3798.7	-1.45309e-05		3798.7	0.0944399	37987	-3.78132e-06		3798.7	-0.0130094	3798.7	-7.10399e-06		3798.7	0.0209482
			3799.68	0.190423	3799.68	-1.19447e-05		3799.68	0.0935988	37996.8	-3.09457e-06		3799.68	-0.00871898	3799.68	-5.83964e-06		3799.68	0.0203824
			3800.65	0.197482	3800.65	-9.79707e-06		3800.65	0.0925553	38006.5	-2.52695e-06		3800.65	-0.00696201	3800.65	-4.78968e-06		3800.65	0.022995
			3801.63	0.199998	3801.63	-8.01776e-06		3801.63	0.0928101	38016.3	-2.05887e-06		3801.63	-0.0165384	3801.63	-3.91979e-06		3801.63	0.0223272
			3802.6	0.201729	3802.6	-6.54709e-06		3802.6	0.0956428	38026	-1.6738e-06		3802.6	-0.0166889	3802.6	-3.2008e-06		3802.6	0.0216254
			3803.58	0.204054	3803.58	-5.33436e-06		3803.58	0.0931807	38035.8	-1.35774e-06		3803.58	-0.00774407	3803.58	-2.60791e-06		3803.58	0.0209465
			3804.56	0.193471	3804.56	-4.33666e-06		3804.56	0.0894466	38045.6	-1.09893e-06		3804.56	-0.00734997	3804.56	-2.12014e-06		3804.56	0.0201355
			3805.53	0.184013	3805.53	-3.51778e-06		3805.53	0.0948993	38055.3	-8.875e-07		3805.53	-0.0102524	3805.53	-1.7198e-06		3805.53	0.02318
			3806.51	0.191323	3806.51	-2.84724e-06		3806.51	0.100888	38065.1	-7.15168e-07		3806.51	-0.0115484	3806.51	-1.39198e-06		3806.51	0.0236706
			3807.49	0.19895	3807.49	-2.29943e-06		3807.49	0.0977036	38074.9	-5.7503e-07		3807.49	-0.0153806	3807.49	-1.12417e-06		3807.49	0.0269415
			3808.46	0.197167	3808.46	-1.85293e-06		3808.46	0.0923073	38084.6	-4.61336e-07		3808.46	-0.0179877	3808.46	-9.05879e-07		3808.46	0.0331472
			3809.44	0.196431	3809.44	-1.48985e-06		3809.44	0.0946066	38094.4	-3.69309e-07		3809.44	-0.0169598	3809.44	-7.28372e-07		3809.44	0.0304582
			3810.42	0.197844	3810.42	-1.19528e-06		3810.42	0.100063	38104.2	-2.9499e-07		3810.42	-0.0122669	3810.42	-5.84359e-07		3810.42	0.0226215
			3811.39	0.193083	3811.39	-9.56845e-07		3811.39	0.100407	38113.9	-2.35109e-07		3811.39	-0.00800326	3811.39	-4.67791e-07		3811.39	0.0159649
			3812.37	0.192069	3812.37	-7.64291e-07		3812.37	0.0986986	38123.7	-1.86973e-07		3812.37	-0.00617327	3812.37	-3.73653e-07		3812.37	0.0168283
			3813.35	0.198199	3813.35	-6.09147e-07		3813.35	0.0975732	38133.5	-1.48367e-07		3813.35	-0.00840962	3813.35	-2.97805e-07		3813.35	0.026044
			3814.32	0.196853	3814.32	-4.84431e-07		3814.32	0.0946612	38143.2	-1.17474e-07		3814.32	-0.0122184	3814.32	-2.36833e-07		3814.32	0.0285184
			3815.3	0.195431	3815.3	-3.84405e-07		3815.3	0.0937476	38153	-9.28103e-08		3815.3	-0.0144598	3815.3	-1.87931e-07		3815.3	0.0250178
			3816.28	0.201373	3816.28	-3.04365e-07		3816.28	0.096426	38162.8	-7.31642e-08		3816.28	-0.0198466	3816.28	-1.48801e-07		3816.28	0.0285178
			3817.25	0.19556	3817.25	-2.40463e-07		3817.25	0.101598	38172.5	-5.75508e-08		3817.25	-0.0200217	3817.25	-1.1756e-07		3817.25	0.0313049
			3818.23	0.184327	3818.23	-1.89562e-07		3818.23	0.10736	38182.3	-4.51704e-08		3818.23	-0.00931764	3818.23	-9.26747e-08		3818.23	0.0284693
			3819.21	0.189506	3819.21	-1.49109e-07		3819.21	0.103489	38192.1	-3.53758e-08		3819.21	-0.000848302	3819.21	-7.28976e-08		3819.21	0.0237018
			3820.18	0.197885	3820.18	-1.17032e-07		3820.18	0.0915748	38201.8	-2.76447e-08		3820.18	-0.00610806	3820.18	-5.72158e-08		3820.18	0.0204543
			3821.16	0.197693	3821.16	-9.16556e-08		3821.16	0.0871144	38211.6	-2.15559e-08		3821.16	-0.0150222	3821.16	-4.48094e-08		3821.16	0.0179744
			3822.14	0.195377	3822.14	-7.16248e-08		3822.14	0.0909243	38221.4	-1.67716e-08		3822.14	-0.0162039	3822.14	-3.50166e-08		3822.14	0.0158601
			3823.11	0.195147	3823.11	-5.58495e-08		3823.11	0.0911573	38231.1	-1.30208e-08		3823.11	-0.0133806	3823.11	-2.73042e-08		3823.11	0.0185741
			3824.09	0.197319	3824.09	-4.34538e-08		3824.09	0.0947554	38240.9	-1.00867e-08		3824.09	-0.0106616	3824.09	-2.12441e-08		3824.09	0.0196656
			3825.07	0.196929	3825.07	-3.37356e-08		3825.07	0.100394	38250.7	-7.79681e-09		3825.07	-0.0115467	3825.07	-1.64929e-08		3825.07	0.0191533
			3826.04	0.193947	3826.04	-2.61338e-08		3826.04	0.0983457	38260.4	-6.01366e-09		3826.04	-0.0128979	3826.04	-1.27765e-08		3826.04	0.0198021
			3827.02	0.193082	3827.02	-2.02008e-08		3827.02	0.0990659	38270.2	-4.62822e-09		3827.02	-0.0127892	3827.02	-9.87596e-09		3827.02	0.0202949
			3828	0.193762	3828	-1.55808e-08		3828	0.103218	38280	-3.55422e-09		3828	-0.0161593	3828	-7.61729e-09		3828	0.0211438
			3828.97	0.192366	3828.97	-1.19913e-08		3828.97	0.104787	38289.7	-2.72352e-09		3828.97	-0.015535	3828.97	-5.86241e-09		3828.97	0.0234337
			3829.95	0.189602	3829.95	-9.20867e-09		3829.95	0.101258	38299.5	-2.08244e-09		3829.95	-0.0139024	3829.95	-4.50202e-09		3829.95	0.0311449
			3830.93	0.192921	3830.93	-7.05639e-09		3830.93	0.0949522	38309.3	-1.5888e-09		3830.93	-0.0143221	3830.93	-3.44979e-09		3830.93	0.031602
			3831.9	0.195883	3831.9	-5.39541e-09		3831.9	0.0960765	38319	-1.20955e-09		3831.9	-0.0116984	3831.9	-2.63775e-09		3831.9	0.0238328
			3832.88	0.189437	3832.88	-4.11644e-09		3832.88	0.10049	38328.8	-9.18828e-10		3832.88	-0.0125166	3832.88	-2.01248e-09		3832.88	0.0224593
			3833.85	0.183996	3833.85	-3.13383e-09		3833.85	0.100726	38338.5	-6.96469e-10		3833.85	-0.0137307	3833.85	-1.53209e-09		3833.85	0.0233278
			3834.83	0.184176	3834.83	-2.3806e-09		3834.83	0.0951378	38348.3	-5.26777e-10		3834.83	-0.015705	3834.83	-1.16385e-09		3834.83	0.0257369
			3835.81	0.184202	3835.81	-1.80449e-09		3835.81	0.0888201	38358.1	-3.97567e-10		3835.81	-0.0180295	3835.81	-8.82194e-10		3835.81	0.0279431
			3836.78	0.193039	3836.78	-1.36483e-09		3836.78	0.0920358	38367.8	-2.994e-10		3836.78	-0.0183907	3836.78	-6.67251e-10		3836.78	0.0268055
			3837.76	0.201007	3837.76	-1.03006e-09		3837.76	0.0961033	38377.6	-2.24984e-10		3837.76	-0.0185362	3837.76	-5.03585e-10		3837.76	0.0218997
			3838.74	0.196975	3838.74	-7.75718e-10		3838.74	0.0971122	38387.4	-1.68698e-10		3838.74	-0.0166677	3838.74	-3.7924e-10		3838.74	0.018291
			3839.71	0.196393	3839.71	-5.82913e-10		3839.71	0.0997337	38397.1	-1.2622e-10		3839.71	-0.0131989	3839.71	-2.84979e-10		3839.71	0.0272676
			3840.69	0.193704	3840.69	-4.37081e-10		3840.69	0.100739	38406.9	-9.42335e-11		3840.69	-0.0101872	3840.69	-2.13684e-10		3840.69	0.0356577
			3841.67	0.187649	3841.67	-3.27024e-10		3841.67	0.104458	38416.7	-7.02008e-11		3841.67	-0.0147524	3841.67	-1.59878e-10		3841.67	0.0363501
			3842.64	0.191583	3842.64	-2.4415e-10		3842.64	0.106448	38426.4	-5.21843e-11		3842.64	-0.017258	3842.64	-1.19362e-10		3842.64	0.0368105
			3843.62	0.202671	3843.62	-1.81884e-10		3843.62	0.101937	38436.2	-3.87077e-11		3843.62	-0.0114163	3843.62	-8.8921e-11		3843.62	0.0343161
			3844.6	0.207621	3844.6	-1.35205e-10		3844.6	0.0962331	38446	-2.86494e-11		3844.6	-0.00890293	3844.6	-6.61e-11		3844.6	0.0299933
			3845.57	0.202753	3845.57	-1.00288e-10		3845.57	0.0943257	38455.7	-2.1159e-11		3845.57	-0.00933102	3845.57	-4.90297e-11		3845.57	0.0264593
			3846.55	0.195805	3846.55	-7.4228e-11		3846.55	0.0999505	38465.5	-1.55932e-11		3846.55	-0.00748877	3846.55	-3.62892e-11		3846.55	0.0241327
			3847.53	0.196733	3847.53	-5.4821e-11		3847.53	0.106745	38475.3	-1.14667e-11		3847.53	-0.00360583	3847.53	-2.68014e-11		3847.53	0.0252787
			3848.5	0.19943	3848.5	-4.04006e-11		3848.5	0.109869	38485	-8.41397e-12		3848.5	-0.00422065	3848.5	-1.97514e-11		3848.5	0.0270786
			3849.48	0.192463	3849.48	-2.97091e-11		3849.48	0.111236	38494.8	-6.16065e-12		3849.48	-0.00820282	3849.48	-1.45244e-11		3849.48	0.027456
			3850.46	0.191518	3850.46	-2.17998e-11		3850.46	0.111055	38504.6	-4.50106e-12		3850.46	-0.00889457	3850.46	-1.06577e-11		3850.46	0.0291945
			3851.43	0.197898	3851.43	-1.59617e-11		3851.43	0.109543	38514.3	-3.28144e-12		3851.43	-0.00614875	3851.43	-7.80349e-12		3851.43	0.0282637
			3852.41	0.197022	3852.41	-1.16618e-11		3852.41	0.109521	38524.1	-2.38714e-12		3852.41	-0.00162032	3852.41	-5.70134e-12		3852.41	0.0278863
			3853.39	0.194682	3853.39	-8.50193e-12		3853.39	0.106611	38533.9	-1.73283e-12		3853.39	0.000203537	3853.39	-4.15649e-12		3853.39	0.0347179
			3854.36	0.199266	3854.36	-6.18487e-12		3854.36	0.0996373	38543.6	-1.25515e-12		3854.36	-0.00401776	3854.36	-3.02371e-12		3854.36	0.039932
			3855.34	0.201649	3855.34	-4.48959e-12		3855.34	0.0970052	38553.4	-9.07188e-13		3855.34	-0.0128221	3855.34	-2.19491e-12		3855.34	0.0377943
			3856.32	0.19981	3856.32	-3.25197e-12		3856.32	0.100231	38563.2	-6.5428e-13		3856.32	-0.0169916	3856.32	-1.58985e-12		3856.32	0.035107
			3857.29	0.201859	3857.29	-2.35044e-12		3857.29	0.102847	38572.9	-4.70864e-13		3857.29	-0.0148154	3857.29	-1.1491e-12		3857.29	0.032927
			3858.27	0.204021	3858.27	-1.69518e-12		3858.27	0.0997917	38582.7	-3.38136e-13		3858.27	-0.0132898	3858.27	-8.28754e-13		3858.27	0.0247324
			3859.25	0.204378	3859.25	-1.21996e-12		3859.25	0.093795	38592.5	-2.42297e-13		3859.25	-0.0106549	3859.25	-5.96425e-13		3859.25	0.0140245
			3860.22	0.202805	3860.22	-8.76077e-13		3860.22	0.0920369	38602.2	-1.73249e-13		3860.22	-0.0051036	3860.22	-4.28304e-13		3860.22	0.0143785
			3861.2	0.197955	3861.2	-6.27768e-13		3861.2	0.098222	38612	-1.23611e-13		3861.2	-0.00586893	3861.2	-3.06908e-13		3861.2	0.021947
			3862.18	0.195723	3862.18	-4.48871e-13		3862.18	0.100918	38621.8	-8.80055e-14		3862.18	-0.0142039	3862.18	-2.19449e-13		3862.18	0.0203751
			3863.15	0.198785	3863.15	-3.20264e-13		3863.15	0.0993613	38631.5	-6.25219e-14		3863.15	-0.0179782	3863.15	-1.56573e-13		3863.15	0.016568
			3864.13	0.199669	3864.13	-2.28014e-13		3864.13	0.100803	38641.3	-4.43225e-14		3864.13	-0.0115975	3864.13	-1.11474e-13		3864.13	0.0168317
			3865.1	0.20206	3865.1	-1.61987e-13		3865.1	0.103209	38651	-3.13523e-14		3865.1	-0.00301441	3865.1	-7.91935e-14		3865.1	0.0207347
			3866.08	0.200474	3866.08	-1.14833e-13		3866.08	0.106936	38660.8	-2.21284e-14		3866.08	-0.00212757	3866.08	-5.61416e-14		3866.08	0.027413
			3867.06	0.192039	3867.06	-8.12301e-14		3867.06	0.104244	38670.6	-1.55873e-14		3867.06	-0.00504284	3867.06	-3.97126e-14		3867.06	0.0277397
			3868.03	0.193363	3868.03	-5.73323e-14		3868.03	0.101119	38680.3	-1.09557e-14		3868.03	-0.00490404	3868.03	-2.80304e-14		3868.03	0.0231499
			3869.01	0.198833	3869.01	-4.03835e-14		3869.01	0.10288	38690.1	-7.68281e-15		3869.01	-0.00471564	3869.01	-1.97436e-14		3869.01	0.021539
			3869.99	0.199244	3869.99	-2.83823e-14		3869.99	0.105173	38699.9	-5.37569e-15		3869.99	-0.00558074	3869.99	-1.38765e-14		3869.99	0.025607
			3870.96	0.201996	3870.96	-1.99028e-14		3870.96	0.110704	38709.6	-3.75451e-15		3870.96	-0.000864467	3870.96	-9.73147e-15		3870.96	0.0293082
			3871.94	0.212064	3871.94	-1.39228e-14		3871.94	0.107181	38719.4	-2.61605e-15		3871.94	0.0033284	3871.94	-6.81052e-15		3871.94	0.0308266
			3872.92	0.212865	3872.92	-9.72543e-15		3872.92	0.0938714	38729.2	-1.82045e-15		3872.92	0.00335961	3872.92	-4.75659e-15		3872.92	0.0285502
			3873.89	0.203586	3873.89	-6.77519e-15		3873.89	0.0971551	38738.9	-1.26388e-15		3873.89	0.00237466	3873.89	-3.31392e-15		3873.89	0.0249933
			3874.87	0.197146	3874.87	-4.71363e-15		3874.87	0.113362	38748.7	-8.73751e-16		3874.87	-0.00328197	3874.87	-2.30379e-15		3874.87	0.0258796
			3875.85	0.198227	3875.85	-3.26881e-15		3875.85	0.118614	38758.5	-6.03137e-16		3875.85	-0.00720839	3875.85	-1.59981e-15		3875.85	0.0264025
			3876.82	0.205168	3876.82	-2.26374e-15		3876.82	0.11617	38768.2	-4.15811e-16		3876.82	-0.00944529	3876.82	-1.10682e-15		3876.82	0.0296332
			3877.8	0.201632	3877.8	-1.56309e-15		3877.8	0.110058	38778	-2.86716e-16		3877.8	-0.00886279	3877.8	-7.64298e-16		3877.8	0.0300039
			3878.78	0.193278	3878.78	-1.07274e-15		3878.78	0.107288	38787.8	-1.95863e-16		3878.78	-2.16577e-05	3878.78	-5.27971e-16		3878.78	0.0205602
			3879.75	0.19439	3879.75	-7.38132e-16		3879.75	0.114102	38797.5	-1.34786e-16		3879.75	0.0047983	3879.75	-3.63895e-16		3879.75	0.0182899
			3880.73	0.201089	3880.73	-5.05969e-16		3880.73	0.118354	38807.3	-9.34203e-17		3880.73	0.00313052	3880.73	-2.49237e-16		3880.73	0.0252324
			3881.71	0.200157	3881.71	-3.5043e-16		3881.71	0.112637	38817.1	-6.26735e-17		3881.71	0.00109484	3881.71	-1.7171e-16		3881.71	0.0259348
			3882.68	0.197044	3882.68	-2.37993e-16		3882.68	0.0987649	38826.8	-4.17823e-17		3882.68	-0.0055133	3882.68	-1.16255e-16		3882.68	0.0283066
			3883.66	0.203163	3883.66	-1.63243e-16		3883.66	0.0931735	38836.6	-2.77624e-17		3883.66	-0.00984329	3883.66	-8.13437e-17		3883.66	0.0372124
			3884.64	0.204616	3884.64	-1.0515e-16		3884.64	0.10344	38846.4	-1.81843e-17		3884.64	-0.00731709	3884.64	-5.37896e-17		3884.64	0.0409805
			3885.61	0.199622	3885.61	-7.14187e-17		3885.61	0.104651	38856.1	-1.25625e-17		3885.61	-0.00757015	3885.61	-3.73404e-17		3885.61	0.0372876
			3886.59	0.20104	3886.59	-4.6849e-17		3886.59	0.094683	38865.9	-8.46752e-18		3886.59	-0.00721341	3886.59	-2.45003e-17		3886.59	0.0317464
			3887.57	0.19939	3887.57	-3.12326e-17		3887.57	0.0920542	38875.7	-4.65019e-18		3887.57	-0.00243582	3887.57	-1.57551e-17		3887.57	0.0327564
			3888.54	0.193254	3888.54	-2.06135e-17		3888.54	0.0990659	38885.4	-2.49861e-18		3888.54	-0.00386948	3888.54	-1.11049e-17		3888.54	0.0323573
			3889.52	0.195533	3889.52	-1.09314e-17		3889.52	0.110468	38895.2	1.04109e-19		3889.52	-0.0105518	3889.52	-6.87118e-18		3889.52	0.0259877
			3890.5	0.194074	3890.5	-6.66296e-18		3890.5	0.112413	38905	-5.55247e-19		3890.5	-0.00977807	3890.5	-5.06663e-18		3890.5	0.0266399
			3891.47	0.19336	3891.47	-3.12326e-19		3891.47	0.103027	38914.7	-9.36979e-19		3891.47	-0.00933437	3891.47	-2.84564e-18		3891.47	0.0315123
			3892.45	0.198441	3892.45	1.04109e-19		3892.45	0.0961679	38924.5	-3.47029e-20		3892.45	-0.01337	3892.45	-1.38812e-18		3892.45	0.0308239
			3893.43	0.193429	3893.43	4.16435e-19		3893.43	0.0961885	38934.3	-2.77624e-19		3893.43	-0.00975967	3893.43	-2.53331e-18		3893.43	0.028471
			3894.4	0.19401	3894.4	-7.28762e-19		3894.4	0.0981445	38944	5.8995e-19		3894.4	-0.00107294	3894.4	-2.49861e-18		3894.4	0.0295329
			3895.38	0.20424	3895.38	-9.89034e-19		3895.38	0.10004	38953.8	0		3895.38	0.000687372	3895.38	-2.88034e-18		3895.38	0.0311327
			3896.35	0.202018	3896.35	8.84925e-19		3896.35	0.0992047	38963.5	-2.77624e-19		3896.35	-0.00383994	3896.35	-1.04109e-18		3896.35	0.0287932
			3897.33	0.196929	3897.33	7.80816e-19		3897.33	0.0996044	38973.3	-1.86528e-19		3897.33	-0.00651887	3897.33	-1.30136e-18		3897.33	0.0228623
			3898.31	0.202934	3898.31	-3.38354e-19		3898.31	0.104461	38983.1	9.21998e-19		3898.31	-0.0105395	3898.31	-9.71682e-19		3898.31	0.0211594
			3899.28	0.20459	3899.28	-1.76985e-18		3899.28	0.106812	38992.8	-7.89492e-19		3899.28	-0.00904953	3899.28	-2.42053e-18		3899.28	0.0255585
			3900.26	0.200545	3900.26	2.9162e-18		3900.26	0.106713	39002.6	-3.47029e-20		3900.26	-0.001258	3900.26	-2.16457e-19		3900.26	0.0273785
			3901.24	0.20379	3901.24	-2.99313e-19		3901.24	0.104129	39012.4	-1.61369e-18		3901.24	-0.00377974	3901.24	-2.15158e-18		3901.24	0.0280864
			3902.21	0.205114	3902.21	-2.1082e-18		3902.21	0.0987638	39022.1	5.03193e-19		3902.21	-0.00365767	3902.21	-1.80455e-18		3902.21	0.0365613
			3903.19	0.202484	3903.19	-5.3616e-18		3903.19	0.0995174	39031.9	-1.38812e-19		3903.19	0.0042381	3903.19	-3.21002e-18		3903.19	0.0385507
			3904.17	0.205397	3904.17	1.04109e-18		3904.17	0.105145	39041.7	3.47029e-19		3904.17	0.00163776	3904.17	-9.71682e-19		3904.17	0.02717
			3905.14	0.205919	3905.14	1.76985e-18		3905.14	0.109816	39051.4	6.59356e-19		3905.14	-0.00371285	3905.14	-2.3251e-18		3905.14	0.0295886
			3906.12	0.208489	3906.12	8.32871e-19		3906.12	0.111193	39061.2	-4.85841e-19		3906.12	-0.00429758	3906.12	-4.51138e-19		3906.12	0.0388974
			3907.1	0.21629	3907.1	-2.08218e-19		3907.1	0.103975	39071	6.94059e-20		3907.1	-0.00392857	3907.1	3.47029e-19		3907.1	0.0280897
			3908.07	0.21178	3908.07	1.24931e-18		3908.07	0.100763	39080.7	6.59356e-19		3908.07	0.00170688	3908.07	0		3908.07	0.0165379
			3909.05	0.200617	3909.05	-6.24653e-19		3909.05	0.106402	39090.5	4.16435e-19		3909.05	0.00561268	3909.05	-1.11049e-18		3909.05	0.0216616
			3910.03	0.203219	3910.03	9.36979e-19		3910.03	0.106375	39100.3	-1.31871e-18		3910.03	-0.00179479	3910.03	-1.87396e-18		3910.03	0.0303428
			3911	0.209768	3911	-4.16435e-19		3911	0.106752	39110	-9.02276e-19		3911	-0.00938621	3911	-6.94059e-19		3911	0.0342224
			3911.98	0.204198	3911.98	-1.04109e-18		3911.98	0.109818	39119.8	-1.24931e-18		3911.98	-0.00897483	3911.98	-2.08218e-18		3911.98	0.0363138
			3912.96	0.195351	3912.96	-3.95614e-18		3912.96	0.108886	39129.6	-2.08218e-19		3912.96	-0.00450939	3912.96	1.38812e-19		3912.96	0.032252
			3913.93	0.1973	3913.93	-2.49861e-18		3913.93	0.110678	39139.3	-6.94059e-20		3913.93	-0.00453169	3913.93	-1.31871e-18		3913.93	0.0207603
			3914.91	0.207649	3914.91	2.70683e-18		3914.91	0.111901	39149.1	-1.59634e-18		3914.91	-0.00800661	3914.91	6.24653e-19		3914.91	0.0163395
			3915.89	0.209038	3915.89	-2.49861e-18		3915.89	0.108991	39158.9	1.1799e-18		3915.89	-0.00908799	3915.89	-1.45752e-18		3915.89	0.0212397
			3916.86	0.200757	3916.86	2.08218e-19		3916.86	0.106748	39168.6	-7.63465e-19		3916.86	-0.00658297	3916.86	-4.85841e-19		3916.86	0.0285334
			3917.84	0.197271	3917.84	1.66574e-18		3917.84	0.107287	39178.4	-6.94059e-20		3917.84	0.00421078	3917.84	4.85841e-19		3917.84	0.0342453
			3918.82	0.201141	3918.82	-1.24931e-18		3918.82	0.108137	39188.2	1.38812e-19		3918.82	0.00561156	3918.82	2.08218e-19		3918.82	0.0347135
			3919.79	0.206224	3919.79	-2.49861e-18		3919.79	0.103928	39197.9	-2.08218e-19		3919.79	-0.00182266	3919.79	-2.77624e-19		3919.79	0.0323606
			3920.77	0.212736	3920.77	-4.16435e-19		3920.77	0.103352	39207.7	6.94059e-20		3920.77	0.00413832	3920.77	-9.02276e-19		3920.77	0.0293712
			3921.75	0.218514	3921.75	-2.08218e-19		3921.75	0.1081	39217.5	4.16435e-19		3921.75	0.0102938	3921.75	-8.32871e-19		3921.75	0.0272219
			3922.72	0.214585	3922.72	1.24931e-18		3922.72	0.10798	39227.2	2.77624e-19		3922.72	0.00701569	3922.72	-1.45752e-18		3922.72	0.0300881
			3923.7	0.203802	3923.7	-2.70683e-18		3923.7	0.105924	39237	5.55247e-19		3923.7	0.00343375	3923.7	-2.08218e-19		3923.7	0.029767
			3924.68	0.196556	3924.68	2.08218e-19		3924.68	0.105866	39246.8	-5.55247e-19		3924.68	0.00147333	3924.68	6.94059e-20		3924.68	0.0238785
			3925.65	0.200543	3925.65	2.49861e-18		3925.65	0.109704	39256.5	1.38812e-19		3925.65	-0.000773609	3925.65	5.55247e-19		3925.65	0.024966
			3926.63	0.205123	3926.63	-2.29039e-18		3926.63	0.111826	39266.3	5.55247e-19		3926.63	-0.00406737	3926.63	4.85841e-19		3926.63	0.0301449
			3927.6	0.199469	3927.6	-1.87396e-18		3927.6	0.107892	39276	2.08218e-19		3927.6	-0.00420003	3927.6	9.71682e-19		3927.6	0.0318177
			3928.58	0.194607	3928.58	1.04109e-19		3928.58	0.102479	39285.8	-4.16435e-19		3928.58	0.00296329	3928.58	9.71682e-19		3928.58	0.0270697
			3929.56	0.19695	3929.56	-1.24931e-18		3929.56	0.0982722	39295.6	5.20544e-19		3929.56	0.00937968	3929.56	1.24931e-18		3929.56	0.0203473
			3930.53	0.205309	3930.53	4.16435e-19		3930.53	0.0992343	39305.3	3.47029e-19		3930.53	0.00534401	3930.53	1.38812e-19		3930.53	0.021223
			3931.51	0.207868	3931.51	-1.45752e-18		3931.51	0.100587	39315.1	0		3931.51	-0.00288788	3931.51	1.73515e-18		3931.51	0.0283813
			3932.49	0.197955	3932.49	1.35341e-18		3932.49	0.104588	39324.9	1.04109e-19		3932.49	-0.00555845	3932.49	9.71682e-19		3932.49	0.0337542
			3933.46	0.197517	3933.46	-7.28762e-19		3933.46	0.112469	39334.6	-1.90866e-19		3933.46	-0.00318554	3933.46	3.81732e-19		3933.46	0.033864
			3934.44	0.212636	3934.44	-2.60272e-19		3934.44	0.118286	39344.4	3.81732e-19		3934.44	-0.003957	3934.44	1.97807e-18		3934.44	0.0312609
			3935.42	0.221412	3935.42	8.32871e-19		3935.42	0.117665	39354.2	3.64381e-19		3935.42	-0.00694418	3935.42	1.80455e-18		3935.42	0.0282926
			3936.39	0.213557	3936.39	0		3936.39	0.10639	39363.9	-1.51825e-19		3936.39	-0.00912199	3936.39	9.71682e-19		3936.39	0.0255959
			3937.37	0.207868	3937.37	1.45752e-18		3937.37	0.0991807	39373.7	1.45861e-19		3937.37	-0.0119576	3937.37	-2.25569e-19		3937.37	0.024369
			3938.35	0.215582	3938.35	-8.06843e-19		3938.35	0.103031	39383.5	3.55705e-19		3938.35	-0.00735165	3938.35	-3.64381e-19		3938.35	0.0266544
			3939.32	0.214083	3939.32	1.95692e-18		3939.32	0.108065	39393.2	1.31871e-18		3939.32	0.000739212	3939.32	1.2672e-18		3939.32	0.0290151
			3940.3	0.20198	3940.3	-1.8219e-19		3940.3	0.10622	39403	1.1452e-18		3940.3	-0.000962014	3940.3	1.06712e-18		3940.3	0.0278378
			3941.28	0.199647	3941.28	6.24653e-19		3941.28	0.102119	39412.8	6.24653e-19		3941.28	-0.00309133	3941.28	8.15519e-19		3941.28	0.0284103
			3942.25	0.205243	3942.25	1.09314e-18		3942.25	0.102968	39422.5	-5.8995e-19		3942.25	0.0051177	3942.25	1.70044e-18		3942.25	0.0355329
			3943.23	0.206339	3943.23	7.80816e-19		3943.23	0.107585	39432.3	-4.85841e-19		3943.23	0.00796831	3943.23	1.52693e-18		3943.23	0.0378289
			3944.21	0.204957	3944.21	-2.81094e-18		3944.21	0.10868	39442.1	-5.8995e-19		3944.21	7.75619e-05	3944.21	-3.12326e-19		3944.21	0.0306282
			3945.18	0.208214	3945.18	-1.04109e-19		3945.18	0.104913	39451.8	-1.73515e-19		3945.18	-0.00315599	3945.18	1.00639e-18		3945.18	0.0242754
			3946.16	0.209707	3946.16	0		3946.16	0.108596	39461.6	-1.38812e-19		3946.16	-0.00597038	3946.16	-1.38812e-19		3946.16	0.0208857
			3947.14	0.204377	3947.14	-1.24931e-18		3947.14	0.113748	39471.4	6.94059e-20		3947.14	-0.0134615	3947.14	-3.47029e-19		3947.14	0.0220691
			3948.11	0.196292	3948.11	-1.87396e-18		3948.11	0.111098	39481.1	-1.59634e-18		3948.11	-0.0130389	3948.11	4.85841e-19		3948.11	0.0256862
			3949.09	0.196651	3949.09	-3.01916e-18		3949.09	0.105141	39490.9	-6.24653e-19		3949.09	-0.0103801	3949.09	5.55247e-19		3949.09	0.0277508
			3950.07	0.205353	3950.07	-2.49861e-18		3950.07	0.102774	39500.7	3.47029e-19		3950.07	-0.00959914	3950.07	-2.77624e-19		3950.07	0.0316198
			3951.04	0.207067	3951.04	-1.87396e-18		3951.04	0.106236	39510.4	-5.55247e-19		3951.04	-0.000178291	3951.04	2.77624e-19		3951.04	0.0312352
			3952.02	0.204389	3952.02	-4.16435e-19		3952.02	0.108938	39520.2	-3.47029e-19		3952.02	0.00629551	3952.02	6.94059e-20		3952.02	0.0245006
			3953	0.2044	3953	-2.29039e-18		3953	0.112571	39530	-4.16435e-19		3953	0.000478342	3953	-1.11049e-18		3953	0.0215931
			3953.97	0.206789	3953.97	-3.74792e-18		3953.97	0.11494	39539.7	-2.08218e-19		3953.97	-0.00391185	3953.97	6.94059e-20		3953.97	0.0247999
			3954.95	0.209254	3954.95	-1.45752e-18		3954.95	0.112324	39549.5	1.04109e-18		3954.95	-0.00060527	3954.95	2.08218e-19		3954.95	0.0297809
			3955.93	0.204972	3955.93	-2.91505e-18		3955.93	0.110539	39559.3	-6.94059e-20		3955.93	0.00148726	3955.93	-1.45752e-18		3955.93	0.026956
			3956.9	0.198492	3956.9	-6.24653e-19		3956.9	0.109013	39569	-4.85841e-19		3956.9	-0.00365098	3956.9	-5.55247e-19		3956.9	0.0175089
			3957.88	0.202035	3957.88	-4.16435e-19		3957.88	0.105844	39578.8	-2.77624e-19		3957.88	-0.00773459	3957.88	-8.32871e-19		3957.88	0.018131
			3958.85	0.208083	3958.85	-2.08218e-18		3958.85	0.102559	39588.5	5.55247e-19		3958.85	-0.00618888	3958.85	6.94059e-19		3958.85	0.0286784
			3959.83	0.209394	3959.83	-1.24931e-18		3959.83	0.106188	39598.3	-7.63465e-19		3959.83	-0.00335109	3959.83	-4.16435e-19		3959.83	0.0339052
			3960.81	0.21188	3960.81	-3.5397e-18		3960.81	0.110061	39608.1	-1.45752e-18		3960.81	-0.000595794	3960.81	-2.77624e-19		3960.81	0.0291137
			3961.78	0.206014	3961.78	-4.37257e-18		3961.78	0.103503	39617.8	2.91505e-18		3961.78	0.00154133	3961.78	-1.52693e-18		3961.78	0.0252631
			3962.76	0.20029	3962.76	-8.32871e-19		3962.76	0.100249	39627.6	4.16435e-19		3962.76	0.00270688	3962.76	-1.24931e-18		3962.76	0.0289967
			3963.74	0.206904	3963.74	2.08218e-18		3963.74	0.10194	39637.4	-3.47029e-19		3963.74	0.00163721	3963.74	-1.11049e-18		3963.74	0.0327363
			3964.71	0.204625	3964.71	-1.45752e-18		3964.71	0.100356	39647.1	-4.16435e-19		3964.71	-0.00112143	3964.71	-2.08218e-19		3964.71	0.0343935
			3965.69	0.200048	3965.69	-4.78901e-18		3965.69	0.0984834	39656.9	-4.85841e-19		3965.69	-0.000674946	3965.69	-1.80455e-18		3965.69	0.0350931
			3966.67	0.207336	3966.67	-2.49861e-18		3966.67	0.102881	39666.7	-6.24653e-19		3966.67	-0.00247149	3966.67	-2.01277e-18		3966.67	0.0322837
			3967.64	0.209431	3967.64	-1.66574e-18		3967.64	0.111341	39676.4	3.47029e-19		3967.64	-0.00558966	3967.64	-7.63465e-19		3967.64	0.0290975
			3968.62	0.208573	3968.62	-3.95614e-18		3968.62	0.111876	39686.2	-1.24931e-18		3968.62	-0.00400549	3968.62	-2.77624e-19		3968.62	0.0261371
			3969.6	0.208788	3969.6	-6.24653e-19		3969.6	0.107417	39696	-6.94059e-20		3969.6	-0.00662366	3969.6	5.55247e-19		3969.6	0.0226237
			3970.57	0.207097	3970.57	6.24653e-19		3970.57	0.104034	39705.7	-4.85841e-19		3970.57	-0.00349267	3970.57	4.85841e-19		3970.57	0.0253645
			3971.55	0.210933	3971.55	-2.08218e-19		3971.55	0.103488	39715.5	-2.22099e-18		3971.55	0.0018022	3971.55	-1.38812e-18		3971.55	0.0285803
			3972.53	0.208489	3972.53	0		3972.53	0.110598	39725.3	-2.08218e-19		3972.53	-0.00413871	3972.53	-4.85841e-19		3972.53	0.0311288
			3973.5	0.205045	3973.5	-6.24653e-19		3973.5	0.112556	39735	-6.94059e-20		3973.5	-0.0079687	3973.5	-1.11049e-18		3973.5	0.0387592
			3974.48	0.212579	3974.48	-3.12326e-19		3974.48	0.105996	39744.8	6.94059e-20		3974.48	-0.00879535	3974.48	-8.32871e-19		3974.48	0.0371243
			3975.46	0.214603	3975.46	-2.81094e-18		3975.46	0.108825	39754.6	-5.20544e-19		3975.46	-0.00838509	3975.46	-6.94059e-19		3975.46	0.0290006
			3976.43	0.211855	3976.43	2.08218e-19		3976.43	0.115615	39764.3	8.32871e-19		3976.43	-0.00406291	3976.43	-1.04109e-18		3976.43	0.0254158
			3977.41	0.21296	3977.41	3.12326e-19		3977.41	0.114213	39774.1	-1.80455e-18		3977.41	-0.000760231	3977.41	-4.16435e-19		3977.41	0.0229788
			3978.39	0.21059	3978.39	3.85203e-18		3978.39	0.110433	39783.9	0		3978.39	0.000682913	3978.39	1.31871e-18		3978.39	0.0229264
			3979.36	0.204996	3979.36	-3.22737e-18		3979.36	0.111419	39793.6	-2.04747e-18		3979.36	0.00389473	3979.36	-1.52693e-18		3979.36	0.027621
			3980.34	0.20019	3980.34	3.12326e-19		3980.34	0.112248	39803.4	3.81732e-19		3980.34	0.00339863	3980.34	-6.24653e-19		3980.34	0.0347252
			3981.32	0.19665	3981.32	-2.91505e-18		3981.32	0.109073	39813.2	-2.42921e-19		3981.32	-0.0051677	3981.32	-1.56163e-18		3981.32	0.0351221
			3982.29	0.202422	3982.29	1.04109e-19		3982.29	0.108559	39822.9	-1.38812e-19		3982.29	-0.00428643	3982.29	-2.77624e-19		3982.29	0.0334409
			3983.27	0.212719	3983.27	-3.85203e-18		3983.27	0.113252	39832.7	3.81732e-19		3983.27	0.00245103	3983.27	-8.67573e-19		3983.27	0.0327492
			3984.25	0.217701	3984.25	-2.18629e-18		3984.25	0.113049	39842.5	9.71682e-19		3984.25	0.00273698	3984.25	-1.35341e-18		3984.25	0.0246895
			3985.22	0.21487	3985.22	4.6849e-19		3985.22	0.107755	39852.2	-3.12326e-19		3985.22	0.00453353	3985.22	-7.28762e-19		3985.22	0.0248495
			3986.2	0.209449	3986.2	2.08218e-18		3986.2	0.106817	39862	-1.73515e-19		3986.2	0.003509	3986.2	5.20544e-19		3986.2	0.033369
			3987.18	0.210353	3987.18	1.66574e-18		3987.18	0.107711	39871.8	-1.63104e-18		3987.18	0.00571413	3987.18	-1.38812e-19		3987.18	0.0328255
			3988.15	0.210561	3988.15	-1.56163e-19		3988.15	0.109704	39881.5	-1.33606e-18		3988.15	0.0101656	3988.15	-1.73515e-19		3988.15	0.0307085
			3989.13	0.210058	3989.13	-7.80816e-19		3989.13	0.110402	39891.3	-1.85661e-18		3989.13	0.00611324	3989.13	-2.3251e-18		3989.13	0.0283027
			3990.1	0.211431	3990.1	-1.35341e-18		3990.1	0.107722	39901	-6.76707e-19		3990.1	0.00489473	3990.1	-2.41185e-18		3990.1	0.0237207
			3991.08	0.208855	3991.08	-3.12326e-18		3991.08	0.103072	39910.8	-7.80816e-19		3991.08	0.00736742	3991.08	-1.07579e-18		3991.08	0.0232564
			3992.06	0.209532	3992.06	-9.36979e-19		3992.06	0.102569	39920.6	-5.37896e-19		3992.06	0.00684233	3992.06	-1.19725e-18		3992.06	0.0202943
			3993.03	0.214816	3993.03	-1.04109e-18		3993.03	0.107007	39930.3	-1.4315e-18		3993.03	0.00212717	3993.03	-1.1452e-18		3993.03	0.021733
			3994.01	0.21406	3994.01	2.58971e-18		3994.01	0.105428	39940.1	-1.02374e-18		3994.01	-0.00546703	3994.01	3.12326e-19		3994.01	0.0328322
			3994.99	0.208837	3994.99	-2.21231e-18		3994.99	0.106331	39949.9	-2.18629e-18		3994.99	-0.00469278	3994.99	-1.87396e-18		3994.99	0.0345641
			3995.96	0.203557	3995.96	5.46571e-19		3995.96	0.109565	39959.6	-9.7602e-19		3995.96	0.00236184	3995.96	-9.02276e-19		3995.96	0.0292219
			3996.94	0.202895	3996.94	-2.43354e-18		3996.94	0.108506	39969.4	-1.35775e-18		3996.94	0.000606547	3996.94	-1.29702e-18		3996.94	0.0293166
			3997.92	0.212162	3997.92	-7.67803e-19		3997.92	0.112716	39979.2	-6.22484e-19		3997.92	-0.00424908	3997.92	-1.30136e-20		3997.92	0.0335485
			3998.89	0.215836	3998.89	-2.75238e-18		3998.89	0.115184	39988.9	-4.29449e-19		3998.89	-0.00197762	3998.89	-1.9477e-18		3998.89	0.0336923
			3999.87	0.208612	3999.87	1.21027e-18		3999.87	0.110944	39998.7	-5.61754e-19		3999.87	0.00270465	3999.87	1.30136e-20		3999.87	0.0314916
			4000.85	0.207302	4000.85	1.22328e-18		4000.85	0.106987	40008.5	-8.48053e-19		4000.85	0.00172639	4000.85	-5.72599e-19		4000.85	0.0338367
			4001.82	0.211095	4001.82	9.89034e-19		4001.82	0.102131	40018.2	-1.24931e-18		4001.82	-0.00366157	4001.82	-1.00205e-18		4001.82	0.0320006
			4002.8	0.213055	4002.8	-1.56814e-18		4002.8	0.0949394	40028	-8.50222e-19		4002.8	-0.0073968	4002.8	-1.14737e-18		4002.8	0.0284064
			4003.78	0.214545	4003.78	1.56163e-19		4003.78	0.0947276	40037.8	-5.72599e-19		4003.78	-0.00501107	4003.78	-2.21665e-18		4003.78	0.0300329
			4004.75	0.209766	4004.75	2.24485e-19		4004.75	0.104777	40047.5	1.76768e-19		4004.75	-0.000688882	4004.75	-1.04759e-18		4004.75	0.0294922
			4005.73	0.200533	4005.73	2.79467e-18		4005.73	0.111656	40057.3	-1.95746e-18		4005.73	-0.00170337	4005.73	-7.9383e-19		4005.73	0.0257954
			4006.71	0.201028	4006.71	1.02157e-18		4006.71	0.110462	40067.1	-8.01421e-19		4006.71	-0.002423	4006.71	0		4006.71	0.0285686
			4007.68	0.212893	4007.68	-7.67803e-19		4007.68	0.110866	40076.8	-8.0359e-19		4007.68	-0.00262032	4007.68	-1.63646e-18		4007.68	0.0378824
			4008.66	0.222555	4008.66	-7.32015e-19		4008.66	0.114743	40086.6	-8.88178e-19		4008.66	-0.00599156	4008.66	-2.88468e-19		4008.66	0.0384365
			4009.64	0.224253	4009.64	-5.62838e-19		4009.64	0.113577	40096.4	-1.39842e-18		4009.64	-0.00940795	4009.64	-1.117e-19		4009.64	0.0288958
			4010.61	0.217432	4010.61	1.85769e-18		4010.61	0.113333	40106.1	-1.01235e-18		4010.61	-0.0103684	4010.61	-7.17917e-19		4010.61	0.0237871
			4011.59	0.207203	4011.59	1.3827e-18		4011.59	0.118501	40115.9	-8.33955e-19		4011.59	-0.00722902	4011.59	-1.71346e-18		4011.59	0.0235424
			4012.57	0.20571	4012.57	8.65405e-19		4012.57	0.118482	40125.7	-9.9066e-19		4012.57	-0.000255214	4012.57	-1.04434e-18		4012.57	0.0281321
			4013.54	0.208377	4013.54	1.60555e-18		4013.54	0.112039	40135.4	-1.78937e-18		4013.54	0.00186686	4013.54	-3.28593e-19		4013.54	0.0334727
			4014.52	0.20784	4014.52	5.22171e-19		4014.52	0.110301	40145.2	-1.26612e-18		4014.52	0.000430962	4014.52	-9.51077e-19		4014.52	0.0306979
			4015.5	0.206428	4015.5	-1.16797e-18		4015.5	0.110611	40155	-1.10073e-18		4015.5	8.9825e-05	4015.5	-2.01874e-18		4015.5	0.0277129
			4016.47	0.205	4016.47	1.26883e-18		4016.47	0.106461	40164.7	-1.01777e-18		4016.47	-0.00238007	4016.47	-8.98481e-19		4016.47	0.025796
			4017.45	0.202366	4017.45	-5.05904e-19		4017.45	0.106147	40174.5	-2.38149e-18		4017.45	-0.00128866	4017.45	-1.45264e-18		4017.45	0.0254889
			4018.43	0.203901	4018.43	-1.46403e-19		4018.43	0.110352	40184.3	-1.37185e-18		4018.43	0.00283843	4018.43	-1.42391e-18		4018.43	0.0296667
			4019.4	0.204892	4019.4	-8.0359e-19		4019.4	0.10892	40194	-2.15267e-19		4019.4	0.00670855	4019.4	-2.48018e-18		4019.4	0.0331516
			4020.38	0.202492	4020.38	5.40065e-19		4020.38	0.101223	40203.8	-1.33877e-18		4020.38	0.0023401	4020.38	-1.53127e-18		4020.38	0.0330479
			4021.35	0.206468	4021.35	6.3604e-19		4021.35	0.103633	40213.5	-6.47427e-19		4021.35	-0.00768498	4021.35	-1.14628e-18		4021.35	0.0334404
			4022.33	0.206917	4022.33	-4.19851e-18		4022.33	0.108736	40223.3	-1.12785e-18		4022.33	-0.00329256	4022.33	-2.97035e-18		4022.33	0.0372241
			4023.31	0.205834	4023.31	-5.80732e-19		4023.31	0.105658	40233.1	-2.39233e-18		4023.31	0.00677377	4023.31	-1.75141e-18		4023.31	0.0359688
			4024.28	0.21085	4024.28	-1.4315e-18		4024.28	0.106064	40242.8	-1.88155e-18		4024.28	0.0046935	4024.28	-1.89673e-18		4024.28	0.0290295
			4025.26	0.208997	4025.26	-4.17086e-18		4025.26	0.105299	40252.6	-6.96228e-19		4025.26	-0.00297428	4025.26	-3.06904e-18		4025.26	0.0186728
			4026.24	0.204382	4026.24	-2.94433e-18		4026.24	0.102289	40262.4	-1.65381e-18		4026.24	-0.00408019	4026.24	-2.30883e-18		4026.24	0.0166455
			4027.21	0.202853	4027.21	-1.07688e-18		4027.21	0.106003	40272.1	-1.68092e-18		4027.21	-0.00100884	4027.21	-9.36979e-19		4027.21	0.0244482
			4028.19	0.203043	4028.19	-2.64176e-18		4028.19	0.10877	40281.9	-1.02157e-18		4028.19	0.00228046	4028.19	-2.73286e-18		4028.19	0.0250702
			4029.17	0.208132	4029.17	-1.70153e-18		4029.17	0.110949	40291.7	-1.25364e-18		4029.17	0.00705527	4029.17	-1.56597e-18		4029.17	0.0268361
			4030.14	0.20861	4030.14	-3.76093e-18		4030.14	0.115855	40301.4	-1.78286e-18		4030.14	0.00679495	4030.14	-3.00397e-18		4030.14	0.0309671
			4031.12	0.20863	4031.12	-1.74382e-18		4031.12	0.113884	40311.2	-2.05615e-18		4031.12	-0.00037673	4031.12	-1.49223e-18		4031.12	0.0297503
			4032.1	0.216428	4032.1	-3.66984e-18		4032.1	0.112435	40321	-1.06278e-18		4032.1	-0.00226135	4032.1	-2.55934e-18		4032.1	0.0286812
			4033.07	0.220495	4033.07	-2.40101e-18		4033.07	0.115563	40330.7	-1.12785e-19		4033.07	0.00641145	4033.07	-2.31208e-18		4033.07	0.0303974
			4034.05	0.219452	4034.05	-1.60718e-18		4034.05	0.112764	40340.5	-2.18195e-18		4034.05	0.00810655	4034.05	-1.86095e-18		4034.05	0.0329632
			4035.03	0.214749	4035.03	-3.64381e-19		4035.03	0.111978	40350.3	-1.62236e-18		4035.03	-0.00205845	4035.03	-1.6267e-18		4035.03	0.0323043
			4036	0.20572	4036	-4.54175e-18		4036	0.114576	40360	-1.50958e-18		4036	-0.0104024	4036	-3.2881e-18		4036	0.0271265
			4036.98	0.199844	4036.98	-2.08218e-19		4036.98	0.113315	40369.8	-9.84696e-19		4036.98	-0.0093405	4036.98	-1.18424e-18		4036.98	0.0251087
			4037.96	0.20174	4037.96	-3.7349e-18		4037.96	0.1115	40379.6	-6.02964e-19		4037.96	-0.00516101	4037.96	-2.79359e-18		4037.96	0.0301795
			4038.93	0.208507	4038.93	-9.7602e-19		4038.93	0.106692	40389.3	-1.76985e-18		4038.93	-0.00354618	4038.93	-1.93469e-18		4038.93	0.0297458
			4039.91	0.214065	4039.91	-3.29244e-18		4039.91	0.105441	40399.1	-5.37896e-19		4039.91	3.57559e-05	4039.91	-2.40318e-18		4039.91	0.0247285
			4040.89	0.211354	4040.89	-6.40269e-18		4040.89	0.105696	40408.9	-1.04976e-18		4040.89	0.000320594	4040.89	-3.34883e-18		4040.89	0.0270028
			4041.86	0.199821	4041.86	-2.70683e-18		4041.86	0.101165	40418.6	-4.25111e-19		4041.86	-0.0047279	4041.86	-2.00409e-18		4041.86	0.0324314
			4042.84	0.190367	4042.84	-2.81094e-18		4042.84	0.100417	40428.4	-7.54789e-19		4042.84	-0.00978587	4042.84	-3.2881e-18		4042.84	0.0323149
			4043.82	0.192286	4043.82	-2.36848e-18		4043.82	0.102561	40438.2	4.94517e-19		4043.82	-0.00844529	4043.82	-2.65477e-18		4043.82	0.0296817
			4044.79	0.203621	4044.79	-4.32052e-18		4044.79	0.106505	40447.9	-1.1452e-18		4044.79	-0.0045289	4044.79	-2.16893e-18		4044.79	0.0335111
			4045.77	0.212779	4045.77	-3.79997e-18		4045.77	0.111142	40457.7	-1.76985e-18		4045.77	-0.00245365	4045.77	-7.80816e-19		4045.77	0.0360429
			4046.75	0.214309	4046.75	-6.42872e-18		4046.75	0.114498	40467.5	-1.12785e-18		4046.75	-0.00131764	4046.75	-2.01277e-18		4046.75	0.0281973
			4047.72	0.209302	4047.72	-5.38763e-18		4047.72	0.11281	40477.2	-8.84925e-19		4047.72	-0.00395978	4047.72	-2.8977e-18		4047.72	0.024257
			4048.7	0.201414	4048.7	-4.42462e-18		4048.7	0.107282	40487	-6.42004e-19		4048.7	-0.00244975	4048.7	-2.49861e-18		4048.7	0.0278824
			4049.68	0.200478	4049.68	-4.37257e-18		4049.68	0.106722	40496.8	-2.77624e-19		4049.68	0.00216842	4049.68	-2.42921e-18		4049.68	0.0288991
			4050.65	0.205137	4050.65	-3.43559e-18		4050.65	0.108516	40506.5	-4.33787e-19		4050.65	0.00138581	4050.65	-8.67573e-19		4050.65	0.0302971
			4051.63	0.207403	4051.63	-3.79997e-18		4051.63	0.111884	40516.3	-7.80816e-19		4051.63	-0.00149267	4051.63	-7.1141e-19		4051.63	0.0310552
			4052.6	0.205344	4052.6	-3.85203e-18		4052.6	0.113272	40526	-8.15519e-19		4052.6	-0.00209691	4052.6	-1.07579e-18		4052.6	0.0310803
			4053.58	0.202907	4053.58	-1.56163e-18		4053.58	0.111274	40535.8	5.03193e-19		4053.58	-0.000201702	4053.58	-1.87396e-18		4053.58	0.0297207
			4054.56	0.207135	4054.56	-5.77804e-18		4054.56	0.110792	40545.6	1.1799e-18		4054.56	0.00212383	4054.56	-2.25569e-18		4054.56	0.0296728
			4055.53	0.21399	4055.53	-5.2575e-18		4055.53	0.11055	40555.3	2.77624e-19		4055.53	0.00456697	4055.53	-9.36979e-19		4055.53	0.0336477
			4056.51	0.212282	4056.51	-6.24653e-19		4056.51	0.111097	40565.1	1.70044e-18		4056.51	0.00498893	4056.51	5.20544e-19		4056.51	0.0332681
			4057.49	0.208204	4057.49	-3.12326e-18		4057.49	0.113031	40574.9	-1.11049e-18		4057.49	0.00287411	4057.49	-1.56163e-18		4057.49	0.0323701
			4058.46	0.207913	4058.46	-2.08218e-19		4058.46	0.11631	40584.6	4.85841e-19		4058.46	0.00377712	4058.46	8.32871e-19		4058.46	0.0301098
			4059.44	0.208735	4059.44	-2.49861e-18		4059.44	0.112652	40594.4	9.71682e-19		4059.44	0.00700398	4059.44	-9.02276e-19		4059.44	0.0247798
			4060.42	0.208114	4060.42	-3.22737e-18		4060.42	0.100515	40604.2	4.16435e-19		4060.42	0.00853074	4060.42	4.85841e-19		4060.42	0.0222369
			4061.39	0.202397	4061.39	-4.47668e-18		4061.39	0.0936155	40613.9	-4.16435e-19		4061.39	0.0030954	4061.39	-7.28762e-19		4061.39	0.0251918
			4062.37	0.198076	4062.37	-5.30955e-18		4062.37	0.0948797	40623.7	9.71682e-19		4062.37	-0.00362088	4062.37	-4.51138e-19		4062.37	0.0314242
			4063.35	0.201674	4063.35	-5.30955e-18		4063.35	0.101351	40633.5	3.47029e-20		4063.35	-0.00289067	4063.35	-1.2146e-18		4063.35	0.0353896
			4064.32	0.214194	4064.32	-5.20544e-19		4064.32	0.10919	40643.2	2.08218e-19		4064.32	-0.000192226	4064.32	-2.08218e-19		4064.32	0.0368868
			4065.3	0.222079	4065.3	-8.01638e-18		4065.3	0.11256	40653	-2.42921e-19		4065.3	-0.000670487	4065.3	-4.85841e-19		4065.3	0.0304437
			4066.28	0.215534	4066.28	-5.41366e-18		4066.28	0.113422	40662.8	-4.16435e-19		4066.28	-0.000750197	4066.28	0		4066.28	0.0247698
			4067.25	0.203257	4067.25	-7.28762e-18		4067.25	0.114233	40672.5	3.47029e-20		4067.25	0.0054828	4067.25	-8.32871e-19		4067.25	0.0324242
			4068.23	0.19367	4068.23	-2.91505e-18		4068.23	0.109636	40682.3	-1.1799e-18		4068.23	0.00862773	4068.23	2.77624e-19		4068.23	0.0367553
			4069.21	0.194438	4069.21	-4.47668e-18		4069.21	0.104986	40692.1	-1.73515e-19		4069.21	-0.00106402	4069.21	-2.08218e-19		4069.21	0.029714
			4070.18	0.199736	4070.18	-6.45475e-18		4070.18	0.1103	40701.8	-3.81732e-19		4070.18	-0.00647985	4070.18	-8.32871e-19		4070.18	0.0298484
			4071.16	0.20324	4071.16	-3.74792e-18		4071.16	0.119702	40711.6	-1.63104e-18		4071.16	0.00186463	4071.16	-4.85841e-19		4071.16	0.035233
			4072.14	0.207087	4072.14	-3.5397e-18		4072.14	0.120907	40721.4	-5.8995e-19		4072.14	0.00489696	4072.14	-7.63465e-19		4072.14	0.0309203
			4073.11	0.211859	4073.11	-5.72599e-18		4073.11	0.114976	40731.1	-2.42921e-19		4073.11	0.00052405	4073.11	-2.63742e-18		4073.11	0.0240847
			4074.09	0.214327	4074.09	-6.55886e-18		4074.09	0.118755	40740.9	-2.84564e-18		4074.09	-0.000921323	4074.09	-9.02276e-19		4074.09	0.0196499
			4075.07	0.212662	4075.07	-8.74514e-18		4075.07	0.12159	40750.7	-5.55247e-19		4075.07	-0.000740721	4075.07	-8.32871e-19		4075.07	0.0225541
			4076.04	0.213826	4076.04	-6.66296e-18		4076.04	0.109826	40760.4	1.11049e-18		4076.04	0.00178882	4076.04	-1.66574e-18		4076.04	0.0354281
			4077.02	0.216407	4077.02	-7.70405e-18		4077.02	0.103998	40770.2	8.32871e-19		4077.02	0.00974033	4077.02	-1.31871e-18		4077.02	0.0437492
			4078	0.215625	4078	-1.04109e-18		4078	0.108823	40780	1.38812e-19		4078	0.0141456	4078	1.87396e-18		4078	0.0385134
			4078.97	0.213317	4078.97	-3.12326e-19		4078.97	0.114045	40789.7	-3.47029e-20		4078.97	0.00786686	4078.97	7.63465e-19		4078.97	0.0304794
			4079.95	0.211356	4079.95	-3.12326e-18		4079.95	0.116704	40799.5	-6.94059e-19		4079.95	0.0059226	4079.95	-9.02276e-19		4079.95	0.0279939
			4080.93	0.212809	4080.93	-3.33148e-18		4080.93	0.119463	40809.3	1.73515e-19		4080.93	0.00842483	4080.93	0		4080.93	0.0290507
			4081.9	0.215188	4081.9	-3.43559e-18		4081.9	0.120982	40819	2.08218e-19		4081.9	0.000920929	4081.9	-2.08218e-19		4081.9	0.0328551
			4082.88	0.212292	4082.88	-3.33148e-18		4082.88	0.118288	40828.8	-4.16435e-19		4082.88	-0.0044687	4082.88	-1.1799e-18		4082.88	0.0351656
			4083.85	0.214802	4083.85	-4.58079e-18		4083.85	0.117582	40838.5	1.04109e-19		4083.85	-0.00269892	4083.85	-2.77624e-19		4083.85	0.0356951
			4084.83	0.219938	4084.83	-3.5397e-18		4084.83	0.113065	40848.3	-5.8995e-19		4084.83	-0.00756569	4084.83	-2.77624e-19		4084.83	0.0362235
			4085.81	0.211461	4085.81	-4.06024e-18		4085.81	0.112393	40858.1	-1.73515e-19		4085.81	-0.00717327	4085.81	-3.81732e-19		4085.81	0.0361577
			4086.78	0.204772	4086.78	-4.06024e-18		4086.78	0.118856	40867.8	-4.85841e-19		4086.78	0.00465671	4086.78	-2.08218e-19		4086.78	0.0377486
			4087.76	0.20562	4087.76	-4.47668e-18		4087.76	0.118381	40877.6	-1.04109e-18		4087.76	0.00978158	4087.76	-5.55247e-19		4087.76	0.0397174
			4088.74	0.206684	4088.74	-2.70683e-18		4088.74	0.114306	40887.4	-3.12326e-19		4088.74	0.00653631	4088.74	-1.24931e-18		4088.74	0.0377051
			4089.71	0.210273	4089.71	-4.47668e-18		4089.71	0.107512	40897.1	-1.73515e-20		4089.71	0.00528158	4089.71	-7.28762e-19		4089.71	0.0367826
			4090.69	0.205906	4090.69	-3.59175e-18		4090.69	0.100159	40906.9	1.73515e-19		4090.69	0.00618459	4090.69	3.47029e-20		4090.69	0.0363902
			4091.67	0.20618	4091.67	4.16435e-19		4091.67	0.102175	40916.7	-1.64839e-19		4091.67	0.00267622	4091.67	0		4091.67	0.037204
			4092.64	0.215544	4092.64	0		4092.64	0.110804	40926.4	8.67573e-21		4092.64	-0.0015891	4092.64	-6.94059e-20		4092.64	0.0422715
			4093.62	0.216537	4093.62	-4.65887e-18		4093.62	0.115961	40936.2	1.17122e-19		4093.62	-0.00473292	4093.62	-8.50222e-19		4093.62	0.0406054
			4094.6	0.217471	4094.6	-8.32871e-19		4094.6	0.119211	40946	-8.62151e-20		4094.6	-0.00615154	4094.6	1.01506e-18		4094.6	0.0337893
			4095.57	0.210735	4095.57	-4.81503e-19		4095.57	0.114854	40955.7	-1.73515e-20		4095.57	-0.000349974	4095.57	6.5068e-19		4095.57	0.0288852
			4096.55	0.201967	4096.55	-8.28804e-19		4096.55	0.102692	40965.5	-1.38812e-19		4096.55	0.00500454	4096.55	4.58187e-19		4096.55	0.0285072
			4097.53	0.210563	4097.53	-2.01711e-18		4097.53	0.101374	40975.3	-4.85841e-19		4097.53	0.00503018	4097.53	-3.94746e-19		4097.53	0.0293478
			4098.5	0.216962	4098.5	-5.0753e-19		4098.5	0.107231	40985	8.67573e-20		4098.5	0.0038362	4098.5	4.59814e-19		4098.5	0.0294755
			4099.48	0.214509	4099.48	-7.28762e-19		4099.48	0.11042	40994.8	-6.94059e-20		4099.48	0.00177154	4099.48	6.24653e-19		4099.48	0.0309002
			4100.46	0.216119	4100.46	-8.84925e-19		4100.46	0.116689	41004.6	-1.38812e-19		4100.46	0.00316006	4100.46	3.12326e-19		4100.46	0.0297837
			4101.43	0.21715	4101.43	-1.50958e-18		4101.43	0.120218	41014.3	-2.08218e-19		4101.43	0.00569518	4101.43	-2.60272e-19		4101.43	0.0267715
			4102.41	0.211741	4102.41	-1.50958e-18		4102.41	0.116924	41024.1	-3.81732e-19		4102.41	0.00517399	4102.41	-4.85841e-19		4102.41	0.024252
			4103.39	0.210403	4103.39	-1.30136e-18		4103.39	0.113508	41033.9	-9.02276e-19		4103.39	0.00626597	4103.39	-7.98168e-19		4103.39	0.0308071
			4104.36	0.209887	4104.36	-1.04109e-18		4104.36	0.111967	41043.6	-7.98168e-19		4104.36	0.00317901	4104.36	1.73515e-19		4104.36	0.0382776
			4105.34	0.204931	4105.34	-5.20544e-19		4105.34	0.11292	41053.4	-5.55247e-19		4105.34	-0.00331263	4105.34	-4.16435e-19		4105.34	0.035772
			4106.32	0.204827	4106.32	0		4106.32	0.11071	41063.2	-1.1799e-18		4106.32	-0.00397985	4106.32	-3.81732e-19		4106.32	0.0355256
			4107.29	0.20634	4107.29	1.04109e-19		4107.29	0.107176	41072.9	1.04109e-18		4107.29	-0.00303838	4107.29	-4.51138e-19		4107.29	0.0334526
			4108.27	0.208375	4108.27	-1.56163e-18		4108.27	0.10894	41082.7	-2.08218e-19		4108.27	-0.000999361	4108.27	-2.77624e-19		4108.27	0.0277598
			4109.25	0.208749	4109.25	8.32871e-19		4109.25	0.111985	41092.5	-1.11049e-18		4109.25	0.00380331	4109.25	2.3251e-18		4109.25	0.0295719
			4110.22	0.204929	4110.22	9.36979e-19		4110.22	0.113288	41102.2	2.77624e-19		4110.22	0.00338748	4110.22	6.24653e-19		4110.22	0.0289281
			4111.2	0.202355	4111.2	-2.29039e-18		4111.2	0.113944	41112	6.94059e-20		4111.2	7.31026e-05	4111.2	6.94059e-20		4111.2	0.027524
			4112.18	0.205706	4112.18	8.32871e-19		4112.18	0.112259	41121.8	-8.32871e-19		4112.18	0.00162104	4112.18	4.16435e-19		4112.18	0.0364231
			4113.15	0.212711	4113.15	-6.24653e-19		4113.15	0.10665	41131.5	4.51138e-19		4113.15	0.00197221	4113.15	7.63465e-19		4113.15	0.0425061
			4114.13	0.213673	4114.13	-2.91505e-18		4114.13	0.104504	41141.3	-2.01277e-18		4114.13	-0.00177026	4114.13	-6.24653e-19		4114.13	0.0373645
			4115.1	0.21105	4115.1	1.97807e-18		4115.1	0.107221	41151	1.1799e-18		4115.1	-0.00577305	4115.1	2.15158e-18		4115.1	0.0276505
			4116.08	0.211529	4116.08	-4.16435e-19		4116.08	0.114161	41160.8	-6.94059e-19		4116.08	-0.00836447	4116.08	-2.77624e-19		4116.08	0.0265819
			4117.06	0.210116	4117.06	5.30955e-18		4117.06	0.118653	41170.6	6.59356e-19		4117.06	-0.00942801	4117.06	1.45752e-18		4117.06	0.0384097
			4118.03	0.204782	4118.03	6.24653e-19		4118.03	0.116344	41180.3	1.38812e-19		4118.03	-0.0074269	4118.03	4.85841e-19		4118.03	0.0478428
			4119.01	0.206135	4119.01	1.24931e-18		4119.01	0.114478	41190.1	5.20544e-19		4119.01	0.00214501	4119.01	2.49861e-18		4119.01	0.044529
			4119.99	0.216434	4119.99	2.60272e-18		4119.99	0.113635	41199.9	2.77624e-19		4119.99	0.00568681	4119.99	1.11049e-18		4119.99	0.040738
			4120.96	0.221169	4120.96	1.04109e-18		4120.96	0.118457	41209.6	2.77624e-19		4120.96	6.77038e-06	4120.96	1.45752e-18		4120.96	0.0415362
			4121.94	0.21666	4121.94	2.60272e-18		4121.94	0.119065	41219.4	-8.32871e-19		4121.94	0.000143337	4121.94	1.83926e-18		4121.94	0.0385635
			4122.92	0.207885	4122.92	3.64381e-18		4122.92	0.112536	41229.2	-5.20544e-19		4122.92	0.00675203	4122.92	3.47029e-19		4122.92	0.0352787
			4123.89	0.200761	4123.89	2.3945e-18		4123.89	0.112201	41238.9	-7.28762e-19		4123.89	0.0110564	4123.89	1.2146e-18		4123.89	0.0359482
			4124.87	0.203183	4124.87	1.87396e-18		4124.87	0.114847	41248.7	-2.77624e-19		4124.87	0.00339473	4124.87	1.35341e-18		4124.87	0.0379281
			4125.85	0.209074	4125.85	-1.97807e-18		4125.85	0.116947	41258.5	5.20544e-20		4125.85	-0.00214652	4125.85	-2.08218e-19		4125.85	0.0370424
			4126.82	0.211858	4126.82	2.65477e-18		4126.82	0.113058	41268.2	1.56163e-19		4126.82	0.00147667	4126.82	1.90866e-18		4126.82	0.0423194
			4127.8	0.210128	4127.8	3.43559e-18		4127.8	0.108605	41278	9.02276e-19		4127.8	0.000415912	4127.8	1.00639e-18		4127.8	0.0469783
			4128.78	0.205557	4128.78	2.23834e-18		4128.78	0.108077	41287.8	1.56163e-19		4128.78	0.00372249	4128.78	1.76985e-18		4128.78	0.0357681
			4129.75	0.206137	4129.75	4.32052e-18		4129.75	0.105618	41297.5	-2.42921e-19		4129.75	0.0129678	4129.75	1.44017e-18		4129.75	0.0266104
			4130.73	0.206028	4130.73	3.12326e-18		4130.73	0.105098	41307.3	-7.02735e-19		4130.73	0.010067	4130.73	7.80816e-19		4130.73	0.0265106
			4131.71	0.202693	4131.71	2.75888e-18		4131.71	0.107997	41317.1	5.98626e-19		4131.71	0.00397054	4131.71	7.98168e-19		4131.71	0.0296689
			4132.68	0.203175	4132.68	3.51367e-18		4132.68	0.112036	41326.8	1.12785e-19		4132.68	0.00872416	4132.68	1.22328e-18		4132.68	0.0324794
			4133.66	0.206235	4133.66	4.3986e-18		4133.66	0.113074	41336.6	1.01866e-18		4133.66	0.0119354	4133.66	2.09085e-18		4133.66	0.0303729
			4134.64	0.208137	4134.64	1.8219e-18		4134.64	0.114587	41346.4	9.36979e-19		4134.64	0.00960209	4134.64	6.33329e-19		4134.64	0.0303322
			4135.61	0.20942	4135.61	5.10695e-18		4135.61	0.113666	41356.1	-6.76707e-19		4135.61	0.0117169	4135.61	2.73068e-18		4135.61	0.030131
			4136.59	0.214581	4136.59	4.13182e-18		4136.59	0.109415	41365.9	-3.38354e-19		4136.59	0.0127994	4136.59	1.88263e-18		4136.59	0.0266098
			4137.57	0.215995	4137.57	1.89999e-18		4137.57	0.111417	41375.7	1.73515e-19		4137.57	0.00695828	4137.57	-3.03651e-19		4137.57	0.027073
			4138.54	0.212839	4138.54	4.1123e-18		4138.54	0.114826	41385.4	-2.42921e-19		4138.54	0.00114891	4138.54	9.36979e-19		4138.54	0.0289443
			4139.52	0.215049	4139.52	1.95204e-18		4139.52	0.114752	41395.2	-6.76707e-19		4139.52	-0.000211178	4139.52	3.64381e-19		4139.52	0.0280385
			4140.5	0.218917	4140.5	3.90408e-18		4140.5	0.113199	41405	2.25569e-19		4140.5	0.00430666	4140.5	1.44017e-18		4140.5	0.0298166
			4141.47	0.216467	4141.47	4.6849e-18		4141.47	0.113107	41414.7	4.6849e-19		4141.47	0.011684	4141.47	3.64381e-19		4141.47	0.0318322
			4142.45	0.204785	4142.45	4.21641e-18		4142.45	0.114388	41424.5	-5.8995e-19		4142.45	0.0153111	4142.45	9.71682e-19		4142.45	0.0271143
			4143.43	0.198731	4143.43	3.74792e-18		4143.43	0.115549	41434.3	-3.47029e-19		4143.43	0.0107816	4143.43	9.36979e-19		4143.43	0.0233729
			4144.4	0.212178	4144.4	5.72599e-19		4144.4	0.114029	41444	4.51138e-19		4144.4	0.00380777	4144.4	1.2146e-18		4144.4	0.0283361
			4145.38	0.223271	4145.38	1.04109e-18		4145.38	0.111981	41453.8	-2.77624e-19		4145.38	0.00139473	4145.38	1.73515e-19		4145.38	0.0326488
			4146.35	0.219337	4146.35	5.72599e-18		4146.35	0.115624	41463.5	-6.94059e-19		4146.35	0.00224033	4146.35	1.70044e-18		4146.35	0.0330931
			4147.33	0.209092	4147.33	2.60272e-18		4147.33	0.11467	41473.3	-4.51138e-19		4147.33	0.00559484	4147.33	-7.28762e-19		4147.33	0.0374571
			4148.31	0.207504	4148.31	1.97807e-18		4148.31	0.108053	41483.1	-7.28762e-19		4148.31	0.00732951	4148.31	-2.42921e-19		4148.31	0.0378868
			4149.28	0.216747	4149.28	2.3945e-18		4149.28	0.106501	41492.8	-1.04109e-18		4149.28	0.00489473	4149.28	1.07579e-18		4149.28	0.0334376
			4150.26	0.218151	4150.26	2.70683e-18		4150.26	0.105139	41502.6	-1.28401e-18		4150.26	0.00629328	4150.26	4.85841e-19		4150.26	0.0351945
			4151.24	0.218437	4151.24	1.87396e-18		4151.24	0.104841	41512.4	-9.71682e-19		4151.24	0.00991758	4151.24	-5.55247e-19		4151.24	0.0362007
			4152.21	0.218659	4152.21	1.97807e-18		4152.21	0.106099	41522.1	2.08218e-19		4152.21	0.00852015	4152.21	8.32871e-19		4152.21	0.0332408
			4153.19	0.213548	4153.19	-1.66574e-18		4153.19	0.108512	41531.9	-1.56163e-18		4153.19	0.00344378	4153.19	-1.24931e-18		4153.19	0.0335362
			4154.17	0.209714	4154.17	1.04109e-18		4154.17	0.117256	41541.7	-1.42282e-18		4154.17	0.000604875	4154.17	-1.1799e-18		4154.17	0.0311566
			4155.14	0.212375	4155.14	1.24931e-18		4155.14	0.12055	41551.4	2.08218e-19		4155.14	0.00811379	4155.14	1.38812e-19		4155.14	0.0270368
			4156.12	0.21705	4156.12	1.97807e-18		4156.12	0.115672	41561.2	-1.73515e-19		4156.12	0.0167671	4156.12	-1.04109e-18		4156.12	0.0286806
			4157.1	0.213292	4157.1	5.62188e-18		4157.1	0.110987	41571	2.77624e-19		4157.1	0.019174	4157.1	5.55247e-19		4157.1	0.0289643
			4158.07	0.211639	4158.07	-1.66574e-18		4158.07	0.104656	41580.7	1.1799e-18		4158.07	0.0187024	4158.07	-1.52693e-18		4158.07	0.0296065
			4159.05	0.210261	4159.05	3.22737e-18		4159.05	0.103031	41590.5	4.51138e-19		4159.05	0.0116032	4159.05	-4.85841e-19		4159.05	0.0408657
			4160.03	0.208581	4160.03	4.47668e-18		4160.03	0.107903	41600.3	-7.98168e-19		4160.03	0.00314501	4160.03	-4.16435e-19		4160.03	0.0431522
			4161	0.213025	4161	1.04109e-19		4161	0.111718	41610	6.94059e-20		4161	0.000117696	4161	-8.32871e-19		4161	0.0315095
			4161.98	0.216375	4161.98	-3.12326e-19		4161.98	0.110296	41619.8	-2.08218e-19		4161.98	0.00287299	4161.98	-1.35341e-18		4161.98	0.0303244
			4162.96	0.217005	4162.96	3.01916e-18		4162.96	0.109316	41629.6	-2.08218e-19		4162.96	0.0118847	4162.96	3.12326e-19		4162.96	0.0324459
			4163.93	0.213483	4163.93	2.70683e-18		4163.93	0.11557	41639.3	-1.04109e-18		4163.93	0.0145843	4163.93	-3.47029e-19		4163.93	0.02868
			4164.91	0.206607	4164.91	-4.16435e-19		4164.91	0.117169	41649.1	6.24653e-19		4164.91	0.00981725	4164.91	-3.81732e-19		4164.91	0.0271555
			4165.89	0.202216	4165.89	-2.08218e-19		4165.89	0.110577	41658.9	-3.64381e-19		4165.89	0.00642929	4165.89	-3.12326e-19		4165.89	0.031209
			4166.86	0.203796	4166.86	3.07121e-18		4166.86	0.109355	41668.6	5.03193e-19		4166.86	0.00499339	4166.86	1.73515e-19		4166.86	0.0359738
			4167.84	0.204037	4167.84	2.70683e-18		4167.84	0.113641	41678.4	-2.42921e-19		4167.84	0.00844657	4167.84	-6.59356e-19		4167.84	0.0376265
			4168.82	0.206562	4168.82	4.99722e-18		4168.82	0.112997	41688.2	1.1799e-18		4168.82	0.00831056	4168.82	5.20544e-19		4168.82	0.0348489
			4169.79	0.214773	4169.79	4.26846e-18		4169.79	0.107585	41697.9	-3.29678e-19		4169.79	0.00331168	4169.79	1.90866e-19		4169.79	0.0302079
			4170.77	0.213584	4170.77	5.0753e-18		4170.77	0.104106	41707.7	6.07301e-19		4170.77	0.00305582	4170.77	1.44017e-18		4170.77	0.0315385
			4171.75	0.203962	4171.75	1.4315e-18		4171.75	0.104943	41717.5	8.06843e-19		4171.75	0.00483453	4171.75	-3.47029e-20		4171.75	0.0314086
			4172.72	0.201783	4172.72	4.51572e-18		4172.72	0.105285	41727.2	1.36968e-18		4172.72	0.00470521	4172.72	1.00639e-18		4172.72	0.0303768
			4173.7	0.206524	4173.7	3.14929e-18		4173.7	0.102603	41737	-1.30136e-20		4173.7	0.00413442	4173.7	1.04109e-19		4173.7	0.0337676
			4174.68	0.211735	4174.68	4.54256e-18		4174.68	0.0987326	41746.8	9.63007e-19		4174.68	0.00483174	4174.68	9.21797e-21		4174.68	0.0334136
			4175.65	0.215178	4175.65	3.60477e-18		4175.65	0.101185	41756.5	2.68948e-19		4175.65	0.0103618	4175.65	-3.68719e-19		4175.65	0.035243
			4176.63	0.211929	4176.63	2.08218e-18		4176.63	0.110804	41766.3	8.15519e-19		4176.63	0.0138936	4176.63	-1.38812e-19		4176.63	0.0391984
			4177.6	0.210625	4177.6	1.53561e-18		4177.6	0.114776	41776	1.16255e-18		4177.6	0.0104588	4177.6	-4.85841e-19		4177.6	0.0365652
			4178.58	0.214118	4178.58	2.13423e-18		4178.58	0.113623	41785.8	9.89034e-19		4178.58	0.0112058	4178.58	-5.03193e-19		4178.58	0.0336544
			4179.56	0.216202	4179.56	3.69586e-18		4179.56	0.11404	41795.6	4.85841e-19		4179.56	0.0137169	4179.56	7.63465e-19		4179.56	0.0366171
			4180.53	0.210462	4180.53	2.65477e-18		4180.53	0.112151	41805.3	1.07579e-18		4180.53	0.00811045	4180.53	7.98168e-19		4180.53	0.0399448
			4181.51	0.201504	4181.51	2.08218e-19		4181.51	0.105554	41815.1	8.32871e-19		4181.51	0.00240198	4181.51	2.08218e-19		4181.51	0.0367653
			4182.49	0.207278	4182.49	2.3945e-18		4182.49	0.101051	41824.9	2.77624e-19		4182.49	0.00395772	4182.49	9.36979e-19		4182.49	0.0331198
			4183.46	0.220979	4183.46	3.43559e-18		4183.46	0.102089	41834.6	5.55247e-19		4183.46	0.00653018	4183.46	3.47029e-19		4183.46	0.0321901
			4184.44	0.222732	4184.44	2.3945e-18		4184.44	0.106651	41844.4	-4.51138e-19		4184.44	0.00620632	4184.44	-1.63104e-18		4184.44	0.0289777
			4185.42	0.211829	4185.42	3.5397e-18		4185.42	0.11225	41854.2	2.15158e-18		4185.42	0.00272639	4185.42	8.67573e-19		4185.42	0.0272938
			4186.39	0.201617	4186.39	-7.28762e-19		4186.39	0.114411	41863.9	2.63742e-18		4186.39	-0.00312422	4186.39	-2.08218e-19		4186.39	0.0323573
			4187.37	0.20689	4187.37	5.20544e-18		4187.37	0.115836	41873.7	1.73515e-19		4187.37	-0.0066939	4187.37	1.52693e-18		4187.37	0.0338194
			4188.35	0.219985	4188.35	3.5397e-18		4188.35	0.118233	41883.5	1.49223e-18		4188.35	-0.00733269	4188.35	2.42921e-18		4188.35	0.0290803
			4189.32	0.221887	4189.32	1.04109e-18		4189.32	0.119772	41893.2	-4.16435e-19		4189.32	-0.00503782	4189.32	-3.47029e-19		4189.32	0.0255736
			4190.3	0.219331	4190.3	3.12326e-18		4190.3	0.118351	41903	1.59634e-18		4190.3	0.00190699	4190.3	6.94059e-20		4190.3	0.0227458
			4191.28	0.213137	4191.28	5.20544e-19		4191.28	0.114173	41912.8	2.04747e-18		4191.28	0.00984846	4191.28	6.94059e-20		4191.28	0.0251449
			4192.25	0.20842	4192.25	8.32871e-19		4192.25	0.111544	41922.5	1.1452e-18		4192.25	0.0127498	4192.25	1.31871e-18		4192.25	0.0290156
			4193.23	0.212259	4193.23	3.43559e-18		4193.23	0.112388	41932.3	1.70044e-18		4193.23	0.00850621	4193.23	2.15158e-18		4193.23	0.0298216
			4194.21	0.212382	4194.21	3.22737e-18		4194.21	0.117193	41942.1	1.59634e-18		4194.21	0.00431168	4194.21	1.11049e-18		4194.21	0.0348372
			4195.18	0.211932	4195.18	6.45475e-18		4195.18	0.115044	41951.8	1.66574e-18		4195.18	0.00346329	4195.18	2.49861e-18		4195.18	0.0389392
			4196.16	0.211136	4196.16	3.95614e-18		4196.16	0.111188	41961.6	1.76985e-18		4196.16	0.000923716	4196.16	1.59634e-18		4196.16	0.0348986
			4197.14	0.209697	4197.14	1.04109e-18		4197.14	0.113603	41971.4	2.70683e-18		4197.14	0.00214557	4197.14	1.38812e-18		4197.14	0.0278579
			4198.11	0.214523	4198.11	5.20544e-18		4198.11	0.110977	41981.1	1.2146e-18		4198.11	0.0111227	4198.11	1.52693e-18		4198.11	0.0255061
			4199.09	0.217123	4199.09	2.29039e-18		4199.09	0.109208	41990.9	1.66574e-18		4199.09	0.0150369	4199.09	3.40089e-18		4199.09	0.027859
			4200.07	0.215801	4200.07	3.33148e-18		4200.07	0.118854	42000.7	5.55247e-19		4200.07	0.00925482	4200.07	1.59634e-18		4200.07	0.0295084
			4201.04	0.215569	4201.04	4.6849e-18		4201.04	0.127313	42010.4	5.8995e-19		4201.04	0.00797277	4201.04	3.26208e-18		4201.04	0.0341767
			4202.02	0.213917	4202.02	-2.81094e-18		4202.02	0.122311	42020.2	1.94336e-18		4202.02	0.0131773	4202.02	6.94059e-20		4202.02	0.0404119
			4203	0.217208	4203	-1.04109e-18		4203	0.118316	42030	2.74153e-18		4203	0.0119371	4203	2.15158e-18		4203	0.0383417
			4203.97	0.224619	4203.97	3.33148e-18		4203.97	0.114696	42039.7	2.3251e-18		4203.97	0.00474144	4203.97	8.32871e-19		4203.97	0.0289638
			4204.95	0.227806	4204.95	3.95614e-18		4204.95	0.11237	42049.5	1.63104e-18		4204.95	-0.00121675	4204.95	1.45752e-18		4204.95	0.0236093
			4205.93	0.226516	4205.93	7.28762e-19		4205.93	0.120999	42059.3	2.29039e-18		4205.93	-0.00101887	4205.93	1.87396e-18		4205.93	0.0263662
			4206.9	0.214268	4206.9	3.64381e-18		4206.9	0.120958	42069	1.59634e-18		4206.9	0.000831743	4206.9	1.1799e-18		4206.9	0.0304192
			4207.88	0.200543	4207.88	6.24653e-19		4207.88	0.11239	42078.8	2.74153e-18		4207.88	-0.00189958	4207.88	6.59356e-19		4207.88	0.0341444
			4208.85	0.203637	4208.85	2.08218e-19		4208.85	0.108472	42088.5	9.02276e-19		4208.85	0.000723604	4208.85	5.55247e-19		4208.85	0.034102
			4209.83	0.216885	4209.83	-1.04109e-18		4209.83	0.101744	42098.3	2.70683e-18		4209.83	0.00705192	4209.83	9.02276e-19		4209.83	0.0314526
			4210.81	0.221546	4210.81	0		4210.81	0.100493	42108.1	1.90866e-18		4210.81	0.00866285	4210.81	1.28401e-18		4210.81	0.0320212
			4211.78	0.21664	4211.78	1.1452e-18		4211.78	0.111338	42117.8	3.71321e-18		4211.78	0.00650789	4211.78	2.08218e-18		4211.78	0.0279972
			4212.76	0.213704	4212.76	-4.16435e-19		4212.76	0.114044	42127.6	1.63104e-18		4212.76	0.00304467	4212.76	5.8995e-19		4212.76	0.0251104
			4213.74	0.211557	4213.74	2.29039e-18		4213.74	0.106064	42137.4	1.35341e-18		4213.74	0.00388024	4213.74	2.70683e-18		4213.74	0.0277508
			4214.71	0.208971	4214.71	-5.72599e-19		4214.71	0.103225	42147.1	9.02276e-19		4214.71	0.00746273	4214.71	1.73515e-18		4214.71	0.0280987
			4215.69	0.207801	4215.69	-8.84925e-19		4215.69	0.106054	42156.9	1.40547e-18		4215.69	0.0109237	4215.69	1.49223e-18		4215.69	0.0334928
			4216.67	0.205816	4216.67	-4.63284e-18		4216.67	0.10636	42166.7	1.16255e-18		4216.67	0.0134404	4216.67	4.85841e-19		4216.67	0.0388021
			4217.64	0.207773	4217.64	-2.49861e-18		4217.64	0.110846	42176.4	1.64839e-18		4217.64	0.012009	4217.64	1.04109e-19		4217.64	0.0362179
			4218.62	0.209971	4218.62	-2.08218e-18		4218.62	0.113874	42186.2	1.7178e-18		4218.62	0.00786965	4218.62	6.59356e-19		4218.62	0.0345513
			4219.6	0.204043	4219.6	1.35341e-18		4219.6	0.107505	42196	2.48126e-18		4219.6	0.00418904	4219.6	1.7525e-18		4219.6	0.0350373
			4220.57	0.200641	4220.57	-1.19725e-18		4220.57	0.107943	42205.7	1.94336e-18		4220.57	-0.00039178	4220.57	1.30136e-18		4220.57	0.0363361
			4221.55	0.201166	4221.55	2.81094e-18		4221.55	0.114851	42215.5	5.37896e-19		4221.55	-0.00252333	4221.55	2.18629e-18		4221.55	0.0437497
			4222.53	0.202476	4222.53	-2.3945e-18		4222.53	0.119143	42225.3	5.63923e-19		4222.53	0.00284456	4222.53	7.98168e-19		4222.53	0.0475256
			4223.5	0.211989	4223.5	-1.22328e-18		4223.5	0.118006	42235	1.80455e-18		4223.5	0.0073362	4223.5	-3.99084e-19		4223.5	0.0386042
			4224.48	0.220565	4224.48	-3.12326e-18		4224.48	0.110909	42244.8	-7.80816e-20		4224.48	0.0107543	4224.48	-7.63465e-19		4224.48	0.0326148
			4225.46	0.215358	4225.46	-1.95204e-18		4225.46	0.104112	42254.6	1.36209e-18		4225.46	0.0155514	4225.46	8.67573e-19		4225.46	0.0323266
			4226.43	0.211529	4226.43	-4.55476e-18		4226.43	0.103807	42264.3	5.98626e-19		4226.43	0.0129555	4226.43	-6.24653e-19		4226.43	0.0266104
			4227.41	0.216366	4227.41	-3.74792e-18		4227.41	0.108064	42274.1	-1.4315e-19		4227.41	0.00467734	4227.41	2.94975e-19		4227.41	0.0250619
			4228.39	0.217145	4228.39	-4.91914e-18		4228.39	0.115112	42283.9	6.9189e-19		4228.39	0.00286296	4228.39	-9.71682e-19		4228.39	0.0337085
			4229.36	0.213771	4229.36	-6.55886e-18		4229.36	0.120535	42293.6	5.57416e-19		4229.36	0.00683787	4229.36	-1.54211e-18		4229.36	0.0377904
			4230.34	0.206296	4230.34	-4.21315e-18		4230.34	0.117039	42303.4	-2.01711e-19		4230.34	0.00763665	4230.34	-5.8995e-19		4230.34	0.0341867
			4231.32	0.200484	4231.32	-4.13507e-18		4231.32	0.11289	42313.2	4.83672e-19		4231.32	0.011252	4231.32	-4.55476e-19		4231.32	0.0307787
			4232.29	0.205632	4232.29	-5.47222e-18		4232.29	0.115146	42322.9	-2.02795e-19		4232.29	0.0160006	4232.29	-2.34245e-18		4232.29	0.0282207
			4233.27	0.210552	4233.27	-4.65236e-18		4233.27	0.115592	42332.7	4.02337e-19		4233.27	0.0113446	4233.27	-6.24653e-19		4233.27	0.0306923
			4234.25	0.205019	4234.25	-5.31931e-18		4234.25	0.115579	42342.5	-2.73286e-19		4234.25	0.0077342	4234.25	-1.20267e-18		4234.25	0.0379125
			4235.22	0.198498	4235.22	-3.6796e-18		4235.22	0.121119	42352.2	4.01253e-19		4235.22	0.00537522	4235.22	-1.67767e-18		4235.22	0.0387402
			4236.2	0.198323	4236.2	-6.19935e-18		4236.2	0.115382	42362	9.27219e-20		4236.2	-0.000610844	4236.2	-2.15484e-18		4236.2	0.0346054
			4237.18	0.202237	4237.18	-2.22045e-18		4237.18	0.106979	42371.8	-1.81106e-19		4237.18	0.000471653	4237.18	-3.51367e-19		4237.18	0.0304983
			4238.15	0.206249	4238.15	-4.19851e-18		4238.15	0.104362	42381.5	-7.78647e-19		4238.15	0.00327266	4238.15	-1.37402e-18		4238.15	0.0300452
			4239.13	0.209107	4239.13	-5.22821e-18		4239.13	0.0945715	42391.3	3.43234e-19		4239.13	0.00150733	4239.13	-1.14845e-18		4239.13	0.0363144
			4240.1	0.213849	4240.1	-7.25183e-18		4240.1	0.092538	42401	-3.83901e-19		4240.1	0.00625761	4240.1	-1.50795e-18		4240.1	0.0385474
			4241.08	0.218807	4241.08	-3.46324e-18		4241.08	0.104182	42410.8	-1.48979e-18		4241.08	0.00671134	4241.08	-5.96457e-20		4241.08	0.0368941
			4242.06	0.216286	4242.06	-2.90041e-18		4242.06	0.117461	42420.6	-1.40872e-18		4242.06	-8.35306e-05	4242.06	-1.36317e-18		4242.06	0.0429147
			4243.03	0.207789	4243.03	-8.00093e-18		4243.03	0.123431	42430.3	-1.14953e-19		4243.03	0.00249228	4243.03	-2.79901e-18		4243.03	0.0465596
			4244.01	0.205822	4244.01	-5.64546e-18		4244.01	0.12321	42440.1	-1.41225e-18		4244.01	0.00208425	4244.01	-2.22641e-18		4244.01	0.0368779
			4244.99	0.208775	4244.99	-4.26683e-18		4244.99	0.121935	42449.9	-9.75207e-19		4244.99	-0.000636485	4244.99	-1.57248e-18		4244.99	0.0253166
			4245.96	0.212065	4245.96	-7.09729e-18		4245.96	0.119625	42459.6	-1.80157e-18		4245.96	0.00347667	4245.96	-2.08082e-18		4245.96	0.0212324
			4246.94	0.215889	4246.94	-3.30627e-18		4246.94	0.116436	42469.4	-7.06801e-19		4246.94	0.00609038	4246.94	-1.20376e-18		4246.94	0.0256516
			4247.92	0.212715	4247.92	-4.09847e-18		4247.92	0.113071	42479.2	-1.22165e-18		4247.92	0.0042643	4247.92	-1.02916e-18		4247.92	0.0352336
			4248.89	0.211819	4248.89	-2.38962e-18		4248.89	0.111959	42488.9	-3.72921e-19		4248.89	0.00235627	4248.89	-1.26801e-18		4248.89	0.0400184
			4249.87	0.218009	4249.87	-4.74346e-18		4249.87	0.112806	42498.7	-1.94946e-18		4249.87	0.00248336	4249.87	-2.21801e-18		4249.87	0.0396042
			4250.85	0.219593	4250.85	-1.26517e-18		4250.85	0.108998	42508.5	-1.9275e-18		4250.85	0.00635906	4250.85	-8.77605e-19		4250.85	0.038248
			4251.82	0.21816	4251.82	-4.39412e-18		4251.82	0.105239	42518.2	-1.86664e-18		4251.82	0.0108139	4251.82	-2.07106e-18		4251.82	0.0301472
			4252.8	0.216021	4252.8	-4.94314e-18		4252.8	0.105248	42528	-1.38324e-18		4252.8	0.00851457	4252.8	-2.5081e-18		4252.8	0.0228534
			4253.78	0.211096	4253.78	-3.39492e-18		4253.78	0.105944	42537.8	-2.03283e-18		4253.78	0.00517455	4253.78	-2.26437e-18		4253.78	0.0254521
			4254.75	0.203772	4254.75	-4.43072e-18		4254.75	0.109378	42547.5	-1.59715e-18		4254.75	0.00325984	4254.75	-2.7925e-18		4254.75	0.0273997
			4255.73	0.203166	4255.73	-4.10132e-18		4255.73	0.111271	42557.3	-1.6511e-19		4255.73	0.00758314	4255.73	-2.09899e-18		4255.73	0.032267
			4256.71	0.215007	4256.71	-3.38923e-18		4256.71	0.114065	42567.1	-1.40655e-18		4256.71	0.0134142	4256.71	-1.84495e-18		4256.71	0.0432754
			4257.68	0.226062	4257.68	1.26801e-18		4257.68	0.116956	42576.8	-1.41116e-18		4257.68	0.00551234	4257.68	7.67531e-19		4257.68	0.0453082
			4258.66	0.225753	4258.66	1.7731e-19		4258.66	0.114012	42586.6	-7.20086e-19		4258.66	9.00004e-06	4258.66	-4.14809e-19		4258.66	0.0428367
			4259.64	0.220334	4259.64	-2.26843e-18		4259.64	0.112921	42596.4	-7.27677e-19		4259.64	0.00392539	4259.64	-1.22219e-18		4259.64	0.0428311
			4260.61	0.216069	4260.61	-9.45113e-19		4260.61	0.112276	42606.1	-1.02482e-18		4260.61	0.00338247	4260.61	-4.51138e-19		4260.61	0.0358712
			4261.59	0.210199	4261.59	7.77563e-19		4261.59	0.11081	42615.9	-1.66249e-18		4261.59	0.00421246	4261.59	1.60501e-19		4261.59	0.0273194
			4262.57	0.20632	4262.57	1.70478e-18		4262.57	0.116485	42625.7	1.91951e-19		4262.57	0.00532115	4262.57	1.78395e-19		4262.57	0.0324543
			4263.54	0.209951	4263.54	-1.37131e-18		4263.54	0.115893	42635.4	-1.13164e-18		4263.54	0.00554022	4263.54	-5.80732e-19		4263.54	0.0422219
			4264.52	0.213354	4264.52	3.96264e-18		4264.52	0.11037	42645.2	-1.01994e-18		4264.52	0.0106121	4264.52	-5.585e-20		4264.52	0.0409521
			4265.5	0.211205	4265.5	2.14724e-19		4265.5	0.117132	42655	-2.15917e-18		4265.5	0.00898949	4265.5	-8.448e-19		4265.5	0.0373506
			4266.47	0.207856	4266.47	1.88372e-18		4266.47	0.122832	42664.7	-1.46186e-18		4266.47	0.00459874	4266.47	3.27509e-19		4266.47	0.0340496
			4267.45	0.209433	4267.45	-1.53235e-18		4267.45	0.119935	42674.5	-4.94517e-19		4267.45	0.00511658	4267.45	-1.54211e-18		4267.45	0.03
			4268.43	0.216502	4268.43	3.93336e-18		4268.43	0.114624	42684.3	-1.55621e-18		4268.43	0.00662271	4268.43	-1.33389e-19		4268.43	0.0326957
			4269.4	0.219076	4269.4	3.14604e-18		4269.4	0.111815	42694	1.63754e-19		4269.4	0.00950175	4269.4	-1.63754e-19		4269.4	0.040121
			4270.38	0.217824	4270.38	2.08218e-18		4270.38	0.112095	42703.8	-9.08783e-19		4270.38	0.0108312	4270.38	1.13869e-19		4270.38	0.0420156
			4271.35	0.221388	4271.35	4.55151e-18		4271.35	0.110673	42713.5	-2.05398e-18		4271.35	0.011747	4271.35	1.40981e-18		4271.35	0.0370602
			4272.33	0.221107	4272.33	2.58971e-18		4272.33	0.113124	42723.3	-6.59356e-19		4272.33	0.0156277	4272.33	-3.73057e-19		4272.33	0.035859
			4273.31	0.214361	4273.31	-2.00084e-18		4273.31	0.116314	42733.1	-1.50307e-18		4273.31	0.0152793	4273.31	-1.48572e-18		4273.31	0.034364
			4274.28	0.215825	4274.28	2.03663e-18		4274.28	0.118171	42742.8	-1.09314e-18		4274.28	0.00936853	4274.28	-3.14495e-19		4274.28	0.0320346
			4275.26	0.219099	4275.26	-7.15748e-20		4275.26	0.118414	42752.6	-1.07796e-18		4275.26	0.00529886	4275.26	-4.6849e-19		4275.26	0.0352046
			4276.24	0.215617	4276.24	7.28762e-19		4276.24	0.11181	42762.4	-1.93469e-18		4276.24	0.00532505	4276.24	-1.0823e-18		4276.24	0.0381054
			4277.21	0.216101	4277.21	3.13628e-18		4277.21	0.108573	42772.1	-1.67875e-18		4277.21	0.0119443	4277.21	-5.20544e-20		4277.21	0.0379058
			4278.19	0.215782	4278.19	-1.35341e-18		4278.19	0.108787	42781.9	-1.22328e-18		4278.19	0.0151244	4278.19	-1.73515e-18		4278.19	0.036859
			4279.17	0.21025	4279.17	2.62224e-18		4279.17	0.104554	42791.7	-6.89721e-19		4279.17	0.010504	4279.17	-3.55705e-19		4279.17	0.0337993
			4280.14	0.21121	4280.14	2.15375e-18		4280.14	0.103098	42801.4	-2.13857e-18		4280.14	0.0125703	4280.14	-5.20544e-19		4280.14	0.0324298
			4281.12	0.212333	4281.12	2.22533e-18		4281.12	0.110021	42811.2	-1.5009e-18		4281.12	0.0192543	4281.12	1.47487e-19		4281.12	0.0345178
			4282.1	0.208988	4282.1	-1.37944e-18		4282.1	0.120589	42821	-1.09748e-18		4282.1	0.0173674	4282.1	-1.60935e-18		4282.1	0.0324181
			4283.07	0.206734	4283.07	2.40752e-18		4283.07	0.126417	42830.7	-5.98626e-19		4283.07	0.00902182	4283.07	3.42692e-19		4283.07	0.0289376
			4284.05	0.203282	4284.05	-1.95204e-19		4284.05	0.121032	42840.5	-1.1452e-18		4284.05	0.00340978	4284.05	-1.28835e-18		4284.05	0.0313919
			4285.03	0.204715	4285.03	3.2534e-18		4285.03	0.113536	42850.3	-1.32739e-18		4285.03	-0.001491	4285.03	5.55247e-19		4285.03	0.0354632
			4286	0.209039	4286	3.2534e-19		4286	0.113122	42860	-9.10952e-19		4286	-0.00428699	4286	-7.80816e-19		4286	0.0346812
			4286.98	0.20836	4286.98	-6.5068e-19		4286.98	0.116451	42869.8	-1.42282e-18		4286.98	-0.000259673	4286.98	-1.02374e-18		4286.98	0.033738
			4287.96	0.210289	4287.96	3.14929e-18		4287.96	0.119248	42879.6	6.94059e-19		4287.96	0.00473308	4287.96	-2.77624e-19		4287.96	0.0326706
			4288.93	0.216336	4288.93	2.62875e-18		4288.93	0.116933	42889.3	-6.33329e-19		4288.93	0.00758815	4288.93	-5.81274e-19		4288.93	0.0315608
			4289.91	0.216195	4289.91	4.86709e-18		4289.91	0.115485	42899.1	8.67573e-21		4289.91	0.00506864	4289.91	1.16255e-18		4289.91	0.0340886
			4290.89	0.215861	4290.89	3.77394e-18		4290.89	0.117007	42908.9	-7.54789e-19		4290.89	-0.000941948	4290.89	2.60272e-19		4290.89	0.0349153
			4291.86	0.216747	4291.86	4.76298e-18		4291.86	0.113505	42918.6	1.2146e-19		4291.86	0.000875778	4291.86	1.17122e-18		4291.86	0.0349554
			4292.84	0.213803	4292.84	7.54789e-19		4292.84	0.110321	42928.4	1.30136e-19		4292.84	0.0110363	4292.84	-7.02735e-19		4292.84	0.0341773
			4293.82	0.212734	4293.82	3.27943e-18		4293.82	0.114864	42938.2	-8.67573e-20		4293.82	0.0128786	4293.82	8.67573e-20		4293.82	0.0334326
			4294.79	0.212681	4294.79	8.58898e-19		4294.79	0.118641	42947.9	-1.50958e-18		4294.79	0.00621747	4294.79	-1.38812e-18		4294.79	0.0404693
[truncated: 52 more rows]

## Sheet: Figure 4b
				Fig 4b. Calculated magnetization curves measured at various temperatures (0.5, 1, 2, 3, 5, 8 8 and 10 K)
0.5 K		1 K		2 K					3 K					5 K					8 K					10 K
Calculated		Calculated		Experimental		Calculated			Experimental		Calculated			Experimental		Calculated			Experimental		Calculated			Experimental		Calculated
Field/T	M/Ms	Field/T	M/Ms	Field/T	M/Ms	Field/T	M/Ms		Field/T	M/Ms	Field/T	M/Ms		Field/T	M/Ms	Field/T	M/Ms		Field/T	M/Ms	Field/T	M/Ms		Field/T	M/Ms	Field/T	M/Ms
0	0.000964799	0	0.000482671	1.96308e-05	-0.00623824	0	0.000241718		0	-0.0036007	0.0001	0.000162		-2.45385e-05	-0.00238043	0	9.7992e-05		6.13463e-06	-0.00135017	0.0001	6.29e-05		6.13463e-06	-0.00123883	0.0001	5.15e-05
0.05	0.437172	0.05	0.235062	0.0999735	0.195522	0.05	0.120052		0.0999662	0.141678	0.05	0.0806		0.0999723	0.0921687	0.05	0.0489433		0.0999748	0.0631598	0.05	0.0314		0.0999637	0.0535851	0.05	0.0257
0.1	0.702623	0.1	0.437436	0.199954	0.371422	0.1	0.23544		0.199961	0.274255	0.1	0.16		0.199963	0.179849	0.1	0.0975726		0.200022	0.122028	0.1	0.0628		0.199975	0.103096	0.1	0.0515
0.15	0.831377	0.15	0.592486	0.299992	0.515858	0.15	0.342317		0.29995	0.392611	0.15	0.236		0.299981	0.263261	0.15	0.145583		0.299981	0.179248	0.15	0.0939		0.299954	0.151402	0.15	0.0771
0.2	0.893334	0.2	0.703124	0.399967	0.627701	0.2	0.438166		0.399976	0.495251	0.2	0.309		0.399954	0.341713	0.2	0.19269		0.400011	0.234928	0.2	0.125		0.399989	0.198598	0.2	0.103
0.25	0.925433	0.25	0.779574	0.499984	0.711031	0.25	0.521882		0.499954	0.581673	0.25	0.377		0.499966	0.41423	0.25	0.238632		0.499973	0.2887	0.25	0.156		0.499988	0.244583	0.25	0.128
0.3	0.943611	0.3	0.832092	0.599975	0.772081	0.3	0.593531		0.599969	0.652944	0.3	0.439		0.599975	0.480231	0.3	0.283181		0.599958	0.340264	0.3	0.186		0.599959	0.289191	0.3	0.153
0.35	0.954772	0.35	0.868523	0.699994	0.816496	0.35	0.653965		0.699972	0.710759	0.35	0.497		0.699975	0.539672	0.35	0.326146		0.699947	0.389398	0.35	0.216		0.699964	0.332307	0.35	0.178
0.4	0.962092	0.4	0.894254	0.79997	0.849236	0.4	0.70445		0.799976	0.75733	0.4	0.549		0.799964	0.592657	0.4	0.367373		0.800019	0.435979	0.4	0.245		0.79996	0.373914	0.4	0.203
0.45	0.96715	0.45	0.912829	0.899959	0.873653	0.45	0.746391		0.899954	0.794577	0.45	0.595		0.899953	0.639575	0.45	0.406747		0.900017	0.479831	0.45	0.274		0.899976	0.413822	0.45	0.227
0.5	0.970791	0.5	0.926551	0.999977	0.892155	0.5	0.781154		0.999973	0.824534	0.5	0.637		0.999963	0.680849	0.5	0.444188		1.00001	0.520941	0.5	0.302		0.999975	0.451992	0.5	0.251
0.55	0.973499	0.55	0.936921	1.24998	0.922191	0.55	0.809971		1.24997	0.876543	0.55	0.674		1.24998	0.762624	0.55	0.479653		1.24998	0.611637	0.55	0.329		1.24998	0.539299	0.55	0.275
0.6	0.975569	0.6	0.944927	1.49997	0.939911	0.6	0.833907		1.49996	0.908326	0.6	0.707		1.49997	0.820822	0.6	0.513129		1.49998	0.686368	0.6	0.356		1.49998	0.615242	0.6	0.298
0.65	0.977188	0.65	0.951231	1.74997	0.951531	0.65	0.853858		1.74997	0.928975	0.65	0.736		1.74998	0.862367	0.65	0.544628		1.74996	0.747029	0.65	0.382		1.74997	0.680292	0.65	0.321
0.7	0.97848	0.7	0.956283	1.99999	0.959886	0.7	0.87056		1.99995	0.943254	0.7	0.761		1.99997	0.892521	0.7	0.574187		1.99995	0.796013	0.7	0.408		1.99998	0.735507	0.7	0.343
0.75	0.979532	0.75	0.960398	2.24997	0.966254	0.75	0.884614		2.24998	0.953737	0.75	0.784		2.24998	0.914864	0.75	0.601859		2.25	0.835419	0.75	0.432		2.24998	0.78205	0.75	0.365
0.8	0.980403	0.8	0.963798	2.49997	0.971393	0.8	0.896505		2.49996	0.961802	0.8	0.804		2.49998	0.931858	0.8	0.627713		2.49999	0.86727	0.8	0.456		2.49995	0.82122	0.8	0.386
0.85	0.981137	0.85	0.966643	2.74997	0.975738	0.85	0.906625		2.75003	0.968293	0.85	0.821		2.74998	0.945129	0.85	0.651825		2.75003	0.893167	0.85	0.479		2.74997	0.854177	0.85	0.407
0.9	0.981766	0.9	0.969051	2.99996	0.979482	0.9	0.915289		3.00002	0.973684	0.9	0.837		2.99999	0.95575	0.9	0.674282		3.00003	0.914374	0.9	0.501		2.99997	0.881968	0.9	0.428
0.95	0.982313	0.95	0.97111	3.25003	0.982823	0.95	0.92275		3.25003	0.978296	0.95	0.851		3.25004	0.964465	0.95	0.695174		3.25004	0.931917	0.95	0.523		3.25003	0.905505	0.95	0.448
1	0.982796	1	0.972886	3.50002	0.985862	1	0.929215		3.50001	0.982338	1	0.863		3.50004	0.971767	1	0.714592		3.50003	0.946582	1	0.543		3.50003	0.925437	1	0.467
1.05	0.983227	1.05	0.974432	3.75004	0.988579	1.05	0.934849		3.75004	0.985936	1.05	0.874		3.75003	0.978005	1.05	0.732629		3.75004	0.958965	1.05	0.563		3.75001	0.942581	1.05	0.486
1.1	0.983618	1.1	0.975788	4.00002	0.991144	1.1	0.939787		4.00003	0.989206	1.1	0.883		4.00004	0.983447	1.1	0.749374		4.00003	0.969558	1.1	0.582		4.00003	0.957386	1.1	0.504
1.15	0.983977	1.15	0.976986	4.25003	0.993586	1.15	0.944138		4.25003	0.992247	1.15	0.892		4.25004	0.988267	1.15	0.764917		4.25003	0.978725	1.15	0.601		4.25002	0.970202	1.15	0.522
1.2	0.984309	1.2	0.978052	4.50005	0.99581	1.2	0.947993		4.50002	0.994967	1.2	0.9		4.50003	0.992506	1.2	0.779342		4.50002	0.986686	1.2	0.618		4.50003	0.981371	1.2	0.54
1.25	0.98462	1.25	0.979005	4.75004	0.997994	1.25	0.951424		4.75003	0.997643	1.25	0.907		4.75003	0.996456	1.25	0.792731		4.75004	0.993782	1.25	0.635		4.75003	0.991257	1.25	0.557
1.3	0.984913	1.3	0.979864	5.00003	0.999999	1.3	0.954495		5.00003	1	1.3	0.913		5.00004	1	1.3	0.805159		5.00001	1	1.3	0.651		5.00002	1	1.3	0.573
1.35	0.985192	1.35	0.980641			1.35	0.957254				1.35	0.919				1.35	0.816701				1.35	0.667				1.35	0.589
1.4	0.985459	1.4	0.98135			1.4	0.959744				1.4	0.924				1.4	0.827422				1.4	0.681				1.4	0.604
1.45	0.985715	1.45	0.981998			1.45	0.962002				1.45	0.929				1.45	0.837387				1.45	0.695				1.45	0.619
1.5	0.985964	1.5	0.982595			1.5	0.964056				1.5	0.933				1.5	0.846654				1.5	0.709				1.5	0.633
1.55	0.986205	1.55	0.983146			1.55	0.965932				1.55	0.937				1.55	0.855279				1.55	0.722				1.55	0.647
1.6	0.98644	1.6	0.983659			1.6	0.967652				1.6	0.941				1.6	0.86331				1.6	0.734				1.6	0.661
1.65	0.98667	1.65	0.984138			1.65	0.969233				1.65	0.944				1.65	0.870796				1.65	0.746				1.65	0.673
1.7	0.986896	1.7	0.984586			1.7	0.970692				1.7	0.947				1.7	0.877779				1.7	0.757				1.7	0.686
1.75	0.987119	1.75	0.985009			1.75	0.972042				1.75	0.95				1.75	0.884298				1.75	0.768				1.75	0.698
1.8	0.987338	1.8	0.985408			1.8	0.973295				1.8	0.952				1.8	0.890391				1.8	0.778				1.8	0.71
1.85	0.987554	1.85	0.985787			1.85	0.97446				1.85	0.955				1.85	0.896089				1.85	0.788				1.85	0.721
1.9	0.987768	1.9	0.986148			1.9	0.975548				1.9	0.957				1.9	0.901424				1.9	0.797				1.9	0.732
1.95	0.98798	1.95	0.986493			1.95	0.976565				1.95	0.959				1.95	0.906424				1.95	0.806				1.95	0.742
2	0.98819	2	0.986823			2	0.977518				2	0.961				2	0.911115				2	0.815				2	0.752
2.05	0.988399	2.05	0.987141			2.05	0.978415				2.05	0.963				2.05	0.91552				2.05	0.823				2.05	0.762
2.1	0.988606	2.1	0.987447			2.1	0.979259				2.1	0.964				2.1	0.919661				2.1	0.831				2.1	0.771
2.15	0.988812	2.15	0.987744			2.15	0.980055				2.15	0.966				2.15	0.923558				2.15	0.838				2.15	0.78
2.2	0.989017	2.2	0.988031			2.2	0.980808				2.2	0.968				2.2	0.927229				2.2	0.845				2.2	0.789
2.25	0.989221	2.25	0.98831			2.25	0.981522				2.25	0.969				2.25	0.930691				2.25	0.852				2.25	0.798
2.3	0.989424	2.3	0.988582			2.3	0.9822				2.3	0.97				2.3	0.933959				2.3	0.858				2.3	0.806
2.35	0.989627	2.35	0.988848			2.35	0.982844				2.35	0.972				2.35	0.937047				2.35	0.865				2.35	0.813
2.4	0.989829	2.4	0.989107			2.4	0.983458				2.4	0.973				2.4	0.939968				2.4	0.871				2.4	0.821
2.45	0.99003	2.45	0.989361			2.45	0.984044				2.45	0.974				2.45	0.942734				2.45	0.876				2.45	0.828
2.5	0.990231	2.5	0.98961			2.5	0.984605				2.5	0.975				2.5	0.945356				2.5	0.882				2.5	0.835
2.55	0.990431	2.55	0.989855			2.55	0.985142				2.55	0.976				2.55	0.947843				2.55	0.887				2.55	0.842
2.6	0.990631	2.6	0.990095			2.6	0.985657				2.6	0.977				2.6	0.950206				2.6	0.892				2.6	0.848
2.65	0.990831	2.65	0.990332			2.65	0.986151				2.65	0.978				2.65	0.952453				2.65	0.897				2.65	0.855
2.7	0.99103	2.7	0.990566			2.7	0.986627				2.7	0.979				2.7	0.954591				2.7	0.901				2.7	0.861
2.75	0.991228	2.75	0.990797			2.75	0.987085				2.75	0.98				2.75	0.956627				2.75	0.906				2.75	0.866
2.8	0.991427	2.8	0.991025			2.8	0.987528				2.8	0.98				2.8	0.958569				2.8	0.91				2.8	0.872
2.85	0.991625	2.85	0.99125			2.85	0.987955				2.85	0.981				2.85	0.960423				2.85	0.914				2.85	0.877
2.9	0.991823	2.9	0.991473			2.9	0.988369				2.9	0.982				2.9	0.962193				2.9	0.918				2.9	0.883
2.95	0.992021	2.95	0.991694			2.95	0.988769				2.95	0.983				2.95	0.963886				2.95	0.921				2.95	0.888
3	0.992218	3	0.991913			3	0.989158				3	0.983				3	0.965506				3	0.925				3	0.893
3.05	0.992415	3.05	0.992131			3.05	0.989535				3.05	0.984				3.05	0.967058				3.05	0.928				3.05	0.897
3.1	0.992612	3.1	0.992346			3.1	0.989902				3.1	0.985				3.1	0.968546				3.1	0.932				3.1	0.902
3.15	0.992809	3.15	0.992561			3.15	0.990259				3.15	0.985				3.15	0.969974				3.15	0.935				3.15	0.906
3.2	0.993006	3.2	0.992773			3.2	0.990607				3.2	0.986				3.2	0.971345				3.2	0.938				3.2	0.91
3.25	0.993202	3.25	0.992985			3.25	0.990946				3.25	0.987				3.25	0.972662				3.25	0.941				3.25	0.915
3.3	0.993398	3.3	0.993195			3.3	0.991277				3.3	0.987				3.3	0.97393				3.3	0.944				3.3	0.918
3.35	0.993594	3.35	0.993404			3.35	0.991601				3.35	0.988				3.35	0.97515				3.35	0.946				3.35	0.922
3.4	0.99379	3.4	0.993613			3.4	0.991918				3.4	0.988				3.4	0.976325				3.4	0.949				3.4	0.926
3.45	0.993986	3.45	0.99382			3.45	0.992228				3.45	0.989				3.45	0.977459				3.45	0.951				3.45	0.93
3.5	0.994182	3.5	0.994026			3.5	0.992532				3.5	0.989				3.5	0.978552				3.5	0.954				3.5	0.933
3.55	0.994377	3.55	0.994232			3.55	0.99283				3.55	0.99				3.55	0.979608				3.55	0.956				3.55	0.936
3.6	0.994572	3.6	0.994437			3.6	0.993123				3.6	0.99				3.6	0.980628				3.6	0.958				3.6	0.94
3.65	0.994768	3.65	0.994641			3.65	0.993411				3.65	0.991				3.65	0.981614				3.65	0.961				3.65	0.943
3.7	0.994963	3.7	0.994844			3.7	0.993694				3.7	0.991				3.7	0.982568				3.7	0.963				3.7	0.946
3.75	0.995158	3.75	0.995047			3.75	0.993972				3.75	0.992				3.75	0.983492				3.75	0.965				3.75	0.949
3.8	0.995353	3.8	0.995249			3.8	0.994246				3.8	0.992				3.8	0.984388				3.8	0.967				3.8	0.952
3.85	0.995547	3.85	0.995451			3.85	0.994516				3.85	0.992				3.85	0.985255				3.85	0.969				3.85	0.954
3.9	0.995742	3.9	0.995652			3.9	0.994782				3.9	0.993				3.9	0.986097				3.9	0.971				3.9	0.957
3.95	0.995936	3.95	0.995853			3.95	0.995045				3.95	0.993				3.95	0.986914				3.95	0.972				3.95	0.96
4	0.996131	4	0.996053			4	0.995304				4	0.994				4	0.987708				4	0.974				4	0.962
4.05	0.996325	4.05	0.996253			4.05	0.99556				4.05	0.994				4.05	0.98848				4.05	0.976				4.05	0.965
4.1	0.996519	4.1	0.996453			4.1	0.995813				4.1	0.994				4.1	0.98923				4.1	0.977				4.1	0.967
4.15	0.996713	4.15	0.996652			4.15	0.996064				4.15	0.995				4.15	0.989959				4.15	0.979				4.15	0.969
4.2	0.996907	4.2	0.996851			4.2	0.996311				4.2	0.995				4.2	0.99067				4.2	0.98				4.2	0.971
4.25	0.997101	4.25	0.99705			4.25	0.996556				4.25	0.995				4.25	0.991362				4.25	0.982				4.25	0.974
4.3	0.997295	4.3	0.997248			4.3	0.996799				4.3	0.996				4.3	0.992036				4.3	0.983				4.3	0.976
4.35	0.997489	4.35	0.997446			4.35	0.997039				4.35	0.996				4.35	0.992694				4.35	0.985				4.35	0.978
4.4	0.997683	4.4	0.997644			4.4	0.997277				4.4	0.996				4.4	0.993335				4.4	0.986				4.4	0.98
4.45	0.997876	4.45	0.997841			4.45	0.997513				4.45	0.997				4.45	0.993961				4.45	0.987				4.45	0.982
4.5	0.99807	4.5	0.998038			4.5	0.997747				4.5	0.997				4.5	0.994572				4.5	0.989				4.5	0.984
4.55	0.998263	4.55	0.998235			4.55	0.997979				4.55	0.997				4.55	0.99517				4.55	0.99				4.55	0.985
4.6	0.998456	4.6	0.998432			4.6	0.99821				4.6	0.998				4.6	0.995753				4.6	0.991				4.6	0.987
4.65	0.998649	4.65	0.998629			4.65	0.998439				4.65	0.998				4.65	0.996324				4.65	0.992				4.65	0.989
4.7	0.998843	4.7	0.998825			4.7	0.998666				4.7	0.998				4.7	0.996883				4.7	0.994				4.7	0.991
4.75	0.999036	4.75	0.999021			4.75	0.998892				4.75	0.999				4.75	0.997429				4.75	0.995				4.75	0.992
4.8	0.999229	4.8	0.999217			4.8	0.999116				4.8	0.999				4.8	0.997964				4.8	0.996				4.8	0.994
4.85	0.999422	4.85	0.999413			4.85	0.999339				4.85	0.999				4.85	0.998489				4.85	0.997				4.85	0.996
4.9	0.999614	4.9	0.999609			4.9	0.99956				4.9	0.999				4.9	0.999002				4.9	0.998				4.9	0.997
4.95	0.999807	4.95	0.999805			4.95	0.999781				4.95	1				4.95	0.999506				4.95	0.999				4.95	0.999
5	1	5	1			5	1				5	1				5	1				5	1				5	1

## Sheet: Figure 4c and 4d
Fig. 4c Experimental vs. calculated normalized XT of ThDy@D3h(5)-C78							Fig.4d Low-energy spectrum with transition probabilities visualized as lines of different thicknesses
Experimental		Calculated
Temperature (K)	XT	Temperature (K)	XT				plot "BARRIER_TME.dat" using 1:2:3 with lines lt 1 lw 1 lc palette										plot "BARRIER_ENE.dat" using 1:2 with lines lt 1 lw 8 lc rgb "black"
1.9993	0.572371	0.0001	0.89122
2.19527	0.586305	0.5	0.891579					-10.9434	0	1.86185								-11.1842	0
2.7282	0.604154	1	0.891939					-9.40929	227.397	1.86185								-10.7027	0
3.32621	0.623898	1.5	0.892298
3.73748	0.635337	2	0.892657					-10.9434	0	0.0333359								10.7027	1.63983e-07
4.21183	0.644787	2.5	0.893017					-7.25197	286.186	0.0333359								11.1842	1.63983e-07
4.71185	0.671231	3	0.893376
5.21042	0.673493	3.5	0.893736					-10.9434	0	0.0195444								-9.65004	227.397
5.7058	0.679731	4	0.894095					-5.46137	291.652	0.0195444								-9.16853	227.397
6.20447	0.687426	4.5	0.894455
6.71334	0.691027	5	0.894814					-10.9434	0	0.0228028								9.16853	227.397
7.19359	0.693521	5.5	0.895174					5.46137	291.652	0.0228028								9.65004	227.397
7.68893	0.697721	6	0.895533
8.19575	0.701797	6.5	0.895893					-10.9434	0	0.151621								-7.49273	286.186
8.65992	0.703721	7	0.896252					-3.5407	298.885	0.151621								-7.01122	286.186
9.1717	0.706218	7.5	0.896612
9.65489	0.708857	8	0.896971					-10.9434	0	0.0202815								7.01122	289.418
10.1496	0.709642	8.5	0.897331					3.5407	298.885	0.0202815								7.49273	289.418
10.6475	0.710098	9	0.89769
11.1762	0.71097	9.5	0.89805					-10.9434	0	0.0397447								-5.70212	291.652
11.6373	0.710756	10	0.898409					-5.5143e-11	312.366	0.0397447								-5.22061	291.652
12.192	0.711503	10.5	0.898769
12.6472	0.710389	11	0.899128					-10.9434	0	0.0399985								5.22061	291.652
13.1168	0.712231	11.5	0.899488					8.2624e-12	381.191	0.0399985								5.70212	291.652
13.6931	0.714564	12	0.899847
14.105	0.714923	12.5	0.900206					-10.9434	0	0.0405719								-3.78145	298.885
14.5955	0.717135	13	0.900566					-1.74406	402.522	0.0405719								-3.29994	298.885
15.1044	0.719621	13.5	0.900925
15.585	0.720947	14	0.901285					-10.9434	0	0.0280012								3.29994	298.885
16.1098	0.72241	14.5	0.901644					1.74406	402.523	0.0280012								3.78145	298.885
16.5824	0.724558	15	0.902004
17.068	0.725868	15.5	0.902363					-10.9434	0	0.0602033								-0.240755	312.366
17.5682	0.727412	16	0.902723					-1.02702	434.434	0.0602033								0.240755	312.366
18.0629	0.729252	16.5	0.903082
18.5813	0.732081	17	0.903442					10.9434	1.63983e-07	1.86185								-0.240755	381.191
19.0371	0.730684	17.5	0.903801					9.40929	227.397	1.86185								0.240755	381.191
19.5385	0.7333	18	0.904161
20.0032	0.733671	18.5	0.90452					10.9434	1.63983e-07	0.0333359								-1.98481	402.522
20.0085	0.734198	19	0.90488					7.25197	289.418	0.0333359								-1.5033	402.522
22.2231	0.739291	19.5	0.905239
26.1693	0.747747	20	0.905599					10.9434	1.63983e-07	0.0228028								1.5033	402.523
28.4832	0.753574	20.5	0.905958					-5.46137	291.652	0.0228028								1.98481	402.523
30.7457	0.756966	21	0.906318
32.3038	0.760375	21.5	0.906677					10.9434	1.63983e-07	0.0195444								-1.26777	434.434
34.1613	0.763517	22	0.907036					5.46137	291.652	0.0195444								-0.78626	434.434
36.2477	0.767841	22.5	0.907396
38.2581	0.771504	23	0.907755					10.9434	1.63983e-07	0.0202815								0.78626	434.435
40.1891	0.774972	23.5	0.908115					-3.5407	298.885	0.0202815								1.26777	434.435
42.2189	0.77836	24	0.908474
44.239	0.779569	24.5	0.908834					10.9434	1.63983e-07	0.151621								-0.240755	448.279
46.2325	0.784169	25	0.909193					3.5407	298.885	0.151621								0.240755	448.279
48.1882	0.787227	25.5	0.909552
50.2168	0.791388	26	0.909912					10.9434	1.63983e-07	0.0397447
52.1987	0.793636	26.5	0.910271					-5.5143e-11	312.366	0.0397447
54.1901	0.795477	27	0.910631
56.2571	0.79863	27.5	0.91099					10.9434	1.63983e-07	0.0399985
58.1282	0.801093	28	0.911349					8.2624e-12	381.191	0.0399985
60.1711	0.803978	28.5	0.911708
62.2148	0.806203	29	0.912067					10.9434	1.63983e-07	0.0280012
64.2561	0.805482	29.5	0.912427					-1.74406	402.522	0.0280012
66.2459	0.808704	30	0.912786
68.2705	0.811495	30.5	0.913145					10.9434	1.63983e-07	0.0405719
70.1486	0.814935	31	0.913504					1.74406	402.523	0.0405719
72.2048	0.817121	31.5	0.913862
74.1776	0.819946	32	0.914221					10.9434	1.63983e-07	0.0602033
76.2821	0.822003	32.5	0.91458					1.02702	434.435	0.0602033
78.1546	0.824044	33	0.914938
80.2861	0.826063	33.5	0.915297					-9.40929	227.397	1.86185
82.1509	0.828136	34	0.915655					-10.9434	0	1.86185
84.2233	0.830869	34.5	0.916014
86.0714	0.832046	35	0.916372					-9.40929	227.397	2.44937
88.2276	0.83533	35.5	0.91673					-7.25197	286.186	2.44937
90.1054	0.836766	36	0.917088
92.3053	0.838357	36.5	0.917445					-9.40929	227.397	0.174987
94.1402	0.844375	37	0.917803					7.25197	289.418	0.174987
96.2169	0.842515	37.5	0.91816
98.1745	0.84352	38	0.918517					-9.40929	227.397	0.325854
100.159	0.846479	38.5	0.918874					-5.46137	291.652	0.325854
102.255	0.848355	39	0.919231
104.288	0.852943	39.5	0.919587					-9.40929	227.397	0.152989
106.167	0.851043	40	0.919944					5.46137	291.652	0.152989
108.183	0.856726	40.5	0.9203
110.108	0.858478	41	0.920656					-9.40929	227.397	0.189794
112.217	0.85682	41.5	0.921011					-3.5407	298.885	0.189794
114.234	0.861319	42	0.921367
116.248	0.86359	42.5	0.921722					-9.40929	227.397	0.0902668
118.259	0.86333	43	0.922076					3.5407	298.885	0.0902668
120.232	0.865916	43.5	0.922431
122.207	0.868427	44	0.922785					-9.40929	227.397	0.58358
124.201	0.868108	44.5	0.923139					-5.5143e-11	312.366	0.58358
126.215	0.873303	45	0.923492
128.273	0.87461	45.5	0.923846					-9.40929	227.397	0.0854687
130.153	0.876119	46	0.924199					8.2624e-12	381.191	0.0854687
132.182	0.878079	46.5	0.924551
134.174	0.881691	47	0.924903					-9.40929	227.397	0.201394
136.171	0.881996	47.5	0.925255					-1.74406	402.522	0.201394
138.241	0.885645	48	0.925607
140.291	0.886137	48.5	0.925958					-9.40929	227.397	0.178756
142.191	0.884423	49	0.926308					-1.02702	434.434	0.178756
144.201	0.886818	49.5	0.926659
146.136	0.886871	50	0.927008					-9.40929	227.397	0.0265485
148.234	0.892645	50.5	0.927358					1.02702	434.435	0.0265485
150.26	0.895446	51	0.927707
152.187	0.897354	51.5	0.928055					-9.40929	227.397	0.0625993
154.2	0.893013	52	0.928404					-2.0499e-12	448.279	0.0625993
156.228	0.894248	52.5	0.928751
158.199	0.8971	53	0.929098					9.40929	227.397	1.86185
160.194	0.899964	53.5	0.929445					10.9434	1.63983e-07	1.86185
162.236	0.902558	54	0.929792
164.266	0.903582	54.5	0.930137					9.40929	227.397	0.174987
166.189	0.905321	55	0.930483					-7.25197	286.186	0.174987
168.215	0.907951	55.5	0.930828
170.259	0.909603	56	0.931172					9.40929	227.397	2.44937
172.188	0.910604	56.5	0.931516					7.25197	289.418	2.44937
174.224	0.909284	57	0.931859
176.304	0.918916	57.5	0.932202					9.40929	227.397	0.152989
178.186	0.913398	58	0.932544					-5.46137	291.652	0.152989
180.245	0.915225	58.5	0.932886
182.21	0.913853	59	0.933227					9.40929	227.397	0.325854
184.185	0.919047	59.5	0.933567					5.46137	291.652	0.325854
186.218	0.922694	60	0.933907
188.164	0.925611	60.5	0.934247					9.40929	227.397	0.0902668
190.246	0.922691	61	0.934586					-3.5407	298.885	0.0902668
192.282	0.931932	61.5	0.934924
196.243	0.930238	62	0.935262					9.40929	227.397	0.189794
198.198	0.928866	62.5	0.935599					3.5407	298.885	0.189794
200.349	0.925906	63	0.935935
202.213	0.933032	63.5	0.936271					9.40929	227.397	0.58358
204.525	0.932015	64	0.936607					-5.5143e-11	312.366	0.58358
206.18	0.930195	64.5	0.936941
208.287	0.937145	65	0.937275					9.40929	227.397	0.0854687
210.17	0.937455	65.5	0.937609					8.2624e-12	381.191	0.0854687
212.253	0.938934	66	0.937941
214.249	0.936124	66.5	0.938273					9.40929	227.397	0.201394
216.132	0.950283	67	0.938605					1.74406	402.523	0.201394
218.191	0.943895	67.5	0.938936
220.15	0.939818	68	0.939266					9.40929	227.397	0.0265485
222.238	0.947101	68.5	0.939595					-1.02702	434.434	0.0265485
224.307	0.937988	69	0.939924
226.128	0.948609	69.5	0.940252					9.40929	227.397	0.178756
228.178	0.961215	70	0.940579					1.02702	434.435	0.178756
230.24	0.953816	70.5	0.940905
232.189	0.948695	71	0.941231					9.40929	227.397	0.0625993
234.332	0.955261	71.5	0.941556					-2.0499e-12	448.279	0.0625993
236.188	0.948595	72	0.94188
238.271	0.957441	72.5	0.942204					-7.25197	286.186	0.0333359
240.212	0.95	73	0.942527					-10.9434	0	0.0333359
242.261	0.959581	73.5	0.942849
244.15	0.956237	74	0.94317					-7.25197	286.186	2.44937
246.226	0.960572	74.5	0.943491					-9.40929	227.397	2.44937
248.252	0.961442	75	0.94381
250.14	0.958396	75.5	0.944129					-7.25197	286.186	0.174987
252.238	0.962496	76	0.944447					9.40929	227.397	0.174987
254.101	0.960521	76.5	0.944765
256.236	0.961916	77	0.945081					-7.25197	286.186	3.03016
258.135	0.959486	77.5	0.945397					-5.46137	291.652	3.03016
260.257	0.973468	78	0.945711
262.202	0.971395	78.5	0.946025					-7.25197	286.186	0.241704
264.211	0.967311	79	0.946338					5.46137	291.652	0.241704
266.221	0.971364	79.5	0.946651
268.239	0.978047	80	0.946962					-7.25197	286.186	1.02133
270.232	0.977892	80.5	0.947272					-3.5407	298.885	1.02133
272.187	0.97383	81	0.947582
274.283	0.977185	81.5	0.947891					-7.25197	286.186	0.0302794
276.199	0.977465	82	0.948198					3.5407	298.885	0.0302794
278.192	0.977661	82.5	0.948505
280.138	0.981119	83	0.948811					-7.25197	286.186	0.757613
282.21	0.980487	83.5	0.949116					-5.5143e-11	312.366	0.757613
284.224	0.980002	84	0.94942
286.208	0.982823	84.5	0.949723					-7.25197	286.186	0.167388
288.247	0.98405	85	0.950025					8.2624e-12	381.191	0.167388
290.222	0.987527	85.5	0.950327
292.192	0.979935	86	0.950627					-7.25197	286.186	0.478545
294.188	0.994897	86.5	0.950926					-1.74406	402.522	0.478545
296.212	0.99193	87	0.951225
298.071	1	87.5	0.951522					-7.25197	286.186	0.209343
300.227	0.980337	88	0.951818					1.74406	402.523	0.209343
		88.5	0.952113
		89	0.952408					-7.25197	286.186	0.328021
		89.5	0.952701					-1.02702	434.434	0.328021
		90	0.952993
		90.5	0.953284					-7.25197	286.186	0.0354437
		91	0.953575					1.02702	434.435	0.0354437
		91.5	0.953864
		92	0.954152					-7.25197	286.186	0.407329
		92.5	0.954439					-2.0499e-12	448.279	0.407329
		93	0.954725
		93.5	0.95501					7.25197	289.418	0.0333359
		94	0.955293					10.9434	1.63983e-07	0.0333359
		94.5	0.955576
		95	0.955858					7.25197	289.418	0.174987
		95.5	0.956138					-9.40929	227.397	0.174987
		96	0.956418
		96.5	0.956696					7.25197	289.418	2.44937
		97	0.956973					9.40929	227.397	2.44937
		97.5	0.957249
		98	0.957524					7.25197	289.418	0.241704
		98.5	0.957798					-5.46137	291.652	0.241704
		99	0.958071
		99.5	0.958342					7.25197	289.418	3.03016
		100	0.958613					5.46137	291.652	3.03016
		100.5	0.958882
		101	0.95915					7.25197	289.418	0.0302794
		101.5	0.959417					-3.5407	298.885	0.0302794
		102	0.959683
		102.5	0.959947					7.25197	289.418	1.02133
		103	0.960211					3.5407	298.885	1.02133
		103.5	0.960473
		104	0.960734					7.25197	289.418	0.757613
		104.5	0.960994					-5.5143e-11	312.366	0.757613
		105	0.961252
		105.5	0.96151					7.25197	289.418	0.167388
		106	0.961766					8.2624e-12	381.191	0.167388
		106.5	0.962021
		107	0.962275					7.25197	289.418	0.209343
		107.5	0.962528					-1.74406	402.522	0.209343
		108	0.962779
		108.5	0.963029					7.25197	289.418	0.478545
		109	0.963279					1.74406	402.523	0.478545
		109.5	0.963526
		110	0.963773					7.25197	289.418	0.0354437
		110.5	0.964018					-1.02702	434.434	0.0354437
		111	0.964263
		111.5	0.964506					7.25197	289.418	0.328021
		112	0.964747					1.02702	434.435	0.328021
		112.5	0.964988
		113	0.965227					7.25197	289.418	0.407329
		113.5	0.965465					-2.0499e-12	448.279	0.407329
		114	0.965702
		114.5	0.965938					-5.46137	291.652	0.0195444
		115	0.966172					-10.9434	0	0.0195444
		115.5	0.966405
		116	0.966637					-5.46137	291.652	0.0228028
		116.5	0.966868					10.9434	1.63983e-07	0.0228028
		117	0.967097
		117.5	0.967326					-5.46137	291.652	0.325854
		118	0.967553					-9.40929	227.397	0.325854
		118.5	0.967778
		119	0.968003					-5.46137	291.652	0.152989
		119.5	0.968226					9.40929	227.397	0.152989
		120	0.968448
		120.5	0.968669					-5.46137	291.652	3.03016
		121	0.968889					-7.25197	286.186	3.03016
		121.5	0.969107
		122	0.969325					-5.46137	291.652	0.241704
		122.5	0.969541					7.25197	289.418	0.241704
		123	0.969755
		123.5	0.969969					-5.46137	291.652	3.29417
		124	0.970181					-3.5407	298.885	3.29417
		124.5	0.970393
		125	0.970602					-5.46137	291.652	0.984497
		125.5	0.970811					3.5407	298.885	0.984497
		126	0.971019
		126.5	0.971225					-5.46137	291.652	0.197625
		127	0.97143					-5.5143e-11	312.366	0.197625
		127.5	0.971634
		128	0.971837					-5.46137	291.652	0.294596
		128.5	0.972038					8.2624e-12	381.191	0.294596
		129	0.972239
		129.5	0.972438					-5.46137	291.652	0.0378549
		130	0.972636					-1.74406	402.522	0.0378549
		130.5	0.972833
		131	0.973028					-5.46137	291.652	0.336867
		131.5	0.973223					1.74406	402.523	0.336867
		132	0.973416
		132.5	0.973608					-5.46137	291.652	0.332991
		133	0.973799					-1.02702	434.434	0.332991
		133.5	0.973989
		134	0.974177					-5.46137	291.652	0.603345
		134.5	0.974365					1.02702	434.435	0.603345
		135	0.974551
		135.5	0.974736					-5.46137	291.652	0.338886
		136	0.97492					-2.0499e-12	448.279	0.338886
		136.5	0.975103
		137	0.975285					5.46137	291.652	0.0228028
		137.5	0.975465					-10.9434	0	0.0228028
		138	0.975645
		138.5	0.975823					5.46137	291.652	0.0195444
		139	0.976					10.9434	1.63983e-07	0.0195444
		139.5	0.976176
		140	0.976351					5.46137	291.652	0.152989
		140.5	0.976525					-9.40929	227.397	0.152989
		141	0.976698
		141.5	0.97687					5.46137	291.652	0.325854
		142	0.97704					9.40929	227.397	0.325854
		142.5	0.97721
		143	0.977378					5.46137	291.652	0.241704
		143.5	0.977546					-7.25197	286.186	0.241704
		144	0.977712
		144.5	0.977877					5.46137	291.652	3.03016
		145	0.978042					7.25197	289.418	3.03016
		145.5	0.978205
		146	0.978367					5.46137	291.652	0.984497
		146.5	0.978528					-3.5407	298.885	0.984497
		147	0.978688
		147.5	0.978847					5.46137	291.652	3.29417
		148	0.979005					3.5407	298.885	3.29417
		148.5	0.979162
		149	0.979317					5.46137	291.652	0.197625
		149.5	0.979472					-5.5143e-11	312.366	0.197625
		150	0.979626
		150.5	0.979779					5.46137	291.652	0.294596
		151	0.979931					8.2624e-12	381.191	0.294596
		151.5	0.980082
		152	0.980232					5.46137	291.652	0.336867
		152.5	0.980381					-1.74406	402.522	0.336867
		153	0.980528
		153.5	0.980675					5.46137	291.652	0.0378549
		154	0.980821					1.74406	402.523	0.0378549
		154.5	0.980966
		155	0.98111					5.46137	291.652	0.603345
		155.5	0.981253					-1.02702	434.434	0.603345
		156	0.981396
		156.5	0.981537					5.46137	291.652	0.332991
		157	0.981677					1.02702	434.435	0.332991
		157.5	0.981816
		158	0.981955					5.46137	291.652	0.338886
		158.5	0.982092					-2.0499e-12	448.279	0.338886
		159	0.982229
		159.5	0.982365					-3.5407	298.885	0.151621
		160	0.982499					-10.9434	0	0.151621
		160.5	0.982633
		161	0.982766					-3.5407	298.885	0.0202815
		161.5	0.982898					10.9434	1.63983e-07	0.0202815
		162	0.98303
		162.5	0.98316					-3.5407	298.885	0.189794
		163	0.983289					-9.40929	227.397	0.189794
		163.5	0.983418
		164	0.983546					-3.5407	298.885	0.0902668
		164.5	0.983673					9.40929	227.397	0.0902668
		165	0.983799
		165.5	0.983924					-3.5407	298.885	1.02133
		166	0.984048					-7.25197	286.186	1.02133
		166.5	0.984172
		167	0.984295					-3.5407	298.885	0.0302794
		167.5	0.984416					7.25197	289.418	0.0302794
		168	0.984538
		168.5	0.984658					-3.5407	298.885	3.29417
		169	0.984777					-5.46137	291.652	3.29417
		169.5	0.984896
		170	0.985014					-3.5407	298.885	0.984497
		170.5	0.985131					5.46137	291.652	0.984497
		171	0.985247
		171.5	0.985363					-3.5407	298.885	3.05768
		172	0.985477					-5.5143e-11	312.366	3.05768
		172.5	0.985591
		173	0.985705					-3.5407	298.885	1.37725
		173.5	0.985817					8.2624e-12	381.191	1.37725
		174	0.985929
		174.5	0.98604					-3.5407	298.885	0.140475
		175	0.98615					-1.74406	402.522	0.140475
		175.5	0.986259
		176	0.986368					-3.5407	298.885	0.920432
		176.5	0.986476					1.74406	402.523	0.920432
		177	0.986583
		177.5	0.98669					-3.5407	298.885	0.566672
		178	0.986796					1.02702	434.435	0.566672
		178.5	0.986901
		179	0.987006					-3.5407	298.885	0.209383
		179.5	0.987109					-2.0499e-12	448.279	0.209383
		180	0.987212
		180.5	0.987315					3.5407	298.885	0.0202815
		181	0.987416					-10.9434	0	0.0202815
		181.5	0.987517
		182	0.987618					3.5407	298.885	0.151621
		182.5	0.987717					10.9434	1.63983e-07	0.151621
		183	0.987816
		183.5	0.987915					3.5407	298.885	0.0902668
		184	0.988012					-9.40929	227.397	0.0902668
		184.5	0.98811
		185	0.988206					3.5407	298.885	0.189794
		185.5	0.988302					9.40929	227.397	0.189794
		186	0.988397
		186.5	0.988491					3.5407	298.885	0.0302794
		187	0.988585					-7.25197	286.186	0.0302794
		187.5	0.988678
		188	0.988771					3.5407	298.885	1.02133
		188.5	0.988863					7.25197	289.418	1.02133
		189	0.988954
		189.5	0.989045					3.5407	298.885	0.984497
		190	0.989135					-5.46137	291.652	0.984497
		190.5	0.989225
		191	0.989314					3.5407	298.885	3.29417
		191.5	0.989402					5.46137	291.652	3.29417
		192	0.98949
		192.5	0.989578					3.5407	298.885	3.05768
		193	0.989664					-5.5143e-11	312.366	3.05768
		193.5	0.98975
		194	0.989836					3.5407	298.885	1.37725
		194.5	0.989921					8.2624e-12	381.191	1.37725
		195	0.990005
		195.5	0.990089					3.5407	298.885	0.920432
		196	0.990173					-1.74406	402.522	0.920432
		196.5	0.990255
		197	0.990338					3.5407	298.885	0.140475
		197.5	0.990419					1.74406	402.523	0.140475
		198	0.990501
		198.5	0.990581					3.5407	298.885	0.566672
		199	0.990661					-1.02702	434.434	0.566672
		199.5	0.990741
		200	0.99082					3.5407	298.885	0.209383
		200.5	0.990899					-2.0499e-12	448.279	0.209383
		201	0.990977
		201.5	0.991054					-5.5143e-11	312.366	0.0397447
		202	0.991131					-10.9434	0	0.0397447
		202.5	0.991208
		203	0.991284					-5.5143e-11	312.366	0.0397447
		203.5	0.99136					10.9434	1.63983e-07	0.0397447
		204	0.991435
		204.5	0.991509					-5.5143e-11	312.366	0.58358
		205	0.991583					-9.40929	227.397	0.58358
		205.5	0.991657
		206	0.99173					-5.5143e-11	312.366	0.58358
		206.5	0.991803					9.40929	227.397	0.58358
		207	0.991875
		207.5	0.991947					-5.5143e-11	312.366	0.757613
		208	0.992018					-7.25197	286.186	0.757613
		208.5	0.992089
		209	0.99216					-5.5143e-11	312.366	0.757613
		209.5	0.99223					7.25197	289.418	0.757613
		210	0.992299
		210.5	0.992368					-5.5143e-11	312.366	0.197625
		211	0.992437					-5.46137	291.652	0.197625
		211.5	0.992505
		212	0.992573					-5.5143e-11	312.366	0.197625
		212.5	0.99264					5.46137	291.652	0.197625
		213	0.992707
		213.5	0.992774					-5.5143e-11	312.366	3.05768
		214	0.99284					-3.5407	298.885	3.05768
		214.5	0.992905
		215	0.992971					-5.5143e-11	312.366	3.05768
		215.5	0.993036					3.5407	298.885	3.05768
		216	0.9931
		216.5	0.993164					-5.5143e-11	312.366	1.37374
		217	0.993228					8.2624e-12	381.191	1.37374
		217.5	0.993291
		218	0.993354					-5.5143e-11	312.366	1.48866
		218.5	0.993416					-1.74406	402.522	1.48866
		219	0.993478
		219.5	0.99354					-5.5143e-11	312.366	1.48866
		220	0.993601					1.74406	402.523	1.48866
		220.5	0.993662
		221	0.993723					-5.5143e-11	312.366	0.170789
		221.5	0.993783					-1.02702	434.434	0.170789
		222	0.993843
		222.5	0.993902					-5.5143e-11	312.366	0.170789
		223	0.993961					1.02702	434.435	0.170789
		223.5	0.99402
		224	0.994079					-5.5143e-11	312.366	0.0649497
		224.5	0.994137					-2.0499e-12	448.279	0.0649497
		225	0.994194
		225.5	0.994252					8.2624e-12	381.191	0.0399985
		226	0.994308					-10.9434	0	0.0399985
		226.5	0.994365
		227	0.994421					8.2624e-12	381.191	0.0399985
		227.5	0.994477					10.9434	1.63983e-07	0.0399985
		228	0.994533
		228.5	0.994588					8.2624e-12	381.191	0.0854687
		229	0.994643					-9.40929	227.397	0.0854687
		229.5	0.994698
		230	0.994752					8.2624e-12	381.191	0.0854687
		230.5	0.994806					9.40929	227.397	0.0854687
		231	0.994859
		231.5	0.994913					8.2624e-12	381.191	0.167388
		232	0.994966					-7.25197	286.186	0.167388
		232.5	0.995018
		233	0.995071					8.2624e-12	381.191	0.167388
		233.5	0.995123					7.25197	289.418	0.167388
		234	0.995174
		234.5	0.995226					8.2624e-12	381.191	0.294596
		235	0.995277					-5.46137	291.652	0.294596
		235.5	0.995328
		236	0.995378					8.2624e-12	381.191	0.294596
		236.5	0.995428					5.46137	291.652	0.294596
		237	0.995478
		237.5	0.995528					8.2624e-12	381.191	1.37725
		238	0.995577					-3.5407	298.885	1.37725
		238.5	0.995626
		239	0.995675					8.2624e-12	381.191	1.37725
		239.5	0.995723					3.5407	298.885	1.37725
		240	0.995772
		240.5	0.99582					8.2624e-12	381.191	1.37374
		241	0.995867					-5.5143e-11	312.366	1.37374
		241.5	0.995915
		242	0.995962					8.2624e-12	381.191	3.32325
		242.5	0.996008					-1.74406	402.522	3.32325
		243	0.996055
		243.5	0.996101					8.2624e-12	381.191	0.0271132
		244	0.996147					-1.02702	434.434	0.0271132
		244.5	0.996193
		245	0.996238					8.2624e-12	381.191	0.0271132
		245.5	0.996284					1.02702	434.435	0.0271132
		246	0.996329
		246.5	0.996373					-1.74406	402.522	0.0405719
		247	0.996418					-10.9434	0	0.0405719
		247.5	0.996462
		248	0.996506					-1.74406	402.522	0.0280012
		248.5	0.99655					10.9434	1.63983e-07	0.0280012
		249	0.996593
		249.5	0.996636					-1.74406	402.522	0.201394
		250	0.996679					-9.40929	227.397	0.201394
		250.5	0.996722
		251	0.996764					-1.74406	402.522	0.478545
		251.5	0.996807					-7.25197	286.186	0.478545
		252	0.996849
		252.5	0.99689					-1.74406	402.522	0.209343
		253	0.996932					7.25197	289.418	0.209343
		253.5	0.996973
		254	0.997014					-1.74406	402.522	0.0378549
		254.5	0.997055					-5.46137	291.652	0.0378549
		255	0.997096
		255.5	0.997136					-1.74406	402.522	0.336867
		256	0.997176					5.46137	291.652	0.336867
		256.5	0.997216
		257	0.997256					-1.74406	402.522	0.140475
		257.5	0.997296					-3.5407	298.885	0.140475
		258	0.997335
		258.5	0.997374					-1.74406	402.522	0.920432
		259	0.997413					3.5407	298.885	0.920432
		259.5	0.997451
		260	0.99749					-1.74406	402.522	1.48866
		260.5	0.997528					-5.5143e-11	312.366	1.48866
		261	0.997566
		261.5	0.997604					-1.74406	402.522	3.32325
		262	0.997642					8.2624e-12	381.191	3.32325
		262.5	0.997679
		263	0.997716					-1.74406	402.522	3.72347
		263.5	0.997753					-1.02702	434.434	3.72347
		264	0.99779
		264.5	0.997827					1.74406	402.523	0.0280012
		265	0.997863					-10.9434	0	0.0280012
		265.5	0.997899
		266	0.997935					1.74406	402.523	0.0405719
		266.5	0.997971					10.9434	1.63983e-07	0.0405719
		267	0.998007
		267.5	0.998042					1.74406	402.523	0.201394
		268	0.998078					9.40929	227.397	0.201394
		268.5	0.998113
		269	0.998148					1.74406	402.523	0.209343
		269.5	0.998182					-7.25197	286.186	0.209343
		270	0.998217
		270.5	0.998251					1.74406	402.523	0.478545
		271	0.998285					7.25197	289.418	0.478545
		271.5	0.998319
		272	0.998353					1.74406	402.523	0.336867
		272.5	0.998387					-5.46137	291.652	0.336867
		273	0.99842
		273.5	0.998454					1.74406	402.523	0.0378549
		274	0.998487					5.46137	291.652	0.0378549
		274.5	0.99852
		275	0.998553					1.74406	402.523	0.920432
		275.5	0.998585					-3.5407	298.885	0.920432
		276	0.998618
		276.5	0.99865					1.74406	402.523	0.140475
		277	0.998682					3.5407	298.885	0.140475
		277.5	0.998714
		278	0.998746					1.74406	402.523	1.48866
		278.5	0.998778					-5.5143e-11	312.366	1.48866
		279	0.998809
		279.5	0.99884					1.74406	402.523	3.32325
		280	0.998871					8.2624e-12	381.191	3.32325
		280.5	0.998902
		281	0.998933					1.74406	402.523	3.72347
		281.5	0.998964					1.02702	434.435	3.72347
		282	0.998995
		282.5	0.999025					-1.02702	434.434	0.0602033
		283	0.999055					-10.9434	0	0.0602033
		283.5	0.999085
		284	0.999115					-1.02702	434.434	0.178756
		284.5	0.999145					-9.40929	227.397	0.178756
		285	0.999175
		285.5	0.999204					-1.02702	434.434	0.0265485
		286	0.999233					9.40929	227.397	0.0265485
		286.5	0.999263
		287	0.999292					-1.02702	434.434	0.328021
		287.5	0.999321					-7.25197	286.186	0.328021
		288	0.999349
		288.5	0.999378					-1.02702	434.434	0.0354437
		289	0.999407					7.25197	289.418	0.0354437
		289.5	0.999435
		290	0.999463					-1.02702	434.434	0.332991
		290.5	0.999491					-5.46137	291.652	0.332991
		291	0.999519
		291.5	0.999547					-1.02702	434.434	0.603345
		292	0.999575					5.46137	291.652	0.603345
		292.5	0.999602
		293	0.99963					-1.02702	434.434	0.566672
		293.5	0.999657					3.5407	298.885	0.566672
		294	0.999684
		294.5	0.999711					-1.02702	434.434	0.170789
		295	0.999738					-5.5143e-11	312.366	0.170789
		295.5	0.999765
		296	0.999791					-1.02702	434.434	0.0271132
		296.5	0.999818					8.2624e-12	381.191	0.0271132
		297	0.999844
		297.5	0.999871					-1.02702	434.434	3.72347
		298	0.999897					-1.74406	402.522	3.72347
		298.5	0.999923
		299	0.999949					-1.02702	434.434	3.80097
		299.5	0.999974					-2.0499e-12	448.279	3.80097
		300	1
								1.02702	434.435	0.0602033
								10.9434	1.63983e-07	0.0602033
								1.02702	434.435	0.0265485
								-9.40929	227.397	0.0265485
								1.02702	434.435	0.178756
								9.40929	227.397	0.178756
								1.02702	434.435	0.0354437
								-7.25197	286.186	0.0354437
								1.02702	434.435	0.328021
								7.25197	289.418	0.328021
								1.02702	434.435	0.603345
								-5.46137	291.652	0.603345
								1.02702	434.435	0.332991
								5.46137	291.652	0.332991
								1.02702	434.435	0.566672
								-3.5407	298.885	0.566672
								1.02702	434.435	0.170789
								-5.5143e-11	312.366	0.170789
								1.02702	434.435	0.0271132
								8.2624e-12	381.191	0.0271132
								1.02702	434.435	3.72347
								1.74406	402.523	3.72347
								1.02702	434.435	3.80097
								-2.0499e-12	448.279	3.80097
								-2.0499e-12	448.279	0.0625993
								-9.40929	227.397	0.0625993
								-2.0499e-12	448.279	0.0625993
								9.40929	227.397	0.0625993
								-2.0499e-12	448.279	0.407329
								-7.25197	286.186	0.407329
								-2.0499e-12	448.279	0.407329
								7.25197	289.418	0.407329
								-2.0499e-12	448.279	0.338886
								-5.46137	291.652	0.338886
								-2.0499e-12	448.279	0.338886
								5.46137	291.652	0.338886
								-2.0499e-12	448.279	0.209383
								-3.5407	298.885	0.209383
								-2.0499e-12	448.279	0.209383
								3.5407	298.885	0.209383
								-2.0499e-12	448.279	0.0649497
								-5.5143e-11	312.366	0.0649497
								-2.0499e-12	448.279	3.80097
								-1.02702	434.434	3.80097
								-2.0499e-12	448.279	3.80097
								1.02702	434.435	3.80097

## Sheet: Supplementary Fig.1
			Supplementary Fig.1. HPLC chromatogram of purified ThDy@C2n (2n = 72, 76, 78, and 80) and ThY@C2n (2n = 72 and 78) on a Buckyprep column
1a) ThDy@C72								1b) ThDy@C76								1c) ThDy@C78									1d) ThDy@C80								1e) ThY@C72								1f) ThY@C78
		Experimental		calculated						Experimental		calculated						Experimental		calculated							Experimental		calculated						Experimental		calculated						Experimental		calculated
Retetion time/min	Absorbance	m/z	Intensity	m/z	Intensity			Retetion time/min	Absorbance	m/z	Intensity	m/z	Intensity			Retetion time/min	Absorbance	m/z	Intensity	m/z	Intensity				Retetion time/min	Absorbance	m/z	Intensity	m/z	Intensity			Retetion time/min	Absorbance	m/z	Intensity	m/z	Intensity			Retention	Absorbance	m/z	Intensity	m/z	Intensity
0	0	1000.02	2	1251.45	1.59372e-09			0.0067	2.129	800	1	1299.45	1.53369e-09			0	105.451	800.001	0	1323.45	1.5046e-09				0	8.021	800.006	1	1347.45	1.47613e-09			0	5.811	800.003	4	1184.43	1.50494e-06			0	-30.658	800.003	1	1256.43	1.50494e-06
0.0017	-0.007	1000.03	2	1251.46	1.83503e-09			0.0083	2.119	800.007	1	1299.46	1.76591e-09			0.0017	105.449	800.014	1	1323.46	1.73242e-09				0.0017	8.043	800.012	1	1347.46	1.69964e-09			0.0017	5.813	800.015	1	1184.44	1.73282e-06			0.0017	-30.663	800.015	1	1256.44	1.73282e-06
0.0033	-0.013	1000.05	1	1251.46	2.11172e-09			0.01	2.106	800.013	0	1299.46	2.03217e-09			0.0033	105.446	800.027	1	1323.46	1.99364e-09				0.0033	8.072	800.019	2	1347.46	1.95591e-09			0.0033	5.816	800.028	0	1184.44	1.99409e-06			0.0033	-30.668	800.028	0	1256.44	1.99409e-06
0.005	-0.018	1000.06	1	1251.46	2.42878e-09			0.0117	2.091	800.019	0	1299.46	2.33729e-09			0.005	105.444	800.04	1	1323.46	2.29297e-09				0.005	8.091	800.025	0	1347.46	2.24957e-09			0.005	5.822	800.041	1	1184.44	2.29349e-06			0.005	-30.672	800.041	0	1256.44	2.29349e-06
0.0067	-0.019	1000.08	2	1251.46	2.79189e-09			0.0133	2.076	800.026	0	1299.46	2.68672e-09			0.0067	105.442	800.053	3	1323.46	2.63577e-09				0.0067	8.124	800.032	2	1347.46	2.58589e-09			0.0067	5.827	800.054	2	1184.44	2.63637e-06			0.0067	-30.677	800.054	0	1256.44	2.63637e-06
0.0083	-0.018	1000.09	0	1251.46	3.20751e-09			0.015	2.064	800.032	0	1299.46	3.08669e-09			0.0083	105.444	800.066	1	1323.46	3.02816e-09				0.0083	8.158	800.038	0	1347.46	2.97085e-09			0.0083	5.829	800.067	1	1184.44	3.02884e-06			0.0083	-30.673	800.067	0	1256.44	3.02884e-06
0.01	-0.014	1000.11	1	1251.47	3.68297e-09			0.0167	2.053	800.039	0	1299.47	3.54423e-09			0.01	105.45	800.079	1	1323.47	3.47703e-09				0.01	8.179	800.044	1	1347.47	3.41122e-09			0.01	5.832	800.08	0	1184.45	3.47781e-06			0.01	-30.661	800.08	1	1256.45	3.47781e-06
0.0117	-0.009	1000.12	0	1251.47	4.22655e-09			0.0183	2.054	800.045	0	1299.47	4.06734e-09			0.0117	105.455	800.091	0	1323.47	3.99022e-09				0.0117	8.202	800.051	3	1347.47	3.9147e-09			0.0117	5.833	800.093	1	1184.45	3.99112e-06			0.0117	-30.65	800.093	0	1256.45	3.99112e-06
0.0133	-0.003	1000.13	3	1251.47	4.84769e-09			0.02	2.059	800.052	0	1299.47	4.66508e-09			0.0133	105.464	800.104	0	1323.47	4.57662e-09				0.0133	8.203	800.057	0	1347.47	4.49001e-09			0.0133	5.832	800.106	0	1184.45	4.57766e-06			0.0133	-30.633	800.106	2	1256.45	4.57766e-06
0.015	0.004	1000.15	3	1251.47	5.55703e-09			0.0217	2.069	800.058	0	1299.47	5.3477e-09			0.015	105.47	800.117	3	1323.47	5.24629e-09				0.015	8.224	800.064	1	1347.47	5.14701e-09			0.015	5.832	800.118	0	1184.45	5.24748e-06			0.015	-30.621	800.118	1	1256.45	5.24748e-06
0.0167	0.013	1000.16	1	1251.47	6.36663e-09			0.0233	2.081	800.064	0	1299.47	6.12681e-09			0.0167	105.476	800.13	0	1323.47	6.01063e-09				0.0167	8.248	800.07	0	1347.47	5.89687e-09			0.0167	5.833	800.131	0	1184.45	6.01199e-06			0.0167	-30.609	800.131	3	1256.45	6.01199e-06
0.0183	0.021	1000.18	1	1251.48	7.29014e-09			0.025	2.096	800.071	0	1299.48	7.01553e-09			0.0183	105.483	800.143	0	1323.48	6.8825e-09				0.0183	8.273	800.077	0	1347.48	6.75225e-09			0.0183	5.829	800.144	1	1184.46	6.88406e-06			0.0183	-30.595	800.144	0	1256.46	6.88406e-06
0.02	0.032	1000.19	2	1251.48	8.34299e-09			0.0267	2.116	800.077	2	1299.48	8.02872e-09			0.02	105.489	800.156	0	1323.48	7.87648e-09				0.02	8.283	800.083	1	1347.48	7.72742e-09			0.02	5.827	800.157	0	1184.46	7.87827e-06			0.02	-30.582	800.157	1	1256.46	7.87827e-06
0.0217	0.043	1000.21	0	1251.48	9.54261e-09			0.0283	2.14	800.084	0	1299.48	9.18315e-09			0.0217	105.495	800.169	0	1323.48	9.00902e-09				0.0217	8.311	800.089	2	1347.48	8.83852e-09			0.0217	5.822	800.17	1	1184.46	9.01106e-06			0.0217	-30.57	800.17	0	1256.46	9.01106e-06
0.0233	0.054	1000.22	2	1251.48	1.09087e-08			0.03	2.163	800.09	0	1299.48	1.04978e-08			0.0233	105.502	800.182	0	1323.48	1.02987e-08				0.0233	8.328	800.096	0	1347.48	1.01038e-08			0.0233	5.817	800.183	1	1184.46	1.0301e-05			0.0233	-30.556	800.183	1	1256.46	1.0301e-05
0.025	0.064	1000.24	2	1251.48	1.24634e-08			0.0317	2.185	800.097	0	1299.48	1.19939e-08			0.025	105.508	800.194	1	1323.48	1.17665e-08				0.025	8.34	800.102	1	1347.48	1.15438e-08			0.025	5.812	800.196	1	1184.46	1.17691e-05			0.025	-30.544	800.196	1	1256.46	1.17691e-05
0.0267	0.073	1000.25	2	1251.49	1.42318e-08			0.0333	2.205	800.103	1	1299.49	1.36957e-08			0.0267	105.512	800.207	1	1323.49	1.3436e-08				0.0267	8.347	800.109	2	1347.49	1.31817e-08			0.0267	5.808	800.209	2	1184.47	1.3439e-05			0.0267	-30.537	800.209	0	1256.47	1.3439e-05
0.0283	0.085	1000.26	0	1251.49	1.62421e-08			0.035	2.215	800.11	0	1299.49	1.56303e-08			0.0283	105.514	800.22	0	1323.49	1.53339e-08				0.0283	8.361	800.115	0	1347.49	1.50437e-08			0.0283	5.806	800.221	1	1184.47	1.53374e-05			0.0283	-30.533	800.221	0	1256.47	1.53374e-05
0.03	0.095	1000.28	1	1251.49	1.85261e-08			0.0367	2.218	800.116	1	1299.49	1.78283e-08			0.03	105.514	800.233	1	1323.49	1.74902e-08				0.03	8.39	800.122	0	1347.49	1.71592e-08			0.03	5.806	800.234	0	1184.47	1.74942e-05			0.03	-30.532	800.234	5	1256.47	1.74942e-05
0.0317	0.106	1000.29	4	1251.49	2.11196e-08			0.0383	2.225	800.122	2	1299.49	2.03241e-08			0.0317	105.515	800.246	1	1323.49	1.99387e-08				0.0317	8.416	800.128	0	1347.49	1.95613e-08			0.0317	5.803	800.247	1	1184.47	1.99432e-05			0.0317	-30.53	800.247	2	1256.47	1.99432e-05
0.0333	0.113	1000.31	3	1251.49	2.40629e-08			0.04	2.231	800.129	2	1299.49	2.31565e-08			0.0333	105.517	800.259	0	1323.49	2.27174e-08				0.0333	8.43	800.135	0	1347.49	2.22874e-08			0.0333	5.799	800.26	1	1184.47	2.27225e-05			0.0333	-30.526	800.26	0	1256.47	2.27225e-05
0.035	0.119	1000.32	3	1251.5	2.74011e-08			0.0417	2.235	800.135	0	1299.5	2.63689e-08			0.035	105.519	800.272	1	1323.5	2.58689e-08				0.035	8.43	800.141	1	1347.5	2.53793e-08			0.035	5.799	800.273	4	1184.48	2.58748e-05			0.035	-30.523	800.273	2	1256.48	2.58748e-05
0.0367	0.123	1000.34	2	1251.5	3.11852e-08			0.0433	2.239	800.142	0	1299.5	3.00104e-08			0.0367	105.519	800.285	0	1323.5	2.94414e-08				0.0367	8.444	800.147	2	1347.5	2.88842e-08			0.0367	5.8	800.286	1	1184.48	2.94481e-05			0.0367	-30.523	800.286	0	1256.48	2.94481e-05
0.0383	0.125	1000.35	1	1251.5	3.54721e-08			0.045	2.245	800.148	0	1299.5	3.41359e-08			0.0383	105.519	800.297	0	1323.5	3.34886e-08				0.0383	8.441	800.154	1	1347.5	3.28549e-08			0.0383	5.796	800.299	0	1184.48	3.34962e-05			0.0383	-30.522	800.299	0	1256.48	3.34962e-05
0.04	0.126	1000.37	1	1251.5	4.03261e-08			0.0467	2.251	800.155	0	1299.5	3.8807e-08			0.04	105.519	800.31	0	1323.5	3.80712e-08				0.04	8.441	800.16	1	1347.5	3.73507e-08			0.04	5.795	800.312	0	1184.48	3.80798e-05			0.04	-30.523	800.312	1	1256.48	3.80798e-05
0.0417	0.127	1000.38	2	1251.5	4.58188e-08			0.0483	2.257	800.161	0	1299.5	4.40929e-08			0.0417	105.519	800.323	0	1323.5	4.32568e-08				0.0417	8.439	800.167	1	1347.5	4.24381e-08			0.0417	5.793	800.325	1	1184.48	4.32666e-05			0.0417	-30.522	800.325	0	1256.48	4.32666e-05
0.0433	0.128	1000.39	1	1251.51	5.20309e-08			0.05	2.263	800.168	0	1299.51	5.0071e-08			0.0433	105.519	800.336	0	1323.51	4.91215e-08				0.0433	8.437	800.173	1	1347.51	4.81919e-08			0.0433	5.791	800.337	0	1184.49	4.91326e-05			0.0433	-30.522	800.337	2	1256.49	4.91326e-05
0.045	0.125	1000.41	4	1251.51	5.90525e-08			0.0517	2.268	800.174	1	1299.51	5.68281e-08			0.045	105.519	800.349	2	1323.51	5.57505e-08				0.045	8.425	800.18	1	1347.51	5.46954e-08			0.045	5.789	800.35	1	1184.49	5.57631e-05			0.045	-30.522	800.35	1	1256.49	5.57631e-05
0.0467	0.121	1000.42	2	1251.51	6.69846e-08			0.0533	2.275	800.18	3	1299.51	6.44613e-08			0.0467	105.518	800.362	2	1323.51	6.3239e-08				0.0467	8.415	800.186	0	1347.51	6.20422e-08			0.0467	5.789	800.363	2	1184.49	6.32533e-05			0.0467	-30.524	800.363	0	1256.49	6.32533e-05
0.0483	0.116	1000.44	1	1251.51	7.594e-08			0.055	2.282	800.187	0	1299.51	7.30794e-08			0.0483	105.518	800.375	1	1323.51	7.16936e-08				0.0483	8.41	800.193	1	1347.51	7.03368e-08			0.0483	5.792	800.376	1	1184.49	7.17099e-05			0.0483	-30.524	800.376	1	1256.49	7.17099e-05
0.05	0.113	1000.45	2	1251.51	8.6045e-08			0.0567	2.291	800.193	2	1299.51	8.28038e-08			0.05	105.518	800.388	1	1323.51	8.12336e-08				0.05	8.404	800.199	3	1347.51	7.96962e-08			0.05	5.797	800.389	2	1184.49	8.1252e-05			0.05	-30.524	800.389	2	1256.49	8.1252e-05
0.0517	0.112	1000.47	2	1251.52	9.74406e-08			0.0583	2.301	800.2	2	1299.52	9.37701e-08			0.0517	105.518	800.4	2	1323.52	9.1992e-08				0.0517	8.402	800.205	1	1347.52	9.02511e-08			0.0517	5.801	800.402	1	1184.5	9.20129e-05			0.0517	-30.525	800.402	0	1256.5	9.20129e-05
0.0533	0.109	1000.48	5	1251.52	1.10284e-07			0.06	2.308	800.206	1	1299.52	1.0613e-07			0.0533	105.518	800.413	0	1323.52	1.04118e-07				0.0533	8.404	800.212	0	1347.52	1.02147e-07			0.0533	5.803	800.415	1	1184.5	0.000104141			0.0533	-30.525	800.415	0	1256.5	0.000104141
0.055	0.107	1000.5	2	1251.52	1.24752e-07			0.0617	2.313	800.213	1	1299.52	1.20053e-07			0.055	105.518	800.426	1	1323.52	1.17776e-07				0.055	8.409	800.218	2	1347.52	1.15547e-07			0.055	5.805	800.428	1	1184.5	0.000117803			0.055	-30.525	800.428	0	1256.5	0.000117803
0.0567	0.104	1000.51	1	1251.52	1.41039e-07			0.0633	2.32	800.219	1	1299.52	1.35726e-07			0.0567	105.518	800.439	0	1323.52	1.33153e-07				0.0567	8.416	800.225	1	1347.52	1.30633e-07			0.0567	5.805	800.44	0	1184.5	0.000133183			0.0567	-30.524	800.44	2	1256.5	0.000133183
0.0583	0.099	1000.52	0	1251.52	1.59365e-07			0.065	2.328	800.225	0	1299.52	1.53362e-07			0.0583	105.519	800.452	0	1323.52	1.50454e-07				0.0583	8.424	800.231	1	1347.52	1.47606e-07			0.0583	5.807	800.453	0	1184.5	0.000150488			0.0583	-30.523	800.453	0	1256.5	0.000150488
0.06	0.094	1000.54	2	1251.53	1.79971e-07			0.0667	2.333	800.232	0	1299.53	1.73192e-07			0.06	105.519	800.465	1	1323.53	1.69908e-07				0.06	8.435	800.238	1	1347.53	1.66692e-07			0.06	5.809	800.466	1	1184.51	0.000169947			0.06	-30.523	800.466	1	1256.51	0.000169947
0.0617	0.088	1000.55	0	1251.53	2.0313e-07			0.0683	2.336	800.238	0	1299.53	1.95479e-07			0.0617	105.518	800.478	1	1323.53	1.91772e-07				0.0617	8.449	800.244	0	1347.53	1.88142e-07			0.0617	5.811	800.479	1	1184.51	0.000191815			0.0617	-30.524	800.479	0	1256.51	0.000191815
0.0633	0.083	1000.57	3	1251.53	2.29142e-07			0.07	2.343	800.245	1	1299.53	2.20511e-07			0.0633	105.518	800.491	1	1323.53	2.16329e-07				0.0633	8.463	800.25	2	1347.53	2.12235e-07			0.0633	5.813	800.492	0	1184.51	0.000216378			0.0633	-30.524	800.492	0	1256.51	0.000216378
0.065	0.078	1000.58	2	1251.53	2.58342e-07			0.0717	2.345	800.251	0	1299.53	2.4861e-07			0.065	105.518	800.503	0	1323.53	2.43896e-07				0.065	8.47	800.257	2	1347.53	2.3928e-07			0.065	5.81	800.505	2	1184.51	0.000243951			0.065	-30.524	800.505	0	1256.51	0.000243951
0.0667	0.07	1000.6	1	1251.53	2.91101e-07			0.0733	2.347	800.258	0	1299.53	2.80136e-07			0.0667	105.517	800.516	1	1323.53	2.74823e-07				0.0667	8.478	800.263	0	1347.53	2.69622e-07			0.0667	5.803	800.518	1	1184.51	0.000274886			0.0667	-30.526	800.518	0	1256.51	0.000274886
0.0683	0.061	1000.61	0	1251.54	3.27833e-07			0.075	2.346	800.264	2	1299.54	3.15484e-07			0.0683	105.517	800.529	1	1323.54	3.09501e-07				0.0683	8.486	800.27	1	1347.54	3.03644e-07			0.0683	5.801	800.531	2	1184.52	0.000309571			0.0683	-30.526	800.531	0	1256.52	0.000309571
0.07	0.053	1000.62	2	1251.54	3.68995e-07			0.0767	2.338	800.271	1	1299.54	3.55095e-07			0.07	105.518	800.542	3	1323.54	3.48362e-07				0.07	8.496	800.276	2	1347.54	3.41769e-07			0.07	5.795	800.543	2	1184.52	0.000348441			0.07	-30.525	800.543	1	1256.52	0.000348441
0.0717	0.046	1000.64	0	1251.54	4.15095e-07			0.0783	2.327	800.277	1	1299.54	3.99459e-07			0.0717	105.517	800.555	2	1323.54	3.91884e-07				0.0717	8.509	800.283	0	1347.54	3.84468e-07			0.0717	5.796	800.556	2	1184.52	0.000391973			0.0717	-30.526	800.556	1	1256.52	0.000391973
0.0733	0.039	1000.65	0	1251.54	4.66696e-07			0.08	2.314	800.283	0	1299.54	4.49116e-07			0.0733	105.517	800.568	0	1323.54	4.406e-07				0.0733	8.521	800.289	1	1347.54	4.32261e-07			0.0733	5.796	800.569	1	1184.52	0.0004407			0.0733	-30.526	800.569	0	1256.52	0.0004407
0.075	0.034	1000.67	3	1251.54	5.24421e-07			0.0817	2.3	800.29	0	1299.54	5.04667e-07			0.075	105.518	800.581	0	1323.54	4.95097e-07				0.075	8.531	800.296	1	1347.54	4.85727e-07			0.075	5.796	800.582	0	1184.52	0.000495209			0.075	-30.525	800.582	1	1256.52	0.000495209
0.0767	0.029	1000.68	3	1251.55	5.8896e-07			0.0833	2.289	800.296	0	1299.55	5.66774e-07			0.0767	105.517	800.594	2	1323.55	5.56027e-07				0.0767	8.539	800.302	1	1347.55	5.45504e-07			0.0767	5.795	800.595	0	1184.53	0.000556153			0.0767	-30.526	800.595	1	1256.53	0.000556153
0.0783	0.025	1000.7	0	1251.55	6.61075e-07			0.085	2.276	800.303	0	1299.55	6.36173e-07			0.0783	105.516	800.606	0	1323.55	6.2411e-07				0.0783	8.541	800.308	1	1347.55	6.12298e-07			0.0783	5.793	800.608	1	1184.53	0.000624251			0.0783	-30.528	800.608	0	1256.53	0.000624251
0.08	0.02	1000.71	0	1251.55	7.41609e-07			0.0867	2.259	800.309	1	1299.55	7.13673e-07			0.08	105.516	800.619	1	1323.55	7.00141e-07				0.08	8.54	800.315	0	1347.55	6.8689e-07			0.08	5.79	800.621	2	1184.53	0.000700299			0.08	-30.528	800.621	0	1256.53	0.000700299
0.0817	0.015	1000.73	2	1251.55	8.31493e-07			0.0883	2.244	800.316	0	1299.55	8.00172e-07			0.0817	105.516	800.632	0	1323.55	7.84999e-07				0.0817	8.541	800.321	1	1347.55	7.70142e-07			0.0817	5.79	800.634	2	1184.53	0.000785177			0.0817	-30.529	800.634	0	1256.53	0.000785177
0.0833	0.012	1000.74	1	1251.55	9.31755e-07			0.09	2.229	800.322	0	1299.55	8.96657e-07			0.0833	105.516	800.645	0	1323.55	8.79654e-07				0.0833	8.543	800.328	0	1347.55	8.63007e-07			0.0833	5.79	800.646	1	1184.53	0.000879854			0.0833	-30.529	800.646	0	1256.53	0.000879854
0.085	0.012	1000.75	2	1251.56	1.04353e-06			0.0917	2.215	800.329	0	1299.56	1.00422e-06			0.085	105.515	800.658	2	1323.56	9.85178e-07				0.085	8.545	800.334	1	1347.56	9.66533e-07			0.085	5.787	800.659	1	1184.54	0.000985401			0.085	-30.53	800.659	0	1256.54	0.000985401
0.0867	0.01	1000.77	4	1251.56	1.16806e-06			0.0933	2.205	800.335	1	1299.56	1.12406e-06			0.0867	105.515	800.671	1	1323.56	1.10275e-06				0.0867	8.545	800.341	0	1347.56	1.08188e-06			0.0867	5.787	800.672	1	1184.54	0.001103			0.0867	-30.531	800.672	0	1256.54	0.001103
0.0883	0.006	1000.78	0	1251.56	1.30674e-06			0.095	2.2	800.341	1	1299.56	1.25751e-06			0.0883	105.515	800.684	0	1323.56	1.23367e-06				0.0883	8.54	800.347	0	1347.56	1.21032e-06			0.0883	5.787	800.685	1	1184.54	0.00123395			0.0883	-30.53	800.685	0	1256.54	0.00123395
0.09	0.005	1000.8	5	1251.56	1.46106e-06			0.0967	2.196	800.348	0	1299.56	1.40602e-06			0.09	105.515	800.697	1	1323.56	1.37936e-06				0.09	8.535	800.354	2	1347.56	1.35326e-06			0.09	5.786	800.698	2	1184.54	0.00137968			0.09	-30.531	800.698	2	1256.54	0.00137968
0.0917	0.004	1000.81	1	1251.56	1.63271e-06			0.0983	2.194	800.354	0	1299.56	1.57121e-06			0.0917	105.515	800.709	0	1323.56	1.54141e-06				0.0917	8.526	800.36	3	1347.56	1.51224e-06			0.0917	5.787	800.711	1	1184.54	0.00154176			0.0917	-30.53	800.711	0	1256.54	0.00154176
0.0933	0.004	1000.83	2	1251.57	1.82351e-06			0.1	2.186	800.361	2	1299.57	1.75482e-06			0.0933	105.514	800.722	0	1323.57	1.72154e-06				0.0933	8.515	800.366	0	1347.57	1.68896e-06			0.0933	5.79	800.724	1	1184.55	0.00172193			0.0933	-30.533	800.724	1	1256.55	0.00172193
0.095	0.004	1000.84	3	1251.57	2.03548e-06			0.1017	2.18	800.367	0	1299.57	1.95881e-06			0.095	105.512	800.735	1	1323.57	1.92166e-06				0.095	8.507	800.373	1	1347.57	1.88529e-06			0.095	5.791	800.737	3	1184.55	0.0019221			0.095	-30.537	800.737	1	1256.55	0.0019221
0.0967	0.004	1000.86	0	1251.57	2.27083e-06			0.1033	2.176	800.374	0	1299.57	2.18529e-06			0.0967	105.509	800.748	1	1323.57	2.14386e-06				0.0967	8.505	800.379	1	1347.57	2.10328e-06			0.0967	5.789	800.75	1	1184.55	0.00214434			0.0967	-30.542	800.75	0	1256.55	0.00214434
0.0983	0.006	1000.87	2	1251.57	2.532e-06			0.105	2.173	800.38	1	1299.57	2.43662e-06			0.0983	105.507	800.761	1	1323.57	2.39041e-06				0.0983	8.502	800.386	0	1347.57	2.34518e-06			0.0983	5.789	800.762	0	1184.55	0.00239096			0.0983	-30.547	800.762	1	1256.55	0.00239096
0.1	0.008	1000.88	3	1251.57	2.82163e-06			0.1067	2.168	800.387	1	1299.57	2.71534e-06			0.1	105.505	800.774	0	1323.57	2.66385e-06				0.1	8.497	800.392	4	1347.57	2.61344e-06			0.1	5.789	800.775	0	1184.55	0.00266446			0.1	-30.551	800.775	0	1256.55	0.00266446
0.1017	0.009	1000.9	4	1251.58	3.14265e-06			0.1083	2.165	800.393	1	1299.58	3.02427e-06			0.1017	105.502	800.787	0	1323.58	2.96693e-06				0.1017	8.49	800.399	0	1347.58	2.91078e-06			0.1017	5.789	800.788	2	1184.56	0.0029676			0.1017	-30.556	800.788	0	1256.56	0.0029676
0.1033	0.012	1000.91	1	1251.58	3.49826e-06			0.11	2.162	800.399	0	1299.58	3.36649e-06			0.1033	105.499	800.8	1	1323.58	3.30265e-06				0.1033	8.483	800.405	0	1347.58	3.24015e-06			0.1033	5.789	800.801	0	1184.56	0.0033034			0.1033	-30.563	800.801	0	1256.56	0.0033034
0.105	0.014	1000.93	2	1251.58	3.89196e-06			0.1117	2.16	800.406	0	1299.58	3.74535e-06			0.105	105.494	800.812	1	1323.58	3.67433e-06				0.105	8.475	800.412	1	1347.58	3.60479e-06			0.105	5.788	800.814	2	1184.56	0.00367516			0.105	-30.573	800.814	0	1256.56	0.00367516
0.1067	0.015	1000.94	5	1251.58	4.32756e-06			0.1133	2.159	800.412	1	1299.58	4.16454e-06			0.1067	105.489	800.825	0	1323.58	4.08557e-06				0.1067	8.466	800.418	0	1347.58	4.00825e-06			0.1067	5.785	800.827	1	1184.56	0.0040865			0.1067	-30.583	800.827	0	1256.56	0.0040865
0.1083	0.014	1000.96	3	1251.58	4.80924e-06			0.115	2.156	800.419	0	1299.58	4.62808e-06			0.1083	105.485	800.838	0	1323.58	4.54033e-06				0.1083	8.459	800.424	0	1347.58	4.4544e-06			0.1083	5.781	800.84	2	1184.56	0.00454136			0.1083	-30.591	800.84	1	1256.56	0.00454136
0.11	0.014	1000.97	1	1251.59	5.34159e-06			0.1167	2.159	800.425	2	1299.59	5.14038e-06			0.11	105.482	800.851	0	1323.59	5.0429e-06				0.11	8.455	800.431	1	1347.59	4.94746e-06			0.11	5.779	800.853	2	1184.57	0.00504405			0.11	-30.596	800.853	0	1256.57	0.00504405
0.1117	0.012	1000.98	2	1251.59	5.92957e-06			0.1183	2.161	800.432	0	1299.59	5.70621e-06			0.1117	105.482	800.864	0	1323.59	5.59801e-06				0.1117	8.45	800.437	1	1347.59	5.49206e-06			0.1117	5.776	800.865	3	1184.57	0.00559928			0.1117	-30.597	800.865	1	1256.57	0.00559928
0.1133	0.013	1001	1	1251.59	6.57863e-06			0.12	2.16	800.438	0	1299.59	6.33082e-06			0.1133	105.483	800.877	0	1323.59	6.21078e-06				0.1133	8.444	800.444	1	1347.59	6.09324e-06			0.1133	5.773	800.878	0	1184.57	0.00621218			0.1133	-30.595	800.878	1	1256.57	0.00621218
0.115	0.015	1001.01	1	1251.59	7.2947e-06			0.1217	2.158	800.445	3	1299.59	7.01992e-06			0.115	105.484	800.89	1	1323.59	6.8868e-06				0.115	8.445	800.45	0	1347.59	6.75647e-06			0.115	5.774	800.891	0	1184.57	0.00688836			0.115	-30.593	800.891	0	1256.57	0.00688836
0.1167	0.016	1001.03	2	1251.59	8.08423e-06			0.1233	2.158	800.451	1	1299.59	7.7797e-06			0.1167	105.484	800.903	0	1323.59	7.63218e-06				0.1167	8.444	800.457	1	1347.59	7.48774e-06			0.1167	5.774	800.904	3	1184.57	0.00763391			0.1167	-30.592	800.904	0	1256.57	0.00763391
0.1183	0.018	1001.04	3	1251.6	8.95425e-06			0.125	2.161	800.457	0	1299.6	8.61695e-06			0.1183	105.484	800.915	1	1323.6	8.45355e-06				0.1183	8.444	800.463	1	1347.6	8.29357e-06			0.1183	5.775	800.917	0	1184.58	0.00845547			0.1183	-30.592	800.917	0	1256.58	0.00845547
0.12	0.019	1001.06	3	1251.6	9.9124e-06			0.1267	2.161	800.464	2	1299.6	9.53901e-06			0.12	105.486	800.928	0	1323.6	9.35813e-06				0.12	8.445	800.47	0	1347.6	9.18103e-06			0.12	5.776	800.93	2	1184.58	0.00936025			0.12	-30.589	800.93	3	1256.58	0.00936025
0.1217	0.017	1001.07	0	1251.6	1.0967e-05			0.1283	2.164	800.47	0	1299.6	1.05539e-05			0.1217	105.488	800.941	0	1323.6	1.03538e-05				0.1217	8.442	800.476	1	1347.6	1.01578e-05			0.1217	5.78	800.943	3	1184.58	0.0103561			0.1217	-30.585	800.943	2	1256.58	0.0103561
0.1233	0.012	1001.09	1	1251.6	1.21271e-05			0.13	2.162	800.477	1	1299.6	1.16703e-05			0.1233	105.49	800.954	1	1323.6	1.1449e-05				0.1233	8.439	800.482	2	1347.6	1.12323e-05			0.1233	5.782	800.956	0	1184.58	0.0114516			0.1233	-30.58	800.956	2	1256.58	0.0114516
0.125	0.006	1001.1	2	1251.6	1.34025e-05			0.1317	2.165	800.483	0	1299.6	1.28976e-05			0.125	105.494	800.967	0	1323.6	1.26531e-05				0.125	8.434	800.489	0	1347.6	1.24136e-05			0.125	5.783	800.969	1	1184.58	0.0126559			0.125	-30.573	800.969	0	1256.58	0.0126559
0.1267	0.002	1001.11	2	1251.61	1.48038e-05			0.1333	2.166	800.49	0	1299.61	1.42461e-05			0.1267	105.495	800.98	0	1323.61	1.3976e-05				0.1267	8.427	800.495	1	1347.61	1.37115e-05			0.1267	5.782	800.981	1	1184.59	0.0139792			0.1267	-30.571	800.981	0	1256.59	0.0139792
0.1283	-0.003	1001.13	4	1251.61	1.63425e-05			0.135	2.168	800.496	0	1299.61	1.57269e-05			0.1283	105.495	800.993	1	1323.61	1.54287e-05				0.1283	8.425	800.502	0	1347.61	1.51367e-05			0.1283	5.782	800.994	0	1184.59	0.0154322			0.1283	-30.57	800.994	0	1256.59	0.0154322
0.13	-0.008	1001.14	2	1251.61	1.80313e-05			0.1367	2.172	800.502	2	1299.61	1.7352e-05			0.13	105.495	801.006	0	1323.61	1.7023e-05				0.13	8.421	800.508	2	1347.61	1.67008e-05			0.13	5.784	801.007	1	1184.59	0.0170269			0.13	-30.571	801.007	0	1256.59	0.0170269
0.1317	-0.013	1001.16	4	1251.61	1.98835e-05			0.1383	2.178	800.509	0	1299.61	1.91345e-05			0.1317	105.494	801.019	1	1323.61	1.87716e-05				0.1317	8.411	800.515	2	1347.61	1.84164e-05			0.1317	5.785	801.02	1	1184.59	0.0187759			0.1317	-30.572	801.02	1	1256.59	0.0187759
0.1333	-0.02	1001.17	2	1251.61	2.19138e-05			0.14	2.182	800.515	1	1299.61	2.10883e-05			0.1333	105.495	801.031	1	1323.61	2.06884e-05				0.1333	8.402	800.521	4	1347.61	2.02969e-05			0.1333	5.787	801.033	0	1184.59	0.0206931			0.1333	-30.571	801.033	1	1256.59	0.0206931
0.135	-0.028	1001.19	1	1251.62	2.4138e-05			0.1417	2.185	800.522	0	1299.62	2.32288e-05			0.135	105.496	801.044	2	1323.62	2.27883e-05				0.135	8.396	800.527	1	1347.62	2.2357e-05			0.135	5.789	801.046	1	1184.6	0.0227935			0.135	-30.569	801.046	0	1256.6	0.0227935
0.1367	-0.032	1001.2	3	1251.62	2.65733e-05			0.1433	2.188	800.528	2	1299.62	2.55723e-05			0.1367	105.495	801.057	1	1323.62	2.50874e-05				0.1367	8.391	800.534	1	1347.62	2.46126e-05			0.1367	5.79	801.059	1	1184.6	0.0250931			0.1367	-30.57	801.059	1	1256.6	0.0250931
0.1383	-0.035	1001.22	2	1251.62	2.92381e-05			0.145	2.188	800.535	0	1299.62	2.81367e-05			0.1383	105.496	801.07	0	1323.62	2.76032e-05				0.1383	8.389	800.54	1	1347.62	2.70808e-05			0.1383	5.79	801.072	0	1184.6	0.0276094			0.1383	-30.568	801.072	2	1256.6	0.0276094
0.14	-0.032	1001.23	1	1251.62	3.21523e-05			0.1467	2.188	800.541	0	1299.62	3.09411e-05			0.14	105.498	801.083	1	1323.62	3.03544e-05				0.14	8.39	800.547	0	1347.62	2.97799e-05			0.14	5.79	801.085	0	1184.6	0.0303613			0.14	-30.564	801.085	3	1256.6	0.0303613
0.1417	-0.028	1001.24	2	1251.62	3.53373e-05			0.1483	2.187	800.548	2	1299.62	3.40062e-05			0.1417	105.5	801.096	2	1323.62	3.33614e-05				0.1417	8.392	800.553	3	1347.62	3.273e-05			0.1417	5.787	801.097	1	1184.6	0.0333689			0.1417	-30.561	801.097	0	1256.6	0.0333689
0.1433	-0.021	1001.26	5	1251.63	3.88164e-05			0.15	2.185	800.554	1	1299.63	3.73542e-05			0.1433	105.501	801.109	0	1323.63	3.66459e-05				0.1433	8.396	800.56	0	1347.63	3.59524e-05			0.1433	5.785	801.11	0	1184.61	0.0366542			0.1433	-30.559	801.11	1	1256.61	0.0366542
0.145	-0.011	1001.27	2	1251.63	4.26144e-05			0.1517	2.181	800.56	0	1299.63	4.10091e-05			0.145	105.503	801.122	1	1323.63	4.02315e-05				0.145	8.399	800.566	0	1347.63	3.94701e-05			0.145	5.78	801.123	0	1184.61	0.0402406			0.145	-30.555	801.123	0	1256.61	0.0402406
0.1467	-0.002	1001.29	0	1251.63	4.67581e-05			0.1533	2.176	800.567	0	1299.63	4.49967e-05			0.1467	105.505	801.134	1	1323.63	4.41435e-05				0.1467	8.404	800.573	0	1347.63	4.33081e-05			0.1467	5.778	801.136	1	1184.61	0.0441535			0.1467	-30.551	801.136	0	1256.61	0.0441535
0.1483	0.008	1001.3	5	1251.63	5.12763e-05			0.155	2.171	800.573	0	1299.63	4.93447e-05			0.1483	105.507	801.147	1	1323.63	4.84091e-05				0.1483	8.411	800.579	0	1347.63	4.74929e-05			0.1483	5.774	801.149	1	1184.61	0.04842			0.1483	-30.547	801.149	1	1256.61	0.04842
0.15	0.02	1001.32	4	1251.63	5.61999e-05			0.1567	2.168	800.58	0	1299.63	5.40829e-05			0.15	105.509	801.16	2	1323.63	5.30574e-05				0.15	8.414	800.585	1	1347.63	5.20532e-05			0.15	5.769	801.162	0	1184.61	0.0530694			0.15	-30.543	801.162	1	1256.61	0.0530694
0.1517	0.033	1001.33	0	1251.64	6.15622e-05			0.1583	2.157	800.586	1	1299.64	5.92432e-05			0.1517	105.51	801.173	3	1323.64	5.81198e-05				0.1517	8.415	800.592	0	1347.64	5.70199e-05			0.1517	5.763	801.175	3	1184.62	0.058133			0.1517	-30.54	801.175	0	1256.62	0.058133
0.1533	0.045	1001.34	0	1251.64	6.73988e-05			0.16	2.149	800.593	1	1299.64	6.48599e-05			0.1533	105.511	801.186	1	1323.64	6.363e-05				0.1533	8.411	800.598	0	1347.64	6.24258e-05			0.1533	5.758	801.188	1	1184.62	0.0636445			0.1533	-30.538	801.188	0	1256.62	0.0636445
0.155	0.058	1001.36	6	1251.64	7.37479e-05			0.1617	2.142	800.599	1	1299.64	7.09699e-05			0.155	105.513	801.199	2	1323.64	6.96241e-05				0.155	8.407	800.605	0	1347.64	6.83065e-05			0.155	5.753	801.2	0	1184.62	0.0696399			0.155	-30.535	801.2	0	1256.62	0.0696399
0.1567	0.07	1001.37	5	1251.64	8.06503e-05			0.1633	2.131	800.606	0	1299.64	7.76123e-05			0.1567	105.513	801.212	1	1323.64	7.61406e-05				0.1567	8.404	800.611	0	1347.64	7.46996e-05			0.1567	5.748	801.213	2	1184.62	0.0761579			0.1567	-30.535	801.213	0	1256.62	0.0761579
0.1583	0.084	1001.39	0	1251.64	8.815e-05			0.165	2.122	800.612	0	1299.64	8.48295e-05			0.1583	105.512	801.225	2	1323.64	8.32209e-05				0.1583	8.406	800.618	1	1347.64	8.16459e-05			0.1583	5.746	801.226	2	1184.62	0.0832398			0.1583	-30.537	801.226	2	1256.62	0.0832398
0.16	0.096	1001.4	0	1251.65	9.62937e-05			0.1667	2.114	800.618	0	1299.65	9.26664e-05			0.16	105.511	801.237	2	1323.65	9.09093e-05				0.16	8.408	800.624	0	1347.65	8.91888e-05			0.16	5.746	801.239	1	1184.63	0.0909299			0.16	-30.539	801.239	1	1256.63	0.0909299
0.1617	0.109	1001.42	3	1251.65	0.000105131			0.1683	2.109	800.625	0	1299.65	0.000101171			0.1617	105.511	801.25	1	1323.65	9.92529e-05				0.1617	8.407	800.631	2	1347.65	9.73745e-05			0.1617	5.749	801.252	0	1184.63	0.0992754			0.1617	-30.539	801.252	1	1256.63	0.0992754
0.1633	0.124	1001.43	1	1251.65	0.000114717			0.17	2.103	800.631	0	1299.65	0.000110396			0.1633	105.51	801.263	1	1323.65	0.000108302				0.1633	8.404	800.637	1	1347.65	0.000106253			0.1633	5.752	801.265	0	1184.63	0.108327			0.1633	-30.541	801.265	1	1256.63	0.108327
0.165	0.134	1001.45	3	1251.65	0.000125107			0.1717	2.098	800.638	1	1299.65	0.000120394			0.165	105.507	801.276	2	1323.65	0.000118111				0.165	8.397	800.643	0	1347.65	0.000115876			0.165	5.753	801.278	0	1184.63	0.118138			0.165	-30.546	801.278	0	1256.63	0.118138
0.1667	0.142	1001.46	0	1251.65	0.000136362			0.1733	2.094	800.644	2	1299.65	0.000131226			0.1667	105.505	801.289	0	1323.65	0.000128737				0.1667	8.389	800.65	4	1347.65	0.000126301			0.1667	5.755	801.291	1	1184.63	0.128766			0.1667	-30.551	801.291	1	1256.63	0.128766
0.1683	0.149	1001.47	3	1251.66	0.000148548			0.175	2.092	800.651	1	1299.66	0.000142952			0.1683	105.503	801.302	0	1323.66	0.000140242				0.1683	8.383	800.656	1	1347.66	0.000137588			0.1683	5.756	801.304	0	1184.64	0.140273			0.1683	-30.555	801.304	1	1256.64	0.140273
0.17	0.153	1001.49	4	1251.66	0.000161733			0.1767	2.095	800.657	0	1299.66	0.000155641			0.17	105.501	801.315	1	1323.66	0.000152689				0.17	8.379	800.663	0	1347.66	0.0001498			0.17	5.757	801.316	1	1184.64	0.152724			0.17	-30.559	801.316	0	1256.64	0.152724
0.1717	0.157	1001.5	1	1251.66	0.000175991			0.1783	2.094	800.664	3	1299.66	0.000169361			0.1717	105.5	801.328	1	1323.66	0.00016615				0.1717	8.376	800.669	0	1347.66	0.000163006			0.1717	5.76	801.329	1	1184.64	0.166188			0.1717	-30.561	801.329	3	1256.64	0.166188
0.1733	0.159	1001.52	3	1251.66	0.0001914			0.18	2.097	800.67	0	1299.66	0.00018419			0.1733	105.499	801.341	0	1323.66	0.000180697				0.1733	8.373	800.676	1	1347.66	0.000177277			0.1733	5.765	801.342	1	1184.64	0.180738			0.1733	-30.562	801.342	0	1256.64	0.180738
0.175	0.159	1001.53	1	1251.66	0.000208042			0.1817	2.102	800.676	2	1299.66	0.000200205			0.175	105.499	801.353	0	1323.66	0.000196409				0.175	8.36	800.682	2	1347.66	0.000192692			0.175	5.77	801.355	2	1184.64	0.196453			0.175	-30.562	801.355	0	1256.64	0.196453
0.1767	0.155	1001.55	1	1251.67	0.000226006			0.1833	2.104	800.683	0	1299.67	0.000217493			0.1767	105.5	801.366	0	1323.67	0.000213369				0.1767	8.35	800.689	0	1347.67	0.000209331			0.1767	5.776	801.368	3	1184.65	0.213417			0.1767	-30.56	801.368	0	1256.65	0.213417
0.1783	0.15	1001.56	1	1251.67	0.000245386			0.185	2.103	800.689	1	1299.67	0.000236142			0.1783	105.502	801.379	0	1323.67	0.000231665				0.1783	8.342	800.695	0	1347.67	0.00022728			0.1783	5.781	801.381	1	1184.65	0.231717			0.1783	-30.557	801.381	0	1256.65	0.231717
0.18	0.143	1001.58	2	1251.67	0.00026628			0.1867	2.103	800.696	0	1299.67	0.000256249			0.18	105.502	801.392	1	1323.67	0.00025139				0.18	8.334	800.701	0	1347.67	0.000246632			0.18	5.784	801.394	0	1184.65	0.251447			0.18	-30.556	801.394	0	1256.65	0.251447
0.1817	0.136	1001.59	2	1251.67	0.000288792			0.1883	2.104	800.702	1	1299.67	0.000277914			0.1817	105.505	801.405	3	1323.67	0.000272644				0.1817	8.326	800.708	0	1347.67	0.000267484			0.1817	5.791	801.407	0	1184.65	0.272706			0.1817	-30.55	801.407	0	1256.65	0.272706
0.1833	0.131	1001.6	1	1251.67	0.000313035			0.19	2.105	800.709	0	1299.67	0.000301243			0.1833	105.509	801.418	0	1323.67	0.000295531				0.1833	8.32	800.714	1	1347.67	0.000289938			0.1833	5.793	801.42	0	1184.65	0.295598			0.1833	-30.543	801.42	0	1256.65	0.295598
0.185	0.127	1001.62	2	1251.68	0.000339125			0.1917	2.102	800.715	3	1299.68	0.00032635			0.185	105.512	801.431	0	1323.68	0.000320162				0.185	8.317	800.721	0	1347.68	0.000314103			0.185	5.794	801.432	2	1184.66	0.320234			0.185	-30.537	801.432	1	1256.66	0.320234
0.1867	0.123	1001.63	6	1251.68	0.000367185			0.1933	2.099	800.722	1	1299.68	0.000353354			0.1867	105.514	801.444	0	1323.68	0.000346654				0.1867	8.311	800.727	3	1347.68	0.000340093			0.1867	5.795	801.445	0	1184.66	0.346732			0.1867	-30.532	801.445	0	1256.66	0.346732
0.1883	0.117	1001.65	2	1251.68	0.000397348			0.195	2.096	800.728	0	1299.68	0.00038238			0.1883	105.516	801.456	0	1323.68	0.000375129				0.1883	8.308	800.734	0	1347.68	0.00036803			0.1883	5.796	801.458	2	1184.66	0.375214			0.1883	-30.529	801.458	0	1256.66	0.375214
0.19	0.112	1001.66	2	1251.68	0.00042975			0.1967	2.094	800.734	0	1299.68	0.000413561			0.19	105.515	801.469	1	1323.68	0.000405719				0.19	8.305	800.74	0	1347.68	0.000398041			0.19	5.793	801.471	0	1184.66	0.405811			0.19	-30.531	801.471	0	1256.66	0.405811
0.1917	0.107	1001.68	3	1251.68	0.000464536			0.1983	2.091	800.741	0	1299.68	0.000447038			0.1917	105.516	801.482	1	1323.68	0.000438561				0.1917	8.305	800.747	2	1347.68	0.000430261			0.1917	5.789	801.484	0	1184.66	0.43866			0.1917	-30.529	801.484	0	1256.66	0.43866
0.1933	0.105	1001.69	1	1251.69	0.000501861			0.2	2.091	800.747	0	1299.69	0.000482956			0.1933	105.515	801.495	1	1323.69	0.000473798				0.1933	8.304	800.753	0	1347.69	0.000464832			0.1933	5.785	801.497	1	1184.67	0.473906			0.1933	-30.53	801.497	0	1256.67	0.473906
0.195	0.101	1001.71	3	1251.69	0.000541884			0.2017	2.091	800.754	0	1299.69	0.000521472			0.195	105.514	801.508	0	1323.69	0.000511583				0.195	8.302	800.759	4	1347.69	0.000501902			0.195	5.78	801.51	1	1184.67	0.511699			0.195	-30.533	801.51	0	1256.67	0.511699
0.1967	0.098	1001.72	2	1251.69	0.000584775			0.2033	2.091	800.76	1	1299.69	0.000562747			0.1967	105.513	801.521	2	1323.69	0.000552076				0.1967	8.302	800.766	5	1347.69	0.000541628			0.1967	5.774	801.523	0	1184.67	0.552201			0.1967	-30.535	801.523	0	1256.67	0.552201
0.1983	0.091	1001.73	0	1251.69	0.000630711			0.205	2.089	800.767	1	1299.69	0.000606953			0.1983	105.511	801.534	0	1323.69	0.000595444				0.1983	8.302	800.772	1	1347.69	0.000584175			0.1983	5.768	801.536	0	1184.67	0.595579			0.1983	-30.539	801.536	0	1256.67	0.595579
0.2	0.087	1001.75	1	1251.69	0.000679879			0.2067	2.085	800.773	1	1299.69	0.000654269			0.2	105.509	801.547	0	1323.69	0.000641862				0.2	8.305	800.779	0	1347.69	0.000629715			0.2	5.764	801.548	2	1184.67	0.642008			0.2	-30.543	801.548	2	1256.67	0.642008
0.2017	0.082	1001.76	3	1251.7	0.000732474			0.2083	2.084	800.78	2	1299.7	0.000704883			0.2017	105.507	801.56	1	1323.7	0.000691516				0.2017	8.311	800.785	3	1347.7	0.000678429			0.2017	5.761	801.561	0	1184.68	0.691673			0.2017	-30.546	801.561	0	1256.68	0.691673
0.2033	0.079	1001.78	2	1251.7	0.000788701			0.21	2.079	800.786	1	1299.7	0.000758991			0.2033	105.506	801.572	0	1323.7	0.000744599				0.2033	8.319	800.792	0	1347.7	0.000730507			0.2033	5.76	801.574	0	1184.68	0.744768			0.2033	-30.548	801.574	0	1256.68	0.744768
0.205	0.078	1001.79	1	1251.7	0.000848773			0.2117	2.075	800.792	1	1299.7	0.000816801			0.205	105.505	801.585	2	1323.7	0.000801312				0.205	8.327	800.798	0	1347.7	0.000786147			0.205	5.756	801.587	1	1184.68	0.801494			0.205	-30.551	801.587	0	1256.68	0.801494
0.2067	0.076	1001.81	0	1251.7	0.000912915			0.2133	2.069	800.799	2	1299.7	0.000878527			0.2067	105.505	801.598	2	1323.7	0.000861868				0.2067	8.332	800.805	1	1347.7	0.000845557			0.2067	5.753	801.6	1	1184.68	0.862063			0.2067	-30.551	801.6	1	1256.68	0.862063
0.2083	0.077	1001.82	1	1251.7	0.000981361			0.215	2.062	800.805	2	1299.7	0.000944394			0.2083	105.505	801.611	1	1323.7	0.000926486				0.2083	8.332	800.811	1	1347.7	0.000908952			0.2083	5.753	801.613	1	1184.68	0.926696			0.2083	-30.55	801.613	0	1256.68	0.926696
0.21	0.073	1001.83	2	1251.71	0.00105435			0.2167	2.054	800.812	1	1299.71	0.00101464			0.21	105.506	801.624	0	1323.71	0.000995397				0.21	8.33	800.817	2	1347.71	0.000976559			0.21	5.749	801.626	0	1184.69	0.995623			0.21	-30.549	801.626	0	1256.69	0.995623
0.2117	0.067	1001.85	4	1251.71	0.00113215			0.2183	2.047	800.818	1	1299.71	0.0010895			0.2117	105.507	801.637	1	1323.71	0.00106884				0.2117	8.326	800.824	0	1347.71	0.00104861			0.2117	5.749	801.639	1	1184.69	1.06908			0.2117	-30.547	801.639	2	1256.69	1.06908
0.2133	0.063	1001.86	3	1251.71	0.00121501			0.22	2.036	800.825	0	1299.71	0.00116924			0.2133	105.506	801.65	1	1323.71	0.00114707				0.2133	8.322	800.83	0	1347.71	0.00112536			0.2133	5.746	801.652	0	1184.69	1.14733			0.2133	-30.548	801.652	0	1256.69	1.14733
0.215	0.058	1001.88	3	1251.71	0.00130321			0.2217	2.027	800.831	2	1299.71	0.00125412			0.215	105.506	801.663	0	1323.71	0.00123034				0.215	8.319	800.837	1	1347.71	0.00120706			0.215	5.746	801.664	4	1184.69	1.23062			0.215	-30.548	801.664	1	1256.69	1.23062
0.2167	0.055	1001.89	1	1251.71	0.00139705			0.2233	2.017	800.838	0	1299.71	0.00134442			0.2167	105.507	801.676	1	1323.71	0.00131893				0.2167	8.315	800.843	0	1347.71	0.00129397			0.2167	5.742	801.677	1	1184.69	1.31923			0.2167	-30.547	801.677	1	1256.69	1.31923
0.2183	0.054	1001.91	4	1251.72	0.0014968			0.225	2.012	800.844	2	1299.72	0.00144042			0.2183	105.507	801.688	0	1323.72	0.00141311				0.2183	8.307	800.85	2	1347.72	0.00138636			0.2183	5.742	801.69	3	1184.7	1.41343			0.2183	-30.547	801.69	1	1256.7	1.41343
0.22	0.05	1001.92	3	1251.72	0.0016028			0.2267	2.004	800.85	0	1299.72	0.00154242			0.22	105.507	801.701	0	1323.72	0.00151318				0.22	8.297	800.856	0	1347.72	0.00148454			0.22	5.744	801.703	0	1184.7	1.51352			0.22	-30.547	801.703	0	1256.7	1.51352
0.2217	0.045	1001.93	3	1251.72	0.00171535			0.2283	1.995	800.857	1	1299.72	0.00165073			0.2217	105.508	801.714	0	1323.72	0.00161943				0.2217	8.288	800.863	2	1347.72	0.00158878			0.2217	5.746	801.716	0	1184.7	1.6198			0.2217	-30.544	801.716	0	1256.7	1.6198
0.2233	0.043	1001.95	2	1251.72	0.00183479			0.23	1.988	800.863	1	1299.72	0.00176567			0.2233	105.508	801.727	0	1323.72	0.00173219				0.2233	8.276	800.869	0	1347.72	0.00169941			0.2233	5.751	801.729	2	1184.7	1.73258			0.2233	-30.544	801.729	0	1256.7	1.73258
0.225	0.038	1001.96	1	1251.72	0.00196145			0.2317	1.978	800.87	0	1299.72	0.00188757			0.225	105.508	801.74	0	1323.72	0.00185177				0.225	8.271	800.875	1	1347.72	0.00181673			0.225	5.753	801.742	0	1184.7	1.85219			0.225	-30.545	801.742	5	1256.7	1.85219
0.2267	0.036	1001.98	4	1251.73	0.0020957			0.2333	1.969	800.876	2	1299.73	0.00201676			0.2267	105.507	801.753	0	1323.73	0.00197851				0.2267	8.271	800.882	1	1347.73	0.00194107			0.2267	5.753	801.755	2	1184.71	1.97896			0.2267	-30.547	801.755	3	1256.71	1.97896
0.2283	0.038	1001.99	1	1251.73	0.0022379			0.235	1.96	800.883	0	1299.73	0.0021536			0.2283	105.507	801.766	0	1323.73	0.00211276				0.2283	8.273	800.888	2	1347.73	0.00207278			0.2283	5.755	801.768	1	1184.71	2.11324			0.2283	-30.547	801.768	2	1256.71	2.11324
0.23	0.04	1002.01	3	1251.73	0.00238842			0.2367	1.953	800.889	0	1299.73	0.00229845			0.23	105.508	801.779	0	1323.73	0.00225487				0.23	8.276	800.895	0	1347.73	0.00221219			0.23	5.755	801.78	0	1184.71	2.25538			0.23	-30.544	801.78	0	1256.71	2.25538
0.2317	0.043	1002.02	1	1251.73	0.00254765			0.2383	1.944	800.896	2	1299.73	0.00245169			0.2317	105.51	801.792	0	1323.73	0.0024052				0.2317	8.278	800.901	0	1347.73	0.00235968			0.2317	5.755	801.793	3	1184.71	2.40574			0.2317	-30.541	801.793	0	1256.71	2.40574
0.2333	0.048	1002.04	2	1251.73	0.002716			0.24	1.933	800.902	1	1299.73	0.00261369			0.2333	105.511	801.804	2	1323.73	0.00256413				0.2333	8.285	800.908	1	1347.73	0.0025156			0.2333	5.755	801.806	0	1184.71	2.56471			0.2333	-30.539	801.806	0	1256.71	2.56471
0.235	0.049	1002.05	1	1251.74	0.00289386			0.2417	1.92	800.908	0	1299.74	0.00278486			0.235	105.512	801.817	1	1323.74	0.00273205				0.235	8.287	800.914	2	1347.74	0.00268034			0.235	5.755	801.819	0	1184.72	2.73267			0.235	-30.537	801.819	0	1256.72	2.73267
0.2367	0.05	1002.07	6	1251.74	0.00308167			0.2433	1.913	800.915	0	1299.74	0.00296559			0.2367	105.512	801.83	1	1323.74	0.00290935				0.2367	8.312	800.921	1	1347.74	0.00285429			0.2367	5.751	801.832	1	1184.72	2.91001			0.2367	-30.537	801.832	1	1256.72	2.91001
0.2383	0.053	1002.08	1	1251.74	0.00327985			0.245	1.904	800.921	1	1299.74	0.0031563			0.2383	105.511	801.843	2	1323.74	0.00309645				0.2383	8.334	800.927	1	1347.74	0.00303785			0.2383	5.747	801.845	3	1184.72	3.09715			0.2383	-30.538	801.845	0	1256.72	3.09715
0.24	0.056	1002.09	0	1251.74	0.00348883			0.2467	1.896	800.928	2	1299.74	0.00335741			0.24	105.51	801.856	1	1323.74	0.00329375				0.24	8.358	800.933	0	1347.74	0.00323141			0.24	5.743	801.858	1	1184.72	3.2945			0.24	-30.54	801.858	0	1256.72	3.2945
0.2417	0.058	1002.11	1	1251.74	0.00370908			0.2483	1.887	800.934	0	1299.74	0.00356937			0.2417	105.511	801.869	1	1323.74	0.00350168				0.2417	8.384	800.94	2	1347.74	0.00343541			0.2417	5.738	801.871	3	1184.72	3.50248			0.2417	-30.539	801.871	4	1256.72	3.50248
0.2433	0.059	1002.12	0	1251.75	0.00394105			0.25	1.874	800.941	2	1299.75	0.0037926			0.2433	105.511	801.882	0	1323.75	0.00372068				0.2433	8.411	800.946	1	1347.75	0.00365027			0.2433	5.733	801.884	0	1184.73	3.72152			0.2433	-30.538	801.884	1	1256.73	3.72152
0.245	0.059	1002.14	4	1251.75	0.00418521			0.2517	1.859	800.947	1	1299.75	0.00402756			0.245	105.51	801.895	0	1323.75	0.00395118				0.245	8.441	800.953	0	1347.75	0.00387641			0.245	5.729	801.896	1	1184.73	3.95208			0.245	-30.54	801.896	0	1256.73	3.95208
0.2467	0.064	1002.15	1	1251.75	0.00444203			0.2533	1.843	800.954	0	1299.75	0.0042747			0.2467	105.508	801.907	0	1323.75	0.00419365				0.2467	8.467	800.959	1	1347.75	0.00411428			0.2467	5.727	801.909	1	1184.73	4.1946			0.2467	-30.545	801.909	1	1256.73	4.1946
0.2483	0.067	1002.17	3	1251.75	0.004712			0.255	1.828	800.96	1	1299.75	0.0045345			0.2483	105.506	801.92	0	1323.75	0.00444852				0.2483	8.495	800.966	1	1347.75	0.00436433			0.2483	5.723	801.922	0	1184.73	4.44953			0.2483	-30.549	801.922	1	1256.73	4.44953
0.25	0.07	1002.18	3	1251.75	0.00499561			0.2567	1.814	800.966	4	1299.75	0.00480743			0.25	105.505	801.933	1	1323.75	0.00471627				0.25	8.521	800.972	1	1347.75	0.00462701			0.25	5.72	801.935	2	1184.73	4.71734			0.25	-30.551	801.935	0	1256.73	4.71734
0.2517	0.074	1002.2	1	1251.76	0.00529336			0.2583	1.8	800.973	2	1299.76	0.00509396			0.2517	105.505	801.946	1	1323.76	0.00499737				0.2517	8.541	800.979	0	1347.76	0.00490279			0.2517	5.719	801.948	0	1184.74	4.9985			0.2517	-30.551	801.948	0	1256.74	4.9985
0.2533	0.076	1002.21	2	1251.76	0.00560574			0.26	1.784	800.979	1	1299.76	0.00539458			0.2533	105.504	801.959	1	1323.76	0.00529229				0.2533	8.536	800.985	0	1347.76	0.00519213			0.2533	5.716	801.961	1	1184.74	5.29349			0.2533	-30.553	801.961	0	1256.74	5.29349
0.255	0.077	1002.22	2	1251.76	0.00593328			0.2617	1.767	800.986	0	1299.76	0.00570978			0.255	105.502	801.972	1	1323.76	0.00560151				0.255	8.532	800.991	1	1347.76	0.0054955			0.255	5.714	801.974	2	1184.74	5.60278			0.255	-30.556	801.974	1	1256.74	5.60278
0.2567	0.076	1002.24	1	1251.76	0.00627647			0.2633	1.754	800.992	0	1299.76	0.00604004			0.2567	105.501	801.985	1	1323.76	0.00592551				0.2567	8.528	800.998	2	1347.76	0.00581337			0.2567	5.711	801.987	1	1184.74	5.92685			0.2567	-30.558	801.987	0	1256.74	5.92685
0.2583	0.076	1002.25	1	1251.76	0.00663584			0.265	1.742	800.999	1	1299.76	0.00638587			0.2583	105.5	801.998	0	1323.76	0.00626478				0.2583	8.517	801.004	1	1347.76	0.00614622			0.2583	5.708	802	0	1184.74	6.2662			0.2583	-30.56	802	0	1256.74	6.2662
0.26	0.076	1002.27	1	1251.77	0.00701189			0.2667	1.735	801.005	2	1299.77	0.00674776			0.26	105.499	802.011	1	1323.77	0.00661981				0.26	8.505	801.011	2	1347.77	0.00649453			0.26	5.707	802.012	0	1184.75	6.62131			0.26	-30.563	802.012	0	1256.75	6.62131
0.2617	0.074	1002.28	2	1251.77	0.00740516			0.2683	1.729	801.012	0	1299.77	0.00712621			0.2617	105.499	802.023	2	1323.77	0.00699108				0.2617	8.488	801.017	3	1347.77	0.00685878			0.2617	5.709	802.025	1	1184.75	6.99267			0.2617	-30.563	802.025	0	1256.75	6.99267
0.2633	0.071	1002.3	0	1251.77	0.00781615			0.27	1.724	801.018	0	1299.77	0.00752172			0.2633	105.5	802.036	1	1323.77	0.00737909				0.2633	8.469	801.024	2	1347.77	0.00723944			0.2633	5.709	802.038	0	1184.75	7.38076			0.2633	-30.56	802.038	1	1256.75	7.38076
0.265	0.068	1002.31	1	1251.77	0.00824538			0.2717	1.721	801.024	1	1299.77	0.00793478			0.265	105.502	802.049	0	1323.77	0.00778432				0.265	8.449	801.03	1	1347.77	0.007637			0.265	5.708	802.051	3	1184.75	7.78609			0.265	-30.556	802.051	3	1256.75	7.78609
0.2667	0.062	1002.32	3	1251.77	0.00869336			0.2733	1.72	801.031	1	1299.77	0.00836589			0.2667	105.503	802.062	2	1323.77	0.00820725				0.2667	8.425	801.037	0	1347.77	0.00805193			0.2667	5.709	802.064	0	1184.75	8.20912			0.2667	-30.555	802.064	0	1256.75	8.20912
0.2683	0.059	1002.34	1	1251.78	0.00916061			0.275	1.717	801.037	0	1299.78	0.00881554			0.2683	105.503	802.075	1	1323.78	0.00864838				0.2683	8.409	801.043	2	1347.78	0.0084847			0.2683	5.712	802.077	2	1184.76	8.65034			0.2683	-30.554	802.077	0	1256.76	8.65034
0.27	0.056	1002.35	1	1251.78	0.00964762			0.2767	1.719	801.044	0	1299.78	0.00928421			0.27	105.505	802.088	3	1323.78	0.00910816				0.27	8.398	801.049	0	1347.78	0.00893578			0.27	5.713	802.09	0	1184.76	9.11022			0.27	-30.551	802.09	1	1256.76	9.11022
0.2717	0.057	1002.37	0	1251.78	0.0101549			0.2783	1.721	801.05	0	1299.78	0.00977238			0.2717	105.506	802.101	0	1323.78	0.00958707				0.2717	8.388	801.056	1	1347.78	0.00940563			0.2717	5.712	802.103	0	1184.76	9.58925			0.2717	-30.548	802.103	0	1256.76	9.58925
0.2733	0.057	1002.38	2	1251.78	0.0106829			0.28	1.721	801.057	1	1299.78	0.0102805			0.2733	105.508	802.114	1	1323.78	0.0100856				0.2733	8.371	801.062	1	1347.78	0.00989471			0.2733	5.714	802.116	1	1184.76	10.0879			0.2733	-30.544	802.116	0	1256.76	10.0879
0.275	0.058	1002.4	0	1251.78	0.0112322			0.2817	1.722	801.063	0	1299.78	0.0108091			0.275	105.509	802.127	0	1323.78	0.0106041				0.275	8.364	801.069	0	1347.78	0.0104034			0.275	5.716	802.129	1	1184.76	10.6065			0.275	-30.543	802.129	1	1256.76	10.6065
0.2767	0.058	1002.41	1	1251.79	0.0118032			0.2833	1.721	801.07	0	1299.79	0.0113586			0.2767	105.509	802.139	2	1323.79	0.0111432				0.2767	8.357	801.075	1	1347.79	0.0109323			0.2767	5.718	802.141	0	1184.77	11.1457			0.2767	-30.543	802.141	1	1256.77	11.1457
0.2783	0.06	1002.42	4	1251.79	0.0123963			0.285	1.724	801.076	0	1299.79	0.0119293			0.2783	105.509	802.152	1	1323.79	0.0117031				0.2783	8.352	801.082	2	1347.79	0.0114816			0.2783	5.722	802.154	0	1184.77	11.7058			0.2783	-30.542	802.154	1	1256.77	11.7058
0.28	0.06	1002.44	5	1251.79	0.013012			0.2867	1.731	801.082	1	1299.79	0.0125218			0.28	105.508	802.165	0	1323.79	0.0122844				0.28	8.348	801.088	0	1347.79	0.0120519			0.28	5.724	802.167	1	1184.77	12.2872			0.28	-30.545	802.167	3	1256.77	12.2872
0.2817	0.061	1002.45	0	1251.79	0.0136507			0.2883	1.734	801.089	0	1299.79	0.0131365			0.2817	105.507	802.178	0	1323.79	0.0128874				0.2817	8.345	801.095	0	1347.79	0.0126435			0.2817	5.727	802.18	0	1184.77	12.8903			0.2817	-30.546	802.18	0	1256.77	12.8903
0.2833	0.061	1002.47	3	1251.79	0.0143129			0.29	1.739	801.095	0	1299.79	0.0137737			0.2833	105.507	802.191	1	1323.79	0.0135125				0.2833	8.35	801.101	0	1347.79	0.0132568			0.2833	5.731	802.193	1	1184.77	13.5156			0.2833	-30.547	802.193	1	1256.77	13.5156
0.285	0.062	1002.48	0	1251.8	0.0149988			0.2917	1.743	801.102	2	1299.8	0.0144338			0.285	105.506	802.204	0	1323.8	0.0141601				0.285	8.354	801.107	1	1347.8	0.0138922			0.285	5.731	802.206	1	1184.78	14.1634			0.285	-30.548	802.206	0	1256.78	14.1634
0.2867	0.061	1002.5	1	1251.8	0.015709			0.2933	1.74	801.108	1	1299.8	0.0151172			0.2867	105.506	802.217	3	1323.8	0.0148306				0.2867	8.354	801.114	0	1347.8	0.0145499			0.2867	5.734	802.219	0	1184.78	14.8339			0.2867	-30.548	802.219	0	1256.78	14.8339
0.2883	0.058	1002.51	4	1251.8	0.0164436			0.295	1.739	801.115	1	1299.8	0.0158242			0.2883	105.507	802.23	2	1323.8	0.0155241				0.2883	8.365	801.12	0	1347.8	0.0152303			0.2883	5.739	802.232	3	1184.78	15.5276			0.2883	-30.547	802.232	0	1256.78	15.5276
0.29	0.06	1002.53	2	1251.8	0.0172031			0.2967	1.737	801.121	1	1299.8	0.016555			0.29	105.508	802.243	1	1323.8	0.0162411				0.29	8.381	801.127	1	1347.8	0.0159338			0.29	5.743	802.245	1	1184.78	16.2448			0.29	-30.545	802.245	0	1256.78	16.2448
0.2917	0.062	1002.54	0	1251.8	0.0179876			0.2983	1.731	801.128	0	1299.8	0.0173101			0.2917	105.508	802.255	0	1323.8	0.0169818				0.2917	8.394	801.133	1	1347.8	0.0166604			0.2917	5.748	802.257	0	1184.78	16.9857			0.2917	-30.544	802.257	0	1256.78	16.9857
0.2933	0.062	1002.55	1	1251.81	0.0187976			0.3	1.726	801.134	0	1299.81	0.0180895			0.2933	105.508	802.268	2	1323.81	0.0177465				0.2933	8.405	801.14	4	1347.81	0.0174106			0.2933	5.753	802.27	3	1184.79	17.7505			0.2933	-30.545	802.27	0	1256.79	17.7505
0.295	0.064	1002.57	1	1251.81	0.0196331			0.3017	1.722	801.14	0	1299.81	0.0188935			0.295	105.508	802.281	2	1323.81	0.0185353				0.295	8.413	801.146	0	1347.81	0.0181845			0.295	5.757	802.283	1	1184.79	18.5395			0.295	-30.545	802.283	0	1256.79	18.5395
0.2967	0.063	1002.58	0	1251.81	0.0204944			0.3033	1.713	801.147	1	1299.81	0.0197224			0.2967	105.508	802.294	1	1323.81	0.0193484				0.2967	8.419	801.153	1	1347.81	0.0189822			0.2967	5.761	802.296	1	1184.79	19.3528			0.2967	-30.544	802.296	1	1256.79	19.3528
0.2983	0.059	1002.6	0	1251.81	0.0213816			0.305	1.703	801.153	0	1299.81	0.0205762			0.2983	105.508	802.307	1	1323.81	0.020186				0.2983	8.423	801.159	0	1347.81	0.019804			0.2983	5.763	802.309	1	1184.79	20.1906			0.2983	-30.545	802.309	0	1256.79	20.1906
0.3	0.057	1002.61	0	1251.81	0.0222949			0.3067	1.69	801.16	3	1299.81	0.0214551			0.3	105.507	802.32	4	1323.81	0.0210483				0.3	8.421	801.165	1	1347.81	0.0206499			0.3	5.766	802.322	0	1184.79	21.053			0.3	-30.547	802.322	2	1256.79	21.053
0.3017	0.054	1002.63	3	1251.82	0.0232344			0.3083	1.679	801.166	1	1299.82	0.0223592			0.3017	105.507	802.333	0	1323.82	0.0219352				0.3017	8.419	801.172	1	1347.82	0.02152			0.3017	5.769	802.335	0	1184.8	21.9401			0.3017	-30.547	802.335	2	1256.8	21.9401
0.3033	0.051	1002.64	1	1251.82	0.0242			0.31	1.672	801.173	2	1299.82	0.0232884			0.3033	105.506	802.346	1	1323.82	0.0228468				0.3033	8.425	801.178	1	1347.82	0.0224144			0.3033	5.771	802.348	3	1184.8	22.852			0.3033	-30.549	802.348	0	1256.8	22.852
0.305	0.047	1002.66	1	1251.82	0.0251918			0.3117	1.662	801.179	2	1299.82	0.0242428			0.305	105.504	802.359	0	1323.82	0.0237831				0.305	8.418	801.185	2	1347.82	0.023333			0.305	5.772	802.361	5	1184.8	23.7885			0.305	-30.553	802.361	0	1256.8	23.7885
0.3067	0.039	1002.67	0	1251.82	0.0262096			0.3133	1.655	801.186	0	1299.82	0.0252224			0.3067	105.501	802.371	2	1323.82	0.0247441				0.3067	8.407	801.191	1	1347.82	0.0242758			0.3067	5.773	802.374	5	1184.8	24.7497			0.3067	-30.558	802.374	1	1256.8	24.7497
0.3083	0.032	1002.68	0	1251.82	0.0272536			0.315	1.65	801.192	0	1299.82	0.026227			0.3083	105.5	802.384	0	1323.82	0.0257296				0.3083	8.4	801.198	1	1347.82	0.0252427			0.3083	5.772	802.386	0	1184.8	25.7355			0.3083	-30.561	802.386	0	1256.8	25.7355
0.31	0.024	1002.7	4	1251.83	0.0283234			0.3167	1.648	801.198	0	1299.83	0.0272565			0.31	105.499	802.397	0	1323.83	0.0267396				0.31	8.391	801.204	0	1347.83	0.0262336			0.31	5.775	802.399	0	1184.81	26.7457			0.31	-30.562	802.399	0	1256.81	26.7457
0.3117	0.017	1002.71	5	1251.83	0.0294189			0.3183	1.644	801.205	1	1299.83	0.0283107			0.3117	105.499	802.41	1	1323.83	0.0277739				0.3117	8.384	801.211	0	1347.83	0.0272482			0.3117	5.776	802.412	0	1184.81	27.7802			0.3117	-30.563	802.412	1	1256.81	27.7802
0.3133	0.009	1002.73	1	1251.83	0.0305398			0.32	1.639	801.211	1	1299.83	0.0293894			0.3133	105.496	802.423	2	1323.83	0.0288321				0.3133	8.379	801.217	1	1347.83	0.0282865			0.3133	5.773	802.425	1	1184.81	28.8387			0.3133	-30.568	802.425	0	1256.81	28.8387
0.315	0.004	1002.74	0	1251.83	0.0316859			0.3217	1.638	801.218	0	1299.83	0.0304924			0.315	105.495	802.436	1	1323.83	0.0299141				0.315	8.38	801.223	2	1347.83	0.029348			0.315	5.771	802.438	0	1184.81	29.9209			0.315	-30.571	802.438	0	1256.81	29.9209
0.3167	0	1002.76	2	1251.83	0.0328568			0.3233	1.641	801.224	0	1299.83	0.0316191			0.3167	105.493	802.449	0	1323.83	0.0310196				0.3167	8.386	801.23	2	1347.83	0.0304325			0.3167	5.769	802.451	1	1184.81	31.0266			0.3167	-30.574	802.451	0	1256.81	31.0266
0.3183	-0.004	1002.77	2	1251.84	0.0340521			0.325	1.643	801.231	0	1299.84	0.0327694			0.3183	105.491	802.462	4	1323.84	0.032148				0.3183	8.389	801.236	0	1347.84	0.0315396			0.3183	5.766	802.464	2	1184.82	32.1553			0.3183	-30.579	802.464	0	1256.82	32.1553
0.32	-0.007	1002.79	1	1251.84	0.0352714			0.3267	1.645	801.237	1	1299.84	0.0339427			0.32	105.489	802.475	0	1323.84	0.0332991				0.32	8.39	801.243	0	1347.84	0.0326689			0.32	5.764	802.477	1	1184.82	33.3067			0.32	-30.583	802.477	0	1256.82	33.3067
0.3217	-0.009	1002.8	2	1251.84	0.036514			0.3283	1.65	801.244	2	1299.84	0.0351386			0.3217	105.488	802.488	2	1323.84	0.0344723				0.3217	8.39	801.249	0	1347.84	0.0338199			0.3217	5.766	802.49	0	1184.82	34.4801			0.3217	-30.585	802.49	1	1256.82	34.4801
0.3233	-0.013	1002.82	2	1251.84	0.0377795			0.33	1.656	801.25	0	1299.84	0.0363564			0.3233	105.487	802.5	0	1323.84	0.035667				0.3233	8.392	801.256	0	1347.84	0.034992			0.3233	5.764	802.502	0	1184.82	35.6751			0.3233	-30.586	802.502	1	1256.82	35.6751
0.325	-0.014	1002.83	2	1251.84	0.0390673			0.3317	1.664	801.256	0	1299.84	0.0375956			0.325	105.487	802.513	1	1323.84	0.0368827				0.325	8.39	801.262	1	1347.84	0.0361847			0.325	5.764	802.515	1	1184.82	36.8911			0.325	-30.586	802.515	2	1256.82	36.8911
0.3267	-0.015	1002.84	1	1251.85	0.0403765			0.3333	1.67	801.263	0	1299.85	0.0388555			0.3267	105.489	802.526	0	1323.85	0.0381188				0.3267	8.387	801.269	0	1347.85	0.0373974			0.3267	5.758	802.528	1	1184.83	38.1274			0.3267	-30.583	802.528	3	1256.83	38.1274
0.3283	-0.016	1002.86	0	1251.85	0.0417065			0.335	1.675	801.269	1	1299.85	0.0401354			0.3283	105.492	802.539	0	1323.85	0.0393744				0.3283	8.388	801.275	1	1347.85	0.0386292			0.3283	5.751	802.541	0	1184.83	39.3833			0.3283	-30.577	802.541	0	1256.83	39.3833
0.33	-0.016	1002.87	1	1251.85	0.0430564			0.3367	1.674	801.276	1	1299.85	0.0414345			0.33	105.493	802.552	0	1323.85	0.0406488				0.33	8.39	801.281	1	1347.85	0.0398796			0.33	5.746	802.554	2	1184.83	40.6581			0.33	-30.574	802.554	0	1256.83	40.6581
0.3317	-0.014	1002.89	3	1251.85	0.0444255			0.3383	1.675	801.282	1	1299.85	0.042752			0.3317	105.496	802.565	0	1323.85	0.0419413				0.3317	8.392	801.288	0	1347.85	0.0411476			0.3317	5.743	802.567	1	1184.83	41.9508			0.3317	-30.568	802.567	0	1256.83	41.9508
0.3333	-0.008	1002.9	1	1251.85	0.0458126			0.34	1.673	801.289	0	1299.85	0.0440869			0.3333	105.499	802.578	1	1323.85	0.0432509				0.3333	8.394	801.294	1	1347.85	0.0424324			0.3333	5.738	802.58	0	1184.83	43.2607			0.3333	-30.563	802.58	0	1256.83	43.2607
0.335	0.001	1002.92	2	1251.86	0.0472169			0.3417	1.669	801.295	1	1299.86	0.0454383			0.335	105.502	802.591	2	1323.86	0.0445767				0.335	8.399	801.301	1	1347.86	0.0437331			0.335	5.735	802.593	2	1184.84	44.5868			0.335	-30.557	802.593	1	1256.84	44.5868
0.3367	0.007	1002.93	1	1251.86	0.0486373			0.3433	1.664	801.302	0	1299.86	0.0468052			0.3367	105.504	802.604	0	1323.86	0.0459177				0.3367	8.403	801.307	2	1347.86	0.0450487			0.3367	5.731	802.606	0	1184.84	45.9281			0.3367	-30.552	802.606	1	1256.84	45.9281
0.3383	0.014	1002.94	3	1251.86	0.0500727			0.345	1.657	801.308	0	1299.86	0.0481865			0.3383	105.507	802.616	1	1323.86	0.0472728				0.3383	8.403	801.314	0	1347.86	0.0463782			0.3383	5.725	802.619	0	1184.84	47.2835			0.3383	-30.547	802.619	0	1256.84	47.2835
0.34	0.02	1002.96	0	1251.86	0.0515219			0.3467	1.647	801.314	0	1299.86	0.0495812			0.34	105.509	802.629	1	1323.86	0.048641				0.34	8.399	801.32	1	1347.86	0.0477204			0.34	5.721	802.631	0	1184.84	48.652			0.34	-30.543	802.631	0	1256.84	48.652
0.3417	0.024	1002.97	0	1251.86	0.0529837			0.3483	1.637	801.321	2	1299.86	0.0509879			0.3417	105.51	802.642	2	1323.86	0.050021				0.3417	8.397	801.327	0	1347.86	0.0490744			0.3417	5.719	802.644	2	1184.84	50.0324			0.3417	-30.54	802.644	1	1256.84	50.0324
0.3433	0.029	1002.99	0	1251.87	0.0544568			0.35	1.626	801.327	0	1299.87	0.0524055			0.3433	105.512	802.655	0	1323.87	0.0514117				0.3433	8.402	801.333	1	1347.87	0.0504388			0.3433	5.719	802.657	0	1184.85	51.4234			0.3433	-30.537	802.657	0	1256.85	51.4234
0.345	0.032	1003	3	1251.87	0.0559398			0.3517	1.614	801.334	3	1299.87	0.0538326			0.345	105.512	802.668	0	1323.87	0.0528118				0.345	8.4	801.339	1	1347.87	0.0518124			0.345	5.717	802.67	1	1184.85	52.8238			0.345	-30.537	802.67	2	1256.85	52.8238
0.3467	0.037	1003.02	0	1251.87	0.0574314			0.3533	1.606	801.34	2	1299.87	0.055268			0.3467	105.514	802.681	0	1323.87	0.05422				0.3467	8.4	801.346	0	1347.87	0.0531939			0.3467	5.717	802.683	3	1184.85	54.2323			0.3467	-30.533	802.683	0	1256.85	54.2323
0.3483	0.04	1003.03	0	1251.87	0.0589301			0.355	1.598	801.347	1	1299.87	0.0567103			0.3483	105.515	802.694	0	1323.87	0.0556349				0.3483	8.399	801.352	0	1347.87	0.054582			0.3483	5.719	802.696	1	1184.85	55.6476			0.3483	-30.531	802.696	0	1256.85	55.6476
0.35	0.04	1003.04	0	1251.87	0.0604345			0.3567	1.59	801.353	0	1299.87	0.058158			0.35	105.515	802.707	0	1323.87	0.0570552				0.35	8.398	801.359	0	1347.87	0.0559754			0.35	5.724	802.709	0	1184.85	57.0681			0.35	-30.53	802.709	0	1256.85	57.0681
0.3517	0.037	1003.06	2	1251.88	0.0619429			0.3583	1.584	801.36	0	1299.88	0.0596096			0.3517	105.517	802.72	0	1323.88	0.0584792				0.3517	8.393	801.365	1	1347.88	0.0573725			0.3517	5.726	802.722	2	1184.86	58.4925			0.3517	-30.527	802.722	0	1256.86	58.4925
0.3533	0.035	1003.07	1	1251.88	0.0634538			0.36	1.581	801.366	0	1299.88	0.0610635			0.3533	105.517	802.732	3	1323.88	0.0599056				0.3533	8.391	801.372	1	1347.88	0.0587719			0.3533	5.731	802.735	2	1184.86	59.9192			0.3533	-30.527	802.735	0	1256.86	59.9192
0.355	0.032	1003.09	1	1251.88	0.0649655			0.3617	1.577	801.372	0	1299.88	0.0625183			0.355	105.517	802.745	0	1323.88	0.0613328				0.355	8.394	801.378	0	1347.88	0.0601721			0.355	5.735	802.748	1	1184.86	61.3467			0.355	-30.526	802.748	1	1256.86	61.3467
0.3567	0.027	1003.1	1	1251.88	0.0664764			0.3633	1.574	801.379	0	1299.88	0.0639723			0.3567	105.518	802.758	1	1323.88	0.0627593				0.3567	8.402	801.385	1	1347.88	0.0615716			0.3567	5.735	802.76	0	1184.86	62.7735			0.3567	-30.525	802.76	0	1256.86	62.7735
0.3583	0.025	1003.12	3	1251.88	0.0679848			0.365	1.57	801.385	1	1299.88	0.0654239			0.3583	105.517	802.771	2	1323.88	0.0641833				0.3583	8.406	801.391	2	1347.88	0.0629686			0.3583	5.735	802.773	0	1184.86	64.1979			0.3583	-30.527	802.773	1	1256.86	64.1979
0.36	0.022	1003.13	2	1251.89	0.0694889			0.3667	1.568	801.392	1	1299.89	0.0668714			0.36	105.516	802.784	0	1323.89	0.0656033				0.36	8.411	801.397	0	1347.89	0.0643618			0.36	5.731	802.786	0	1184.87	65.6182			0.36	-30.529	802.786	0	1256.87	65.6182
0.3617	0.02	1003.15	0	1251.89	0.070987			0.3683	1.568	801.398	0	1299.89	0.068313			0.3617	105.513	802.797	1	1323.89	0.0670176				0.3617	8.416	801.404	0	1347.89	0.0657493			0.3617	5.731	802.799	0	1184.87	67.0328			0.3617	-30.534	802.799	0	1256.87	67.0328
0.3633	0.018	1003.16	2	1251.89	0.0724772			0.37	1.566	801.405	0	1299.89	0.069747			0.3633	105.511	802.81	0	1323.89	0.0684245				0.3633	8.423	801.41	0	1347.89	0.0671295			0.3633	5.73	802.812	0	1184.87	68.44			0.3633	-30.539	802.812	1	1256.87	68.44
0.365	0.015	1003.17	1	1251.89	0.0739576			0.3717	1.569	801.411	2	1299.89	0.0711717			0.365	105.507	802.823	1	1323.89	0.0698222				0.365	8.428	801.417	0	1347.89	0.0685008			0.365	5.729	802.825	0	1184.87	69.838			0.365	-30.546	802.825	2	1256.87	69.838
0.3667	0.014	1003.19	2	1251.89	0.0754266			0.3733	1.573	801.418	1	1299.89	0.0725853			0.3667	105.506	802.836	0	1323.89	0.0712089				0.3667	8.431	801.423	1	1347.89	0.0698613			0.3667	5.725	802.838	1	1184.87	71.2251			0.3667	-30.549	802.838	0	1256.87	71.2251
0.3683	0.014	1003.2	0	1251.9	0.0768821			0.375	1.575	801.424	1	1299.9	0.073986			0.3683	105.502	802.849	0	1323.9	0.0725831				0.3683	8.436	801.43	1	1347.9	0.0712094			0.3683	5.724	802.851	0	1184.88	72.5995			0.3683	-30.556	802.851	0	1256.88	72.5995
0.37	0.013	1003.22	1	1251.9	0.0783222			0.3767	1.579	801.43	1	1299.9	0.0753719			0.37	105.5	802.861	3	1323.9	0.0739427				0.37	8.443	801.436	3	1347.9	0.0725433			0.37	5.723	802.864	0	1184.88	73.9595			0.37	-30.561	802.864	0	1256.88	73.9595
0.3717	0.013	1003.23	2	1251.9	0.0797452			0.3783	1.58	801.437	0	1299.9	0.0767413			0.3717	105.497	802.874	2	1323.9	0.0752861				0.3717	8.449	801.443	0	1347.9	0.0738613			0.3717	5.724	802.876	1	1184.88	75.3032			0.3717	-30.566	802.876	0	1256.88	75.3032
0.3733	0.017	1003.25	1	1251.9	0.0811491			0.38	1.582	801.443	3	1299.9	0.0780923			0.3733	105.494	802.887	1	1323.9	0.0766114				0.3733	8.452	801.449	1	1347.9	0.0751616			0.3733	5.726	802.889	0	1184.88	76.6288			0.3733	-30.572	802.889	2	1256.88	76.6288
0.375	0.019	1003.26	1	1251.9	0.0825319			0.3817	1.582	801.45	0	1299.9	0.079423			0.375	105.492	802.9	0	1323.9	0.0779169				0.375	8.464	801.455	2	1347.9	0.0764424			0.375	5.728	802.902	0	1184.88	77.9346			0.375	-30.577	802.902	0	1256.88	77.9346
0.3767	0.025	1003.28	2	1251.91	0.0838918			0.3833	1.582	801.456	0	1299.91	0.0807317			0.3767	105.489	802.913	0	1323.91	0.0792008				0.3767	8.478	801.462	1	1347.91	0.0777019			0.3767	5.729	802.915	0	1184.89	79.2188			0.3767	-30.582	802.915	0	1256.89	79.2188
0.3783	0.034	1003.29	2	1251.91	0.0852269			0.385	1.583	801.463	0	1299.91	0.0820165			0.3783	105.487	802.926	0	1323.91	0.0804612				0.3783	8.49	801.468	0	1347.91	0.0789385			0.3783	5.73	802.928	0	1184.89	80.4795			0.3783	-30.586	802.928	1	1256.89	80.4795
0.38	0.042	1003.3	2	1251.91	0.0865352			0.3867	1.582	801.469	2	1299.91	0.0832755			0.38	105.486	802.939	0	1323.91	0.0816964				0.38	8.499	801.475	0	1347.91	0.0801503			0.38	5.732	802.941	0	1184.89	81.715			0.38	-30.589	802.941	0	1256.89	81.715
0.3817	0.051	1003.32	6	1251.91	0.087815			0.3883	1.578	801.476	1	1299.91	0.0845071			0.3817	105.485	802.952	0	1323.91	0.0829047				0.3817	8.503	801.481	0	1347.91	0.0813357			0.3817	5.731	802.954	0	1184.89	82.9235			0.3817	-30.591	802.954	0	1256.89	82.9235
0.3833	0.058	1003.33	9	1251.91	0.0890644			0.39	1.571	801.482	0	1299.91	0.0857094			0.3833	105.484	802.965	0	1323.91	0.0840842				0.3833	8.505	801.488	2	1347.91	0.0824929			0.3833	5.731	802.967	0	1184.89	84.1032			0.3833	-30.593	802.967	0	1256.89	84.1032
0.385	0.062	1003.35	4	1251.92	0.0902815			0.3917	1.565	801.488	0	1299.92	0.0868807			0.385	105.483	802.978	0	1323.92	0.0852332				0.385	8.505	801.494	0	1347.92	0.0836202			0.385	5.73	802.98	0	1184.9	85.2526			0.385	-30.594	802.98	0	1256.9	85.2526
0.3867	0.066	1003.36	2	1251.92	0.0914646			0.3933	1.556	801.495	0	1299.92	0.0880192			0.3867	105.483	802.99	0	1323.92	0.0863501				0.3867	8.499	801.501	1	1347.92	0.084716			0.3867	5.727	802.993	0	1184.9	86.3697			0.3867	-30.594	802.993	0	1256.9	86.3697
0.3883	0.072	1003.38	0	1251.92	0.0926118			0.395	1.547	801.501	1	1299.92	0.0891232			0.3883	105.484	803.003	1	1323.92	0.0874332				0.3883	8.493	801.507	0	1347.92	0.0857785			0.3883	5.723	803.005	0	1184.9	87.4531			0.3883	-30.592	803.005	0	1256.9	87.4531
0.39	0.073	1003.39	2	1251.92	0.0937215			0.3967	1.538	801.508	2	1299.92	0.0901911			0.39	105.487	803.016	0	1323.92	0.0884809				0.39	8.493	801.513	1	1347.92	0.0868064			0.39	5.722	803.018	3	1184.9	88.5009			0.39	-30.586	803.018	0	1256.9	88.5009
0.3917	0.075	1003.41	3	1251.92	0.094792			0.3983	1.53	801.514	1	1299.92	0.0912213			0.3917	105.489	803.029	0	1323.92	0.0894915				0.3917	8.482	801.52	0	1347.92	0.0877978			0.3917	5.721	803.031	0	1184.9	89.5118			0.3917	-30.583	803.031	2	1256.9	89.5118
0.3933	0.076	1003.42	2	1251.93	0.0958215			0.4	1.52	801.521	0	1299.93	0.0922121			0.3933	105.49	803.042	0	1323.93	0.0904635				0.3933	8.469	801.526	1	1347.93	0.0887515			0.3933	5.727	803.044	0	1184.91	90.484			0.3933	-30.581	803.044	0	1256.91	90.484
0.395	0.075	1003.43	1	1251.93	0.0968087			0.4017	1.51	801.527	3	1299.93	0.093162			0.395	105.491	803.055	0	1323.93	0.0913954				0.395	8.457	801.533	0	1347.93	0.0896658			0.395	5.731	803.057	2	1184.91	91.4162			0.395	-30.578	803.057	0	1256.91	91.4162
0.3967	0.072	1003.45	2	1251.93	0.0977518			0.4033	1.5	801.534	0	1299.93	0.0940696			0.3967	105.492	803.068	1	1323.93	0.0922858				0.3967	8.447	801.539	0	1347.93	0.0905393			0.3967	5.735	803.07	1	1184.91	92.3067			0.3967	-30.577	803.07	1	1256.91	92.3067
0.3983	0.071	1003.46	2	1251.93	0.0986494			0.405	1.492	801.54	1	1299.93	0.0949334			0.3983	105.492	803.081	0	1323.93	0.0931333				0.3983	8.44	801.546	0	1347.93	0.0913707			0.3983	5.741	803.083	1	1184.91	93.1544			0.3983	-30.577	803.083	2	1256.91	93.1544
0.4	0.068	1003.48	3	1251.93	0.0995002			0.4067	1.481	801.546	0	1299.93	0.0957521			0.4	105.491	803.094	0	1323.93	0.0939365				0.4	8.434	801.552	1	1347.93	0.0921587			0.4	5.744	803.096	1	1184.91	93.9577			0.4	-30.579	803.096	0	1256.91	93.9577
0.4017	0.067	1003.49	1	1251.94	0.100303			0.4083	1.473	801.553	1	1299.94	0.0965244			0.4017	105.49	803.106	0	1323.94	0.0946941				0.4017	8.431	801.559	0	1347.94	0.092902			0.4017	5.748	803.109	0	1184.92	94.7155			0.4017	-30.58	803.109	1	1256.92	94.7155
0.4033	0.065	1003.51	5	1251.94	0.101056			0.41	1.465	801.559	0	1299.94	0.097249			0.4033	105.489	803.119	0	1323.94	0.095405				0.4033	8.431	801.565	0	1347.94	0.0935994			0.4033	5.75	803.122	0	1184.92	95.4266			0.4033	-30.583	803.122	1	1256.92	95.4266
0.405	0.061	1003.52	1	1251.94	0.101758			0.4117	1.46	801.566	1	1299.94	0.0979248			0.405	105.486	803.132	0	1323.94	0.0960679				0.405	8.431	801.571	0	1347.94	0.0942498			0.405	5.752	803.134	2	1184.92	96.0897			0.405	-30.589	803.134	3	1256.92	96.0897
0.4067	0.06	1003.54	2	1251.94	0.102408			0.4133	1.455	801.572	1	1299.94	0.0985507			0.4067	105.482	803.145	0	1323.94	0.0966819				0.4067	8.425	801.578	1	1347.94	0.0948522			0.4067	5.752	803.147	1	1184.92	96.7038			0.4067	-30.597	803.147	1	1256.92	96.7038
0.4083	0.056	1003.55	3	1251.94	0.103006			0.415	1.451	801.579	0	1299.94	0.0991256			0.4083	105.478	803.158	1	1323.94	0.097246				0.4083	8.423	801.584	0	1347.94	0.0954056			0.4083	5.753	803.16	0	1184.92	97.268			0.4083	-30.604	803.16	0	1256.92	97.268
0.41	0.052	1003.56	3	1251.95	0.103549			0.4167	1.451	801.585	1	1299.95	0.0996487			0.41	105.476	803.171	0	1323.95	0.0977591				0.41	8.425	801.591	1	1347.95	0.095909			0.41	5.749	803.173	3	1184.93	97.7813			0.41	-30.609	803.173	2	1256.93	97.7813
0.4117	0.048	1003.58	2	1251.95	0.104038			0.4183	1.451	801.592	1	1299.95	0.100119			0.4117	105.474	803.184	2	1323.95	0.0982206				0.4117	8.423	801.597	3	1347.95	0.0963617			0.4117	5.746	803.186	1	1184.93	98.2428			0.4117	-30.612	803.186	3	1256.93	98.2428
0.4133	0.043	1003.59	4	1251.95	0.104471			0.42	1.452	801.598	0	1299.95	0.100536			0.4133	105.473	803.197	0	1323.95	0.0986295				0.4133	8.42	801.604	1	1347.95	0.0967629			0.4133	5.742	803.199	1	1184.93	98.6519			0.4133	-30.615	803.199	0	1256.93	98.6519
0.415	0.039	1003.61	1	1251.95	0.104848			0.4217	1.452	801.604	1	1299.95	0.100899			0.415	105.472	803.21	1	1323.95	0.0989853				0.415	8.417	801.61	1	1347.95	0.097112			0.415	5.735	803.212	1	1184.93	99.0078			0.415	-30.616	803.212	0	1256.93	99.0078
0.4167	0.036	1003.62	3	1251.95	0.105168			0.4233	1.454	801.611	1	1299.95	0.101206			0.4167	105.473	803.223	1	1323.95	0.0992874				0.4167	8.419	801.617	0	1347.95	0.0974083			0.4167	5.733	803.225	0	1184.93	99.3099			0.4167	-30.614	803.225	0	1256.93	99.3099
0.4183	0.031	1003.64	2	1251.96	0.105431			0.425	1.454	801.617	2	1299.96	0.101459			0.4183	105.474	803.235	1	1323.96	0.0995352				0.4183	8.426	801.623	1	1347.96	0.0976515			0.4183	5.73	803.238	1	1184.94	99.5578			0.4183	-30.613	803.238	2	1256.94	99.5578
0.42	0.03	1003.65	3	1251.96	0.105635			0.4267	1.453	801.624	0	1299.96	0.101656			0.42	105.476	803.248	1	1323.96	0.0997284				0.42	8.427	801.63	0	1347.96	0.097841			0.42	5.728	803.251	1	1184.94	99.751			0.42	-30.609	803.251	1	1256.94	99.751
0.4217	0.033	1003.66	0	1251.96	0.105782			0.4283	1.453	801.63	1	1299.96	0.101797			0.4217	105.478	803.261	0	1323.96	0.0998666				0.4217	8.43	801.636	0	1347.96	0.0979766			0.4217	5.726	803.264	1	1184.94	99.8893			0.4217	-30.604	803.264	0	1256.94	99.8893
0.4233	0.038	1003.68	4	1251.96	0.10587			0.43	1.455	801.637	1	1299.96	0.101882			0.4233	105.481	803.274	0	1323.96	0.0999496				0.4233	8.435	801.642	0	1347.96	0.0980581			0.4233	5.726	803.276	0	1184.94	99.9723			0.4233	-30.598	803.276	0	1256.94	99.9723
0.425	0.043	1003.69	1	1251.96	0.105899			0.4317	1.456	801.643	1	1299.96	0.10191			0.425	105.486	803.287	0	1323.96	0.0999773				0.425	8.432	801.649	0	1347.96	0.0980852			0.425	5.725	803.289	0	1184.94	100			0.425	-30.589	803.289	1	1256.94	100
[truncated: 81,302 more rows]

## Sheet: Supplementary Fig.2
Supplementary Fig.2. The first separating step of ThDy@C72, ThDy@C76, ThDy@C78, and ThDy@C80
				Stage 1: Buckyprep-M column
				Retention time/ min	Absorbance
[truncated: 42,144 more rows]

## Sheet: Supplementary Fig.3
			Supplementary Fig.3. The multistage HPLC separation processes of ThDy@C72
[truncated: 148,692 more rows]

[truncated: 10 more sheets: Supplementary Fig.4, Supplementary Fig.5, Supplementary Fig.6, Supplementary Fig.7, Supplementary Fig.8, Supplementary Fig.20, Supplementary Fig.24, Supplementary Fig.25, Supplementary Fig. 27, xyz coordinates data]
